# Supplementary material for: Fringe GlcNAc-transferases differentially extend O-fucose on endogenous NOTCH1 in mouse activated T cells
Source: J Biol Chem. 2022 May 25;298(7):102064. doi: 10.1016/j.jbc.2022.102064 (PMC9234238; doi:10.1016/j.jbc.2022.102064)
Supplement: Supplemental Table S1 [file mmc2.xlsx]

## Sheet: title
Table S1: Chymotryptic peptides from mouse N1 overexpressed with or without LFNG in HEK293T cells

## Sheet: KM061118-5 without LFNG
#EGF	Pos.	Sequence	Mods_x000D_ (variable)	SequenceOriginalDebug	PeptideParseFriendly	Glycans	Scan_x000D_ Time	Score	Scan #	z	Obs._x000D_ m/z	Calc._x000D_ m/z	Delta Mod._x000D_ Score	ppm_x000D_ err.	Off-_x000D_ By-X	Obs._x000D_ MH	Calc._x000D_ MH	Cleavage	Glycans_x000D_ Pos.	Protein_x000D_ Name	Prot._x000D_ Id	Mods_x000D_ (fixed)	Comment	Fragment_x000D_ Type	FDR_x000D_ 2D	FDR_x000D_ 1D	FDR uniq._x000D_ 2D	FDR uniq._x000D_ 1D	q-value_x000D_ 2D	q-value_x000D_ 1D	Scan info	MobilityValue
	5	L.LT[+294.09508]PLL.C	T2(OGlycan / 294.0951)	L.LTPLL.C	LTPLL,LC,2@294.09508	Hex(1)Pent(1)	18.6273	34	controllerType=0 controllerNumber=1 scan=5886	2	425.736	425.736	34	-0.77		850.465	850.466	Specific	2	>mN1ECD	1		File10597_Scan5886	HCD	0.047	0.047	0.078	0.078	0.048	0.048
	23	L.RC[+57.02146]S[+132.04226]QPS[+162.05282]GTC[+57.02146]L.N	S3(OGlycan / 132.0423); S6(OGlycan / 162.0528)	L.RCSQPSGTCL.N	RCSQPSGTCL,LN,2@57.02146,3@132.04226,6@162.05282,9@57.02146	Pent(1); Hex(1)	20.7526	44.4	controllerType=0 controllerNumber=1 scan=6805	2	730.305	730.306	4	-0.66		1459.6	1459.6	Specific	3;6	>mN1ECD	1	C2(Carbamidomethyl / 57.0215); C9(Carbamidomethyl / 57.0215)	File10597_Scan6805	HCD	0.03	0.03	0.06	0.06	0.03	0.03
	23	L.RC[+57.02146]SQPSGTC[+57.02146]L.N		L.RCSQPSGTCL.N	RCSQPSGTCL,LN,2@57.02146,9@57.02146		13.0847	654.1	controllerType=0 controllerNumber=1 scan=3494	2	583.256	583.258	484.6	-2.73		1165.51	1165.51	Specific		>mN1ECD	1	C2(Carbamidomethyl / 57.0215); C9(Carbamidomethyl / 57.0215)	File10597_Scan3494	HCD	0	0	0	0	6.9e-12	8.1e-12
	23	L.RC[+57.02146]SQPSGTC[+57.02146]L.N		L.RCSQPSGTCL.N	RCSQPSGTCL,LN,2@57.02146,9@57.02146		12.984	646.2	controllerType=0 controllerNumber=1 scan=3456	2	583.256	583.258	503.4	-2.83		1165.51	1165.51	Specific		>mN1ECD	1	C2(Carbamidomethyl / 57.0215); C9(Carbamidomethyl / 57.0215)	File10597_Scan3456	HCD	0	0	0	0	5.9e-11	7e-11
	23	L.RC[+57.02146]SQPSGTC[+57.02146]L.N		L.RCSQPSGTCL.N	RCSQPSGTCL,LN,2@57.02146,9@57.02146		13.1996	623	controllerType=0 controllerNumber=1 scan=3536	2	583.256	583.258	498.6	-3.04		1165.51	1165.51	Specific		>mN1ECD	1	C2(Carbamidomethyl / 57.0215); C9(Carbamidomethyl / 57.0215)	File10597_Scan3536	HCD	0	0	0	0	6.7e-11	7.8e-11
	23	L.RC[+57.02146]SQPSGTC[+57.02146]L.N		L.RCSQPSGTCL.N	RCSQPSGTCL,LN,2@57.02146,9@57.02146		12.7606	563.6	controllerType=0 controllerNumber=1 scan=3362	2	583.256	583.258	468.6	-2.93		1165.51	1165.51	Specific		>mN1ECD	1	C2(Carbamidomethyl / 57.0215); C9(Carbamidomethyl / 57.0215)	File10597_Scan3362	HCD	0	0	0	0	6.5e-10	7.6e-10
	23	L.RC[+57.02146]SQPSGTC[+57.02146]L.N		L.RCSQPSGTCL.N	RCSQPSGTCL,LN,2@57.02146,9@57.02146		12.8771	556.9	controllerType=0 controllerNumber=1 scan=3411	2	583.256	583.258	454.9	-2.73		1165.51	1165.51	Specific		>mN1ECD	1	C2(Carbamidomethyl / 57.0215); C9(Carbamidomethyl / 57.0215)	File10597_Scan3411	HCD	0	0	0	0	3.9e-09	4.6e-09
	23	L.RC[+57.02146]SQPSGTC[+57.02146]L.N		L.RCSQPSGTCL.N	RCSQPSGTCL,LN,2@57.02146,9@57.02146		13.3163	451.1	controllerType=0 controllerNumber=1 scan=3581	2	583.258	583.258	445.2	-0.74		1165.51	1165.51	Specific		>mN1ECD	1	C2(Carbamidomethyl / 57.0215); C9(Carbamidomethyl / 57.0215)	File10597_Scan3581	HCD	0	0	0	0	9.2e-08	1.1e-07
	23	L.RC[+57.02146]SQPSGTC[+57.02146]L.N		L.RCSQPSGTCL.N	RCSQPSGTCL,LN,2@57.02146,9@57.02146		13.4484	226.7	controllerType=0 controllerNumber=1 scan=3637	2	583.257	583.258	226.7	-2.36		1165.51	1165.51	Specific		>mN1ECD	1	C2(Carbamidomethyl / 57.0215); C9(Carbamidomethyl / 57.0215)	File10597_Scan3637	HCD	0.003	0.003	0	0	0.003	0.003
	53	F.VGQRC[+57.02146]QDSNPC[+57.02146]LST[+426.13734]PC[+57.02146]KNAGT[+146.05791]C[+57.02146]HVVDHGGTVDYAC[+57.02146]SC[+57.02146]PL.G	T14(OGlycan / 426.1373); T21(OGlycan / 146.0579)	F.VGQRCQDSNPCLSTPCKNAGTCHVVDHGGTVDYACSCPL.G	VGQRCQDSNPCLSTPCKNAGTCHVVDHGGTVDYACSCPL,FG,5@57.02146,11@57.02146,14@426.13734,16@57.02146,21@146.05791,22@57.02146,35@57.02146,37@57.02146	Hex(1)Pent(2); Fuc(1)	17.9374	12.7	controllerType=0 controllerNumber=1 scan=5587	5	990.817	990.817	0	-0.5		4950.05	4950.06	Specific	14;21	>mN1ECD	1	C5(Carbamidomethyl / 57.0215); C11(Carbamidomethyl / 57.0215); C16(Carbamidomethyl / 57.0215); C22(Carbamidomethyl / 57.0215); C35(Carbamidomethyl / 57.0215); C37(Carbamidomethyl / 57.0215)	File10597_Scan5587	HCD	0.03	0.032	0.059	0.059	0.03	0.032
	53	F.VGQRC[+57.02146]QDSNPC[+57.02146]LS[+426.13734]T[+203.07937]PC[+57.02146]KNAGTC[+57.02146]HVVDHGGTVDY.A	S13(OGlycan / 426.1373); T14(OGlycan / 203.0794)	F.VGQRCQDSNPCLSTPCKNAGTCHVVDHGGTVDY.A	VGQRCQDSNPCLSTPCKNAGTCHVVDHGGTVDY,FA,5@57.02146,11@57.02146,13@426.13734,14@203.07937,16@57.02146,22@57.02146	Hex(1)Pent(2); HexNAc(1)	16.4079	67.2	controllerType=0 controllerNumber=1 scan=4919	5	864.566	864.568	1.2	-1.95		4318.8	4318.81	Specific	13;14	>mN1ECD	1	C5(Carbamidomethyl / 57.0215); C11(Carbamidomethyl / 57.0215); C16(Carbamidomethyl / 57.0215); C22(Carbamidomethyl / 57.0215)	File10597_Scan4919	HCD	0	0.003	0	0.0085	0.0009	0.003
	53	F.VGQRC[+57.02146]QDSNPC[+57.02146]LS[+426.13734]T[+146.05791]PC[+57.02146]KNAGTC[+57.02146]HVVDHGGTVDY.A	S13(OGlycan / 426.1373); T14(OGlycan / 146.0579)	F.VGQRCQDSNPCLSTPCKNAGTCHVVDHGGTVDY.A	VGQRCQDSNPCLSTPCKNAGTCHVVDHGGTVDY,FA,5@57.02146,11@57.02146,13@426.13734,14@146.05791,16@57.02146,22@57.02146	Hex(1)Pent(2); Fuc(1)	16.3074	853.2	controllerType=0 controllerNumber=1 scan=4874	5	853.162	853.164	1.2	-2.41		4261.78	4261.79	Specific	13;14	>mN1ECD	1	C5(Carbamidomethyl / 57.0215); C11(Carbamidomethyl / 57.0215); C16(Carbamidomethyl / 57.0215); C22(Carbamidomethyl / 57.0215)	File10597_Scan4874	HCD	0	0	0	0	4.4e-15	5.1e-15
	53	F.VGQRC[+57.02146]QDSNPC[+57.02146]LS[+426.13734]T[+146.05791]PC[+57.02146]KNAGTC[+57.02146]HVVDHGGTVDY.A	S13(OGlycan / 426.1373); T14(OGlycan / 146.0579)	F.VGQRCQDSNPCLSTPCKNAGTCHVVDHGGTVDY.A	VGQRCQDSNPCLSTPCKNAGTCHVVDHGGTVDY,FA,5@57.02146,11@57.02146,13@426.13734,14@146.05791,16@57.02146,22@57.02146	Hex(1)Pent(2); Fuc(1)	16.43	839.1	controllerType=0 controllerNumber=1 scan=4929	5	853.162	853.164	1.2	-2.41		4261.78	4261.79	Specific	13;14	>mN1ECD	1	C5(Carbamidomethyl / 57.0215); C11(Carbamidomethyl / 57.0215); C16(Carbamidomethyl / 57.0215); C22(Carbamidomethyl / 57.0215)	File10597_Scan4929	HCD	0	0	0	0	3.7e-14	4.3e-14
	53	F.VGQRC[+57.02146]QDSNPC[+57.02146]LS[+426.13734]T[+146.05791]PC[+57.02146]KNAGTC[+57.02146]HVVDHGGTVDY.A	S13(OGlycan / 426.1373); T14(OGlycan / 146.0579)	F.VGQRCQDSNPCLSTPCKNAGTCHVVDHGGTVDY.A	VGQRCQDSNPCLSTPCKNAGTCHVVDHGGTVDY,FA,5@57.02146,11@57.02146,13@426.13734,14@146.05791,16@57.02146,22@57.02146	Hex(1)Pent(2); Fuc(1)	16.5651	735.8	controllerType=0 controllerNumber=1 scan=4990	5	853.161	853.164	1.2	-2.98		4261.78	4261.79	Specific	13;14	>mN1ECD	1	C5(Carbamidomethyl / 57.0215); C11(Carbamidomethyl / 57.0215); C16(Carbamidomethyl / 57.0215); C22(Carbamidomethyl / 57.0215)	File10597_Scan4990	HCD	0	0	0	0	2.7e-12	3.2e-12
	53	F.VGQRC[+57.02146]QDSNPC[+57.02146]LS[+426.13734]T[+146.05791]PC[+57.02146]KNAGTC[+57.02146]HVVDHGGTVDY.A	S13(OGlycan / 426.1373); T14(OGlycan / 146.0579)	F.VGQRCQDSNPCLSTPCKNAGTCHVVDHGGTVDY.A	VGQRCQDSNPCLSTPCKNAGTCHVVDHGGTVDY,FA,5@57.02146,11@57.02146,13@426.13734,14@146.05791,16@57.02146,22@57.02146	Hex(1)Pent(2); Fuc(1)	16.2924	613.7	controllerType=0 controllerNumber=1 scan=4868	4	1066.2	1066.2	1.2	-2.55		4261.78	4261.79	Specific	13;14	>mN1ECD	1	C5(Carbamidomethyl / 57.0215); C11(Carbamidomethyl / 57.0215); C16(Carbamidomethyl / 57.0215); C22(Carbamidomethyl / 57.0215)	File10597_Scan4868	HCD	0	0	0	0	1.1e-09	1.3e-09
	53	F.VGQRC[+57.02146]QDSNPC[+57.02146]LS[+426.13734]T[+146.05791]PC[+57.02146]KNAGTC[+57.02146]HVVDHGGTVDY.A	S13(OGlycan / 426.1373); T14(OGlycan / 146.0579)	F.VGQRCQDSNPCLSTPCKNAGTCHVVDHGGTVDY.A	VGQRCQDSNPCLSTPCKNAGTCHVVDHGGTVDY,FA,5@57.02146,11@57.02146,13@426.13734,14@146.05791,16@57.02146,22@57.02146	Hex(1)Pent(2); Fuc(1)	16.4113	612.6	controllerType=0 controllerNumber=1 scan=4921	4	1066.2	1066.2	1.2	-1.98		4261.78	4261.79	Specific	13;14	>mN1ECD	1	C5(Carbamidomethyl / 57.0215); C11(Carbamidomethyl / 57.0215); C16(Carbamidomethyl / 57.0215); C22(Carbamidomethyl / 57.0215)	File10597_Scan4921	HCD	0	0	0	0	1.1e-09	1.3e-09
	53	F.VGQRC[+57.02146]QDSNPC[+57.02146]LS[+426.13734]T[+146.05791]PC[+57.02146]KNAGTC[+57.02146]HVVDHGGTVDY.A	S13(OGlycan / 426.1373); T14(OGlycan / 146.0579)	F.VGQRCQDSNPCLSTPCKNAGTCHVVDHGGTVDY.A	VGQRCQDSNPCLSTPCKNAGTCHVVDHGGTVDY,FA,5@57.02146,11@57.02146,13@426.13734,14@146.05791,16@57.02146,22@57.02146	Hex(1)Pent(2); Fuc(1)	16.1945	514.4	controllerType=0 controllerNumber=1 scan=4826	5	853.163	853.164	1	-1.41		4261.78	4261.79	Specific	13;14	>mN1ECD	1	C5(Carbamidomethyl / 57.0215); C11(Carbamidomethyl / 57.0215); C16(Carbamidomethyl / 57.0215); C22(Carbamidomethyl / 57.0215)	File10597_Scan4826	HCD	0	0	0	0	1e-07	1.2e-07
	53	F.VGQRC[+57.02146]QDSNPC[+57.02146]LS[+426.13734]T[+146.05791]PC[+57.02146]KNAGTC[+57.02146]HVVDHGGTVDY.A	S13(OGlycan / 426.1373); T14(OGlycan / 146.0579)	F.VGQRCQDSNPCLSTPCKNAGTCHVVDHGGTVDY.A	VGQRCQDSNPCLSTPCKNAGTCHVVDHGGTVDY,FA,5@57.02146,11@57.02146,13@426.13734,14@146.05791,16@57.02146,22@57.02146	Hex(1)Pent(2); Fuc(1)	16.6929	309.5	controllerType=0 controllerNumber=1 scan=5047	5	853.162	853.164	1.2	-2.77		4261.78	4261.79	Specific	13;14	>mN1ECD	1	C5(Carbamidomethyl / 57.0215); C11(Carbamidomethyl / 57.0215); C16(Carbamidomethyl / 57.0215); C22(Carbamidomethyl / 57.0215)	File10597_Scan5047	HCD	0	0	0	0	4.1e-06	4.8e-06
	53	F.VGQRC[+57.02146]QDSNPC[+57.02146]LS[+426.13734]T[+146.05791]PC[+57.02146]KNAGTC[+57.02146]HVVDHGGTVDY.A	S13(OGlycan / 426.1373); T14(OGlycan / 146.0579)	F.VGQRCQDSNPCLSTPCKNAGTCHVVDHGGTVDY.A	VGQRCQDSNPCLSTPCKNAGTCHVVDHGGTVDY,FA,5@57.02146,11@57.02146,13@426.13734,14@146.05791,16@57.02146,22@57.02146	Hex(1)Pent(2); Fuc(1)	16.821	168	controllerType=0 controllerNumber=1 scan=5103	5	853.16	853.164	0.3	-4.56		4261.77	4261.79	Specific	13;14	>mN1ECD	1	C5(Carbamidomethyl / 57.0215); C11(Carbamidomethyl / 57.0215); C16(Carbamidomethyl / 57.0215); C22(Carbamidomethyl / 57.0215)	File10597_Scan5103	HCD	0	0	0	0	3.2e-05	3.8e-05
	53	F.VGQRC[+57.02146]QDSNPC[+57.02146]LS[+146.05791]T[+294.09508]PC[+57.02146]KNAGTC[+57.02146]HVVDHGGTVDY.A	S13(OGlycan / 146.0579); T14(OGlycan / 294.0951)	F.VGQRCQDSNPCLSTPCKNAGTCHVVDHGGTVDY.A	VGQRCQDSNPCLSTPCKNAGTCHVVDHGGTVDY,FA,5@57.02146,11@57.02146,13@146.05791,14@294.09508,16@57.02146,22@57.02146	Fuc(1); Hex(1)Pent(1)	16.4387	831.5	controllerType=0 controllerNumber=1 scan=4933	5	826.754	826.755	0	-2.26		4129.74	4129.75	Specific	13;14	>mN1ECD	1	C5(Carbamidomethyl / 57.0215); C11(Carbamidomethyl / 57.0215); C16(Carbamidomethyl / 57.0215); C22(Carbamidomethyl / 57.0215)	File10597_Scan4933	HCD	0	0	0	0	4.4e-14	5.1e-14
	53	F.VGQRC[+57.02146]QDSNPC[+57.02146]LS[+146.05791]T[+294.09508]PC[+57.02146]KNAGTC[+57.02146]HVVDHGGTVDY.A	S13(OGlycan / 146.0579); T14(OGlycan / 294.0951)	F.VGQRCQDSNPCLSTPCKNAGTCHVVDHGGTVDY.A	VGQRCQDSNPCLSTPCKNAGTCHVVDHGGTVDY,FA,5@57.02146,11@57.02146,13@146.05791,14@294.09508,16@57.02146,22@57.02146	Fuc(1); Hex(1)Pent(1)	16.3089	820.2	controllerType=0 controllerNumber=1 scan=4875	5	826.753	826.755	0	-2.63		4129.74	4129.75	Specific	13;14	>mN1ECD	1	C5(Carbamidomethyl / 57.0215); C11(Carbamidomethyl / 57.0215); C16(Carbamidomethyl / 57.0215); C22(Carbamidomethyl / 57.0215)	File10597_Scan4875	HCD	0	0	0	0	2.1e-14	2.5e-14
	53	F.VGQRC[+57.02146]QDSNPC[+57.02146]LSTPC[+57.02146]KNAGT[+294.09508]C[+57.02146]HVVDHGGT[+146.05791]VDY.A	T21(OGlycan / 294.0951); T30(OGlycan / 146.0579)	F.VGQRCQDSNPCLSTPCKNAGTCHVVDHGGTVDY.A	VGQRCQDSNPCLSTPCKNAGTCHVVDHGGTVDY,FA,5@57.02146,11@57.02146,16@57.02146,21@294.09508,22@57.02146,30@146.05791	Hex(1)Pent(1); Fuc(1)	16.1923	792	controllerType=0 controllerNumber=1 scan=4825	5	826.754	826.755	2.6	-1.52		4129.74	4129.75	Specific	21;30	>mN1ECD	1	C5(Carbamidomethyl / 57.0215); C11(Carbamidomethyl / 57.0215); C16(Carbamidomethyl / 57.0215); C22(Carbamidomethyl / 57.0215)	File10597_Scan4825	HCD	0	0	0	0	3.7e-13	4.3e-13
	53	F.VGQRC[+57.02146]QDSNPC[+57.02146]LS[+146.05791]T[+294.09508]PC[+57.02146]KNAGTC[+57.02146]HVVDHGGTVDY.A	S13(OGlycan / 146.0579); T14(OGlycan / 294.0951)	F.VGQRCQDSNPCLSTPCKNAGTCHVVDHGGTVDY.A	VGQRCQDSNPCLSTPCKNAGTCHVVDHGGTVDY,FA,5@57.02146,11@57.02146,13@146.05791,14@294.09508,16@57.02146,22@57.02146	Fuc(1); Hex(1)Pent(1)	16.2968	321	controllerType=0 controllerNumber=1 scan=4870	4	1033.19	1033.19	0	-0.8		4129.74	4129.75	Specific	13;14	>mN1ECD	1	C5(Carbamidomethyl / 57.0215); C11(Carbamidomethyl / 57.0215); C16(Carbamidomethyl / 57.0215); C22(Carbamidomethyl / 57.0215)	File10597_Scan4870	HCD	0	0	0	0	6.7e-05	7.8e-05
	53	F.VGQRC[+57.02146]QDSNPC[+57.02146]LS[+146.05791]T[+162.05282]PC[+57.02146]KNAGTC[+57.02146]HVVDHGGTVDY.A	S13(OGlycan / 146.0579); T14(OGlycan / 162.0528)	F.VGQRCQDSNPCLSTPCKNAGTCHVVDHGGTVDY.A	VGQRCQDSNPCLSTPCKNAGTCHVVDHGGTVDY,FA,5@57.02146,11@57.02146,13@146.05791,14@162.05282,16@57.02146,22@57.02146	Fuc(1); Hex(1)	16.2559	853.4	controllerType=0 controllerNumber=1 scan=4852	5	800.345	800.347	0	-2.1		3997.7	3997.71	Specific	13;14	>mN1ECD	1	C5(Carbamidomethyl / 57.0215); C11(Carbamidomethyl / 57.0215); C16(Carbamidomethyl / 57.0215); C22(Carbamidomethyl / 57.0215)	File10597_Scan4852	HCD	0	0	0	0	3.3e-15	3.9e-15
	53	F.VGQRC[+57.02146]QDSNPC[+57.02146]LS[+146.05791]T[+162.05282]PC[+57.02146]KNAGTC[+57.02146]HVVDHGGTVDY.A	S13(OGlycan / 146.0579); T14(OGlycan / 162.0528)	F.VGQRCQDSNPCLSTPCKNAGTCHVVDHGGTVDY.A	VGQRCQDSNPCLSTPCKNAGTCHVVDHGGTVDY,FA,5@57.02146,11@57.02146,13@146.05791,14@162.05282,16@57.02146,22@57.02146	Fuc(1); Hex(1)	16.3845	820.8	controllerType=0 controllerNumber=1 scan=4909	5	800.345	800.347	0	-2.41		3997.7	3997.71	Specific	13;14	>mN1ECD	1	C5(Carbamidomethyl / 57.0215); C11(Carbamidomethyl / 57.0215); C16(Carbamidomethyl / 57.0215); C22(Carbamidomethyl / 57.0215)	File10597_Scan4909	HCD	0	0	0	0	2.9e-14	3.4e-14
	53	F.VGQRC[+57.02146]QDSNPC[+57.02146]LS[+146.05791]T[+162.05282]PC[+57.02146]KNAGTC[+57.02146]HVVDHGGTVDY.A	S13(OGlycan / 146.0579); T14(OGlycan / 162.0528)	F.VGQRCQDSNPCLSTPCKNAGTCHVVDHGGTVDY.A	VGQRCQDSNPCLSTPCKNAGTCHVVDHGGTVDY,FA,5@57.02146,11@57.02146,13@146.05791,14@162.05282,16@57.02146,22@57.02146	Fuc(1); Hex(1)	16.1445	567.3	controllerType=0 controllerNumber=1 scan=4804	5	800.345	800.347	0	-2.25		3997.7	3997.71	Specific	13;14	>mN1ECD	1	C5(Carbamidomethyl / 57.0215); C11(Carbamidomethyl / 57.0215); C16(Carbamidomethyl / 57.0215); C22(Carbamidomethyl / 57.0215)	File10597_Scan4804	HCD	0	0	0	0	2.2e-09	2.6e-09
	53	F.VGQRC[+57.02146]QDSNPC[+57.02146]LS[+146.05791]T[+162.05282]PC[+57.02146]KNAGTC[+57.02146]HVVDHGGTVDY.A	S13(OGlycan / 146.0579); T14(OGlycan / 162.0528)	F.VGQRCQDSNPCLSTPCKNAGTCHVVDHGGTVDY.A	VGQRCQDSNPCLSTPCKNAGTCHVVDHGGTVDY,FA,5@57.02146,11@57.02146,13@146.05791,14@162.05282,16@57.02146,22@57.02146	Fuc(1); Hex(1)	16.2497	536.4	controllerType=0 controllerNumber=1 scan=4850	4	1000.18	1000.18	0	-1.98		3997.7	3997.71	Specific	13;14	>mN1ECD	1	C5(Carbamidomethyl / 57.0215); C11(Carbamidomethyl / 57.0215); C16(Carbamidomethyl / 57.0215); C22(Carbamidomethyl / 57.0215)	File10597_Scan4850	HCD	0	0	0	0	7.5e-08	8.7e-08
	53	F.VGQRC[+57.02146]QDSNPC[+57.02146]LS[+146.05791]T[+162.05282]PC[+57.02146]KNAGTC[+57.02146]HVVDHGGTVDY.A	S13(OGlycan / 146.0579); T14(OGlycan / 162.0528)	F.VGQRCQDSNPCLSTPCKNAGTCHVVDHGGTVDY.A	VGQRCQDSNPCLSTPCKNAGTCHVVDHGGTVDY,FA,5@57.02146,11@57.02146,13@146.05791,14@162.05282,16@57.02146,22@57.02146	Fuc(1); Hex(1)	16.5469	241.8	controllerType=0 controllerNumber=1 scan=4982	5	800.346	800.347	0	-0.5		3997.7	3997.71	Specific	13;14	>mN1ECD	1	C5(Carbamidomethyl / 57.0215); C11(Carbamidomethyl / 57.0215); C16(Carbamidomethyl / 57.0215); C22(Carbamidomethyl / 57.0215)	File10597_Scan4982	HCD	0	0	0	0	0.00011	0.00013
	53	F.VGQRC[+57.02146]QDSNPC[+57.02146]LST[+146.05791]PC[+57.02146]KNAGTC[+57.02146]HVVDHGGTVDY.A	T14(OGlycan / 146.0579)	F.VGQRCQDSNPCLSTPCKNAGTCHVVDHGGTVDY.A	VGQRCQDSNPCLSTPCKNAGTCHVVDHGGTVDY,FA,5@57.02146,11@57.02146,14@146.05791,16@57.02146,22@57.02146	Fuc(1)	16.4817	818.2	controllerType=0 controllerNumber=1 scan=4952	5	767.934	767.936	1.2	-2.53		3835.64	3835.65	Specific	14	>mN1ECD	1	C5(Carbamidomethyl / 57.0215); C11(Carbamidomethyl / 57.0215); C16(Carbamidomethyl / 57.0215); C22(Carbamidomethyl / 57.0215)	File10597_Scan4952	HCD	0	0	0	0	5.1e-14	5.9e-14
	53	F.VGQRC[+57.02146]QDSNPC[+57.02146]LST[+146.05791]PC[+57.02146]KNAGTC[+57.02146]HVVDHGGTVDY.A	T14(OGlycan / 146.0579)	F.VGQRCQDSNPCLSTPCKNAGTCHVVDHGGTVDY.A	VGQRCQDSNPCLSTPCKNAGTCHVVDHGGTVDY,FA,5@57.02146,11@57.02146,14@146.05791,16@57.02146,22@57.02146	Fuc(1)	16.6077	637.3	controllerType=0 controllerNumber=1 scan=5009	5	767.935	767.936	1.2	-2.21		3835.64	3835.65	Specific	14	>mN1ECD	1	C5(Carbamidomethyl / 57.0215); C11(Carbamidomethyl / 57.0215); C16(Carbamidomethyl / 57.0215); C22(Carbamidomethyl / 57.0215)	File10597_Scan5009	HCD	0	0	0	0	2.7e-10	3.2e-10
	53	F.VGQRC[+57.02146]QDSNPC[+57.02146]LST[+146.05791]PC[+57.02146]KNAGTC[+57.02146]HVVDHGGTVDY.A	T14(OGlycan / 146.0579)	F.VGQRCQDSNPCLSTPCKNAGTCHVVDHGGTVDY.A	VGQRCQDSNPCLSTPCKNAGTCHVVDHGGTVDY,FA,5@57.02146,11@57.02146,14@146.05791,16@57.02146,22@57.02146	Fuc(1)	16.361	494.8	controllerType=0 controllerNumber=1 scan=4899	5	767.934	767.936	1.2	-3.01		3835.64	3835.65	Specific	14	>mN1ECD	1	C5(Carbamidomethyl / 57.0215); C11(Carbamidomethyl / 57.0215); C16(Carbamidomethyl / 57.0215); C22(Carbamidomethyl / 57.0215)	File10597_Scan4899	HCD	0	0	0	0	3.4e-08	3.9e-08
	53	F.VGQRC[+57.02146]QDSNPC[+57.02146]LST[+146.05791]PC[+57.02146]KNAGTC[+57.02146]HVVDHGGTVDY.A	T14(OGlycan / 146.0579)	F.VGQRCQDSNPCLSTPCKNAGTCHVVDHGGTVDY.A	VGQRCQDSNPCLSTPCKNAGTCHVVDHGGTVDY,FA,5@57.02146,11@57.02146,14@146.05791,16@57.02146,22@57.02146	Fuc(1)	16.5166	434.8	controllerType=0 controllerNumber=1 scan=4968	4	959.667	959.669	1.2	-2.1		3835.64	3835.65	Specific	14	>mN1ECD	1	C5(Carbamidomethyl / 57.0215); C11(Carbamidomethyl / 57.0215); C16(Carbamidomethyl / 57.0215); C22(Carbamidomethyl / 57.0215)	File10597_Scan4968	HCD	0	0	0	0	2.1e-06	2.5e-06
	53	F.VGQRC[+57.02146]QDS[+146.05791]NPC[+57.02146]L.S	S8(OGlycan / 146.0579)	F.VGQRCQDSNPCL.S	VGQRCQDSNPCL,FS,5@57.02146,8@146.05791,11@57.02146	Fuc(1)	29.6848	97.7	controllerType=0 controllerNumber=1 scan=10671	2	790.34	790.346	57.6	-6.89		1579.67	1579.68	Specific	8	>mN1ECD	1	C5(Carbamidomethyl / 57.0215); C11(Carbamidomethyl / 57.0215)	File10597_Scan10671	HCD	0.0028	0.011	0.008	0.024	0.003	0.011
	53	F.VGQRC[+57.02146]QDS[+146.05791]NPC[+57.02146]L.S	S8(OGlycan / 146.0579)	F.VGQRCQDSNPCL.S	VGQRCQDSNPCL,FS,5@57.02146,8@146.05791,11@57.02146	Fuc(1)	29.5762	71.3	controllerType=0 controllerNumber=1 scan=10624	2	790.342	790.346	48.9	-5.03		1579.68	1579.68	Specific	8	>mN1ECD	1	C5(Carbamidomethyl / 57.0215); C11(Carbamidomethyl / 57.0215)	File10597_Scan10624	HCD	0.0028	0.011	0.008	0.024	0.003	0.011
	53	F.VGQRC[+57.02146]QDS[+146.05791]NPC[+57.02146]L.S	S8(OGlycan / 146.0579)	F.VGQRCQDSNPCL.S	VGQRCQDSNPCL,FS,5@57.02146,8@146.05791,11@57.02146	Fuc(1)	29.8899	6.2	controllerType=0 controllerNumber=1 scan=10763	2	790.339	790.346	6.2	-8.51		1579.67	1579.68	Specific	8	>mN1ECD	1	C5(Carbamidomethyl / 57.0215); C11(Carbamidomethyl / 57.0215)	File10597_Scan10763	HCD	0.0028	0.011	0.008	0.024	0.003	0.011
	53	F.VGQRC[+57.02146]QDSNPC[+57.02146]L.S		F.VGQRCQDSNPCL.S	VGQRCQDSNPCL,FS,5@57.02146,11@57.02146		13.9292	248.5	controllerType=0 controllerNumber=1 scan=3844	2	717.315	717.317	248.5	-2.79		1433.62	1433.63	Specific		>mN1ECD	1	C5(Carbamidomethyl / 57.0215); C11(Carbamidomethyl / 57.0215)	File10597_Scan3844	HCD	0	0	0	0	3.9e-06	4.6e-06
	65	L.S[+146.05791]T[+426.13734]PC[+57.02146]KNAGTC[+57.02146]HVVDHGGTVDY.A	S1(OGlycan / 146.0579); T2(OGlycan / 426.1373)	L.STPCKNAGTCHVVDHGGTVDY.A	STPCKNAGTCHVVDHGGTVDY,LA,1@146.05791,2@426.13734,4@57.02146,10@57.02146	Fuc(1); Hex(1)Pent(2)	14.2265	141.3	controllerType=0 controllerNumber=1 scan=3973	4	712.548	712.551	0	-3.51		2847.17	2847.18	Specific	1;2	>mN1ECD	1	C4(Carbamidomethyl / 57.0215); C10(Carbamidomethyl / 57.0215)	File10597_Scan3973	HCD	0	0	0	0	6.1e-05	7.2e-05
	86	Y.AC[+57.02146]SC[+57.02146]PLGFSGPL.C		Y.ACSCPLGFSGPL.C	ACSCPLGFSGPL,YC,2@57.02146,4@57.02146		25.5387	685.1	controllerType=0 controllerNumber=1 scan=8860	2	633.285	633.286	685.1	-1.19		1265.56	1265.57	Specific		>mN1ECD	1	C2(Carbamidomethyl / 57.0215); C4(Carbamidomethyl / 57.0215)	File10597_Scan8860	HCD	0	0	0	0	1.3e-10	1.6e-10
	86	Y.AC[+57.02146]SC[+57.02146]PLGFSGPL.C		Y.ACSCPLGFSGPL.C	ACSCPLGFSGPL,YC,2@57.02146,4@57.02146		25.4141	676.8	controllerType=0 controllerNumber=1 scan=8807	2	633.286	633.286	676.8	-1.09		1265.56	1265.57	Specific		>mN1ECD	1	C2(Carbamidomethyl / 57.0215); C4(Carbamidomethyl / 57.0215)	File10597_Scan8807	HCD	0	0	0	0	1.2e-10	1.4e-10
	86	Y.AC[+57.02146]SC[+57.02146]PLGF.S		Y.ACSCPLGF.S	ACSCPLGF,YS,2@57.02146,4@57.02146		22.1327	541.4	controllerType=0 controllerNumber=1 scan=7405	2	456.19	456.191	541.4	-2.72		911.372	911.375	Specific		>mN1ECD	1	C2(Carbamidomethyl / 57.0215); C4(Carbamidomethyl / 57.0215)	File10597_Scan7405	HCD	0	0	0	0	3.2e-08	3.7e-08
	86	Y.AC[+57.02146]SC[+57.02146]PLGF.S		Y.ACSCPLGF.S	ACSCPLGF,YS,2@57.02146,4@57.02146		22.005	433.4	controllerType=0 controllerNumber=1 scan=7349	2	456.19	456.191	433.4	-2.38		911.373	911.375	Specific		>mN1ECD	1	C2(Carbamidomethyl / 57.0215); C4(Carbamidomethyl / 57.0215)	File10597_Scan7349	HCD	0	0	0	0	1.1e-06	1.3e-06
	86	Y.AC[+57.02146]SC[+57.02146]PLGF.S		Y.ACSCPLGF.S	ACSCPLGF,YS,2@57.02146,4@57.02146		22.2368	416	controllerType=0 controllerNumber=1 scan=7450	2	456.19	456.191	416	-2.78		911.372	911.375	Specific		>mN1ECD	1	C2(Carbamidomethyl / 57.0215); C4(Carbamidomethyl / 57.0215)	File10597_Scan7450	HCD	0	0	0	0	1.6e-06	1.8e-06
	92	L.GFSGPL.C		L.GFSGPL.C	GFSGPL,LC		19.8163	178.9	controllerType=0 controllerNumber=1 scan=6401	1	577.296	577.298	164.9	-3.78		577.296	577.298	Specific		>mN1ECD	1		File10597_Scan6401	HCD	0.0029	0.0029	0.0081	0.0081	0.003	0.003
	98	L.C[+57.02146]LTPLDNAC[+57.02146]L.A		L.CLTPLDNACL.A	CLTPLDNACL,LA,1@57.02146,9@57.02146		24.0717	637.6	controllerType=0 controllerNumber=1 scan=8232	2	588.772	588.773	272.2	-1.13		1176.54	1176.54	Specific		>mN1ECD	1	C1(Carbamidomethyl / 57.0215); C9(Carbamidomethyl / 57.0215)	File10597_Scan8232	HCD	0	0	0	0	9.9e-08	1.2e-07
	98	L.C[+57.02146]LTPLDNAC[+57.02146]L.A		L.CLTPLDNACL.A	CLTPLDNACL,LA,1@57.02146,9@57.02146		23.9654	615.1	controllerType=0 controllerNumber=1 scan=8186	2	588.772	588.773	291.2	-1.86		1176.54	1176.54	Specific		>mN1ECD	1	C1(Carbamidomethyl / 57.0215); C9(Carbamidomethyl / 57.0215)	File10597_Scan8186	HCD	0	0	0	0	1.8e-08	2.1e-08
	98	L.C[+57.02146]LTPLDNAC[+57.02146]L.A		L.CLTPLDNACL.A	CLTPLDNACL,LA,1@57.02146,9@57.02146		24.203	571.2	controllerType=0 controllerNumber=1 scan=8288	2	588.773	588.773	316.9	0.32		1176.54	1176.54	Specific		>mN1ECD	1	C1(Carbamidomethyl / 57.0215); C9(Carbamidomethyl / 57.0215)	File10597_Scan8288	HCD	0	0	0	0	1.7e-06	2e-06
	100	L.TPLD[+15.99492]NAC[+57.02146]L.A	D4(b-oxidation / 15.9949)	L.TPLDNACL.A	TPLDNACL,LA,4@15.99492,7@57.02146		15.6395	67.6	controllerType=0 controllerNumber=1 scan=4585	2	460.212	460.213	0	-1.87		919.417	919.419	Specific		>mN1ECD	1	C7(Carbamidomethyl / 57.0215)	File10597_Scan4585	HCD	0.0027	0.03	0.0077	0.062	0.003	0.03
	108	L.ANPC[+57.02146]RNGGT[+146.05791]C[+57.02146]DLL.T	T9(OGlycan / 146.0579)	L.ANPCRNGGTCDLL.T	ANPCRNGGTCDLL,LT,4@57.02146,9@146.05791,10@57.02146	Fuc(1)	17.2406	474.3	controllerType=0 controllerNumber=1 scan=5282	2	797.35	797.353	430.3	-4.23		1593.69	1593.7	Specific	9	>mN1ECD	1	C4(Carbamidomethyl / 57.0215); C10(Carbamidomethyl / 57.0215)	File10597_Scan5282	HCD	0	0	0	0	7.3e-09	8.5e-09
	108	L.ANPC[+57.02146]RNGGT[+146.05791]C[+57.02146]DLL.T	T9(OGlycan / 146.0579)	L.ANPCRNGGTCDLL.T	ANPCRNGGTCDLL,LT,4@57.02146,9@146.05791,10@57.02146	Fuc(1)	17.1161	390	controllerType=0 controllerNumber=1 scan=5229	2	797.35	797.353	385	-4.46		1593.69	1593.7	Specific	9	>mN1ECD	1	C4(Carbamidomethyl / 57.0215); C10(Carbamidomethyl / 57.0215)	File10597_Scan5229	HCD	0	0	0	0	2e-08	2.4e-08
	126	Y.KC[+57.02146]RC[+57.02146]PPGWS[+426.13734]GKSC[+57.02146]QQADPC[+57.02146]ASNPC[+57.02146]ANGGQC[+57.02146]LPFESSY.I	S9(OGlycan / 426.1373)	Y.KCRCPPGWSGKSCQQADPCASNPCANGGQCLPFESSY.I	KCRCPPGWSGKSCQQADPCASNPCANGGQCLPFESSY,YI,2@57.02146,4@57.02146,9@426.13734,13@57.02146,19@57.02146,24@57.02146,30@57.02146	Hex(1)Pent(2)	19.7125	331.1	controllerType=0 controllerNumber=1 scan=6356	4	1161.97	1161.97	2.4	-2.45		4644.87	4644.88	Specific	9	>mN1ECD	1	C2(Carbamidomethyl / 57.0215); C4(Carbamidomethyl / 57.0215); C13(Carbamidomethyl / 57.0215); C19(Carbamidomethyl / 57.0215); C24(Carbamidomethyl / 57.0215); C30(Carbamidomethyl / 57.0215)	File10597_Scan6356	HCD	0	0	0	0	2.7e-05	3.2e-05
	126	Y.KC[+57.02146]RC[+57.02146]PPGWS[+426.13734]GKSC[+57.02146]QQADPC[+57.02146]ASNPC[+57.02146]ANGGQC[+57.02146]LPF.E	S9(OGlycan / 426.1373)	Y.KCRCPPGWSGKSCQQADPCASNPCANGGQCLPF.E	KCRCPPGWSGKSCQQADPCASNPCANGGQCLPF,YE,2@57.02146,4@57.02146,9@426.13734,13@57.02146,19@57.02146,24@57.02146,30@57.02146	Hex(1)Pent(2)	19.0476	331.9	controllerType=0 controllerNumber=1 scan=6069	4	1045.43	1045.43	2.4	-2.71		4178.7	4178.71	Specific	9	>mN1ECD	1	C2(Carbamidomethyl / 57.0215); C4(Carbamidomethyl / 57.0215); C13(Carbamidomethyl / 57.0215); C19(Carbamidomethyl / 57.0215); C24(Carbamidomethyl / 57.0215); C30(Carbamidomethyl / 57.0215)	File10597_Scan6069	HCD	0	0	0	0	2.2e-05	2.6e-05
	126	Y.KC[+57.02146]RC[+57.02146]PPGWS[+426.13734]GKSC[+57.02146]QQADPC[+57.02146]ASNPC[+57.02146]ANGGQC[+57.02146]LPF.E	S9(OGlycan / 426.1373)	Y.KCRCPPGWSGKSCQQADPCASNPCANGGQCLPF.E	KCRCPPGWSGKSCQQADPCASNPCANGGQCLPF,YE,2@57.02146,4@57.02146,9@426.13734,13@57.02146,19@57.02146,24@57.02146,30@57.02146	Hex(1)Pent(2)	19.35	245.8	controllerType=0 controllerNumber=1 scan=6200	4	1045.43	1045.43	2.4	-5.4		4178.68	4178.71	Specific	9	>mN1ECD	1	C2(Carbamidomethyl / 57.0215); C4(Carbamidomethyl / 57.0215); C13(Carbamidomethyl / 57.0215); C19(Carbamidomethyl / 57.0215); C24(Carbamidomethyl / 57.0215); C30(Carbamidomethyl / 57.0215)	File10597_Scan6200	HCD	0	0	0	0	1e-05	1.2e-05
	126	Y.KC[+57.02146]RC[+57.02146]PPGWS[+426.13734]GKSC[+57.02146]QQADPC[+57.02146]ASNPC[+57.02146]ANGGQC[+57.02146]LPF.E	S9(OGlycan / 426.1373)	Y.KCRCPPGWSGKSCQQADPCASNPCANGGQCLPF.E	KCRCPPGWSGKSCQQADPCASNPCANGGQCLPF,YE,2@57.02146,4@57.02146,9@426.13734,13@57.02146,19@57.02146,24@57.02146,30@57.02146	Hex(1)Pent(2)	19.1779	241.9	controllerType=0 controllerNumber=1 scan=6126	4	1045.43	1045.43	2.4	-1.78		4178.7	4178.71	Specific	9	>mN1ECD	1	C2(Carbamidomethyl / 57.0215); C4(Carbamidomethyl / 57.0215); C13(Carbamidomethyl / 57.0215); C19(Carbamidomethyl / 57.0215); C24(Carbamidomethyl / 57.0215); C30(Carbamidomethyl / 57.0215)	File10597_Scan6126	HCD	0	0	0	0	0.0001	0.00012
	126	Y.KC[+57.02146]RC[+57.02146]PPGW.S		Y.KCRCPPGW.S	KCRCPPGW,YS,2@57.02146,4@57.02146		12.7443	548.7	controllerType=0 controllerNumber=1 scan=3355	2	530.743	530.744	548.7	-2.99		1060.48	1060.48	Specific		>mN1ECD	1	C2(Carbamidomethyl / 57.0215); C4(Carbamidomethyl / 57.0215)	File10597_Scan3355	HCD	0	0	0	0	1e-06	1.2e-06
	126	Y.KC[+57.02146]RC[+57.02146]PPGW.S		Y.KCRCPPGW.S	KCRCPPGW,YS,2@57.02146,4@57.02146		12.8558	543.3	controllerType=0 controllerNumber=1 scan=3402	2	530.743	530.744	543.3	-2.53		1060.48	1060.48	Specific		>mN1ECD	1	C2(Carbamidomethyl / 57.0215); C4(Carbamidomethyl / 57.0215)	File10597_Scan3402	HCD	0	0	0	0	5.2e-07	6.1e-07
	126	Y.KC[+57.02146]RC[+57.02146]PPGW.S		Y.KCRCPPGW.S	KCRCPPGW,YS,2@57.02146,4@57.02146		12.6347	538.8	controllerType=0 controllerNumber=1 scan=3309	2	530.743	530.744	538.8	-3.1		1060.48	1060.48	Specific		>mN1ECD	1	C2(Carbamidomethyl / 57.0215); C4(Carbamidomethyl / 57.0215)	File10597_Scan3309	HCD	0	0	0	0	1e-06	1.2e-06
	126	Y.KC[+57.02146]RC[+57.02146]PPGW.S		Y.KCRCPPGW.S	KCRCPPGW,YS,2@57.02146,4@57.02146		13.4163	533.7	controllerType=0 controllerNumber=1 scan=3623	2	530.743	530.744	533.7	-2.07		1060.48	1060.48	Specific		>mN1ECD	1	C2(Carbamidomethyl / 57.0215); C4(Carbamidomethyl / 57.0215)	File10597_Scan3623	HCD	0	0	0	0	1.1e-06	1.3e-06
	126	Y.KC[+57.02146]RC[+57.02146]PPGW.S		Y.KCRCPPGW.S	KCRCPPGW,YS,2@57.02146,4@57.02146		13.5466	494.7	controllerType=0 controllerNumber=1 scan=3678	2	530.741	530.744	494.7	-5.75		1060.48	1060.48	Specific		>mN1ECD	1	C2(Carbamidomethyl / 57.0215); C4(Carbamidomethyl / 57.0215)	File10597_Scan3678	HCD	0	0	0	0	1.3e-06	1.6e-06
	126	Y.KC[+57.02146]RC[+57.02146]PPGW.S		Y.KCRCPPGW.S	KCRCPPGW,YS,2@57.02146,4@57.02146		12.53	484.9	controllerType=0 controllerNumber=1 scan=3266	2	530.743	530.744	484.9	-2.87		1060.48	1060.48	Specific		>mN1ECD	1	C2(Carbamidomethyl / 57.0215); C4(Carbamidomethyl / 57.0215)	File10597_Scan3266	HCD	0	0	0	0	2.2e-06	2.6e-06
	126	Y.KC[+57.02146]RC[+57.02146]PPGW.S		Y.KCRCPPGW.S	KCRCPPGW,YS,2@57.02146,4@57.02146		13.2999	474.2	controllerType=0 controllerNumber=1 scan=3574	2	530.743	530.744	474.2	-3.22		1060.48	1060.48	Specific		>mN1ECD	1	C2(Carbamidomethyl / 57.0215); C4(Carbamidomethyl / 57.0215)	File10597_Scan3574	HCD	0	0	0	0	2.5e-06	2.9e-06
	134	W.SGKSC[+57.02146]QQADPC[+57.02146]AS[+426.13734]NPC[+57.02146]ANGGQC[+57.02146]LPFESSY.I	S13(OGlycan / 426.1373)	W.SGKSCQQADPCASNPCANGGQCLPFESSY.I	SGKSCQQADPCASNPCANGGQCLPFESSY,WI,5@57.02146,11@57.02146,13@426.13734,16@57.02146,22@57.02146	Hex(1)Pent(2)	20.9952	829.1	controllerType=0 controllerNumber=1 scan=6913	3	1201.81	1201.81	4	0.76		3603.42	3603.41	Specific	13	>mN1ECD	1	C5(Carbamidomethyl / 57.0215); C11(Carbamidomethyl / 57.0215); C16(Carbamidomethyl / 57.0215); C22(Carbamidomethyl / 57.0215)	File10597_Scan6913	HCD	0	0	0	0	1.3e-11	1.5e-11
	134	W.SGKSC[+57.02146]QQADPC[+57.02146]AS[+426.13734]NPC[+57.02146]ANGGQC[+57.02146]LPFESSY.I	S13(OGlycan / 426.1373)	W.SGKSCQQADPCASNPCANGGQCLPFESSY.I	SGKSCQQADPCASNPCANGGQCLPFESSY,WI,5@57.02146,11@57.02146,13@426.13734,16@57.02146,22@57.02146	Hex(1)Pent(2)	21.1096	700.9	controllerType=0 controllerNumber=1 scan=6963	3	1201.81	1201.81	0.1	-2.29		3603.41	3603.41	Specific	13	>mN1ECD	1	C5(Carbamidomethyl / 57.0215); C11(Carbamidomethyl / 57.0215); C16(Carbamidomethyl / 57.0215); C22(Carbamidomethyl / 57.0215)	File10597_Scan6963	HCD	0	0	0	0	3.3e-11	3.8e-11
	134	W.SGKSC[+57.02146]QQADPC[+57.02146]AS[+426.13734]NPC[+57.02146]ANGGQC[+57.02146]LPF.E	S13(OGlycan / 426.1373)	W.SGKSCQQADPCASNPCANGGQCLPF.E	SGKSCQQADPCASNPCANGGQCLPF,WE,5@57.02146,11@57.02146,13@426.13734,16@57.02146,22@57.02146	Hex(1)Pent(2)	20.0562	672	controllerType=0 controllerNumber=1 scan=6503	3	1046.42	1046.42	11.2	-2.09		3137.24	3137.24	Specific	13	>mN1ECD	1	C5(Carbamidomethyl / 57.0215); C11(Carbamidomethyl / 57.0215); C16(Carbamidomethyl / 57.0215); C22(Carbamidomethyl / 57.0215)	File10597_Scan6503	HCD	0	0	0	0	5.4e-10	6.3e-10
	134	W.SGKSC[+57.02146]QQADPC[+57.02146]AS[+426.13734]NPC[+57.02146]ANGGQC[+57.02146]LPF.E	S13(OGlycan / 426.1373)	W.SGKSCQQADPCASNPCANGGQCLPF.E	SGKSCQQADPCASNPCANGGQCLPF,WE,5@57.02146,11@57.02146,13@426.13734,16@57.02146,22@57.02146	Hex(1)Pent(2)	19.93	638.6	controllerType=0 controllerNumber=1 scan=6449	3	1046.42	1046.42	0.9	-0.93		3137.24	3137.24	Specific	13	>mN1ECD	1	C5(Carbamidomethyl / 57.0215); C11(Carbamidomethyl / 57.0215); C16(Carbamidomethyl / 57.0215); C22(Carbamidomethyl / 57.0215)	File10597_Scan6449	HCD	0	0	0	0	1.7e-08	1.9e-08
	134	W.SGKSC[+57.02146]QQADPC[+57.02146]AS[+426.13734]NPC[+57.02146]ANGGQC[+57.02146]LPF.E	S13(OGlycan / 426.1373)	W.SGKSCQQADPCASNPCANGGQCLPF.E	SGKSCQQADPCASNPCANGGQCLPF,WE,5@57.02146,11@57.02146,13@426.13734,16@57.02146,22@57.02146	Hex(1)Pent(2)	20.1968	482.2	controllerType=0 controllerNumber=1 scan=6565	3	1046.41	1046.42	10.4	-6.06		3137.22	3137.24	Specific	13	>mN1ECD	1	C5(Carbamidomethyl / 57.0215); C11(Carbamidomethyl / 57.0215); C16(Carbamidomethyl / 57.0215); C22(Carbamidomethyl / 57.0215)	File10597_Scan6565	HCD	0	0	0	0	7.2e-07	8.4e-07
	134	W.SGKSC[+57.02146]QQADPC[+57.02146]AS[+294.09508]NPC[+57.02146]ANGGQC[+57.02146]LPF.E	S13(OGlycan / 294.0951)	W.SGKSCQQADPCASNPCANGGQCLPF.E	SGKSCQQADPCASNPCANGGQCLPF,WE,5@57.02146,11@57.02146,13@294.09508,16@57.02146,22@57.02146	Hex(1)Pent(1)	20.0941	454.9	controllerType=0 controllerNumber=1 scan=6520	3	1002.4	1002.41	7.6	-2.69		3005.19	3005.2	Specific	13	>mN1ECD	1	C5(Carbamidomethyl / 57.0215); C11(Carbamidomethyl / 57.0215); C16(Carbamidomethyl / 57.0215); C22(Carbamidomethyl / 57.0215)	File10597_Scan6520	HCD	0	0	0	0	8e-07	9.4e-07
	134	W.SGKSC[+57.02146]QQADPC[+57.02146]AS[+162.05282]NPC[+57.02146]ANGGQC[+57.02146]LPF.E	S13(OGlycan / 162.0528)	W.SGKSCQQADPCASNPCANGGQCLPF.E	SGKSCQQADPCASNPCANGGQCLPF,WE,5@57.02146,11@57.02146,13@162.05282,16@57.02146,22@57.02146	Hex(1)	20.0649	562.7	controllerType=0 controllerNumber=1 scan=6507	3	958.389	958.391	4.8	-2.31		2873.15	2873.16	Specific	13	>mN1ECD	1	C5(Carbamidomethyl / 57.0215); C11(Carbamidomethyl / 57.0215); C16(Carbamidomethyl / 57.0215); C22(Carbamidomethyl / 57.0215)	File10597_Scan6507	HCD	0	0	0	0	6.5e-08	7.6e-08
	163	Y.IC[+57.02146]RC[+57.02146]PPGFHGPT[+146.05791]C[+57.02146]RQDVNEC[+57.02146]SQNPGLC[+57.02146]RHGGTC[+57.02146]HNEIGSY.R	T12(OGlycan / 146.0579)	Y.ICRCPPGFHGPTCRQDVNECSQNPGLCRHGGTCHNEIGSY.R	ICRCPPGFHGPTCRQDVNECSQNPGLCRHGGTCHNEIGSY,YR,2@57.02146,4@57.02146,12@146.05791,13@57.02146,20@57.02146,27@57.02146,33@57.02146	Fuc(1)	16.7773	544.6	controllerType=0 controllerNumber=1 scan=5083	5	967.014	967.016	3.6	-2.25		4831.04	4831.05	Specific	12	>mN1ECD	1	C2(Carbamidomethyl / 57.0215); C4(Carbamidomethyl / 57.0215); C13(Carbamidomethyl / 57.0215); C20(Carbamidomethyl / 57.0215); C27(Carbamidomethyl / 57.0215); C33(Carbamidomethyl / 57.0215)	File10597_Scan5083	HCD	0	0	0	0	5.5e-07	6.4e-07
	163	Y.IC[+57.02146]RC[+57.02146]PPGFHGPT[+146.05791]C[+57.02146]RQDVNEC[+57.02146]SQNPGLC[+57.02146]RHGGTC[+57.02146]HNEIGSY.R	T12(OGlycan / 146.0579)	Y.ICRCPPGFHGPTCRQDVNECSQNPGLCRHGGTCHNEIGSY.R	ICRCPPGFHGPTCRQDVNECSQNPGLCRHGGTCHNEIGSY,YR,2@57.02146,4@57.02146,12@146.05791,13@57.02146,20@57.02146,27@57.02146,33@57.02146	Fuc(1)	16.7281	504.4	controllerType=0 controllerNumber=1 scan=5062	6	806.013	806.014	3.6	-1.78		4831.04	4831.05	Specific	12	>mN1ECD	1	C2(Carbamidomethyl / 57.0215); C4(Carbamidomethyl / 57.0215); C13(Carbamidomethyl / 57.0215); C20(Carbamidomethyl / 57.0215); C27(Carbamidomethyl / 57.0215); C33(Carbamidomethyl / 57.0215)	File10597_Scan5062	HCD	0	0	0	0	1.5e-07	1.8e-07
	163	Y.IC[+57.02146]RC[+57.02146]PPGFHGPT[+146.05791]C[+57.02146]RQDVNEC[+57.02146]SQNPGLC[+57.02146]RHGGTC[+57.02146]HNEIGSY.R	T12(OGlycan / 146.0579)	Y.ICRCPPGFHGPTCRQDVNECSQNPGLCRHGGTCHNEIGSY.R	ICRCPPGFHGPTCRQDVNECSQNPGLCRHGGTCHNEIGSY,YR,2@57.02146,4@57.02146,12@146.05791,13@57.02146,20@57.02146,27@57.02146,33@57.02146	Fuc(1)	16.9807	442.4	controllerType=0 controllerNumber=1 scan=5171	6	806.013	806.014	3.6	-2.08		4831.04	4831.05	Specific	12	>mN1ECD	1	C2(Carbamidomethyl / 57.0215); C4(Carbamidomethyl / 57.0215); C13(Carbamidomethyl / 57.0215); C20(Carbamidomethyl / 57.0215); C27(Carbamidomethyl / 57.0215); C33(Carbamidomethyl / 57.0215)	File10597_Scan5171	HCD	0	0	0	0	1.7e-07	2e-07
	163	Y.IC[+57.02146]RC[+57.02146]PPGFHGPT[+146.05791]C[+57.02146]RQDVNEC[+57.02146]SQNPGLC[+57.02146]RHGGTC[+57.02146]HNEIGSY.R	T12(OGlycan / 146.0579)	Y.ICRCPPGFHGPTCRQDVNECSQNPGLCRHGGTCHNEIGSY.R	ICRCPPGFHGPTCRQDVNECSQNPGLCRHGGTCHNEIGSY,YR,2@57.02146,4@57.02146,12@146.05791,13@57.02146,20@57.02146,27@57.02146,33@57.02146	Fuc(1)	16.8529	439.2	controllerType=0 controllerNumber=1 scan=5116	6	806.013	806.014	3.6	-1.93		4831.04	4831.05	Specific	12	>mN1ECD	1	C2(Carbamidomethyl / 57.0215); C4(Carbamidomethyl / 57.0215); C13(Carbamidomethyl / 57.0215); C20(Carbamidomethyl / 57.0215); C27(Carbamidomethyl / 57.0215); C33(Carbamidomethyl / 57.0215)	File10597_Scan5116	HCD	0	0	0	0	3e-06	3.5e-06
	163	Y.IC[+57.02146]RC[+57.02146]PPGFHGPT[+146.05791]C[+57.02146]RQDVNEC[+57.02146]SQNPGLC[+57.02146]RHGGTC[+57.02146]HNEIGSY.R	T12(OGlycan / 146.0579)	Y.ICRCPPGFHGPTCRQDVNECSQNPGLCRHGGTCHNEIGSY.R	ICRCPPGFHGPTCRQDVNECSQNPGLCRHGGTCHNEIGSY,YR,2@57.02146,4@57.02146,12@146.05791,13@57.02146,20@57.02146,27@57.02146,33@57.02146	Fuc(1)	16.6197	432.5	controllerType=0 controllerNumber=1 scan=5015	6	806.012	806.014	3.6	-3.07		4831.03	4831.05	Specific	12	>mN1ECD	1	C2(Carbamidomethyl / 57.0215); C4(Carbamidomethyl / 57.0215); C13(Carbamidomethyl / 57.0215); C20(Carbamidomethyl / 57.0215); C27(Carbamidomethyl / 57.0215); C33(Carbamidomethyl / 57.0215)	File10597_Scan5015	HCD	0	0	0	0	2.8e-06	3.3e-06
	163	Y.IC[+57.02146]RC[+57.02146]PPGFHGPT[+146.05791]C[+57.02146]RQDVNEC[+57.02146]SQNPGLC[+57.02146]RHGGTC[+57.02146]HNEIGSY.R	T12(OGlycan / 146.0579)	Y.ICRCPPGFHGPTCRQDVNECSQNPGLCRHGGTCHNEIGSY.R	ICRCPPGFHGPTCRQDVNECSQNPGLCRHGGTCHNEIGSY,YR,2@57.02146,4@57.02146,12@146.05791,13@57.02146,20@57.02146,27@57.02146,33@57.02146	Fuc(1)	17.1139	401.2	controllerType=0 controllerNumber=1 scan=5228	6	806.013	806.014	3.6	-1.63		4831.04	4831.05	Specific	12	>mN1ECD	1	C2(Carbamidomethyl / 57.0215); C4(Carbamidomethyl / 57.0215); C13(Carbamidomethyl / 57.0215); C20(Carbamidomethyl / 57.0215); C27(Carbamidomethyl / 57.0215); C33(Carbamidomethyl / 57.0215)	File10597_Scan5228	HCD	0	0	0	0	3.1e-06	3.6e-06
	163	Y.IC[+57.02146]RC[+57.02146]PPGFHGPT[+146.05791]C[+57.02146]RQDVNEC[+57.02146]SQNPGLC[+57.02146]RHGGTC[+57.02146]HNEIGSY.R	T12(OGlycan / 146.0579)	Y.ICRCPPGFHGPTCRQDVNECSQNPGLCRHGGTCHNEIGSY.R	ICRCPPGFHGPTCRQDVNECSQNPGLCRHGGTCHNEIGSY,YR,2@57.02146,4@57.02146,12@146.05791,13@57.02146,20@57.02146,27@57.02146,33@57.02146	Fuc(1)	16.6659	392.6	controllerType=0 controllerNumber=1 scan=5035	5	967.014	967.016	3.6	-1.99		4831.04	4831.05	Specific	12	>mN1ECD	1	C2(Carbamidomethyl / 57.0215); C4(Carbamidomethyl / 57.0215); C13(Carbamidomethyl / 57.0215); C20(Carbamidomethyl / 57.0215); C27(Carbamidomethyl / 57.0215); C33(Carbamidomethyl / 57.0215)	File10597_Scan5035	HCD	0	0	0	0	2.4e-06	2.8e-06
	163	Y.IC[+57.02146]RC[+57.02146]PPGFHGPT[+146.05791]C[+57.02146]RQDVNEC[+57.02146]SQNPGLC[+57.02146]RHGGTC[+57.02146]HNEIGSY.R	T12(OGlycan / 146.0579)	Y.ICRCPPGFHGPTCRQDVNECSQNPGLCRHGGTCHNEIGSY.R	ICRCPPGFHGPTCRQDVNECSQNPGLCRHGGTCHNEIGSY,YR,2@57.02146,4@57.02146,12@146.05791,13@57.02146,20@57.02146,27@57.02146,33@57.02146	Fuc(1)	16.9076	309.6	controllerType=0 controllerNumber=1 scan=5140	5	967.014	967.016	3.6	-1.36		4831.04	4831.05	Specific	12	>mN1ECD	1	C2(Carbamidomethyl / 57.0215); C4(Carbamidomethyl / 57.0215); C13(Carbamidomethyl / 57.0215); C20(Carbamidomethyl / 57.0215); C27(Carbamidomethyl / 57.0215); C33(Carbamidomethyl / 57.0215)	File10597_Scan5140	HCD	0.0029	0.0029	0	0	0.003	0.003
	163	Y.IC[+57.02146]RC[+57.02146]PPGFHGPT[+146.05791]C[+57.02146]RQDVNEC[+57.02146]SQNPGLC[+57.02146]RHGGTC[+57.02146]HNEIGSY.R	T12(OGlycan / 146.0579)	Y.ICRCPPGFHGPTCRQDVNECSQNPGLCRHGGTCHNEIGSY.R	ICRCPPGFHGPTCRQDVNECSQNPGLCRHGGTCHNEIGSY,YR,2@57.02146,4@57.02146,12@146.05791,13@57.02146,20@57.02146,27@57.02146,33@57.02146	Fuc(1)	17.039	157	controllerType=0 controllerNumber=1 scan=5196	5	967.014	967.016	3.6	-1.3		4831.04	4831.05	Specific	12	>mN1ECD	1	C2(Carbamidomethyl / 57.0215); C4(Carbamidomethyl / 57.0215); C13(Carbamidomethyl / 57.0215); C20(Carbamidomethyl / 57.0215); C27(Carbamidomethyl / 57.0215); C33(Carbamidomethyl / 57.0215)	File10597_Scan5196	HCD	0.03	0.03	0	0	0.03	0.03
	163	Y.IC[+57.02146]RC[+57.02146]PPGFHGPT[+146.05791]C[+57.02146]RQDVNEC[+57.02146]SQNPGLC[+57.02146]RHGGTC[+57.02146]HNEIGSY.R	T12(OGlycan / 146.0579)	Y.ICRCPPGFHGPTCRQDVNECSQNPGLCRHGGTCHNEIGSY.R	ICRCPPGFHGPTCRQDVNECSQNPGLCRHGGTCHNEIGSY,YR,2@57.02146,4@57.02146,12@146.05791,13@57.02146,20@57.02146,27@57.02146,33@57.02146	Fuc(1)	17.6603	86.4	controllerType=0 controllerNumber=1 scan=5465	6	806.011	806.014	3.6	-3.98		4831.03	4831.05	Specific	12	>mN1ECD	1	C2(Carbamidomethyl / 57.0215); C4(Carbamidomethyl / 57.0215); C13(Carbamidomethyl / 57.0215); C20(Carbamidomethyl / 57.0215); C27(Carbamidomethyl / 57.0215); C33(Carbamidomethyl / 57.0215)	File10597_Scan5465	HCD	0.0028	0.0028	0	0	0.003	0.003
	163	Y.IC[+57.02146]RC[+57.02146]PPGFHGPT[+146.05791]C[+57.02146]RQDVNEC[+57.02146]SQNPGLC[+57.02146]RHGGTC[+57.02146]HNEIGSY.R	T12(OGlycan / 146.0579)	Y.ICRCPPGFHGPTCRQDVNECSQNPGLCRHGGTCHNEIGSY.R	ICRCPPGFHGPTCRQDVNECSQNPGLCRHGGTCHNEIGSY,YR,2@57.02146,4@57.02146,12@146.05791,13@57.02146,20@57.02146,27@57.02146,33@57.02146	Fuc(1)	17.1696	28.6	controllerType=0 controllerNumber=1 scan=5252	5	967.013	967.016	3.6	-2.5		4831.04	4831.05	Specific	12	>mN1ECD	1	C2(Carbamidomethyl / 57.0215); C4(Carbamidomethyl / 57.0215); C13(Carbamidomethyl / 57.0215); C20(Carbamidomethyl / 57.0215); C27(Carbamidomethyl / 57.0215); C33(Carbamidomethyl / 57.0215)	File10597_Scan5252	HCD	0.0028	0.022	0	0	0.003	0.022
	163	Y.IC[+57.02146]RC[+57.02146]PPGF.H		Y.ICRCPPGF.H	ICRCPPGF,YH,2@57.02146,4@57.02146		16.6594	409.4	controllerType=0 controllerNumber=1 scan=5032	2	503.731	503.733	409.4	-5.87		1006.45	1006.46	Specific		>mN1ECD	1	C2(Carbamidomethyl / 57.0215); C4(Carbamidomethyl / 57.0215)	File10597_Scan5032	HCD	0	0	0	0	6.9e-07	8.1e-07
	163	Y.IC[+57.02146]RC[+57.02146]PPGF.H		Y.ICRCPPGF.H	ICRCPPGF,YH,2@57.02146,4@57.02146		16.8145	385.8	controllerType=0 controllerNumber=1 scan=5100	2	503.731	503.733	385.8	-4.35		1006.46	1006.46	Specific		>mN1ECD	1	C2(Carbamidomethyl / 57.0215); C4(Carbamidomethyl / 57.0215)	File10597_Scan5100	HCD	0	0	0	0	3e-07	3.5e-07
	189	L.C[+57.02146]RHGGT[+146.05791]C[+57.02146]HNEIGSY.R	T6(OGlycan / 146.0579)	L.CRHGGTCHNEIGSY.R	CRHGGTCHNEIGSY,LR,1@57.02146,6@146.05791,7@57.02146	Fuc(1)	11.3267	331.5	controllerType=0 controllerNumber=1 scan=2776	3	598.581	598.582	19.5	-2.43		1793.73	1793.73	Specific	6	>mN1ECD	1	C1(Carbamidomethyl / 57.0215); C7(Carbamidomethyl / 57.0215)	File10597_Scan2776	HCD	0	0	0	0	1.9e-05	2.2e-05
	189	L.C[+57.02146]RHGGT[+146.05791]C[+57.02146]HNEIGSY.R	T6(OGlycan / 146.0579)	L.CRHGGTCHNEIGSY.R	CRHGGTCHNEIGSY,LR,1@57.02146,6@146.05791,7@57.02146	Fuc(1)	11.3292	173.7	controllerType=0 controllerNumber=1 scan=2777	4	449.187	449.189	13.2	-3.29		1793.73	1793.73	Specific	6	>mN1ECD	1	C1(Carbamidomethyl / 57.0215); C7(Carbamidomethyl / 57.0215)	File10597_Scan2777	HCD	0	0	0	0	0.00027	0.00032
	189	L.C[+57.02146]RHGGT[+146.05791]C[+57.02146]HNEIGSY.R	T6(OGlycan / 146.0579)	L.CRHGGTCHNEIGSY.R	CRHGGTCHNEIGSY,LR,1@57.02146,6@146.05791,7@57.02146	Fuc(1)	11.2263	141.7	controllerType=0 controllerNumber=1 scan=2736	3	598.581	598.582	10.4	-2.74		1793.73	1793.73	Specific	6	>mN1ECD	1	C1(Carbamidomethyl / 57.0215); C7(Carbamidomethyl / 57.0215)	File10597_Scan2736	HCD	0	0	0	0	0.0004	0.00046
	189	L.C[+57.02146]RHGGT[+146.05791]C[+57.02146]HNEIGSY.R	T6(OGlycan / 146.0579)	L.CRHGGTCHNEIGSY.R	CRHGGTCHNEIGSY,LR,1@57.02146,6@146.05791,7@57.02146	Fuc(1)	11.4335	110.7	controllerType=0 controllerNumber=1 scan=2816	3	598.582	598.582	16.1	-1.71		1793.73	1793.73	Specific	6	>mN1ECD	1	C1(Carbamidomethyl / 57.0215); C7(Carbamidomethyl / 57.0215)	File10597_Scan2816	HCD	0	0	0	0	0.00058	0.00068
	203	Y.RC[+57.02146]AC[+57.02146]RATHTGPHC[+57.02146]ELPY.V		Y.RCACRATHTGPHCELPY.V	RCACRATHTGPHCELPY,YV,2@57.02146,4@57.02146,13@57.02146		13.0172	256.3	controllerType=0 controllerNumber=1 scan=3470	3	695.974	695.977	256.3	-4.14		2085.91	2085.92	Specific		>mN1ECD	1	C2(Carbamidomethyl / 57.0215); C4(Carbamidomethyl / 57.0215); C13(Carbamidomethyl / 57.0215)	File10597_Scan3470	HCD	0.003	0.003	0	0	0.003	0.003
	203	Y.RC[+57.02146]AC[+57.02146]RATHTGPHC[+57.02146]ELPY.V		Y.RCACRATHTGPHCELPY.V	RCACRATHTGPHCELPY,YV,2@57.02146,4@57.02146,13@57.02146		12.8026	142.3	controllerType=0 controllerNumber=1 scan=3378	3	695.977	695.977	142.3	-0.02		2085.92	2085.92	Specific		>mN1ECD	1	C2(Carbamidomethyl / 57.0215); C4(Carbamidomethyl / 57.0215); C13(Carbamidomethyl / 57.0215)	File10597_Scan3378	HCD	0.03	0.03	0	0	0.03	0.03
	203	Y.RC[+57.02146]AC[+57.02146]RATHTGPHC[+57.02146]ELPY.V		Y.RCACRATHTGPHCELPY.V	RCACRATHTGPHCELPY,YV,2@57.02146,4@57.02146,13@57.02146		12.9122	134.6	controllerType=0 controllerNumber=1 scan=3426	3	695.976	695.977	134.6	-1.68		2085.91	2085.92	Specific		>mN1ECD	1	C2(Carbamidomethyl / 57.0215); C4(Carbamidomethyl / 57.0215); C13(Carbamidomethyl / 57.0215)	File10597_Scan3426	HCD	0.0029	0.0029	0	0	0.003	0.003
	203	Y.RC[+57.02146]AC[+57.02146]RATHTGPHC[+57.02146]ELPY.V		Y.RCACRATHTGPHCELPY.V	RCACRATHTGPHCELPY,YV,2@57.02146,4@57.02146,13@57.02146		12.8153	86	controllerType=0 controllerNumber=1 scan=3384	4	522.233	522.235	86	-2.86		2085.91	2085.92	Specific		>mN1ECD	1	C2(Carbamidomethyl / 57.0215); C4(Carbamidomethyl / 57.0215); C13(Carbamidomethyl / 57.0215)	File10597_Scan3384	HCD	0.003	0.003	0	0	0.003	0.003
	203	Y.RC[+57.02146]AC[+57.02146]RATHTGPHC[+57.02146]ELPY.V		Y.RCACRATHTGPHCELPY.V	RCACRATHTGPHCELPY,YV,2@57.02146,4@57.02146,13@57.02146		12.9221	75	controllerType=0 controllerNumber=1 scan=3430	4	522.233	522.235	75	-2.39		2085.91	2085.92	Specific		>mN1ECD	1	C2(Carbamidomethyl / 57.0215); C4(Carbamidomethyl / 57.0215); C13(Carbamidomethyl / 57.0215)	File10597_Scan3430	HCD	0.0029	0.0029	0	0	0.003	0.003
	203	Y.RC[+57.02146]AC[+57.02146]RATHTGPHC[+57.02146]ELPY.V		Y.RCACRATHTGPHCELPY.V	RCACRATHTGPHCELPY,YV,2@57.02146,4@57.02146,13@57.02146		13.2777	64.2	controllerType=0 controllerNumber=1 scan=3564	4	522.232	522.235	64.2	-3.91		2085.91	2085.92	Specific		>mN1ECD	1	C2(Carbamidomethyl / 57.0215); C4(Carbamidomethyl / 57.0215); C13(Carbamidomethyl / 57.0215)	File10597_Scan3564	HCD	0.0029	0.0029	0	0	0.003	0.003
	203	Y.RC[+57.02146]AC[+57.02146]RATHTGPHC[+57.02146]ELPY.V		Y.RCACRATHTGPHCELPY.V	RCACRATHTGPHCELPY,YV,2@57.02146,4@57.02146,13@57.02146		12.7057	64	controllerType=0 controllerNumber=1 scan=3339	4	522.234	522.235	64	-1.92		2085.91	2085.92	Specific		>mN1ECD	1	C2(Carbamidomethyl / 57.0215); C4(Carbamidomethyl / 57.0215); C13(Carbamidomethyl / 57.0215)	File10597_Scan3339	HCD	0.0029	0.0029	0	0	0.003	0.003
	203	Y.RC[+57.02146]AC[+57.02146]RATHTGPHC[+57.02146]ELPY.V		Y.RCACRATHTGPHCELPY.V	RCACRATHTGPHCELPY,YV,2@57.02146,4@57.02146,13@57.02146		13.1385	63.2	controllerType=0 controllerNumber=1 scan=3514	4	522.233	522.235	63.2	-2.86		2085.91	2085.92	Specific		>mN1ECD	1	C2(Carbamidomethyl / 57.0215); C4(Carbamidomethyl / 57.0215); C13(Carbamidomethyl / 57.0215)	File10597_Scan3514	HCD	0	0	0	0	0.00075	0.00087
	203	Y.RC[+57.02146]AC[+57.02146]RATHTGPHC[+57.02146]ELPY.V		Y.RCACRATHTGPHCELPY.V	RCACRATHTGPHCELPY,YV,2@57.02146,4@57.02146,13@57.02146		13.0314	53.2	controllerType=0 controllerNumber=1 scan=3476	4	522.234	522.235	53.2	-1.69		2085.91	2085.92	Specific		>mN1ECD	1	C2(Carbamidomethyl / 57.0215); C4(Carbamidomethyl / 57.0215); C13(Carbamidomethyl / 57.0215)	File10597_Scan3476	HCD	0.0029	0.0029	0	0	0.003	0.003
	203	Y.RC[+57.02146]AC[+57.02146]RATHTGPHC[+57.02146]ELPY.V		Y.RCACRATHTGPHCELPY.V	RCACRATHTGPHCELPY,YV,2@57.02146,4@57.02146,13@57.02146		13.1686	45.4	controllerType=0 controllerNumber=1 scan=3525	4	522.233	522.235	45.4	-3.21		2085.91	2085.92	Specific		>mN1ECD	1	C2(Carbamidomethyl / 57.0215); C4(Carbamidomethyl / 57.0215); C13(Carbamidomethyl / 57.0215)	File10597_Scan3525	HCD	0.0029	0.0029	0	0	0.003	0.003
	203	Y.RC[+57.02146]AC[+57.02146]RATHTGPHC[+57.02146]ELPY.V		Y.RCACRATHTGPHCELPY.V	RCACRATHTGPHCELPY,YV,2@57.02146,4@57.02146,13@57.02146		13.0339	27	controllerType=0 controllerNumber=1 scan=3477	5	417.989	417.989	27	0.06		2085.92	2085.92	Specific		>mN1ECD	1	C2(Carbamidomethyl / 57.0215); C4(Carbamidomethyl / 57.0215); C13(Carbamidomethyl / 57.0215)	File10597_Scan3477	HCD	0.0028	0.022	0	0	0.003	0.022
	280	Y.NC[+57.02146]RC[+57.02146]PPEWTGQY.C		Y.NCRCPPEWTGQY.C	NCRCPPEWTGQY,YC,2@57.02146,4@57.02146		18.7068	651.8	controllerType=0 controllerNumber=1 scan=5921	2	784.323	784.324	452.2	-1.4		1567.64	1567.64	Specific		>mN1ECD	1	C2(Carbamidomethyl / 57.0215); C4(Carbamidomethyl / 57.0215)	File10597_Scan5921	HCD	0	0	0	0	2.5e-11	3e-11
	280	Y.NC[+57.02146]RC[+57.02146]PPEWTGQY.C		Y.NCRCPPEWTGQY.C	NCRCPPEWTGQY,YC,2@57.02146,4@57.02146		18.8285	563.7	controllerType=0 controllerNumber=1 scan=5974	2	784.323	784.324	367.3	-1.71		1567.64	1567.64	Specific		>mN1ECD	1	C2(Carbamidomethyl / 57.0215); C4(Carbamidomethyl / 57.0215)	File10597_Scan5974	HCD	0	0	0	0	8.9e-09	1e-08
	280	Y.NC[+57.02146]RC[+57.02146]PPEWTGQY.C		Y.NCRCPPEWTGQY.C	NCRCPPEWTGQY,YC,2@57.02146,4@57.02146		19.0004	555.4	controllerType=0 controllerNumber=1 scan=6049	2	784.323	784.324	423.3	-1.16		1567.64	1567.64	Specific		>mN1ECD	1	C2(Carbamidomethyl / 57.0215); C4(Carbamidomethyl / 57.0215)	File10597_Scan6049	HCD	0	0	0	0	1e-08	1.2e-08
	302	L.MPNAC[+57.02146]QNGGT[+132.04226]C[+57.02146]HNT[+146.05791]HGGY.N	T10(OGlycan / 132.0423); T14(OGlycan / 146.0579)	L.MPNACQNGGTCHNTHGGY.N	MPNACQNGGTCHNTHGGY,LN,5@57.02146,10@132.04226,11@57.02146,14@146.05791	Pent(1); Fuc(1)	14.7034	15.6	controllerType=0 controllerNumber=1 scan=4180	2	1127.44	1127.43	0.5	3.64		2253.87	2253.86	Specific	10;14	>mN1ECD	1	C5(Carbamidomethyl / 57.0215); C11(Carbamidomethyl / 57.0215)	File10597_Scan4180	HCD	0.032	0.032	0.059	0.059	0.032	0.032
	320	Y.NC[+57.02146]VC[+57.02146]VNGWTGEDC[+57.02146]S[+203.07937]ENIDDC[+57.02146]ASAAC[+57.02146]F.Q	S14(OGlycan / 203.0794)	Y.NCVCVNGWTGEDCSENIDDCASAACF.Q	NCVCVNGWTGEDCSENIDDCASAACF,YQ,2@57.02146,4@57.02146,13@57.02146,14@203.07937,20@57.02146,25@57.02146	HexNAc(1)	25.1635	374.1	controllerType=0 controllerNumber=1 scan=8699	3	1072.06	1072.06	3.2	-0.63		3214.18	3214.18	Specific	14	>mN1ECD	1	C2(Carbamidomethyl / 57.0215); C4(Carbamidomethyl / 57.0215); C13(Carbamidomethyl / 57.0215); C20(Carbamidomethyl / 57.0215); C25(Carbamidomethyl / 57.0215)	File10597_Scan8699	HCD	0	0	0	0	4.6e-05	5.4e-05
	320	Y.NC[+57.02146]VC[+57.02146]VNGWTGEDC[+57.02146]SENIDDC[+57.02146]ASAAC[+57.02146]F.Q		Y.NCVCVNGWTGEDCSENIDDCASAACF.Q	NCVCVNGWTGEDCSENIDDCASAACF,YQ,2@57.02146,4@57.02146,13@57.02146,20@57.02146,25@57.02146		25.8982	668.4	controllerType=0 controllerNumber=1 scan=9013	3	1004.37	1004.37	668.4	0.13		3011.1	3011.1	Specific		>mN1ECD	1	C2(Carbamidomethyl / 57.0215); C4(Carbamidomethyl / 57.0215); C13(Carbamidomethyl / 57.0215); C20(Carbamidomethyl / 57.0215); C25(Carbamidomethyl / 57.0215)	File10597_Scan9013	HCD	0	0	0	0	2.7e-09	3.1e-09
	320	Y.NC[+57.02146]VC[+57.02146]VNGWTGEDC[+57.02146]SENIDDC[+57.02146]ASAAC[+57.02146]F.Q		Y.NCVCVNGWTGEDCSENIDDCASAACF.Q	NCVCVNGWTGEDCSENIDDCASAACF,YQ,2@57.02146,4@57.02146,13@57.02146,20@57.02146,25@57.02146		26.0299	470.4	controllerType=0 controllerNumber=1 scan=9069	3	1004.37	1004.37	470.4	-2.3		3011.09	3011.1	Specific		>mN1ECD	1	C2(Carbamidomethyl / 57.0215); C4(Carbamidomethyl / 57.0215); C13(Carbamidomethyl / 57.0215); C20(Carbamidomethyl / 57.0215); C25(Carbamidomethyl / 57.0215)	File10597_Scan9069	HCD	0	0	0	0	3.5e-07	4.1e-07
	320	Y.NC[+57.02146]VC[+57.02146]VNGWTGEDC[+57.02146]SENIDDC[+57.02146]ASAAC[+57.02146]F.Q		Y.NCVCVNGWTGEDCSENIDDCASAACF.Q	NCVCVNGWTGEDCSENIDDCASAACF,YQ,2@57.02146,4@57.02146,13@57.02146,20@57.02146,25@57.02146		25.7697	354.4	controllerType=0 controllerNumber=1 scan=8958	3	1004.37	1004.37	354.4	0.13		3011.1	3011.1	Specific		>mN1ECD	1	C2(Carbamidomethyl / 57.0215); C4(Carbamidomethyl / 57.0215); C13(Carbamidomethyl / 57.0215); C20(Carbamidomethyl / 57.0215); C25(Carbamidomethyl / 57.0215)	File10597_Scan8958	HCD	0	0	0	0	0.00029	0.00034
	320	Y.NC[+57.02146]VC[+57.02146]VNGWTGEDC[+57.02146]SENIDDC[+57.02146]ASAAC[+57.02146]F.Q		Y.NCVCVNGWTGEDCSENIDDCASAACF.Q	NCVCVNGWTGEDCSENIDDCASAACF,YQ,2@57.02146,4@57.02146,13@57.02146,20@57.02146,25@57.02146		26.1528	306.7	controllerType=0 controllerNumber=1 scan=9121	3	1004.37	1004.37	306.7	-2.24		3011.09	3011.1	Specific		>mN1ECD	1	C2(Carbamidomethyl / 57.0215); C4(Carbamidomethyl / 57.0215); C13(Carbamidomethyl / 57.0215); C20(Carbamidomethyl / 57.0215); C25(Carbamidomethyl / 57.0215)	File10597_Scan9121	HCD	0	0	0	0	2.5e-05	2.9e-05
	320	Y.NC[+57.02146]VC[+57.02146]VNGW.T		Y.NCVCVNGW.T	NCVCVNGW,YT,2@57.02146,4@57.02146		21.0942	216.9	controllerType=0 controllerNumber=1 scan=6957	2	504.703	504.705	216.9	-3.76		1008.4	1008.4	Specific		>mN1ECD	1	C2(Carbamidomethyl / 57.0215); C4(Carbamidomethyl / 57.0215)	File10597_Scan6957	HCD	0.0028	0.014	0.0079	0.024	0.003	0.014
	346	F.QGATC[+57.02146]HDRVAS[+146.05791]FY.C	S11(OGlycan / 146.0579)	F.QGATCHDRVASFY.C	QGATCHDRVASFY,FC,5@57.02146,11@146.05791	Fuc(1)	15.9539	626.2	controllerType=0 controllerNumber=1 scan=4720	3	553.247	553.247	11.3	-1.04		1657.73	1657.73	Specific	11	>mN1ECD	1	C5(Carbamidomethyl / 57.0215)	File10597_Scan4720	HCD	0	0	0	0	1.9e-10	2.2e-10
	346	F.QGATC[+57.02146]HDRVAS[+146.05791]FY.C	S11(OGlycan / 146.0579)	F.QGATCHDRVASFY.C	QGATCHDRVASFY,FC,5@57.02146,11@146.05791	Fuc(1)	15.8277	566.6	controllerType=0 controllerNumber=1 scan=4666	3	553.246	553.247	4.6	-1.6		1657.72	1657.73	Specific	11	>mN1ECD	1	C5(Carbamidomethyl / 57.0215)	File10597_Scan4666	HCD	0	0	0	0	8.6e-10	1e-09
	346	F.QGAT[+146.05791]C[+57.02146]HDRVASFY.C	T4(OGlycan / 146.0579)	F.QGATCHDRVASFY.C	QGATCHDRVASFY,FC,4@146.05791,5@57.02146	Fuc(1)	16.0788	493.8	controllerType=0 controllerNumber=1 scan=4775	3	553.247	553.247	12.3	-1.27		1657.73	1657.73	Specific	4	>mN1ECD	1	C5(Carbamidomethyl / 57.0215)	File10597_Scan4775	HCD	0	0	0	0	2.2e-08	2.5e-08
	346	F.QGATC[+57.02146]HDRVAS[+146.05791]FY.C	S11(OGlycan / 146.0579)	F.QGATCHDRVASFY.C	QGATCHDRVASFY,FC,5@57.02146,11@146.05791	Fuc(1)	15.9304	481.7	controllerType=0 controllerNumber=1 scan=4710	2	829.366	829.367	14.4	-2.14		1657.72	1657.73	Specific	11	>mN1ECD	1	C5(Carbamidomethyl / 57.0215)	File10597_Scan4710	HCD	0	0	0	0	2.7e-08	3.2e-08
	346	F.QGAT[+146.05791]C[+57.02146]HDRVASFY.C	T4(OGlycan / 146.0579)	F.QGATCHDRVASFY.C	QGATCHDRVASFY,FC,4@146.05791,5@57.02146	Fuc(1)	15.8051	273	controllerType=0 controllerNumber=1 scan=4656	2	829.365	829.367	7.6	-2.8		1657.72	1657.73	Specific	4	>mN1ECD	1	C5(Carbamidomethyl / 57.0215)	File10597_Scan4656	HCD	0	0	0	0	0.00014	0.00016
	346	F.QGAT[+146.05791]C[+57.02146]HDRVASFY.C	T4(OGlycan / 146.0579)	F.QGATCHDRVASFY.C	QGATCHDRVASFY,FC,4@146.05791,5@57.02146	Fuc(1)	15.7115	251.6	controllerType=0 controllerNumber=1 scan=4616	3	553.246	553.247	17.4	-2.7		1657.72	1657.73	Specific	4	>mN1ECD	1	C5(Carbamidomethyl / 57.0215)	File10597_Scan4616	HCD	0	0	0	0	9e-05	0.00011
	346	F.QGAT[+146.05791]C[+57.02146]HDRVASFY.C	T4(OGlycan / 146.0579)	F.QGATCHDRVASFY.C	QGATCHDRVASFY,FC,4@146.05791,5@57.02146	Fuc(1)	16.0563	122.1	controllerType=0 controllerNumber=1 scan=4765	2	829.366	829.367	9.2	-1.77		1657.72	1657.73	Specific	4	>mN1ECD	1	C5(Carbamidomethyl / 57.0215)	File10597_Scan4765	HCD	0	0	0	0	0.00063	0.00073
	346	F.QGAT[+146.05791]C[+57.02146]HDRVASFY.C	T4(OGlycan / 146.0579)	F.QGATCHDRVASFY.C	QGATCHDRVASFY,FC,4@146.05791,5@57.02146	Fuc(1)	16.2072	96	controllerType=0 controllerNumber=1 scan=4831	3	553.246	553.247	16	-2.7		1657.72	1657.73	Specific	4	>mN1ECD	1	C5(Carbamidomethyl / 57.0215)	File10597_Scan4831	HCD	0	0	0	0	0.00053	0.00062
	346	F.QGAT[+203.07937]C[+57.02146]HDRVASF.Y	T4(OGlycan / 203.0794)	F.QGATCHDRVASF.Y	QGATCHDRVASF,FY,4@203.07937,5@57.02146	HexNAc(1)	13.5385	113.3	controllerType=0 controllerNumber=1 scan=3676	3	517.898	517.9	9.2	-4.66		1551.68	1551.69	Specific	4	>mN1ECD	1	C5(Carbamidomethyl / 57.0215)	File10597_Scan3676	HCD	0.0029	0.0029	0.0082	0.0082	0.003	0.003
	346	F.QGATC[+57.02146]HDRVASFY.C		F.QGATCHDRVASFY.C	QGATCHDRVASFY,FC,5@57.02146		16.0306	405	controllerType=0 controllerNumber=1 scan=4754	3	504.561	504.561	405	-1.58		1511.67	1511.67	Specific		>mN1ECD	1	C5(Carbamidomethyl / 57.0215)	File10597_Scan4754	HCD	0	0	0	0	6.6e-07	7.7e-07
	346	F.QGATC[+57.02146]HDRVASFY.C		F.QGATCHDRVASFY.C	QGATCHDRVASFY,FC,5@57.02146		15.9065	261.7	controllerType=0 controllerNumber=1 scan=4700	3	504.56	504.561	261.7	-1.64		1511.67	1511.67	Specific		>mN1ECD	1	C5(Carbamidomethyl / 57.0215)	File10597_Scan4700	HCD	0	0	0	0	0.00023	0.00027
	346	F.QGATC[+57.02146]HDRVASFY.C		F.QGATCHDRVASFY.C	QGATCHDRVASFY,FC,5@57.02146		16.1572	131.1	controllerType=0 controllerNumber=1 scan=4809	3	504.56	504.561	131.1	-1.88		1511.67	1511.67	Specific		>mN1ECD	1	C5(Carbamidomethyl / 57.0215)	File10597_Scan4809	HCD	0.003	0.003	0	0	0.003	0.003
	346	F.QGATC[+57.02146]HDRVAS[+146.05791]F.Y	S11(OGlycan / 146.0579)	F.QGATCHDRVASF.Y	QGATCHDRVASF,FY,5@57.02146,11@146.05791	Fuc(1)	13.3719	657.9	controllerType=0 controllerNumber=1 scan=3604	3	498.891	498.893	25.8	-3.16		1494.66	1494.66	Specific	11	>mN1ECD	1	C5(Carbamidomethyl / 57.0215)	File10597_Scan3604	HCD	0	0	0	0	7.9e-12	9.2e-12
	346	F.QGATC[+57.02146]HDRVAS[+146.05791]F.Y	S11(OGlycan / 146.0579)	F.QGATCHDRVASF.Y	QGATCHDRVASF,FY,5@57.02146,11@146.05791	Fuc(1)	13.4862	652.2	controllerType=0 controllerNumber=1 scan=3653	3	498.891	498.893	13.6	-3.89		1494.66	1494.66	Specific	11	>mN1ECD	1	C5(Carbamidomethyl / 57.0215)	File10597_Scan3653	HCD	0	0	0	0	8.7e-12	1e-11
	346	F.QGATC[+57.02146]HDRVAS[+146.05791]F.Y	S11(OGlycan / 146.0579)	F.QGATCHDRVASF.Y	QGATCHDRVASF,FY,5@57.02146,11@146.05791	Fuc(1)	13.5941	577.6	controllerType=0 controllerNumber=1 scan=3698	3	498.891	498.893	10.5	-3.16		1494.66	1494.66	Specific	11	>mN1ECD	1	C5(Carbamidomethyl / 57.0215)	File10597_Scan3698	HCD	0	0	0	0	7e-10	8.2e-10
	346	F.QGATC[+57.02146]HDRVAS[+146.05791]F.Y	S11(OGlycan / 146.0579)	F.QGATCHDRVASF.Y	QGATCHDRVASF,FY,5@57.02146,11@146.05791	Fuc(1)	13.4654	540.1	controllerType=0 controllerNumber=1 scan=3644	2	747.833	747.836	2.5	-3.94		1494.66	1494.66	Specific	11	>mN1ECD	1	C5(Carbamidomethyl / 57.0215)	File10597_Scan3644	HCD	0	0	0	0	1.2e-08	1.4e-08
	346	F.QGATC[+57.02146]HDRVAS[+146.05791]F.Y	S11(OGlycan / 146.0579)	F.QGATCHDRVASF.Y	QGATCHDRVASF,FY,5@57.02146,11@146.05791	Fuc(1)	13.7089	487.2	controllerType=0 controllerNumber=1 scan=3746	3	498.891	498.893	5.5	-3.16		1494.66	1494.66	Specific	11	>mN1ECD	1	C5(Carbamidomethyl / 57.0215)	File10597_Scan3746	HCD	0	0	0	0	7.1e-08	8.4e-08
	346	F.QGATC[+57.02146]HDRVAS[+146.05791]F.Y	S11(OGlycan / 146.0579)	F.QGATCHDRVASF.Y	QGATCHDRVASF,FY,5@57.02146,11@146.05791	Fuc(1)	13.5789	278.9	controllerType=0 controllerNumber=1 scan=3692	2	747.833	747.836	10.4	-3.29		1494.66	1494.66	Specific	11	>mN1ECD	1	C5(Carbamidomethyl / 57.0215)	File10597_Scan3692	HCD	0	0	0	0	7.6e-06	8.9e-06
	346	F.QGAT[+146.05791]C[+57.02146]HDRVASF.Y	T4(OGlycan / 146.0579)	F.QGATCHDRVASF.Y	QGATCHDRVASF,FY,4@146.05791,5@57.02146	Fuc(1)	13.3424	270.6	controllerType=0 controllerNumber=1 scan=3592	2	747.833	747.836	18.8	-3.78		1494.66	1494.66	Specific	4	>mN1ECD	1	C5(Carbamidomethyl / 57.0215)	File10597_Scan3592	HCD	0	0	0	0	6.9e-06	8.1e-06
	346	F.QGATC[+57.02146]HDRVASF.Y		F.QGATCHDRVASF.Y	QGATCHDRVASF,FY,5@57.02146		13.4397	487.7	controllerType=0 controllerNumber=1 scan=3633	3	450.206	450.207	286.1	-2.62		1348.6	1348.61	Specific		>mN1ECD	1	C5(Carbamidomethyl / 57.0215)	File10597_Scan3633	HCD	0	0	0	0	3.7e-06	4.4e-06
	346	F.QGATC[+57.02146]HDRVASF.Y		F.QGATCHDRVASF.Y	QGATCHDRVASF,FY,5@57.02146		13.3326	446.4	controllerType=0 controllerNumber=1 scan=3588	3	450.205	450.207	318.9	-3.58		1348.6	1348.61	Specific		>mN1ECD	1	C5(Carbamidomethyl / 57.0215)	File10597_Scan3588	HCD	0	0	0	0	3.3e-06	3.8e-06
	346	F.QGATC[+57.02146]HDRVASF.Y		F.QGATCHDRVASF.Y	QGATCHDRVASF,FY,5@57.02146		13.4927	243.8	controllerType=0 controllerNumber=1 scan=3657	3	450.205	450.207	243.8	-3.58		1348.6	1348.61	Specific		>mN1ECD	1	C5(Carbamidomethyl / 57.0215)	File10597_Scan3657	HCD	0	0	0	0	0.00015	0.00018
	358	F.YC[+57.02146]EC[+57.02146]PHGRTGLL.C		F.YCECPHGRTGLL.C	YCECPHGRTGLL,FC,2@57.02146,4@57.02146		15.5519	799.9	controllerType=0 controllerNumber=1 scan=4546	2	731.83	731.832	799.9	-3.18		1462.65	1462.66	Specific		>mN1ECD	1	C2(Carbamidomethyl / 57.0215); C4(Carbamidomethyl / 57.0215)	File10597_Scan4546	HCD	0	0	0	0	2.7e-13	3.1e-13
	358	F.YC[+57.02146]EC[+57.02146]PHGRTGLL.C		F.YCECPHGRTGLL.C	YCECPHGRTGLL,FC,2@57.02146,4@57.02146		15.4393	728.1	controllerType=0 controllerNumber=1 scan=4497	2	731.83	731.832	728.1	-2.51		1462.65	1462.66	Specific		>mN1ECD	1	C2(Carbamidomethyl / 57.0215); C4(Carbamidomethyl / 57.0215)	File10597_Scan4497	HCD	0	0	0	0	1.8e-11	2.1e-11
	358	F.YC[+57.02146]EC[+57.02146]PHGRTGLL.C		F.YCECPHGRTGLL.C	YCECPHGRTGLL,FC,2@57.02146,4@57.02146		15.6934	578.4	controllerType=0 controllerNumber=1 scan=4608	2	731.83	731.832	578.4	-2.09		1462.65	1462.66	Specific		>mN1ECD	1	C2(Carbamidomethyl / 57.0215); C4(Carbamidomethyl / 57.0215)	File10597_Scan4608	HCD	0	0	0	0	1.5e-08	1.8e-08
	358	F.YC[+57.02146]EC[+57.02146]PHGRTGLL.C		F.YCECPHGRTGLL.C	YCECPHGRTGLL,FC,2@57.02146,4@57.02146		15.5979	552.1	controllerType=0 controllerNumber=1 scan=4566	3	488.222	488.224	552.1	-2.96		1462.65	1462.66	Specific		>mN1ECD	1	C2(Carbamidomethyl / 57.0215); C4(Carbamidomethyl / 57.0215)	File10597_Scan4566	HCD	0	0	0	0	5.7e-08	6.6e-08
	358	F.YC[+57.02146]EC[+57.02146]PHGRTGLL.C		F.YCECPHGRTGLL.C	YCECPHGRTGLL,FC,2@57.02146,4@57.02146		15.4734	535.4	controllerType=0 controllerNumber=1 scan=4512	3	488.223	488.224	535.4	-2.52		1462.65	1462.66	Specific		>mN1ECD	1	C2(Carbamidomethyl / 57.0215); C4(Carbamidomethyl / 57.0215)	File10597_Scan4512	HCD	0	0	0	0	5.4e-08	6.4e-08
	358	F.YC[+57.02146]EC[+57.02146]PHGRTGLL.C		F.YCECPHGRTGLL.C	YCECPHGRTGLL,FC,2@57.02146,4@57.02146		15.7243	515	controllerType=0 controllerNumber=1 scan=4621	3	488.223	488.224	515	-2.21		1462.65	1462.66	Specific		>mN1ECD	1	C2(Carbamidomethyl / 57.0215); C4(Carbamidomethyl / 57.0215)	File10597_Scan4621	HCD	0	0	0	0	2.2e-07	2.5e-07
	358	F.YC[+57.02146]EC[+57.02146]PHGRTGLL.C		F.YCECPHGRTGLL.C	YCECPHGRTGLL,FC,2@57.02146,4@57.02146		15.8517	431.8	controllerType=0 controllerNumber=1 scan=4676	3	488.223	488.224	431.8	-2.08		1462.65	1462.66	Specific		>mN1ECD	1	C2(Carbamidomethyl / 57.0215); C4(Carbamidomethyl / 57.0215)	File10597_Scan4676	HCD	0	0	0	0	6.3e-07	7.4e-07
	358	F.YC[+57.02146]EC[+57.02146]PHGRTGLL.C		F.YCECPHGRTGLL.C	YCECPHGRTGLL,FC,2@57.02146,4@57.02146		15.9776	406	controllerType=0 controllerNumber=1 scan=4731	3	488.223	488.224	406	-1.52		1462.65	1462.66	Specific		>mN1ECD	1	C2(Carbamidomethyl / 57.0215); C4(Carbamidomethyl / 57.0215)	File10597_Scan4731	HCD	0	0	0	0	8.4e-07	9.8e-07
	358	F.YC[+57.02146]EC[+57.02146]PHGRTGLL.C		F.YCECPHGRTGLL.C	YCECPHGRTGLL,FC,2@57.02146,4@57.02146		16.1067	317	controllerType=0 controllerNumber=1 scan=4787	3	488.223	488.224	317	-1.89		1462.65	1462.66	Specific		>mN1ECD	1	C2(Carbamidomethyl / 57.0215); C4(Carbamidomethyl / 57.0215)	File10597_Scan4787	HCD	0	0	0	0	9e-06	1.1e-05
	358	F.YC[+57.02146]EC[+57.02146]PHGRTGL.L		F.YCECPHGRTGL.L	YCECPHGRTGL,FL,2@57.02146,4@57.02146		12.9631	511.9	controllerType=0 controllerNumber=1 scan=3447	3	450.528	450.529	444.4	-2.9		1349.57	1349.57	Specific		>mN1ECD	1	C2(Carbamidomethyl / 57.0215); C4(Carbamidomethyl / 57.0215)	File10597_Scan3447	HCD	0	0	0	0	1.1e-07	1.3e-07
	358	F.YC[+57.02146]EC[+57.02146]PHGRTGL.L		F.YCECPHGRTGL.L	YCECPHGRTGL,FL,2@57.02146,4@57.02146		13.0703	509.7	controllerType=0 controllerNumber=1 scan=3489	3	450.528	450.529	449.8	-2.63		1349.57	1349.57	Specific		>mN1ECD	1	C2(Carbamidomethyl / 57.0215); C4(Carbamidomethyl / 57.0215)	File10597_Scan3489	HCD	0	0	0	0	6.8e-08	8e-08
	358	F.YC[+57.02146]EC[+57.02146]PHGRTGL.L		F.YCECPHGRTGL.L	YCECPHGRTGL,FL,2@57.02146,4@57.02146		12.8546	476.3	controllerType=0 controllerNumber=1 scan=3401	3	450.527	450.529	454.1	-4.05		1349.57	1349.57	Specific		>mN1ECD	1	C2(Carbamidomethyl / 57.0215); C4(Carbamidomethyl / 57.0215)	File10597_Scan3401	HCD	0	0	0	0	8.2e-08	9.6e-08
	358	F.YC[+57.02146]EC[+57.02146]PHGRTGL.L		F.YCECPHGRTGL.L	YCECPHGRTGL,FL,2@57.02146,4@57.02146		13.1897	414.8	controllerType=0 controllerNumber=1 scan=3532	3	450.527	450.529	414.8	-3.71		1349.57	1349.57	Specific		>mN1ECD	1	C2(Carbamidomethyl / 57.0215); C4(Carbamidomethyl / 57.0215)	File10597_Scan3532	HCD	0	0	0	0	1.9e-08	2.2e-08
	359	Y.C[+57.02146]EC[+57.02146]PHGRTGLL.C		Y.CECPHGRTGLL.C	CECPHGRTGLL,YC,1@57.02146,3@57.02146		13.8691	760	controllerType=0 controllerNumber=1 scan=3816	2	650.298	650.3	760	-4.06		1299.59	1299.59	Specific		>mN1ECD	1	C1(Carbamidomethyl / 57.0215); C3(Carbamidomethyl / 57.0215)	File10597_Scan3816	HCD	0	0	0	0	2.2e-13	2.6e-13
	359	Y.C[+57.02146]EC[+57.02146]PHGRTGLL.C		Y.CECPHGRTGLL.C	CECPHGRTGLL,YC,1@57.02146,3@57.02146		13.7619	709.1	controllerType=0 controllerNumber=1 scan=3769	2	650.298	650.3	709.1	-4.06		1299.59	1299.59	Specific		>mN1ECD	1	C1(Carbamidomethyl / 57.0215); C3(Carbamidomethyl / 57.0215)	File10597_Scan3769	HCD	0	0	0	0	1.6e-11	1.8e-11
	359	Y.C[+57.02146]EC[+57.02146]PHGRTGLL.C		Y.CECPHGRTGLL.C	CECPHGRTGLL,YC,1@57.02146,3@57.02146		13.7832	684.6	controllerType=0 controllerNumber=1 scan=3778	3	433.868	433.869	684.6	-3.58		1299.59	1299.59	Specific		>mN1ECD	1	C1(Carbamidomethyl / 57.0215); C3(Carbamidomethyl / 57.0215)	File10597_Scan3778	HCD	0	0	0	0	4.5e-11	5.2e-11
	359	Y.C[+57.02146]EC[+57.02146]PHGRTGLL.C		Y.CECPHGRTGLL.C	CECPHGRTGLL,YC,1@57.02146,3@57.02146		13.8994	675.4	controllerType=0 controllerNumber=1 scan=3829	3	433.868	433.869	675.4	-3.79		1299.59	1299.59	Specific		>mN1ECD	1	C1(Carbamidomethyl / 57.0215); C3(Carbamidomethyl / 57.0215)	File10597_Scan3829	HCD	0	0	0	0	9.6e-12	1.1e-11
	359	Y.C[+57.02146]EC[+57.02146]PHGRTGLL.C		Y.CECPHGRTGLL.C	CECPHGRTGLL,YC,1@57.02146,3@57.02146		14.0168	640.6	controllerType=0 controllerNumber=1 scan=3882	3	433.868	433.869	640.6	-3.16		1299.59	1299.59	Specific		>mN1ECD	1	C1(Carbamidomethyl / 57.0215); C3(Carbamidomethyl / 57.0215)	File10597_Scan3882	HCD	0	0	0	0	1.3e-09	1.5e-09
	359	Y.C[+57.02146]EC[+57.02146]PHGRTGLL.C		Y.CECPHGRTGLL.C	CECPHGRTGLL,YC,1@57.02146,3@57.02146		13.6619	609.6	controllerType=0 controllerNumber=1 scan=3725	3	433.868	433.869	609.6	-2.31		1299.59	1299.59	Specific		>mN1ECD	1	C1(Carbamidomethyl / 57.0215); C3(Carbamidomethyl / 57.0215)	File10597_Scan3725	HCD	0	0	0	0	1.2e-09	1.4e-09
	359	Y.C[+57.02146]EC[+57.02146]PHGRTGLL.C		Y.CECPHGRTGLL.C	CECPHGRTGLL,YC,1@57.02146,3@57.02146		13.9789	599	controllerType=0 controllerNumber=1 scan=3865	2	650.299	650.3	599	-2.37		1299.59	1299.59	Specific		>mN1ECD	1	C1(Carbamidomethyl / 57.0215); C3(Carbamidomethyl / 57.0215)	File10597_Scan3865	HCD	0	0	0	0	3e-08	3.5e-08
	359	Y.C[+57.02146]EC[+57.02146]PHGRTGLL.C		Y.CECPHGRTGLL.C	CECPHGRTGLL,YC,1@57.02146,3@57.02146		14.1501	586.3	controllerType=0 controllerNumber=1 scan=3940	3	433.868	433.869	586.3	-2.74		1299.59	1299.59	Specific		>mN1ECD	1	C1(Carbamidomethyl / 57.0215); C3(Carbamidomethyl / 57.0215)	File10597_Scan3940	HCD	0	0	0	0	1.4e-08	1.7e-08
	359	Y.C[+57.02146]EC[+57.02146]PHGRTGLL.C		Y.CECPHGRTGLL.C	CECPHGRTGLL,YC,1@57.02146,3@57.02146		14.3185	404.3	controllerType=0 controllerNumber=1 scan=4013	3	433.868	433.869	404.3	-2.88		1299.59	1299.59	Specific		>mN1ECD	1	C1(Carbamidomethyl / 57.0215); C3(Carbamidomethyl / 57.0215)	File10597_Scan4013	HCD	0	0	0	0	2.9e-07	3.4e-07
	359	Y.C[+57.02146]EC[+57.02146]PHGRTGLL.C		Y.CECPHGRTGLL.C	CECPHGRTGLL,YC,1@57.02146,3@57.02146		15.5283	319.1	controllerType=0 controllerNumber=1 scan=4536	2	650.297	650.3	319.1	-5.75		1299.59	1299.59	Specific		>mN1ECD	1	C1(Carbamidomethyl / 57.0215); C3(Carbamidomethyl / 57.0215)	File10597_Scan4536	HCD	0	0	0	0	7.2e-05	8.5e-05
	359	Y.C[+57.02146]EC[+57.02146]PHGRTGL.L		Y.CECPHGRTGL.L	CECPHGRTGL,YL,1@57.02146,3@57.02146		11.3149	376	controllerType=0 controllerNumber=1 scan=2771	2	593.756	593.758	376	-3.56		1186.5	1186.51	Specific		>mN1ECD	1	C1(Carbamidomethyl / 57.0215); C3(Carbamidomethyl / 57.0215)	File10597_Scan2771	HCD	0	0	0	0	2e-05	2.4e-05
	370	L.C[+57.02146]HLNDAC[+57.02146]ISNPC[+57.02146]NEGSNC[+57.02146]DT[+426.13734]NPVNGKAIC[+57.02146]TC[+57.02146]PSGY.T	T20(OGlycan / 426.1373)	L.CHLNDACISNPCNEGSNCDTNPVNGKAICTCPSGY.T	CHLNDACISNPCNEGSNCDTNPVNGKAICTCPSGY,LT,1@57.02146,7@57.02146,12@57.02146,18@57.02146,20@426.13734,29@57.02146,31@57.02146	Hex(1)Pent(2)	19.7885	647	controllerType=0 controllerNumber=1 scan=6389	4	1096.43	1096.44	0	-3.04		4382.71	4382.72	Specific	20	>mN1ECD	1	C1(Carbamidomethyl / 57.0215); C7(Carbamidomethyl / 57.0215); C12(Carbamidomethyl / 57.0215); C18(Carbamidomethyl / 57.0215); C29(Carbamidomethyl / 57.0215); C31(Carbamidomethyl / 57.0215)	File10597_Scan6389	HCD	0	0	0	0	1.6e-09	1.8e-09
	370	L.C[+57.02146]HLNDAC[+57.02146]ISNPC[+57.02146]NEGSNC[+57.02146]DT[+162.05282]NPVNGKAIC[+57.02146]TC[+57.02146]PSGY.T	T20(OGlycan / 162.0528)	L.CHLNDACISNPCNEGSNCDTNPVNGKAICTCPSGY.T	CHLNDACISNPCNEGSNCDTNPVNGKAICTCPSGY,LT,1@57.02146,7@57.02146,12@57.02146,18@57.02146,20@162.05282,29@57.02146,31@57.02146	Hex(1)	19.7841	768.7	controllerType=0 controllerNumber=1 scan=6387	3	1373.55	1373.55	0	-3.3		4118.62	4118.63	Specific	20	>mN1ECD	1	C1(Carbamidomethyl / 57.0215); C7(Carbamidomethyl / 57.0215); C12(Carbamidomethyl / 57.0215); C18(Carbamidomethyl / 57.0215); C29(Carbamidomethyl / 57.0215); C31(Carbamidomethyl / 57.0215)	File10597_Scan6387	HCD	0	0	0	0	4.2e-13	4.9e-13
	370	L.C[+57.02146]HLNDAC[+57.02146]ISNPC[+57.02146]NEGSNC[+57.02146]DT[+162.05282]NPVNGKAIC[+57.02146]TC[+57.02146]PSGY.T	T20(OGlycan / 162.0528)	L.CHLNDACISNPCNEGSNCDTNPVNGKAICTCPSGY.T	CHLNDACISNPCNEGSNCDTNPVNGKAICTCPSGY,LT,1@57.02146,7@57.02146,12@57.02146,18@57.02146,20@162.05282,29@57.02146,31@57.02146	Hex(1)	19.7543	560	controllerType=0 controllerNumber=1 scan=6374	4	1030.41	1030.41	0	-2.63		4118.62	4118.63	Specific	20	>mN1ECD	1	C1(Carbamidomethyl / 57.0215); C7(Carbamidomethyl / 57.0215); C12(Carbamidomethyl / 57.0215); C18(Carbamidomethyl / 57.0215); C29(Carbamidomethyl / 57.0215); C31(Carbamidomethyl / 57.0215)	File10597_Scan6374	HCD	0	0	0	0	2e-06	2.4e-06
	405	Y.TGPAC[+57.02146]SQDVDEC[+57.02146]ALGANPC[+57.02146]EHAGKC[+57.02146]L.N		Y.TGPACSQDVDECALGANPCEHAGKCL.N	TGPACSQDVDECALGANPCEHAGKCL,YN,5@57.02146,12@57.02146,19@57.02146,25@57.02146		18.7304	1327.7	controllerType=0 controllerNumber=1 scan=5931	3	939.727	939.728	1327.7	-0.78		2817.17	2817.17	Specific		>mN1ECD	1	C5(Carbamidomethyl / 57.0215); C12(Carbamidomethyl / 57.0215); C19(Carbamidomethyl / 57.0215); C25(Carbamidomethyl / 57.0215)	File10597_Scan5931	HCD	0	0	0	0	2e-22	2.3e-22
	405	Y.TGPAC[+57.02146]SQDVDEC[+57.02146]ALGANPC[+57.02146]EHAGKC[+57.02146]L.N		Y.TGPACSQDVDECALGANPCEHAGKCL.N	TGPACSQDVDECALGANPCEHAGKCL,YN,5@57.02146,12@57.02146,19@57.02146,25@57.02146		18.6189	1071.8	controllerType=0 controllerNumber=1 scan=5883	3	939.727	939.728	1071.8	-1.24		2817.17	2817.17	Specific		>mN1ECD	1	C5(Carbamidomethyl / 57.0215); C12(Carbamidomethyl / 57.0215); C19(Carbamidomethyl / 57.0215); C25(Carbamidomethyl / 57.0215)	File10597_Scan5883	HCD	0	0	0	0	1.8e-18	2.1e-18
	405	Y.TGPAC[+57.02146]SQDVDEC[+57.02146]ALGANPC[+57.02146]EHAGKC[+57.02146]L.N		Y.TGPACSQDVDECALGANPCEHAGKCL.N	TGPACSQDVDECALGANPCEHAGKCL,YN,5@57.02146,12@57.02146,19@57.02146,25@57.02146		18.8714	954	controllerType=0 controllerNumber=1 scan=5993	3	939.726	939.728	954	-1.76		2817.16	2817.17	Specific		>mN1ECD	1	C5(Carbamidomethyl / 57.0215); C12(Carbamidomethyl / 57.0215); C19(Carbamidomethyl / 57.0215); C25(Carbamidomethyl / 57.0215)	File10597_Scan5993	HCD	0	0	0	0	4.7e-17	5.6e-17
	405	Y.TGPAC[+57.02146]SQDVDEC[+57.02146]AL.G		Y.TGPACSQDVDECAL.G	TGPACSQDVDECAL,YG,5@57.02146,12@57.02146		19.363	105.8	controllerType=0 controllerNumber=1 scan=6205	2	761.81	761.811	105.8	-1.77		1522.61	1522.61	Specific		>mN1ECD	1	C5(Carbamidomethyl / 57.0215); C12(Carbamidomethyl / 57.0215)	File10597_Scan6205	HCD	0.003	0.003	0.0083	0.0083	0.003	0.003
EGF12	445	Y.TGPRC[+57.02146]EIDVNEC[+57.02146]IS[+426.13734]NPC[+57.02146]QNDAT[+162.05282]C[+57.02146]LDQIGEF.Q	S14(OGlycan / 426.1373); T22(OGlycan / 162.0528)	Y.TGPRCEIDVNECISNPCQNDATCLDQIGEF.Q	TGPRCEIDVNECISNPCQNDATCLDQIGEF,YQ,5@57.02146,12@57.02146,14@426.13734,17@57.02146,22@162.05282,23@57.02146	Hex(1)Pent(2); Hex(1)	25.0863	622.2	controllerType=0 controllerNumber=1 scan=8665	3	1367.9	1367.56	4.5	2.64	1	4101.69	4100.67	Specific	14;22	>mN1ECD	1	C5(Carbamidomethyl / 57.0215); C12(Carbamidomethyl / 57.0215); C17(Carbamidomethyl / 57.0215); C23(Carbamidomethyl / 57.0215)	File10597_Scan8665	HCD	0	0	0	0	1.9e-07	2.2e-07
EGF12	445	Y.TGPRC[+57.02146]EIDVNEC[+57.02146]IS[+426.13734]NPC[+57.02146]QNDAT[+146.05791]C[+57.02146]LDQIGEF.Q	S14(OGlycan / 426.1373); T22(OGlycan / 146.0579)	Y.TGPRCEIDVNECISNPCQNDATCLDQIGEF.Q	TGPRCEIDVNECISNPCQNDATCLDQIGEF,YQ,5@57.02146,12@57.02146,14@426.13734,17@57.02146,22@146.05791,23@57.02146	Hex(1)Pent(2); Fuc(1)	25.0239	978.8	controllerType=0 controllerNumber=1 scan=8638	3	1362.23	1362.23	2.5	-0.61		4084.67	4084.68	Specific	14;22	>mN1ECD	1	C5(Carbamidomethyl / 57.0215); C12(Carbamidomethyl / 57.0215); C17(Carbamidomethyl / 57.0215); C23(Carbamidomethyl / 57.0215)	File10597_Scan8638	HCD	0	0	0	0	5.4e-15	6.3e-15
EGF12	445	Y.TGPRC[+57.02146]EIDVNEC[+57.02146]IS[+146.05791]NPC[+57.02146]QNDAT[+426.13734]C[+57.02146]LDQIGEF.Q	S14(OGlycan / 146.0579); T22(OGlycan / 426.1373)	Y.TGPRCEIDVNECISNPCQNDATCLDQIGEF.Q	TGPRCEIDVNECISNPCQNDATCLDQIGEF,YQ,5@57.02146,12@57.02146,14@146.05791,17@57.02146,22@426.13734,23@57.02146	Fuc(1); Hex(1)Pent(2)	24.8986	803.6	controllerType=0 controllerNumber=1 scan=8585	3	1362.23	1362.23	1.2	0.2		4084.68	4084.68	Specific	14;22	>mN1ECD	1	C5(Carbamidomethyl / 57.0215); C12(Carbamidomethyl / 57.0215); C17(Carbamidomethyl / 57.0215); C23(Carbamidomethyl / 57.0215)	File10597_Scan8585	HCD	0	0	0	0	4.2e-12	4.9e-12
EGF12	445	Y.TGPRC[+57.02146]EIDVNEC[+57.02146]IS[+146.05791]NPC[+57.02146]QNDAT[+426.13734]C[+57.02146]LDQIGEF.Q	S14(OGlycan / 146.0579); T22(OGlycan / 426.1373)	Y.TGPRCEIDVNECISNPCQNDATCLDQIGEF.Q	TGPRCEIDVNECISNPCQNDATCLDQIGEF,YQ,5@57.02146,12@57.02146,14@146.05791,17@57.02146,22@426.13734,23@57.02146	Fuc(1); Hex(1)Pent(2)	25.1613	688.6	controllerType=0 controllerNumber=1 scan=8698	3	1362.23	1362.23	1.2	-0.7		4084.67	4084.68	Specific	14;22	>mN1ECD	1	C5(Carbamidomethyl / 57.0215); C12(Carbamidomethyl / 57.0215); C17(Carbamidomethyl / 57.0215); C23(Carbamidomethyl / 57.0215)	File10597_Scan8698	HCD	0	0	0	0	2.4e-09	2.8e-09
EGF12	445	Y.TGPRC[+57.02146]EIDVNEC[+57.02146]IS[+146.05791]NPC[+57.02146]QNDAT[+426.13734]C[+57.02146]LDQIGEF.Q	S14(OGlycan / 146.0579); T22(OGlycan / 426.1373)	Y.TGPRCEIDVNECISNPCQNDATCLDQIGEF.Q	TGPRCEIDVNECISNPCQNDATCLDQIGEF,YQ,5@57.02146,12@57.02146,14@146.05791,17@57.02146,22@426.13734,23@57.02146	Fuc(1); Hex(1)Pent(2)	24.9487	652.3	controllerType=0 controllerNumber=1 scan=8606	4	1021.92	1021.92	1.2	0.12		4084.68	4084.68	Specific	14;22	>mN1ECD	1	C5(Carbamidomethyl / 57.0215); C12(Carbamidomethyl / 57.0215); C17(Carbamidomethyl / 57.0215); C23(Carbamidomethyl / 57.0215)	File10597_Scan8606	HCD	0	0	0	0	3.6e-09	4.2e-09
EGF12	445	Y.TGPRC[+57.02146]EIDVNEC[+57.02146]IS[+146.05791]NPC[+57.02146]QNDAT[+426.13734]C[+57.02146]LDQIGEF.Q	S14(OGlycan / 146.0579); T22(OGlycan / 426.1373)	Y.TGPRCEIDVNECISNPCQNDATCLDQIGEF.Q	TGPRCEIDVNECISNPCQNDATCLDQIGEF,YQ,5@57.02146,12@57.02146,14@146.05791,17@57.02146,22@426.13734,23@57.02146	Fuc(1); Hex(1)Pent(2)	25.0841	511.8	controllerType=0 controllerNumber=1 scan=8664	4	1021.92	1021.92	1.2	-4		4084.66	4084.68	Specific	14;22	>mN1ECD	1	C5(Carbamidomethyl / 57.0215); C12(Carbamidomethyl / 57.0215); C17(Carbamidomethyl / 57.0215); C23(Carbamidomethyl / 57.0215)	File10597_Scan8664	HCD	0	0	0	0	4.2e-07	5e-07
EGF12	445	Y.TGPRC[+57.02146]EIDVNEC[+57.02146]IS[+146.05791]NPC[+57.02146]QNDATC[+57.02146]LDQIGEF.Q	S14(OGlycan / 146.0579)	Y.TGPRCEIDVNECISNPCQNDATCLDQIGEF.Q	TGPRCEIDVNECISNPCQNDATCLDQIGEF,YQ,5@57.02146,12@57.02146,14@146.05791,17@57.02146,23@57.02146	Fuc(1)	25.5898	585.9	controllerType=0 controllerNumber=1 scan=8882	3	1220.18	1220.18	4.8	-0.18		3658.54	3658.54	Specific	14	>mN1ECD	1	C5(Carbamidomethyl / 57.0215); C12(Carbamidomethyl / 57.0215); C17(Carbamidomethyl / 57.0215); C23(Carbamidomethyl / 57.0215)	File10597_Scan8882	HCD	0	0	0	0	4.8e-07	5.6e-07
EGF12	445	Y.TGPRC[+57.02146]EIDVNEC[+57.02146]IS[+146.05791]NPC[+57.02146]QNDATC[+57.02146]LDQIGEF.Q	S14(OGlycan / 146.0579)	Y.TGPRCEIDVNECISNPCQNDATCLDQIGEF.Q	TGPRCEIDVNECISNPCQNDATCLDQIGEF,YQ,5@57.02146,12@57.02146,14@146.05791,17@57.02146,23@57.02146	Fuc(1)	25.4681	581.5	controllerType=0 controllerNumber=1 scan=8830	3	1220.18	1220.18	4.8	-1.88		3658.53	3658.54	Specific	14	>mN1ECD	1	C5(Carbamidomethyl / 57.0215); C12(Carbamidomethyl / 57.0215); C17(Carbamidomethyl / 57.0215); C23(Carbamidomethyl / 57.0215)	File10597_Scan8830	HCD	0	0	0	0	3.6e-08	4.2e-08
EGF12	445	Y.TGPRC[+57.02146]EIDVNEC[+57.02146]ISNPC[+57.02146]QNDATC[+57.02146]LDQIGEF.Q		Y.TGPRCEIDVNECISNPCQNDATCLDQIGEF.Q	TGPRCEIDVNECISNPCQNDATCLDQIGEF,YQ,5@57.02146,12@57.02146,17@57.02146,23@57.02146		25.6441	636	controllerType=0 controllerNumber=1 scan=8905	3	1171.5	1171.5	636	0.18		3512.48	3512.48	Specific		>mN1ECD	1	C5(Carbamidomethyl / 57.0215); C12(Carbamidomethyl / 57.0215); C17(Carbamidomethyl / 57.0215); C23(Carbamidomethyl / 57.0215)	File10597_Scan8905	HCD	0	0	0	0	6.1e-08	7.2e-08
EGF12	445	Y.TGPRC[+57.02146]EIDVNEC[+57.02146]ISNPC[+57.02146]QNDATC[+57.02146]LDQIGEF.Q		Y.TGPRCEIDVNECISNPCQNDATCLDQIGEF.Q	TGPRCEIDVNECISNPCQNDATCLDQIGEF,YQ,5@57.02146,12@57.02146,17@57.02146,23@57.02146		25.5241	491.7	controllerType=0 controllerNumber=1 scan=8854	3	1171.5	1171.5	491.7	-1.49		3512.48	3512.48	Specific		>mN1ECD	1	C5(Carbamidomethyl / 57.0215); C12(Carbamidomethyl / 57.0215); C17(Carbamidomethyl / 57.0215); C23(Carbamidomethyl / 57.0215)	File10597_Scan8854	HCD	0	0	0	0	4.4e-07	5.1e-07
	475	F.QC[+57.02146]IC[+57.02146]MPGYEGVY.C		F.QCICMPGYEGVY.C	QCICMPGYEGVY,FC,2@57.02146,4@57.02146		24.4548	574.5	controllerType=0 controllerNumber=1 scan=8395	2	738.8	738.801	488.5	-1.38		1476.59	1476.6	Specific		>mN1ECD	1	C2(Carbamidomethyl / 57.0215); C4(Carbamidomethyl / 57.0215)	File10597_Scan8395	HCD	0	0	0	0	8e-09	9.4e-09
	475	F.QC[+57.02146]IC[+57.02146]MPGYEGVY.C		F.QCICMPGYEGVY.C	QCICMPGYEGVY,FC,2@57.02146,4@57.02146		24.5837	515	controllerType=0 controllerNumber=1 scan=8450	2	738.8	738.801	481.5	-1.63		1476.59	1476.6	Specific		>mN1ECD	1	C2(Carbamidomethyl / 57.0215); C4(Carbamidomethyl / 57.0215)	File10597_Scan8450	HCD	0	0	0	0	5e-08	5.8e-08
	475	F.QC[+57.02146]IC[+57.02146]MPGYEGVY.C		F.QCICMPGYEGVY.C	QCICMPGYEGVY,FC,2@57.02146,4@57.02146		24.3405	493.1	controllerType=0 controllerNumber=1 scan=8347	2	738.799	738.801	455.6	-3.2		1476.59	1476.6	Specific		>mN1ECD	1	C2(Carbamidomethyl / 57.0215); C4(Carbamidomethyl / 57.0215)	File10597_Scan8347	HCD	0	0	0	0	4.7e-08	5.5e-08
	487	Y.C[+57.02146]EINTDEC[+57.02146]ASS[+426.13734]PC[+57.02146]LHNGHC[+57.02146]M[+15.99492]DKINEF.Q	S11(OGlycan / 426.1373); M20(Oxidation / 15.9949)	Y.CEINTDECASSPCLHNGHCMDKINEF.Q	CEINTDECASSPCLHNGHCMDKINEF,YQ,1@57.02146,8@57.02146,11@426.13734,13@57.02146,19@57.02146,20@15.99492	Hex(1)Pent(2)	19.2299	715.2	controllerType=0 controllerNumber=1 scan=6148	4	895.849	895.851	1.2	-1.59		3580.37	3580.38	Specific	11	>mN1ECD	1	C1(Carbamidomethyl / 57.0215); C8(Carbamidomethyl / 57.0215); C13(Carbamidomethyl / 57.0215); C19(Carbamidomethyl / 57.0215)	File10597_Scan6148	HCD	0	0	0	0	3.4e-12	4e-12
	487	Y.C[+57.02146]EINTDEC[+57.02146]ASS[+426.13734]PC[+57.02146]LHNGHC[+57.02146]MDKINEF.Q	S11(OGlycan / 426.1373)	Y.CEINTDECASSPCLHNGHCMDKINEF.Q	CEINTDECASSPCLHNGHCMDKINEF,YQ,1@57.02146,8@57.02146,11@426.13734,13@57.02146,19@57.02146	Hex(1)Pent(2)	18.9708	1207.8	controllerType=0 controllerNumber=1 scan=6036	4	891.85	891.852	1.2	-2.07		3564.38	3564.39	Specific	11	>mN1ECD	1	C1(Carbamidomethyl / 57.0215); C8(Carbamidomethyl / 57.0215); C13(Carbamidomethyl / 57.0215); C19(Carbamidomethyl / 57.0215)	File10597_Scan6036	HCD	0	0	0	0	1.4e-21	1.6e-21
	487	Y.C[+57.02146]EINTDEC[+57.02146]ASS[+426.13734]PC[+57.02146]LHNGHC[+57.02146]MDKINEF.Q	S11(OGlycan / 426.1373)	Y.CEINTDECASSPCLHNGHCMDKINEF.Q	CEINTDECASSPCLHNGHCMDKINEF,YQ,1@57.02146,8@57.02146,11@426.13734,13@57.02146,19@57.02146	Hex(1)Pent(2)	18.837	1044.5	controllerType=0 controllerNumber=1 scan=5978	4	891.851	891.852	1.2	-1.38		3564.38	3564.39	Specific	11	>mN1ECD	1	C1(Carbamidomethyl / 57.0215); C8(Carbamidomethyl / 57.0215); C13(Carbamidomethyl / 57.0215); C19(Carbamidomethyl / 57.0215)	File10597_Scan5978	HCD	0	0	0	0	1.4e-17	1.6e-17
	487	Y.C[+57.02146]EINTDEC[+57.02146]ASS[+426.13734]PC[+57.02146]LHNGHC[+57.02146]MDKINEF.Q	S11(OGlycan / 426.1373)	Y.CEINTDECASSPCLHNGHCMDKINEF.Q	CEINTDECASSPCLHNGHCMDKINEF,YQ,1@57.02146,8@57.02146,11@426.13734,13@57.02146,19@57.02146	Hex(1)Pent(2)	19.0904	613.7	controllerType=0 controllerNumber=1 scan=6087	4	891.85	891.852	1.2	-2.27		3564.38	3564.39	Specific	11	>mN1ECD	1	C1(Carbamidomethyl / 57.0215); C8(Carbamidomethyl / 57.0215); C13(Carbamidomethyl / 57.0215); C19(Carbamidomethyl / 57.0215)	File10597_Scan6087	HCD	0	0	0	0	3.5e-10	4e-10
	487	Y.C[+57.02146]EINTDEC[+57.02146]ASS[+426.13734]PC[+57.02146]LHNGHC[+57.02146]MDKINEF.Q	S11(OGlycan / 426.1373)	Y.CEINTDECASSPCLHNGHCMDKINEF.Q	CEINTDECASSPCLHNGHCMDKINEF,YQ,1@57.02146,8@57.02146,11@426.13734,13@57.02146,19@57.02146	Hex(1)Pent(2)	19.1136	413.5	controllerType=0 controllerNumber=1 scan=6098	4	891.85	891.852	1.2	-2.07		3564.38	3564.39	Specific	11	>mN1ECD	1	C1(Carbamidomethyl / 57.0215); C8(Carbamidomethyl / 57.0215); C13(Carbamidomethyl / 57.0215); C19(Carbamidomethyl / 57.0215)	File10597_Scan6098	HCD	0	0	0	0	1.3e-07	1.5e-07
	487	Y.C[+57.02146]EINTDEC[+57.02146]ASSPC[+57.02146]LHNGHC[+57.02146]MDKINEF.Q		Y.CEINTDECASSPCLHNGHCMDKINEF.Q	CEINTDECASSPCLHNGHCMDKINEF,YQ,1@57.02146,8@57.02146,13@57.02146,19@57.02146		19.1671	753.2	controllerType=0 controllerNumber=1 scan=6121	4	785.316	785.317	753.2	-1.63		3138.24	3138.25	Specific		>mN1ECD	1	C1(Carbamidomethyl / 57.0215); C8(Carbamidomethyl / 57.0215); C13(Carbamidomethyl / 57.0215); C19(Carbamidomethyl / 57.0215)	File10597_Scan6121	HCD	0	0	0	0	5e-13	5.8e-13
	513	F.QC[+57.02146]QC[+57.02146]PKGF.N		F.QCQCPKGF.N	QCQCPKGF,FN,2@57.02146,4@57.02146		13.1795	518.6	controllerType=0 controllerNumber=1 scan=3529	2	512.719	512.721	336.1	-2.62		1024.43	1024.43	Specific		>mN1ECD	1	C2(Carbamidomethyl / 57.0215); C4(Carbamidomethyl / 57.0215)	File10597_Scan3529	HCD	0	0	0	0	3.1e-07	3.7e-07
	513	F.QC[+57.02146]QC[+57.02146]PKGF.N		F.QCQCPKGF.N	QCQCPKGF,FN,2@57.02146,4@57.02146		17.5463	393	controllerType=0 controllerNumber=1 scan=5416	2	512.72	512.721	335.5	-1.42		1024.43	1024.43	Specific		>mN1ECD	1	C2(Carbamidomethyl / 57.0215); C4(Carbamidomethyl / 57.0215)	File10597_Scan5416	HCD	0	0	0	0	1.3e-05	1.5e-05
	528	Y.DVDEC[+57.02146]ASTPC[+57.02146]KNGAKC[+57.02146]LD[+15.99492]GPNT[+426.13734]Y.T	D18(b-oxidation / 15.9949); T22(OGlycan / 426.1373)	Y.DVDECASTPCKNGAKCLDGPNTY.T	DVDECASTPCKNGAKCLDGPNTY,YT,5@57.02146,10@57.02146,16@57.02146,18@15.99492,22@426.13734	Hex(1)Pent(2)	17.1269	640.3	controllerType=0 controllerNumber=1 scan=5234	3	1005.41	1005.41	3.9	-1.96		3014.2	3014.21	Specific	22	>mN1ECD	1	C5(Carbamidomethyl / 57.0215); C10(Carbamidomethyl / 57.0215); C16(Carbamidomethyl / 57.0215)	File10597_Scan5234	HCD	0	0	0	0	4.3e-10	5.1e-10
	551	Y.TC[+57.02146]VC[+57.02146]TEGYT[+79.96633]GT[+146.05791]HC[+57.02146]EVDIDEC[+57.02146]DPDPC[+57.02146]HY.G	T9(Phospho / 79.9663); T11(OGlycan / 146.0579)	Y.TCVCTEGYTGTHCEVDIDECDPDPCHY.G	TCVCTEGYTGTHCEVDIDECDPDPCHY,YG,2@57.02146,4@57.02146,9@79.96633,11@146.05791,13@57.02146,20@57.02146,25@57.02146	Fuc(1)	20.1924	305.4	controllerType=0 controllerNumber=1 scan=6563	4	879.818	879.814	7.2	4.05		3516.25	3516.24	Specific	11	>mN1ECD	1	C2(Carbamidomethyl / 57.0215); C4(Carbamidomethyl / 57.0215); C13(Carbamidomethyl / 57.0215); C20(Carbamidomethyl / 57.0215); C25(Carbamidomethyl / 57.0215)	File10597_Scan6563	HCD	0	0.003	0	0.0085	0.00082	0.003
	551	Y.TC[+57.02146]VC[+57.02146]TEGYTGT[+203.07937]HC[+57.02146]EVDIDEC[+57.02146]DPDPC[+57.02146]HY.G	T11(OGlycan / 203.0794)	Y.TCVCTEGYTGTHCEVDIDECDPDPCHY.G	TCVCTEGYTGTHCEVDIDECDPDPCHY,YG,2@57.02146,4@57.02146,11@203.07937,13@57.02146,20@57.02146,25@57.02146	HexNAc(1)	20.3066	1233.7	controllerType=0 controllerNumber=1 scan=6610	3	1165.1	1165.1	4.8	-2.88		3493.28	3493.29	Specific	11	>mN1ECD	1	C2(Carbamidomethyl / 57.0215); C4(Carbamidomethyl / 57.0215); C13(Carbamidomethyl / 57.0215); C20(Carbamidomethyl / 57.0215); C25(Carbamidomethyl / 57.0215)	File10597_Scan6610	HCD	0	0	0	0	2.2e-21	2.6e-21
	551	Y.TC[+57.02146]VC[+57.02146]TEGYTGT[+203.07937]HC[+57.02146]EVDIDEC[+57.02146]DPDPC[+57.02146]HY.G	T11(OGlycan / 203.0794)	Y.TCVCTEGYTGTHCEVDIDECDPDPCHY.G	TCVCTEGYTGTHCEVDIDECDPDPCHY,YG,2@57.02146,4@57.02146,11@203.07937,13@57.02146,20@57.02146,25@57.02146	HexNAc(1)	20.2052	1213.9	controllerType=0 controllerNumber=1 scan=6568	3	1165.1	1165.1	4.8	-3.41		3493.28	3493.29	Specific	11	>mN1ECD	1	C2(Carbamidomethyl / 57.0215); C4(Carbamidomethyl / 57.0215); C13(Carbamidomethyl / 57.0215); C20(Carbamidomethyl / 57.0215); C25(Carbamidomethyl / 57.0215)	File10597_Scan6568	HCD	0	0	0	0	1.9e-21	2.2e-21
	551	Y.TC[+57.02146]VC[+57.02146]TEGYTGT[+203.07937]HC[+57.02146]EVDIDEC[+57.02146]DPDPC[+57.02146]HY.G	T11(OGlycan / 203.0794)	Y.TCVCTEGYTGTHCEVDIDECDPDPCHY.G	TCVCTEGYTGTHCEVDIDECDPDPCHY,YG,2@57.02146,4@57.02146,11@203.07937,13@57.02146,20@57.02146,25@57.02146	HexNAc(1)	20.4371	1053.4	controllerType=0 controllerNumber=1 scan=6668	3	1165.1	1165.1	4.8	-1.83		3493.28	3493.29	Specific	11	>mN1ECD	1	C2(Carbamidomethyl / 57.0215); C4(Carbamidomethyl / 57.0215); C13(Carbamidomethyl / 57.0215); C20(Carbamidomethyl / 57.0215); C25(Carbamidomethyl / 57.0215)	File10597_Scan6668	HCD	0	0	0	0	5.4e-19	6.3e-19
	551	Y.TC[+57.02146]VC[+57.02146]TEGYTGT[+203.07937]HC[+57.02146]EVDIDEC[+57.02146]DPDPC[+57.02146]HY.G	T11(OGlycan / 203.0794)	Y.TCVCTEGYTGTHCEVDIDECDPDPCHY.G	TCVCTEGYTGTHCEVDIDECDPDPCHY,YG,2@57.02146,4@57.02146,11@203.07937,13@57.02146,20@57.02146,25@57.02146	HexNAc(1)	20.0876	993.7	controllerType=0 controllerNumber=1 scan=6517	3	1165.1	1165.1	4.8	-2.67		3493.28	3493.29	Specific	11	>mN1ECD	1	C2(Carbamidomethyl / 57.0215); C4(Carbamidomethyl / 57.0215); C13(Carbamidomethyl / 57.0215); C20(Carbamidomethyl / 57.0215); C25(Carbamidomethyl / 57.0215)	File10597_Scan6517	HCD	0	0	0	0	7.6e-17	8.9e-17
	551	Y.TC[+57.02146]VC[+57.02146]TEGYTGT[+203.07937]HC[+57.02146]EVDIDEC[+57.02146]DPDPC[+57.02146]HY.G	T11(OGlycan / 203.0794)	Y.TCVCTEGYTGTHCEVDIDECDPDPCHY.G	TCVCTEGYTGTHCEVDIDECDPDPCHY,YG,2@57.02146,4@57.02146,11@203.07937,13@57.02146,20@57.02146,25@57.02146	HexNAc(1)	20.6197	551.9	controllerType=0 controllerNumber=1 scan=6748	3	1165.1	1165.1	4.8	0.68		3493.29	3493.29	Specific	11	>mN1ECD	1	C2(Carbamidomethyl / 57.0215); C4(Carbamidomethyl / 57.0215); C13(Carbamidomethyl / 57.0215); C20(Carbamidomethyl / 57.0215); C25(Carbamidomethyl / 57.0215)	File10597_Scan6748	HCD	0	0	0	0	9.7e-07	1.1e-06
	578	Y.GSC[+57.02146]KD[+15.99492]GVATF.T	D5(b-oxidation / 15.9949)	Y.GSCKDGVATF.T	GSCKDGVATF,YT,3@57.02146,5@15.99492		15.2506	588.5	controllerType=0 controllerNumber=1 scan=4417	2	529.233	529.235	522.6	-2.79		1057.46	1057.46	Specific		>mN1ECD	1	C3(Carbamidomethyl / 57.0215)	File10597_Scan4417	HCD	0	0	0	0	4.3e-09	5.1e-09
	578	Y.GSC[+57.02146]KD[+15.99492]GVATF.T	D5(b-oxidation / 15.9949)	Y.GSCKDGVATF.T	GSCKDGVATF,YT,3@57.02146,5@15.99492		15.3602	572.3	controllerType=0 controllerNumber=1 scan=4462	2	529.233	529.235	504.7	-2.67		1057.46	1057.46	Specific		>mN1ECD	1	C3(Carbamidomethyl / 57.0215)	File10597_Scan4462	HCD	0	0	0	0	8.1e-10	9.4e-10
	578	Y.GSC[+57.02146]KD[+15.99492]GVATF.T	D5(b-oxidation / 15.9949)	Y.GSCKDGVATF.T	GSCKDGVATF,YT,3@57.02146,5@15.99492		15.4723	527.2	controllerType=0 controllerNumber=1 scan=4511	2	529.233	529.235	479.3	-2.33		1057.46	1057.46	Specific		>mN1ECD	1	C3(Carbamidomethyl / 57.0215)	File10597_Scan4511	HCD	0	0	0	0	5.2e-08	6.1e-08
	578	Y.GSC[+57.02146]KD[+15.99492]GVATF.T	D5(b-oxidation / 15.9949)	Y.GSCKDGVATF.T	GSCKDGVATF,YT,3@57.02146,5@15.99492		15.5994	501.5	controllerType=0 controllerNumber=1 scan=4567	2	529.233	529.235	439.6	-2.91		1057.46	1057.46	Specific		>mN1ECD	1	C3(Carbamidomethyl / 57.0215)	File10597_Scan4567	HCD	0	0	0	0	2.1e-07	2.4e-07
	578	Y.GSC[+57.02146]KDGVATF.T		Y.GSCKDGVATF.T	GSCKDGVATF,YT,3@57.02146		15.1218	594.3	controllerType=0 controllerNumber=1 scan=4361	2	521.236	521.237	594.3	-1.74		1041.47	1041.47	Specific		>mN1ECD	1	C3(Carbamidomethyl / 57.0215)	File10597_Scan4361	HCD	0	0	0	0	7.6e-10	8.8e-10
	578	Y.GSC[+57.02146]KDGVATF.T		Y.GSCKDGVATF.T	GSCKDGVATF,YT,3@57.02146		14.9984	474.5	controllerType=0 controllerNumber=1 scan=4308	2	521.235	521.237	474.5	-4.2		1041.46	1041.47	Specific		>mN1ECD	1	C3(Carbamidomethyl / 57.0215)	File10597_Scan4308	HCD	0	0	0	0	8.5e-08	1e-07
	578	Y.GSC[+57.02146]KDGVATF.T		Y.GSCKDGVATF.T	GSCKDGVATF,YT,3@57.02146		15.2233	380.5	controllerType=0 controllerNumber=1 scan=4405	2	521.235	521.237	380.5	-4.32		1041.46	1041.47	Specific		>mN1ECD	1	C3(Carbamidomethyl / 57.0215)	File10597_Scan4405	HCD	0	0	0	0	7.7e-07	9e-07
	588	F.TC[+57.02146]LC[+57.02146]QPGYTGHHC[+57.02146]ET[+349.13728]NINEC[+57.02146]HS[+426.13734]QPC[+57.02146]RHGGTC[+57.02146]QDRDNSY.L	T15(OGlycan / 349.1373); S22(OGlycan / 426.1373)	F.TCLCQPGYTGHHCETNINECHSQPCRHGGTCQDRDNSY.L	TCLCQPGYTGHHCETNINECHSQPCRHGGTCQDRDNSY,FL,2@57.02146,4@57.02146,13@57.02146,15@349.13728,20@57.02146,22@426.13734,25@57.02146,31@57.02146	HexNAc(1)Fuc(1); Hex(1)Pent(2)	14.3956	152.9	controllerType=0 controllerNumber=1 scan=4046	6	897.687	897.856	0	-1.54	-1	5381.09	5382.1	Specific	15;22	>mN1ECD	1	C2(Carbamidomethyl / 57.0215); C4(Carbamidomethyl / 57.0215); C13(Carbamidomethyl / 57.0215); C20(Carbamidomethyl / 57.0215); C25(Carbamidomethyl / 57.0215); C31(Carbamidomethyl / 57.0215)	File10597_Scan4046	HCD	0	0	0	0	0.00019	0.00022
	701	F.TC[+57.02146]RC[+57.02146]PEGYHDPT[+349.13728]C[+57.02146]LS[+426.13734]EVNEC[+57.02146]NSNPC[+57.02146]IHGAC[+57.02146]RDGL.N	T12(OGlycan / 349.1373); S15(OGlycan / 426.1373)	F.TCRCPEGYHDPTCLSEVNECNSNPCIHGACRDGL.N	TCRCPEGYHDPTCLSEVNECNSNPCIHGACRDGL,FN,2@57.02146,4@57.02146,12@349.13728,13@57.02146,15@426.13734,20@57.02146,25@57.02146,30@57.02146	HexNAc(1)Fuc(1); Hex(1)Pent(2)	18.8479	47.6	controllerType=0 controllerNumber=1 scan=5983	5	963.185	962.988	0	-3.91	1	4811.89	4810.91	Specific	12;15	>mN1ECD	1	C2(Carbamidomethyl / 57.0215); C4(Carbamidomethyl / 57.0215); C13(Carbamidomethyl / 57.0215); C20(Carbamidomethyl / 57.0215); C25(Carbamidomethyl / 57.0215); C30(Carbamidomethyl / 57.0215)	File10597_Scan5983	HCD	0	0.003	0	0.0084	0.00097	0.003
	701	F.TC[+57.02146]RC[+57.02146]PEGYHDPTC[+57.02146]L.S		F.TCRCPEGYHDPTCL.S	TCRCPEGYHDPTCL,FS,2@57.02146,4@57.02146,13@57.02146		15.9585	269.5	controllerType=0 controllerNumber=1 scan=4723	3	589.24	589.241	269.5	-1.64		1765.71	1765.71	Specific		>mN1ECD	1	C2(Carbamidomethyl / 57.0215); C4(Carbamidomethyl / 57.0215); C13(Carbamidomethyl / 57.0215)	File10597_Scan4723	HCD	0	0	0	0	9.6e-05	0.00011
	738	Y.KC[+57.02146]DC[+57.02146]APGWSGTNC[+57.02146]DINNNEC[+57.02146]ESNPC[+57.02146]VNGGT[+146.05791]C[+57.02146]KDM[+15.99492]T[+426.13734]SGY.V	T30(OGlycan / 146.0579); M34(Oxidation / 15.9949); T35(OGlycan / 426.1373)	Y.KCDCAPGWSGTNCDINNNECESNPCVNGGTCKDMTSGY.V	KCDCAPGWSGTNCDINNNECESNPCVNGGTCKDMTSGY,YV,2@57.02146,4@57.02146,13@57.02146,20@57.02146,25@57.02146,30@146.05791,31@57.02146,34@15.99492,35@426.13734	Fuc(1); Hex(1)Pent(2)	19.8421	885.8	controllerType=0 controllerNumber=1 scan=6412	4	1230.21	1230.21	1.2	-1.51		4917.82	4917.83	Specific	30;35	>mN1ECD	1	C2(Carbamidomethyl / 57.0215); C4(Carbamidomethyl / 57.0215); C13(Carbamidomethyl / 57.0215); C20(Carbamidomethyl / 57.0215); C25(Carbamidomethyl / 57.0215); C31(Carbamidomethyl / 57.0215)	File10597_Scan6412	HCD	0	0	0	0	1.3e-13	1.5e-13
	738	Y.KC[+57.02146]DC[+57.02146]APGWSGTNC[+57.02146]DINNNEC[+57.02146]ESNPC[+57.02146]VNGGT[+146.05791]C[+57.02146]KDMT[+426.13734]SGY.V	T30(OGlycan / 146.0579); T35(OGlycan / 426.1373)	Y.KCDCAPGWSGTNCDINNNECESNPCVNGGTCKDMTSGY.V	KCDCAPGWSGTNCDINNNECESNPCVNGGTCKDMTSGY,YV,2@57.02146,4@57.02146,13@57.02146,20@57.02146,25@57.02146,30@146.05791,31@57.02146,35@426.13734	Fuc(1); Hex(1)Pent(2)	19.3478	764.8	controllerType=0 controllerNumber=1 scan=6199	4	1226.21	1226.21	1.2	-5.24		4901.81	4901.84	Specific	30;35	>mN1ECD	1	C2(Carbamidomethyl / 57.0215); C4(Carbamidomethyl / 57.0215); C13(Carbamidomethyl / 57.0215); C20(Carbamidomethyl / 57.0215); C25(Carbamidomethyl / 57.0215); C31(Carbamidomethyl / 57.0215)	File10597_Scan6199	HCD	0	0	0	0	1.9e-12	2.2e-12
	738	Y.KC[+57.02146]DC[+57.02146]APGW.S		Y.KCDCAPGW.S	KCDCAPGW,YS,2@57.02146,4@57.02146		15.5476	465.5	controllerType=0 controllerNumber=1 scan=4544	2	497.198	497.2	465.5	-3.22		993.389	993.392	Specific		>mN1ECD	1	C2(Carbamidomethyl / 57.0215); C4(Carbamidomethyl / 57.0215)	File10597_Scan4544	HCD	0	0	0	0	1.1e-07	1.3e-07
	738	Y.KC[+57.02146]DC[+57.02146]APGW.S		Y.KCDCAPGW.S	KCDCAPGW,YS,2@57.02146,4@57.02146		15.4328	458.3	controllerType=0 controllerNumber=1 scan=4494	2	497.198	497.2	458.3	-3.34		993.388	993.392	Specific		>mN1ECD	1	C2(Carbamidomethyl / 57.0215); C4(Carbamidomethyl / 57.0215)	File10597_Scan4494	HCD	0	0	0	0	8.9e-08	1e-07
	738	Y.KC[+57.02146]DC[+57.02146]APGW.S		Y.KCDCAPGW.S	KCDCAPGW,YS,2@57.02146,4@57.02146		15.6805	433	controllerType=0 controllerNumber=1 scan=4602	2	497.198	497.2	433	-3.4		993.388	993.392	Specific		>mN1ECD	1	C2(Carbamidomethyl / 57.0215); C4(Carbamidomethyl / 57.0215)	File10597_Scan4602	HCD	0	0	0	0	5e-07	5.8e-07
	776	Y.VC[+57.02146]TC[+57.02146]REGFSGPNC[+57.02146]QT[+426.13734]NINEC[+57.02146]ASNPC[+57.02146]LNQGT[+802.28552]C[+57.02146]IDDVAGY.K	T15(OGlycan / 426.1373); T30(OGlycan / 802.2855)	Y.VCTCREGFSGPNCQTNINECASNPCLNQGTCIDDVAGY.K	VCTCREGFSGPNCQTNINECASNPCLNQGTCIDDVAGY,YK,2@57.02146,4@57.02146,13@57.02146,15@426.13734,20@57.02146,25@57.02146,30@802.28552,31@57.02146	Hex(1)Pent(2); HexNAc(1)Hex(1)Fuc(1)NeuAc(1)	23.4816	771.6	controllerType=0 controllerNumber=1 scan=7977	4	1392.55	1392.55	4.4	-1.91		5567.18	5567.19	Specific	15;30	>mN1ECD	1	C2(Carbamidomethyl / 57.0215); C4(Carbamidomethyl / 57.0215); C13(Carbamidomethyl / 57.0215); C20(Carbamidomethyl / 57.0215); C25(Carbamidomethyl / 57.0215); C31(Carbamidomethyl / 57.0215)	File10597_Scan7977	HCD	0	0	0	0	2.3e-12	2.7e-12
	776	Y.VC[+57.02146]TC[+57.02146]REGFSGPNC[+57.02146]QT[+511.19010]NINEC[+57.02146]ASNPC[+57.02146]LNQGT[+426.13734]C[+57.02146]IDDVAGY.K	T15(OGlycan / 511.1901); T30(OGlycan / 426.1373)	Y.VCTCREGFSGPNCQTNINECASNPCLNQGTCIDDVAGY.K	VCTCREGFSGPNCQTNINECASNPCLNQGTCIDDVAGY,YK,2@57.02146,4@57.02146,13@57.02146,15@511.19010,20@57.02146,25@57.02146,30@426.13734,31@57.02146	HexNAc(1)Hex(1)Fuc(1); Hex(1)Pent(2)	22.0854	914.9	controllerType=0 controllerNumber=1 scan=7385	4	1319.78	1319.78	0.6	-1.51		5276.09	5276.09	Specific	15;30	>mN1ECD	1	C2(Carbamidomethyl / 57.0215); C4(Carbamidomethyl / 57.0215); C13(Carbamidomethyl / 57.0215); C20(Carbamidomethyl / 57.0215); C25(Carbamidomethyl / 57.0215); C31(Carbamidomethyl / 57.0215)	File10597_Scan7385	HCD	0	0	0	0	2.2e-15	2.6e-15
	776	Y.VC[+57.02146]TC[+57.02146]REGFSGPNC[+57.02146]QT[+349.13728]NINEC[+57.02146]AS[+426.13734]NPC[+57.02146]LNQGTC[+57.02146]IDDVAGY.K	T15(OGlycan / 349.1373); S22(OGlycan / 426.1373)	Y.VCTCREGFSGPNCQTNINECASNPCLNQGTCIDDVAGY.K	VCTCREGFSGPNCQTNINECASNPCLNQGTCIDDVAGY,YK,2@57.02146,4@57.02146,13@57.02146,15@349.13728,20@57.02146,22@426.13734,25@57.02146,31@57.02146	HexNAc(1)Fuc(1); Hex(1)Pent(2)	22.1661	824	controllerType=0 controllerNumber=1 scan=7420	4	1279.27	1279.27	0	1.99		5114.05	5114.04	Specific	15;22	>mN1ECD	1	C2(Carbamidomethyl / 57.0215); C4(Carbamidomethyl / 57.0215); C13(Carbamidomethyl / 57.0215); C20(Carbamidomethyl / 57.0215); C25(Carbamidomethyl / 57.0215); C31(Carbamidomethyl / 57.0215)	File10597_Scan7420	HCD	0	0	0	0	2.9e-11	3.4e-11
	776	Y.VC[+57.02146]TC[+57.02146]REGFSGPNC[+57.02146]QTNINEC[+57.02146]AS[+426.13734]NPC[+57.02146]LNQGT[+146.05791]C[+57.02146]IDDVAGY.K	S22(OGlycan / 426.1373); T30(OGlycan / 146.0579)	Y.VCTCREGFSGPNCQTNINECASNPCLNQGTCIDDVAGY.K	VCTCREGFSGPNCQTNINECASNPCLNQGTCIDDVAGY,YK,2@57.02146,4@57.02146,13@57.02146,20@57.02146,22@426.13734,25@57.02146,30@146.05791,31@57.02146	Hex(1)Pent(2); Fuc(1)	22.4602	679.9	controllerType=0 controllerNumber=1 scan=7546	4	1228.49	1228.5	0	-1.62		4910.95	4910.96	Specific	22;30	>mN1ECD	1	C2(Carbamidomethyl / 57.0215); C4(Carbamidomethyl / 57.0215); C13(Carbamidomethyl / 57.0215); C20(Carbamidomethyl / 57.0215); C25(Carbamidomethyl / 57.0215); C31(Carbamidomethyl / 57.0215)	File10597_Scan7546	HCD	0	0	0	0	2.5e-10	2.9e-10
	776	Y.VC[+57.02146]TC[+57.02146]REGF.S		Y.VCTCREGF.S	VCTCREGF,YS,2@57.02146,4@57.02146		14.0909	378.8	controllerType=0 controllerNumber=1 scan=3914	2	514.717	514.718	378.8	-2.88		1028.43	1028.43	Specific		>mN1ECD	1	C2(Carbamidomethyl / 57.0215); C4(Carbamidomethyl / 57.0215)	File10597_Scan3914	HCD	0	0	0	0	7.5e-07	8.7e-07
	776	Y.VC[+57.02146]TC[+57.02146]REGF.S		Y.VCTCREGF.S	VCTCREGF,YS,2@57.02146,4@57.02146		14.2179	295.1	controllerType=0 controllerNumber=1 scan=3969	2	514.716	514.718	295.1	-4.9		1028.42	1028.43	Specific		>mN1ECD	1	C2(Carbamidomethyl / 57.0215); C4(Carbamidomethyl / 57.0215)	File10597_Scan3969	HCD	0	0	0	0	4.2e-05	4.9e-05
	776	Y.VC[+57.02146]TC[+57.02146]REGF.S		Y.VCTCREGF.S	VCTCREGF,YS,2@57.02146,4@57.02146		13.9823	260.2	controllerType=0 controllerNumber=1 scan=3867	2	514.715	514.718	260.2	-5.37		1028.42	1028.43	Specific		>mN1ECD	1	C2(Carbamidomethyl / 57.0215); C4(Carbamidomethyl / 57.0215)	File10597_Scan3867	HCD	0	0	0	0	0.00022	0.00025
	776	Y.VC[+57.02146]TC[+57.02146]REGF.S		Y.VCTCREGF.S	VCTCREGF,YS,2@57.02146,4@57.02146		14.325	200.7	controllerType=0 controllerNumber=1 scan=4016	2	514.717	514.718	200.7	-1.81		1028.43	1028.43	Specific		>mN1ECD	1	C2(Carbamidomethyl / 57.0215); C4(Carbamidomethyl / 57.0215)	File10597_Scan4016	HCD	0	0	0	0	0.00068	0.00079
	814	Y.KC[+57.02146]NC[+57.02146]PLPY.T		Y.KCNCPLPY.T	KCNCPLPY,YT,2@57.02146,4@57.02146		16.3566	377.2	controllerType=0 controllerNumber=1 scan=4897	2	526.237	526.239	277	-2.24		1051.47	1051.47	Specific		>mN1ECD	1	C2(Carbamidomethyl / 57.0215); C4(Carbamidomethyl / 57.0215)	File10597_Scan4897	HCD	0	0	0	0	1.3e-06	1.5e-06
	814	Y.KC[+57.02146]NC[+57.02146]PLPY.T		Y.KCNCPLPY.T	KCNCPLPY,YT,2@57.02146,4@57.02146		16.5079	370.3	controllerType=0 controllerNumber=1 scan=4964	2	526.238	526.239	277.6	-1.77		1051.47	1051.47	Specific		>mN1ECD	1	C2(Carbamidomethyl / 57.0215); C4(Carbamidomethyl / 57.0215)	File10597_Scan4964	HCD	0	0	0	0	1.7e-05	2e-05
	814	Y.KC[+57.02146]NC[+57.02146]PLPY.T		Y.KCNCPLPY.T	KCNCPLPY,YT,2@57.02146,4@57.02146		16.2345	351.7	controllerType=0 controllerNumber=1 scan=4843	2	526.238	526.239	273.8	-1.89		1051.47	1051.47	Specific		>mN1ECD	1	C2(Carbamidomethyl / 57.0215); C4(Carbamidomethyl / 57.0215)	File10597_Scan4843	HCD	0	0	0	0	1.6e-05	1.9e-05
	822	Y.TGATC[+57.02146]EVVLAPC[+57.02146]ATS[+203.07937]PC[+57.02146]KNSGVC[+57.02146]KESEDYESF.S	S15(OGlycan / 203.0794)	Y.TGATCEVVLAPCATSPCKNSGVCKESEDYESF.S	TGATCEVVLAPCATSPCKNSGVCKESEDYESF,YS,5@57.02146,12@57.02146,15@203.07937,17@57.02146,23@57.02146	HexNAc(1)	21.1992	641.3	controllerType=0 controllerNumber=1 scan=7003	4	939.904	939.906	0	-2.35		3756.59	3756.6	Specific	15	>mN1ECD	1	C5(Carbamidomethyl / 57.0215); C12(Carbamidomethyl / 57.0215); C17(Carbamidomethyl / 57.0215); C23(Carbamidomethyl / 57.0215)	File10597_Scan7003	HCD	0	0	0	0	4.8e-09	5.6e-09
	822	Y.TGATC[+57.02146]EVVLAPC[+57.02146]ATSPC[+57.02146]KNSGVC[+57.02146]KESEDYESF.S		Y.TGATCEVVLAPCATSPCKNSGVCKESEDYESF.S	TGATCEVVLAPCATSPCKNSGVCKESEDYESF,YS,5@57.02146,12@57.02146,17@57.02146,23@57.02146		21.2774	683.8	controllerType=0 controllerNumber=1 scan=7037	3	1185.18	1185.18	683.8	-1.87		3553.52	3553.52	Specific		>mN1ECD	1	C5(Carbamidomethyl / 57.0215); C12(Carbamidomethyl / 57.0215); C17(Carbamidomethyl / 57.0215); C23(Carbamidomethyl / 57.0215)	File10597_Scan7037	HCD	0	0	0	0	1.1e-10	1.3e-10
	831	L.APC[+57.02146]ATSPC[+57.02146]KNSGVC[+57.02146]KESEDYESF.S		L.APCATSPCKNSGVCKESEDYESF.S	APCATSPCKNSGVCKESEDYESF,LS,3@57.02146,8@57.02146,14@57.02146		17.5292	556.3	controllerType=0 controllerNumber=1 scan=5409	3	875.028	875.03	556.3	-1.8		2623.07	2623.07	Specific		>mN1ECD	1	C3(Carbamidomethyl / 57.0215); C8(Carbamidomethyl / 57.0215); C14(Carbamidomethyl / 57.0215)	File10597_Scan5409	HCD	0	0	0	0	3.8e-08	4.4e-08
	854	F.SC[+57.02146]VC[+57.02146]PTGWQGQTC[+57.02146]EVDINEC[+57.02146]VKS[+146.05791]PC[+57.02146]RHGASC[+57.02146]QN[+15.99492]TNGSY.R	S23(OGlycan / 146.0579); N33(b-oxidation / 15.9949)	F.SCVCPTGWQGQTCEVDINECVKSPCRHGASCQNTNGSY.R	SCVCPTGWQGQTCEVDINECVKSPCRHGASCQNTNGSY,FR,2@57.02146,4@57.02146,13@57.02146,20@57.02146,23@146.05791,25@57.02146,31@57.02146,33@15.99492	Fuc(1)	19.4668	1360.2	controllerType=0 controllerNumber=1 scan=6250	4	1142.22	1142.22	0.8	-0.1		4565.86	4565.86	Specific	23	>mN1ECD	1	C2(Carbamidomethyl / 57.0215); C4(Carbamidomethyl / 57.0215); C13(Carbamidomethyl / 57.0215); C20(Carbamidomethyl / 57.0215); C25(Carbamidomethyl / 57.0215); C31(Carbamidomethyl / 57.0215)	File10597_Scan6250	HCD	0	0	0	0	5.9e-23	6.9e-23
	854	F.SC[+57.02146]VC[+57.02146]PTGWQGQTC[+57.02146]EVDINEC[+57.02146]VKS[+146.05791]PC[+57.02146]RHGASC[+57.02146]QN[+15.99492]TNGSY.R	S23(OGlycan / 146.0579); N33(b-oxidation / 15.9949)	F.SCVCPTGWQGQTCEVDINECVKSPCRHGASCQNTNGSY.R	SCVCPTGWQGQTCEVDINECVKSPCRHGASCQNTNGSY,FR,2@57.02146,4@57.02146,13@57.02146,20@57.02146,23@146.05791,25@57.02146,31@57.02146,33@15.99492	Fuc(1)	19.3522	1264.1	controllerType=0 controllerNumber=1 scan=6201	4	1142.22	1142.22	3.6	-1.28		4565.85	4565.86	Specific	23	>mN1ECD	1	C2(Carbamidomethyl / 57.0215); C4(Carbamidomethyl / 57.0215); C13(Carbamidomethyl / 57.0215); C20(Carbamidomethyl / 57.0215); C25(Carbamidomethyl / 57.0215); C31(Carbamidomethyl / 57.0215)	File10597_Scan6201	HCD	0	0	0	0	5.6e-22	6.5e-22
	854	F.SC[+57.02146]VC[+57.02146]PTGWQGQTC[+57.02146]EVDINEC[+57.02146]VKS[+146.05791]PC[+57.02146]RHGASC[+57.02146]QN[+15.99492]TNGSY.R	S23(OGlycan / 146.0579); N33(b-oxidation / 15.9949)	F.SCVCPTGWQGQTCEVDINECVKSPCRHGASCQNTNGSY.R	SCVCPTGWQGQTCEVDINECVKSPCRHGASCQNTNGSY,FR,2@57.02146,4@57.02146,13@57.02146,20@57.02146,23@146.05791,25@57.02146,31@57.02146,33@15.99492	Fuc(1)	19.6246	1114.5	controllerType=0 controllerNumber=1 scan=6318	4	1142.22	1142.22	0	-2.46		4565.85	4565.86	Specific	23	>mN1ECD	1	C2(Carbamidomethyl / 57.0215); C4(Carbamidomethyl / 57.0215); C13(Carbamidomethyl / 57.0215); C20(Carbamidomethyl / 57.0215); C25(Carbamidomethyl / 57.0215); C31(Carbamidomethyl / 57.0215)	File10597_Scan6318	HCD	0	0	0	0	6.1e-20	7.1e-20
	854	F.SC[+57.02146]VC[+57.02146]PT[+146.05791]GWQGQTC[+57.02146]EVDINEC[+57.02146]VKSPC[+57.02146]RHGASC[+57.02146]QN[+15.99492]TNGSY.R	T6(OGlycan / 146.0579); N33(b-oxidation / 15.9949)	F.SCVCPTGWQGQTCEVDINECVKSPCRHGASCQNTNGSY.R	SCVCPTGWQGQTCEVDINECVKSPCRHGASCQNTNGSY,FR,2@57.02146,4@57.02146,6@146.05791,13@57.02146,20@57.02146,25@57.02146,31@57.02146,33@15.99492	Fuc(1)	19.7521	805.1	controllerType=0 controllerNumber=1 scan=6373	4	1142.46	1142.22	2.2	-5.33	1	4566.84	4565.86	Specific	6	>mN1ECD	1	C2(Carbamidomethyl / 57.0215); C4(Carbamidomethyl / 57.0215); C13(Carbamidomethyl / 57.0215); C20(Carbamidomethyl / 57.0215); C25(Carbamidomethyl / 57.0215); C31(Carbamidomethyl / 57.0215)	File10597_Scan6373	HCD	0	0	0	0	6.2e-14	7.2e-14
	854	F.SC[+57.02146]VC[+57.02146]PT[+146.05791]GWQGQTC[+57.02146]EVDINEC[+57.02146]VKSPC[+57.02146]RHGASC[+57.02146]QN[+15.99492]TNGSY.R	T6(OGlycan / 146.0579); N33(b-oxidation / 15.9949)	F.SCVCPTGWQGQTCEVDINECVKSPCRHGASCQNTNGSY.R	SCVCPTGWQGQTCEVDINECVKSPCRHGASCQNTNGSY,FR,2@57.02146,4@57.02146,6@146.05791,13@57.02146,20@57.02146,25@57.02146,31@57.02146,33@15.99492	Fuc(1)	19.9172	682.7	controllerType=0 controllerNumber=1 scan=6444	4	1142.47	1142.22	7.6	-4.15	1	4566.84	4565.86	Specific	6	>mN1ECD	1	C2(Carbamidomethyl / 57.0215); C4(Carbamidomethyl / 57.0215); C13(Carbamidomethyl / 57.0215); C20(Carbamidomethyl / 57.0215); C25(Carbamidomethyl / 57.0215); C31(Carbamidomethyl / 57.0215)	File10597_Scan6444	HCD	0	0	0	0	3.8e-11	4.4e-11
	854	F.SC[+57.02146]VC[+57.02146]PTGWQGQTC[+57.02146]EVDINEC[+57.02146]VKS[+146.05791]PC[+57.02146]RHGASC[+57.02146]QNTNGSY.R	S23(OGlycan / 146.0579)	F.SCVCPTGWQGQTCEVDINECVKSPCRHGASCQNTNGSY.R	SCVCPTGWQGQTCEVDINECVKSPCRHGASCQNTNGSY,FR,2@57.02146,4@57.02146,13@57.02146,20@57.02146,23@146.05791,25@57.02146,31@57.02146	Fuc(1)	19.4755	914.5	controllerType=0 controllerNumber=1 scan=6254	4	1138.47	1138.22	3.6	-0.03	1	4550.87	4549.86	Specific	23	>mN1ECD	1	C2(Carbamidomethyl / 57.0215); C4(Carbamidomethyl / 57.0215); C13(Carbamidomethyl / 57.0215); C20(Carbamidomethyl / 57.0215); C25(Carbamidomethyl / 57.0215); C31(Carbamidomethyl / 57.0215)	File10597_Scan6254	HCD	0	0	0	0	1.1e-14	1.3e-14
	854	F.SC[+57.02146]VC[+57.02146]PTGW.Q		F.SCVCPTGW.Q	SCVCPTGW,FQ,2@57.02146,4@57.02146		20.5062	533.5	controllerType=0 controllerNumber=1 scan=6699	2	483.693	483.694	533.5	-2.33		966.379	966.381	Specific		>mN1ECD	1	C2(Carbamidomethyl / 57.0215); C4(Carbamidomethyl / 57.0215)	File10597_Scan6699	HCD	0	0	0	0	2.5e-07	3e-07
	854	F.SC[+57.02146]VC[+57.02146]PTGW.Q		F.SCVCPTGW.Q	SCVCPTGW,FQ,2@57.02146,4@57.02146		20.3854	467.6	controllerType=0 controllerNumber=1 scan=6645	2	483.693	483.694	467.6	-2.71		966.378	966.381	Specific		>mN1ECD	1	C2(Carbamidomethyl / 57.0215); C4(Carbamidomethyl / 57.0215)	File10597_Scan6645	HCD	0	0	0	0	1.2e-06	1.4e-06
	854	F.SC[+57.02146]VC[+57.02146]PTGW.Q		F.SCVCPTGW.Q	SCVCPTGW,FQ,2@57.02146,4@57.02146		20.6403	426.9	controllerType=0 controllerNumber=1 scan=6757	2	483.693	483.694	426.9	-1.51		966.379	966.381	Specific		>mN1ECD	1	C2(Carbamidomethyl / 57.0215); C4(Carbamidomethyl / 57.0215)	File10597_Scan6757	HCD	0	0	0	0	5.1e-06	5.9e-06
	862	W.QGQTC[+57.02146]EVDINEC[+57.02146]VKS[+146.05791]PC[+57.02146]RHGASC[+57.02146]QN[+15.99492]TNGSY.R	S15(OGlycan / 146.0579); N25(b-oxidation / 15.9949)	W.QGQTCEVDINECVKSPCRHGASCQNTNGSY.R	QGQTCEVDINECVKSPCRHGASCQNTNGSY,WR,5@57.02146,12@57.02146,15@146.05791,17@57.02146,23@57.02146,25@15.99492	Fuc(1)	16.4839	945.7	controllerType=0 controllerNumber=1 scan=4953	4	905.377	905.379	4.6	-2.11		3618.49	3618.49	Specific	15	>mN1ECD	1	C5(Carbamidomethyl / 57.0215); C12(Carbamidomethyl / 57.0215); C17(Carbamidomethyl / 57.0215); C23(Carbamidomethyl / 57.0215)	File10597_Scan4953	HCD	0	0	0	0	1e-15	1.2e-15
	862	W.QGQTC[+57.02146]EVDINEC[+57.02146]VKS[+146.05791]PC[+57.02146]RHGASC[+57.02146]QN[+15.99492]TNGSY.R	S15(OGlycan / 146.0579); N25(b-oxidation / 15.9949)	W.QGQTCEVDINECVKSPCRHGASCQNTNGSY.R	QGQTCEVDINECVKSPCRHGASCQNTNGSY,WR,5@57.02146,12@57.02146,15@146.05791,17@57.02146,23@57.02146,25@15.99492	Fuc(1)	16.6056	796	controllerType=0 controllerNumber=1 scan=5008	4	905.377	905.379	3.3	-2.59		3618.49	3618.49	Specific	15	>mN1ECD	1	C5(Carbamidomethyl / 57.0215); C12(Carbamidomethyl / 57.0215); C17(Carbamidomethyl / 57.0215); C23(Carbamidomethyl / 57.0215)	File10597_Scan5008	HCD	0	0	0	0	8e-13	9.3e-13
	862	W.QGQTC[+57.02146]EVDINEC[+57.02146]VKS[+146.05791]PC[+57.02146]RHGASC[+57.02146]QN[+15.99492]TNGSY.R	S15(OGlycan / 146.0579); N25(b-oxidation / 15.9949)	W.QGQTCEVDINECVKSPCRHGASCQNTNGSY.R	QGQTCEVDINECVKSPCRHGASCQNTNGSY,WR,5@57.02146,12@57.02146,15@146.05791,17@57.02146,23@57.02146,25@15.99492	Fuc(1)	16.3428	752.2	controllerType=0 controllerNumber=1 scan=4891	4	905.377	905.379	7.2	-2.11		3618.49	3618.49	Specific	15	>mN1ECD	1	C5(Carbamidomethyl / 57.0215); C12(Carbamidomethyl / 57.0215); C17(Carbamidomethyl / 57.0215); C23(Carbamidomethyl / 57.0215)	File10597_Scan4891	HCD	0	0	0	0	6.9e-13	8.1e-13
	892	Y.RC[+57.02146]LC[+57.02146]QAGY.T		Y.RCLCQAGY.T	RCLCQAGY,YT,2@57.02146,4@57.02146		13.699	470.5	controllerType=0 controllerNumber=1 scan=3742	2	514.224	514.226	380.9	-3.95		1027.44	1027.44	Specific		>mN1ECD	1	C2(Carbamidomethyl / 57.0215); C4(Carbamidomethyl / 57.0215)	File10597_Scan3742	HCD	0	0	0	0	2.3e-07	2.7e-07
	892	Y.RC[+57.02146]LC[+57.02146]QAGY.T		Y.RCLCQAGY.T	RCLCQAGY,YT,2@57.02146,4@57.02146		13.9153	462.9	controllerType=0 controllerNumber=1 scan=3837	2	514.224	514.226	374.5	-3.12		1027.44	1027.44	Specific		>mN1ECD	1	C2(Carbamidomethyl / 57.0215); C4(Carbamidomethyl / 57.0215)	File10597_Scan3837	HCD	0	0	0	0	3.5e-06	4.1e-06
	892	Y.RC[+57.02146]LC[+57.02146]QAGY.T		Y.RCLCQAGY.T	RCLCQAGY,YT,2@57.02146,4@57.02146		13.8084	461.3	controllerType=0 controllerNumber=1 scan=3790	2	514.224	514.226	365.8	-3.59		1027.44	1027.44	Specific		>mN1ECD	1	C2(Carbamidomethyl / 57.0215); C4(Carbamidomethyl / 57.0215)	File10597_Scan3790	HCD	0	0	0	0	1.4e-06	1.6e-06
	892	Y.RC[+57.02146]LC[+57.02146]QAGY.T		Y.RCLCQAGY.T	RCLCQAGY,YT,2@57.02146,4@57.02146		13.9823	402.4	controllerType=0 controllerNumber=1 scan=3867	2	514.225	514.226	326.2	-2.05		1027.44	1027.44	Specific		>mN1ECD	1	C2(Carbamidomethyl / 57.0215); C4(Carbamidomethyl / 57.0215)	File10597_Scan3867	HCD	0	0	0	0	8.3e-06	9.7e-06
	892	Y.RC[+57.02146]LC[+57.02146]QAGY.T		Y.RCLCQAGY.T	RCLCQAGY,YT,2@57.02146,4@57.02146		14.2179	308	controllerType=0 controllerNumber=1 scan=3969	2	514.225	514.226	256.5	-2.64		1027.44	1027.44	Specific		>mN1ECD	1	C2(Carbamidomethyl / 57.0215); C4(Carbamidomethyl / 57.0215)	File10597_Scan3969	HCD	0	0	0	0	3.5e-05	4.1e-05
	892	Y.RC[+57.02146]LC[+57.02146]QAGY.T		Y.RCLCQAGY.T	RCLCQAGY,YT,2@57.02146,4@57.02146		14.0909	257	controllerType=0 controllerNumber=1 scan=3914	2	514.225	514.226	205	-1.57		1027.44	1027.44	Specific		>mN1ECD	1	C2(Carbamidomethyl / 57.0215); C4(Carbamidomethyl / 57.0215)	File10597_Scan3914	HCD	0	0	0	0	0.00032	0.00038
	900	Y.T[+162.05282]GRNC[+57.02146]ES[+203.07937]DIDDC[+57.02146]RPNPC[+57.02146]HNGGSC[+57.02146]TDGINTAF.C	T1(OGlycan / 162.0528); S7(OGlycan / 203.0794)	Y.TGRNCESDIDDCRPNPCHNGGSCTDGINTAF.C	TGRNCESDIDDCRPNPCHNGGSCTDGINTAF,YC,1@162.05282,5@57.02146,7@203.07937,12@57.02146,17@57.02146,23@57.02146	Hex(1); HexNAc(1)	18.2354	77.7	controllerType=0 controllerNumber=1 scan=5717	4	966.386	966.387	0.5	-1.58		3862.52	3862.53	Specific	1;7	>mN1ECD	1	C5(Carbamidomethyl / 57.0215); C12(Carbamidomethyl / 57.0215); C17(Carbamidomethyl / 57.0215); C23(Carbamidomethyl / 57.0215)	File10597_Scan5717	HCD	0	0	0	0	0.00016	0.00019
	900	Y.T[+349.13728]GRNC[+57.02146]ESDIDDC[+57.02146]RPNPC[+57.02146]HNGGSC[+57.02146]TDGINTAF.C	T1(OGlycan / 349.1373)	Y.TGRNCESDIDDCRPNPCHNGGSCTDGINTAF.C	TGRNCESDIDDCRPNPCHNGGSCTDGINTAF,YC,1@349.13728,5@57.02146,12@57.02146,17@57.02146,23@57.02146	HexNAc(1)Fuc(1)	18.1835	240.5	controllerType=0 controllerNumber=1 scan=5695	4	962.387	962.389	0.4	-1.71		3846.53	3846.53	Specific	1	>mN1ECD	1	C5(Carbamidomethyl / 57.0215); C12(Carbamidomethyl / 57.0215); C17(Carbamidomethyl / 57.0215); C23(Carbamidomethyl / 57.0215)	File10597_Scan5695	HCD	0	0	0	0	3.8e-05	4.5e-05
	900	Y.TGRNC[+57.02146]ES[+203.07937]DIDDC[+57.02146]RPNPC[+57.02146]HNGGSC[+57.02146]TDGINTAF.C	S7(OGlycan / 203.0794)	Y.TGRNCESDIDDCRPNPCHNGGSCTDGINTAF.C	TGRNCESDIDDCRPNPCHNGGSCTDGINTAF,YC,5@57.02146,7@203.07937,12@57.02146,17@57.02146,23@57.02146	HexNAc(1)	18.2096	396.1	controllerType=0 controllerNumber=1 scan=5706	4	925.871	925.874	3.3	-3.81		3700.46	3700.48	Specific	7	>mN1ECD	1	C5(Carbamidomethyl / 57.0215); C12(Carbamidomethyl / 57.0215); C17(Carbamidomethyl / 57.0215); C23(Carbamidomethyl / 57.0215)	File10597_Scan5706	HCD	0	0	0	0	3.8e-07	4.4e-07
	900	Y.TGRNC[+57.02146]ESDIDDC[+57.02146]RPNPC[+57.02146]HNGGS[+203.07937]C[+57.02146]TDGINTAF.C	S22(OGlycan / 203.0794)	Y.TGRNCESDIDDCRPNPCHNGGSCTDGINTAF.C	TGRNCESDIDDCRPNPCHNGGSCTDGINTAF,YC,5@57.02146,12@57.02146,17@57.02146,22@203.07937,23@57.02146	HexNAc(1)	18.3277	325.3	controllerType=0 controllerNumber=1 scan=5757	4	925.873	925.874	4.8	-1.03		3700.47	3700.48	Specific	22	>mN1ECD	1	C5(Carbamidomethyl / 57.0215); C12(Carbamidomethyl / 57.0215); C17(Carbamidomethyl / 57.0215); C23(Carbamidomethyl / 57.0215)	File10597_Scan5757	HCD	0	0	0	0	3e-05	3.5e-05
	968	Y.TC[+57.02146]TC[+57.02146]PVGFNGIHC[+57.02146]ENNTPDC[+57.02146]TESSC[+57.02146]F.N		Y.TCTCPVGFNGIHCENNTPDCTESSCF.N	TCTCPVGFNGIHCENNTPDCTESSCF,YN,2@57.02146,4@57.02146,13@57.02146,20@57.02146,25@57.02146		21.723	682.8	controllerType=0 controllerNumber=1 scan=7226	3	1022.06	1022.06	682.8	-0.44		3064.16	3064.16	Specific		>mN1ECD	1	C2(Carbamidomethyl / 57.0215); C4(Carbamidomethyl / 57.0215); C13(Carbamidomethyl / 57.0215); C20(Carbamidomethyl / 57.0215); C25(Carbamidomethyl / 57.0215)	File10597_Scan7226	HCD	0	0	0	0	1.9e-09	2.2e-09
	968	Y.TC[+57.02146]TC[+57.02146]PVGFNGIHC[+57.02146]ENNTPDC[+57.02146]TESSC[+57.02146]F.N		Y.TCTCPVGFNGIHCENNTPDCTESSCF.N	TCTCPVGFNGIHCENNTPDCTESSCF,YN,2@57.02146,4@57.02146,13@57.02146,20@57.02146,25@57.02146		21.8508	524.6	controllerType=0 controllerNumber=1 scan=7281	3	1022.06	1022.06	524.6	-2.05		3064.16	3064.16	Specific		>mN1ECD	1	C2(Carbamidomethyl / 57.0215); C4(Carbamidomethyl / 57.0215); C13(Carbamidomethyl / 57.0215); C20(Carbamidomethyl / 57.0215); C25(Carbamidomethyl / 57.0215)	File10597_Scan7281	HCD	0	0	0	0	1.8e-07	2.1e-07
	976	F.NGIHC[+57.02146]ENNTPDC[+57.02146]TESSC[+57.02146]F.N		F.NGIHCENNTPDCTESSCF.N	NGIHCENNTPDCTESSCF,FN,5@57.02146,12@57.02146,17@57.02146		17.3189	747.2	controllerType=0 controllerNumber=1 scan=5316	2	1071.4	1071.4	671.4	-1.56		2141.79	2141.8	Specific		>mN1ECD	1	C5(Carbamidomethyl / 57.0215); C12(Carbamidomethyl / 57.0215); C17(Carbamidomethyl / 57.0215)	File10597_Scan5316	HCD	0	0	0	0	1.5e-12	1.7e-12
	976	F.NGIHC[+57.02146]ENNTPDC[+57.02146]TESSC[+57.02146]F.N		F.NGIHCENNTPDCTESSCF.N	NGIHCENNTPDCTESSCF,FN,5@57.02146,12@57.02146,17@57.02146		17.4439	682	controllerType=0 controllerNumber=1 scan=5371	2	1071.4	1071.4	596.3	-1.44		2141.79	2141.8	Specific		>mN1ECD	1	C5(Carbamidomethyl / 57.0215); C12(Carbamidomethyl / 57.0215); C17(Carbamidomethyl / 57.0215)	File10597_Scan5371	HCD	0	0	0	0	2.3e-11	2.7e-11
	976	F.NGIHC[+57.02146]ENNTPDC[+57.02146]TESSC[+57.02146]F.N		F.NGIHCENNTPDCTESSCF.N	NGIHCENNTPDCTESSCF,FN,5@57.02146,12@57.02146,17@57.02146		17.1959	653	controllerType=0 controllerNumber=1 scan=5263	2	1071.4	1071.4	653	-1.1		2141.79	2141.8	Specific		>mN1ECD	1	C5(Carbamidomethyl / 57.0215); C12(Carbamidomethyl / 57.0215); C17(Carbamidomethyl / 57.0215)	File10597_Scan5263	HCD	0	0	0	0	2.1e-11	2.4e-11
	976	F.NGIHC[+57.02146]ENNTPDC[+57.02146]TESSC[+57.02146]F.N		F.NGIHCENNTPDCTESSCF.N	NGIHCENNTPDCTESSCF,FN,5@57.02146,12@57.02146,17@57.02146		17.3414	515.4	controllerType=0 controllerNumber=1 scan=5326	3	714.602	714.603	502	-1.96		2141.79	2141.8	Specific		>mN1ECD	1	C5(Carbamidomethyl / 57.0215); C12(Carbamidomethyl / 57.0215); C17(Carbamidomethyl / 57.0215)	File10597_Scan5326	HCD	0	0	0	0	4.5e-08	5.3e-08
	976	F.NGIHC[+57.02146]ENNTPDC[+57.02146]TESSC[+57.02146]F.N		F.NGIHCENNTPDCTESSCF.N	NGIHCENNTPDCTESSCF,FN,5@57.02146,12@57.02146,17@57.02146		17.2172	506.5	controllerType=0 controllerNumber=1 scan=5272	3	714.602	714.603	506.5	-2.05		2141.79	2141.8	Specific		>mN1ECD	1	C5(Carbamidomethyl / 57.0215); C12(Carbamidomethyl / 57.0215); C17(Carbamidomethyl / 57.0215)	File10597_Scan5272	HCD	0	0	0	0	4.3e-08	5e-08
	976	F.NGIHC[+57.02146]ENNTPDC[+57.02146]TESSC[+57.02146]F.N		F.NGIHCENNTPDCTESSCF.N	NGIHCENNTPDCTESSCF,FN,5@57.02146,12@57.02146,17@57.02146		17.4756	463.7	controllerType=0 controllerNumber=1 scan=5385	3	714.603	714.603	463.7	-1.02		2141.79	2141.8	Specific		>mN1ECD	1	C5(Carbamidomethyl / 57.0215); C12(Carbamidomethyl / 57.0215); C17(Carbamidomethyl / 57.0215)	File10597_Scan5385	HCD	0	0	0	0	1.3e-07	1.6e-07
	994	F.NGGTC[+57.02146]VD[+15.99492]GINS[+146.05791]F.T	D7(b-oxidation / 15.9949); S11(OGlycan / 146.0579)	F.NGGTCVDGINSF.T	NGGTCVDGINSF,FT,5@57.02146,7@15.99492,11@146.05791	Fuc(1)	21.9719	518.7	controllerType=0 controllerNumber=1 scan=7334	2	701.791	701.793	77.5	-2.56		1402.58	1402.58	Specific	11	>mN1ECD	1	C5(Carbamidomethyl / 57.0215)	File10597_Scan7334	HCD	0	0	0	0	2.6e-06	3e-06
	994	F.NGGTC[+57.02146]VD[+15.99492]GINS[+146.05791]F.T	D7(b-oxidation / 15.9949); S11(OGlycan / 146.0579)	F.NGGTCVDGINSF.T	NGGTCVDGINSF,FT,5@57.02146,7@15.99492,11@146.05791	Fuc(1)	22.0984	476.5	controllerType=0 controllerNumber=1 scan=7390	2	701.791	701.793	71	-3.52		1402.57	1402.58	Specific	11	>mN1ECD	1	C5(Carbamidomethyl / 57.0215)	File10597_Scan7390	HCD	0	0	0	0	2.3e-06	2.7e-06
	994	F.NGGTC[+57.02146]VD[+15.99492]GINS[+146.05791]F.T	D7(b-oxidation / 15.9949); S11(OGlycan / 146.0579)	F.NGGTCVDGINSF.T	NGGTCVDGINSF,FT,5@57.02146,7@15.99492,11@146.05791	Fuc(1)	21.853	225	controllerType=0 controllerNumber=1 scan=7282	2	701.794	701.793	34	0.66		1402.58	1402.58	Specific	11	>mN1ECD	1	C5(Carbamidomethyl / 57.0215)	File10597_Scan7282	HCD	0.0028	0.028	0	0	0.003	0.028
	994	F.NGGT[+146.05791]C[+57.02146]VD[+15.99492]GINSF.T	T4(OGlycan / 146.0579); D7(b-oxidation / 15.9949)	F.NGGTCVDGINSF.T	NGGTCVDGINSF,FT,4@146.05791,5@57.02146,7@15.99492	Fuc(1)	22.2313	64.5	controllerType=0 controllerNumber=1 scan=7448	2	701.79	701.793	1	-3.95		1402.57	1402.58	Specific	4	>mN1ECD	1	C5(Carbamidomethyl / 57.0215)	File10597_Scan7448	HCD	0.0028	0.017	0.0079	0.031	0.003	0.017
	994	F.NGGTC[+57.02146]VDGINS[+146.05791]F.T	S11(OGlycan / 146.0579)	F.NGGTCVDGINSF.T	NGGTCVDGINSF,FT,5@57.02146,11@146.05791	Fuc(1)	21.3434	577	controllerType=0 controllerNumber=1 scan=7064	2	693.793	693.796	64.7	-3.35		1386.58	1386.58	Specific	11	>mN1ECD	1	C5(Carbamidomethyl / 57.0215)	File10597_Scan7064	HCD	0	0	0	0	9.6e-08	1.1e-07
	994	F.NGGTC[+57.02146]VDGINS[+146.05791]F.T	S11(OGlycan / 146.0579)	F.NGGTCVDGINSF.T	NGGTCVDGINSF,FT,5@57.02146,11@146.05791	Fuc(1)	21.4634	517.2	controllerType=0 controllerNumber=1 scan=7114	2	693.794	693.796	73.3	-2.91		1386.58	1386.58	Specific	11	>mN1ECD	1	C5(Carbamidomethyl / 57.0215)	File10597_Scan7114	HCD	0	0	0	0	1.9e-06	2.2e-06
	994	F.NGGTC[+57.02146]VDGINS[+146.05791]F.T	S11(OGlycan / 146.0579)	F.NGGTCVDGINSF.T	NGGTCVDGINSF,FT,5@57.02146,11@146.05791	Fuc(1)	21.2752	437.8	controllerType=0 controllerNumber=1 scan=7036	2	693.794	693.796	68.5	-1.77		1386.58	1386.58	Specific	11	>mN1ECD	1	C5(Carbamidomethyl / 57.0215)	File10597_Scan7036	HCD	0	0	0	0	0.00012	0.00014
	994	F.NGGTC[+57.02146]VDGINS[+146.05791]F.T	S11(OGlycan / 146.0579)	F.NGGTCVDGINSF.T	NGGTCVDGINSF,FT,5@57.02146,11@146.05791	Fuc(1)	21.2367	411.9	controllerType=0 controllerNumber=1 scan=7019	2	693.793	693.796	65.2	-3.18		1386.58	1386.58	Specific	11	>mN1ECD	1	C5(Carbamidomethyl / 57.0215)	File10597_Scan7019	HCD	0	0	0	0	4.4e-06	5.2e-06
	1006	F.TC[+57.02146]LC[+57.02146]PPGFT[+203.07937]GSY.C	T9(OGlycan / 203.0794)	F.TCLCPPGFTGSY.C	TCLCPPGFTGSY,FC,2@57.02146,4@57.02146,9@203.07937	HexNAc(1)	23.0382	602.2	controllerType=0 controllerNumber=1 scan=7793	2	781.827	781.829	0	-2.15		1562.65	1562.65	Specific	9	>mN1ECD	1	C2(Carbamidomethyl / 57.0215); C4(Carbamidomethyl / 57.0215)	File10597_Scan7793	HCD	0	0	0	0	3.1e-10	3.6e-10
	1006	F.T[+203.07937]C[+57.02146]LC[+57.02146]PPGFTGSY.C	T1(OGlycan / 203.0794)	F.TCLCPPGFTGSY.C	TCLCPPGFTGSY,FC,1@203.07937,2@57.02146,4@57.02146	HexNAc(1)	22.9247	446	controllerType=0 controllerNumber=1 scan=7745	2	781.828	781.829	12.8	-1.44		1562.65	1562.65	Specific	1	>mN1ECD	1	C2(Carbamidomethyl / 57.0215); C4(Carbamidomethyl / 57.0215)	File10597_Scan7745	HCD	0	0	0	0	1.4e-07	1.6e-07
	1009	L.C[+57.02146]PPGFT[+132.04226]GSYC[+57.02146]QY.D	T6(OGlycan / 132.0423)	L.CPPGFTGSYCQY.D	CPPGFTGSYCQY,LD,1@57.02146,6@132.04226,10@57.02146	Pent(1)	14.1203	6.2	controllerType=0 controllerNumber=1 scan=3927	3	523.538	523.539	4	-1.64		1568.6	1568.6	Specific	6	>mN1ECD	1	C1(Carbamidomethyl / 57.0215); C10(Carbamidomethyl / 57.0215)	File10597_Scan3927	HCD	0.0028	0.028	0.0078	0.062	0.003	0.028
	1021	Y.DVNEC[+57.02146]DS[+162.05282]RPC[+57.02146]LHGGT[+162.05282]C[+57.02146]QDSYGTY.K	S7(OGlycan / 162.0528); T15(OGlycan / 162.0528)	Y.DVNECDSRPCLHGGTCQDSYGTY.K	DVNECDSRPCLHGGTCQDSYGTY,YK,5@57.02146,7@162.05282,10@57.02146,15@162.05282,16@57.02146	Hex(1); Hex(1)	18.041	476.5	controllerType=0 controllerNumber=1 scan=5632	3	1005.72	1005.72	9.2	-2.91		3015.15	3015.16	Specific	7;15	>mN1ECD	1	C5(Carbamidomethyl / 57.0215); C10(Carbamidomethyl / 57.0215); C16(Carbamidomethyl / 57.0215)	File10597_Scan5632	HCD	0	0	0	0	7.8e-08	9.2e-08
	1021	Y.DVNEC[+57.02146]DS[+162.05282]RPC[+57.02146]LHGGT[+162.05282]C[+57.02146]QDSYGTY.K	S7(OGlycan / 162.0528); T15(OGlycan / 162.0528)	Y.DVNECDSRPCLHGGTCQDSYGTY.K	DVNECDSRPCLHGGTCQDSYGTY,YK,5@57.02146,7@162.05282,10@57.02146,15@162.05282,16@57.02146	Hex(1); Hex(1)	17.9352	317.3	controllerType=0 controllerNumber=1 scan=5586	3	1005.72	1005.72	9.2	-3.15		3015.15	3015.16	Specific	7;15	>mN1ECD	1	C5(Carbamidomethyl / 57.0215); C10(Carbamidomethyl / 57.0215); C16(Carbamidomethyl / 57.0215)	File10597_Scan5586	HCD	0	0	0	0	7.8e-05	9.2e-05
	1021	Y.DVNEC[+57.02146]DS[+162.05282]RPC[+57.02146]LHGGTC[+57.02146]QDSYGT[+162.05282]Y.K	S7(OGlycan / 162.0528); T22(OGlycan / 162.0528)	Y.DVNECDSRPCLHGGTCQDSYGTY.K	DVNECDSRPCLHGGTCQDSYGTY,YK,5@57.02146,7@162.05282,10@57.02146,16@57.02146,22@162.05282	Hex(1); Hex(1)	18.214	283.4	controllerType=0 controllerNumber=1 scan=5708	3	1005.72	1005.72	1.3	-0.91		3015.15	3015.16	Specific	7;22	>mN1ECD	1	C5(Carbamidomethyl / 57.0215); C10(Carbamidomethyl / 57.0215); C16(Carbamidomethyl / 57.0215)	File10597_Scan5708	HCD	0	0	0	0	8.4e-05	9.9e-05
	1021	Y.DVNEC[+57.02146]DS[+162.05282]RPC[+57.02146]LHGGTC[+57.02146]QDS[+146.05791]YGTY.K	S7(OGlycan / 162.0528); S19(OGlycan / 146.0579)	Y.DVNECDSRPCLHGGTCQDSYGTY.K	DVNECDSRPCLHGGTCQDSYGTY,YK,5@57.02146,7@162.05282,10@57.02146,16@57.02146,19@146.05791	Hex(1); Fuc(1)	17.8702	697.9	controllerType=0 controllerNumber=1 scan=5557	3	1000.39	1000.39	3.6	-1.49		2999.16	2999.16	Specific	7;19	>mN1ECD	1	C5(Carbamidomethyl / 57.0215); C10(Carbamidomethyl / 57.0215); C16(Carbamidomethyl / 57.0215)	File10597_Scan5557	HCD	0	0	0	0	1.5e-10	1.8e-10
	1021	Y.DVNEC[+57.02146]DS[+162.05282]RPC[+57.02146]LHGGTC[+57.02146]QDS[+146.05791]YGTY.K	S7(OGlycan / 162.0528); S19(OGlycan / 146.0579)	Y.DVNECDSRPCLHGGTCQDSYGTY.K	DVNECDSRPCLHGGTCQDSYGTY,YK,5@57.02146,7@162.05282,10@57.02146,16@57.02146,19@146.05791	Hex(1); Fuc(1)	17.7461	612.1	controllerType=0 controllerNumber=1 scan=5503	3	1000.39	1000.39	3.6	-2.16		2999.15	2999.16	Specific	7;19	>mN1ECD	1	C5(Carbamidomethyl / 57.0215); C10(Carbamidomethyl / 57.0215); C16(Carbamidomethyl / 57.0215)	File10597_Scan5503	HCD	0	0	0	0	4.8e-10	5.7e-10
	1021	Y.DVNEC[+57.02146]DS[+146.05791]RPC[+57.02146]LHGGTC[+57.02146]QD[+15.99492]SYGTY.K	S7(OGlycan / 146.0579); D18(b-oxidation / 15.9949)	Y.DVNECDSRPCLHGGTCQDSYGTY.K	DVNECDSRPCLHGGTCQDSYGTY,YK,5@57.02146,7@146.05791,10@57.02146,16@57.02146,18@15.99492	Fuc(1)	18.2899	598.2	controllerType=0 controllerNumber=1 scan=5741	3	951.705	951.706	3.7	-1.44		2853.1	2853.1	Specific	7	>mN1ECD	1	C5(Carbamidomethyl / 57.0215); C10(Carbamidomethyl / 57.0215); C16(Carbamidomethyl / 57.0215)	File10597_Scan5741	HCD	0	0	0	0	1.3e-08	1.5e-08
	1044	Y.KC[+57.02146]T[+203.07937]C[+57.02146]PQGYTGL.N	T3(OGlycan / 203.0794)	Y.KCTCPQGYTGL.N	KCTCPQGYTGL,YN,2@57.02146,3@203.07937,4@57.02146	HexNAc(1)	15.8689	305.5	controllerType=0 controllerNumber=1 scan=4684	2	744.326	744.329	11.3	-3.88		1487.64	1487.65	Specific	3	>mN1ECD	1	C2(Carbamidomethyl / 57.0215); C4(Carbamidomethyl / 57.0215)	File10597_Scan4684	HCD	0	0	0	0	1.8e-06	2.1e-06
	1044	Y.KC[+57.02146]TC[+57.02146]PQGYTGL.N		Y.KCTCPQGYTGL.N	KCTCPQGYTGL,YN,2@57.02146,4@57.02146		16.1551	629.9	controllerType=0 controllerNumber=1 scan=4808	2	642.788	642.789	560.6	-1.62		1284.57	1284.57	Specific		>mN1ECD	1	C2(Carbamidomethyl / 57.0215); C4(Carbamidomethyl / 57.0215)	File10597_Scan4808	HCD	0	0	0	0	8.7e-11	1e-10
	1044	Y.KC[+57.02146]TC[+57.02146]PQGYTGL.N		Y.KCTCPQGYTGL.N	KCTCPQGYTGL,YN,2@57.02146,4@57.02146		16.2837	590	controllerType=0 controllerNumber=1 scan=4864	2	642.788	642.789	590	-2.1		1284.57	1284.57	Specific		>mN1ECD	1	C2(Carbamidomethyl / 57.0215); C4(Carbamidomethyl / 57.0215)	File10597_Scan4864	HCD	0	0	0	0	9.6e-10	1.1e-09
	1044	Y.KC[+57.02146]TC[+57.02146]PQGYTGL.N		Y.KCTCPQGYTGL.N	KCTCPQGYTGL,YN,2@57.02146,4@57.02146		16.0457	467.2	controllerType=0 controllerNumber=1 scan=4761	2	642.788	642.789	411.6	-1.43		1284.57	1284.57	Specific		>mN1ECD	1	C2(Carbamidomethyl / 57.0215); C4(Carbamidomethyl / 57.0215)	File10597_Scan4761	HCD	0	0	0	0	2.9e-08	3.4e-08
	1044	Y.KC[+57.02146]TC[+57.02146]PQGY.T		Y.KCTCPQGY.T	KCTCPQGY,YT,2@57.02146,4@57.02146		11.3901	422.5	controllerType=0 controllerNumber=1 scan=2801	2	507.211	507.213	368.1	-2.72		1013.42	1013.42	Specific		>mN1ECD	1	C2(Carbamidomethyl / 57.0215); C4(Carbamidomethyl / 57.0215)	File10597_Scan2801	HCD	0	0	0	0	5.8e-06	6.8e-06
	1044	Y.KC[+57.02146]TC[+57.02146]PQGY.T		Y.KCTCPQGY.T	KCTCPQGY,YT,2@57.02146,4@57.02146		11.4981	404.2	controllerType=0 controllerNumber=1 scan=2843	2	507.211	507.213	322.4	-2.84		1013.41	1013.42	Specific		>mN1ECD	1	C2(Carbamidomethyl / 57.0215); C4(Carbamidomethyl / 57.0215)	File10597_Scan2843	HCD	0	0	0	0	5.4e-06	6.3e-06
	1044	Y.KC[+57.02146]TC[+57.02146]PQGY.T		Y.KCTCPQGY.T	KCTCPQGY,YT,2@57.02146,4@57.02146		11.2837	201.7	controllerType=0 controllerNumber=1 scan=2758	2	507.211	507.213	201.7	-2.41		1013.42	1013.42	Specific		>mN1ECD	1	C2(Carbamidomethyl / 57.0215); C4(Carbamidomethyl / 57.0215)	File10597_Scan2758	HCD	0	0	0	0	0.00036	0.00042
	1044	Y.KC[+57.02146]TC[+57.02146]PQGY.T		Y.KCTCPQGY.T	KCTCPQGY,YT,2@57.02146,4@57.02146		11.6069	179.7	controllerType=0 controllerNumber=1 scan=2885	2	507.211	507.213	179.7	-2.78		1013.42	1013.42	Specific		>mN1ECD	1	C2(Carbamidomethyl / 57.0215); C4(Carbamidomethyl / 57.0215)	File10597_Scan2885	HCD	0	0	0	0	0.00048	0.00056
	1052	Y.TGLNC[+57.02146]QNLVRW.C		Y.TGLNCQNLVRW.C	TGLNCQNLVRW,YC,5@57.02146		21.8723	752.3	controllerType=0 controllerNumber=1 scan=7290	2	680.842	680.843	752.3	-2.07		1360.68	1360.68	Specific		>mN1ECD	1	C5(Carbamidomethyl / 57.0215)	File10597_Scan7290	HCD	0	0	0	0	1.1e-13	1.3e-13
	1052	Y.TGLNC[+57.02146]QNLVRW.C		Y.TGLNCQNLVRW.C	TGLNCQNLVRW,YC,5@57.02146		21.9969	698.5	controllerType=0 controllerNumber=1 scan=7345	2	680.841	680.843	698.5	-2.7		1360.68	1360.68	Specific		>mN1ECD	1	C5(Carbamidomethyl / 57.0215)	File10597_Scan7345	HCD	0	0	0	0	1.1e-11	1.3e-11
	1052	Y.TGLNC[+57.02146]QNLVRW.C		Y.TGLNCQNLVRW.C	TGLNCQNLVRW,YC,5@57.02146		22.1219	667.9	controllerType=0 controllerNumber=1 scan=7400	2	680.841	680.843	667.9	-2.97		1360.67	1360.68	Specific		>mN1ECD	1	C5(Carbamidomethyl / 57.0215)	File10597_Scan7400	HCD	0	0	0	0	1.2e-11	1.4e-11
	1052	Y.TGLNC[+57.02146]QNLVRW.C		Y.TGLNCQNLVRW.C	TGLNCQNLVRW,YC,5@57.02146		21.7575	622	controllerType=0 controllerNumber=1 scan=7241	2	680.842	680.843	622	-1.27		1360.68	1360.68	Specific		>mN1ECD	1	C5(Carbamidomethyl / 57.0215)	File10597_Scan7241	HCD	0	0	0	0	2.3e-10	2.6e-10
	1052	Y.TGLNC[+57.02146]QNL.V		Y.TGLNCQNL.V	TGLNCQNL,YV,5@57.02146		17.7182	408.3	controllerType=0 controllerNumber=1 scan=5491	2	460.218	460.219	408.3	-1.95		919.428	919.43	Specific		>mN1ECD	1	C5(Carbamidomethyl / 57.0215)	File10597_Scan5491	HCD	0	0	0	0	1.2e-07	1.4e-07
	1052	Y.TGLNC[+57.02146]QNL.V		Y.TGLNCQNL.V	TGLNCQNL,YV,5@57.02146		17.6046	375.5	controllerType=0 controllerNumber=1 scan=5441	2	460.218	460.219	375.5	-2.55		919.428	919.43	Specific		>mN1ECD	1	C5(Carbamidomethyl / 57.0215)	File10597_Scan5441	HCD	0	0	0	0	1.2e-05	1.3e-05
	1052	Y.TGLNC[+57.02146]QNL.V		Y.TGLNCQNL.V	TGLNCQNL,YV,5@57.02146		17.8444	359.2	controllerType=0 controllerNumber=1 scan=5546	2	460.218	460.219	346	-2.48		919.428	919.43	Specific		>mN1ECD	1	C5(Carbamidomethyl / 57.0215)	File10597_Scan5546	HCD	0	0	0	0	0.00012	0.00013
	1055	L.NC[+57.02146]QNLVRW.C		L.NCQNLVRW.C	NCQNLVRW,LC,2@57.02146		19.2362	490.9	controllerType=0 controllerNumber=1 scan=6150	2	545.266	545.266	490.9	-1.47		1089.52	1089.53	Specific		>mN1ECD	1	C2(Carbamidomethyl / 57.0215)	File10597_Scan6150	HCD	0	0	0	0	2.4e-08	2.9e-08
	1055	L.NC[+57.02146]QNLVRW.C		L.NCQNLVRW.C	NCQNLVRW,LC,2@57.02146		18.9961	484	controllerType=0 controllerNumber=1 scan=6047	2	545.265	545.266	484	-2.7		1089.52	1089.53	Specific		>mN1ECD	1	C2(Carbamidomethyl / 57.0215)	File10597_Scan6047	HCD	0	0	0	0	6.8e-09	7.9e-09
	1055	L.NC[+57.02146]QNLVRW.C		L.NCQNLVRW.C	NCQNLVRW,LC,2@57.02146		19.1114	480.7	controllerType=0 controllerNumber=1 scan=6097	2	545.266	545.266	480.7	-1.35		1089.52	1089.53	Specific		>mN1ECD	1	C2(Carbamidomethyl / 57.0215)	File10597_Scan6097	HCD	0	0	0	0	2.3e-08	2.7e-08
	1060	L.VRWC[+57.02146]DS[+162.05282]APC[+57.02146]KNGGRC[+57.02146]W.Q	S6(OGlycan / 162.0528)	L.VRWCDSAPCKNGGRCW.Q	VRWCDSAPCKNGGRCW,LQ,4@57.02146,6@162.05282,9@57.02146,15@57.02146	Hex(1)	16.2581	560.1	controllerType=0 controllerNumber=1 scan=4853	4	543.485	543.486	141.1	-1.97		2170.92	2170.92	Specific	6	>mN1ECD	1	C4(Carbamidomethyl / 57.0215); C9(Carbamidomethyl / 57.0215); C15(Carbamidomethyl / 57.0215)	File10597_Scan4853	HCD	0	0	0	0	9.1e-10	1.1e-09
	1060	L.VRWC[+57.02146]DS[+162.05282]APC[+57.02146]KNGGRC[+57.02146]W.Q	S6(OGlycan / 162.0528)	L.VRWCDSAPCKNGGRCW.Q	VRWCDSAPCKNGGRCW,LQ,4@57.02146,6@162.05282,9@57.02146,15@57.02146	Hex(1)	16.1381	415.9	controllerType=0 controllerNumber=1 scan=4801	4	543.485	543.486	180.3	-0.73		2170.92	2170.92	Specific	6	>mN1ECD	1	C4(Carbamidomethyl / 57.0215); C9(Carbamidomethyl / 57.0215); C15(Carbamidomethyl / 57.0215)	File10597_Scan4801	HCD	0	0	0	0	1.6e-07	1.9e-07
	1063	W.C[+57.02146]DS[+162.05282]APC[+57.02146]KNGGRC[+57.02146]W.Q	S3(OGlycan / 162.0528)	W.CDSAPCKNGGRCW.Q	CDSAPCKNGGRCW,WQ,1@57.02146,3@162.05282,6@57.02146,12@57.02146	Hex(1)	12.8527	676.9	controllerType=0 controllerNumber=1 scan=3400	3	577.228	577.229	282.7	-2.56		1729.67	1729.67	Specific	3	>mN1ECD	1	C1(Carbamidomethyl / 57.0215); C6(Carbamidomethyl / 57.0215); C12(Carbamidomethyl / 57.0215)	File10597_Scan3400	HCD	0	0	0	0	6e-12	7e-12
	1063	W.C[+57.02146]DS[+162.05282]APC[+57.02146]KNGGRC[+57.02146]W.Q	S3(OGlycan / 162.0528)	W.CDSAPCKNGGRCW.Q	CDSAPCKNGGRCW,WQ,1@57.02146,3@162.05282,6@57.02146,12@57.02146	Hex(1)	12.9698	614.1	controllerType=0 controllerNumber=1 scan=3450	3	577.228	577.229	248.3	-2.56		1729.67	1729.67	Specific	3	>mN1ECD	1	C1(Carbamidomethyl / 57.0215); C6(Carbamidomethyl / 57.0215); C12(Carbamidomethyl / 57.0215)	File10597_Scan3450	HCD	0	0	0	0	5.2e-11	6.1e-11
	1063	W.C[+57.02146]DS[+162.05282]APC[+57.02146]KNGGRC[+57.02146]W.Q	S3(OGlycan / 162.0528)	W.CDSAPCKNGGRCW.Q	CDSAPCKNGGRCW,WQ,1@57.02146,3@162.05282,6@57.02146,12@57.02146	Hex(1)	12.7486	580	controllerType=0 controllerNumber=1 scan=3357	3	577.227	577.229	237.4	-2.98		1729.67	1729.67	Specific	3	>mN1ECD	1	C1(Carbamidomethyl / 57.0215); C6(Carbamidomethyl / 57.0215); C12(Carbamidomethyl / 57.0215)	File10597_Scan3357	HCD	0	0	0	0	5.9e-10	6.9e-10
	1082	Y.HC[+57.02146]EC[+57.02146]RSGW.T		Y.HCECRSGW.T	HCECRSGW,YT,2@57.02146,4@57.02146		10.927	455.8	controllerType=0 controllerNumber=1 scan=2637	2	546.21	546.211	455.8	-2.52		1091.41	1091.41	Specific		>mN1ECD	1	C2(Carbamidomethyl / 57.0215); C4(Carbamidomethyl / 57.0215)	File10597_Scan2637	HCD	0	0	0	0	3.9e-07	4.6e-07
	1082	Y.HC[+57.02146]EC[+57.02146]RSGW.T		Y.HCECRSGW.T	HCECRSGW,YT,2@57.02146,4@57.02146		10.8217	226	controllerType=0 controllerNumber=1 scan=2599	2	546.209	546.211	226	-2.97		1091.41	1091.41	Specific		>mN1ECD	1	C2(Carbamidomethyl / 57.0215); C4(Carbamidomethyl / 57.0215)	File10597_Scan2599	HCD	0	0	0	0	0.00044	0.00051
	1090	W.TGVNC[+57.02146]DVLSVSC[+57.02146]EVAAQKRGIDVTLL.C		W.TGVNCDVLSVSCEVAAQKRGIDVTLL.C	TGVNCDVLSVSCEVAAQKRGIDVTLL,WC,5@57.02146,12@57.02146		25.739	930.4	controllerType=0 controllerNumber=1 scan=8945	3	935.481	935.481	930.4	0.26		2804.43	2804.43	Specific		>mN1ECD	1	C5(Carbamidomethyl / 57.0215); C12(Carbamidomethyl / 57.0215)	File10597_Scan8945	HCD	0	0	0	0	8.7e-15	1e-14
	1090	W.TGVNC[+57.02146]DVLSVSC[+57.02146]EVAAQKRGIDVTLL.C		W.TGVNCDVLSVSCEVAAQKRGIDVTLL.C	TGVNCDVLSVSCEVAAQKRGIDVTLL,WC,5@57.02146,12@57.02146		25.6268	918.5	controllerType=0 controllerNumber=1 scan=8898	3	935.48	935.481	918.5	-0.58		2804.43	2804.43	Specific		>mN1ECD	1	C5(Carbamidomethyl / 57.0215); C12(Carbamidomethyl / 57.0215)	File10597_Scan8898	HCD	0	0	0	0	6.7e-15	7.8e-15
	1090	W.TGVNC[+57.02146]DVLSVSC[+57.02146]EVAAQKRGIDVTLL.C		W.TGVNCDVLSVSCEVAAQKRGIDVTLL.C	TGVNCDVLSVSCEVAAQKRGIDVTLL,WC,5@57.02146,12@57.02146		25.8766	628.5	controllerType=0 controllerNumber=1 scan=9004	3	935.48	935.481	628.5	-0.52		2804.43	2804.43	Specific		>mN1ECD	1	C5(Carbamidomethyl / 57.0215); C12(Carbamidomethyl / 57.0215)	File10597_Scan9004	HCD	0	0	0	0	2.9e-09	3.4e-09
	1090	W.TGVNC[+57.02146]DVL.S		W.TGVNCDVL.S	TGVNCDVL,WS,5@57.02146		19.0839	461.5	controllerType=0 controllerNumber=1 scan=6084	2	439.207	439.208	461.5	-1.74		877.407	877.408	Specific		>mN1ECD	1	C5(Carbamidomethyl / 57.0215)	File10597_Scan6084	HCD	0	0	0	0	5.9e-08	6.9e-08
	1090	W.TGVNC[+57.02146]DVL.S		W.TGVNCDVL.S	TGVNCDVL,WS,5@57.02146		18.9628	431.8	controllerType=0 controllerNumber=1 scan=6032	2	439.207	439.208	431.8	-2.72		877.406	877.408	Specific		>mN1ECD	1	C5(Carbamidomethyl / 57.0215)	File10597_Scan6032	HCD	0	0	0	0	1.5e-06	1.7e-06
	1090	W.TGVNC[+57.02146]DVL.S		W.TGVNCDVL.S	TGVNCDVL,WS,5@57.02146		19.2104	423.4	controllerType=0 controllerNumber=1 scan=6139	2	439.207	439.208	423.4	-1.95		877.407	877.408	Specific		>mN1ECD	1	C5(Carbamidomethyl / 57.0215)	File10597_Scan6139	HCD	0	0	0	0	1.5e-06	1.8e-06
	1098	L.SVSC[+57.02146]EVAAQKRGIDVTLL.C		L.SVSCEVAAQKRGIDVTLL.C	SVSCEVAAQKRGIDVTLL,LC,4@57.02146		20.9892	775.8	controllerType=0 controllerNumber=1 scan=6910	2	973.52	973.522	503.5	-2.51		1946.03	1946.04	Specific		>mN1ECD	1	C4(Carbamidomethyl / 57.0215)	File10597_Scan6910	HCD	0	0	0	0	3.1e-13	3.7e-13
	1098	L.SVSC[+57.02146]EVAAQKRGIDVTLL.C		L.SVSCEVAAQKRGIDVTLL.C	SVSCEVAAQKRGIDVTLL,LC,4@57.02146		20.8669	694	controllerType=0 controllerNumber=1 scan=6855	2	973.522	973.522	510.3	-0.38		1946.04	1946.04	Specific		>mN1ECD	1	C4(Carbamidomethyl / 57.0215)	File10597_Scan6855	HCD	0	0	0	0	1.7e-10	2e-10
	1098	L.SVSC[+57.02146]EVAAQKRGIDVTLL.C		L.SVSCEVAAQKRGIDVTLL.C	SVSCEVAAQKRGIDVTLL,LC,4@57.02146		21.1332	583.3	controllerType=0 controllerNumber=1 scan=6973	3	649.349	649.351	343	-2.55		1946.03	1946.04	Specific		>mN1ECD	1	C4(Carbamidomethyl / 57.0215)	File10597_Scan6973	HCD	0	0	0	0	2.6e-08	3e-08
	1098	L.SVSC[+57.02146]EVAAQKRGIDVTLL.C		L.SVSCEVAAQKRGIDVTLL.C	SVSCEVAAQKRGIDVTLL,LC,4@57.02146		21.2664	536.9	controllerType=0 controllerNumber=1 scan=7032	3	649.349	649.351	346.2	-2.65		1946.03	1946.04	Specific		>mN1ECD	1	C4(Carbamidomethyl / 57.0215)	File10597_Scan7032	HCD	0	0	0	0	2e-07	2.3e-07
	1098	L.SVSC[+57.02146]EVAAQKRGIDVTLL.C		L.SVSCEVAAQKRGIDVTLL.C	SVSCEVAAQKRGIDVTLL,LC,4@57.02146		20.7722	483.8	controllerType=0 controllerNumber=1 scan=6814	3	649.35	649.351	367.5	-1.89		1946.03	1946.04	Specific		>mN1ECD	1	C4(Carbamidomethyl / 57.0215)	File10597_Scan6814	HCD	0	0	0	0	1.5e-07	1.7e-07
	1098	L.SVSC[+57.02146]EVAAQKRGIDVTLL.C		L.SVSCEVAAQKRGIDVTLL.C	SVSCEVAAQKRGIDVTLL,LC,4@57.02146		21.008	477.8	controllerType=0 controllerNumber=1 scan=6918	3	649.349	649.351	302.7	-3.12		1946.03	1946.04	Specific		>mN1ECD	1	C4(Carbamidomethyl / 57.0215)	File10597_Scan6918	HCD	0	0	0	0	4.6e-07	5.4e-07
	1098	L.SVSC[+57.02146]EVAAQKRGIDVTLL.C		L.SVSCEVAAQKRGIDVTLL.C	SVSCEVAAQKRGIDVTLL,LC,4@57.02146		20.8862	460.6	controllerType=0 controllerNumber=1 scan=6863	3	649.348	649.351	329.9	-3.3		1946.03	1946.04	Specific		>mN1ECD	1	C4(Carbamidomethyl / 57.0215)	File10597_Scan6863	HCD	0	0	0	0	3.6e-07	4.3e-07
	1098	L.SVSC[+57.02146]EVAAQKRGIDVTLL.C		L.SVSCEVAAQKRGIDVTLL.C	SVSCEVAAQKRGIDVTLL,LC,4@57.02146		21.3732	399.3	controllerType=0 controllerNumber=1 scan=7076	3	649.35	649.351	272.8	-1.33		1946.03	1946.04	Specific		>mN1ECD	1	C4(Carbamidomethyl / 57.0215)	File10597_Scan7076	HCD	0	0	0	0	3.4e-06	4e-06
	1098	L.SVSC[+57.02146]EVAAQKRGIDVTLL.C		L.SVSCEVAAQKRGIDVTLL.C	SVSCEVAAQKRGIDVTLL,LC,4@57.02146		21.3884	287	controllerType=0 controllerNumber=1 scan=7082	3	649.349	649.351	225.9	-2.65		1946.03	1946.04	Specific		>mN1ECD	1	C4(Carbamidomethyl / 57.0215)	File10597_Scan7082	HCD	0	0	0	0	4.7e-06	5.5e-06
	1098	L.SVSC[+57.02146]EVAAQKRGIDVTL.L		L.SVSCEVAAQKRGIDVTL.L	SVSCEVAAQKRGIDVTL,LL,4@57.02146		19.1371	562.4	controllerType=0 controllerNumber=1 scan=6108	3	611.655	611.656	465.1	-1.18		1832.95	1832.95	Specific		>mN1ECD	1	C4(Carbamidomethyl / 57.0215)	File10597_Scan6108	HCD	0	0	0	0	1.7e-09	2e-09
	1115	L.LC[+57.02146]QHGGLC[+57.02146]VDEGDKHY.C		L.LCQHGGLCVDEGDKHY.C	LCQHGGLCVDEGDKHY,LC,2@57.02146,8@57.02146		14.7695	604.2	controllerType=0 controllerNumber=1 scan=4209	4	472.707	472.708	604.2	-3		1887.81	1887.81	Specific		>mN1ECD	1	C2(Carbamidomethyl / 57.0215); C8(Carbamidomethyl / 57.0215)	File10597_Scan4209	HCD	0	0	0	0	8e-11	9.4e-11
	1115	L.LC[+57.02146]QHGGLC[+57.02146]VDEGDKHY.C		L.LCQHGGLCVDEGDKHY.C	LCQHGGLCVDEGDKHY,LC,2@57.02146,8@57.02146		14.6948	588.4	controllerType=0 controllerNumber=1 scan=4176	3	629.941	629.942	588.4	-1.25		1887.81	1887.81	Specific		>mN1ECD	1	C2(Carbamidomethyl / 57.0215); C8(Carbamidomethyl / 57.0215)	File10597_Scan4176	HCD	0	0	0	0	5.2e-09	6.1e-09
	1115	L.LC[+57.02146]QHGGLC[+57.02146]VDEGDKHY.C		L.LCQHGGLCVDEGDKHY.C	LCQHGGLCVDEGDKHY,LC,2@57.02146,8@57.02146		14.6478	498.7	controllerType=0 controllerNumber=1 scan=4156	4	472.707	472.708	498.7	-2.1		1887.81	1887.81	Specific		>mN1ECD	1	C2(Carbamidomethyl / 57.0215); C8(Carbamidomethyl / 57.0215)	File10597_Scan4156	HCD	0	0	0	0	6.2e-09	7.3e-09
	1115	L.LC[+57.02146]QHGGLC[+57.02146]VDEGDKHY.C		L.LCQHGGLCVDEGDKHY.C	LCQHGGLCVDEGDKHY,LC,2@57.02146,8@57.02146		14.8286	398.9	controllerType=0 controllerNumber=1 scan=4235	3	629.941	629.942	398.9	-1.64		1887.81	1887.81	Specific		>mN1ECD	1	C2(Carbamidomethyl / 57.0215); C8(Carbamidomethyl / 57.0215)	File10597_Scan4235	HCD	0	0	0	0	9.4e-07	1.1e-06
	1115	L.LC[+57.02146]QHGGLC[+57.02146]VDEGDKHY.C		L.LCQHGGLCVDEGDKHY.C	LCQHGGLCVDEGDKHY,LC,2@57.02146,8@57.02146		14.9026	255.5	controllerType=0 controllerNumber=1 scan=4267	4	472.707	472.708	255.5	-2.68		1887.81	1887.81	Specific		>mN1ECD	1	C2(Carbamidomethyl / 57.0215); C8(Carbamidomethyl / 57.0215)	File10597_Scan4267	HCD	0	0	0	0	5.1e-05	6e-05
	1116	L.C[+57.02146]QHGGLC[+57.02146]VDEGDKHY.C		L.CQHGGLCVDEGDKHY.C	CQHGGLCVDEGDKHY,LC,1@57.02146,7@57.02146		13.561	930.6	controllerType=0 controllerNumber=1 scan=3684	3	592.245	592.247	884.1	-3.68		1774.72	1774.73	Specific		>mN1ECD	1	C1(Carbamidomethyl / 57.0215); C7(Carbamidomethyl / 57.0215)	File10597_Scan3684	HCD	0	0	0	0	2.6e-16	3.1e-16
	1116	L.C[+57.02146]QHGGLC[+57.02146]VDEGDKHY.C		L.CQHGGLCVDEGDKHY.C	CQHGGLCVDEGDKHY,LC,1@57.02146,7@57.02146		13.5845	820.2	controllerType=0 controllerNumber=1 scan=3694	4	444.436	444.437	820.2	-3.48		1774.72	1774.73	Specific		>mN1ECD	1	C1(Carbamidomethyl / 57.0215); C7(Carbamidomethyl / 57.0215)	File10597_Scan3694	HCD	0	0	0	0	1.3e-14	1.5e-14
	1116	L.C[+57.02146]QHGGLC[+57.02146]VDEGDKHY.C		L.CQHGGLCVDEGDKHY.C	CQHGGLCVDEGDKHY,LC,1@57.02146,7@57.02146		13.6761	779.9	controllerType=0 controllerNumber=1 scan=3731	3	592.245	592.247	779.9	-3.37		1774.72	1774.73	Specific		>mN1ECD	1	C1(Carbamidomethyl / 57.0215); C7(Carbamidomethyl / 57.0215)	File10597_Scan3731	HCD	0	0	0	0	1.8e-13	2.1e-13
	1116	L.C[+57.02146]QHGGLC[+57.02146]VDEGDKHY.C		L.CQHGGLCVDEGDKHY.C	CQHGGLCVDEGDKHY,LC,1@57.02146,7@57.02146		13.4691	762.8	controllerType=0 controllerNumber=1 scan=3646	4	444.435	444.437	762.2	-4.37		1774.72	1774.73	Specific		>mN1ECD	1	C1(Carbamidomethyl / 57.0215); C7(Carbamidomethyl / 57.0215)	File10597_Scan3646	HCD	0	0	0	0	7.8e-14	9.2e-14
	1116	L.C[+57.02146]QHGGLC[+57.02146]VDEGDKHY.C		L.CQHGGLCVDEGDKHY.C	CQHGGLCVDEGDKHY,LC,1@57.02146,7@57.02146		13.8073	753.7	controllerType=0 controllerNumber=1 scan=3789	4	444.435	444.437	753.7	-4.37		1774.72	1774.73	Specific		>mN1ECD	1	C1(Carbamidomethyl / 57.0215); C7(Carbamidomethyl / 57.0215)	File10597_Scan3789	HCD	0	0	0	0	9.4e-14	1.1e-13
	1116	L.C[+57.02146]QHGGLC[+57.02146]VDEGDKHY.C		L.CQHGGLCVDEGDKHY.C	CQHGGLCVDEGDKHY,LC,1@57.02146,7@57.02146		13.6904	701.1	controllerType=0 controllerNumber=1 scan=3738	4	444.436	444.437	701.1	-3.41		1774.72	1774.73	Specific		>mN1ECD	1	C1(Carbamidomethyl / 57.0215); C7(Carbamidomethyl / 57.0215)	File10597_Scan3738	HCD	0	0	0	0	9.1e-13	1.1e-12
	1116	L.C[+57.02146]QHGGLC[+57.02146]VDEGDKHY.C		L.CQHGGLCVDEGDKHY.C	CQHGGLCVDEGDKHY,LC,1@57.02146,7@57.02146		13.9184	649.4	controllerType=0 controllerNumber=1 scan=3839	4	444.436	444.437	649.4	-3.75		1774.72	1774.73	Specific		>mN1ECD	1	C1(Carbamidomethyl / 57.0215); C7(Carbamidomethyl / 57.0215)	File10597_Scan3839	HCD	0	0	0	0	7.4e-11	8.6e-11
	1116	L.C[+57.02146]QHGGLC[+57.02146]VDEGDKHY.C		L.CQHGGLCVDEGDKHY.C	CQHGGLCVDEGDKHY,LC,1@57.02146,7@57.02146		13.7844	586.2	controllerType=0 controllerNumber=1 scan=3779	3	592.246	592.247	586.2	-2.54		1774.72	1774.73	Specific		>mN1ECD	1	C1(Carbamidomethyl / 57.0215); C7(Carbamidomethyl / 57.0215)	File10597_Scan3779	HCD	0	0	0	0	2e-09	2.4e-09
	1116	L.C[+57.02146]QHGGLC[+57.02146]VDEGDKHY.C		L.CQHGGLCVDEGDKHY.C	CQHGGLCVDEGDKHY,LC,1@57.02146,7@57.02146		13.457	526.7	controllerType=0 controllerNumber=1 scan=3641	3	592.246	592.247	526.7	-1.82		1774.72	1774.73	Specific		>mN1ECD	1	C1(Carbamidomethyl / 57.0215); C7(Carbamidomethyl / 57.0215)	File10597_Scan3641	HCD	0	0	0	0	1.1e-08	1.3e-08
	1116	L.C[+57.02146]QHGGLC[+57.02146]VDEGDKHY.C		L.CQHGGLCVDEGDKHY.C	CQHGGLCVDEGDKHY,LC,1@57.02146,7@57.02146		13.9097	293.8	controllerType=0 controllerNumber=1 scan=3835	3	592.245	592.247	293.8	-2.95		1774.72	1774.73	Specific		>mN1ECD	1	C1(Carbamidomethyl / 57.0215); C7(Carbamidomethyl / 57.0215)	File10597_Scan3835	HCD	0	0	0	0	0.00018	0.00021
	1168	F.SC[+57.02146]KC[+57.02146]VAGY.H		F.SCKCVAGY.H	SCKCVAGY,FH,2@57.02146,4@57.02146		12.3183	512	controllerType=0 controllerNumber=1 scan=3178	2	472.701	472.702	512	-2.73		944.394	944.396	Specific		>mN1ECD	1	C2(Carbamidomethyl / 57.0215); C4(Carbamidomethyl / 57.0215)	File10597_Scan3178	HCD	0	0	0	0	2.7e-07	3.1e-07
	1168	F.SC[+57.02146]KC[+57.02146]VAGY.H		F.SCKCVAGY.H	SCKCVAGY,FH,2@57.02146,4@57.02146		12.4429	487.4	controllerType=0 controllerNumber=1 scan=3229	2	472.7	472.702	487.4	-2.99		944.394	944.396	Specific		>mN1ECD	1	C2(Carbamidomethyl / 57.0215); C4(Carbamidomethyl / 57.0215)	File10597_Scan3229	HCD	0	0	0	0	2.8e-07	3.3e-07
	1168	F.SC[+57.02146]KC[+57.02146]VAGY.H		F.SCKCVAGY.H	SCKCVAGY,FH,2@57.02146,4@57.02146		12.207	462.6	controllerType=0 controllerNumber=1 scan=3131	2	472.701	472.702	462.6	-2.48		944.394	944.396	Specific		>mN1ECD	1	C2(Carbamidomethyl / 57.0215); C4(Carbamidomethyl / 57.0215)	File10597_Scan3131	HCD	0	0	0	0	3.3e-07	3.8e-07
	1189	L.S[+79.96633]QPC[+57.02146]QNGGTC[+57.02146]IDLT[+132.04226]NSY.K	S1(Phospho / 79.9663); T14(OGlycan / 132.0423)	L.SQPCQNGGTCIDLTNSY.K	SQPCQNGGTCIDLTNSY,LK,1@79.96633,4@57.02146,10@57.02146,14@132.04226	Pent(1)	18.8884	97.2	controllerType=0 controllerNumber=1 scan=6000	3	709.604	709.606	5.3	-3.49		2126.8	2126.8	Specific	14	>mN1ECD	1	C4(Carbamidomethyl / 57.0215); C10(Carbamidomethyl / 57.0215)	File10597_Scan6000	HCD	0.0029	0.0029	0.0081	0.0081	0.003	0.003
	1206	Y.KC[+57.02146]SC[+57.02146]PRGTQGVHC[+57.02146]EINVDDC[+57.02146]HPPLDPASRSPKC[+57.02146]F.N		Y.KCSCPRGTQGVHCEINVDDCHPPLDPASRSPKCF.N	KCSCPRGTQGVHCEINVDDCHPPLDPASRSPKCF,YN,2@57.02146,4@57.02146,13@57.02146,20@57.02146,33@57.02146		17.4959	703.9	controllerType=0 controllerNumber=1 scan=5394	5	797.159	797.159	703.9	-0.92		3981.76	3981.77	Specific		>mN1ECD	1	C2(Carbamidomethyl / 57.0215); C4(Carbamidomethyl / 57.0215); C13(Carbamidomethyl / 57.0215); C20(Carbamidomethyl / 57.0215); C33(Carbamidomethyl / 57.0215)	File10597_Scan5394	HCD	0	0	0	0	1.4e-09	1.7e-09
	1206	Y.KC[+57.02146]SC[+57.02146]PRGTQGVHC[+57.02146]EINVDDC[+57.02146]HPPLDPASRSPKC[+57.02146]F.N		Y.KCSCPRGTQGVHCEINVDDCHPPLDPASRSPKCF.N	KCSCPRGTQGVHCEINVDDCHPPLDPASRSPKCF,YN,2@57.02146,4@57.02146,13@57.02146,20@57.02146,33@57.02146		17.4716	621.1	controllerType=0 controllerNumber=1 scan=5383	6	664.466	664.467	621.1	-1.69		3981.76	3981.77	Specific		>mN1ECD	1	C2(Carbamidomethyl / 57.0215); C4(Carbamidomethyl / 57.0215); C13(Carbamidomethyl / 57.0215); C20(Carbamidomethyl / 57.0215); C33(Carbamidomethyl / 57.0215)	File10597_Scan5383	HCD	0	0	0	0	5.7e-09	6.7e-09
	1206	Y.KC[+57.02146]SC[+57.02146]PRGTQGVHC[+57.02146]EINVDDC[+57.02146]HPPLDPASRSPKC[+57.02146]F.N		Y.KCSCPRGTQGVHCEINVDDCHPPLDPASRSPKCF.N	KCSCPRGTQGVHCEINVDDCHPPLDPASRSPKCF,YN,2@57.02146,4@57.02146,13@57.02146,20@57.02146,33@57.02146		17.626	613.1	controllerType=0 controllerNumber=1 scan=5450	5	797.158	797.159	613.1	-1.84		3981.76	3981.77	Specific		>mN1ECD	1	C2(Carbamidomethyl / 57.0215); C4(Carbamidomethyl / 57.0215); C13(Carbamidomethyl / 57.0215); C20(Carbamidomethyl / 57.0215); C33(Carbamidomethyl / 57.0215)	File10597_Scan5450	HCD	0	0	0	0	4e-08	4.7e-08
	1206	Y.KC[+57.02146]SC[+57.02146]PRGTQGVHC[+57.02146]EINVDDC[+57.02146]HPPLDPASRSPKC[+57.02146]F.N		Y.KCSCPRGTQGVHCEINVDDCHPPLDPASRSPKCF.N	KCSCPRGTQGVHCEINVDDCHPPLDPASRSPKCF,YN,2@57.02146,4@57.02146,13@57.02146,20@57.02146,33@57.02146		17.3814	582.5	controllerType=0 controllerNumber=1 scan=5344	5	797.157	797.159	582.5	-3.45		3981.75	3981.77	Specific		>mN1ECD	1	C2(Carbamidomethyl / 57.0215); C4(Carbamidomethyl / 57.0215); C13(Carbamidomethyl / 57.0215); C20(Carbamidomethyl / 57.0215); C33(Carbamidomethyl / 57.0215)	File10597_Scan5344	HCD	0	0	0	0	1.2e-06	1.5e-06
	1206	Y.KC[+57.02146]SC[+57.02146]PRGTQGVHC[+57.02146]EINVDDC[+57.02146]HPPLDPASRSPKC[+57.02146]F.N		Y.KCSCPRGTQGVHCEINVDDCHPPLDPASRSPKCF.N	KCSCPRGTQGVHCEINVDDCHPPLDPASRSPKCF,YN,2@57.02146,4@57.02146,13@57.02146,20@57.02146,33@57.02146		17.6217	495.1	controllerType=0 controllerNumber=1 scan=5448	6	664.466	664.467	495.1	-1.78		3981.76	3981.77	Specific		>mN1ECD	1	C2(Carbamidomethyl / 57.0215); C4(Carbamidomethyl / 57.0215); C13(Carbamidomethyl / 57.0215); C20(Carbamidomethyl / 57.0215); C33(Carbamidomethyl / 57.0215)	File10597_Scan5448	HCD	0	0	0	0	9e-07	1.1e-06
	1206	Y.KC[+57.02146]SC[+57.02146]PRGTQGVHC[+57.02146]EINVDDC[+57.02146]HPPLDPASRSPKC[+57.02146]F.N		Y.KCSCPRGTQGVHCEINVDDCHPPLDPASRSPKCF.N	KCSCPRGTQGVHCEINVDDCHPPLDPASRSPKCF,YN,2@57.02146,4@57.02146,13@57.02146,20@57.02146,33@57.02146		17.358	333.8	controllerType=0 controllerNumber=1 scan=5334	6	664.466	664.467	333.8	-1.96		3981.76	3981.77	Specific		>mN1ECD	1	C2(Carbamidomethyl / 57.0215); C4(Carbamidomethyl / 57.0215); C13(Carbamidomethyl / 57.0215); C20(Carbamidomethyl / 57.0215); C33(Carbamidomethyl / 57.0215)	File10597_Scan5334	HCD	0	0	0	0	0.00025	0.00029
	1252	Y.TC[+57.02146]TC[+57.02146]PPGFVGERC[+57.02146]EGDVNEC[+57.02146]LS[+426.13734]NPC[+57.02146]DPRGTQNC[+57.02146]VQRVNDF.H	S22(OGlycan / 426.1373)	Y.TCTCPPGFVGERCEGDVNECLSNPCDPRGTQNCVQRVNDF.H	TCTCPPGFVGERCEGDVNECLSNPCDPRGTQNCVQRVNDF,YH,2@57.02146,4@57.02146,13@57.02146,20@57.02146,22@426.13734,25@57.02146,33@57.02146	Hex(1)Pent(2)	20.8293	772.3	controllerType=0 controllerNumber=1 scan=6839	4	1282.78	1282.78	0	-2.04		5128.1	5128.11	Specific	22	>mN1ECD	1	C2(Carbamidomethyl / 57.0215); C4(Carbamidomethyl / 57.0215); C13(Carbamidomethyl / 57.0215); C20(Carbamidomethyl / 57.0215); C25(Carbamidomethyl / 57.0215); C33(Carbamidomethyl / 57.0215)	File10597_Scan6839	HCD	0	0	0	0	5.8e-13	6.8e-13
	1252	Y.TC[+57.02146]TC[+57.02146]PPGFVGERC[+57.02146]EGDVNEC[+57.02146]LSNPC[+57.02146]DPRGT[+426.13734]QNC[+57.02146]VQRVNDF.H	T30(OGlycan / 426.1373)	Y.TCTCPPGFVGERCEGDVNECLSNPCDPRGTQNCVQRVNDF.H	TCTCPPGFVGERCEGDVNECLSNPCDPRGTQNCVQRVNDF,YH,2@57.02146,4@57.02146,13@57.02146,20@57.02146,25@57.02146,30@426.13734,33@57.02146	Hex(1)Pent(2)	20.9423	621.6	controllerType=0 controllerNumber=1 scan=6888	4	1282.78	1282.78	0	-4.23		5128.08	5128.11	Specific	30	>mN1ECD	1	C2(Carbamidomethyl / 57.0215); C4(Carbamidomethyl / 57.0215); C13(Carbamidomethyl / 57.0215); C20(Carbamidomethyl / 57.0215); C25(Carbamidomethyl / 57.0215); C33(Carbamidomethyl / 57.0215)	File10597_Scan6888	HCD	0	0	0	0	3.8e-10	4.5e-10
	1252	Y.TC[+57.02146]TC[+57.02146]PPGFVGERC[+57.02146]EGDVNEC[+57.02146]LS[+294.09508]NPC[+57.02146]DPRGTQNC[+57.02146]VQRVNDF.H	S22(OGlycan / 294.0951)	Y.TCTCPPGFVGERCEGDVNECLSNPCDPRGTQNCVQRVNDF.H	TCTCPPGFVGERCEGDVNECLSNPCDPRGTQNCVQRVNDF,YH,2@57.02146,4@57.02146,13@57.02146,20@57.02146,22@294.09508,25@57.02146,33@57.02146	Hex(1)Pent(1)	20.8756	593.3	controllerType=0 controllerNumber=1 scan=6859	4	1249.77	1249.77	2.4	-3.7		4996.05	4996.06	Specific	22	>mN1ECD	1	C2(Carbamidomethyl / 57.0215); C4(Carbamidomethyl / 57.0215); C13(Carbamidomethyl / 57.0215); C20(Carbamidomethyl / 57.0215); C25(Carbamidomethyl / 57.0215); C33(Carbamidomethyl / 57.0215)	File10597_Scan6859	HCD	0	0	0	0	3.2e-09	3.8e-09
	1292	F.HC[+57.02146]EC[+57.02146]RAGHTGRRC[+57.02146]ES[+203.07937]VINGC[+57.02146]RGKPC[+57.02146]KNGGVC[+57.02146]AVASNTARGF.I	S15(OGlycan / 203.0794)	F.HCECRAGHTGRRCESVINGCRGKPCKNGGVCAVASNTARGF.I	HCECRAGHTGRRCESVINGCRGKPCKNGGVCAVASNTARGF,FI,2@57.02146,4@57.02146,13@57.02146,15@203.07937,20@57.02146,25@57.02146,31@57.02146	HexNAc(1)	14.8308	53.6	controllerType=0 controllerNumber=1 scan=4236	6	802.199	802.035	4.8	-4.7	1	4808.16	4807.18	Specific	15	>mN1ECD	1	C2(Carbamidomethyl / 57.0215); C4(Carbamidomethyl / 57.0215); C13(Carbamidomethyl / 57.0215); C20(Carbamidomethyl / 57.0215); C25(Carbamidomethyl / 57.0215); C31(Carbamidomethyl / 57.0215)	File10597_Scan4236	HCD	0.0028	0.022	0.0078	0.047	0.003	0.022
	1292	F.HC[+57.02146]EC[+57.02146]RAGHTGRRC[+57.02146]ES[+203.07937]VINGC[+57.02146]RGKPC[+57.02146]KNGGVC[+57.02146]AVASNTARGF.I	S15(OGlycan / 203.0794)	F.HCECRAGHTGRRCESVINGCRGKPCKNGGVCAVASNTARGF.I	HCECRAGHTGRRCESVINGCRGKPCKNGGVCAVASNTARGF,FI,2@57.02146,4@57.02146,13@57.02146,15@203.07937,20@57.02146,25@57.02146,31@57.02146	HexNAc(1)	14.5711	12.8	controllerType=0 controllerNumber=1 scan=4122	6	802.197	802.035	4.8	-6.83	1	4808.15	4807.18	Specific	15	>mN1ECD	1	C2(Carbamidomethyl / 57.0215); C4(Carbamidomethyl / 57.0215); C13(Carbamidomethyl / 57.0215); C20(Carbamidomethyl / 57.0215); C25(Carbamidomethyl / 57.0215); C31(Carbamidomethyl / 57.0215)	File10597_Scan4122	HCD	0.043	0.048	0.0078	0.047	0.043	0.048
	1333	F.IC[+57.02146]RC[+57.02146]PAGFEGATC[+57.02146]ENDARTC[+57.02146]GSLRC[+57.02146]L.N		F.ICRCPAGFEGATCENDARTCGSLRCL.N	ICRCPAGFEGATCENDARTCGSLRCL,FN,2@57.02146,4@57.02146,13@57.02146,20@57.02146,25@57.02146		18.8328	917.6	controllerType=0 controllerNumber=1 scan=5976	4	758.581	758.582	917.6	-1.93		3031.3	3031.31	Specific		>mN1ECD	1	C2(Carbamidomethyl / 57.0215); C4(Carbamidomethyl / 57.0215); C13(Carbamidomethyl / 57.0215); C20(Carbamidomethyl / 57.0215); C25(Carbamidomethyl / 57.0215)	File10597_Scan5976	HCD	0	0	0	0	4.9e-16	5.7e-16
	1333	F.IC[+57.02146]RC[+57.02146]PAGFEGATC[+57.02146]ENDARTC[+57.02146]GSLRC[+57.02146]L.N		F.ICRCPAGFEGATCENDARTCGSLRCL.N	ICRCPAGFEGATCENDARTCGSLRCL,FN,2@57.02146,4@57.02146,13@57.02146,20@57.02146,25@57.02146		18.9564	684.9	controllerType=0 controllerNumber=1 scan=6029	4	758.582	758.582	684.9	0.81		3031.31	3031.31	Specific		>mN1ECD	1	C2(Carbamidomethyl / 57.0215); C4(Carbamidomethyl / 57.0215); C13(Carbamidomethyl / 57.0215); C20(Carbamidomethyl / 57.0215); C25(Carbamidomethyl / 57.0215)	File10597_Scan6029	HCD	0	0	0	0	1.3e-09	1.6e-09
	1333	F.IC[+57.02146]RC[+57.02146]PAGFEGATC[+57.02146]ENDARTC[+57.02146]GSLRC[+57.02146]L.N		F.ICRCPAGFEGATCENDARTCGSLRCL.N	ICRCPAGFEGATCENDARTCGSLRCL,FN,2@57.02146,4@57.02146,13@57.02146,20@57.02146,25@57.02146		18.709	373.6	controllerType=0 controllerNumber=1 scan=5922	4	758.582	758.582	373.6	-0.16		3031.31	3031.31	Specific		>mN1ECD	1	C2(Carbamidomethyl / 57.0215); C4(Carbamidomethyl / 57.0215); C13(Carbamidomethyl / 57.0215); C20(Carbamidomethyl / 57.0215); C25(Carbamidomethyl / 57.0215)	File10597_Scan5922	HCD	0	0	0	0	0.0002	0.00024
	1333	F.IC[+57.02146]RC[+57.02146]PAGFEGATC[+57.02146]ENDARTC[+57.02146]GSL.R		F.ICRCPAGFEGATCENDARTCGSL.R	ICRCPAGFEGATCENDARTCGSL,FR,2@57.02146,4@57.02146,13@57.02146,20@57.02146		18.1472	974.6	controllerType=0 controllerNumber=1 scan=5678	3	868.033	868.035	974.6	-1.9		2602.09	2602.09	Specific		>mN1ECD	1	C2(Carbamidomethyl / 57.0215); C4(Carbamidomethyl / 57.0215); C13(Carbamidomethyl / 57.0215); C20(Carbamidomethyl / 57.0215)	File10597_Scan5678	HCD	0	0	0	0	1.4e-16	1.6e-16
	1333	F.IC[+57.02146]RC[+57.02146]PAGFEGATC[+57.02146]ENDARTC[+57.02146]GSL.R		F.ICRCPAGFEGATCENDARTCGSL.R	ICRCPAGFEGATCENDARTCGSL,FR,2@57.02146,4@57.02146,13@57.02146,20@57.02146		18.0169	957.7	controllerType=0 controllerNumber=1 scan=5622	3	868.033	868.035	957.7	-1.83		2602.09	2602.09	Specific		>mN1ECD	1	C2(Carbamidomethyl / 57.0215); C4(Carbamidomethyl / 57.0215); C13(Carbamidomethyl / 57.0215); C20(Carbamidomethyl / 57.0215)	File10597_Scan5622	HCD	0	0	0	0	1.1e-16	1.3e-16
	1333	F.IC[+57.02146]RC[+57.02146]PAGFEGATC[+57.02146]ENDARTC[+57.02146]GSL.R		F.ICRCPAGFEGATCENDARTCGSL.R	ICRCPAGFEGATCENDARTCGSL,FR,2@57.02146,4@57.02146,13@57.02146,20@57.02146		18.2747	916.3	controllerType=0 controllerNumber=1 scan=5734	3	868.033	868.035	916.3	-2.04		2602.08	2602.09	Specific		>mN1ECD	1	C2(Carbamidomethyl / 57.0215); C4(Carbamidomethyl / 57.0215); C13(Carbamidomethyl / 57.0215); C20(Carbamidomethyl / 57.0215)	File10597_Scan5734	HCD	0	0	0	0	7.6e-16	8.9e-16
	1333	F.IC[+57.02146]RC[+57.02146]PAGFEGATC[+57.02146]ENDARTC[+57.02146]GSL.R		F.ICRCPAGFEGATCENDARTCGSL.R	ICRCPAGFEGATCENDARTCGSL,FR,2@57.02146,4@57.02146,13@57.02146,20@57.02146		18.4001	725.9	controllerType=0 controllerNumber=1 scan=5788	3	868.033	868.035	725.9	-2.32		2602.08	2602.09	Specific		>mN1ECD	1	C2(Carbamidomethyl / 57.0215); C4(Carbamidomethyl / 57.0215); C13(Carbamidomethyl / 57.0215); C20(Carbamidomethyl / 57.0215)	File10597_Scan5788	HCD	0	0	0	0	5e-12	5.9e-12
	1333	F.IC[+57.02146]RC[+57.02146]PAGFEGATC[+57.02146]ENDARTC[+57.02146]GSL.R		F.ICRCPAGFEGATCENDARTCGSL.R	ICRCPAGFEGATCENDARTCGSL,FR,2@57.02146,4@57.02146,13@57.02146,20@57.02146		18.5562	402.7	controllerType=0 controllerNumber=1 scan=5856	3	868.033	868.035	402.7	-2.74		2602.08	2602.09	Specific		>mN1ECD	1	C2(Carbamidomethyl / 57.0215); C4(Carbamidomethyl / 57.0215); C13(Carbamidomethyl / 57.0215); C20(Carbamidomethyl / 57.0215)	File10597_Scan5856	HCD	0	0	0	0	1.9e-06	2.3e-06
	1333	F.IC[+57.02146]RC[+57.02146]PAGFEGATC[+57.02146]ENDARTC[+57.02146]GSL.R		F.ICRCPAGFEGATCENDARTCGSL.R	ICRCPAGFEGATCENDARTCGSL,FR,2@57.02146,4@57.02146,13@57.02146,20@57.02146		18.6941	166.8	controllerType=0 controllerNumber=1 scan=5916	3	868.033	868.035	166.8	-1.69		2602.09	2602.09	Specific		>mN1ECD	1	C2(Carbamidomethyl / 57.0215); C4(Carbamidomethyl / 57.0215); C13(Carbamidomethyl / 57.0215); C20(Carbamidomethyl / 57.0215)	File10597_Scan5916	HCD	0.0029	0.0029	0	0	0.003	0.003
	1333	F.IC[+57.02146]RC[+57.02146]PAGFEGATC[+57.02146]ENDARTC[+57.02146]GSL.R		F.ICRCPAGFEGATCENDARTCGSL.R	ICRCPAGFEGATCENDARTCGSL,FR,2@57.02146,4@57.02146,13@57.02146,20@57.02146		18.8223	25.3	controllerType=0 controllerNumber=1 scan=5972	3	868.031	868.035	25.3	-4.22		2602.08	2602.09	Specific		>mN1ECD	1	C2(Carbamidomethyl / 57.0215); C4(Carbamidomethyl / 57.0215); C13(Carbamidomethyl / 57.0215); C20(Carbamidomethyl / 57.0215)	File10597_Scan5972	HCD	0.0028	0.014	0	0	0.003	0.014
	1333	F.IC[+57.02146]RC[+57.02146]PAGF.E		F.ICRCPAGF.E	ICRCPAGF,FE,2@57.02146,4@57.02146		15.883	254.4	controllerType=0 controllerNumber=1 scan=4690	2	490.725	490.726	217.4	-0.58		980.443	980.444	Specific		>mN1ECD	1	C2(Carbamidomethyl / 57.0215); C4(Carbamidomethyl / 57.0215)	File10597_Scan4690	HCD	0.0029	0.0029	0.0083	0.0083	0.003	0.003
	1356	L.RC[+57.02146]LNGGTC[+57.02146]ISGPRS[+146.05791]PTC[+57.02146]L.C	S14(OGlycan / 146.0579)	L.RCLNGGTCISGPRSPTCL.C	RCLNGGTCISGPRSPTCL,LC,2@57.02146,8@57.02146,14@146.05791,17@57.02146	Fuc(1)	17.4695	643.5	controllerType=0 controllerNumber=1 scan=5382	3	718.002	718.003	0	-1.03		2151.99	2151.99	Specific	14	>mN1ECD	1	C2(Carbamidomethyl / 57.0215); C8(Carbamidomethyl / 57.0215); C17(Carbamidomethyl / 57.0215)	File10597_Scan5382	HCD	0	0	0	0	2.1e-10	2.4e-10
	1356	L.RC[+57.02146]LNGGTC[+57.02146]ISGPRS[+146.05791]PTC[+57.02146]L.C	S14(OGlycan / 146.0579)	L.RCLNGGTCISGPRSPTCL.C	RCLNGGTCISGPRSPTCL,LC,2@57.02146,8@57.02146,14@146.05791,17@57.02146	Fuc(1)	17.3402	641.9	controllerType=0 controllerNumber=1 scan=5325	3	718.001	718.003	0	-2.39		2151.99	2151.99	Specific	14	>mN1ECD	1	C2(Carbamidomethyl / 57.0215); C8(Carbamidomethyl / 57.0215); C17(Carbamidomethyl / 57.0215)	File10597_Scan5325	HCD	0	0	0	0	1e-10	1.2e-10
	1356	L.RC[+57.02146]LNGGTC[+57.02146]ISGPRS[+146.05791]PTC[+57.02146]L.C	S14(OGlycan / 146.0579)	L.RCLNGGTCISGPRSPTCL.C	RCLNGGTCISGPRSPTCL,LC,2@57.02146,8@57.02146,14@146.05791,17@57.02146	Fuc(1)	17.2193	610.9	controllerType=0 controllerNumber=1 scan=5273	3	718.001	718.003	0	-2.05		2151.99	2151.99	Specific	14	>mN1ECD	1	C2(Carbamidomethyl / 57.0215); C8(Carbamidomethyl / 57.0215); C17(Carbamidomethyl / 57.0215)	File10597_Scan5273	HCD	0	0	0	0	9.3e-11	1.1e-10
	1356	L.RC[+57.02146]LNGGTC[+57.02146]IS[+146.05791]GPRSPTC[+57.02146]L.C	S10(OGlycan / 146.0579)	L.RCLNGGTCISGPRSPTCL.C	RCLNGGTCISGPRSPTCL,LC,2@57.02146,8@57.02146,10@146.05791,17@57.02146	Fuc(1)	17.6068	519.2	controllerType=0 controllerNumber=1 scan=5442	3	718.002	718.003	0	-1.2		2151.99	2151.99	Specific	10	>mN1ECD	1	C2(Carbamidomethyl / 57.0215); C8(Carbamidomethyl / 57.0215); C17(Carbamidomethyl / 57.0215)	File10597_Scan5442	HCD	0	0	0	0	2.2e-07	2.6e-07
	1359	L.NGGTC[+57.02146]ISGPRS[+146.05791]PTC[+57.02146]L.C	S11(OGlycan / 146.0579)	L.NGGTCISGPRSPTCL.C	NGGTCISGPRSPTCL,LC,5@57.02146,11@146.05791,14@57.02146	Fuc(1)	17.6687	734.6	controllerType=0 controllerNumber=1 scan=5468	2	861.891	861.893	4.5	-1.79		1722.78	1722.78	Specific	11	>mN1ECD	1	C5(Carbamidomethyl / 57.0215); C14(Carbamidomethyl / 57.0215)	File10597_Scan5468	HCD	0	0	0	0	1e-12	1.2e-12
	1359	L.NGGTC[+57.02146]ISGPRS[+146.05791]PTC[+57.02146]L.C	S11(OGlycan / 146.0579)	L.NGGTCISGPRSPTCL.C	NGGTCISGPRSPTCL,LC,5@57.02146,11@146.05791,14@57.02146	Fuc(1)	17.7949	733.8	controllerType=0 controllerNumber=1 scan=5524	2	861.892	861.893	0	-1.5		1722.78	1722.78	Specific	11	>mN1ECD	1	C5(Carbamidomethyl / 57.0215); C14(Carbamidomethyl / 57.0215)	File10597_Scan5524	HCD	0	0	0	0	1.1e-12	1.3e-12
	1359	L.NGGTC[+57.02146]ISGPRS[+146.05791]PTC[+57.02146]L.C	S11(OGlycan / 146.0579)	L.NGGTCISGPRSPTCL.C	NGGTCISGPRSPTCL,LC,5@57.02146,11@146.05791,14@57.02146	Fuc(1)	17.5485	663.1	controllerType=0 controllerNumber=1 scan=5417	2	861.891	861.893	0	-2.57		1722.77	1722.78	Specific	11	>mN1ECD	1	C5(Carbamidomethyl / 57.0215); C14(Carbamidomethyl / 57.0215)	File10597_Scan5417	HCD	0	0	0	0	1e-11	1.2e-11
	1359	L.NGGTC[+57.02146]IS[+146.05791]GPRSPTC[+57.02146]L.C	S7(OGlycan / 146.0579)	L.NGGTCISGPRSPTCL.C	NGGTCISGPRSPTCL,LC,5@57.02146,7@146.05791,14@57.02146	Fuc(1)	17.9309	585.5	controllerType=0 controllerNumber=1 scan=5584	2	861.889	861.893	0	-4.62		1722.77	1722.78	Specific	7	>mN1ECD	1	C5(Carbamidomethyl / 57.0215); C14(Carbamidomethyl / 57.0215)	File10597_Scan5584	HCD	0	0	0	0	1e-09	1.2e-09
	1399	Y.NQGT[+146.05791]C[+57.02146]EPTSENPF.Y	T4(OGlycan / 146.0579)	Y.NQGTCEPTSENPF.Y	NQGTCEPTSENPF,YY,4@146.05791,5@57.02146	Fuc(1)	25.1842	30.8	controllerType=0 controllerNumber=1 scan=8708	2	813.828	813.833	22.4	-6.04		1626.65	1626.66	Specific	4	>mN1ECD	1	C5(Carbamidomethyl / 57.0215)	File10597_Scan8708	HCD	0.0027	0.03	0.0076	0.061	0.003	0.03
	1399	Y.NQGT[+146.05791]C[+57.02146]EPTSENPF.Y	T4(OGlycan / 146.0579)	Y.NQGTCEPTSENPF.Y	NQGTCEPTSENPF,YY,4@146.05791,5@57.02146	Fuc(1)	25.0583	19.1	controllerType=0 controllerNumber=1 scan=8653	2	813.826	813.833	19.1	-8.21		1626.65	1626.66	Specific	4	>mN1ECD	1	C5(Carbamidomethyl / 57.0215)	File10597_Scan8653	HCD	0.0027	0.03	0.0076	0.061	0.003	0.03
	1412	F.YRC[+57.02146]LC[+57.02146]PAKF.N		F.YRCLCPAKF.N	YRCLCPAKF,FN,3@57.02146,5@57.02146		16.2859	426	controllerType=0 controllerNumber=1 scan=4865	2	607.793	607.794	250.5	-2.62		1214.58	1214.58	Specific		>mN1ECD	1	C3(Carbamidomethyl / 57.0215); C5(Carbamidomethyl / 57.0215)	File10597_Scan4865	HCD	0	0	0	0	5.6e-05	6.6e-05
	1412	F.YRC[+57.02146]LC[+57.02146]PAKF.N		F.YRCLCPAKF.N	YRCLCPAKF,FN,3@57.02146,5@57.02146		16.31	398	controllerType=0 controllerNumber=1 scan=4876	3	405.531	405.532	293.2	-2.81		1214.58	1214.58	Specific		>mN1ECD	1	C3(Carbamidomethyl / 57.0215); C5(Carbamidomethyl / 57.0215)	File10597_Scan4876	HCD	0	0	0	0	1.2e-06	1.3e-06
	1412	F.YRC[+57.02146]LC[+57.02146]PAKF.N		F.YRCLCPAKF.N	YRCLCPAKF,FN,3@57.02146,5@57.02146		16.1837	371.9	controllerType=0 controllerNumber=1 scan=4821	3	405.531	405.532	293.4	-2.28		1214.58	1214.58	Specific		>mN1ECD	1	C3(Carbamidomethyl / 57.0215); C5(Carbamidomethyl / 57.0215)	File10597_Scan4821	HCD	0	0	0	0	6.3e-06	7.4e-06
	1412	F.YRC[+57.02146]LC[+57.02146]PAKF.N		F.YRCLCPAKF.N	YRCLCPAKF,FN,3@57.02146,5@57.02146		16.1803	340.8	controllerType=0 controllerNumber=1 scan=4819	3	405.531	405.532	251.8	-2.28		1214.58	1214.58	Specific		>mN1ECD	1	C3(Carbamidomethyl / 57.0215); C5(Carbamidomethyl / 57.0215)	File10597_Scan4819	HCD	0	0	0	0	1.4e-05	1.6e-05
	1412	F.YRC[+57.02146]LC[+57.02146]PAKF.N		F.YRCLCPAKF.N	YRCLCPAKF,FN,3@57.02146,5@57.02146		16.1676	336.4	controllerType=0 controllerNumber=1 scan=4814	2	607.792	607.794	261.6	-3.53		1214.58	1214.58	Specific		>mN1ECD	1	C3(Carbamidomethyl / 57.0215); C5(Carbamidomethyl / 57.0215)	File10597_Scan4814	HCD	0	0	0	0	0.00015	0.00017
	1412	F.YRC[+57.02146]LC[+57.02146]PAKF.N		F.YRCLCPAKF.N	YRCLCPAKF,FN,3@57.02146,5@57.02146		16.4322	327.1	controllerType=0 controllerNumber=1 scan=4930	3	405.531	405.532	243.1	-2.73		1214.58	1214.58	Specific		>mN1ECD	1	C3(Carbamidomethyl / 57.0215); C5(Carbamidomethyl / 57.0215)	File10597_Scan4930	HCD	0	0	0	0	1.5e-05	1.8e-05
	1412	F.YRC[+57.02146]LC[+57.02146]PAKF.N		F.YRCLCPAKF.N	YRCLCPAKF,FN,3@57.02146,5@57.02146		16.0574	167.1	controllerType=0 controllerNumber=1 scan=4766	3	405.531	405.532	121	-1.53		1214.58	1214.58	Specific		>mN1ECD	1	C3(Carbamidomethyl / 57.0215); C5(Carbamidomethyl / 57.0215)	File10597_Scan4766	HCD	0.003	0.003	0	0	0.003	0.003
	1413	Y.RC[+57.02146]LC[+57.02146]PAKF.N		Y.RCLCPAKF.N	RCLCPAKF,YN,2@57.02146,4@57.02146		14.1415	520	controllerType=0 controllerNumber=1 scan=3936	2	526.261	526.262	520	-2.12		1051.52	1051.52	Specific		>mN1ECD	1	C2(Carbamidomethyl / 57.0215); C4(Carbamidomethyl / 57.0215)	File10597_Scan3936	HCD	0	0	0	0	8.7e-07	1e-06
	1413	Y.RC[+57.02146]LC[+57.02146]PAKF.N		Y.RCLCPAKF.N	RCLCPAKF,YN,2@57.02146,4@57.02146		14.0156	497.1	controllerType=0 controllerNumber=1 scan=3881	2	526.261	526.262	497.1	-2.24		1051.52	1051.52	Specific		>mN1ECD	1	C2(Carbamidomethyl / 57.0215); C4(Carbamidomethyl / 57.0215)	File10597_Scan3881	HCD	0	0	0	0	6e-07	7e-07
	1413	Y.RC[+57.02146]LC[+57.02146]PAKF.N		Y.RCLCPAKF.N	RCLCPAKF,YN,2@57.02146,4@57.02146		13.9005	487	controllerType=0 controllerNumber=1 scan=3830	2	526.261	526.262	487	-3.17		1051.51	1051.52	Specific		>mN1ECD	1	C2(Carbamidomethyl / 57.0215); C4(Carbamidomethyl / 57.0215)	File10597_Scan3830	HCD	0	0	0	0	5.8e-07	6.7e-07
	1413	Y.RC[+57.02146]LC[+57.02146]PAKF.N		Y.RCLCPAKF.N	RCLCPAKF,YN,2@57.02146,4@57.02146		14.2731	442.1	controllerType=0 controllerNumber=1 scan=3993	2	526.261	526.262	442.1	-2.82		1051.51	1051.52	Specific		>mN1ECD	1	C2(Carbamidomethyl / 57.0215); C4(Carbamidomethyl / 57.0215)	File10597_Scan3993	HCD	0	0	0	0	4.1e-07	4.8e-07
	1413	Y.RC[+57.02146]LC[+57.02146]PAKF.N		Y.RCLCPAKF.N	RCLCPAKF,YN,2@57.02146,4@57.02146		13.7925	430.5	controllerType=0 controllerNumber=1 scan=3783	2	526.26	526.262	430.5	-4.45		1051.51	1051.52	Specific		>mN1ECD	1	C2(Carbamidomethyl / 57.0215); C4(Carbamidomethyl / 57.0215)	File10597_Scan3783	HCD	0	0	0	0	1.6e-06	1.9e-06
	1413	Y.RC[+57.02146]LC[+57.02146]PAKF.N		Y.RCLCPAKF.N	RCLCPAKF,YN,2@57.02146,4@57.02146		14.3913	276.7	controllerType=0 controllerNumber=1 scan=4044	2	526.262	526.262	276.7	-0.96		1051.52	1051.52	Specific		>mN1ECD	1	C2(Carbamidomethyl / 57.0215); C4(Carbamidomethyl / 57.0215)	File10597_Scan4044	HCD	0.003	0.003	0	0	0.003	0.003
	1421	F.NGLLC[+57.02146]HIL.D		F.NGLLCHIL.D	NGLLCHIL,FD,5@57.02146		22.3633	310.6	controllerType=0 controllerNumber=1 scan=7504	2	470.257	470.258	310.6	-2.12		939.506	939.508	Specific		>mN1ECD	1	C5(Carbamidomethyl / 57.0215)	File10597_Scan7504	HCD	0	0	0	0	9.7e-06	1.1e-05
	1421	F.NGLLC[+57.02146]HIL.D		F.NGLLCHIL.D	NGLLCHIL,FD,5@57.02146		22.5032	298.2	controllerType=0 controllerNumber=1 scan=7564	2	470.257	470.258	298.2	-0.83		939.507	939.508	Specific		>mN1ECD	1	C5(Carbamidomethyl / 57.0215)	File10597_Scan7564	HCD	0	0	0	0	0.00013	0.00015
	1425	L.C[+57.02146]HILDYS[+162.05282]F.T	S7(OGlycan / 162.0528)	L.CHILDYSF.T	CHILDYSF,LT,1@57.02146,7@162.05282	Hex(1)	29.9984	102.7	controllerType=0 controllerNumber=1 scan=10810	2	608.764	608.763	49.5	2.24		1216.52	1216.52	Specific	7	>mN1ECD	1	C1(Carbamidomethyl / 57.0215)	File10597_Scan10810	HCD	0.03	0.03	0.06	0.06	0.03	0.03
	1425	L.C[+57.02146]HILDY.S		L.CHILDY.S	CHILDY,LS,1@57.02146		17.6711	463.4	controllerType=0 controllerNumber=1 scan=5470	2	410.685	410.687	463.4	-2.55		820.364	820.366	Specific		>mN1ECD	1	C1(Carbamidomethyl / 57.0215)	File10597_Scan5470	HCD	0	0	0	0	2.4e-07	2.8e-07
	1425	L.C[+57.02146]HILDY.S		L.CHILDY.S	CHILDY,LS,1@57.02146		17.7977	455.1	controllerType=0 controllerNumber=1 scan=5526	2	410.686	410.687	455.1	-2.25		820.364	820.366	Specific		>mN1ECD	1	C1(Carbamidomethyl / 57.0215)	File10597_Scan5526	HCD	0	0	0	0	3.4e-07	4e-07
	1425	L.C[+57.02146]HILDY.S		L.CHILDY.S	CHILDY,LS,1@57.02146		17.5549	400.2	controllerType=0 controllerNumber=1 scan=5420	2	410.686	410.687	400.2	-1.51		820.365	820.366	Specific		>mN1ECD	1	C1(Carbamidomethyl / 57.0215)	File10597_Scan5420	HCD	0	0	0	0	2.7e-06	3.2e-06

## Sheet: KM061118-6 with FNG
#EGF	Pos.	Sequence	Mods_x000D_ (variable)	SequenceOriginalDebug	PeptideParseFriendly	Glycans	Scan_x000D_ Time	Score	Scan #	z	Obs._x000D_ m/z	Calc._x000D_ m/z	Delta Mod._x000D_ Score	ppm_x000D_ err.	Off-_x000D_ By-X	Obs._x000D_ MH	Calc._x000D_ MH	Cleavage	Glycans_x000D_ Pos.	Protein_x000D_ Name	Prot._x000D_ Id	Mods_x000D_ (fixed)	Comment	Fragment_x000D_ Type	FDR_x000D_ 2D	FDR_x000D_ 1D	FDR uniq._x000D_ 2D	FDR uniq._x000D_ 1D	q-value_x000D_ 2D	q-value_x000D_ 1D	Scan info	MobilityValue
	1	-.MPRLLT[+294.09508]PL.L	T6(OGlycan / 294.0951)	-.MPRLLTPL.L	MPRLLTPL,-L,6@294.09508	Hex(1)Pent(1)	18.8491	29.8	controllerType=0 controllerNumber=1 scan=6135	2	617.829	617.834	29.8	-7.26		1234.65	1234.66	Specific	6	>mN1ECD	1		File10600_Scan6135	HCD	0	0.027	0	0.069	0.0082	0.027
	1	-.MPRLLT[+294.09508]PL.L	T6(OGlycan / 294.0951)	-.MPRLLTPL.L	MPRLLTPL,-L,6@294.09508	Hex(1)Pent(1)	18.6043	25.5	controllerType=0 controllerNumber=1 scan=6028	2	617.834	617.834	25.5	0.25		1234.66	1234.66	Specific	6	>mN1ECD	1		File10600_Scan6028	HCD	0.037	0.037	0	0.069	0.037	0.038
	1	-.MPRLLT[+294.09508]PL.L	T6(OGlycan / 294.0951)	-.MPRLLTPL.L	MPRLLTPL,-L,6@294.09508	Hex(1)Pent(1)	18.7198	2.4	controllerType=0 controllerNumber=1 scan=6078	2	617.83	617.834	2.4	-5.68		1234.65	1234.66	Specific	6	>mN1ECD	1		File10600_Scan6078	HCD	0	0.027	0	0.069	0.008	0.027
	5	L.LT[+426.13734]PL.L	T2(OGlycan / 426.1373)	L.LTPL.L	LTPL,LL,2@426.13734	Hex(1)Pent(2)	15.6132	57.4	controllerType=0 controllerNumber=1 scan=4716	2	435.216	435.216	57.4	1		869.425	869.424	Specific	2	>mN1ECD	1		File10600_Scan4716	HCD	0	0.029	0	0.076	0.0088	0.029
	5	L.LT[+294.09508]PLL.C	T2(OGlycan / 294.0951)	L.LTPLL.C	LTPLL,LC,2@294.09508	Hex(1)Pent(1)	19.1772	0.2	controllerType=0 controllerNumber=1 scan=6277	2	425.737	425.736	0.2	1.17		850.466	850.466	Specific	2	>mN1ECD	1		File10600_Scan6277	HCD	0.035	0.035	0.09	0.09	0.035	0.035
	23	L.RC[+57.02146]SQPSGTC[+57.02146]L.N		L.RCSQPSGTCL.N	RCSQPSGTCL,LN,2@57.02146,9@57.02146		13.0556	645.4	controllerType=0 controllerNumber=1 scan=3593	2	583.256	583.258	521.6	-3.04		1165.51	1165.51	Specific		>mN1ECD	1	C2(Carbamidomethyl / 57.0215); C9(Carbamidomethyl / 57.0215)	File10600_Scan3593	HCD	0	0	0	0	5.7e-11	6.6e-11
	23	L.RC[+57.02146]SQPSGTC[+57.02146]L.N		L.RCSQPSGTCL.N	RCSQPSGTCL,LN,2@57.02146,9@57.02146		12.8275	622.7	controllerType=0 controllerNumber=1 scan=3504	2	583.257	583.258	525.5	-2.41		1165.51	1165.51	Specific		>mN1ECD	1	C2(Carbamidomethyl / 57.0215); C9(Carbamidomethyl / 57.0215)	File10600_Scan3504	HCD	0	0	0	0	5.2e-11	6e-11
	23	L.RC[+57.02146]SQPSGTC[+57.02146]L.N		L.RCSQPSGTCL.N	RCSQPSGTCL,LN,2@57.02146,9@57.02146		12.5985	582.6	controllerType=0 controllerNumber=1 scan=3408	2	583.256	583.258	497.6	-3.25		1165.51	1165.51	Specific		>mN1ECD	1	C2(Carbamidomethyl / 57.0215); C9(Carbamidomethyl / 57.0215)	File10600_Scan3408	HCD	0	0	0	0	5.9e-10	6.9e-10
	23	L.RC[+57.02146]SQPSGTC[+57.02146]L.N		L.RCSQPSGTCL.N	RCSQPSGTCL,LN,2@57.02146,9@57.02146		12.7134	576.2	controllerType=0 controllerNumber=1 scan=3458	2	583.257	583.258	498.1	-2.52		1165.51	1165.51	Specific		>mN1ECD	1	C2(Carbamidomethyl / 57.0215); C9(Carbamidomethyl / 57.0215)	File10600_Scan3458	HCD	0	0	0	0	6.3e-10	7.3e-10
	23	L.RC[+57.02146]SQPSGTC[+57.02146]L.N		L.RCSQPSGTCL.N	RCSQPSGTCL,LN,2@57.02146,9@57.02146		12.9383	566.8	controllerType=0 controllerNumber=1 scan=3550	2	583.257	583.258	494.2	-1.89		1165.51	1165.51	Specific		>mN1ECD	1	C2(Carbamidomethyl / 57.0215); C9(Carbamidomethyl / 57.0215)	File10600_Scan3550	HCD	0	0	0	0	6.7e-10	7.8e-10
	23	L.RC[+57.02146]SQPSGTC[+57.02146]L.N		L.RCSQPSGTCL.N	RCSQPSGTCL,LN,2@57.02146,9@57.02146		13.2014	506.2	controllerType=0 controllerNumber=1 scan=3654	2	583.255	583.258	456.3	-4.4		1165.5	1165.51	Specific		>mN1ECD	1	C2(Carbamidomethyl / 57.0215); C9(Carbamidomethyl / 57.0215)	File10600_Scan3654	HCD	0	0	0	0	5.3e-09	6.2e-09
	53	F.VGQRC[+57.02146]QDSNPC[+57.02146]LS[+802.28552]T[+426.13734]PC[+57.02146]KNAGTC[+57.02146]HVVDHGGTVDY.A	S13(OGlycan / 802.2855); T14(OGlycan / 426.1373)	F.VGQRCQDSNPCLSTPCKNAGTCHVVDHGGTVDY.A	VGQRCQDSNPCLSTPCKNAGTCHVVDHGGTVDY,FA,5@57.02146,11@57.02146,13@802.28552,14@426.13734,16@57.02146,22@57.02146	HexNAc(1)Hex(1)Fuc(1)NeuAc(1); Hex(1)Pent(2)	17.0345	539.5	controllerType=0 controllerNumber=1 scan=5338	5	984.409	984.409	0	-0.27		4918.02	4918.02	Specific	13;14	>mN1ECD	1	C5(Carbamidomethyl / 57.0215); C11(Carbamidomethyl / 57.0215); C16(Carbamidomethyl / 57.0215); C22(Carbamidomethyl / 57.0215)	File10600_Scan5338	HCD	0	0	0	0	1.1e-08	1.2e-08
	53	F.VGQRC[+57.02146]QDSNPC[+57.02146]LS[+511.19010]T[+426.13734]PC[+57.02146]KNAGTC[+57.02146]HVVDHGGTVDY.A	S13(OGlycan / 511.1901); T14(OGlycan / 426.1373)	F.VGQRCQDSNPCLSTPCKNAGTCHVVDHGGTVDY.A	VGQRCQDSNPCLSTPCKNAGTCHVVDHGGTVDY,FA,5@57.02146,11@57.02146,13@511.19010,14@426.13734,16@57.02146,22@57.02146	HexNAc(1)Hex(1)Fuc(1); Hex(1)Pent(2)	16.273	623.2	controllerType=0 controllerNumber=1 scan=5002	5	926.188	926.19	0	-2.89		4626.91	4626.92	Specific	13;14	>mN1ECD	1	C5(Carbamidomethyl / 57.0215); C11(Carbamidomethyl / 57.0215); C16(Carbamidomethyl / 57.0215); C22(Carbamidomethyl / 57.0215)	File10600_Scan5002	HCD	0	0	0	0	1.5e-10	1.7e-10
	53	F.VGQRC[+57.02146]QDSNPC[+57.02146]LS[+511.19010]T[+426.13734]PC[+57.02146]KNAGTC[+57.02146]HVVDHGGTVDY.A	S13(OGlycan / 511.1901); T14(OGlycan / 426.1373)	F.VGQRCQDSNPCLSTPCKNAGTCHVVDHGGTVDY.A	VGQRCQDSNPCLSTPCKNAGTCHVVDHGGTVDY,FA,5@57.02146,11@57.02146,13@511.19010,14@426.13734,16@57.02146,22@57.02146	HexNAc(1)Hex(1)Fuc(1); Hex(1)Pent(2)	16.1473	604.6	controllerType=0 controllerNumber=1 scan=4947	5	926.188	926.19	0	-1.9		4626.91	4626.92	Specific	13;14	>mN1ECD	1	C5(Carbamidomethyl / 57.0215); C11(Carbamidomethyl / 57.0215); C16(Carbamidomethyl / 57.0215); C22(Carbamidomethyl / 57.0215)	File10600_Scan4947	HCD	0	0	0	0	1.2e-10	1.4e-10
	53	F.VGQRC[+57.02146]QDSNPC[+57.02146]LS[+511.19010]T[+294.09508]PC[+57.02146]KNAGTC[+57.02146]HVVDHGGTVDY.A	S13(OGlycan / 511.1901); T14(OGlycan / 294.0951)	F.VGQRCQDSNPCLSTPCKNAGTCHVVDHGGTVDY.A	VGQRCQDSNPCLSTPCKNAGTCHVVDHGGTVDY,FA,5@57.02146,11@57.02146,13@511.19010,14@294.09508,16@57.02146,22@57.02146	HexNAc(1)Hex(1)Fuc(1); Hex(1)Pent(1)	16.204	470.3	controllerType=0 controllerNumber=1 scan=4972	5	899.779	899.782	1.2	-2.97		4494.87	4494.88	Specific	13;14	>mN1ECD	1	C5(Carbamidomethyl / 57.0215); C11(Carbamidomethyl / 57.0215); C16(Carbamidomethyl / 57.0215); C22(Carbamidomethyl / 57.0215)	File10600_Scan4972	HCD	0	0	0	0	2.3e-08	2.6e-08
	53	F.VGQRC[+57.02146]QDSNPC[+57.02146]LS[+511.19010]T[+294.09508]PC[+57.02146]KNAGTC[+57.02146]HVVDHGGTVDY.A	S13(OGlycan / 511.1901); T14(OGlycan / 294.0951)	F.VGQRCQDSNPCLSTPCKNAGTCHVVDHGGTVDY.A	VGQRCQDSNPCLSTPCKNAGTCHVVDHGGTVDY,FA,5@57.02146,11@57.02146,13@511.19010,14@294.09508,16@57.02146,22@57.02146	HexNAc(1)Hex(1)Fuc(1); Hex(1)Pent(1)	16.0859	282.6	controllerType=0 controllerNumber=1 scan=4921	5	899.982	899.782	1.2	0.03	1	4495.88	4494.88	Specific	13;14	>mN1ECD	1	C5(Carbamidomethyl / 57.0215); C11(Carbamidomethyl / 57.0215); C16(Carbamidomethyl / 57.0215); C22(Carbamidomethyl / 57.0215)	File10600_Scan4921	HCD	0	0	0	0	1.1e-05	1.2e-05
	53	F.VGQRC[+57.02146]QDSNPC[+57.02146]LS[+349.13728]T[+426.13734]PC[+57.02146]KNAGTC[+57.02146]HVVDHGGTVDY.A	S13(OGlycan / 349.1373); T14(OGlycan / 426.1373)	F.VGQRCQDSNPCLSTPCKNAGTCHVVDHGGTVDY.A	VGQRCQDSNPCLSTPCKNAGTCHVVDHGGTVDY,FA,5@57.02146,11@57.02146,13@349.13728,14@426.13734,16@57.02146,22@57.02146	HexNAc(1)Fuc(1); Hex(1)Pent(2)	16.2989	674.7	controllerType=0 controllerNumber=1 scan=5014	5	893.778	893.78	0	-2.34		4464.86	4464.87	Specific	13;14	>mN1ECD	1	C5(Carbamidomethyl / 57.0215); C11(Carbamidomethyl / 57.0215); C16(Carbamidomethyl / 57.0215); C22(Carbamidomethyl / 57.0215)	File10600_Scan5014	HCD	0	0	0	0	1.9e-11	2.2e-11
	53	F.VGQRC[+57.02146]QDSNPC[+57.02146]LS[+349.13728]T[+426.13734]PC[+57.02146]KNAGTC[+57.02146]HVVDHGGTVDY.A	S13(OGlycan / 349.1373); T14(OGlycan / 426.1373)	F.VGQRCQDSNPCLSTPCKNAGTCHVVDHGGTVDY.A	VGQRCQDSNPCLSTPCKNAGTCHVVDHGGTVDY,FA,5@57.02146,11@57.02146,13@349.13728,14@426.13734,16@57.02146,22@57.02146	HexNAc(1)Fuc(1); Hex(1)Pent(2)	16.1793	647.9	controllerType=0 controllerNumber=1 scan=4961	5	893.778	893.78	0	-1.93		4464.86	4464.87	Specific	13;14	>mN1ECD	1	C5(Carbamidomethyl / 57.0215); C11(Carbamidomethyl / 57.0215); C16(Carbamidomethyl / 57.0215); C22(Carbamidomethyl / 57.0215)	File10600_Scan4961	HCD	0	0	0	0	1.3e-10	1.5e-10
	53	F.VGQRC[+57.02146]QDSNPC[+57.02146]LS[+426.13734]T[+146.05791]PC[+57.02146]KNAGTC[+57.02146]HVVDHGGTVDY.A	S13(OGlycan / 426.1373); T14(OGlycan / 146.0579)	F.VGQRCQDSNPCLSTPCKNAGTCHVVDHGGTVDY.A	VGQRCQDSNPCLSTPCKNAGTCHVVDHGGTVDY,FA,5@57.02146,11@57.02146,13@426.13734,14@146.05791,16@57.02146,22@57.02146	Hex(1)Pent(2); Fuc(1)	16.3857	556.9	controllerType=0 controllerNumber=1 scan=5053	5	853.162	853.164	1.2	-2.7		4261.78	4261.79	Specific	13;14	>mN1ECD	1	C5(Carbamidomethyl / 57.0215); C11(Carbamidomethyl / 57.0215); C16(Carbamidomethyl / 57.0215); C22(Carbamidomethyl / 57.0215)	File10600_Scan5053	HCD	0	0	0	0	1e-08	1.2e-08
	53	F.VGQRC[+57.02146]QDSNPC[+57.02146]LS[+426.13734]T[+146.05791]PC[+57.02146]KNAGTC[+57.02146]HVVDHGGTVDY.A	S13(OGlycan / 426.1373); T14(OGlycan / 146.0579)	F.VGQRCQDSNPCLSTPCKNAGTCHVVDHGGTVDY.A	VGQRCQDSNPCLSTPCKNAGTCHVVDHGGTVDY,FA,5@57.02146,11@57.02146,13@426.13734,14@146.05791,16@57.02146,22@57.02146	Hex(1)Pent(2); Fuc(1)	16.2222	515.2	controllerType=0 controllerNumber=1 scan=4980	5	853.162	853.164	1.2	-2.77		4261.78	4261.79	Specific	13;14	>mN1ECD	1	C5(Carbamidomethyl / 57.0215); C11(Carbamidomethyl / 57.0215); C16(Carbamidomethyl / 57.0215); C22(Carbamidomethyl / 57.0215)	File10600_Scan4980	HCD	0	0	0	0	1.3e-08	1.5e-08
	53	F.VGQRC[+57.02146]QDSNPC[+57.02146]LST[+511.19010]PC[+57.02146]KNAGTC[+57.02146]HVVDHGGTVDY.A	T14(OGlycan / 511.1901)	F.VGQRCQDSNPCLSTPCKNAGTCHVVDHGGTVDY.A	VGQRCQDSNPCLSTPCKNAGTCHVVDHGGTVDY,FA,5@57.02146,11@57.02146,14@511.19010,16@57.02146,22@57.02146	HexNAc(1)Hex(1)Fuc(1)	16.3313	487	controllerType=0 controllerNumber=1 scan=5029	5	840.961	840.963	1.2	-1.6		4200.78	4200.78	Specific	14	>mN1ECD	1	C5(Carbamidomethyl / 57.0215); C11(Carbamidomethyl / 57.0215); C16(Carbamidomethyl / 57.0215); C22(Carbamidomethyl / 57.0215)	File10600_Scan5029	HCD	0	0	0	0	1.4e-08	1.6e-08
	53	F.VGQRC[+57.02146]QDSNPC[+57.02146]LS[+146.05791]T[+294.09508]PC[+57.02146]KNAGTC[+57.02146]HVVDHGGTVDY.A	S13(OGlycan / 146.0579); T14(OGlycan / 294.0951)	F.VGQRCQDSNPCLSTPCKNAGTCHVVDHGGTVDY.A	VGQRCQDSNPCLSTPCKNAGTCHVVDHGGTVDY,FA,5@57.02146,11@57.02146,13@146.05791,14@294.09508,16@57.02146,22@57.02146	Fuc(1); Hex(1)Pent(1)	16.2774	685.9	controllerType=0 controllerNumber=1 scan=5004	5	826.753	826.755	0	-2.7		4129.74	4129.75	Specific	13;14	>mN1ECD	1	C5(Carbamidomethyl / 57.0215); C11(Carbamidomethyl / 57.0215); C16(Carbamidomethyl / 57.0215); C22(Carbamidomethyl / 57.0215)	File10600_Scan5004	HCD	0	0	0	0	1.7e-11	2e-11
	53	F.VGQRC[+57.02146]QDSNPC[+57.02146]LS[+146.05791]T[+162.05282]PC[+57.02146]KNAGTC[+57.02146]HVVDHGGTVDY.A	S13(OGlycan / 146.0579); T14(OGlycan / 162.0528)	F.VGQRCQDSNPCLSTPCKNAGTCHVVDHGGTVDY.A	VGQRCQDSNPCLSTPCKNAGTCHVVDHGGTVDY,FA,5@57.02146,11@57.02146,13@146.05791,14@162.05282,16@57.02146,22@57.02146	Fuc(1); Hex(1)	16.2752	737.2	controllerType=0 controllerNumber=1 scan=5003	5	800.344	800.347	0	-3.09		3997.69	3997.71	Specific	13;14	>mN1ECD	1	C5(Carbamidomethyl / 57.0215); C11(Carbamidomethyl / 57.0215); C16(Carbamidomethyl / 57.0215); C22(Carbamidomethyl / 57.0215)	File10600_Scan5003	HCD	0	0	0	0	1.7e-12	2e-12
	53	F.VGQRC[+57.02146]QDSNPC[+57.02146]LSTPC[+57.02146]KNAGT[+162.05282]C[+57.02146]HVVDHGGT[+146.05791]VDY.A	T21(OGlycan / 162.0528); T30(OGlycan / 146.0579)	F.VGQRCQDSNPCLSTPCKNAGTCHVVDHGGTVDY.A	VGQRCQDSNPCLSTPCKNAGTCHVVDHGGTVDY,FA,5@57.02146,11@57.02146,16@57.02146,21@162.05282,22@57.02146,30@146.05791	Hex(1); Fuc(1)	16.1495	671	controllerType=0 controllerNumber=1 scan=4948	5	800.345	800.347	3.6	-2.33		3997.7	3997.71	Specific	21;30	>mN1ECD	1	C5(Carbamidomethyl / 57.0215); C11(Carbamidomethyl / 57.0215); C16(Carbamidomethyl / 57.0215); C22(Carbamidomethyl / 57.0215)	File10600_Scan4948	HCD	0	0	0	0	1.5e-11	1.8e-11
	53	F.VGQRC[+57.02146]QDSNPC[+57.02146]LST[+146.05791]PC[+57.02146]KNAGTC[+57.02146]HVVDHGGTVDY.A	T14(OGlycan / 146.0579)	F.VGQRCQDSNPCLSTPCKNAGTCHVVDHGGTVDY.A	VGQRCQDSNPCLSTPCKNAGTCHVVDHGGTVDY,FA,5@57.02146,11@57.02146,14@146.05791,16@57.02146,22@57.02146	Fuc(1)	16.5217	438.4	controllerType=0 controllerNumber=1 scan=5114	5	767.934	767.936	1.2	-3.49		3835.64	3835.65	Specific	14	>mN1ECD	1	C5(Carbamidomethyl / 57.0215); C11(Carbamidomethyl / 57.0215); C16(Carbamidomethyl / 57.0215); C22(Carbamidomethyl / 57.0215)	File10600_Scan5114	HCD	0	0	0	0	2.8e-08	3.3e-08
	53	F.VGQRC[+57.02146]QDSNPC[+57.02146]LSTPC[+57.02146]KNAGTC[+57.02146]HVVDHGGTVDY.A		F.VGQRCQDSNPCLSTPCKNAGTCHVVDHGGTVDY.A	VGQRCQDSNPCLSTPCKNAGTCHVVDHGGTVDY,FA,5@57.02146,11@57.02146,16@57.02146,22@57.02146		16.5066	11.5	controllerType=0 controllerNumber=1 scan=5107	5	738.723	738.725	11.5	-2.5		3689.59	3689.59	Specific		>mN1ECD	1	C5(Carbamidomethyl / 57.0215); C11(Carbamidomethyl / 57.0215); C16(Carbamidomethyl / 57.0215); C22(Carbamidomethyl / 57.0215)	File10600_Scan5107	HCD	0	0	0	0	0.0032	0.0037
	53	F.VGQRC[+57.02146]QDS[+146.05791]NPC[+57.02146]L.S	S8(OGlycan / 146.0579)	F.VGQRCQDSNPCL.S	VGQRCQDSNPCL,FS,5@57.02146,8@146.05791,11@57.02146	Fuc(1)	29.8405	119.4	controllerType=0 controllerNumber=1 scan=10929	2	790.34	790.346	42.9	-6.65		1579.67	1579.68	Specific	8	>mN1ECD	1	C5(Carbamidomethyl / 57.0215); C11(Carbamidomethyl / 57.0215)	File10600_Scan10929	HCD	0	0	0	0	0.0037	0.0043
	53	F.VGQRC[+57.02146]QDS[+146.05791]NPC[+57.02146]L.S	S8(OGlycan / 146.0579)	F.VGQRCQDSNPCL.S	VGQRCQDSNPCL,FS,5@57.02146,8@146.05791,11@57.02146	Fuc(1)	29.7119	45.7	controllerType=0 controllerNumber=1 scan=10873	2	790.342	790.346	28.3	-4.41		1579.68	1579.68	Specific	8	>mN1ECD	1	C5(Carbamidomethyl / 57.0215); C11(Carbamidomethyl / 57.0215)	File10600_Scan10873	HCD	0	0	0	0	0.0036	0.0041
	53	F.VGQRC[+57.02146]QDSNPC[+57.02146]L.S		F.VGQRCQDSNPCL.S	VGQRCQDSNPCL,FS,5@57.02146,11@57.02146		13.7581	262.4	controllerType=0 controllerNumber=1 scan=3899	2	717.315	717.317	262.4	-2.36		1433.62	1433.63	Specific		>mN1ECD	1	C5(Carbamidomethyl / 57.0215); C11(Carbamidomethyl / 57.0215)	File10600_Scan3899	HCD	0	0	0	0	1.9e-06	2.2e-06
	86	Y.AC[+57.02146]SC[+57.02146]PLGFSGPL.C		Y.ACSCPLGFSGPL.C	ACSCPLGFSGPL,YC,2@57.02146,4@57.02146		25.4952	679.9	controllerType=0 controllerNumber=1 scan=9015	2	633.286	633.286	679.9	-0.32		1265.56	1265.57	Specific		>mN1ECD	1	C2(Carbamidomethyl / 57.0215); C4(Carbamidomethyl / 57.0215)	File10600_Scan9015	HCD	0	0	0	0	4.6e-11	5.4e-11
	86	Y.AC[+57.02146]SC[+57.02146]PLGFSGPL.C		Y.ACSCPLGFSGPL.C	ACSCPLGFSGPL,YC,2@57.02146,4@57.02146		25.6244	610	controllerType=0 controllerNumber=1 scan=9071	2	633.286	633.286	610	-0.22		1265.57	1265.57	Specific		>mN1ECD	1	C2(Carbamidomethyl / 57.0215); C4(Carbamidomethyl / 57.0215)	File10600_Scan9071	HCD	0	0	0	0	4.8e-10	5.5e-10
	86	Y.AC[+57.02146]SC[+57.02146]PLGF.S		Y.ACSCPLGF.S	ACSCPLGF,YS,2@57.02146,4@57.02146		22.1864	499.4	controllerType=0 controllerNumber=1 scan=7592	2	456.19	456.191	499.4	-2.78		911.372	911.375	Specific		>mN1ECD	1	C2(Carbamidomethyl / 57.0215); C4(Carbamidomethyl / 57.0215)	File10600_Scan7592	HCD	0	0	0	0	8.3e-09	9.7e-09
	86	Y.AC[+57.02146]SC[+57.02146]PLGF.S		Y.ACSCPLGF.S	ACSCPLGF,YS,2@57.02146,4@57.02146		22.0697	447.8	controllerType=0 controllerNumber=1 scan=7541	2	456.19	456.191	447.8	-1.98		911.373	911.375	Specific		>mN1ECD	1	C2(Carbamidomethyl / 57.0215); C4(Carbamidomethyl / 57.0215)	File10600_Scan7541	HCD	0	0	0	0	1.2e-07	1.4e-07
	92	L.GFSGPL.C		L.GFSGPL.C	GFSGPL,LC		20.103	423.7	controllerType=0 controllerNumber=1 scan=6679	1	577.297	577.298	268.3	-1.25		577.297	577.298	Specific		>mN1ECD	1		File10600_Scan6679	HCD	0	0	0	0	8.7e-06	1e-05
	98	L.C[+57.02146]LTPLDNAC[+57.02146]L.A		L.CLTPLDNACL.A	CLTPLDNACL,LA,1@57.02146,9@57.02146		24.1061	574.3	controllerType=0 controllerNumber=1 scan=8414	2	588.773	588.773	349.1	-0.71		1176.54	1176.54	Specific		>mN1ECD	1	C1(Carbamidomethyl / 57.0215); C9(Carbamidomethyl / 57.0215)	File10600_Scan8414	HCD	0	0	0	0	1.7e-07	2e-07
	98	L.C[+57.02146]LTPLDNAC[+57.02146]L.A		L.CLTPLDNACL.A	CLTPLDNACL,LA,1@57.02146,9@57.02146		24.2136	541.3	controllerType=0 controllerNumber=1 scan=8460	2	588.773	588.773	327.4	0.74		1176.54	1176.54	Specific		>mN1ECD	1	C1(Carbamidomethyl / 57.0215); C9(Carbamidomethyl / 57.0215)	File10600_Scan8460	HCD	0	0	0	0	1e-05	1.2e-05
	98	L.C[+57.02146]LTPLDNAC[+57.02146]L.A		L.CLTPLDNACL.A	CLTPLDNACL,LA,1@57.02146,9@57.02146		23.9902	489.9	controllerType=0 controllerNumber=1 scan=8364	2	588.772	588.773	375.6	-1.65		1176.54	1176.54	Specific		>mN1ECD	1	C1(Carbamidomethyl / 57.0215); C9(Carbamidomethyl / 57.0215)	File10600_Scan8364	HCD	0	0	0	0	6e-08	7e-08
	100	L.TPLD[+15.99492]NAC[+57.02146]L.A	D4(b-oxidation / 15.9949)	L.TPLDNACL.A	TPLDNACL,LA,4@15.99492,7@57.02146		15.5	30.3	controllerType=0 controllerNumber=1 scan=4667	2	460.213	460.213	0	-0.74		919.418	919.419	Specific		>mN1ECD	1	C7(Carbamidomethyl / 57.0215)	File10600_Scan4667	HCD	0	0.0091	0	0.024	0.0069	0.0093
	108	L.ANPC[+57.02146]RNGGT[+146.05791]C[+57.02146]DLL.T	T9(OGlycan / 146.0579)	L.ANPCRNGGTCDLL.T	ANPCRNGGTCDLL,LT,4@57.02146,9@146.05791,10@57.02146	Fuc(1)	17.1027	401	controllerType=0 controllerNumber=1 scan=5367	2	797.352	797.353	337.2	-1.78		1593.7	1593.7	Specific	9	>mN1ECD	1	C4(Carbamidomethyl / 57.0215); C10(Carbamidomethyl / 57.0215)	File10600_Scan5367	HCD	0	0	0	0	2.5e-06	2.9e-06
	126	Y.KC[+57.02146]RC[+57.02146]PPGWS[+426.13734]GKSC[+57.02146]QQADPC[+57.02146]ASNPC[+57.02146]ANGGQC[+57.02146]LPF.E	S9(OGlycan / 426.1373)	Y.KCRCPPGWSGKSCQQADPCASNPCANGGQCLPF.E	KCRCPPGWSGKSCQQADPCASNPCANGGQCLPF,YE,2@57.02146,4@57.02146,9@426.13734,13@57.02146,19@57.02146,24@57.02146,30@57.02146	Hex(1)Pent(2)	19.0916	133.9	controllerType=0 controllerNumber=1 scan=6241	4	1045.43	1045.43	2.4	-1.2		4178.7	4178.71	Specific	9	>mN1ECD	1	C2(Carbamidomethyl / 57.0215); C4(Carbamidomethyl / 57.0215); C13(Carbamidomethyl / 57.0215); C19(Carbamidomethyl / 57.0215); C24(Carbamidomethyl / 57.0215); C30(Carbamidomethyl / 57.0215)	File10600_Scan6241	HCD	0	0	0	0	0.00058	0.00067
	126	Y.KC[+57.02146]RC[+57.02146]PPGW.S		Y.KCRCPPGW.S	KCRCPPGW,YS,2@57.02146,4@57.02146		12.569	562.9	controllerType=0 controllerNumber=1 scan=3395	2	530.743	530.744	560.8	-2.76		1060.48	1060.48	Specific		>mN1ECD	1	C2(Carbamidomethyl / 57.0215); C4(Carbamidomethyl / 57.0215)	File10600_Scan3395	HCD	0	0	0	0	3.7e-08	4.3e-08
	126	Y.KC[+57.02146]RC[+57.02146]PPGW.S		Y.KCRCPPGW.S	KCRCPPGW,YS,2@57.02146,4@57.02146		13.3122	561.3	controllerType=0 controllerNumber=1 scan=3702	2	530.742	530.744	561.3	-3.68		1060.48	1060.48	Specific		>mN1ECD	1	C2(Carbamidomethyl / 57.0215); C4(Carbamidomethyl / 57.0215)	File10600_Scan3702	HCD	0	0	0	0	3.8e-08	4.5e-08
	126	Y.KC[+57.02146]RC[+57.02146]PPGW.S		Y.KCRCPPGW.S	KCRCPPGW,YS,2@57.02146,4@57.02146		12.6737	545.2	controllerType=0 controllerNumber=1 scan=3440	2	530.743	530.744	516	-2.3		1060.48	1060.48	Specific		>mN1ECD	1	C2(Carbamidomethyl / 57.0215); C4(Carbamidomethyl / 57.0215)	File10600_Scan3440	HCD	0	0	0	0	1.1e-06	1.2e-06
	126	Y.KC[+57.02146]RC[+57.02146]PPGW.S		Y.KCRCPPGW.S	KCRCPPGW,YS,2@57.02146,4@57.02146		12.4569	525.9	controllerType=0 controllerNumber=1 scan=3347	2	530.743	530.744	525.9	-2.53		1060.48	1060.48	Specific		>mN1ECD	1	C2(Carbamidomethyl / 57.0215); C4(Carbamidomethyl / 57.0215)	File10600_Scan3347	HCD	0	0	0	0	6.6e-07	7.7e-07
	126	Y.KC[+57.02146]RC[+57.02146]PPGW.S		Y.KCRCPPGW.S	KCRCPPGW,YS,2@57.02146,4@57.02146		13.1863	514.6	controllerType=0 controllerNumber=1 scan=3647	2	530.743	530.744	514.6	-2.87		1060.48	1060.48	Specific		>mN1ECD	1	C2(Carbamidomethyl / 57.0215); C4(Carbamidomethyl / 57.0215)	File10600_Scan3647	HCD	0	0	0	0	7.9e-07	9.2e-07
	126	Y.KC[+57.02146]RC[+57.02146]PPGW.S		Y.KCRCPPGW.S	KCRCPPGW,YS,2@57.02146,4@57.02146		13.4381	507.2	controllerType=0 controllerNumber=1 scan=3758	2	530.743	530.744	507.2	-3.22		1060.48	1060.48	Specific		>mN1ECD	1	C2(Carbamidomethyl / 57.0215); C4(Carbamidomethyl / 57.0215)	File10600_Scan3758	HCD	0	0	0	0	8.2e-07	9.5e-07
	126	Y.KC[+57.02146]RC[+57.02146]PPGW.S		Y.KCRCPPGW.S	KCRCPPGW,YS,2@57.02146,4@57.02146		12.3407	460.7	controllerType=0 controllerNumber=1 scan=3296	2	530.743	530.744	460.7	-2.18		1060.48	1060.48	Specific		>mN1ECD	1	C2(Carbamidomethyl / 57.0215); C4(Carbamidomethyl / 57.0215)	File10600_Scan3296	HCD	0	0	0	0	2e-06	2.3e-06
	126	Y.KC[+57.02146]RC[+57.02146]PPGW.S		Y.KCRCPPGW.S	KCRCPPGW,YS,2@57.02146,4@57.02146		13.5025	290.2	controllerType=0 controllerNumber=1 scan=3787	2	530.743	530.744	290.2	-2.07		1060.48	1060.48	Specific		>mN1ECD	1	C2(Carbamidomethyl / 57.0215); C4(Carbamidomethyl / 57.0215)	File10600_Scan3787	HCD	0	0	0	0	0.00022	0.00025
	134	W.SGKSC[+57.02146]QQADPC[+57.02146]AS[+426.13734]NPC[+57.02146]ANGGQC[+57.02146]LPFESSY.I	S13(OGlycan / 426.1373)	W.SGKSCQQADPCASNPCANGGQCLPFESSY.I	SGKSCQQADPCASNPCANGGQCLPFESSY,WI,5@57.02146,11@57.02146,13@426.13734,16@57.02146,22@57.02146	Hex(1)Pent(2)	21.0983	786.4	controllerType=0 controllerNumber=1 scan=7116	3	1201.81	1201.81	8.5	-1.68		3603.41	3603.41	Specific	13	>mN1ECD	1	C5(Carbamidomethyl / 57.0215); C11(Carbamidomethyl / 57.0215); C16(Carbamidomethyl / 57.0215); C22(Carbamidomethyl / 57.0215)	File10600_Scan7116	HCD	0	0	0	0	1.4e-12	1.7e-12
	134	W.SGKSC[+57.02146]QQADPC[+57.02146]AS[+426.13734]NPC[+57.02146]ANGGQC[+57.02146]LPF.E	S13(OGlycan / 426.1373)	W.SGKSCQQADPCASNPCANGGQCLPF.E	SGKSCQQADPCASNPCANGGQCLPF,WE,5@57.02146,11@57.02146,13@426.13734,16@57.02146,22@57.02146	Hex(1)Pent(2)	19.9915	743.2	controllerType=0 controllerNumber=1 scan=6630	3	1046.42	1046.42	3.3	-1.16		3137.24	3137.24	Specific	13	>mN1ECD	1	C5(Carbamidomethyl / 57.0215); C11(Carbamidomethyl / 57.0215); C16(Carbamidomethyl / 57.0215); C22(Carbamidomethyl / 57.0215)	File10600_Scan6630	HCD	0	0	0	0	6e-12	7e-12
	134	W.SGKSC[+57.02146]QQADPC[+57.02146]AS[+426.13734]NPC[+57.02146]ANGGQC[+57.02146]LPF.E	S13(OGlycan / 426.1373)	W.SGKSCQQADPCASNPCANGGQCLPF.E	SGKSCQQADPCASNPCANGGQCLPF,WE,5@57.02146,11@57.02146,13@426.13734,16@57.02146,22@57.02146	Hex(1)Pent(2)	20.1222	730.2	controllerType=0 controllerNumber=1 scan=6687	3	1046.42	1046.42	1.8	-1.39		3137.24	3137.24	Specific	13	>mN1ECD	1	C5(Carbamidomethyl / 57.0215); C11(Carbamidomethyl / 57.0215); C16(Carbamidomethyl / 57.0215); C22(Carbamidomethyl / 57.0215)	File10600_Scan6687	HCD	0	0	0	0	6.4e-12	7.5e-12
	134	W.SGKSC[+57.02146]QQADPC[+57.02146]AS[+162.05282]NPC[+57.02146]ANGGQC[+57.02146]LPF.E	S13(OGlycan / 162.0528)	W.SGKSCQQADPCASNPCANGGQCLPF.E	SGKSCQQADPCASNPCANGGQCLPF,WE,5@57.02146,11@57.02146,13@162.05282,16@57.02146,22@57.02146	Hex(1)	20.1309	585.4	controllerType=0 controllerNumber=1 scan=6691	3	958.39	958.391	8	-0.97		2873.16	2873.16	Specific	13	>mN1ECD	1	C5(Carbamidomethyl / 57.0215); C11(Carbamidomethyl / 57.0215); C16(Carbamidomethyl / 57.0215); C22(Carbamidomethyl / 57.0215)	File10600_Scan6691	HCD	0	0	0	0	2.7e-09	3.2e-09
	163	Y.IC[+57.02146]RC[+57.02146]PPGFHGPT[+203.07937]C[+57.02146]RQDVNEC[+57.02146]SQNPGLC[+57.02146]RHGGTC[+57.02146]HNEIGSY.R	T12(OGlycan / 203.0794)	Y.ICRCPPGFHGPTCRQDVNECSQNPGLCRHGGTCHNEIGSY.R	ICRCPPGFHGPTCRQDVNECSQNPGLCRHGGTCHNEIGSY,YR,2@57.02146,4@57.02146,12@203.07937,13@57.02146,20@57.02146,27@57.02146,33@57.02146	HexNAc(1)	16.7994	36.9	controllerType=0 controllerNumber=1 scan=5237	6	815.518	815.518	1.2	-0.38		4888.07	4888.07	Specific	12	>mN1ECD	1	C2(Carbamidomethyl / 57.0215); C4(Carbamidomethyl / 57.0215); C13(Carbamidomethyl / 57.0215); C20(Carbamidomethyl / 57.0215); C27(Carbamidomethyl / 57.0215); C33(Carbamidomethyl / 57.0215)	File10600_Scan5237	HCD	0	0.0092	0	0.025	0.0063	0.0093
	163	Y.IC[+57.02146]RC[+57.02146]PPGFHGPT[+146.05791]C[+57.02146]RQDVNEC[+57.02146]SQNPGLC[+57.02146]RHGGTC[+57.02146]HNEIGSY.R	T12(OGlycan / 146.0579)	Y.ICRCPPGFHGPTCRQDVNECSQNPGLCRHGGTCHNEIGSY.R	ICRCPPGFHGPTCRQDVNECSQNPGLCRHGGTCHNEIGSY,YR,2@57.02146,4@57.02146,12@146.05791,13@57.02146,20@57.02146,27@57.02146,33@57.02146	Fuc(1)	16.6421	515.4	controllerType=0 controllerNumber=1 scan=5167	6	806.013	806.014	3.6	-1.33		4831.04	4831.05	Specific	12	>mN1ECD	1	C2(Carbamidomethyl / 57.0215); C4(Carbamidomethyl / 57.0215); C13(Carbamidomethyl / 57.0215); C20(Carbamidomethyl / 57.0215); C27(Carbamidomethyl / 57.0215); C33(Carbamidomethyl / 57.0215)	File10600_Scan5167	HCD	0	0	0	0	5e-07	5.9e-07
	163	Y.IC[+57.02146]RC[+57.02146]PPGFHGPT[+146.05791]C[+57.02146]RQDVNEC[+57.02146]SQNPGLC[+57.02146]RHGGTC[+57.02146]HNEIGSY.R	T12(OGlycan / 146.0579)	Y.ICRCPPGFHGPTCRQDVNECSQNPGLCRHGGTCHNEIGSY.R	ICRCPPGFHGPTCRQDVNECSQNPGLCRHGGTCHNEIGSY,YR,2@57.02146,4@57.02146,12@146.05791,13@57.02146,20@57.02146,27@57.02146,33@57.02146	Fuc(1)	16.7654	482.8	controllerType=0 controllerNumber=1 scan=5221	6	806.014	806.014	3.6	-0.79		4831.05	4831.05	Specific	12	>mN1ECD	1	C2(Carbamidomethyl / 57.0215); C4(Carbamidomethyl / 57.0215); C13(Carbamidomethyl / 57.0215); C20(Carbamidomethyl / 57.0215); C27(Carbamidomethyl / 57.0215); C33(Carbamidomethyl / 57.0215)	File10600_Scan5221	HCD	0	0	0	0	5.2e-07	6.1e-07
	163	Y.IC[+57.02146]RC[+57.02146]PPGFHGPT[+146.05791]C[+57.02146]RQDVNEC[+57.02146]SQNPGLC[+57.02146]RHGGTC[+57.02146]HNEIGSY.R	T12(OGlycan / 146.0579)	Y.ICRCPPGFHGPTCRQDVNECSQNPGLCRHGGTCHNEIGSY.R	ICRCPPGFHGPTCRQDVNECSQNPGLCRHGGTCHNEIGSY,YR,2@57.02146,4@57.02146,12@146.05791,13@57.02146,20@57.02146,27@57.02146,33@57.02146	Fuc(1)	16.6893	482.7	controllerType=0 controllerNumber=1 scan=5188	5	967.014	967.016	3.6	-1.55		4831.04	4831.05	Specific	12	>mN1ECD	1	C2(Carbamidomethyl / 57.0215); C4(Carbamidomethyl / 57.0215); C13(Carbamidomethyl / 57.0215); C20(Carbamidomethyl / 57.0215); C27(Carbamidomethyl / 57.0215); C33(Carbamidomethyl / 57.0215)	File10600_Scan5188	HCD	0	0	0	0	1.3e-06	1.5e-06
	163	Y.IC[+57.02146]RC[+57.02146]PPGFHGPT[+146.05791]C[+57.02146]RQDVNEC[+57.02146]SQNPGLC[+57.02146]RHGGTC[+57.02146]HNEIGSY.R	T12(OGlycan / 146.0579)	Y.ICRCPPGFHGPTCRQDVNECSQNPGLCRHGGTCHNEIGSY.R	ICRCPPGFHGPTCRQDVNECSQNPGLCRHGGTCHNEIGSY,YR,2@57.02146,4@57.02146,12@146.05791,13@57.02146,20@57.02146,27@57.02146,33@57.02146	Fuc(1)	16.8935	386.8	controllerType=0 controllerNumber=1 scan=5277	6	806.013	806.014	3.6	-1.63		4831.04	4831.05	Specific	12	>mN1ECD	1	C2(Carbamidomethyl / 57.0215); C4(Carbamidomethyl / 57.0215); C13(Carbamidomethyl / 57.0215); C20(Carbamidomethyl / 57.0215); C27(Carbamidomethyl / 57.0215); C33(Carbamidomethyl / 57.0215)	File10600_Scan5277	HCD	0	0	0	0	7.2e-06	8.4e-06
	163	Y.IC[+57.02146]RC[+57.02146]PPGFHGPT[+146.05791]C[+57.02146]RQDVNEC[+57.02146]SQNPGLC[+57.02146]RHGGTC[+57.02146]HNEIGSY.R	T12(OGlycan / 146.0579)	Y.ICRCPPGFHGPTCRQDVNECSQNPGLCRHGGTCHNEIGSY.R	ICRCPPGFHGPTCRQDVNECSQNPGLCRHGGTCHNEIGSY,YR,2@57.02146,4@57.02146,12@146.05791,13@57.02146,20@57.02146,27@57.02146,33@57.02146	Fuc(1)	16.5325	350.1	controllerType=0 controllerNumber=1 scan=5119	6	806.012	806.014	3.6	-2.92		4831.04	4831.05	Specific	12	>mN1ECD	1	C2(Carbamidomethyl / 57.0215); C4(Carbamidomethyl / 57.0215); C13(Carbamidomethyl / 57.0215); C20(Carbamidomethyl / 57.0215); C27(Carbamidomethyl / 57.0215); C33(Carbamidomethyl / 57.0215)	File10600_Scan5119	HCD	0	0	0	0	6.9e-05	8.1e-05
	163	Y.IC[+57.02146]RC[+57.02146]PPGFHGPT[+146.05791]C[+57.02146]RQDVNEC[+57.02146]SQNPGLC[+57.02146]RHGGTC[+57.02146]HNEIGSY.R	T12(OGlycan / 146.0579)	Y.ICRCPPGFHGPTCRQDVNECSQNPGLCRHGGTCHNEIGSY.R	ICRCPPGFHGPTCRQDVNECSQNPGLCRHGGTCHNEIGSY,YR,2@57.02146,4@57.02146,12@146.05791,13@57.02146,20@57.02146,27@57.02146,33@57.02146	Fuc(1)	16.5801	237.6	controllerType=0 controllerNumber=1 scan=5140	5	967.015	967.016	3.6	-0.22		4831.05	4831.05	Specific	12	>mN1ECD	1	C2(Carbamidomethyl / 57.0215); C4(Carbamidomethyl / 57.0215); C13(Carbamidomethyl / 57.0215); C20(Carbamidomethyl / 57.0215); C27(Carbamidomethyl / 57.0215); C33(Carbamidomethyl / 57.0215)	File10600_Scan5140	HCD	0	0.029	0	0	0.009	0.029
	163	Y.IC[+57.02146]RC[+57.02146]PPGFHGPT[+146.05791]C[+57.02146]RQDVNEC[+57.02146]SQNPGLC[+57.02146]RHGGTC[+57.02146]HNEIGSY.R	T12(OGlycan / 146.0579)	Y.ICRCPPGFHGPTCRQDVNECSQNPGLCRHGGTCHNEIGSY.R	ICRCPPGFHGPTCRQDVNECSQNPGLCRHGGTCHNEIGSY,YR,2@57.02146,4@57.02146,12@146.05791,13@57.02146,20@57.02146,27@57.02146,33@57.02146	Fuc(1)	16.8315	209	controllerType=0 controllerNumber=1 scan=5251	5	967.015	967.016	3.6	-0.16		4831.05	4831.05	Specific	12	>mN1ECD	1	C2(Carbamidomethyl / 57.0215); C4(Carbamidomethyl / 57.0215); C13(Carbamidomethyl / 57.0215); C20(Carbamidomethyl / 57.0215); C27(Carbamidomethyl / 57.0215); C33(Carbamidomethyl / 57.0215)	File10600_Scan5251	HCD	0.032	0.032	0	0	0.032	0.032
	163	Y.IC[+57.02146]RC[+57.02146]PPGFHGPT[+146.05791]C[+57.02146]RQDVNEC[+57.02146]SQNPGLC[+57.02146]RHGGTC[+57.02146]HNEIGSY.R	T12(OGlycan / 146.0579)	Y.ICRCPPGFHGPTCRQDVNECSQNPGLCRHGGTCHNEIGSY.R	ICRCPPGFHGPTCRQDVNECSQNPGLCRHGGTCHNEIGSY,YR,2@57.02146,4@57.02146,12@146.05791,13@57.02146,20@57.02146,27@57.02146,33@57.02146	Fuc(1)	17.0259	156.5	controllerType=0 controllerNumber=1 scan=5334	6	806.014	806.014	3.6	-0.72		4831.05	4831.05	Specific	12	>mN1ECD	1	C2(Carbamidomethyl / 57.0215); C4(Carbamidomethyl / 57.0215); C13(Carbamidomethyl / 57.0215); C20(Carbamidomethyl / 57.0215); C27(Carbamidomethyl / 57.0215); C33(Carbamidomethyl / 57.0215)	File10600_Scan5334	HCD	0	0.0091	0	0	0.0064	0.0093
	163	Y.IC[+57.02146]RC[+57.02146]PPGFHGPT[+146.05791]C[+57.02146]RQDVNEC[+57.02146]SQNPGLC[+57.02146]RHGGTC[+57.02146]HNEIGSY.R	T12(OGlycan / 146.0579)	Y.ICRCPPGFHGPTCRQDVNECSQNPGLCRHGGTCHNEIGSY.R	ICRCPPGFHGPTCRQDVNECSQNPGLCRHGGTCHNEIGSY,YR,2@57.02146,4@57.02146,12@146.05791,13@57.02146,20@57.02146,27@57.02146,33@57.02146	Fuc(1)	19.2624	114.2	controllerType=0 controllerNumber=1 scan=6314	6	806.012	806.014	3.6	-3.07		4831.03	4831.05	Specific	12	>mN1ECD	1	C2(Carbamidomethyl / 57.0215); C4(Carbamidomethyl / 57.0215); C13(Carbamidomethyl / 57.0215); C20(Carbamidomethyl / 57.0215); C27(Carbamidomethyl / 57.0215); C33(Carbamidomethyl / 57.0215)	File10600_Scan6314	HCD	0	0	0	0	0.0041	0.0047
	163	Y.IC[+57.02146]RC[+57.02146]PPGFHGPT[+146.05791]C[+57.02146]RQDVNEC[+57.02146]SQNPGLC[+57.02146]RHGGTC[+57.02146]HNEIGSY.R	T12(OGlycan / 146.0579)	Y.ICRCPPGFHGPTCRQDVNECSQNPGLCRHGGTCHNEIGSY.R	ICRCPPGFHGPTCRQDVNECSQNPGLCRHGGTCHNEIGSY,YR,2@57.02146,4@57.02146,12@146.05791,13@57.02146,20@57.02146,27@57.02146,33@57.02146	Fuc(1)	19.391	97.7	controllerType=0 controllerNumber=1 scan=6370	6	806.014	806.014	3.6	-0.72		4831.05	4831.05	Specific	12	>mN1ECD	1	C2(Carbamidomethyl / 57.0215); C4(Carbamidomethyl / 57.0215); C13(Carbamidomethyl / 57.0215); C20(Carbamidomethyl / 57.0215); C27(Carbamidomethyl / 57.0215); C33(Carbamidomethyl / 57.0215)	File10600_Scan6370	HCD	0	0	0	0	0.0042	0.0049
	163	Y.IC[+57.02146]RC[+57.02146]PPGFHGPT[+146.05791]C[+57.02146]RQDVNEC[+57.02146]SQNPGLC[+57.02146]RHGGTC[+57.02146]HNEIGSY.R	T12(OGlycan / 146.0579)	Y.ICRCPPGFHGPTCRQDVNECSQNPGLCRHGGTCHNEIGSY.R	ICRCPPGFHGPTCRQDVNECSQNPGLCRHGGTCHNEIGSY,YR,2@57.02146,4@57.02146,12@146.05791,13@57.02146,20@57.02146,27@57.02146,33@57.02146	Fuc(1)	18.9107	70.9	controllerType=0 controllerNumber=1 scan=6162	6	806.179	806.014	3.6	-3.44	1	4832.04	4831.05	Specific	12	>mN1ECD	1	C2(Carbamidomethyl / 57.0215); C4(Carbamidomethyl / 57.0215); C13(Carbamidomethyl / 57.0215); C20(Carbamidomethyl / 57.0215); C27(Carbamidomethyl / 57.0215); C33(Carbamidomethyl / 57.0215)	File10600_Scan6162	HCD	0	0.0092	0	0	0.0061	0.0093
	163	Y.IC[+57.02146]RC[+57.02146]PPGFHGPT[+146.05791]C[+57.02146]RQDVNEC[+57.02146]SQNPGLC[+57.02146]RHGGTC[+57.02146]HNEIGSY.R	T12(OGlycan / 146.0579)	Y.ICRCPPGFHGPTCRQDVNECSQNPGLCRHGGTCHNEIGSY.R	ICRCPPGFHGPTCRQDVNECSQNPGLCRHGGTCHNEIGSY,YR,2@57.02146,4@57.02146,12@146.05791,13@57.02146,20@57.02146,27@57.02146,33@57.02146	Fuc(1)	18.1602	68	controllerType=0 controllerNumber=1 scan=5834	6	806.18	806.014	3.6	-1.99	1	4832.04	4831.05	Specific	12	>mN1ECD	1	C2(Carbamidomethyl / 57.0215); C4(Carbamidomethyl / 57.0215); C13(Carbamidomethyl / 57.0215); C20(Carbamidomethyl / 57.0215); C27(Carbamidomethyl / 57.0215); C33(Carbamidomethyl / 57.0215)	File10600_Scan5834	HCD	0	0.0093	0	0	0.0058	0.0093
	163	Y.IC[+57.02146]RC[+57.02146]PPGFHGPT[+146.05791]C[+57.02146]RQDVNEC[+57.02146]SQNPGLC[+57.02146]RHGGTC[+57.02146]HNEIGSY.R	T12(OGlycan / 146.0579)	Y.ICRCPPGFHGPTCRQDVNECSQNPGLCRHGGTCHNEIGSY.R	ICRCPPGFHGPTCRQDVNECSQNPGLCRHGGTCHNEIGSY,YR,2@57.02146,4@57.02146,12@146.05791,13@57.02146,20@57.02146,27@57.02146,33@57.02146	Fuc(1)	18.557	41	controllerType=0 controllerNumber=1 scan=6007	6	806.18	806.014	3.6	-1.77	1	4832.04	4831.05	Specific	12	>mN1ECD	1	C2(Carbamidomethyl / 57.0215); C4(Carbamidomethyl / 57.0215); C13(Carbamidomethyl / 57.0215); C20(Carbamidomethyl / 57.0215); C27(Carbamidomethyl / 57.0215); C33(Carbamidomethyl / 57.0215)	File10600_Scan6007	HCD	0	0.0092	0	0	0.0059	0.0093
	163	Y.IC[+57.02146]RC[+57.02146]PPGF.H		Y.ICRCPPGF.H	ICRCPPGF,YH,2@57.02146,4@57.02146		16.5966	437.7	controllerType=0 controllerNumber=1 scan=5147	2	503.731	503.733	437.7	-4.66		1006.46	1006.46	Specific		>mN1ECD	1	C2(Carbamidomethyl / 57.0215); C4(Carbamidomethyl / 57.0215)	File10600_Scan5147	HCD	0	0	0	0	2.8e-07	3.3e-07
	163	Y.IC[+57.02146]RC[+57.02146]PPGF.H		Y.ICRCPPGF.H	ICRCPPGF,YH,2@57.02146,4@57.02146		16.7148	384.7	controllerType=0 controllerNumber=1 scan=5199	2	503.731	503.733	384.7	-5.14		1006.45	1006.46	Specific		>mN1ECD	1	C2(Carbamidomethyl / 57.0215); C4(Carbamidomethyl / 57.0215)	File10600_Scan5199	HCD	0	0	0	0	5.4e-07	6.2e-07
	189	L.C[+57.02146]RHGGT[+146.05791]C[+57.02146]HNEIGSY.R	T6(OGlycan / 146.0579)	L.CRHGGTCHNEIGSY.R	CRHGGTCHNEIGSY,LR,1@57.02146,6@146.05791,7@57.02146	Fuc(1)	11.109	278.7	controllerType=0 controllerNumber=1 scan=2779	3	598.581	598.582	16.2	-2.84		1793.73	1793.73	Specific	6	>mN1ECD	1	C1(Carbamidomethyl / 57.0215); C7(Carbamidomethyl / 57.0215)	File10600_Scan2779	HCD	0	0	0	0	8.2e-05	9.6e-05
	189	L.C[+57.02146]RHGGT[+146.05791]C[+57.02146]HNEIGSY.R	T6(OGlycan / 146.0579)	L.CRHGGTCHNEIGSY.R	CRHGGTCHNEIGSY,LR,1@57.02146,6@146.05791,7@57.02146	Fuc(1)	11.221	205.7	controllerType=0 controllerNumber=1 scan=2823	3	598.581	598.582	17.3	-2.22		1793.73	1793.73	Specific	6	>mN1ECD	1	C1(Carbamidomethyl / 57.0215); C7(Carbamidomethyl / 57.0215)	File10600_Scan2823	HCD	0	0	0	0	0.0014	0.0016
	189	L.C[+57.02146]RHGGT[+146.05791]C[+57.02146]HNEIGSY.R	T6(OGlycan / 146.0579)	L.CRHGGTCHNEIGSY.R	CRHGGTCHNEIGSY,LR,1@57.02146,6@146.05791,7@57.02146	Fuc(1)	11.2133	98.8	controllerType=0 controllerNumber=1 scan=2820	4	449.187	449.189	13.2	-3.01		1793.73	1793.73	Specific	6	>mN1ECD	1	C1(Carbamidomethyl / 57.0215); C7(Carbamidomethyl / 57.0215)	File10600_Scan2820	HCD	0	0	0	0	0.0039	0.0045
	203	Y.RC[+57.02146]AC[+57.02146]RATHTGPHC[+57.02146]ELPY.V		Y.RCACRATHTGPHCELPY.V	RCACRATHTGPHCELPY,YV,2@57.02146,4@57.02146,13@57.02146		12.765	195.1	controllerType=0 controllerNumber=1 scan=3477	3	695.976	695.977	195.1	-0.98		2085.91	2085.92	Specific		>mN1ECD	1	C2(Carbamidomethyl / 57.0215); C4(Carbamidomethyl / 57.0215); C13(Carbamidomethyl / 57.0215)	File10600_Scan3477	HCD	0	0.0093	0	0	0.0056	0.0093
	203	Y.RC[+57.02146]AC[+57.02146]RATHTGPHC[+57.02146]ELPY.V		Y.RCACRATHTGPHCELPY.V	RCACRATHTGPHCELPY,YV,2@57.02146,4@57.02146,13@57.02146		12.5755	90.1	controllerType=0 controllerNumber=1 scan=3398	4	522.234	522.235	90.1	-1.92		2085.91	2085.92	Specific		>mN1ECD	1	C2(Carbamidomethyl / 57.0215); C4(Carbamidomethyl / 57.0215); C13(Carbamidomethyl / 57.0215)	File10600_Scan3398	HCD	0	0	0	0	0.0044	0.0051
	203	Y.RC[+57.02146]AC[+57.02146]RATHTGPHC[+57.02146]ELPY.V		Y.RCACRATHTGPHCELPY.V	RCACRATHTGPHCELPY,YV,2@57.02146,4@57.02146,13@57.02146		12.7995	72.2	controllerType=0 controllerNumber=1 scan=3492	4	522.233	522.235	72.2	-2.16		2085.91	2085.92	Specific		>mN1ECD	1	C2(Carbamidomethyl / 57.0215); C4(Carbamidomethyl / 57.0215); C13(Carbamidomethyl / 57.0215)	File10600_Scan3492	HCD	0	0	0	0	0.0027	0.0031
	203	Y.RC[+57.02146]AC[+57.02146]RATHTGPHC[+57.02146]ELPY.V		Y.RCACRATHTGPHCELPY.V	RCACRATHTGPHCELPY,YV,2@57.02146,4@57.02146,13@57.02146		13.124	71.8	controllerType=0 controllerNumber=1 scan=3620	4	522.233	522.235	71.8	-2.74		2085.91	2085.92	Specific		>mN1ECD	1	C2(Carbamidomethyl / 57.0215); C4(Carbamidomethyl / 57.0215); C13(Carbamidomethyl / 57.0215)	File10600_Scan3620	HCD	0	0	0	0	0.0048	0.0055
	203	Y.RC[+57.02146]AC[+57.02146]RATHTGPHC[+57.02146]ELPY.V		Y.RCACRATHTGPHCELPY.V	RCACRATHTGPHCELPY,YV,2@57.02146,4@57.02146,13@57.02146		12.6927	71.7	controllerType=0 controllerNumber=1 scan=3449	4	522.233	522.235	71.7	-2.39		2085.91	2085.92	Specific		>mN1ECD	1	C2(Carbamidomethyl / 57.0215); C4(Carbamidomethyl / 57.0215); C13(Carbamidomethyl / 57.0215)	File10600_Scan3449	HCD	0	0	0	0	0.0046	0.0053
	203	Y.RC[+57.02146]AC[+57.02146]RATHTGPHC[+57.02146]ELPY.V		Y.RCACRATHTGPHCELPY.V	RCACRATHTGPHCELPY,YV,2@57.02146,4@57.02146,13@57.02146		13.0138	55.1	controllerType=0 controllerNumber=1 scan=3579	4	522.233	522.235	55.1	-2.74		2085.91	2085.92	Specific		>mN1ECD	1	C2(Carbamidomethyl / 57.0215); C4(Carbamidomethyl / 57.0215); C13(Carbamidomethyl / 57.0215)	File10600_Scan3579	HCD	0	0	0	0	0.0025	0.0029
	203	Y.RC[+57.02146]AC[+57.02146]RATHTGPHC[+57.02146]ELPY.V		Y.RCACRATHTGPHCELPY.V	RCACRATHTGPHCELPY,YV,2@57.02146,4@57.02146,13@57.02146		12.9068	51.1	controllerType=0 controllerNumber=1 scan=3538	4	522.234	522.235	51.1	-2.04		2085.91	2085.92	Specific		>mN1ECD	1	C2(Carbamidomethyl / 57.0215); C4(Carbamidomethyl / 57.0215); C13(Carbamidomethyl / 57.0215)	File10600_Scan3538	HCD	0	0	0	0	0.0023	0.0027
	203	Y.RC[+57.02146]AC[+57.02146]RATHTGPHC[+57.02146]ELPY.V		Y.RCACRATHTGPHCELPY.V	RCACRATHTGPHCELPY,YV,2@57.02146,4@57.02146,13@57.02146		13.2456	41	controllerType=0 controllerNumber=1 scan=3673	4	522.234	522.235	41	-1.46		2085.91	2085.92	Specific		>mN1ECD	1	C2(Carbamidomethyl / 57.0215); C4(Carbamidomethyl / 57.0215); C13(Carbamidomethyl / 57.0215)	File10600_Scan3673	HCD	0	0	0	0	0.0049	0.0057
	280	Y.NC[+57.02146]RC[+57.02146]PPEWTGQY.C		Y.NCRCPPEWTGQY.C	NCRCPPEWTGQY,YC,2@57.02146,4@57.02146		18.6612	672.3	controllerType=0 controllerNumber=1 scan=6053	2	784.323	784.324	441.1	-1.63		1567.64	1567.64	Specific		>mN1ECD	1	C2(Carbamidomethyl / 57.0215); C4(Carbamidomethyl / 57.0215)	File10600_Scan6053	HCD	0	0	0	0	5.6e-12	6.6e-12
	280	Y.NC[+57.02146]RC[+57.02146]PPEWTGQY.C		Y.NCRCPPEWTGQY.C	NCRCPPEWTGQY,YC,2@57.02146,4@57.02146		18.7768	584.5	controllerType=0 controllerNumber=1 scan=6103	2	784.322	784.324	389.5	-2.64		1567.64	1567.64	Specific		>mN1ECD	1	C2(Carbamidomethyl / 57.0215); C4(Carbamidomethyl / 57.0215)	File10600_Scan6103	HCD	0	0	0	0	3.8e-10	4.4e-10
	280	Y.NC[+57.02146]RC[+57.02146]PPEWTGQY.C		Y.NCRCPPEWTGQY.C	NCRCPPEWTGQY,YC,2@57.02146,4@57.02146		19.0529	541.6	controllerType=0 controllerNumber=1 scan=6224	2	784.322	784.324	516.4	-3.11		1567.64	1567.64	Specific		>mN1ECD	1	C2(Carbamidomethyl / 57.0215); C4(Carbamidomethyl / 57.0215)	File10600_Scan6224	HCD	0	0	0	0	2.2e-09	2.6e-09
	280	Y.NC[+57.02146]RC[+57.02146]PPEWTGQY.C		Y.NCRCPPEWTGQY.C	NCRCPPEWTGQY,YC,2@57.02146,4@57.02146		18.9328	479.7	controllerType=0 controllerNumber=1 scan=6172	2	784.321	784.324	369.2	-4.43		1567.63	1567.64	Specific		>mN1ECD	1	C2(Carbamidomethyl / 57.0215); C4(Carbamidomethyl / 57.0215)	File10600_Scan6172	HCD	0	0	0	0	5.7e-08	6.6e-08
	280	Y.NC[+57.02146]RC[+57.02146]PPEWTGQY.C		Y.NCRCPPEWTGQY.C	NCRCPPEWTGQY,YC,2@57.02146,4@57.02146		19.3867	22.9	controllerType=0 controllerNumber=1 scan=6368	2	784.32	784.324	22.9	-5.76		1567.63	1567.64	Specific		>mN1ECD	1	C2(Carbamidomethyl / 57.0215); C4(Carbamidomethyl / 57.0215)	File10600_Scan6368	HCD	0	0	0	0	0.0011	0.0013
	302	L.MPNAC[+57.02146]QNGGT[+132.04226]C[+57.02146]HNT[+146.05791]HGGY.N	T10(OGlycan / 132.0423); T14(OGlycan / 146.0579)	L.MPNACQNGGTCHNTHGGY.N	MPNACQNGGTCHNTHGGY,LN,5@57.02146,10@132.04226,11@57.02146,14@146.05791	Pent(1); Fuc(1)	14.5985	79.5	controllerType=0 controllerNumber=1 scan=4271	2	1127.43	1127.43	3.7	1.15		2253.86	2253.86	Specific	10;14	>mN1ECD	1	C5(Carbamidomethyl / 57.0215); C11(Carbamidomethyl / 57.0215)	File10600_Scan4271	HCD	0	0.029	0	0	0.0087	0.029
	302	L.MPNAC[+57.02146]QNGGT[+132.04226]C[+57.02146]HNT[+146.05791]HGGY.N	T10(OGlycan / 132.0423); T14(OGlycan / 146.0579)	L.MPNACQNGGTCHNTHGGY.N	MPNACQNGGTCHNTHGGY,LN,5@57.02146,10@132.04226,11@57.02146,14@146.05791	Pent(1); Fuc(1)	14.4796	32.6	controllerType=0 controllerNumber=1 scan=4218	2	1127.43	1127.43	10.6	-2		2253.85	2253.86	Specific	10;14	>mN1ECD	1	C5(Carbamidomethyl / 57.0215); C11(Carbamidomethyl / 57.0215)	File10600_Scan4218	HCD	0	0	0	0	0.0029	0.0033
	302	L.MPNAC[+57.02146]QNGGT[+146.05791]C[+57.02146]HNT[+132.04226]HGGY.N	T10(OGlycan / 146.0579); T14(OGlycan / 132.0423)	L.MPNACQNGGTCHNTHGGY.N	MPNACQNGGTCHNTHGGY,LN,5@57.02146,10@146.05791,11@57.02146,14@132.04226	Fuc(1); Pent(1)	14.6019	22.2	controllerType=0 controllerNumber=1 scan=4273	3	751.958	751.958	14.4	0.49		2253.86	2253.86	Specific	10;14	>mN1ECD	1	C5(Carbamidomethyl / 57.0215); C11(Carbamidomethyl / 57.0215)	File10600_Scan4273	HCD	0	0.024	0	0.062	0.0077	0.024
	302	L.MPNAC[+57.02146]QNGGT[+132.04226]C[+57.02146]HNT[+146.05791]HGGY.N	T10(OGlycan / 132.0423); T14(OGlycan / 146.0579)	L.MPNACQNGGTCHNTHGGY.N	MPNACQNGGTCHNTHGGY,LN,5@57.02146,10@132.04226,11@57.02146,14@146.05791	Pent(1); Fuc(1)	14.8551	4.8	controllerType=0 controllerNumber=1 scan=4384	2	1127.44	1127.43	4.8	1.9		2253.86	2253.86	Specific	10;14	>mN1ECD	1	C5(Carbamidomethyl / 57.0215); C11(Carbamidomethyl / 57.0215)	File10600_Scan4384	HCD	0	0.029	0	0	0.0085	0.029
	320	Y.NC[+57.02146]VC[+57.02146]VNGWTGEDC[+57.02146]SENIDDC[+57.02146]ASAAC[+57.02146]F.Q		Y.NCVCVNGWTGEDCSENIDDCASAACF.Q	NCVCVNGWTGEDCSENIDDCASAACF,YQ,2@57.02146,4@57.02146,13@57.02146,20@57.02146,25@57.02146		25.962	610.3	controllerType=0 controllerNumber=1 scan=9216	3	1004.37	1004.37	610.3	1.71		3011.11	3011.1	Specific		>mN1ECD	1	C2(Carbamidomethyl / 57.0215); C4(Carbamidomethyl / 57.0215); C13(Carbamidomethyl / 57.0215); C20(Carbamidomethyl / 57.0215); C25(Carbamidomethyl / 57.0215)	File10600_Scan9216	HCD	0	0	0	0	3.7e-07	4.3e-07
	320	Y.NC[+57.02146]VC[+57.02146]VNGWTGEDC[+57.02146]SENIDDC[+57.02146]ASAAC[+57.02146]F.Q		Y.NCVCVNGWTGEDCSENIDDCASAACF.Q	NCVCVNGWTGEDCSENIDDCASAACF,YQ,2@57.02146,4@57.02146,13@57.02146,20@57.02146,25@57.02146		26.0828	572.5	controllerType=0 controllerNumber=1 scan=9268	3	1004.37	1004.37	572.5	-1.82		3011.09	3011.1	Specific		>mN1ECD	1	C2(Carbamidomethyl / 57.0215); C4(Carbamidomethyl / 57.0215); C13(Carbamidomethyl / 57.0215); C20(Carbamidomethyl / 57.0215); C25(Carbamidomethyl / 57.0215)	File10600_Scan9268	HCD	0	0	0	0	4.7e-08	5.5e-08
	320	Y.NC[+57.02146]VC[+57.02146]VNGWTGEDC[+57.02146]SENIDDC[+57.02146]ASAAC[+57.02146]F.Q		Y.NCVCVNGWTGEDCSENIDDCASAACF.Q	NCVCVNGWTGEDCSENIDDCASAACF,YQ,2@57.02146,4@57.02146,13@57.02146,20@57.02146,25@57.02146		26.3696	256.5	controllerType=0 controllerNumber=1 scan=9391	3	1004.37	1004.37	256.5	2.32		3011.11	3011.1	Specific		>mN1ECD	1	C2(Carbamidomethyl / 57.0215); C4(Carbamidomethyl / 57.0215); C13(Carbamidomethyl / 57.0215); C20(Carbamidomethyl / 57.0215); C25(Carbamidomethyl / 57.0215)	File10600_Scan9391	HCD	0	0	0	0	0.0013	0.0015
	346	F.QGATC[+57.02146]HDRVAS[+802.28552]FY.C	S11(OGlycan / 802.2855)	F.QGATCHDRVASFY.C	QGATCHDRVASFY,FC,5@57.02146,11@802.28552	HexNAc(1)Hex(1)Fuc(1)NeuAc(1)	17.7767	576.9	controllerType=0 controllerNumber=1 scan=5660	3	771.99	771.99	4.3	-0.45		2313.95	2313.96	Specific	11	>mN1ECD	1	C5(Carbamidomethyl / 57.0215)	File10600_Scan5660	HCD	0	0	0	0	3.6e-10	4.2e-10
	346	F.QGATC[+57.02146]HDRVAS[+802.28552]FY.C	S11(OGlycan / 802.2855)	F.QGATCHDRVASFY.C	QGATCHDRVASFY,FC,5@57.02146,11@802.28552	HexNAc(1)Hex(1)Fuc(1)NeuAc(1)	17.655	569.8	controllerType=0 controllerNumber=1 scan=5607	3	771.989	771.99	19.8	-0.77		2313.95	2313.96	Specific	11	>mN1ECD	1	C5(Carbamidomethyl / 57.0215)	File10600_Scan5607	HCD	0	0	0	0	3.3e-10	3.9e-10
	346	F.QGAT[+802.28552]C[+57.02146]HDRVASFY.C	T4(OGlycan / 802.2855)	F.QGATCHDRVASFY.C	QGATCHDRVASFY,FC,4@802.28552,5@57.02146	HexNAc(1)Hex(1)Fuc(1)NeuAc(1)	17.9154	107.2	controllerType=0 controllerNumber=1 scan=5723	3	771.987	771.99	10.4	-3.46		2313.95	2313.96	Specific	4	>mN1ECD	1	C5(Carbamidomethyl / 57.0215)	File10600_Scan5723	HCD	0	0	0	0	0.00014	0.00016
	346	F.QGATC[+57.02146]HDRVAS[+802.28552]F.Y	S11(OGlycan / 802.2855)	F.QGATCHDRVASF.Y	QGATCHDRVASF,FY,5@57.02146,11@802.28552	HexNAc(1)Hex(1)Fuc(1)NeuAc(1)	15.4363	466.2	controllerType=0 controllerNumber=1 scan=4638	3	717.634	717.635	7	-1.66		2150.89	2150.89	Specific	11	>mN1ECD	1	C5(Carbamidomethyl / 57.0215)	File10600_Scan4638	HCD	0	0	0	0	3.8e-09	4.4e-09
	346	F.QGAT[+802.28552]C[+57.02146]HDRVASF.Y	T4(OGlycan / 802.2855)	F.QGATCHDRVASF.Y	QGATCHDRVASF,FY,4@802.28552,5@57.02146	HexNAc(1)Hex(1)Fuc(1)NeuAc(1)	15.56	458.9	controllerType=0 controllerNumber=1 scan=4693	3	717.634	717.635	8.1	-1.49		2150.89	2150.89	Specific	4	>mN1ECD	1	C5(Carbamidomethyl / 57.0215)	File10600_Scan4693	HCD	0	0	0	0	4.1e-09	4.8e-09
	346	F.QGATC[+57.02146]HDRVAS[+802.28552]F.Y	S11(OGlycan / 802.2855)	F.QGATCHDRVASF.Y	QGATCHDRVASF,FY,5@57.02146,11@802.28552	HexNAc(1)Hex(1)Fuc(1)NeuAc(1)	15.3184	437.9	controllerType=0 controllerNumber=1 scan=4586	3	717.634	717.635	1.1	-2.17		2150.89	2150.89	Specific	11	>mN1ECD	1	C5(Carbamidomethyl / 57.0215)	File10600_Scan4586	HCD	0	0	0	0	7.2e-08	8.4e-08
	346	F.QGAT[+802.28552]C[+57.02146]HDRVASF.Y	T4(OGlycan / 802.2855)	F.QGATCHDRVASF.Y	QGATCHDRVASF,FY,4@802.28552,5@57.02146	HexNAc(1)Hex(1)Fuc(1)NeuAc(1)	15.7045	222.6	controllerType=0 controllerNumber=1 scan=4756	3	717.634	717.635	11.6	-2.17		2150.89	2150.89	Specific	4	>mN1ECD	1	C5(Carbamidomethyl / 57.0215)	File10600_Scan4756	HCD	0	0	0	0	0.00012	0.00014
	346	F.QGATC[+57.02146]HDRVAS[+511.19010]FY.C	S11(OGlycan / 511.1901)	F.QGATCHDRVASFY.C	QGATCHDRVASFY,FC,5@57.02146,11@511.19010	HexNAc(1)Hex(1)Fuc(1)	15.7173	366.1	controllerType=0 controllerNumber=1 scan=4761	3	674.958	674.958	12.6	-0.24		2022.86	2022.86	Specific	11	>mN1ECD	1	C5(Carbamidomethyl / 57.0215)	File10600_Scan4761	HCD	0	0	0	0	2.2e-06	2.6e-06
	346	F.QGAT[+511.19010]C[+57.02146]HDRVASFY.C	T4(OGlycan / 511.1901)	F.QGATCHDRVASFY.C	QGATCHDRVASFY,FC,4@511.19010,5@57.02146	HexNAc(1)Hex(1)Fuc(1)	15.5965	255.5	controllerType=0 controllerNumber=1 scan=4709	3	674.958	674.958	9.2	-0.01		2022.86	2022.86	Specific	4	>mN1ECD	1	C5(Carbamidomethyl / 57.0215)	File10600_Scan4709	HCD	0	0	0	0	3.2e-05	3.8e-05
	346	F.QGATC[+57.02146]HDRVAS[+349.13728]FY.C	S11(OGlycan / 349.1373)	F.QGATCHDRVASFY.C	QGATCHDRVASFY,FC,5@57.02146,11@349.13728	HexNAc(1)Fuc(1)	15.7665	696.5	controllerType=0 controllerNumber=1 scan=4782	3	620.94	620.941	10	-1.1		1860.8	1860.81	Specific	11	>mN1ECD	1	C5(Carbamidomethyl / 57.0215)	File10600_Scan4782	HCD	0	0	0	0	5.2e-12	6.1e-12
	346	F.QGATC[+57.02146]HDRVAS[+349.13728]FY.C	S11(OGlycan / 349.1373)	F.QGATCHDRVASFY.C	QGATCHDRVASFY,FC,5@57.02146,11@349.13728	HexNAc(1)Fuc(1)	15.8894	541.1	controllerType=0 controllerNumber=1 scan=4835	3	620.94	620.941	9.3	-1.39		1860.8	1860.81	Specific	11	>mN1ECD	1	C5(Carbamidomethyl / 57.0215)	File10600_Scan4835	HCD	0	0	0	0	2.1e-09	2.4e-09
	346	F.QGATC[+57.02146]HDRVAS[+349.13728]FY.C	S11(OGlycan / 349.1373)	F.QGATCHDRVASFY.C	QGATCHDRVASFY,FC,5@57.02146,11@349.13728	HexNAc(1)Fuc(1)	15.6389	475.3	controllerType=0 controllerNumber=1 scan=4727	3	620.939	620.941	11	-2.28		1860.8	1860.81	Specific	11	>mN1ECD	1	C5(Carbamidomethyl / 57.0215)	File10600_Scan4727	HCD	0	0	0	0	4.4e-09	5.1e-09
	346	F.QGATC[+57.02146]HDRVAS[+511.19010]F.Y	S11(OGlycan / 511.1901)	F.QGATCHDRVASF.Y	QGATCHDRVASF,FY,5@57.02146,11@511.19010	HexNAc(1)Hex(1)Fuc(1)	13.3187	558.2	controllerType=0 controllerNumber=1 scan=3705	3	620.602	620.604	8.4	-2.21		1859.79	1859.8	Specific	11	>mN1ECD	1	C5(Carbamidomethyl / 57.0215)	File10600_Scan3705	HCD	0	0	0	0	1.8e-09	2.1e-09
	346	F.QGAT[+511.19010]C[+57.02146]HDRVASF.Y	T4(OGlycan / 511.1901)	F.QGATCHDRVASF.Y	QGATCHDRVASF,FY,4@511.19010,5@57.02146	HexNAc(1)Hex(1)Fuc(1)	13.1906	296	controllerType=0 controllerNumber=1 scan=3649	3	620.603	620.604	9.2	-1.42		1859.79	1859.8	Specific	4	>mN1ECD	1	C5(Carbamidomethyl / 57.0215)	File10600_Scan3649	HCD	0	0	0	0	8.8e-07	1e-06
	346	F.QGATC[+57.02146]HDRVAS[+349.13728]F.Y	S11(OGlycan / 349.1373)	F.QGATCHDRVASF.Y	QGATCHDRVASF,FY,5@57.02146,11@349.13728	HexNAc(1)Fuc(1)	13.4319	585.6	controllerType=0 controllerNumber=1 scan=3755	3	566.584	566.586	15	-2.85		1697.74	1697.74	Specific	11	>mN1ECD	1	C5(Carbamidomethyl / 57.0215)	File10600_Scan3755	HCD	0	0	0	0	2.9e-10	3.3e-10
	346	F.QGATC[+57.02146]HDRVAS[+349.13728]F.Y	S11(OGlycan / 349.1373)	F.QGATCHDRVASF.Y	QGATCHDRVASF,FY,5@57.02146,11@349.13728	HexNAc(1)Fuc(1)	13.3088	570.4	controllerType=0 controllerNumber=1 scan=3700	3	566.585	566.586	12.3	-2.74		1697.74	1697.74	Specific	11	>mN1ECD	1	C5(Carbamidomethyl / 57.0215)	File10600_Scan3700	HCD	0	0	0	0	2.6e-10	3e-10
	346	F.QGATC[+57.02146]HDRVAS[+349.13728]F.Y	S11(OGlycan / 349.1373)	F.QGATCHDRVASF.Y	QGATCHDRVASF,FY,5@57.02146,11@349.13728	HexNAc(1)Fuc(1)	13.1884	314.3	controllerType=0 controllerNumber=1 scan=3648	3	566.585	566.586	3.1	-2.09		1697.74	1697.74	Specific	11	>mN1ECD	1	C5(Carbamidomethyl / 57.0215)	File10600_Scan3648	HCD	0	0	0	0	7.3e-07	8.5e-07
	346	F.QGATC[+57.02146]HDRVAS[+146.05791]FY.C	S11(OGlycan / 146.0579)	F.QGATCHDRVASFY.C	QGATCHDRVASFY,FC,5@57.02146,11@146.05791	Fuc(1)	15.8659	557.9	controllerType=0 controllerNumber=1 scan=4825	3	553.247	553.247	5.4	-1.16		1657.73	1657.73	Specific	11	>mN1ECD	1	C5(Carbamidomethyl / 57.0215)	File10600_Scan4825	HCD	0	0	0	0	1.9e-09	2.2e-09
	346	F.QGAT[+146.05791]C[+57.02146]HDRVASFY.C	T4(OGlycan / 146.0579)	F.QGATCHDRVASFY.C	QGATCHDRVASFY,FC,4@146.05791,5@57.02146	Fuc(1)	15.7515	181.3	controllerType=0 controllerNumber=1 scan=4776	3	553.247	553.247	18.9	-0.05		1657.73	1657.73	Specific	4	>mN1ECD	1	C5(Carbamidomethyl / 57.0215)	File10600_Scan4776	HCD	0	0	0	0	0.0019	0.0022
	346	F.QGAT[+146.05791]C[+57.02146]HDRVASFY.C	T4(OGlycan / 146.0579)	F.QGATCHDRVASFY.C	QGATCHDRVASFY,FC,4@146.05791,5@57.02146	Fuc(1)	16.0077	155.7	controllerType=0 controllerNumber=1 scan=4887	3	553.247	553.247	15.9	-1.38		1657.73	1657.73	Specific	4	>mN1ECD	1	C5(Carbamidomethyl / 57.0215)	File10600_Scan4887	HCD	0	0	0	0	0.00097	0.0011
	346	F.QGATC[+57.02146]HDRVAS[+79.96633]FY.C	S11(Phospho / 79.9663)	F.QGATCHDRVASFY.C	QGATCHDRVASFY,FC,5@57.02146,11@79.96633		14.8229	38.2	controllerType=0 controllerNumber=1 scan=4370	2	796.321	796.322	38.2	-1.29		1591.63	1591.64	Specific		>mN1ECD	1	C5(Carbamidomethyl / 57.0215)	File10600_Scan4370	HCD	0	0.0091	0	0.024	0.0066	0.0093
	346	F.QGATC[+57.02146]HDRVAS[+79.96633]FY.C	S11(Phospho / 79.9663)	F.QGATCHDRVASFY.C	QGATCHDRVASFY,FC,5@57.02146,11@79.96633		14.9515	29.4	controllerType=0 controllerNumber=1 scan=4425	2	796.32	796.322	29.4	-1.75		1591.63	1591.64	Specific		>mN1ECD	1	C5(Carbamidomethyl / 57.0215)	File10600_Scan4425	HCD	0	0.0091	0	0.024	0.0068	0.0093
	346	F.QGATC[+57.02146]HDRVASFY.C		F.QGATCHDRVASFY.C	QGATCHDRVASFY,FC,5@57.02146		16.0012	342.2	controllerType=0 controllerNumber=1 scan=4884	3	504.561	504.561	342.2	-1.4		1511.67	1511.67	Specific		>mN1ECD	1	C5(Carbamidomethyl / 57.0215)	File10600_Scan4884	HCD	0	0	0	0	9.4e-06	1.1e-05
	346	F.QGATC[+57.02146]HDRVASFY.C		F.QGATCHDRVASFY.C	QGATCHDRVASFY,FC,5@57.02146		15.868	262.1	controllerType=0 controllerNumber=1 scan=4826	3	504.561	504.561	262.1	-0.67		1511.67	1511.67	Specific		>mN1ECD	1	C5(Carbamidomethyl / 57.0215)	File10600_Scan4826	HCD	0	0	0	0	3.7e-05	4.3e-05
	346	F.QGATC[+57.02146]HDRVAS[+146.05791]F.Y	S11(OGlycan / 146.0579)	F.QGATCHDRVASF.Y	QGATCHDRVASF,FY,5@57.02146,11@146.05791	Fuc(1)	13.3335	649.2	controllerType=0 controllerNumber=1 scan=3711	3	498.892	498.893	16.6	-2.6		1494.66	1494.66	Specific	11	>mN1ECD	1	C5(Carbamidomethyl / 57.0215)	File10600_Scan3711	HCD	0	0	0	0	3.9e-11	4.5e-11
	346	F.QGATC[+57.02146]HDRVAS[+146.05791]F.Y	S11(OGlycan / 146.0579)	F.QGATCHDRVASF.Y	QGATCHDRVASF,FY,5@57.02146,11@146.05791	Fuc(1)	13.2157	506.8	controllerType=0 controllerNumber=1 scan=3660	3	498.892	498.893	7.3	-2.36		1494.66	1494.66	Specific	11	>mN1ECD	1	C5(Carbamidomethyl / 57.0215)	File10600_Scan3660	HCD	0	0	0	0	2.9e-09	3.4e-09
	346	F.QGATC[+57.02146]HDRVAS[+146.05791]F.Y	S11(OGlycan / 146.0579)	F.QGATCHDRVASF.Y	QGATCHDRVASF,FY,5@57.02146,11@146.05791	Fuc(1)	13.4618	463.7	controllerType=0 controllerNumber=1 scan=3769	3	498.891	498.893	2.9	-3.58		1494.66	1494.66	Specific	11	>mN1ECD	1	C5(Carbamidomethyl / 57.0215)	File10600_Scan3769	HCD	0	0	0	0	3.5e-09	4.1e-09
	346	F.QGATC[+57.02146]HDRVASF.Y		F.QGATCHDRVASF.Y	QGATCHDRVASF,FY,5@57.02146		13.2391	458.7	controllerType=0 controllerNumber=1 scan=3670	3	450.206	450.207	306.4	-2.49		1348.6	1348.61	Specific		>mN1ECD	1	C5(Carbamidomethyl / 57.0215)	File10600_Scan3670	HCD	0	0	0	0	1.3e-06	1.6e-06
	346	F.QGATC[+57.02146]HDRVASF.Y		F.QGATCHDRVASF.Y	QGATCHDRVASF,FY,5@57.02146		13.3632	420.2	controllerType=0 controllerNumber=1 scan=3725	3	450.206	450.207	280.1	-2.35		1348.6	1348.61	Specific		>mN1ECD	1	C5(Carbamidomethyl / 57.0215)	File10600_Scan3725	HCD	0	0	0	0	3.1e-06	3.6e-06
	358	F.YC[+57.02146]EC[+57.02146]PHGRTGLL.C		F.YCECPHGRTGLL.C	YCECPHGRTGLL,FC,2@57.02146,4@57.02146		15.485	799.9	controllerType=0 controllerNumber=1 scan=4660	2	731.83	731.832	799.9	-2.18		1462.65	1462.66	Specific		>mN1ECD	1	C2(Carbamidomethyl / 57.0215); C4(Carbamidomethyl / 57.0215)	File10600_Scan4660	HCD	0	0	0	0	7.9e-14	9.2e-14
	358	F.YC[+57.02146]EC[+57.02146]PHGRTGLL.C		F.YCECPHGRTGLL.C	YCECPHGRTGLL,FC,2@57.02146,4@57.02146		15.364	703.9	controllerType=0 controllerNumber=1 scan=4606	2	731.833	731.832	703.9	0.91		1462.66	1462.66	Specific		>mN1ECD	1	C2(Carbamidomethyl / 57.0215); C4(Carbamidomethyl / 57.0215)	File10600_Scan4606	HCD	0	0	0	0	1.3e-11	1.5e-11
	358	F.YC[+57.02146]EC[+57.02146]PHGRTGLL.C		F.YCECPHGRTGLL.C	YCECPHGRTGLL,FC,2@57.02146,4@57.02146		15.6197	611.6	controllerType=0 controllerNumber=1 scan=4719	2	731.831	731.832	611.6	-1.84		1462.65	1462.66	Specific		>mN1ECD	1	C2(Carbamidomethyl / 57.0215); C4(Carbamidomethyl / 57.0215)	File10600_Scan4719	HCD	0	0	0	0	7.1e-11	8.3e-11
	358	F.YC[+57.02146]EC[+57.02146]PHGRTGLL.C		F.YCECPHGRTGLL.C	YCECPHGRTGLL,FC,2@57.02146,4@57.02146		15.411	558.2	controllerType=0 controllerNumber=1 scan=4626	3	488.223	488.224	558.2	-1.89		1462.65	1462.66	Specific		>mN1ECD	1	C2(Carbamidomethyl / 57.0215); C4(Carbamidomethyl / 57.0215)	File10600_Scan4626	HCD	0	0	0	0	2.4e-08	2.8e-08
	358	F.YC[+57.02146]EC[+57.02146]PHGRTGLL.C		F.YCECPHGRTGLL.C	YCECPHGRTGLL,FC,2@57.02146,4@57.02146		15.5342	536.9	controllerType=0 controllerNumber=1 scan=4681	3	488.223	488.224	536.9	-1.89		1462.65	1462.66	Specific		>mN1ECD	1	C2(Carbamidomethyl / 57.0215); C4(Carbamidomethyl / 57.0215)	File10600_Scan4681	HCD	0	0	0	0	2.5e-08	2.9e-08
	358	F.YC[+57.02146]EC[+57.02146]PHGRTGLL.C		F.YCECPHGRTGLL.C	YCECPHGRTGLL,FC,2@57.02146,4@57.02146		15.6602	506.2	controllerType=0 controllerNumber=1 scan=4736	3	488.223	488.224	506.2	-1.27		1462.65	1462.66	Specific		>mN1ECD	1	C2(Carbamidomethyl / 57.0215); C4(Carbamidomethyl / 57.0215)	File10600_Scan4736	HCD	0	0	0	0	2.7e-08	3.1e-08
	358	F.YC[+57.02146]EC[+57.02146]PHGRTGLL.C		F.YCECPHGRTGLL.C	YCECPHGRTGLL,FC,2@57.02146,4@57.02146		15.2939	482.5	controllerType=0 controllerNumber=1 scan=4575	3	488.223	488.224	482.5	-0.58		1462.66	1462.66	Specific		>mN1ECD	1	C2(Carbamidomethyl / 57.0215); C4(Carbamidomethyl / 57.0215)	File10600_Scan4575	HCD	0	0	0	0	3.5e-08	4e-08
	358	F.YC[+57.02146]EC[+57.02146]PHGRTGLL.C		F.YCECPHGRTGLL.C	YCECPHGRTGLL,FC,2@57.02146,4@57.02146		15.7878	430.8	controllerType=0 controllerNumber=1 scan=4791	3	488.223	488.224	430.8	-1.08		1462.65	1462.66	Specific		>mN1ECD	1	C2(Carbamidomethyl / 57.0215); C4(Carbamidomethyl / 57.0215)	File10600_Scan4791	HCD	0	0	0	0	1.3e-07	1.5e-07
	358	F.YC[+57.02146]EC[+57.02146]PHGRTGL.L		F.YCECPHGRTGL.L	YCECPHGRTGL,FL,2@57.02146,4@57.02146		12.852	547.8	controllerType=0 controllerNumber=1 scan=3515	3	450.528	450.529	493.9	-2.56		1349.57	1349.57	Specific		>mN1ECD	1	C2(Carbamidomethyl / 57.0215); C4(Carbamidomethyl / 57.0215)	File10600_Scan3515	HCD	0	0	0	0	1.9e-08	2.3e-08
	358	F.YC[+57.02146]EC[+57.02146]PHGRTGL.L		F.YCECPHGRTGL.L	YCECPHGRTGL,FL,2@57.02146,4@57.02146		12.9562	545.8	controllerType=0 controllerNumber=1 scan=3558	3	450.528	450.529	443.2	-2.97		1349.57	1349.57	Specific		>mN1ECD	1	C2(Carbamidomethyl / 57.0215); C4(Carbamidomethyl / 57.0215)	File10600_Scan3558	HCD	0	0	0	0	2e-08	2.4e-08
	358	F.YC[+57.02146]EC[+57.02146]PHGRTGL.L		F.YCECPHGRTGL.L	YCECPHGRTGL,FL,2@57.02146,4@57.02146		12.7449	526.6	controllerType=0 controllerNumber=1 scan=3469	3	450.527	450.529	454.4	-3.31		1349.57	1349.57	Specific		>mN1ECD	1	C2(Carbamidomethyl / 57.0215); C4(Carbamidomethyl / 57.0215)	File10600_Scan3469	HCD	0	0	0	0	1.8e-08	2.1e-08
	358	F.YC[+57.02146]EC[+57.02146]PHGRTGL.L		F.YCECPHGRTGL.L	YCECPHGRTGL,FL,2@57.02146,4@57.02146		13.071	377.1	controllerType=0 controllerNumber=1 scan=3599	3	450.528	450.529	375.5	-2.56		1349.57	1349.57	Specific		>mN1ECD	1	C2(Carbamidomethyl / 57.0215); C4(Carbamidomethyl / 57.0215)	File10600_Scan3599	HCD	0	0	0	0	9.5e-09	1.1e-08
	359	Y.C[+57.02146]EC[+57.02146]PHGRTGLL.C		Y.CECPHGRTGLL.C	CECPHGRTGLL,YC,1@57.02146,3@57.02146		13.7749	747.5	controllerType=0 controllerNumber=1 scan=3906	2	650.298	650.3	747.5	-2.84		1299.59	1299.59	Specific		>mN1ECD	1	C1(Carbamidomethyl / 57.0215); C3(Carbamidomethyl / 57.0215)	File10600_Scan3906	HCD	0	0	0	0	1e-12	1.2e-12
	359	Y.C[+57.02146]EC[+57.02146]PHGRTGLL.C		Y.CECPHGRTGLL.C	CECPHGRTGLL,YC,1@57.02146,3@57.02146		13.6568	702.4	controllerType=0 controllerNumber=1 scan=3853	2	650.298	650.3	702.4	-3.22		1299.59	1299.59	Specific		>mN1ECD	1	C1(Carbamidomethyl / 57.0215); C3(Carbamidomethyl / 57.0215)	File10600_Scan3853	HCD	0	0	0	0	8.6e-12	1e-11
	359	Y.C[+57.02146]EC[+57.02146]PHGRTGLL.C		Y.CECPHGRTGLL.C	CECPHGRTGLL,YC,1@57.02146,3@57.02146		13.6759	661.6	controllerType=0 controllerNumber=1 scan=3861	3	433.868	433.869	661.6	-2.74		1299.59	1299.59	Specific		>mN1ECD	1	C1(Carbamidomethyl / 57.0215); C3(Carbamidomethyl / 57.0215)	File10600_Scan3861	HCD	0	0	0	0	4.4e-12	5.1e-12
	359	Y.C[+57.02146]EC[+57.02146]PHGRTGLL.C		Y.CECPHGRTGLL.C	CECPHGRTGLL,YC,1@57.02146,3@57.02146		13.7962	658.4	controllerType=0 controllerNumber=1 scan=3915	3	433.868	433.869	658.4	-2.88		1299.59	1299.59	Specific		>mN1ECD	1	C1(Carbamidomethyl / 57.0215); C3(Carbamidomethyl / 57.0215)	File10600_Scan3915	HCD	0	0	0	0	4.8e-12	5.6e-12
	359	Y.C[+57.02146]EC[+57.02146]PHGRTGLL.C		Y.CECPHGRTGLL.C	CECPHGRTGLL,YC,1@57.02146,3@57.02146		13.5596	657.6	controllerType=0 controllerNumber=1 scan=3811	3	433.868	433.869	657.6	-2.59		1299.59	1299.59	Specific		>mN1ECD	1	C1(Carbamidomethyl / 57.0215); C3(Carbamidomethyl / 57.0215)	File10600_Scan3811	HCD	0	0	0	0	3.5e-11	4.1e-11
	359	Y.C[+57.02146]EC[+57.02146]PHGRTGLL.C		Y.CECPHGRTGLL.C	CECPHGRTGLL,YC,1@57.02146,3@57.02146		14.0367	612.3	controllerType=0 controllerNumber=1 scan=4023	3	433.868	433.869	612.3	-2.45		1299.59	1299.59	Specific		>mN1ECD	1	C1(Carbamidomethyl / 57.0215); C3(Carbamidomethyl / 57.0215)	File10600_Scan4023	HCD	0	0	0	0	4.1e-10	4.8e-10
	359	Y.C[+57.02146]EC[+57.02146]PHGRTGLL.C		Y.CECPHGRTGLL.C	CECPHGRTGLL,YC,1@57.02146,3@57.02146		13.9038	593.2	controllerType=0 controllerNumber=1 scan=3964	3	433.868	433.869	593.2	-2.52		1299.59	1299.59	Specific		>mN1ECD	1	C1(Carbamidomethyl / 57.0215); C3(Carbamidomethyl / 57.0215)	File10600_Scan3964	HCD	0	0	0	0	2.5e-09	3e-09
	359	Y.C[+57.02146]EC[+57.02146]PHGRTGLL.C		Y.CECPHGRTGLL.C	CECPHGRTGLL,YC,1@57.02146,3@57.02146		14.1696	423.2	controllerType=0 controllerNumber=1 scan=4082	3	433.869	433.869	423.2	-1.61		1299.59	1299.59	Specific		>mN1ECD	1	C1(Carbamidomethyl / 57.0215); C3(Carbamidomethyl / 57.0215)	File10600_Scan4082	HCD	0	0	0	0	1.4e-07	1.7e-07
	405	Y.TGPAC[+57.02146]SQDVDEC[+57.02146]ALGANPC[+57.02146]EHAGKC[+57.02146]L.N		Y.TGPACSQDVDECALGANPCEHAGKCL.N	TGPACSQDVDECALGANPCEHAGKCL,YN,5@57.02146,12@57.02146,19@57.02146,25@57.02146		18.5979	1275.2	controllerType=0 controllerNumber=1 scan=6025	3	939.727	939.728	1275.2	-0.72		2817.17	2817.17	Specific		>mN1ECD	1	C5(Carbamidomethyl / 57.0215); C12(Carbamidomethyl / 57.0215); C19(Carbamidomethyl / 57.0215); C25(Carbamidomethyl / 57.0215)	File10600_Scan6025	HCD	0	0	0	0	1.2e-22	1.4e-22
	405	Y.TGPAC[+57.02146]SQDVDEC[+57.02146]ALGANPC[+57.02146]EHAGKC[+57.02146]L.N		Y.TGPACSQDVDECALGANPCEHAGKCL.N	TGPACSQDVDECALGANPCEHAGKCL,YN,5@57.02146,12@57.02146,19@57.02146,25@57.02146		18.722	1263.2	controllerType=0 controllerNumber=1 scan=6079	3	939.727	939.728	1263.2	-1.11		2817.17	2817.17	Specific		>mN1ECD	1	C5(Carbamidomethyl / 57.0215); C12(Carbamidomethyl / 57.0215); C19(Carbamidomethyl / 57.0215); C25(Carbamidomethyl / 57.0215)	File10600_Scan6079	HCD	0	0	0	0	1.2e-22	1.4e-22
	405	Y.TGPAC[+57.02146]SQDVDEC[+57.02146]AL.G		Y.TGPACSQDVDECAL.G	TGPACSQDVDECAL,YG,5@57.02146,12@57.02146		19.3523	48.8	controllerType=0 controllerNumber=1 scan=6353	2	761.811	761.811	48.8	-0.24		1522.61	1522.61	Specific		>mN1ECD	1	C5(Carbamidomethyl / 57.0215); C12(Carbamidomethyl / 57.0215)	File10600_Scan6353	HCD	0	0.024	0	0.063	0.0074	0.024
	431	L.N[+15.99492]TLGS[+162.05282]FEC[+57.02146]QC[+57.02146]L.Q	N1(b-oxidation / 15.9949); S5(OGlycan / 162.0528)	L.NTLGSFECQCL.Q	NTLGSFECQCL,LQ,1@15.99492,5@162.05282,8@57.02146,10@57.02146	Hex(1)	22.5669	334.7	controllerType=0 controllerNumber=1 scan=7755	2	753.808	753.808	38.8	0.58		1506.61	1506.61	Specific	5	>mN1ECD	1	C8(Carbamidomethyl / 57.0215); C10(Carbamidomethyl / 57.0215)	File10600_Scan7755	HCD	0	0	0	0	0.00083	0.00097
EGF12	445	Y.TGPRC[+57.02146]EIDVNEC[+57.02146]IS[+426.13734]NPC[+57.02146]QNDAT[+802.28552]C[+57.02146]LDQIGEF.Q	S14(OGlycan / 426.1373); T22(OGlycan / 802.2855)	Y.TGPRCEIDVNECISNPCQNDATCLDQIGEF.Q	TGPRCEIDVNECISNPCQNDATCLDQIGEF,YQ,5@57.02146,12@57.02146,14@426.13734,17@57.02146,22@802.28552,23@57.02146	Hex(1)Pent(2); HexNAc(1)Hex(1)Fuc(1)NeuAc(1)	25.9748	925.2	controllerType=0 controllerNumber=1 scan=9221	4	1185.98	1185.98	3.6	-0.27		4740.9	4740.9	Specific	14;22	>mN1ECD	1	C5(Carbamidomethyl / 57.0215); C12(Carbamidomethyl / 57.0215); C17(Carbamidomethyl / 57.0215); C23(Carbamidomethyl / 57.0215)	File10600_Scan9221	HCD	0	0	0	0	2e-12	2.4e-12
EGF12	445	Y.TGPRC[+57.02146]EIDVNEC[+57.02146]IS[+426.13734]NPC[+57.02146]QNDAT[+802.28552]C[+57.02146]LDQIGEF.Q	S14(OGlycan / 426.1373); T22(OGlycan / 802.2855)	Y.TGPRCEIDVNECISNPCQNDATCLDQIGEF.Q	TGPRCEIDVNECISNPCQNDATCLDQIGEF,YQ,5@57.02146,12@57.02146,14@426.13734,17@57.02146,22@802.28552,23@57.02146	Hex(1)Pent(2); HexNAc(1)Hex(1)Fuc(1)NeuAc(1)	26.1129	724.4	controllerType=0 controllerNumber=1 scan=9281	4	1185.98	1185.98	3.6	-0.17		4740.9	4740.9	Specific	14;22	>mN1ECD	1	C5(Carbamidomethyl / 57.0215); C12(Carbamidomethyl / 57.0215); C17(Carbamidomethyl / 57.0215); C23(Carbamidomethyl / 57.0215)	File10600_Scan9281	HCD	0	0	0	0	1.8e-07	2.1e-07
EGF12	445	Y.TGPRC[+57.02146]EIDVNEC[+57.02146]IS[+426.13734]NPC[+57.02146]QNDAT[+349.13728]C[+57.02146]LDQIGEF.Q	S14(OGlycan / 426.1373); T22(OGlycan / 349.1373)	Y.TGPRCEIDVNECISNPCQNDATCLDQIGEF.Q	TGPRCEIDVNECISNPCQNDATCLDQIGEF,YQ,5@57.02146,12@57.02146,14@426.13734,17@57.02146,22@349.13728,23@57.02146	Hex(1)Pent(2); HexNAc(1)Fuc(1)	24.6122	823	controllerType=0 controllerNumber=1 scan=8632	3	1429.92	1429.92	8	0.1		4287.76	4287.76	Specific	14;22	>mN1ECD	1	C5(Carbamidomethyl / 57.0215); C12(Carbamidomethyl / 57.0215); C17(Carbamidomethyl / 57.0215); C23(Carbamidomethyl / 57.0215)	File10600_Scan8632	HCD	0	0	0	0	6.5e-13	7.6e-13
EGF12	445	Y.TGPRC[+57.02146]EIDVNEC[+57.02146]IS[+426.13734]NPC[+57.02146]QNDAT[+349.13728]C[+57.02146]LDQIGEF.Q	S14(OGlycan / 426.1373); T22(OGlycan / 349.1373)	Y.TGPRCEIDVNECISNPCQNDATCLDQIGEF.Q	TGPRCEIDVNECISNPCQNDATCLDQIGEF,YQ,5@57.02146,12@57.02146,14@426.13734,17@57.02146,22@349.13728,23@57.02146	Hex(1)Pent(2); HexNAc(1)Fuc(1)	24.6165	663	controllerType=0 controllerNumber=1 scan=8634	4	1072.69	1072.69	4	-1.26		4287.75	4287.76	Specific	14;22	>mN1ECD	1	C5(Carbamidomethyl / 57.0215); C12(Carbamidomethyl / 57.0215); C17(Carbamidomethyl / 57.0215); C23(Carbamidomethyl / 57.0215)	File10600_Scan8634	HCD	0	0	0	0	1.6e-09	1.9e-09
EGF12	445	Y.TGPRC[+57.02146]EIDVNEC[+57.02146]ISNPC[+57.02146]QNDATC[+57.02146]LDQIGEF.Q		Y.TGPRCEIDVNECISNPCQNDATCLDQIGEF.Q	TGPRCEIDVNECISNPCQNDATCLDQIGEF,YQ,5@57.02146,12@57.02146,17@57.02146,23@57.02146		25.6825	607.7	controllerType=0 controllerNumber=1 scan=9096	3	1171.5	1171.5	607.7	0.18		3512.48	3512.48	Specific		>mN1ECD	1	C5(Carbamidomethyl / 57.0215); C12(Carbamidomethyl / 57.0215); C17(Carbamidomethyl / 57.0215); C23(Carbamidomethyl / 57.0215)	File10600_Scan9096	HCD	0	0	0	0	5e-09	5.8e-09
	475	F.QC[+57.02146]IC[+57.02146]MPGYEGVY.C		F.QCICMPGYEGVY.C	QCICMPGYEGVY,FC,2@57.02146,4@57.02146		24.5469	588.4	controllerType=0 controllerNumber=1 scan=8603	2	738.802	738.801	494.6	0.19		1476.6	1476.6	Specific		>mN1ECD	1	C2(Carbamidomethyl / 57.0215); C4(Carbamidomethyl / 57.0215)	File10600_Scan8603	HCD	0	0	0	0	2.4e-09	2.8e-09
	475	F.QC[+57.02146]IC[+57.02146]MPGYEGVY.C		F.QCICMPGYEGVY.C	QCICMPGYEGVY,FC,2@57.02146,4@57.02146		24.4271	577.2	controllerType=0 controllerNumber=1 scan=8552	2	738.801	738.801	539.2	-0.63		1476.59	1476.6	Specific		>mN1ECD	1	C2(Carbamidomethyl / 57.0215); C4(Carbamidomethyl / 57.0215)	File10600_Scan8552	HCD	0	0	0	0	7.4e-10	8.7e-10
	475	F.QC[+57.02146]IC[+57.02146]MPGYEGVY.C		F.QCICMPGYEGVY.C	QCICMPGYEGVY,FC,2@57.02146,4@57.02146		24.6761	433.3	controllerType=0 controllerNumber=1 scan=8659	2	738.801	738.801	358.7	-0.97		1476.59	1476.6	Specific		>mN1ECD	1	C2(Carbamidomethyl / 57.0215); C4(Carbamidomethyl / 57.0215)	File10600_Scan8659	HCD	0	0	0	0	1.5e-07	1.8e-07
	487	Y.C[+57.02146]EINTDEC[+57.02146]ASS[+426.13734]PC[+57.02146]LHNGHC[+57.02146]MDKINEF.Q	S11(OGlycan / 426.1373)	Y.CEINTDECASSPCLHNGHCMDKINEF.Q	CEINTDECASSPCLHNGHCMDKINEF,YQ,1@57.02146,8@57.02146,11@426.13734,13@57.02146,19@57.02146	Hex(1)Pent(2)	18.8642	1109.1	controllerType=0 controllerNumber=1 scan=6142	4	891.851	891.852	1.2	-0.35		3564.38	3564.39	Specific	11	>mN1ECD	1	C1(Carbamidomethyl / 57.0215); C8(Carbamidomethyl / 57.0215); C13(Carbamidomethyl / 57.0215); C19(Carbamidomethyl / 57.0215)	File10600_Scan6142	HCD	0	0	0	0	3.3e-20	3.8e-20
	487	Y.C[+57.02146]EINTDEC[+57.02146]ASS[+426.13734]PC[+57.02146]LHNGHC[+57.02146]MDKINEF.Q	S11(OGlycan / 426.1373)	Y.CEINTDECASSPCLHNGHCMDKINEF.Q	CEINTDECASSPCLHNGHCMDKINEF,YQ,1@57.02146,8@57.02146,11@426.13734,13@57.02146,19@57.02146	Hex(1)Pent(2)	19.0245	1009.7	controllerType=0 controllerNumber=1 scan=6211	4	891.852	891.852	1.2	-0.08		3564.38	3564.39	Specific	11	>mN1ECD	1	C1(Carbamidomethyl / 57.0215); C8(Carbamidomethyl / 57.0215); C13(Carbamidomethyl / 57.0215); C19(Carbamidomethyl / 57.0215)	File10600_Scan6211	HCD	0	0	0	0	8.8e-18	1e-17
	487	Y.C[+57.02146]EINTDEC[+57.02146]ASS[+426.13734]PC[+57.02146]LHNGHC[+57.02146]MDKINEF.Q	S11(OGlycan / 426.1373)	Y.CEINTDECASSPCLHNGHCMDKINEF.Q	CEINTDECASSPCLHNGHCMDKINEF,YQ,1@57.02146,8@57.02146,11@426.13734,13@57.02146,19@57.02146	Hex(1)Pent(2)	18.8102	993.5	controllerType=0 controllerNumber=1 scan=6118	4	891.85	891.852	1.2	-2		3564.38	3564.39	Specific	11	>mN1ECD	1	C1(Carbamidomethyl / 57.0215); C8(Carbamidomethyl / 57.0215); C13(Carbamidomethyl / 57.0215); C19(Carbamidomethyl / 57.0215)	File10600_Scan6118	HCD	0	0	0	0	2.1e-17	2.4e-17
	487	Y.C[+57.02146]EINTDEC[+57.02146]ASS[+426.13734]PC[+57.02146]LHNGHC[+57.02146]MDKINEF.Q	S11(OGlycan / 426.1373)	Y.CEINTDECASSPCLHNGHCMDKINEF.Q	CEINTDECASSPCLHNGHCMDKINEF,YQ,1@57.02146,8@57.02146,11@426.13734,13@57.02146,19@57.02146	Hex(1)Pent(2)	19.158	772.8	controllerType=0 controllerNumber=1 scan=6269	4	891.851	891.852	1.2	-1.31		3564.38	3564.39	Specific	11	>mN1ECD	1	C1(Carbamidomethyl / 57.0215); C8(Carbamidomethyl / 57.0215); C13(Carbamidomethyl / 57.0215); C19(Carbamidomethyl / 57.0215)	File10600_Scan6269	HCD	0	0	0	0	2.4e-13	2.7e-13
	487	Y.C[+57.02146]EINTDEC[+57.02146]ASS[+426.13734]PC[+57.02146]LHNGHC[+57.02146]MDKINEF.Q	S11(OGlycan / 426.1373)	Y.CEINTDECASSPCLHNGHCMDKINEF.Q	CEINTDECASSPCLHNGHCMDKINEF,YQ,1@57.02146,8@57.02146,11@426.13734,13@57.02146,19@57.02146	Hex(1)Pent(2)	19.2175	437.7	controllerType=0 controllerNumber=1 scan=6295	4	891.851	891.852	1.2	-1.31		3564.38	3564.39	Specific	11	>mN1ECD	1	C1(Carbamidomethyl / 57.0215); C8(Carbamidomethyl / 57.0215); C13(Carbamidomethyl / 57.0215); C19(Carbamidomethyl / 57.0215)	File10600_Scan6295	HCD	0	0	0	0	3e-08	3.5e-08
	487	Y.C[+57.02146]EINTDEC[+57.02146]ASS[+426.13734]PC[+57.02146]LHNGHC[+57.02146]MDKINEF.Q	S11(OGlycan / 426.1373)	Y.CEINTDECASSPCLHNGHCMDKINEF.Q	CEINTDECASSPCLHNGHCMDKINEF,YQ,1@57.02146,8@57.02146,11@426.13734,13@57.02146,19@57.02146	Hex(1)Pent(2)	19.2961	375.1	controllerType=0 controllerNumber=1 scan=6329	4	891.849	891.852	1.2	-3.44		3564.37	3564.39	Specific	11	>mN1ECD	1	C1(Carbamidomethyl / 57.0215); C8(Carbamidomethyl / 57.0215); C13(Carbamidomethyl / 57.0215); C19(Carbamidomethyl / 57.0215)	File10600_Scan6329	HCD	0	0	0	0	5.5e-07	6.5e-07
	487	Y.C[+57.02146]EINTDEC[+57.02146]ASS[+426.13734]PC[+57.02146]LHNGHC[+57.02146]MDKINEF.Q	S11(OGlycan / 426.1373)	Y.CEINTDECASSPCLHNGHCMDKINEF.Q	CEINTDECASSPCLHNGHCMDKINEF,YQ,1@57.02146,8@57.02146,11@426.13734,13@57.02146,19@57.02146	Hex(1)Pent(2)	19.3439	364.7	controllerType=0 controllerNumber=1 scan=6350	4	891.85	891.852	1.2	-2.55		3564.38	3564.39	Specific	11	>mN1ECD	1	C1(Carbamidomethyl / 57.0215); C8(Carbamidomethyl / 57.0215); C13(Carbamidomethyl / 57.0215); C19(Carbamidomethyl / 57.0215)	File10600_Scan6350	HCD	0	0	0	0	5.6e-06	6.6e-06
	513	F.QC[+57.02146]QC[+57.02146]PKGF.N		F.QCQCPKGF.N	QCQCPKGF,FN,2@57.02146,4@57.02146		13.032	470.4	controllerType=0 controllerNumber=1 scan=3584	2	512.719	512.721	375.2	-2.5		1024.43	1024.43	Specific		>mN1ECD	1	C2(Carbamidomethyl / 57.0215); C4(Carbamidomethyl / 57.0215)	File10600_Scan3584	HCD	0	0	0	0	6.4e-08	7.4e-08
	513	F.QC[+57.02146]QC[+57.02146]PKGF.N		F.QCQCPKGF.N	QCQCPKGF,FN,2@57.02146,4@57.02146		12.9284	460.5	controllerType=0 controllerNumber=1 scan=3546	2	512.719	512.721	350.2	-2.38		1024.43	1024.43	Specific		>mN1ECD	1	C2(Carbamidomethyl / 57.0215); C4(Carbamidomethyl / 57.0215)	File10600_Scan3546	HCD	0	0	0	0	1e-06	1.2e-06
	513	F.QC[+57.02146]QC[+57.02146]PKGF.N		F.QCQCPKGF.N	QCQCPKGF,FN,2@57.02146,4@57.02146		17.4581	383.5	controllerType=0 controllerNumber=1 scan=5522	2	512.72	512.721	337.1	-0.95		1024.43	1024.43	Specific		>mN1ECD	1	C2(Carbamidomethyl / 57.0215); C4(Carbamidomethyl / 57.0215)	File10600_Scan5522	HCD	0	0	0	0	2.9e-06	3.3e-06
	528	Y.DVDEC[+57.02146]AST[+426.13734]PC[+57.02146]KNGAKC[+57.02146]LD[+15.99492]GPNTY.T	T8(OGlycan / 426.1373); D18(b-oxidation / 15.9949)	Y.DVDECASTPCKNGAKCLDGPNTY.T	DVDECASTPCKNGAKCLDGPNTY,YT,5@57.02146,8@426.13734,10@57.02146,16@57.02146,18@15.99492	Hex(1)Pent(2)	17.1049	492.2	controllerType=0 controllerNumber=1 scan=5368	3	1005.41	1005.41	0.4	0.9		3014.21	3014.21	Specific	8	>mN1ECD	1	C5(Carbamidomethyl / 57.0215); C10(Carbamidomethyl / 57.0215); C16(Carbamidomethyl / 57.0215)	File10600_Scan5368	HCD	0	0	0	0	2.9e-07	3.4e-07
	551	Y.TC[+57.02146]VC[+57.02146]TEGYTGT[+203.07937]HC[+57.02146]EVDIDEC[+57.02146]DPDPC[+57.02146]HY.G	T11(OGlycan / 203.0794)	Y.TCVCTEGYTGTHCEVDIDECDPDPCHY.G	TCVCTEGYTGTHCEVDIDECDPDPCHY,YG,2@57.02146,4@57.02146,11@203.07937,13@57.02146,20@57.02146,25@57.02146	HexNAc(1)	20.3891	1201.4	controllerType=0 controllerNumber=1 scan=6805	3	1165.1	1165.1	4.8	-0.99		3493.29	3493.29	Specific	11	>mN1ECD	1	C2(Carbamidomethyl / 57.0215); C4(Carbamidomethyl / 57.0215); C13(Carbamidomethyl / 57.0215); C20(Carbamidomethyl / 57.0215); C25(Carbamidomethyl / 57.0215)	File10600_Scan6805	HCD	0	0	0	0	1.5e-21	1.8e-21
	551	Y.TC[+57.02146]VC[+57.02146]TEGYTGT[+203.07937]HC[+57.02146]EVDIDEC[+57.02146]DPDPC[+57.02146]HY.G	T11(OGlycan / 203.0794)	Y.TCVCTEGYTGTHCEVDIDECDPDPCHY.G	TCVCTEGYTGTHCEVDIDECDPDPCHY,YG,2@57.02146,4@57.02146,11@203.07937,13@57.02146,20@57.02146,25@57.02146	HexNAc(1)	20.2625	1167.7	controllerType=0 controllerNumber=1 scan=6749	3	1165.1	1165.1	4.8	-2.78		3493.28	3493.29	Specific	11	>mN1ECD	1	C2(Carbamidomethyl / 57.0215); C4(Carbamidomethyl / 57.0215); C13(Carbamidomethyl / 57.0215); C20(Carbamidomethyl / 57.0215); C25(Carbamidomethyl / 57.0215)	File10600_Scan6749	HCD	0	0	0	0	1.2e-20	1.4e-20
	551	Y.TC[+57.02146]VC[+57.02146]TEGYTGT[+203.07937]HC[+57.02146]EVDIDEC[+57.02146]DPDPC[+57.02146]HY.G	T11(OGlycan / 203.0794)	Y.TCVCTEGYTGTHCEVDIDECDPDPCHY.G	TCVCTEGYTGTHCEVDIDECDPDPCHY,YG,2@57.02146,4@57.02146,11@203.07937,13@57.02146,20@57.02146,25@57.02146	HexNAc(1)	20.1493	1123.9	controllerType=0 controllerNumber=1 scan=6699	3	1165.1	1165.1	4.8	-2.36		3493.28	3493.29	Specific	11	>mN1ECD	1	C2(Carbamidomethyl / 57.0215); C4(Carbamidomethyl / 57.0215); C13(Carbamidomethyl / 57.0215); C20(Carbamidomethyl / 57.0215); C25(Carbamidomethyl / 57.0215)	File10600_Scan6699	HCD	0	0	0	0	1e-19	1.2e-19
	551	Y.TC[+57.02146]VC[+57.02146]TEGYTGT[+203.07937]HC[+57.02146]EVDIDEC[+57.02146]DPDPC[+57.02146]HY.G	T11(OGlycan / 203.0794)	Y.TCVCTEGYTGTHCEVDIDECDPDPCHY.G	TCVCTEGYTGTHCEVDIDECDPDPCHY,YG,2@57.02146,4@57.02146,11@203.07937,13@57.02146,20@57.02146,25@57.02146	HexNAc(1)	20.3213	830.4	controllerType=0 controllerNumber=1 scan=6774	4	874.077	874.078	4.8	-1.09		3493.29	3493.29	Specific	11	>mN1ECD	1	C2(Carbamidomethyl / 57.0215); C4(Carbamidomethyl / 57.0215); C13(Carbamidomethyl / 57.0215); C20(Carbamidomethyl / 57.0215); C25(Carbamidomethyl / 57.0215)	File10600_Scan6774	HCD	0	0	0	0	1.5e-13	1.8e-13
	578	Y.GSC[+57.02146]KDGVAT[+162.05282]FT[+511.19010]C[+57.02146]L.C	T9(OGlycan / 162.0528); T11(OGlycan / 511.1901)	Y.GSCKDGVATFTCL.C	GSCKDGVATFTCL,YC,3@57.02146,9@162.05282,11@511.19010,12@57.02146	Hex(1); HexNAc(1)Hex(1)Fuc(1)	18.946	0.8	controllerType=0 controllerNumber=1 scan=6177	2	1044.93	1044.94	0.8	-9.38		2088.85	2088.87	Specific	9;11	>mN1ECD	1	C3(Carbamidomethyl / 57.0215); C12(Carbamidomethyl / 57.0215)	File10600_Scan6177	HCD	0	0	0	0	0.0034	0.0039
	578	Y.GSC[+57.02146]KD[+15.99492]GVATF.T	D5(b-oxidation / 15.9949)	Y.GSCKDGVATF.T	GSCKDGVATF,YT,3@57.02146,5@15.99492		15.2611	631.3	controllerType=0 controllerNumber=1 scan=4560	2	529.233	529.235	542.8	-2.33		1057.46	1057.46	Specific		>mN1ECD	1	C3(Carbamidomethyl / 57.0215)	File10600_Scan4560	HCD	0	0	0	0	6.2e-11	7.3e-11
	578	Y.GSC[+57.02146]KD[+15.99492]GVATF.T	D5(b-oxidation / 15.9949)	Y.GSCKDGVATF.T	GSCKDGVATF,YT,3@57.02146,5@15.99492		15.3854	601.2	controllerType=0 controllerNumber=1 scan=4615	2	529.234	529.235	504.8	-1.75		1057.46	1057.46	Specific		>mN1ECD	1	C3(Carbamidomethyl / 57.0215)	File10600_Scan4615	HCD	0	0	0	0	5.5e-10	6.5e-10
	578	Y.GSC[+57.02146]KD[+15.99492]GVATF.T	D5(b-oxidation / 15.9949)	Y.GSCKDGVATF.T	GSCKDGVATF,YT,3@57.02146,5@15.99492		15.5085	567.4	controllerType=0 controllerNumber=1 scan=4670	2	529.233	529.235	482.2	-2.33		1057.46	1057.46	Specific		>mN1ECD	1	C3(Carbamidomethyl / 57.0215)	File10600_Scan4670	HCD	0	0	0	0	4.7e-09	5.5e-09
	578	Y.GSC[+57.02146]KD[+15.99492]GVATF.T	D5(b-oxidation / 15.9949)	Y.GSCKDGVATF.T	GSCKDGVATF,YT,3@57.02146,5@15.99492		15.1509	549	controllerType=0 controllerNumber=1 scan=4515	2	529.233	529.235	444	-2.21		1057.46	1057.46	Specific		>mN1ECD	1	C3(Carbamidomethyl / 57.0215)	File10600_Scan4515	HCD	0	0	0	0	4.5e-08	5.2e-08
	578	Y.GSC[+57.02146]KDGVATF.T		Y.GSCKDGVATF.T	GSCKDGVATF,YT,3@57.02146		14.9575	621.2	controllerType=0 controllerNumber=1 scan=4429	2	521.236	521.237	621.2	-1.85		1041.46	1041.47	Specific		>mN1ECD	1	C3(Carbamidomethyl / 57.0215)	File10600_Scan4429	HCD	0	0	0	0	5.2e-10	6e-10
	578	Y.GSC[+57.02146]KDGVATF.T		Y.GSCKDGVATF.T	GSCKDGVATF,YT,3@57.02146		15.0767	546.5	controllerType=0 controllerNumber=1 scan=4481	2	521.236	521.237	546.5	-2.56		1041.46	1041.47	Specific		>mN1ECD	1	C3(Carbamidomethyl / 57.0215)	File10600_Scan4481	HCD	0	0	0	0	4.3e-08	5e-08
	701	F.TC[+57.02146]RC[+57.02146]PEGYHDPT[+349.13728]C[+57.02146]LS[+426.13734]EVNEC[+57.02146]NSNPC[+57.02146]IHGAC[+57.02146]RDGL.N	T12(OGlycan / 349.1373); S15(OGlycan / 426.1373)	F.TCRCPEGYHDPTCLSEVNECNSNPCIHGACRDGL.N	TCRCPEGYHDPTCLSEVNECNSNPCIHGACRDGL,FN,2@57.02146,4@57.02146,12@349.13728,13@57.02146,15@426.13734,20@57.02146,25@57.02146,30@57.02146	HexNAc(1)Fuc(1); Hex(1)Pent(2)	19.378	99.5	controllerType=0 controllerNumber=1 scan=6364	5	963.183	962.988	0	-5.37	1	4811.89	4810.91	Specific	12;15	>mN1ECD	1	C2(Carbamidomethyl / 57.0215); C4(Carbamidomethyl / 57.0215); C13(Carbamidomethyl / 57.0215); C20(Carbamidomethyl / 57.0215); C25(Carbamidomethyl / 57.0215); C30(Carbamidomethyl / 57.0215)	File10600_Scan6364	HCD	0	0	0	0	0.0054	0.0063
	701	F.TC[+57.02146]RC[+57.02146]PEGYHDPT[+349.13728]C[+57.02146]LS[+426.13734]EVNEC[+57.02146]NSNPC[+57.02146]IHGAC[+57.02146]RDGL.N	T12(OGlycan / 349.1373); S15(OGlycan / 426.1373)	F.TCRCPEGYHDPTCLSEVNECNSNPCIHGACRDGL.N	TCRCPEGYHDPTCLSEVNECNSNPCIHGACRDGL,FN,2@57.02146,4@57.02146,12@349.13728,13@57.02146,15@426.13734,20@57.02146,25@57.02146,30@57.02146	HexNAc(1)Fuc(1); Hex(1)Pent(2)	18.8872	94.9	controllerType=0 controllerNumber=1 scan=6152	5	963.185	962.988	0	-3.66	1	4811.9	4810.91	Specific	12;15	>mN1ECD	1	C2(Carbamidomethyl / 57.0215); C4(Carbamidomethyl / 57.0215); C13(Carbamidomethyl / 57.0215); C20(Carbamidomethyl / 57.0215); C25(Carbamidomethyl / 57.0215); C30(Carbamidomethyl / 57.0215)	File10600_Scan6152	HCD	0	0	0	0	0.0053	0.0061
	701	F.TC[+57.02146]RC[+57.02146]PEGYHDPT[+426.13734]C[+57.02146]LS[+349.13728]EVNEC[+57.02146]NSNPC[+57.02146]IHGAC[+57.02146]RDGL.N	T12(OGlycan / 426.1373); S15(OGlycan / 349.1373)	F.TCRCPEGYHDPTCLSEVNECNSNPCIHGACRDGL.N	TCRCPEGYHDPTCLSEVNECNSNPCIHGACRDGL,FN,2@57.02146,4@57.02146,12@426.13734,13@57.02146,15@349.13728,20@57.02146,25@57.02146,30@57.02146	Hex(1)Pent(2); HexNAc(1)Fuc(1)	19.6259	74.3	controllerType=0 controllerNumber=1 scan=6472	5	963.182	962.988	0	-7.27	1	4811.88	4810.91	Specific	12;15	>mN1ECD	1	C2(Carbamidomethyl / 57.0215); C4(Carbamidomethyl / 57.0215); C13(Carbamidomethyl / 57.0215); C20(Carbamidomethyl / 57.0215); C25(Carbamidomethyl / 57.0215); C30(Carbamidomethyl / 57.0215)	File10600_Scan6472	HCD	0	0.015	0	0	0.0071	0.015
	701	F.TC[+57.02146]RC[+57.02146]PEGYHDPTC[+57.02146]L.S		F.TCRCPEGYHDPTCL.S	TCRCPEGYHDPTCL,FS,2@57.02146,4@57.02146,13@57.02146		15.8979	367.3	controllerType=0 controllerNumber=1 scan=4839	3	589.24	589.241	367.3	-2.16		1765.71	1765.71	Specific		>mN1ECD	1	C2(Carbamidomethyl / 57.0215); C4(Carbamidomethyl / 57.0215); C13(Carbamidomethyl / 57.0215)	File10600_Scan4839	HCD	0	0	0	0	6e-06	7e-06
	738	Y.KC[+57.02146]DC[+57.02146]APGW.S		Y.KCDCAPGW.S	KCDCAPGW,YS,2@57.02146,4@57.02146		15.4393	487.9	controllerType=0 controllerNumber=1 scan=4640	2	497.198	497.2	487.9	-2.97		993.389	993.392	Specific		>mN1ECD	1	C2(Carbamidomethyl / 57.0215); C4(Carbamidomethyl / 57.0215)	File10600_Scan4640	HCD	0	0	0	0	5e-08	5.8e-08
	738	Y.KC[+57.02146]DC[+57.02146]APGW.S		Y.KCDCAPGW.S	KCDCAPGW,YS,2@57.02146,4@57.02146		15.5665	433.8	controllerType=0 controllerNumber=1 scan=4696	2	497.199	497.2	433.8	-2.05		993.39	993.392	Specific		>mN1ECD	1	C2(Carbamidomethyl / 57.0215); C4(Carbamidomethyl / 57.0215)	File10600_Scan4696	HCD	0	0	0	0	9.8e-08	1.1e-07
	738	Y.KC[+57.02146]DC[+57.02146]APGW.S		Y.KCDCAPGW.S	KCDCAPGW,YS,2@57.02146,4@57.02146		15.3288	414.3	controllerType=0 controllerNumber=1 scan=4591	2	497.198	497.2	414.3	-2.91		993.389	993.392	Specific		>mN1ECD	1	C2(Carbamidomethyl / 57.0215); C4(Carbamidomethyl / 57.0215)	File10600_Scan4591	HCD	0	0	0	0	9.2e-08	1.1e-07
	776	Y.VC[+57.02146]TC[+57.02146]REGF.S		Y.VCTCREGF.S	VCTCREGF,YS,2@57.02146,4@57.02146		14.0013	426.3	controllerType=0 controllerNumber=1 scan=4007	2	514.717	514.718	426.3	-2.17		1028.43	1028.43	Specific		>mN1ECD	1	C2(Carbamidomethyl / 57.0215); C4(Carbamidomethyl / 57.0215)	File10600_Scan4007	HCD	0	0	0	0	3e-07	3.5e-07
	776	Y.VC[+57.02146]TC[+57.02146]REGF.S		Y.VCTCREGF.S	VCTCREGF,YS,2@57.02146,4@57.02146		13.8699	325.6	controllerType=0 controllerNumber=1 scan=3949	2	514.715	514.718	325.6	-5.61		1028.42	1028.43	Specific		>mN1ECD	1	C2(Carbamidomethyl / 57.0215); C4(Carbamidomethyl / 57.0215)	File10600_Scan3949	HCD	0	0	0	0	1.3e-05	1.5e-05
	776	Y.VC[+57.02146]TC[+57.02146]REGF.S		Y.VCTCREGF.S	VCTCREGF,YS,2@57.02146,4@57.02146		14.166	187	controllerType=0 controllerNumber=1 scan=4080	2	514.715	514.718	187	-5.25		1028.42	1028.43	Specific		>mN1ECD	1	C2(Carbamidomethyl / 57.0215); C4(Carbamidomethyl / 57.0215)	File10600_Scan4080	HCD	0	0	0	0	0.0016	0.0018
	776	Y.VC[+57.02146]TC[+57.02146]REGF.S		Y.VCTCREGF.S	VCTCREGF,YS,2@57.02146,4@57.02146		14.2621	139.7	controllerType=0 controllerNumber=1 scan=4122	2	514.714	514.718	139.7	-7.15		1028.42	1028.43	Specific		>mN1ECD	1	C2(Carbamidomethyl / 57.0215); C4(Carbamidomethyl / 57.0215)	File10600_Scan4122	HCD	0	0	0	0	0.002	0.0024
	814	Y.KC[+57.02146]NC[+57.02146]PLPY.T		Y.KCNCPLPY.T	KCNCPLPY,YT,2@57.02146,4@57.02146		16.3177	386.7	controllerType=0 controllerNumber=1 scan=5022	2	526.237	526.239	291.5	-2.59		1051.47	1051.47	Specific		>mN1ECD	1	C2(Carbamidomethyl / 57.0215); C4(Carbamidomethyl / 57.0215)	File10600_Scan5022	HCD	0	0	0	0	5.1e-06	5.9e-06
	814	Y.KC[+57.02146]NC[+57.02146]PLPY.T		Y.KCNCPLPY.T	KCNCPLPY,YT,2@57.02146,4@57.02146		16.4484	386.4	controllerType=0 controllerNumber=1 scan=5081	2	526.237	526.239	283.6	-2.59		1051.47	1051.47	Specific		>mN1ECD	1	C2(Carbamidomethyl / 57.0215); C4(Carbamidomethyl / 57.0215)	File10600_Scan5081	HCD	0	0	0	0	3.5e-06	4.1e-06
	814	Y.KC[+57.02146]NC[+57.02146]PLPY.T		Y.KCNCPLPY.T	KCNCPLPY,YT,2@57.02146,4@57.02146		16.1975	355	controllerType=0 controllerNumber=1 scan=4969	2	526.237	526.239	280.8	-2.82		1051.47	1051.47	Specific		>mN1ECD	1	C2(Carbamidomethyl / 57.0215); C4(Carbamidomethyl / 57.0215)	File10600_Scan4969	HCD	0	0	0	0	6.3e-06	7.4e-06
	831	L.APC[+57.02146]ATSPC[+57.02146]KNSGVC[+57.02146]KESEDYESF.S		L.APCATSPCKNSGVCKESEDYESF.S	APCATSPCKNSGVCKESEDYESF,LS,3@57.02146,8@57.02146,14@57.02146		17.4785	488.6	controllerType=0 controllerNumber=1 scan=5531	3	875.028	875.03	488.6	-1.52		2623.07	2623.07	Specific		>mN1ECD	1	C3(Carbamidomethyl / 57.0215); C8(Carbamidomethyl / 57.0215); C14(Carbamidomethyl / 57.0215)	File10600_Scan5531	HCD	0	0	0	0	1.7e-08	2e-08
	854	F.SC[+57.02146]VC[+57.02146]PTGWQGQTC[+57.02146]EVDINEC[+57.02146]VKS[+146.05791]PC[+57.02146]RHGASC[+57.02146]QN[+15.99492]TNGSY.R	S23(OGlycan / 146.0579); N33(b-oxidation / 15.9949)	F.SCVCPTGWQGQTCEVDINECVKSPCRHGASCQNTNGSY.R	SCVCPTGWQGQTCEVDINECVKSPCRHGASCQNTNGSY,FR,2@57.02146,4@57.02146,13@57.02146,20@57.02146,23@146.05791,25@57.02146,31@57.02146,33@15.99492	Fuc(1)	19.7928	700.2	controllerType=0 controllerNumber=1 scan=6544	4	1142.46	1142.22	0	-7.9	1	4566.82	4565.86	Specific	23	>mN1ECD	1	C2(Carbamidomethyl / 57.0215); C4(Carbamidomethyl / 57.0215); C13(Carbamidomethyl / 57.0215); C20(Carbamidomethyl / 57.0215); C25(Carbamidomethyl / 57.0215); C31(Carbamidomethyl / 57.0215)	File10600_Scan6544	HCD	0	0	0	0	2.4e-12	2.9e-12
	854	F.SC[+57.02146]VC[+57.02146]PTGW.Q		F.SCVCPTGW.Q	SCVCPTGW,FQ,2@57.02146,4@57.02146		20.4875	520.6	controllerType=0 controllerNumber=1 scan=6848	2	483.693	483.694	520.6	-1.07		966.38	966.381	Specific		>mN1ECD	1	C2(Carbamidomethyl / 57.0215); C4(Carbamidomethyl / 57.0215)	File10600_Scan6848	HCD	0	0	0	0	5.3e-08	6.2e-08
	854	F.SC[+57.02146]VC[+57.02146]PTGW.Q		F.SCVCPTGW.Q	SCVCPTGW,FQ,2@57.02146,4@57.02146		20.6104	510.8	controllerType=0 controllerNumber=1 scan=6902	2	483.693	483.694	510.8	-1		966.38	966.381	Specific		>mN1ECD	1	C2(Carbamidomethyl / 57.0215); C4(Carbamidomethyl / 57.0215)	File10600_Scan6902	HCD	0	0	0	0	8e-08	9.4e-08
	854	F.SC[+57.02146]VC[+57.02146]PTGW.Q		F.SCVCPTGW.Q	SCVCPTGW,FQ,2@57.02146,4@57.02146		20.3791	416.9	controllerType=0 controllerNumber=1 scan=6801	2	483.694	483.694	416.9	-0.5		966.38	966.381	Specific		>mN1ECD	1	C2(Carbamidomethyl / 57.0215); C4(Carbamidomethyl / 57.0215)	File10600_Scan6801	HCD	0	0	0	0	2.5e-07	2.9e-07
	854	F.SC[+57.02146]VC[+57.02146]PTGW.Q		F.SCVCPTGW.Q	SCVCPTGW,FQ,2@57.02146,4@57.02146		20.7415	286.2	controllerType=0 controllerNumber=1 scan=6958	2	483.693	483.694	286.2	-1.57		966.379	966.381	Specific		>mN1ECD	1	C2(Carbamidomethyl / 57.0215); C4(Carbamidomethyl / 57.0215)	File10600_Scan6958	HCD	0	0	0	0	2.2e-05	2.6e-05
	892	Y.RC[+57.02146]LC[+57.02146]QAGY.T		Y.RCLCQAGY.T	RCLCQAGY,YT,2@57.02146,4@57.02146		13.7974	497.5	controllerType=0 controllerNumber=1 scan=3916	2	514.225	514.226	396.3	-2.4		1027.44	1027.44	Specific		>mN1ECD	1	C2(Carbamidomethyl / 57.0215); C4(Carbamidomethyl / 57.0215)	File10600_Scan3916	HCD	0	0	0	0	8.6e-08	1e-07
	892	Y.RC[+57.02146]LC[+57.02146]QAGY.T		Y.RCLCQAGY.T	RCLCQAGY,YT,2@57.02146,4@57.02146		13.6771	474.5	controllerType=0 controllerNumber=1 scan=3862	2	514.225	514.226	374.3	-2.17		1027.44	1027.44	Specific		>mN1ECD	1	C2(Carbamidomethyl / 57.0215); C4(Carbamidomethyl / 57.0215)	File10600_Scan3862	HCD	0	0	0	0	1.2e-06	1.4e-06
	892	Y.RC[+57.02146]LC[+57.02146]QAGY.T		Y.RCLCQAGY.T	RCLCQAGY,YT,2@57.02146,4@57.02146		13.5553	459	controllerType=0 controllerNumber=1 scan=3809	2	514.225	514.226	363.8	-2.88		1027.44	1027.44	Specific		>mN1ECD	1	C2(Carbamidomethyl / 57.0215); C4(Carbamidomethyl / 57.0215)	File10600_Scan3809	HCD	0	0	0	0	1.2e-06	1.4e-06
	892	Y.RC[+57.02146]LC[+57.02146]QAGY.T		Y.RCLCQAGY.T	RCLCQAGY,YT,2@57.02146,4@57.02146		13.8699	379.3	controllerType=0 controllerNumber=1 scan=3949	2	514.225	514.226	306.7	-1.93		1027.44	1027.44	Specific		>mN1ECD	1	C2(Carbamidomethyl / 57.0215); C4(Carbamidomethyl / 57.0215)	File10600_Scan3949	HCD	0	0	0	0	8.2e-06	9.5e-06
	892	Y.RC[+57.02146]LC[+57.02146]QAGY.T		Y.RCLCQAGY.T	RCLCQAGY,YT,2@57.02146,4@57.02146		14.166	328.1	controllerType=0 controllerNumber=1 scan=4080	2	514.225	514.226	277.6	-2.52		1027.44	1027.44	Specific		>mN1ECD	1	C2(Carbamidomethyl / 57.0215); C4(Carbamidomethyl / 57.0215)	File10600_Scan4080	HCD	0	0	0	0	1.6e-05	1.8e-05
	892	Y.RC[+57.02146]LC[+57.02146]QAGY.T		Y.RCLCQAGY.T	RCLCQAGY,YT,2@57.02146,4@57.02146		14.0013	300.9	controllerType=0 controllerNumber=1 scan=4007	2	514.225	514.226	258.5	-2.05		1027.44	1027.44	Specific		>mN1ECD	1	C2(Carbamidomethyl / 57.0215); C4(Carbamidomethyl / 57.0215)	File10600_Scan4007	HCD	0	0	0	0	5.9e-05	6.9e-05
	900	Y.TGRNC[+57.02146]ESDIDDC[+57.02146]RPNPC[+57.02146]HNGGS[+203.07937]C[+57.02146]TDGINTAF.C	S22(OGlycan / 203.0794)	Y.TGRNCESDIDDCRPNPCHNGGSCTDGINTAF.C	TGRNCESDIDDCRPNPCHNGGSCTDGINTAF,YC,5@57.02146,12@57.02146,17@57.02146,22@203.07937,23@57.02146	HexNAc(1)	18.2247	485	controllerType=0 controllerNumber=1 scan=5862	4	925.873	925.874	4.8	-1.76		3700.47	3700.48	Specific	22	>mN1ECD	1	C5(Carbamidomethyl / 57.0215); C12(Carbamidomethyl / 57.0215); C17(Carbamidomethyl / 57.0215); C23(Carbamidomethyl / 57.0215)	File10600_Scan5862	HCD	0	0	0	0	1.4e-08	1.7e-08
	968	Y.TC[+57.02146]TC[+57.02146]PVGFNGIHC[+57.02146]ENNTPDC[+57.02146]TESSC[+57.02146]F.N		Y.TCTCPVGFNGIHCENNTPDCTESSCF.N	TCTCPVGFNGIHCENNTPDCTESSCF,YN,2@57.02146,4@57.02146,13@57.02146,20@57.02146,25@57.02146		21.9118	642	controllerType=0 controllerNumber=1 scan=7471	3	1022.06	1022.06	642	-0.08		3064.16	3064.16	Specific		>mN1ECD	1	C2(Carbamidomethyl / 57.0215); C4(Carbamidomethyl / 57.0215); C13(Carbamidomethyl / 57.0215); C20(Carbamidomethyl / 57.0215); C25(Carbamidomethyl / 57.0215)	File10600_Scan7471	HCD	0	0	0	0	1e-09	1.2e-09
	968	Y.TC[+57.02146]TC[+57.02146]PVGFNGIHC[+57.02146]ENNTPDC[+57.02146]TESSC[+57.02146]F.N		Y.TCTCPVGFNGIHCENNTPDCTESSCF.N	TCTCPVGFNGIHCENNTPDCTESSCF,YN,2@57.02146,4@57.02146,13@57.02146,20@57.02146,25@57.02146		21.7919	553.2	controllerType=0 controllerNumber=1 scan=7419	3	1022.06	1022.06	553.2	-1.57		3064.16	3064.16	Specific		>mN1ECD	1	C2(Carbamidomethyl / 57.0215); C4(Carbamidomethyl / 57.0215); C13(Carbamidomethyl / 57.0215); C20(Carbamidomethyl / 57.0215); C25(Carbamidomethyl / 57.0215)	File10600_Scan7419	HCD	0	0	0	0	2.1e-08	2.5e-08
	968	Y.TC[+57.02146]TC[+57.02146]PVGF.N		Y.TCTCPVGF.N	TCTCPVGF,YN,2@57.02146,4@57.02146		19.8895	501.5	controllerType=0 controllerNumber=1 scan=6586	2	471.196	471.196	501.5	-1.15		941.384	941.385	Specific		>mN1ECD	1	C2(Carbamidomethyl / 57.0215); C4(Carbamidomethyl / 57.0215)	File10600_Scan6586	HCD	0	0	0	0	7.6e-08	8.9e-08
	976	F.NGIHC[+57.02146]ENNTPDC[+57.02146]TESSC[+57.02146]F.N		F.NGIHCENNTPDCTESSCF.N	NGIHCENNTPDCTESSCF,FN,5@57.02146,12@57.02146,17@57.02146		17.2985	778.1	controllerType=0 controllerNumber=1 scan=5452	2	1071.4	1071.4	692.7	-1.21		2141.79	2141.8	Specific		>mN1ECD	1	C5(Carbamidomethyl / 57.0215); C12(Carbamidomethyl / 57.0215); C17(Carbamidomethyl / 57.0215)	File10600_Scan5452	HCD	0	0	0	0	1.2e-13	1.3e-13
	976	F.NGIHC[+57.02146]ENNTPDC[+57.02146]TESSC[+57.02146]F.N		F.NGIHCENNTPDCTESSCF.N	NGIHCENNTPDCTESSCF,FN,5@57.02146,12@57.02146,17@57.02146		17.1759	722.3	controllerType=0 controllerNumber=1 scan=5399	2	1071.4	1071.4	647.9	-0.3		2141.8	2141.8	Specific		>mN1ECD	1	C5(Carbamidomethyl / 57.0215); C12(Carbamidomethyl / 57.0215); C17(Carbamidomethyl / 57.0215)	File10600_Scan5399	HCD	0	0	0	0	1.2e-12	1.4e-12
	976	F.NGIHC[+57.02146]ENNTPDC[+57.02146]TESSC[+57.02146]F.N		F.NGIHCENNTPDCTESSCF.N	NGIHCENNTPDCTESSCF,FN,5@57.02146,12@57.02146,17@57.02146		17.4243	572.3	controllerType=0 controllerNumber=1 scan=5507	2	1071.4	1071.4	542.9	-4.18		2141.79	2141.8	Specific		>mN1ECD	1	C5(Carbamidomethyl / 57.0215); C12(Carbamidomethyl / 57.0215); C17(Carbamidomethyl / 57.0215)	File10600_Scan5507	HCD	0	0	0	0	8.2e-10	9.5e-10
	976	F.NGIHC[+57.02146]ENNTPDC[+57.02146]TESSC[+57.02146]F.N		F.NGIHCENNTPDCTESSCF.N	NGIHCENNTPDCTESSCF,FN,5@57.02146,12@57.02146,17@57.02146		17.2728	557.3	controllerType=0 controllerNumber=1 scan=5441	3	714.602	714.603	552.6	-1.45		2141.79	2141.8	Specific		>mN1ECD	1	C5(Carbamidomethyl / 57.0215); C12(Carbamidomethyl / 57.0215); C17(Carbamidomethyl / 57.0215)	File10600_Scan5441	HCD	0	0	0	0	1.2e-08	1.4e-08
	976	F.NGIHC[+57.02146]ENNTPDC[+57.02146]TESSC[+57.02146]F.N		F.NGIHCENNTPDCTESSCF.N	NGIHCENNTPDCTESSCF,FN,5@57.02146,12@57.02146,17@57.02146		17.157	496.6	controllerType=0 controllerNumber=1 scan=5391	3	714.604	714.603	496.6	1.03		2141.8	2141.8	Specific		>mN1ECD	1	C5(Carbamidomethyl / 57.0215); C12(Carbamidomethyl / 57.0215); C17(Carbamidomethyl / 57.0215)	File10600_Scan5391	HCD	0	0	0	0	2.6e-07	3e-07
	976	F.NGIHC[+57.02146]ENNTPDC[+57.02146]TESSC[+57.02146]F.N		F.NGIHCENNTPDCTESSCF.N	NGIHCENNTPDCTESSCF,FN,5@57.02146,12@57.02146,17@57.02146		17.4137	495.9	controllerType=0 controllerNumber=1 scan=5503	3	714.602	714.603	495.9	-1.53		2141.79	2141.8	Specific		>mN1ECD	1	C5(Carbamidomethyl / 57.0215); C12(Carbamidomethyl / 57.0215); C17(Carbamidomethyl / 57.0215)	File10600_Scan5503	HCD	0	0	0	0	1.6e-08	1.9e-08
	994	F.NGGTC[+57.02146]VD[+15.99492]GINS[+802.28552]F.T	D7(b-oxidation / 15.9949); S11(OGlycan / 802.2855)	F.NGGTCVDGINSF.T	NGGTCVDGINSF,FT,5@57.02146,7@15.99492,11@802.28552	HexNAc(1)Hex(1)Fuc(1)NeuAc(1)	25.0623	445.3	controllerType=0 controllerNumber=1 scan=8826	2	1029.91	1029.91	24.4	0.99		2058.81	2058.81	Specific	11	>mN1ECD	1	C5(Carbamidomethyl / 57.0215)	File10600_Scan8826	HCD	0	0	0	0	4.2e-06	5e-06
	994	F.NGGTC[+57.02146]VDGINS[+802.28552]F.T	S11(OGlycan / 802.2855)	F.NGGTCVDGINSF.T	NGGTCVDGINSF,FT,5@57.02146,11@802.28552	HexNAc(1)Hex(1)Fuc(1)NeuAc(1)	24.3244	558.7	controllerType=0 controllerNumber=1 scan=8508	2	1021.91	1021.91	54.4	2.39		2042.82	2042.81	Specific	11	>mN1ECD	1	C5(Carbamidomethyl / 57.0215)	File10600_Scan8508	HCD	0	0	0	0	1.6e-06	1.9e-06
	994	F.NGGTC[+57.02146]VDGINS[+802.28552]F.T	S11(OGlycan / 802.2855)	F.NGGTCVDGINSF.T	NGGTCVDGINSF,FT,5@57.02146,11@802.28552	HexNAc(1)Hex(1)Fuc(1)NeuAc(1)	24.6543	481.9	controllerType=0 controllerNumber=1 scan=8650	2	1021.91	1021.91	40.8	0.6		2042.81	2042.81	Specific	11	>mN1ECD	1	C5(Carbamidomethyl / 57.0215)	File10600_Scan8650	HCD	0	0	0	0	1.5e-06	1.7e-06
	994	F.NGGTC[+57.02146]VDGINS[+802.28552]F.T	S11(OGlycan / 802.2855)	F.NGGTCVDGINSF.T	NGGTCVDGINSF,FT,5@57.02146,11@802.28552	HexNAc(1)Hex(1)Fuc(1)NeuAc(1)	24.7825	465.5	controllerType=0 controllerNumber=1 scan=8706	2	1021.91	1021.91	40.3	-1.73		2042.81	2042.81	Specific	11	>mN1ECD	1	C5(Carbamidomethyl / 57.0215)	File10600_Scan8706	HCD	0	0	0	0	4.1e-07	4.7e-07
	994	F.NGGTC[+57.02146]VD[+15.99492]GINS[+349.13728]F.T	D7(b-oxidation / 15.9949); S11(OGlycan / 349.1373)	F.NGGTCVDGINSF.T	NGGTCVDGINSF,FT,5@57.02146,7@15.99492,11@349.13728	HexNAc(1)Fuc(1)	22.0441	433.3	controllerType=0 controllerNumber=1 scan=7530	2	803.332	803.333	37.9	-0.43		1605.66	1605.66	Specific	11	>mN1ECD	1	C5(Carbamidomethyl / 57.0215)	File10600_Scan7530	HCD	0	0	0	0	4.8e-07	5.5e-07
	994	F.NGGTC[+57.02146]VD[+15.99492]GINS[+349.13728]F.T	D7(b-oxidation / 15.9949); S11(OGlycan / 349.1373)	F.NGGTCVDGINSF.T	NGGTCVDGINSF,FT,5@57.02146,7@15.99492,11@349.13728	HexNAc(1)Fuc(1)	22.1736	417	controllerType=0 controllerNumber=1 scan=7587	2	803.332	803.333	47.5	-1.72		1605.66	1605.66	Specific	11	>mN1ECD	1	C5(Carbamidomethyl / 57.0215)	File10600_Scan7587	HCD	0	0	0	0	3.8e-07	4.4e-07
	994	F.NGGTC[+57.02146]VDGINS[+349.13728]F.T	S11(OGlycan / 349.1373)	F.NGGTCVDGINSF.T	NGGTCVDGINSF,FT,5@57.02146,11@349.13728	HexNAc(1)Fuc(1)	21.3444	560.7	controllerType=0 controllerNumber=1 scan=7225	2	795.333	795.335	60.1	-3.4		1589.66	1589.66	Specific	11	>mN1ECD	1	C5(Carbamidomethyl / 57.0215)	File10600_Scan7225	HCD	0	0	0	0	7.1e-10	8.2e-10
	994	F.NGGTC[+57.02146]VDGINS[+349.13728]F.T	S11(OGlycan / 349.1373)	F.NGGTCVDGINSF.T	NGGTCVDGINSF,FT,5@57.02146,11@349.13728	HexNAc(1)Fuc(1)	21.4713	465.3	controllerType=0 controllerNumber=1 scan=7279	2	795.333	795.335	27.7	-2.71		1589.66	1589.66	Specific	11	>mN1ECD	1	C5(Carbamidomethyl / 57.0215)	File10600_Scan7279	HCD	0	0	0	0	3.9e-07	4.6e-07
	1006	F.TC[+57.02146]LC[+57.02146]PPGFT[+203.07937]GSY.C	T9(OGlycan / 203.0794)	F.TCLCPPGFTGSY.C	TCLCPPGFTGSY,FC,2@57.02146,4@57.02146,9@203.07937	HexNAc(1)	23.1437	600.4	controllerType=0 controllerNumber=1 scan=8004	2	781.827	781.829	0	-1.52		1562.65	1562.65	Specific	9	>mN1ECD	1	C2(Carbamidomethyl / 57.0215); C4(Carbamidomethyl / 57.0215)	File10600_Scan8004	HCD	0	0	0	0	4.4e-10	5.2e-10
	1006	F.TC[+57.02146]LC[+57.02146]PPGFT[+203.07937]GSY.C	T9(OGlycan / 203.0794)	F.TCLCPPGFTGSY.C	TCLCPPGFTGSY,FC,2@57.02146,4@57.02146,9@203.07937	HexNAc(1)	23.022	527.5	controllerType=0 controllerNumber=1 scan=7952	2	781.829	781.829	0	-0.12		1562.65	1562.65	Specific	9	>mN1ECD	1	C2(Carbamidomethyl / 57.0215); C4(Carbamidomethyl / 57.0215)	File10600_Scan7952	HCD	0	0	0	0	1.1e-07	1.3e-07
	1014	F.T[+162.05282]GS[+511.19010]YC[+57.02146]QY.D	T1(OGlycan / 162.0528); S3(OGlycan / 511.1901)	F.TGSYCQY.D	TGSYCQY,FD,1@162.05282,3@511.19010,5@57.02146	Hex(1); HexNAc(1)Hex(1)Fuc(1)	17.6935	44.7	controllerType=0 controllerNumber=1 scan=5625	2	776.291	776.293	0	-2.14		1551.57	1551.58	Specific	1;3	>mN1ECD	1	C5(Carbamidomethyl / 57.0215)	File10600_Scan5625	HCD	0	0	0	0	0.0051	0.0059
	1021	Y.DVNEC[+57.02146]DS[+162.05282]RPC[+57.02146]LHGGT[+511.19010]C[+57.02146]QDSYGTY.K	S7(OGlycan / 162.0528); T15(OGlycan / 511.1901)	Y.DVNECDSRPCLHGGTCQDSYGTY.K	DVNECDSRPCLHGGTCQDSYGTY,YK,5@57.02146,7@162.05282,10@57.02146,15@511.19010,16@57.02146	Hex(1); HexNAc(1)Hex(1)Fuc(1)	17.7385	147.1	controllerType=0 controllerNumber=1 scan=5644	3	1122.1	1122.1	10.4	-1.8		3364.29	3364.29	Specific	7;15	>mN1ECD	1	C5(Carbamidomethyl / 57.0215); C10(Carbamidomethyl / 57.0215); C16(Carbamidomethyl / 57.0215)	File10600_Scan5644	HCD	0	0	0	0	0.00037	0.00044
	1021	Y.DVNEC[+57.02146]DS[+511.19010]RPC[+57.02146]LHGGTC[+57.02146]QD[+15.99492]SYGTY.K	S7(OGlycan / 511.1901); D18(b-oxidation / 15.9949)	Y.DVNECDSRPCLHGGTCQDSYGTY.K	DVNECDSRPCLHGGTCQDSYGTY,YK,5@57.02146,7@511.19010,10@57.02146,16@57.02146,18@15.99492	HexNAc(1)Hex(1)Fuc(1)	18.072	603.2	controllerType=0 controllerNumber=1 scan=5793	3	1073.41	1073.42	2.5	-1.6		3218.23	3218.24	Specific	7	>mN1ECD	1	C5(Carbamidomethyl / 57.0215); C10(Carbamidomethyl / 57.0215); C16(Carbamidomethyl / 57.0215)	File10600_Scan5793	HCD	0	0	0	0	1.1e-09	1.3e-09
	1021	Y.DVNEC[+57.02146]DS[+511.19010]RPC[+57.02146]LHGGTC[+57.02146]QD[+15.99492]SYGTY.K	S7(OGlycan / 511.1901); D18(b-oxidation / 15.9949)	Y.DVNECDSRPCLHGGTCQDSYGTY.K	DVNECDSRPCLHGGTCQDSYGTY,YK,5@57.02146,7@511.19010,10@57.02146,16@57.02146,18@15.99492	HexNAc(1)Hex(1)Fuc(1)	18.202	428.2	controllerType=0 controllerNumber=1 scan=5852	3	1073.42	1073.42	2.5	-1.03		3218.23	3218.24	Specific	7	>mN1ECD	1	C5(Carbamidomethyl / 57.0215); C10(Carbamidomethyl / 57.0215); C16(Carbamidomethyl / 57.0215)	File10600_Scan5852	HCD	0	0	0	0	3.2e-07	3.8e-07
	1021	Y.DVNEC[+57.02146]DS[+162.05282]RPC[+57.02146]LHGGT[+349.13728]C[+57.02146]QDSYGTY.K	S7(OGlycan / 162.0528); T15(OGlycan / 349.1373)	Y.DVNECDSRPCLHGGTCQDSYGTY.K	DVNECDSRPCLHGGTCQDSYGTY,YK,5@57.02146,7@162.05282,10@57.02146,15@349.13728,16@57.02146	Hex(1); HexNAc(1)Fuc(1)	17.7363	507.7	controllerType=0 controllerNumber=1 scan=5643	3	1068.09	1068.09	4.6	0.09		3202.24	3202.24	Specific	7;15	>mN1ECD	1	C5(Carbamidomethyl / 57.0215); C10(Carbamidomethyl / 57.0215); C16(Carbamidomethyl / 57.0215)	File10600_Scan5643	HCD	0	0	0	0	6.8e-07	8e-07
	1021	Y.DVNEC[+57.02146]DS[+162.05282]RPC[+57.02146]LHGGT[+349.13728]C[+57.02146]QDSYGTY.K	S7(OGlycan / 162.0528); T15(OGlycan / 349.1373)	Y.DVNECDSRPCLHGGTCQDSYGTY.K	DVNECDSRPCLHGGTCQDSYGTY,YK,5@57.02146,7@162.05282,10@57.02146,15@349.13728,16@57.02146	Hex(1); HexNAc(1)Fuc(1)	17.8691	473	controllerType=0 controllerNumber=1 scan=5702	3	1068.09	1068.09	7.8	-0.03		3202.24	3202.24	Specific	7;15	>mN1ECD	1	C5(Carbamidomethyl / 57.0215); C10(Carbamidomethyl / 57.0215); C16(Carbamidomethyl / 57.0215)	File10600_Scan5702	HCD	0	0	0	0	9.4e-07	1.1e-06
	1021	Y.DVNEC[+57.02146]DS[+349.13728]RPC[+57.02146]LHGGTC[+57.02146]QD[+15.99492]SYGTY.K	S7(OGlycan / 349.1373); D18(b-oxidation / 15.9949)	Y.DVNECDSRPCLHGGTCQDSYGTY.K	DVNECDSRPCLHGGTCQDSYGTY,YK,5@57.02146,7@349.13728,10@57.02146,16@57.02146,18@15.99492	HexNAc(1)Fuc(1)	18.2985	380.4	controllerType=0 controllerNumber=1 scan=5894	3	1019.4	1019.4	2.5	0.38		3056.18	3056.18	Specific	7	>mN1ECD	1	C5(Carbamidomethyl / 57.0215); C10(Carbamidomethyl / 57.0215); C16(Carbamidomethyl / 57.0215)	File10600_Scan5894	HCD	0	0	0	0	1.6e-06	1.8e-06
	1032	L.HGGT[+162.05282]C[+57.02146]QDS[+146.05791]YGTY.K	T4(OGlycan / 162.0528); S8(OGlycan / 146.0579)	L.HGGTCQDSYGTY.K	HGGTCQDSYGTY,LK,4@162.05282,5@57.02146,8@146.05791	Hex(1); Fuc(1)	20.076	20.9	controllerType=0 controllerNumber=1 scan=6667	2	827.317	827.315	1.8	2.98		1653.63	1653.62	Specific	4;8	>mN1ECD	1	C5(Carbamidomethyl / 57.0215)	File10600_Scan6667	HCD	0.034	0.037	0.089	0.096	0.035	0.038
	1032	L.HGGT[+146.05791]C[+57.02146]QDS[+146.05791]YGTY.K	T4(OGlycan / 146.0579); S8(OGlycan / 146.0579)	L.HGGTCQDSYGTY.K	HGGTCQDSYGTY,LK,4@146.05791,5@57.02146,8@146.05791	Fuc(1); Fuc(1)	19.7885	2.6	controllerType=0 controllerNumber=1 scan=6542	2	819.321	819.317	2.6	5.04		1637.64	1637.63	Specific	4;8	>mN1ECD	1	C5(Carbamidomethyl / 57.0215)	File10600_Scan6542	HCD	0.035	0.037	0.09	0.097	0.035	0.038
	1044	Y.KC[+57.02146]T[+203.07937]C[+57.02146]PQGYTGL.N	T3(OGlycan / 203.0794)	Y.KCTCPQGYTGL.N	KCTCPQGYTGL,YN,2@57.02146,3@203.07937,4@57.02146	HexNAc(1)	15.8832	299.8	controllerType=0 controllerNumber=1 scan=4833	2	744.327	744.329	11.3	-3.14		1487.65	1487.65	Specific	3	>mN1ECD	1	C2(Carbamidomethyl / 57.0215); C4(Carbamidomethyl / 57.0215)	File10600_Scan4833	HCD	0	0	0	0	7.6e-07	8.8e-07
	1044	Y.KC[+57.02146]TC[+57.02146]PQGYTGL.N		Y.KCTCPQGYTGL.N	KCTCPQGYTGL,YN,2@57.02146,4@57.02146		16.0927	600.9	controllerType=0 controllerNumber=1 scan=4923	2	642.788	642.789	504.3	-1.81		1284.57	1284.57	Specific		>mN1ECD	1	C2(Carbamidomethyl / 57.0215); C4(Carbamidomethyl / 57.0215)	File10600_Scan4923	HCD	0	0	0	0	4.2e-11	4.8e-11
	1044	Y.KC[+57.02146]TC[+57.02146]PQGYTGL.N		Y.KCTCPQGYTGL.N	KCTCPQGYTGL,YN,2@57.02146,4@57.02146		16.2244	582.9	controllerType=0 controllerNumber=1 scan=4981	2	642.787	642.789	582.9	-2.76		1284.57	1284.57	Specific		>mN1ECD	1	C2(Carbamidomethyl / 57.0215); C4(Carbamidomethyl / 57.0215)	File10600_Scan4981	HCD	0	0	0	0	3.1e-10	3.6e-10
	1044	Y.KC[+57.02146]TC[+57.02146]PQGYTGL.N		Y.KCTCPQGYTGL.N	KCTCPQGYTGL,YN,2@57.02146,4@57.02146		15.9788	341.3	controllerType=0 controllerNumber=1 scan=4874	2	642.787	642.789	341.3	-3.05		1284.57	1284.57	Specific		>mN1ECD	1	C2(Carbamidomethyl / 57.0215); C4(Carbamidomethyl / 57.0215)	File10600_Scan4874	HCD	0	0	0	0	2.3e-06	2.7e-06
	1044	Y.KC[+57.02146]TC[+57.02146]PQGY.T		Y.KCTCPQGY.T	KCTCPQGY,YT,2@57.02146,4@57.02146		11.3216	372.7	controllerType=0 controllerNumber=1 scan=2864	2	507.211	507.213	307.8	-3.38		1013.41	1013.42	Specific		>mN1ECD	1	C2(Carbamidomethyl / 57.0215); C4(Carbamidomethyl / 57.0215)	File10600_Scan2864	HCD	0	0	0	0	3.8e-06	4.4e-06
	1044	Y.KC[+57.02146]TC[+57.02146]PQGY.T		Y.KCTCPQGY.T	KCTCPQGY,YT,2@57.02146,4@57.02146		11.1167	316.7	controllerType=0 controllerNumber=1 scan=2782	2	507.212	507.213	254.9	-1.39		1013.42	1013.42	Specific		>mN1ECD	1	C2(Carbamidomethyl / 57.0215); C4(Carbamidomethyl / 57.0215)	File10600_Scan2782	HCD	0	0	0	0	1.8e-05	2.1e-05
	1044	Y.KC[+57.02146]TC[+57.02146]PQGY.T		Y.KCTCPQGY.T	KCTCPQGY,YT,2@57.02146,4@57.02146		11.2189	315.7	controllerType=0 controllerNumber=1 scan=2822	2	507.212	507.213	315.7	-2.17		1013.42	1013.42	Specific		>mN1ECD	1	C2(Carbamidomethyl / 57.0215); C4(Carbamidomethyl / 57.0215)	File10600_Scan2822	HCD	0	0	0	0	1.2e-05	1.4e-05
	1044	Y.KC[+57.02146]TC[+57.02146]PQGY.T		Y.KCTCPQGY.T	KCTCPQGY,YT,2@57.02146,4@57.02146		11.0028	303.1	controllerType=0 controllerNumber=1 scan=2740	2	507.211	507.213	276	-2.29		1013.42	1013.42	Specific		>mN1ECD	1	C2(Carbamidomethyl / 57.0215); C4(Carbamidomethyl / 57.0215)	File10600_Scan2740	HCD	0	0	0	0	1.4e-05	1.6e-05
	1044	Y.KC[+57.02146]TC[+57.02146]PQGY.T		Y.KCTCPQGY.T	KCTCPQGY,YT,2@57.02146,4@57.02146		11.4418	259.8	controllerType=0 controllerNumber=1 scan=2915	2	507.211	507.213	253.7	-4.04		1013.41	1013.42	Specific		>mN1ECD	1	C2(Carbamidomethyl / 57.0215); C4(Carbamidomethyl / 57.0215)	File10600_Scan2915	HCD	0	0	0	0	2.8e-05	3.3e-05
	1052	Y.TGLNC[+57.02146]QNLVRW.C		Y.TGLNCQNLVRW.C	TGLNCQNLVRW,YC,5@57.02146		22.0868	785.3	controllerType=0 controllerNumber=1 scan=7548	2	680.842	680.843	785.3	-1.8		1360.68	1360.68	Specific		>mN1ECD	1	C5(Carbamidomethyl / 57.0215)	File10600_Scan7548	HCD	0	0	0	0	3.6e-13	4.2e-13
	1052	Y.TGLNC[+57.02146]QNLVRW.C		Y.TGLNCQNLVRW.C	TGLNCQNLVRW,YC,5@57.02146		21.9634	767.9	controllerType=0 controllerNumber=1 scan=7493	2	680.843	680.843	767.9	-0.64		1360.68	1360.68	Specific		>mN1ECD	1	C5(Carbamidomethyl / 57.0215)	File10600_Scan7493	HCD	0	0	0	0	3e-13	3.5e-13
	1052	Y.TGLNC[+57.02146]QNLVRW.C		Y.TGLNCQNLVRW.C	TGLNCQNLVRW,YC,5@57.02146		22.2121	676.6	controllerType=0 controllerNumber=1 scan=7603	2	680.842	680.843	676.6	-1.35		1360.68	1360.68	Specific		>mN1ECD	1	C5(Carbamidomethyl / 57.0215)	File10600_Scan7603	HCD	0	0	0	0	2.4e-11	2.8e-11
	1052	Y.TGLNC[+57.02146]QNLVRW.C		Y.TGLNCQNLVRW.C	TGLNCQNLVRW,YC,5@57.02146		21.8486	594.6	controllerType=0 controllerNumber=1 scan=7444	2	680.843	680.843	594.6	-0.01		1360.68	1360.68	Specific		>mN1ECD	1	C5(Carbamidomethyl / 57.0215)	File10600_Scan7444	HCD	0	0	0	0	8.9e-09	1e-08
	1052	Y.TGLNC[+57.02146]QNL.V		Y.TGLNCQNL.V	TGLNCQNL,YV,5@57.02146		17.6775	404	controllerType=0 controllerNumber=1 scan=5617	2	460.218	460.219	404	-1.42		919.429	919.43	Specific		>mN1ECD	1	C5(Carbamidomethyl / 57.0215)	File10600_Scan5617	HCD	0	0	0	0	1.8e-07	2e-07
	1052	Y.TGLNC[+57.02146]QNL.V		Y.TGLNCQNL.V	TGLNCQNL,YV,5@57.02146		17.5555	402.5	controllerType=0 controllerNumber=1 scan=5564	2	460.218	460.219	402.5	-1.35		919.429	919.43	Specific		>mN1ECD	1	C5(Carbamidomethyl / 57.0215)	File10600_Scan5564	HCD	0	0	0	0	2.4e-07	2.8e-07
	1052	Y.TGLNC[+57.02146]QNL.V		Y.TGLNCQNL.V	TGLNCQNL,YV,5@57.02146		17.8027	312.8	controllerType=0 controllerNumber=1 scan=5672	2	460.218	460.219	312.8	-0.95		919.429	919.43	Specific		>mN1ECD	1	C5(Carbamidomethyl / 57.0215)	File10600_Scan5672	HCD	0	0	0	0	2e-05	2.3e-05
	1055	L.NC[+57.02146]QNLVRW.C		L.NCQNLVRW.C	NCQNLVRW,LC,2@57.02146		19.2003	515.2	controllerType=0 controllerNumber=1 scan=6287	2	545.266	545.266	515.2	-0.91		1089.52	1089.53	Specific		>mN1ECD	1	C2(Carbamidomethyl / 57.0215)	File10600_Scan6287	HCD	0	0	0	0	5.9e-09	6.9e-09
	1055	L.NC[+57.02146]QNLVRW.C		L.NCQNLVRW.C	NCQNLVRW,LC,2@57.02146		19.0721	482.9	controllerType=0 controllerNumber=1 scan=6232	2	545.266	545.266	482.9	-1.13		1089.52	1089.53	Specific		>mN1ECD	1	C2(Carbamidomethyl / 57.0215)	File10600_Scan6232	HCD	0	0	0	0	5.6e-09	6.5e-09
	1055	L.NC[+57.02146]QNLVRW.C		L.NCQNLVRW.C	NCQNLVRW,LC,2@57.02146		18.9525	468.4	controllerType=0 controllerNumber=1 scan=6180	2	545.266	545.266	468.4	-1.24		1089.52	1089.53	Specific		>mN1ECD	1	C2(Carbamidomethyl / 57.0215)	File10600_Scan6180	HCD	0	0	0	0	7.2e-09	8.4e-09
	1055	L.NC[+57.02146]QNLVRW.C		L.NCQNLVRW.C	NCQNLVRW,LC,2@57.02146		19.361	351.8	controllerType=0 controllerNumber=1 scan=6357	2	545.265	545.266	351.8	-2.25		1089.52	1089.53	Specific		>mN1ECD	1	C2(Carbamidomethyl / 57.0215)	File10600_Scan6357	HCD	0	0	0	0	4.8e-06	5.6e-06
	1060	L.VRWC[+57.02146]DS[+162.05282]APC[+57.02146]KNGGRC[+57.02146]W.Q	S6(OGlycan / 162.0528)	L.VRWCDSAPCKNGGRCW.Q	VRWCDSAPCKNGGRCW,LQ,4@57.02146,6@162.05282,9@57.02146,15@57.02146	Hex(1)	16.1025	525.1	controllerType=0 controllerNumber=1 scan=4928	4	543.485	543.486	187.4	-1.29		2170.92	2170.92	Specific	6	>mN1ECD	1	C4(Carbamidomethyl / 57.0215); C9(Carbamidomethyl / 57.0215); C15(Carbamidomethyl / 57.0215)	File10600_Scan4928	HCD	0	0	0	0	1.5e-08	1.8e-08
	1063	W.C[+57.02146]DS[+162.05282]APC[+57.02146]KNGGRC[+57.02146]W.Q	S3(OGlycan / 162.0528)	W.CDSAPCKNGGRCW.Q	CDSAPCKNGGRCW,WQ,1@57.02146,3@162.05282,6@57.02146,12@57.02146	Hex(1)	12.6193	666.8	controllerType=0 controllerNumber=1 scan=3417	3	577.228	577.229	284.7	-1.81		1729.67	1729.67	Specific	3	>mN1ECD	1	C1(Carbamidomethyl / 57.0215); C6(Carbamidomethyl / 57.0215); C12(Carbamidomethyl / 57.0215)	File10600_Scan3417	HCD	0	0	0	0	3.4e-12	3.9e-12
	1063	W.C[+57.02146]DS[+162.05282]APC[+57.02146]KNGGRC[+57.02146]W.Q	S3(OGlycan / 162.0528)	W.CDSAPCKNGGRCW.Q	CDSAPCKNGGRCW,WQ,1@57.02146,3@162.05282,6@57.02146,12@57.02146	Hex(1)	12.829	665.9	controllerType=0 controllerNumber=1 scan=3505	3	577.228	577.229	272.1	-2.34		1729.67	1729.67	Specific	3	>mN1ECD	1	C1(Carbamidomethyl / 57.0215); C6(Carbamidomethyl / 57.0215); C12(Carbamidomethyl / 57.0215)	File10600_Scan3505	HCD	0	0	0	0	3.9e-12	4.5e-12
	1063	W.C[+57.02146]DS[+162.05282]APC[+57.02146]KNGGRC[+57.02146]W.Q	S3(OGlycan / 162.0528)	W.CDSAPCKNGGRCW.Q	CDSAPCKNGGRCW,WQ,1@57.02146,3@162.05282,6@57.02146,12@57.02146	Hex(1)	12.7233	565	controllerType=0 controllerNumber=1 scan=3462	3	577.228	577.229	216.8	-2.34		1729.67	1729.67	Specific	3	>mN1ECD	1	C1(Carbamidomethyl / 57.0215); C6(Carbamidomethyl / 57.0215); C12(Carbamidomethyl / 57.0215)	File10600_Scan3462	HCD	0	0	0	0	2.3e-10	2.7e-10
	1082	Y.HC[+57.02146]EC[+57.02146]RSGW.T		Y.HCECRSGW.T	HCECRSGW,YT,2@57.02146,4@57.02146		10.4509	436.8	controllerType=0 controllerNumber=1 scan=2536	2	546.21	546.211	436.8	-1.51		1091.41	1091.41	Specific		>mN1ECD	1	C2(Carbamidomethyl / 57.0215); C4(Carbamidomethyl / 57.0215)	File10600_Scan2536	HCD	0	0	0	0	3.5e-07	4e-07
	1090	W.TGVNC[+57.02146]DVLSVSC[+57.02146]EVAAQKRGIDVTLL.C		W.TGVNCDVLSVSCEVAAQKRGIDVTLL.C	TGVNCDVLSVSCEVAAQKRGIDVTLL,WC,5@57.02146,12@57.02146		26.0506	835.3	controllerType=0 controllerNumber=1 scan=9254	3	935.479	935.481	835.3	-1.56		2804.42	2804.43	Specific		>mN1ECD	1	C5(Carbamidomethyl / 57.0215); C12(Carbamidomethyl / 57.0215)	File10600_Scan9254	HCD	0	0	0	0	1.9e-13	2.2e-13
	1090	W.TGVNC[+57.02146]DVLSVSC[+57.02146]EVAAQKRGIDVTLL.C		W.TGVNCDVLSVSCEVAAQKRGIDVTLL.C	TGVNCDVLSVSCEVAAQKRGIDVTLL,WC,5@57.02146,12@57.02146		25.9598	668.5	controllerType=0 controllerNumber=1 scan=9215	3	935.478	935.481	668.5	-3.26		2804.42	2804.43	Specific		>mN1ECD	1	C5(Carbamidomethyl / 57.0215); C12(Carbamidomethyl / 57.0215)	File10600_Scan9215	HCD	0	0	0	0	1e-10	1.2e-10
	1090	W.TGVNC[+57.02146]DVLSVSC[+57.02146]EVAAQKRGIDVTLL.C		W.TGVNCDVLSVSCEVAAQKRGIDVTLL.C	TGVNCDVLSVSCEVAAQKRGIDVTLL,WC,5@57.02146,12@57.02146		26.1886	573.9	controllerType=0 controllerNumber=1 scan=9314	3	935.48	935.481	573.9	-1.3		2804.42	2804.43	Specific		>mN1ECD	1	C5(Carbamidomethyl / 57.0215); C12(Carbamidomethyl / 57.0215)	File10600_Scan9314	HCD	0	0	0	0	1.1e-08	1.3e-08
	1090	W.TGVNC[+57.02146]DVL.S		W.TGVNCDVL.S	TGVNCDVL,WS,5@57.02146		19.048	470.8	controllerType=0 controllerNumber=1 scan=6221	2	439.207	439.208	470.8	-1.81		877.407	877.408	Specific		>mN1ECD	1	C5(Carbamidomethyl / 57.0215)	File10600_Scan6221	HCD	0	0	0	0	1.2e-07	1.4e-07
	1090	W.TGVNC[+57.02146]DVL.S		W.TGVNCDVL.S	TGVNCDVL,WS,5@57.02146		19.1751	459.1	controllerType=0 controllerNumber=1 scan=6276	2	439.207	439.208	459.1	-1.19		877.407	877.408	Specific		>mN1ECD	1	C5(Carbamidomethyl / 57.0215)	File10600_Scan6276	HCD	0	0	0	0	4.5e-07	5.2e-07
	1090	W.TGVNC[+57.02146]DVL.S		W.TGVNCDVL.S	TGVNCDVL,WS,5@57.02146		18.9263	442.7	controllerType=0 controllerNumber=1 scan=6169	2	439.207	439.208	442.7	-2.58		877.406	877.408	Specific		>mN1ECD	1	C5(Carbamidomethyl / 57.0215)	File10600_Scan6169	HCD	0	0	0	0	4.3e-07	5.1e-07
	1098	L.SVSC[+57.02146]EVAAQKRGIDVTLL.C		L.SVSCEVAAQKRGIDVTLL.C	SVSCEVAAQKRGIDVTLL,LC,4@57.02146		21.0511	793	controllerType=0 controllerNumber=1 scan=7095	2	973.52	973.522	481.4	-2.33		1946.03	1946.04	Specific		>mN1ECD	1	C4(Carbamidomethyl / 57.0215)	File10600_Scan7095	HCD	0	0	0	0	5.3e-13	6.1e-13
	1098	L.SVSC[+57.02146]EVAAQKRGIDVTLL.C		L.SVSCEVAAQKRGIDVTLL.C	SVSCEVAAQKRGIDVTLL,LC,4@57.02146		21.1786	673	controllerType=0 controllerNumber=1 scan=7153	2	973.521	973.522	497.7	-1.07		1946.04	1946.04	Specific		>mN1ECD	1	C4(Carbamidomethyl / 57.0215)	File10600_Scan7153	HCD	0	0	0	0	3.2e-11	3.7e-11
	1098	L.SVSC[+57.02146]EVAAQKRGIDVTLL.C		L.SVSCEVAAQKRGIDVTLL.C	SVSCEVAAQKRGIDVTLL,LC,4@57.02146		21.5107	617.3	controllerType=0 controllerNumber=1 scan=7296	3	649.35	649.351	369.6	-0.95		1946.04	1946.04	Specific		>mN1ECD	1	C4(Carbamidomethyl / 57.0215)	File10600_Scan7296	HCD	0	0	0	0	1.2e-09	1.4e-09
	1098	L.SVSC[+57.02146]EVAAQKRGIDVTLL.C		L.SVSCEVAAQKRGIDVTLL.C	SVSCEVAAQKRGIDVTLL,LC,4@57.02146		21.2838	605.8	controllerType=0 controllerNumber=1 scan=7199	3	649.349	649.351	397.1	-3.12		1946.03	1946.04	Specific		>mN1ECD	1	C4(Carbamidomethyl / 57.0215)	File10600_Scan7199	HCD	0	0	0	0	9.1e-11	1.1e-10
	1098	L.SVSC[+57.02146]EVAAQKRGIDVTLL.C		L.SVSCEVAAQKRGIDVTLL.C	SVSCEVAAQKRGIDVTLL,LC,4@57.02146		21.1595	600.8	controllerType=0 controllerNumber=1 scan=7144	3	649.35	649.351	378.7	-1.8		1946.03	1946.04	Specific		>mN1ECD	1	C4(Carbamidomethyl / 57.0215)	File10600_Scan7144	HCD	0	0	0	0	8.1e-11	9.5e-11
	1098	L.SVSC[+57.02146]EVAAQKRGIDVTLL.C		L.SVSCEVAAQKRGIDVTLL.C	SVSCEVAAQKRGIDVTLL,LC,4@57.02146		20.9227	565.7	controllerType=0 controllerNumber=1 scan=7036	3	649.349	649.351	317.7	-2.55		1946.03	1946.04	Specific		>mN1ECD	1	C4(Carbamidomethyl / 57.0215)	File10600_Scan7036	HCD	0	0	0	0	3.1e-08	3.7e-08
	1098	L.SVSC[+57.02146]EVAAQKRGIDVTLL.C		L.SVSCEVAAQKRGIDVTLL.C	SVSCEVAAQKRGIDVTLL,LC,4@57.02146		21.0407	558.7	controllerType=0 controllerNumber=1 scan=7089	3	649.349	649.351	306.6	-2.36		1946.03	1946.04	Specific		>mN1ECD	1	C4(Carbamidomethyl / 57.0215)	File10600_Scan7089	HCD	0	0	0	0	2.3e-07	2.7e-07
	1098	L.SVSC[+57.02146]EVAAQKRGIDVTLL.C		L.SVSCEVAAQKRGIDVTLL.C	SVSCEVAAQKRGIDVTLL,LC,4@57.02146		21.6344	509.9	controllerType=0 controllerNumber=1 scan=7350	3	649.35	649.351	285.7	-1.42		1946.03	1946.04	Specific		>mN1ECD	1	C4(Carbamidomethyl / 57.0215)	File10600_Scan7350	HCD	0	0	0	0	4.9e-07	5.7e-07
	1098	L.SVSC[+57.02146]EVAAQKRGIDVTLL.C		L.SVSCEVAAQKRGIDVTLL.C	SVSCEVAAQKRGIDVTLL,LC,4@57.02146		21.3863	384.6	controllerType=0 controllerNumber=1 scan=7242	3	649.349	649.351	252	-2.08		1946.03	1946.04	Specific		>mN1ECD	1	C4(Carbamidomethyl / 57.0215)	File10600_Scan7242	HCD	0	0	0	0	1.4e-06	1.6e-06
	1098	L.SVSC[+57.02146]EVAAQKRGIDVTL.L		L.SVSCEVAAQKRGIDVTL.L	SVSCEVAAQKRGIDVTL,LL,4@57.02146		19.113	516.9	controllerType=0 controllerNumber=1 scan=6250	3	611.655	611.656	403.7	-1.68		1832.95	1832.95	Specific		>mN1ECD	1	C4(Carbamidomethyl / 57.0215)	File10600_Scan6250	HCD	0	0	0	0	7.8e-09	9.1e-09
	1098	L.SVSC[+57.02146]EVAAQKRGIDVTL.L		L.SVSCEVAAQKRGIDVTL.L	SVSCEVAAQKRGIDVTL,LL,4@57.02146		19.2281	418.8	controllerType=0 controllerNumber=1 scan=6299	3	611.656	611.656	356.6	-0.38		1832.95	1832.95	Specific		>mN1ECD	1	C4(Carbamidomethyl / 57.0215)	File10600_Scan6299	HCD	0	0	0	0	3.6e-07	4.2e-07
	1098	L.SVSC[+57.02146]EVAAQKRGIDVTL.L		L.SVSCEVAAQKRGIDVTL.L	SVSCEVAAQKRGIDVTL,LL,4@57.02146		19.0659	414.7	controllerType=0 controllerNumber=1 scan=6230	3	611.655	611.656	345.9	-1.68		1832.95	1832.95	Specific		>mN1ECD	1	C4(Carbamidomethyl / 57.0215)	File10600_Scan6230	HCD	0	0	0	0	5.7e-07	6.7e-07
	1115	L.LC[+57.02146]QHGGLC[+57.02146]VDEGDKHY.C		L.LCQHGGLCVDEGDKHY.C	LCQHGGLCVDEGDKHY,LC,2@57.02146,8@57.02146		14.6405	737.5	controllerType=0 controllerNumber=1 scan=4290	3	629.941	629.942	737.5	-1.16		1887.81	1887.81	Specific		>mN1ECD	1	C2(Carbamidomethyl / 57.0215); C8(Carbamidomethyl / 57.0215)	File10600_Scan4290	HCD	0	0	0	0	7.4e-12	8.6e-12
	1115	L.LC[+57.02146]QHGGLC[+57.02146]VDEGDKHY.C		L.LCQHGGLCVDEGDKHY.C	LCQHGGLCVDEGDKHY,LC,2@57.02146,8@57.02146		14.684	615.7	controllerType=0 controllerNumber=1 scan=4309	4	472.707	472.708	615.7	-2.49		1887.81	1887.81	Specific		>mN1ECD	1	C2(Carbamidomethyl / 57.0215); C8(Carbamidomethyl / 57.0215)	File10600_Scan4309	HCD	0	0	0	0	1.9e-10	2.2e-10
	1115	L.LC[+57.02146]QHGGLC[+57.02146]VDEGDKHY.C		L.LCQHGGLCVDEGDKHY.C	LCQHGGLCVDEGDKHY,LC,2@57.02146,8@57.02146		14.5564	388.5	controllerType=0 controllerNumber=1 scan=4252	4	472.707	472.708	388.5	-3.26		1887.81	1887.81	Specific		>mN1ECD	1	C2(Carbamidomethyl / 57.0215); C8(Carbamidomethyl / 57.0215)	File10600_Scan4252	HCD	0	0	0	0	9.1e-07	1.1e-06
	1116	L.C[+57.02146]QHGGLC[+57.02146]VDEGDKHY.C		L.CQHGGLCVDEGDKHY.C	CQHGGLCVDEGDKHY,LC,1@57.02146,7@57.02146		13.4573	881.8	controllerType=0 controllerNumber=1 scan=3766	4	444.436	444.437	881.8	-3.06		1774.72	1774.73	Specific		>mN1ECD	1	C1(Carbamidomethyl / 57.0215); C7(Carbamidomethyl / 57.0215)	File10600_Scan3766	HCD	0	0	0	0	1.5e-15	1.8e-15
	1116	L.C[+57.02146]QHGGLC[+57.02146]VDEGDKHY.C		L.CQHGGLCVDEGDKHY.C	CQHGGLCVDEGDKHY,LC,1@57.02146,7@57.02146		13.4597	877.5	controllerType=0 controllerNumber=1 scan=3768	3	592.245	592.247	877.5	-3.16		1774.72	1774.73	Specific		>mN1ECD	1	C1(Carbamidomethyl / 57.0215); C7(Carbamidomethyl / 57.0215)	File10600_Scan3768	HCD	0	0	0	0	5.2e-15	6.1e-15
	1116	L.C[+57.02146]QHGGLC[+57.02146]VDEGDKHY.C		L.CQHGGLCVDEGDKHY.C	CQHGGLCVDEGDKHY,LC,1@57.02146,7@57.02146		13.5789	852.5	controllerType=0 controllerNumber=1 scan=3820	3	592.246	592.247	852.5	-2.33		1774.72	1774.73	Specific		>mN1ECD	1	C1(Carbamidomethyl / 57.0215); C7(Carbamidomethyl / 57.0215)	File10600_Scan3820	HCD	0	0	0	0	8.3e-15	9.7e-15
	1116	L.C[+57.02146]QHGGLC[+57.02146]VDEGDKHY.C		L.CQHGGLCVDEGDKHY.C	CQHGGLCVDEGDKHY,LC,1@57.02146,7@57.02146		13.3453	833.3	controllerType=0 controllerNumber=1 scan=3717	3	592.246	592.247	833.3	-2.23		1774.72	1774.73	Specific		>mN1ECD	1	C1(Carbamidomethyl / 57.0215); C7(Carbamidomethyl / 57.0215)	File10600_Scan3717	HCD	0	0	0	0	4.3e-14	5.1e-14
	1116	L.C[+57.02146]QHGGLC[+57.02146]VDEGDKHY.C		L.CQHGGLCVDEGDKHY.C	CQHGGLCVDEGDKHY,LC,1@57.02146,7@57.02146		13.7035	793.8	controllerType=0 controllerNumber=1 scan=3875	3	592.246	592.247	793.8	-1.72		1774.72	1774.73	Specific		>mN1ECD	1	C1(Carbamidomethyl / 57.0215); C7(Carbamidomethyl / 57.0215)	File10600_Scan3875	HCD	0	0	0	0	8.1e-13	9.4e-13
	1116	L.C[+57.02146]QHGGLC[+57.02146]VDEGDKHY.C		L.CQHGGLCVDEGDKHY.C	CQHGGLCVDEGDKHY,LC,1@57.02146,7@57.02146		13.5766	789.7	controllerType=0 controllerNumber=1 scan=3818	4	444.436	444.437	789.7	-2.72		1774.72	1774.73	Specific		>mN1ECD	1	C1(Carbamidomethyl / 57.0215); C7(Carbamidomethyl / 57.0215)	File10600_Scan3818	HCD	0	0	0	0	4.6e-13	5.4e-13
	1116	L.C[+57.02146]QHGGLC[+57.02146]VDEGDKHY.C		L.CQHGGLCVDEGDKHY.C	CQHGGLCVDEGDKHY,LC,1@57.02146,7@57.02146		13.3367	780.4	controllerType=0 controllerNumber=1 scan=3713	4	444.436	444.437	780.4	-3		1774.72	1774.73	Specific		>mN1ECD	1	C1(Carbamidomethyl / 57.0215); C7(Carbamidomethyl / 57.0215)	File10600_Scan3713	HCD	0	0	0	0	4.1e-13	4.8e-13
	1116	L.C[+57.02146]QHGGLC[+57.02146]VDEGDKHY.C		L.CQHGGLCVDEGDKHY.C	CQHGGLCVDEGDKHY,LC,1@57.02146,7@57.02146		13.7014	721.4	controllerType=0 controllerNumber=1 scan=3874	4	444.436	444.437	721.4	-2.86		1774.72	1774.73	Specific		>mN1ECD	1	C1(Carbamidomethyl / 57.0215); C7(Carbamidomethyl / 57.0215)	File10600_Scan3874	HCD	0	0	0	0	2.9e-12	3.3e-12
	1116	L.C[+57.02146]QHGGLC[+57.02146]VDEGDKHY.C		L.CQHGGLCVDEGDKHY.C	CQHGGLCVDEGDKHY,LC,1@57.02146,7@57.02146		13.8221	617.3	controllerType=0 controllerNumber=1 scan=3928	4	444.436	444.437	617.3	-2.38		1774.72	1774.73	Specific		>mN1ECD	1	C1(Carbamidomethyl / 57.0215); C7(Carbamidomethyl / 57.0215)	File10600_Scan3928	HCD	0	0	0	0	1.7e-10	1.9e-10
	1116	L.C[+57.02146]QHGGLC[+57.02146]VDEGDKHY.C		L.CQHGGLCVDEGDKHY.C	CQHGGLCVDEGDKHY,LC,1@57.02146,7@57.02146		13.509	487.1	controllerType=0 controllerNumber=1 scan=3790	2	887.864	887.867	487.1	-3.12		1774.72	1774.73	Specific		>mN1ECD	1	C1(Carbamidomethyl / 57.0215); C7(Carbamidomethyl / 57.0215)	File10600_Scan3790	HCD	0	0	0	0	2.1e-06	2.4e-06
	1168	F.S[+132.04226]C[+57.02146]KC[+57.02146]VAGYHGSN[+15.99492]C[+57.02146]SEEINEC[+57.02146]L.S	S1(OGlycan / 132.0423); N12(b-oxidation / 15.9949)	F.SCKCVAGYHGSNCSEEINECL.S	SCKCVAGYHGSNCSEEINECL,FS,1@132.04226,2@57.02146,4@57.02146,12@15.99492,13@57.02146,20@57.02146	Pent(1)	21.2395	40.9	controllerType=0 controllerNumber=1 scan=7179	4	656.259	656.261	0	-2.83		2622.01	2622.02	Specific	1	>mN1ECD	1	C2(Carbamidomethyl / 57.0215); C4(Carbamidomethyl / 57.0215); C13(Carbamidomethyl / 57.0215); C20(Carbamidomethyl / 57.0215)	File10600_Scan7179	HCD	0	0.024	0	0.064	0.0072	0.024
	1168	F.SC[+57.02146]KC[+57.02146]VAGY.H		F.SCKCVAGY.H	SCKCVAGY,FH,2@57.02146,4@57.02146		12.0742	478.7	controllerType=0 controllerNumber=1 scan=3183	2	472.701	472.702	478.7	-2.28		944.394	944.396	Specific		>mN1ECD	1	C2(Carbamidomethyl / 57.0215); C4(Carbamidomethyl / 57.0215)	File10600_Scan3183	HCD	0	0	0	0	2e-07	2.4e-07
	1168	F.SC[+57.02146]KC[+57.02146]VAGY.H		F.SCKCVAGY.H	SCKCVAGY,FH,2@57.02146,4@57.02146		12.1769	467.6	controllerType=0 controllerNumber=1 scan=3226	2	472.7	472.702	467.6	-2.86		944.394	944.396	Specific		>mN1ECD	1	C2(Carbamidomethyl / 57.0215); C4(Carbamidomethyl / 57.0215)	File10600_Scan3226	HCD	0	0	0	0	2.1e-07	2.5e-07
	1168	F.SC[+57.02146]KC[+57.02146]VAGY.H		F.SCKCVAGY.H	SCKCVAGY,FH,2@57.02146,4@57.02146		11.8672	461.3	controllerType=0 controllerNumber=1 scan=3096	2	472.701	472.702	461.3	-1.05		944.395	944.396	Specific		>mN1ECD	1	C2(Carbamidomethyl / 57.0215); C4(Carbamidomethyl / 57.0215)	File10600_Scan3096	HCD	0	0	0	0	1.9e-07	2.3e-07
	1168	F.SC[+57.02146]KC[+57.02146]VAGY.H		F.SCKCVAGY.H	SCKCVAGY,FH,2@57.02146,4@57.02146		11.9715	434.7	controllerType=0 controllerNumber=1 scan=3141	2	472.701	472.702	434.7	-2.54		944.394	944.396	Specific		>mN1ECD	1	C2(Carbamidomethyl / 57.0215); C4(Carbamidomethyl / 57.0215)	File10600_Scan3141	HCD	0	0	0	0	6.2e-07	7.2e-07
	1168	F.SC[+57.02146]KC[+57.02146]VAGY.H		F.SCKCVAGY.H	SCKCVAGY,FH,2@57.02146,4@57.02146		12.2987	433.7	controllerType=0 controllerNumber=1 scan=3278	2	472.701	472.702	433.7	-2.48		944.394	944.396	Specific		>mN1ECD	1	C2(Carbamidomethyl / 57.0215); C4(Carbamidomethyl / 57.0215)	File10600_Scan3278	HCD	0	0	0	0	2.7e-07	3.1e-07
	1168	F.SC[+57.02146]KC[+57.02146]VAGY.H		F.SCKCVAGY.H	SCKCVAGY,FH,2@57.02146,4@57.02146		11.7494	367.9	controllerType=0 controllerNumber=1 scan=3046	2	472.7	472.702	367.9	-3.38		944.393	944.396	Specific		>mN1ECD	1	C2(Carbamidomethyl / 57.0215); C4(Carbamidomethyl / 57.0215)	File10600_Scan3046	HCD	0	0	0	0	7.7e-06	9e-06
	1189	L.S[+79.96633]QPC[+57.02146]QNGGTC[+57.02146]IDLT[+132.04226]NSY.K	S1(Phospho / 79.9663); T14(OGlycan / 132.0423)	L.SQPCQNGGTCIDLTNSY.K	SQPCQNGGTCIDLTNSY,LK,1@79.96633,4@57.02146,10@57.02146,14@132.04226	Pent(1)	18.7833	52.7	controllerType=0 controllerNumber=1 scan=6106	3	709.604	709.606	5.3	-3.57		2126.8	2126.8	Specific	14	>mN1ECD	1	C4(Carbamidomethyl / 57.0215); C10(Carbamidomethyl / 57.0215)	File10600_Scan6106	HCD	0	0.024	0	0.062	0.0079	0.024
	1206	Y.KC[+57.02146]SC[+57.02146]PRGTQGVHC[+57.02146]EINVDDC[+57.02146]HPPLDPASRSPKC[+57.02146]F.N		Y.KCSCPRGTQGVHCEINVDDCHPPLDPASRSPKCF.N	KCSCPRGTQGVHCEINVDDCHPPLDPASRSPKCF,YN,2@57.02146,4@57.02146,13@57.02146,20@57.02146,33@57.02146		17.3612	576.5	controllerType=0 controllerNumber=1 scan=5480	5	797.158	797.159	576.5	-1.91		3981.76	3981.77	Specific		>mN1ECD	1	C2(Carbamidomethyl / 57.0215); C4(Carbamidomethyl / 57.0215); C13(Carbamidomethyl / 57.0215); C20(Carbamidomethyl / 57.0215); C33(Carbamidomethyl / 57.0215)	File10600_Scan5480	HCD	0	0	0	0	1.1e-06	1.3e-06
	1206	Y.KC[+57.02146]SC[+57.02146]PRGTQGVHC[+57.02146]EINVDDC[+57.02146]HPPLDPASRSPKC[+57.02146]F.N		Y.KCSCPRGTQGVHCEINVDDCHPPLDPASRSPKCF.N	KCSCPRGTQGVHCEINVDDCHPPLDPASRSPKCF,YN,2@57.02146,4@57.02146,13@57.02146,20@57.02146,33@57.02146		17.4915	561.1	controllerType=0 controllerNumber=1 scan=5537	5	797.159	797.159	561.1	0.08		3981.77	3981.77	Specific		>mN1ECD	1	C2(Carbamidomethyl / 57.0215); C4(Carbamidomethyl / 57.0215); C13(Carbamidomethyl / 57.0215); C20(Carbamidomethyl / 57.0215); C33(Carbamidomethyl / 57.0215)	File10600_Scan5537	HCD	0	0	0	0	3.3e-06	3.8e-06
	1206	Y.KC[+57.02146]SC[+57.02146]PRGTQGVHC[+57.02146]EINVDDC[+57.02146]HPPLDPASRSPKC[+57.02146]F.N		Y.KCSCPRGTQGVHCEINVDDCHPPLDPASRSPKCF.N	KCSCPRGTQGVHCEINVDDCHPPLDPASRSPKCF,YN,2@57.02146,4@57.02146,13@57.02146,20@57.02146,33@57.02146		17.4646	531.9	controllerType=0 controllerNumber=1 scan=5525	6	664.466	664.467	531.9	-1.13		3981.76	3981.77	Specific		>mN1ECD	1	C2(Carbamidomethyl / 57.0215); C4(Carbamidomethyl / 57.0215); C13(Carbamidomethyl / 57.0215); C20(Carbamidomethyl / 57.0215); C33(Carbamidomethyl / 57.0215)	File10600_Scan5525	HCD	0	0	0	0	9.8e-07	1.1e-06
	1206	Y.KC[+57.02146]SC[+57.02146]PRGTQGVHC[+57.02146]EINVDDC[+57.02146]HPPLDPASRSPKC[+57.02146]F.N		Y.KCSCPRGTQGVHCEINVDDCHPPLDPASRSPKCF.N	KCSCPRGTQGVHCEINVDDCHPPLDPASRSPKCF,YN,2@57.02146,4@57.02146,13@57.02146,20@57.02146,33@57.02146		17.341	352.3	controllerType=0 controllerNumber=1 scan=5471	6	664.466	664.467	352.3	-2.61		3981.76	3981.77	Specific		>mN1ECD	1	C2(Carbamidomethyl / 57.0215); C4(Carbamidomethyl / 57.0215); C13(Carbamidomethyl / 57.0215); C20(Carbamidomethyl / 57.0215); C33(Carbamidomethyl / 57.0215)	File10600_Scan5471	HCD	0	0	0	0	4.3e-05	5.1e-05
	1230	L.DPAS[+132.04226]RS[+294.09508]PKC[+57.02146]FNNGTC[+57.02146]VDQVGGY.T	S4(OGlycan / 132.0423); S6(OGlycan / 294.0951)	L.DPASRSPKCFNNGTCVDQVGGY.T	DPASRSPKCFNNGTCVDQVGGY,LT,4@132.04226,6@294.09508,9@57.02146,15@57.02146	Pent(1); Hex(1)Pent(1)	18.128	16.4	controllerType=0 controllerNumber=1 scan=5819	3	952.395	952.404	10.3	-9.15		2855.17	2855.2	Specific	4;6	>mN1ECD	1	C9(Carbamidomethyl / 57.0215); C15(Carbamidomethyl / 57.0215)	File10600_Scan5819	HCD	0	0.024	0	0.063	0.0076	0.024
	1252	Y.TC[+57.02146]TC[+57.02146]PPGFVGERC[+57.02146]EGDVNEC[+57.02146]LS[+426.13734]NPC[+57.02146]DPRGTQNC[+57.02146]VQRVNDF.H	S22(OGlycan / 426.1373)	Y.TCTCPPGFVGERCEGDVNECLSNPCDPRGTQNCVQRVNDF.H	TCTCPPGFVGERCEGDVNECLSNPCDPRGTQNCVQRVNDF,YH,2@57.02146,4@57.02146,13@57.02146,20@57.02146,22@426.13734,25@57.02146,33@57.02146	Hex(1)Pent(2)	21.028	603.5	controllerType=0 controllerNumber=1 scan=7084	4	1282.78	1282.78	0	-3.09		5128.09	5128.11	Specific	22	>mN1ECD	1	C2(Carbamidomethyl / 57.0215); C4(Carbamidomethyl / 57.0215); C13(Carbamidomethyl / 57.0215); C20(Carbamidomethyl / 57.0215); C25(Carbamidomethyl / 57.0215); C33(Carbamidomethyl / 57.0215)	File10600_Scan7084	HCD	0	0	0	0	1.3e-09	1.5e-09
	1252	Y.TC[+57.02146]TC[+57.02146]PPGFVGERC[+57.02146]EGDVNEC[+57.02146]LS[+426.13734]NPC[+57.02146]DPRGTQNC[+57.02146]VQRVNDF.H	S22(OGlycan / 426.1373)	Y.TCTCPPGFVGERCEGDVNECLSNPCDPRGTQNCVQRVNDF.H	TCTCPPGFVGERCEGDVNECLSNPCDPRGTQNCVQRVNDF,YH,2@57.02146,4@57.02146,13@57.02146,20@57.02146,22@426.13734,25@57.02146,33@57.02146	Hex(1)Pent(2)	21.5282	507.9	controllerType=0 controllerNumber=1 scan=7304	4	1282.78	1282.78	0	0.44		5128.11	5128.11	Specific	22	>mN1ECD	1	C2(Carbamidomethyl / 57.0215); C4(Carbamidomethyl / 57.0215); C13(Carbamidomethyl / 57.0215); C20(Carbamidomethyl / 57.0215); C25(Carbamidomethyl / 57.0215); C33(Carbamidomethyl / 57.0215)	File10600_Scan7304	HCD	0	0	0	0	7.1e-07	8.2e-07
	1273	L.SNPC[+57.02146]DPRGT[+426.13734]QNC[+57.02146]VQRVNDF.H	T9(OGlycan / 426.1373)	L.SNPCDPRGTQNCVQRVNDF.H	SNPCDPRGTQNCVQRVNDF,LH,4@57.02146,9@426.13734,12@57.02146	Hex(1)Pent(2)	17.0881	116	controllerType=0 controllerNumber=1 scan=5361	3	897.382	897.382	1.4	0.43		2690.13	2690.13	Specific	9	>mN1ECD	1	C4(Carbamidomethyl / 57.0215); C12(Carbamidomethyl / 57.0215)	File10600_Scan5361	HCD	0	0	0	0	0.00069	0.00081
	1292	F.HC[+57.02146]EC[+57.02146]RAGHTGRRC[+57.02146]ES[+203.07937]VINGC[+57.02146]RGKPC[+57.02146]KNGGVC[+57.02146]AVASNTARGF.I	S15(OGlycan / 203.0794)	F.HCECRAGHTGRRCESVINGCRGKPCKNGGVCAVASNTARGF.I	HCECRAGHTGRRCESVINGCRGKPCKNGGVCAVASNTARGF,FI,2@57.02146,4@57.02146,13@57.02146,15@203.07937,20@57.02146,25@57.02146,31@57.02146	HexNAc(1)	14.4437	19.5	controllerType=0 controllerNumber=1 scan=4202	6	802.198	802.035	4.8	-6	1	4808.15	4807.18	Specific	15	>mN1ECD	1	C2(Carbamidomethyl / 57.0215); C4(Carbamidomethyl / 57.0215); C13(Carbamidomethyl / 57.0215); C20(Carbamidomethyl / 57.0215); C25(Carbamidomethyl / 57.0215); C31(Carbamidomethyl / 57.0215)	File10600_Scan4202	HCD	0	0.029	0	0.076	0.0084	0.029
	1333	F.IC[+57.02146]RC[+57.02146]PAGFEGATC[+57.02146]ENDARTC[+57.02146]GSLRC[+57.02146]L.N		F.ICRCPAGFEGATCENDARTCGSLRCL.N	ICRCPAGFEGATCENDARTCGSLRCL,FN,2@57.02146,4@57.02146,13@57.02146,20@57.02146,25@57.02146		18.7593	878.1	controllerType=0 controllerNumber=1 scan=6096	4	758.58	758.582	878.1	-2.58		3031.3	3031.31	Specific		>mN1ECD	1	C2(Carbamidomethyl / 57.0215); C4(Carbamidomethyl / 57.0215); C13(Carbamidomethyl / 57.0215); C20(Carbamidomethyl / 57.0215); C25(Carbamidomethyl / 57.0215)	File10600_Scan6096	HCD	0	0	0	0	1.4e-14	1.6e-14
	1333	F.IC[+57.02146]RC[+57.02146]PAGFEGATC[+57.02146]ENDARTC[+57.02146]GSLRC[+57.02146]L.N		F.ICRCPAGFEGATCENDARTCGSLRCL.N	ICRCPAGFEGATCENDARTCGSLRCL,FN,2@57.02146,4@57.02146,13@57.02146,20@57.02146,25@57.02146		18.8769	779.9	controllerType=0 controllerNumber=1 scan=6147	4	758.582	758.582	779.9	0.81		3031.31	3031.31	Specific		>mN1ECD	1	C2(Carbamidomethyl / 57.0215); C4(Carbamidomethyl / 57.0215); C13(Carbamidomethyl / 57.0215); C20(Carbamidomethyl / 57.0215); C25(Carbamidomethyl / 57.0215)	File10600_Scan6147	HCD	0	0	0	0	2.1e-11	2.4e-11
	1333	F.IC[+57.02146]RC[+57.02146]PAGFEGATC[+57.02146]ENDARTC[+57.02146]GSL.R		F.ICRCPAGFEGATCENDARTCGSL.R	ICRCPAGFEGATCENDARTCGSL,FR,2@57.02146,4@57.02146,13@57.02146,20@57.02146		18.2209	1012.1	controllerType=0 controllerNumber=1 scan=5860	3	868.034	868.035	1012.1	-0.98		2602.09	2602.09	Specific		>mN1ECD	1	C2(Carbamidomethyl / 57.0215); C4(Carbamidomethyl / 57.0215); C13(Carbamidomethyl / 57.0215); C20(Carbamidomethyl / 57.0215)	File10600_Scan5860	HCD	0	0	0	0	2.2e-18	2.5e-18
	1333	F.IC[+57.02146]RC[+57.02146]PAGFEGATC[+57.02146]ENDARTC[+57.02146]GSL.R		F.ICRCPAGFEGATCENDARTCGSL.R	ICRCPAGFEGATCENDARTCGSL,FR,2@57.02146,4@57.02146,13@57.02146,20@57.02146		18.0968	978.3	controllerType=0 controllerNumber=1 scan=5804	3	868.034	868.035	978.3	-1.54		2602.09	2602.09	Specific		>mN1ECD	1	C2(Carbamidomethyl / 57.0215); C4(Carbamidomethyl / 57.0215); C13(Carbamidomethyl / 57.0215); C20(Carbamidomethyl / 57.0215)	File10600_Scan5804	HCD	0	0	0	0	3.3e-17	3.9e-17
	1333	F.IC[+57.02146]RC[+57.02146]PAGFEGATC[+57.02146]ENDARTC[+57.02146]GSL.R		F.ICRCPAGFEGATCENDARTCGSL.R	ICRCPAGFEGATCENDARTCGSL,FR,2@57.02146,4@57.02146,13@57.02146,20@57.02146		17.9825	907.7	controllerType=0 controllerNumber=1 scan=5753	3	868.032	868.035	907.7	-3.66		2602.08	2602.09	Specific		>mN1ECD	1	C2(Carbamidomethyl / 57.0215); C4(Carbamidomethyl / 57.0215); C13(Carbamidomethyl / 57.0215); C20(Carbamidomethyl / 57.0215)	File10600_Scan5753	HCD	0	0	0	0	1.6e-16	1.9e-16
	1333	F.IC[+57.02146]RC[+57.02146]PAGFEGATC[+57.02146]ENDARTC[+57.02146]GSL.R		F.ICRCPAGFEGATCENDARTCGSL.R	ICRCPAGFEGATCENDARTCGSL,FR,2@57.02146,4@57.02146,13@57.02146,20@57.02146		18.3795	729.2	controllerType=0 controllerNumber=1 scan=5929	3	868.035	868.035	729.2	0.28		2602.09	2602.09	Specific		>mN1ECD	1	C2(Carbamidomethyl / 57.0215); C4(Carbamidomethyl / 57.0215); C13(Carbamidomethyl / 57.0215); C20(Carbamidomethyl / 57.0215)	File10600_Scan5929	HCD	0	0	0	0	1e-11	1.2e-11
	1333	F.IC[+57.02146]RC[+57.02146]PAGFEGATC[+57.02146]ENDARTC[+57.02146]GSL.R		F.ICRCPAGFEGATCENDARTCGSL.R	ICRCPAGFEGATCENDARTCGSL,FR,2@57.02146,4@57.02146,13@57.02146,20@57.02146		18.5032	498	controllerType=0 controllerNumber=1 scan=5984	3	868.035	868.035	498	-0.21		2602.09	2602.09	Specific		>mN1ECD	1	C2(Carbamidomethyl / 57.0215); C4(Carbamidomethyl / 57.0215); C13(Carbamidomethyl / 57.0215); C20(Carbamidomethyl / 57.0215)	File10600_Scan5984	HCD	0	0	0	0	6.8e-08	7.9e-08
	1333	F.IC[+57.02146]RC[+57.02146]PAGFEGATC[+57.02146]ENDARTC[+57.02146]GSL.R		F.ICRCPAGFEGATCENDARTCGSL.R	ICRCPAGFEGATCENDARTCGSL,FR,2@57.02146,4@57.02146,13@57.02146,20@57.02146		18.6504	204.2	controllerType=0 controllerNumber=1 scan=6048	3	868.034	868.035	204.2	-1.05		2602.09	2602.09	Specific		>mN1ECD	1	C2(Carbamidomethyl / 57.0215); C4(Carbamidomethyl / 57.0215); C13(Carbamidomethyl / 57.0215); C20(Carbamidomethyl / 57.0215)	File10600_Scan6048	HCD	0	0	0	0	0.0022	0.0025
	1333	F.IC[+57.02146]RC[+57.02146]PAGF.E		F.ICRCPAGF.E	ICRCPAGF,FE,2@57.02146,4@57.02146		15.6518	378.4	controllerType=0 controllerNumber=1 scan=4733	2	490.725	490.726	312	-1.58		980.442	980.444	Specific		>mN1ECD	1	C2(Carbamidomethyl / 57.0215); C4(Carbamidomethyl / 57.0215)	File10600_Scan4733	HCD	0	0	0	0	4e-06	4.7e-06
	1333	F.IC[+57.02146]RC[+57.02146]PAGF.E		F.ICRCPAGF.E	ICRCPAGF,FE,2@57.02146,4@57.02146		15.7647	352	controllerType=0 controllerNumber=1 scan=4781	2	490.725	490.726	294.7	-0.96		980.443	980.444	Specific		>mN1ECD	1	C2(Carbamidomethyl / 57.0215); C4(Carbamidomethyl / 57.0215)	File10600_Scan4781	HCD	0	0	0	0	8.5e-07	9.9e-07
	1356	L.RC[+57.02146]LNGGT[+802.28552]C[+57.02146]ISGPRSPTC[+57.02146]L.C	T7(OGlycan / 802.2855)	L.RCLNGGTCISGPRSPTCL.C	RCLNGGTCISGPRSPTCL,LC,2@57.02146,7@802.28552,8@57.02146,17@57.02146	HexNAc(1)Hex(1)Fuc(1)NeuAc(1)	18.7703	250.6	controllerType=0 controllerNumber=1 scan=6100	3	936.745	936.745	4.8	-0.51		2808.22	2808.22	Specific	7	>mN1ECD	1	C2(Carbamidomethyl / 57.0215); C8(Carbamidomethyl / 57.0215); C17(Carbamidomethyl / 57.0215)	File10600_Scan6100	HCD	0	0	0	0	4.5e-06	5.2e-06
	1356	L.RC[+57.02146]LNGGTC[+57.02146]IS[+802.28552]GPRSPTC[+57.02146]L.C	S10(OGlycan / 802.2855)	L.RCLNGGTCISGPRSPTCL.C	RCLNGGTCISGPRSPTCL,LC,2@57.02146,8@57.02146,10@802.28552,17@57.02146	HexNAc(1)Hex(1)Fuc(1)NeuAc(1)	18.6482	143.4	controllerType=0 controllerNumber=1 scan=6047	3	936.744	936.745	4.8	-1.36		2808.22	2808.22	Specific	10	>mN1ECD	1	C2(Carbamidomethyl / 57.0215); C8(Carbamidomethyl / 57.0215); C17(Carbamidomethyl / 57.0215)	File10600_Scan6047	HCD	0	0	0	0	0.00026	0.00031
	1356	L.RC[+57.02146]LNGGTC[+57.02146]IS[+511.19010]GPRSPTC[+57.02146]L.C	S10(OGlycan / 511.1901)	L.RCLNGGTCISGPRSPTCL.C	RCLNGGTCISGPRSPTCL,LC,2@57.02146,8@57.02146,10@511.19010,17@57.02146	HexNAc(1)Hex(1)Fuc(1)	17.2858	521.8	controllerType=0 controllerNumber=1 scan=5447	3	839.713	839.714	1.2	-1.36		2517.12	2517.13	Specific	10	>mN1ECD	1	C2(Carbamidomethyl / 57.0215); C8(Carbamidomethyl / 57.0215); C17(Carbamidomethyl / 57.0215)	File10600_Scan5447	HCD	0	0	0	0	6.3e-09	7.4e-09
	1356	L.RC[+57.02146]LNGGT[+511.19010]C[+57.02146]ISGPRSPTC[+57.02146]L.C	T7(OGlycan / 511.1901)	L.RCLNGGTCISGPRSPTCL.C	RCLNGGTCISGPRSPTCL,LC,2@57.02146,7@511.19010,8@57.02146,17@57.02146	HexNAc(1)Hex(1)Fuc(1)	17.3988	299.3	controllerType=0 controllerNumber=1 scan=5496	3	839.712	839.714	6	-1.51		2517.12	2517.13	Specific	7	>mN1ECD	1	C2(Carbamidomethyl / 57.0215); C8(Carbamidomethyl / 57.0215); C17(Carbamidomethyl / 57.0215)	File10600_Scan5496	HCD	0	0	0	0	1.8e-06	2.1e-06
	1356	L.RC[+57.02146]LNGGT[+511.19010]C[+57.02146]ISGPRSPTC[+57.02146]L.C	T7(OGlycan / 511.1901)	L.RCLNGGTCISGPRSPTCL.C	RCLNGGTCISGPRSPTCL,LC,2@57.02146,7@511.19010,8@57.02146,17@57.02146	HexNAc(1)Hex(1)Fuc(1)	17.1613	132.5	controllerType=0 controllerNumber=1 scan=5393	3	839.714	839.714	6	0.17		2517.13	2517.13	Specific	7	>mN1ECD	1	C2(Carbamidomethyl / 57.0215); C8(Carbamidomethyl / 57.0215); C17(Carbamidomethyl / 57.0215)	File10600_Scan5393	HCD	0	0	0	0	0.0017	0.002
	1356	L.RC[+57.02146]LNGGT[+349.13728]C[+57.02146]ISGPRSPTC[+57.02146]L.C	T7(OGlycan / 349.1373)	L.RCLNGGTCISGPRSPTCL.C	RCLNGGTCISGPRSPTCL,LC,2@57.02146,7@349.13728,8@57.02146,17@57.02146	HexNAc(1)Fuc(1)	17.2814	306.6	controllerType=0 controllerNumber=1 scan=5445	3	785.694	785.696	6	-2.12		2355.07	2355.07	Specific	7	>mN1ECD	1	C2(Carbamidomethyl / 57.0215); C8(Carbamidomethyl / 57.0215); C17(Carbamidomethyl / 57.0215)	File10600_Scan5445	HCD	0	0	0	0	1.7e-06	2e-06
	1356	L.RC[+57.02146]LNGGT[+349.13728]C[+57.02146]ISGPRSPTC[+57.02146]L.C	T7(OGlycan / 349.1373)	L.RCLNGGTCISGPRSPTCL.C	RCLNGGTCISGPRSPTCL,LC,2@57.02146,7@349.13728,8@57.02146,17@57.02146	HexNAc(1)Fuc(1)	17.4094	150.5	controllerType=0 controllerNumber=1 scan=5501	3	785.694	785.696	6	-2.27		2355.07	2355.07	Specific	7	>mN1ECD	1	C2(Carbamidomethyl / 57.0215); C8(Carbamidomethyl / 57.0215); C17(Carbamidomethyl / 57.0215)	File10600_Scan5501	HCD	0	0	0	0	0.00047	0.00054
	1356	L.RC[+57.02146]LNGGTC[+57.02146]IS[+146.05791]GPRSPTC[+57.02146]L.C	S10(OGlycan / 146.0579)	L.RCLNGGTCISGPRSPTCL.C	RCLNGGTCISGPRSPTCL,LC,2@57.02146,8@57.02146,10@146.05791,17@57.02146	Fuc(1)	17.3883	558.3	controllerType=0 controllerNumber=1 scan=5492	3	718.002	718.003	0	-1.88		2151.99	2151.99	Specific	10	>mN1ECD	1	C2(Carbamidomethyl / 57.0215); C8(Carbamidomethyl / 57.0215); C17(Carbamidomethyl / 57.0215)	File10600_Scan5492	HCD	0	0	0	0	6.7e-09	7.8e-09
	1356	L.RC[+57.02146]LNGGTC[+57.02146]IS[+146.05791]GPRSPTC[+57.02146]L.C	S10(OGlycan / 146.0579)	L.RCLNGGTCISGPRSPTCL.C	RCLNGGTCISGPRSPTCL,LC,2@57.02146,8@57.02146,10@146.05791,17@57.02146	Fuc(1)	17.2611	550.8	controllerType=0 controllerNumber=1 scan=5436	3	718.003	718.003	0	-0.09		2151.99	2151.99	Specific	10	>mN1ECD	1	C2(Carbamidomethyl / 57.0215); C8(Carbamidomethyl / 57.0215); C17(Carbamidomethyl / 57.0215)	File10600_Scan5436	HCD	0	0	0	0	3.3e-08	3.8e-08
	1359	L.NGGTC[+57.02146]ISGPRS[+802.28552]PTC[+57.02146]L.C	S11(OGlycan / 802.2855)	L.NGGTCISGPRSPTCL.C	NGGTCISGPRSPTCL,LC,5@57.02146,11@802.28552,14@57.02146	HexNAc(1)Hex(1)Fuc(1)NeuAc(1)	19.5459	572.4	controllerType=0 controllerNumber=1 scan=6437	3	793.673	793.674	2.4	-0.86		2379	2379.01	Specific	11	>mN1ECD	1	C5(Carbamidomethyl / 57.0215); C14(Carbamidomethyl / 57.0215)	File10600_Scan6437	HCD	0	0	0	0	3.2e-09	3.7e-09
	1359	L.NGGTC[+57.02146]ISGPRS[+802.28552]PTC[+57.02146]L.C	S11(OGlycan / 802.2855)	L.NGGTCISGPRSPTCL.C	NGGTCISGPRSPTCL,LC,5@57.02146,11@802.28552,14@57.02146	HexNAc(1)Hex(1)Fuc(1)NeuAc(1)	19.673	480.6	controllerType=0 controllerNumber=1 scan=6492	3	793.672	793.674	2.4	-1.71		2379	2379.01	Specific	11	>mN1ECD	1	C5(Carbamidomethyl / 57.0215); C14(Carbamidomethyl / 57.0215)	File10600_Scan6492	HCD	0	0	0	0	4e-08	4.7e-08
	1359	L.NGGTC[+57.02146]ISGPRS[+802.28552]PTC[+57.02146]L.C	S11(OGlycan / 802.2855)	L.NGGTCISGPRSPTCL.C	NGGTCISGPRSPTCL,LC,5@57.02146,11@802.28552,14@57.02146	HexNAc(1)Hex(1)Fuc(1)NeuAc(1)	19.8015	343.3	controllerType=0 controllerNumber=1 scan=6548	3	793.671	793.674	2.4	-2.78		2379	2379.01	Specific	11	>mN1ECD	1	C5(Carbamidomethyl / 57.0215); C14(Carbamidomethyl / 57.0215)	File10600_Scan6548	HCD	0	0	0	0	2.7e-06	3.1e-06
	1359	L.NGGTC[+57.02146]ISGPRS[+511.19010]PTC[+57.02146]L.C	S11(OGlycan / 511.1901)	L.NGGTCISGPRSPTCL.C	NGGTCISGPRSPTCL,LC,5@57.02146,11@511.19010,14@57.02146	HexNAc(1)Hex(1)Fuc(1)	17.6997	704.4	controllerType=0 controllerNumber=1 scan=5627	2	1044.46	1044.46	0	-0.2		2087.91	2087.91	Specific	11	>mN1ECD	1	C5(Carbamidomethyl / 57.0215); C14(Carbamidomethyl / 57.0215)	File10600_Scan5627	HCD	0	0	0	0	1.1e-11	1.3e-11
	1359	L.NGGTC[+57.02146]ISGPRS[+511.19010]PTC[+57.02146]L.C	S11(OGlycan / 511.1901)	L.NGGTCISGPRSPTCL.C	NGGTCISGPRSPTCL,LC,5@57.02146,11@511.19010,14@57.02146	HexNAc(1)Hex(1)Fuc(1)	17.6572	618.6	controllerType=0 controllerNumber=1 scan=5608	3	696.642	696.642	0	-0.18		2087.91	2087.91	Specific	11	>mN1ECD	1	C5(Carbamidomethyl / 57.0215); C14(Carbamidomethyl / 57.0215)	File10600_Scan5608	HCD	0	0	0	0	1.5e-09	1.7e-09
	1359	L.NGGTC[+57.02146]ISGPRS[+511.19010]PTC[+57.02146]L.C	S11(OGlycan / 511.1901)	L.NGGTCISGPRSPTCL.C	NGGTCISGPRSPTCL,LC,5@57.02146,11@511.19010,14@57.02146	HexNAc(1)Hex(1)Fuc(1)	17.7858	465	controllerType=0 controllerNumber=1 scan=5665	3	696.642	696.642	0	-0.18		2087.91	2087.91	Specific	11	>mN1ECD	1	C5(Carbamidomethyl / 57.0215); C14(Carbamidomethyl / 57.0215)	File10600_Scan5665	HCD	0	0	0	0	3.3e-07	3.9e-07
	1359	L.NGGTC[+57.02146]ISGPRS[+511.19010]PTC[+57.02146]L.C	S11(OGlycan / 511.1901)	L.NGGTCISGPRSPTCL.C	NGGTCISGPRSPTCL,LC,5@57.02146,11@511.19010,14@57.02146	HexNAc(1)Hex(1)Fuc(1)	17.5898	458	controllerType=0 controllerNumber=1 scan=5579	2	1044.46	1044.46	0	-0.2		2087.91	2087.91	Specific	11	>mN1ECD	1	C5(Carbamidomethyl / 57.0215); C14(Carbamidomethyl / 57.0215)	File10600_Scan5579	HCD	0	0	0	0	1.4e-07	1.6e-07
	1359	L.NGGTC[+57.02146]IS[+349.13728]GPRSPTC[+57.02146]L.C	S7(OGlycan / 349.1373)	L.NGGTCISGPRSPTCL.C	NGGTCISGPRSPTCL,LC,5@57.02146,7@349.13728,14@57.02146	HexNAc(1)Fuc(1)	17.6615	653.7	controllerType=0 controllerNumber=1 scan=5610	2	963.432	963.433	0	-0.36		1925.86	1925.86	Specific	7	>mN1ECD	1	C5(Carbamidomethyl / 57.0215); C14(Carbamidomethyl / 57.0215)	File10600_Scan5610	HCD	0	0	0	0	2.6e-11	3.1e-11
	1359	L.NGGTC[+57.02146]ISGPRS[+349.13728]PTC[+57.02146]L.C	S11(OGlycan / 349.1373)	L.NGGTCISGPRSPTCL.C	NGGTCISGPRSPTCL,LC,5@57.02146,11@349.13728,14@57.02146	HexNAc(1)Fuc(1)	17.788	638.9	controllerType=0 controllerNumber=1 scan=5666	2	963.432	963.433	0	-0.17		1925.86	1925.86	Specific	11	>mN1ECD	1	C5(Carbamidomethyl / 57.0215); C14(Carbamidomethyl / 57.0215)	File10600_Scan5666	HCD	0	0	0	0	8.9e-10	1e-09
	1359	L.NGGTC[+57.02146]ISGPRS[+146.05791]PTC[+57.02146]L.C	S11(OGlycan / 146.0579)	L.NGGTCISGPRSPTCL.C	NGGTCISGPRSPTCL,LC,5@57.02146,11@146.05791,14@57.02146	Fuc(1)	17.7019	699.9	controllerType=0 controllerNumber=1 scan=5628	2	861.892	861.893	0	-0.87		1722.78	1722.78	Specific	11	>mN1ECD	1	C5(Carbamidomethyl / 57.0215); C14(Carbamidomethyl / 57.0215)	File10600_Scan5628	HCD	0	0	0	0	2.9e-11	3.4e-11
	1359	L.NGGTC[+57.02146]ISGPRS[+146.05791]PTC[+57.02146]L.C	S11(OGlycan / 146.0579)	L.NGGTCISGPRSPTCL.C	NGGTCISGPRSPTCL,LC,5@57.02146,11@146.05791,14@57.02146	Fuc(1)	17.5833	625.2	controllerType=0 controllerNumber=1 scan=5576	2	861.891	861.893	0	-2.28		1722.77	1722.78	Specific	11	>mN1ECD	1	C5(Carbamidomethyl / 57.0215); C14(Carbamidomethyl / 57.0215)	File10600_Scan5576	HCD	0	0	0	0	2.1e-10	2.4e-10
	1412	F.YRC[+57.02146]LC[+57.02146]PAKF.N		F.YRCLCPAKF.N	YRCLCPAKF,FN,3@57.02146,5@57.02146		16.3471	387.8	controllerType=0 controllerNumber=1 scan=5036	3	405.531	405.532	298.6	-2.51		1214.58	1214.58	Specific		>mN1ECD	1	C3(Carbamidomethyl / 57.0215); C5(Carbamidomethyl / 57.0215)	File10600_Scan5036	HCD	0	0	0	0	5.3e-06	6.2e-06
	1412	F.YRC[+57.02146]LC[+57.02146]PAKF.N		F.YRCLCPAKF.N	YRCLCPAKF,FN,3@57.02146,5@57.02146		16.22	387.7	controllerType=0 controllerNumber=1 scan=4979	3	405.531	405.532	314.1	-2.96		1214.58	1214.58	Specific		>mN1ECD	1	C3(Carbamidomethyl / 57.0215); C5(Carbamidomethyl / 57.0215)	File10600_Scan4979	HCD	0	0	0	0	5.9e-07	6.9e-07
	1412	F.YRC[+57.02146]LC[+57.02146]PAKF.N		F.YRCLCPAKF.N	YRCLCPAKF,FN,3@57.02146,5@57.02146		16.2543	385.8	controllerType=0 controllerNumber=1 scan=4994	2	607.792	607.794	188.4	-4.03		1214.58	1214.58	Specific		>mN1ECD	1	C3(Carbamidomethyl / 57.0215); C5(Carbamidomethyl / 57.0215)	File10600_Scan4994	HCD	0	0	0	0	0.00019	0.00022
	1412	F.YRC[+57.02146]LC[+57.02146]PAKF.N		F.YRCLCPAKF.N	YRCLCPAKF,FN,3@57.02146,5@57.02146		16.126	379.2	controllerType=0 controllerNumber=1 scan=4938	2	607.793	607.794	265.4	-2.02		1214.58	1214.58	Specific		>mN1ECD	1	C3(Carbamidomethyl / 57.0215); C5(Carbamidomethyl / 57.0215)	File10600_Scan4938	HCD	0	0	0	0	2.5e-05	2.9e-05
	1412	F.YRC[+57.02146]LC[+57.02146]PAKF.N		F.YRCLCPAKF.N	YRCLCPAKF,FN,3@57.02146,5@57.02146		16.096	351.5	controllerType=0 controllerNumber=1 scan=4925	3	405.531	405.532	264.4	-1.83		1214.58	1214.58	Specific		>mN1ECD	1	C3(Carbamidomethyl / 57.0215); C5(Carbamidomethyl / 57.0215)	File10600_Scan4925	HCD	0	0	0	0	6.7e-06	7.9e-06
	1412	F.YRC[+57.02146]LC[+57.02146]PAKF.N		F.YRCLCPAKF.N	YRCLCPAKF,FN,3@57.02146,5@57.02146		16.5575	262.7	controllerType=0 controllerNumber=1 scan=5130	3	405.531	405.532	150.2	-0.7		1214.58	1214.58	Specific		>mN1ECD	1	C3(Carbamidomethyl / 57.0215); C5(Carbamidomethyl / 57.0215)	File10600_Scan5130	HCD	0	0	0	0	0.00016	0.00019
	1412	F.YRC[+57.02146]LC[+57.02146]PAKF.N		F.YRCLCPAKF.N	YRCLCPAKF,FN,3@57.02146,5@57.02146		16.0195	225.1	controllerType=0 controllerNumber=1 scan=4892	3	405.531	405.532	183.6	-2.96		1214.58	1214.58	Specific		>mN1ECD	1	C3(Carbamidomethyl / 57.0215); C5(Carbamidomethyl / 57.0215)	File10600_Scan4892	HCD	0	0	0	0	0.00031	0.00036
	1413	Y.RC[+57.02146]LC[+57.02146]PAKF.N		Y.RCLCPAKF.N	RCLCPAKF,YN,2@57.02146,4@57.02146		13.7985	504.4	controllerType=0 controllerNumber=1 scan=3917	2	526.261	526.262	504.4	-2.01		1051.52	1051.52	Specific		>mN1ECD	1	C2(Carbamidomethyl / 57.0215); C4(Carbamidomethyl / 57.0215)	File10600_Scan3917	HCD	0	0	0	0	4.6e-07	5.4e-07
	1413	Y.RC[+57.02146]LC[+57.02146]PAKF.N		Y.RCLCPAKF.N	RCLCPAKF,YN,2@57.02146,4@57.02146		14.0533	494.1	controllerType=0 controllerNumber=1 scan=4030	2	526.262	526.262	494.1	-1.31		1051.52	1051.52	Specific		>mN1ECD	1	C2(Carbamidomethyl / 57.0215); C4(Carbamidomethyl / 57.0215)	File10600_Scan4030	HCD	0	0	0	0	1.6e-07	1.9e-07
	1413	Y.RC[+57.02146]LC[+57.02146]PAKF.N		Y.RCLCPAKF.N	RCLCPAKF,YN,2@57.02146,4@57.02146		13.9282	492.8	controllerType=0 controllerNumber=1 scan=3975	2	526.261	526.262	492.8	-1.78		1051.52	1051.52	Specific		>mN1ECD	1	C2(Carbamidomethyl / 57.0215); C4(Carbamidomethyl / 57.0215)	File10600_Scan3975	HCD	0	0	0	0	4.2e-07	4.9e-07
	1413	Y.RC[+57.02146]LC[+57.02146]PAKF.N		Y.RCLCPAKF.N	RCLCPAKF,YN,2@57.02146,4@57.02146		13.6863	455.3	controllerType=0 controllerNumber=1 scan=3867	2	526.26	526.262	455.3	-3.75		1051.51	1051.52	Specific		>mN1ECD	1	C2(Carbamidomethyl / 57.0215); C4(Carbamidomethyl / 57.0215)	File10600_Scan3867	HCD	0	0	0	0	3.1e-07	3.6e-07
	1421	F.NGLLC[+57.02146]HIL.D		F.NGLLCHIL.D	NGLLCHIL,FD,5@57.02146		22.5324	337.6	controllerType=0 controllerNumber=1 scan=7740	2	470.258	470.258	337.6	0.34		939.508	939.508	Specific		>mN1ECD	1	C5(Carbamidomethyl / 57.0215)	File10600_Scan7740	HCD	0	0	0	0	9.7e-05	0.00011
	1421	F.NGLLC[+57.02146]HIL.D		F.NGLLCHIL.D	NGLLCHIL,FD,5@57.02146		22.4195	317.3	controllerType=0 controllerNumber=1 scan=7692	2	470.255	470.258	317.3	-5.11		939.503	939.508	Specific		>mN1ECD	1	C5(Carbamidomethyl / 57.0215)	File10600_Scan7692	HCD	0	0	0	0	5.1e-05	5.9e-05
	1421	F.NGLLC[+57.02146]HIL.D		F.NGLLCHIL.D	NGLLCHIL,FD,5@57.02146		22.6754	173.5	controllerType=0 controllerNumber=1 scan=7803	2	470.257	470.258	173.5	-1.61		939.506	939.508	Specific		>mN1ECD	1	C5(Carbamidomethyl / 57.0215)	File10600_Scan7803	HCD	0	0	0	0	0.003	0.0035
	1425	L.C[+57.02146]HILDY.S		L.CHILDY.S	CHILDY,LS,1@57.02146		17.6266	484.2	controllerType=0 controllerNumber=1 scan=5594	2	410.686	410.687	484.2	-1.58		820.365	820.366	Specific		>mN1ECD	1	C1(Carbamidomethyl / 57.0215)	File10600_Scan5594	HCD	0	0	0	0	1e-07	1.2e-07
	1425	L.C[+57.02146]HILDY.S		L.CHILDY.S	CHILDY,LS,1@57.02146		17.7533	478.9	controllerType=0 controllerNumber=1 scan=5650	2	410.686	410.687	478.9	-0.84		820.365	820.366	Specific		>mN1ECD	1	C1(Carbamidomethyl / 57.0215)	File10600_Scan5650	HCD	0	0	0	0	2.2e-07	2.6e-07
	1425	L.C[+57.02146]HILDY.S		L.CHILDY.S	CHILDY,LS,1@57.02146		17.5128	409.6	controllerType=0 controllerNumber=1 scan=5546	2	410.686	410.687	409.6	-1.36		820.365	820.366	Specific		>mN1ECD	1	C1(Carbamidomethyl / 57.0215)	File10600_Scan5546	HCD	0	0	0	0	6.4e-07	7.4e-07
