# Supplementary material for: Fringe GlcNAc-transferases differentially extend O-fucose on endogenous NOTCH1 in mouse activated T cells
Source: J Biol Chem. 2022 May 25;298(7):102064. doi: 10.1016/j.jbc.2022.102064 (PMC9234238; doi:10.1016/j.jbc.2022.102064)
Supplement: Supplemental Table S2 [file mmc3.xlsx]

## Sheet: Sheet1
Table S2: Tryptic, chymotryptic, or V8 peptides from endogenous N1 of preT 2017 cells

## Sheet: KM112218-6 Tryptic
#EGF	Pos.	Sequence	Mods_x000D_ (variable)	SequenceOriginalDebug	PeptideParseFriendly	Glycans	Obs._x000D_ m/z	Scan_x000D_ Time	Score	Scan #	PEP_x000D_ 2D	PEP_x000D_ 1D	FDR_x000D_ 2D	FDR_x000D_ 1D	FDR uniq._x000D_ 2D	FDR uniq._x000D_ 1D	q-value_x000D_ 2D	q-value_x000D_ 1D	|Log Prob|	Delta_x000D_ Score	Delta Mod._x000D_ Score	z	Calc._x000D_ m/z	ppm_x000D_ err.	Off-_x000D_ By-X	Obs._x000D_ MH	Calc._x000D_ MH	Cleavage	Glycans_x000D_ Pos.	Z-Score	Protein_x000D_ Name	Prot._x000D_ Id	QID	Mods_x000D_ (fixed)	Fragment_x000D_ Type	|LogProbOld|	Obs.M	Calc.M
	24	R.C[+57.02146]SQPSGTC[+57.02146]LNGGR.C		R.CSQPSGTCLNGGR.C	CSQPSGTCLNGGR,RC,1@57.02146,8@57.02146		697.302	13.1634	554.3	controllerType=0 controllerNumber=1 scan=4310	7e-08	8.1e-08	0	0	0	0	2.5e-09	2.9e-09	7.15	554.3	554.3	2	697.301	1.02		1393.6	1393.59	Specific		16.5	>mN1ECD	1	4052	C1(Carbamidomethyl / 57.0215); C8(Carbamidomethyl / 57.0215)	HCD	7.09	1392.59	1392.59
	24	R.C[+57.02146]SQPSGTC[+57.02146]LNGGR.C		R.CSQPSGTCLNGGR.C	CSQPSGTCLNGGR,RC,1@57.02146,8@57.02146		697.303	13.0406	529.3	controllerType=0 controllerNumber=1 scan=4258	8e-08	9.3e-08	0	0	0	0	3.7e-09	4.2e-09	7.09	529.3	529.3	2	697.301	2.51		1393.6	1393.59	Specific		17.1	>mN1ECD	1	3996	C1(Carbamidomethyl / 57.0215); C8(Carbamidomethyl / 57.0215)	HCD	7.03	1392.59	1392.59
	24	R.C[+57.02146]SQPSGTC[+57.02146]LNGGR.C		R.CSQPSGTCLNGGR.C	CSQPSGTCLNGGR,RC,1@57.02146,8@57.02146		697.3	12.9115	411.1	controllerType=0 controllerNumber=1 scan=4203	3e-06	3.4e-06	0	0	0	0	1.5e-07	1.7e-07	5.53	411.1	411.1	2	697.301	-1.6		1393.59	1393.59	Specific		16.2	>mN1ECD	1	3930	C1(Carbamidomethyl / 57.0215); C8(Carbamidomethyl / 57.0215)	HCD	5.46	1392.59	1392.59
	24	R.C[+57.02146]SQPSGTC[+57.02146]LNGGR.C		R.CSQPSGTCLNGGR.C	CSQPSGTCLNGGR,RC,1@57.02146,8@57.02146		697.301	12.7802	360.8	controllerType=0 controllerNumber=1 scan=4147	5.2e-05	6e-05	0	0	0	0	1.4e-06	1.7e-06	4.29	360.8	360.8	2	697.301	0.06		1393.59	1393.59	Specific		15.1	>mN1ECD	1	3859	C1(Carbamidomethyl / 57.0215); C8(Carbamidomethyl / 57.0215)	HCD	4.22	1392.59	1392.59
	24	R.C[+57.02146]SQPSGTC[+57.02146]LNGGR.C		R.CSQPSGTCLNGGR.C	CSQPSGTCLNGGR,RC,1@57.02146,8@57.02146		697.3	13.2995	321.6	controllerType=0 controllerNumber=1 scan=4368	0.00012	0.00014	0	0	0	0	2.6e-06	2.9e-06	3.92	321.6	321.6	2	697.301	-0.9		1393.59	1393.59	Specific		12.7	>mN1ECD	1	4120	C1(Carbamidomethyl / 57.0215); C8(Carbamidomethyl / 57.0215)	HCD	3.85	1392.59	1392.59
	57	R.C[+57.02146]QDSNPC[+57.02146]LSTPC[+57.02146]K.N		R.CQDSNPCLSTPCK.N	CQDSNPCLSTPCK,RN,1@57.02146,7@57.02146,12@57.02146		783.821	14.9234	930.1	controllerType=0 controllerNumber=1 scan=5066	7.8e-16	9e-16	0	0	0	0	9.1e-17	1.1e-16	15.11	930.1	930.1	2	783.821	0.67		1566.64	1566.63	Specific		17.6	>mN1ECD	1	4999	C1(Carbamidomethyl / 57.0215); C7(Carbamidomethyl / 57.0215); C12(Carbamidomethyl / 57.0215)	HCD	15.04	1565.63	1565.63
	57	R.C[+57.02146]QDSNPC[+57.02146]LSTPC[+57.02146]K.N		R.CQDSNPCLSTPCK.N	CQDSNPCLSTPCK,RN,1@57.02146,7@57.02146,12@57.02146		783.821	15.1533	923.9	controllerType=0 controllerNumber=1 scan=5172	7.8e-16	9e-16	0	0	0	0	1e-16	1.2e-16	15.11	923.9	923.9	2	783.821	0.67		1566.64	1566.63	Specific		15.3	>mN1ECD	1	5125	C1(Carbamidomethyl / 57.0215); C7(Carbamidomethyl / 57.0215); C12(Carbamidomethyl / 57.0215)	HCD	15.04	1565.63	1565.63
	57	R.C[+57.02146]QDSNPC[+57.02146]LSTPC[+57.02146]K.N		R.CQDSNPCLSTPCK.N	CQDSNPCLSTPCK,RN,1@57.02146,7@57.02146,12@57.02146		783.822	14.8014	911.1	controllerType=0 controllerNumber=1 scan=5012	7.8e-16	9e-16	0	0	0	0	7.8e-17	9e-17	15.11	911.1	911.1	2	783.821	1.13		1566.64	1566.63	Specific		15.8	>mN1ECD	1	4929	C1(Carbamidomethyl / 57.0215); C7(Carbamidomethyl / 57.0215); C12(Carbamidomethyl / 57.0215)	HCD	15.04	1565.63	1565.63
	57	R.C[+57.02146]QDSNPC[+57.02146]LSTPC[+57.02146]K.N		R.CQDSNPCLSTPCK.N	CQDSNPCLSTPCK,RN,1@57.02146,7@57.02146,12@57.02146		783.822	15.0411	886.2	controllerType=0 controllerNumber=1 scan=5121	7.8e-15	9e-15	0	0	0	0	5.9e-16	6.8e-16	14.11	886.2	886.2	2	783.821	1.13		1566.64	1566.63	Specific		17.2	>mN1ECD	1	5067	C1(Carbamidomethyl / 57.0215); C7(Carbamidomethyl / 57.0215); C12(Carbamidomethyl / 57.0215)	HCD	14.04	1565.63	1565.63
	57	R.C[+57.02146]QDSNPC[+57.02146]LSTPC[+57.02146]K.N		R.CQDSNPCLSTPCK.N	CQDSNPCLSTPCK,RN,1@57.02146,7@57.02146,12@57.02146		783.821	15.2628	797.1	controllerType=0 controllerNumber=1 scan=5223	5.6e-12	6.5e-12	0	0	0	0	4e-13	4.6e-13	11.25	797.1	797.1	2	783.821	-0.5		1566.63	1566.63	Specific		16.3	>mN1ECD	1	5188	C1(Carbamidomethyl / 57.0215); C7(Carbamidomethyl / 57.0215); C12(Carbamidomethyl / 57.0215)	HCD	11.19	1565.63	1565.63
	57	R.C[+57.02146]QDSNPC[+57.02146]LSTPC[+57.02146]K.N		R.CQDSNPCLSTPCK.N	CQDSNPCLSTPCK,RN,1@57.02146,7@57.02146,12@57.02146		783.821	14.6854	610.7	controllerType=0 controllerNumber=1 scan=4963	7.8e-10	9e-10	0	0	0	0	6.3e-11	7.3e-11	9.11	610.7	610.7	2	783.821	0.59		1566.64	1566.63	Specific		17.3	>mN1ECD	1	4865	C1(Carbamidomethyl / 57.0215); C7(Carbamidomethyl / 57.0215); C12(Carbamidomethyl / 57.0215)	HCD	9.04	1565.63	1565.63
EGF2	70	K.NAGTC[+57.02146]HVVDHGGTVDYAC[+57.02146]S[+365.13220]C[+57.02146]PLGFS[+308.11073]GPLC[+57.02146]LTPLDNAC[+57.02146]LANPC[+57.02146]R.N	S19(OGlycan / 365.1322); S25(OGlycan / 308.1107)	K.NAGTCHVVDHGGTVDYACSCPLGFSGPLCLTPLDNACLANPCR.N	NAGTCHVVDHGGTVDYACSCPLGFSGPLCLTPLDNACLANPCR,KN,5@57.02146,18@57.02146,19@365.13220,20@57.02146,25@308.11073,29@57.02146,37@57.02146,42@57.02146	HexNAc(1)Hex(1); Hex(1)Fuc(1)	1345.09	25.2989	1601.5	controllerType=0 controllerNumber=1 scan=10078	1.8e-28	2e-28	0	0	0	0	5.8e-29	6.7e-29	27.75	1601.5	0	4	1345.08	4.09		5377.33	5377.3	Specific	19;25	25	>mN1ECD	1	11104	C5(Carbamidomethyl / 57.0215); C18(Carbamidomethyl / 57.0215); C20(Carbamidomethyl / 57.0215); C29(Carbamidomethyl / 57.0215); C37(Carbamidomethyl / 57.0215); C42(Carbamidomethyl / 57.0215)	HCD	28.09	5376.32	5376.3
EGF2	70	K.NAGTC[+57.02146]HVVDHGGTVDYAC[+57.02146]S[+308.11073]C[+57.02146]PLGFS[+365.13220]GPLC[+57.02146]LTPLDNAC[+57.02146]LANPC[+57.02146]R.N	S19(OGlycan / 308.1107); S25(OGlycan / 365.1322)	K.NAGTCHVVDHGGTVDYACSCPLGFSGPLCLTPLDNACLANPCR.N	NAGTCHVVDHGGTVDYACSCPLGFSGPLCLTPLDNACLANPCR,KN,5@57.02146,18@57.02146,19@308.11073,20@57.02146,25@365.13220,29@57.02146,37@57.02146,42@57.02146	Hex(1)Fuc(1); HexNAc(1)Hex(1)	1076.27	25.2945	1133	controllerType=0 controllerNumber=1 scan=10076	1.8e-18	2e-18	0	0	0	0	1.1e-19	1.3e-19	17.75	1133	0	5	1076.27	3.44		5377.32	5377.3	Specific	19;25	18.4	>mN1ECD	1	11102	C5(Carbamidomethyl / 57.0215); C18(Carbamidomethyl / 57.0215); C20(Carbamidomethyl / 57.0215); C29(Carbamidomethyl / 57.0215); C37(Carbamidomethyl / 57.0215); C42(Carbamidomethyl / 57.0215)	HCD	19.1	5376.32	5376.3
EGF2	70	K.NAGTC[+57.02146]HVVDHGGTVDYAC[+57.02146]S[+308.11073]C[+57.02146]PLGFS[+365.13220]GPLC[+57.02146]LTPLDNAC[+57.02146]LANPC[+57.02146]R.N	S19(OGlycan / 308.1107); S25(OGlycan / 365.1322)	K.NAGTCHVVDHGGTVDYACSCPLGFSGPLCLTPLDNACLANPCR.N	NAGTCHVVDHGGTVDYACSCPLGFSGPLCLTPLDNACLANPCR,KN,5@57.02146,18@57.02146,19@308.11073,20@57.02146,25@365.13220,29@57.02146,37@57.02146,42@57.02146	Hex(1)Fuc(1); HexNAc(1)Hex(1)	1345.09	25.4167	1043	controllerType=0 controllerNumber=1 scan=10131	1.8e-16	2e-16	0	0	0	0	2.2e-17	2.5e-17	15.75	1043	0	4	1345.08	3.73		5377.32	5377.3	Specific	19;25	18.8	>mN1ECD	1	11162	C5(Carbamidomethyl / 57.0215); C18(Carbamidomethyl / 57.0215); C20(Carbamidomethyl / 57.0215); C29(Carbamidomethyl / 57.0215); C37(Carbamidomethyl / 57.0215); C42(Carbamidomethyl / 57.0215)	HCD	17.1	5376.32	5376.3
EGF2	70	K.NAGTC[+57.02146]HVVDHGGTVDYAC[+57.02146]S[+308.11073]C[+57.02146]PLGFS[+365.13220]GPLC[+57.02146]LTPLDNAC[+57.02146]LANPC[+57.02146]R.N	S19(OGlycan / 308.1107); S25(OGlycan / 365.1322)	K.NAGTCHVVDHGGTVDYACSCPLGFSGPLCLTPLDNACLANPCR.N	NAGTCHVVDHGGTVDYACSCPLGFSGPLCLTPLDNACLANPCR,KN,5@57.02146,18@57.02146,19@308.11073,20@57.02146,25@365.13220,29@57.02146,37@57.02146,42@57.02146	Hex(1)Fuc(1); HexNAc(1)Hex(1)	1076.27	25.4147	950.4	controllerType=0 controllerNumber=1 scan=10130	4.5e-16	5.2e-16	0	0	0	0	4.2e-17	4.9e-17	15.35	950.4	0	5	1076.27	1.63		5377.31	5377.3	Specific	19;25	17.6	>mN1ECD	1	11161	C5(Carbamidomethyl / 57.0215); C18(Carbamidomethyl / 57.0215); C20(Carbamidomethyl / 57.0215); C29(Carbamidomethyl / 57.0215); C37(Carbamidomethyl / 57.0215); C42(Carbamidomethyl / 57.0215)	HCD	15.69	5376.31	5376.3
EGF2	70	K.NAGT[+203.07937]C[+57.02146]HVVDHGGT[+203.07937]VDYAC[+57.02146]SC[+57.02146]PLGFSGPLC[+57.02146]LTPLDNAC[+57.02146]LANPC[+57.02146]R.N	T4(OGlycan / 203.0794); T13(OGlycan / 203.0794)	K.NAGTCHVVDHGGTVDYACSCPLGFSGPLCLTPLDNACLANPCR.N	NAGTCHVVDHGGTVDYACSCPLGFSGPLCLTPLDNACLANPCR,KN,4@203.07937,5@57.02146,13@203.07937,18@57.02146,20@57.02146,29@57.02146,37@57.02146,42@57.02146	HexNAc(1); HexNAc(1)	1278.56	25.5867	518.8	controllerType=0 controllerNumber=1 scan=10211	6.6e-07	7.6e-07	0	0	0	0	3.6e-08	4.1e-08	6.18	518.8	9.2	4	1278.31	2.64	1	5111.24	5110.22	Specific	4;13	12.6	>mN1ECD	1	11249	C5(Carbamidomethyl / 57.0215); C18(Carbamidomethyl / 57.0215); C20(Carbamidomethyl / 57.0215); C29(Carbamidomethyl / 57.0215); C37(Carbamidomethyl / 57.0215); C42(Carbamidomethyl / 57.0215)	HCD	6.69	5110.23	5109.21
EGF2	70	K.NAGT[+146.05791]C[+57.02146]HVVDHGGTVDYAC[+57.02146]S[+203.07937]C[+57.02146]PLGFSGPLC[+57.02146]LTPLDNAC[+57.02146]LANPC[+57.02146]R.N	T4(OGlycan / 146.0579); S19(OGlycan / 203.0794)	K.NAGTCHVVDHGGTVDYACSCPLGFSGPLCLTPLDNACLANPCR.N	NAGTCHVVDHGGTVDYACSCPLGFSGPLCLTPLDNACLANPCR,KN,4@146.05791,5@57.02146,18@57.02146,19@203.07937,20@57.02146,29@57.02146,37@57.02146,42@57.02146	Fuc(1); HexNAc(1)	1264.06	25.5941	1639.6	controllerType=0 controllerNumber=1 scan=10214	4.6e-29	5.3e-29	0	0	0	0	1.2e-29	1.4e-29	28.34	1639.6	0	4	1264.06	2.55		5053.21	5053.2	Specific	4;19	24.9	>mN1ECD	1	11251	C5(Carbamidomethyl / 57.0215); C18(Carbamidomethyl / 57.0215); C20(Carbamidomethyl / 57.0215); C29(Carbamidomethyl / 57.0215); C37(Carbamidomethyl / 57.0215); C42(Carbamidomethyl / 57.0215)	HCD	27.69	5052.2	5052.19
EGF2	70	K.NAGT[+146.05791]C[+57.02146]HVVDHGGTVDYAC[+57.02146]S[+203.07937]C[+57.02146]PLGFSGPLC[+57.02146]LTPLDNAC[+57.02146]LANPC[+57.02146]R.N	T4(OGlycan / 146.0579); S19(OGlycan / 203.0794)	K.NAGTCHVVDHGGTVDYACSCPLGFSGPLCLTPLDNACLANPCR.N	NAGTCHVVDHGGTVDYACSCPLGFSGPLCLTPLDNACLANPCR,KN,4@146.05791,5@57.02146,18@57.02146,19@203.07937,20@57.02146,29@57.02146,37@57.02146,42@57.02146	Fuc(1); HexNAc(1)	1264.06	25.4745	1601.8	controllerType=0 controllerNumber=1 scan=10160	1.8e-28	2e-28	0	0	0	0	7.1e-29	8.2e-29	27.75	1601.8	1.1	4	1264.06	3.33		5053.22	5053.2	Specific	4;19	23.6	>mN1ECD	1	11192	C5(Carbamidomethyl / 57.0215); C18(Carbamidomethyl / 57.0215); C20(Carbamidomethyl / 57.0215); C29(Carbamidomethyl / 57.0215); C37(Carbamidomethyl / 57.0215); C42(Carbamidomethyl / 57.0215)	HCD	27.1	5052.21	5052.19
EGF2	70	K.NAGTC[+57.02146]HVVDHGGTVDYAC[+57.02146]S[+349.13728]C[+57.02146]PLGFSGPLC[+57.02146]LTPLDNAC[+57.02146]LANPC[+57.02146]R.N	S19(OGlycan / 349.1373)	K.NAGTCHVVDHGGTVDYACSCPLGFSGPLCLTPLDNACLANPCR.N	NAGTCHVVDHGGTVDYACSCPLGFSGPLCLTPLDNACLANPCR,KN,5@57.02146,18@57.02146,19@349.13728,20@57.02146,29@57.02146,37@57.02146,42@57.02146	HexNAc(1)Fuc(1)	1011.45	25.486	1168.8	controllerType=0 controllerNumber=1 scan=10166	1.8e-19	2e-19	0	0	0	0	8.2e-21	9.5e-21	18.75	1168.8	0	5	1011.45	3.32		5053.22	5053.2	Specific	19	17.7	>mN1ECD	1	11198	C5(Carbamidomethyl / 57.0215); C18(Carbamidomethyl / 57.0215); C20(Carbamidomethyl / 57.0215); C29(Carbamidomethyl / 57.0215); C37(Carbamidomethyl / 57.0215); C42(Carbamidomethyl / 57.0215)	HCD	19.69	5052.21	5052.19
EGF2	70	K.NAGTC[+57.02146]HVVDHGGTVDYAC[+57.02146]S[+349.13728]C[+57.02146]PLGFSGPLC[+57.02146]LTPLDNAC[+57.02146]LANPC[+57.02146]R.N	S19(OGlycan / 349.1373)	K.NAGTCHVVDHGGTVDYACSCPLGFSGPLCLTPLDNACLANPCR.N	NAGTCHVVDHGGTVDYACSCPLGFSGPLCLTPLDNACLANPCR,KN,5@57.02146,18@57.02146,19@349.13728,20@57.02146,29@57.02146,37@57.02146,42@57.02146	HexNAc(1)Fuc(1)	1011.45	25.6073	1078.1	controllerType=0 controllerNumber=1 scan=10221	1.8e-17	2e-17	0	0	0	0	6.5e-19	7.6e-19	16.75	1078.1	0	5	1011.45	3.14		5053.21	5053.2	Specific	19	17.4	>mN1ECD	1	11258	C5(Carbamidomethyl / 57.0215); C18(Carbamidomethyl / 57.0215); C20(Carbamidomethyl / 57.0215); C29(Carbamidomethyl / 57.0215); C37(Carbamidomethyl / 57.0215); C42(Carbamidomethyl / 57.0215)	HCD	18.69	5052.21	5052.19
EGF2	70	K.NAGTC[+57.02146]HVVDHGGTVDYAC[+57.02146]S[+349.13728]C[+57.02146]PLGFSGPLC[+57.02146]LTPLDNAC[+57.02146]LANPC[+57.02146]R.N	S19(OGlycan / 349.1373)	K.NAGTCHVVDHGGTVDYACSCPLGFSGPLCLTPLDNACLANPCR.N	NAGTCHVVDHGGTVDYACSCPLGFSGPLCLTPLDNACLANPCR,KN,5@57.02146,18@57.02146,19@349.13728,20@57.02146,29@57.02146,37@57.02146,42@57.02146	HexNAc(1)Fuc(1)	1011.65	26.8581	343.6	controllerType=0 controllerNumber=1 scan=10794	0.00088	0.001	0	0	0	0	2.1e-05	2.4e-05	3.05	343.6	0	5	1011.45	7.32	1	5054.24	5053.2	Specific	19	12.7	>mN1ECD	1	11913	C5(Carbamidomethyl / 57.0215); C18(Carbamidomethyl / 57.0215); C20(Carbamidomethyl / 57.0215); C29(Carbamidomethyl / 57.0215); C37(Carbamidomethyl / 57.0215); C42(Carbamidomethyl / 57.0215)	HCD	3.32	5053.23	5052.19
EGF2	70	K.NAGT[+146.05791]C[+57.02146]HVVDHGGTVDYAC[+57.02146]SC[+57.02146]PLGFSGPLC[+57.02146]LTPLDNAC[+57.02146]LANPC[+57.02146]R.N	T4(OGlycan / 146.0579)	K.NAGTCHVVDHGGTVDYACSCPLGFSGPLCLTPLDNACLANPCR.N	NAGTCHVVDHGGTVDYACSCPLGFSGPLCLTPLDNACLANPCR,KN,4@146.05791,5@57.02146,18@57.02146,20@57.02146,29@57.02146,37@57.02146,42@57.02146	Fuc(1)	1213.29	25.7662	1172.9	controllerType=0 controllerNumber=1 scan=10292	1.8e-19	2e-19	0	0	0	0	1.4e-20	1.6e-20	18.75	1172.9	2.1	4	1213.29	2.75		4850.13	4850.12	Specific	4	18.5	>mN1ECD	1	11338	C5(Carbamidomethyl / 57.0215); C18(Carbamidomethyl / 57.0215); C20(Carbamidomethyl / 57.0215); C29(Carbamidomethyl / 57.0215); C37(Carbamidomethyl / 57.0215); C42(Carbamidomethyl / 57.0215)	HCD	20.69	4849.13	4849.11
EGF3	113	R.NGGTC[+57.02146]DLLTLT[+203.07937]EYK.C	T11(OGlycan / 203.0794)	R.NGGTCDLLTLTEYK.C	NGGTCDLLTLTEYK,RC,5@57.02146,11@203.07937	HexNAc(1)	894.424	24.3741	368.4	controllerType=0 controllerNumber=1 scan=9656	3.5e-06	4e-06	0	0	0	0	1.6e-07	1.9e-07	5.46	368.4	8.3	2	894.422	2.1		1787.84	1787.84	Specific	11	11	>mN1ECD	1	10589	C5(Carbamidomethyl / 57.0215)	HCD	5.82	1786.83	1786.83
EGF3	113	R.NGGTC[+57.02146]DLLTLT[+146.05791]EYK.C	T11(OGlycan / 146.0579)	R.NGGTCDLLTLTEYK.C	NGGTCDLLTLTEYK,RC,5@57.02146,11@146.05791	Fuc(1)	865.914	23.8161	785.1	controllerType=0 controllerNumber=1 scan=9390	2.8e-12	3.2e-12	0	0	0	0	1.5e-13	1.7e-13	11.56	785.1	10.5	2	865.911	2.93		1730.82	1730.82	Specific	11	18.4	>mN1ECD	1	10290	C5(Carbamidomethyl / 57.0215)	HCD	11.5	1729.81	1729.81
EGF3	113	R.NGGTC[+57.02146]DLLT[+146.05791]LTEYK.C	T9(OGlycan / 146.0579)	R.NGGTCDLLTLTEYK.C	NGGTCDLLTLTEYK,RC,5@57.02146,9@146.05791	Fuc(1)	865.913	23.9427	756.5	controllerType=0 controllerNumber=1 scan=9454	7e-13	8.1e-13	0	0	0	0	4.3e-14	4.9e-14	12.16	756.5	0	2	865.911	2.16		1730.82	1730.82	Specific	9	17.5	>mN1ECD	1	10360	C5(Carbamidomethyl / 57.0215)	HCD	12.09	1729.81	1729.81
EGF3	113	R.NGGTC[+57.02146]DLLTLT[+146.05791]EYK.C	T11(OGlycan / 146.0579)	R.NGGTCDLLTLTEYK.C	NGGTCDLLTLTEYK,RC,5@57.02146,11@146.05791	Fuc(1)	865.913	24.0717	746.4	controllerType=0 controllerNumber=1 scan=9516	7e-12	8.1e-12	0	0	0	0	6.2e-13	7.1e-13	11.16	746.4	3	2	865.911	2.44		1730.82	1730.82	Specific	11	17.1	>mN1ECD	1	10431	C5(Carbamidomethyl / 57.0215)	HCD	11.09	1729.81	1729.81
	137	K.SC[+57.02146]QQADPC[+57.02146]ASNPC[+57.02146]ANGGQC[+57.02146]LPFESSYIC[+57.02146]R.C		K.SCQQADPCASNPCANGGQCLPFESSYICR.C	SCQQADPCASNPCANGGQCLPFESSYICR,KC,2@57.02146,8@57.02146,13@57.02146,19@57.02146,28@57.02146		1112.12	23.4498	1115.7	controllerType=0 controllerNumber=1 scan=9210	2.2e-18	2.6e-18	0	0	0	0	1.7e-19	2e-19	17.65	1115.7	1115.7	3	1112.12	2.49		3334.35	3334.34	Specific		22.7	>mN1ECD	1	10070	C2(Carbamidomethyl / 57.0215); C8(Carbamidomethyl / 57.0215); C13(Carbamidomethyl / 57.0215); C19(Carbamidomethyl / 57.0215); C28(Carbamidomethyl / 57.0215)	HCD	17.59	3333.34	3333.34
	137	K.SC[+57.02146]QQADPC[+57.02146]ASNPC[+57.02146]ANGGQC[+57.02146]LPFESSYIC[+57.02146]R.C		K.SCQQADPCASNPCANGGQCLPFESSYICR.C	SCQQADPCASNPCANGGQCLPFESSYICR,KC,2@57.02146,8@57.02146,13@57.02146,19@57.02146,28@57.02146		1112.12	23.5697	1096.4	controllerType=0 controllerNumber=1 scan=9268	8.8e-17	1e-16	0	0	0	0	8.7e-18	1e-17	16.06	1096.4	1096.4	3	1112.12	3.48		3334.36	3334.34	Specific		25.4	>mN1ECD	1	10140	C2(Carbamidomethyl / 57.0215); C8(Carbamidomethyl / 57.0215); C13(Carbamidomethyl / 57.0215); C19(Carbamidomethyl / 57.0215); C28(Carbamidomethyl / 57.0215)	HCD	15.99	3333.35	3333.34
	137	K.SC[+57.02146]QQADPC[+57.02146]ASNPC[+57.02146]ANGGQC[+57.02146]LPFESSYIC[+57.02146]R.C		K.SCQQADPCASNPCANGGQCLPFESSYICR.C	SCQQADPCASNPCANGGQCLPFESSYICR,KC,2@57.02146,8@57.02146,13@57.02146,19@57.02146,28@57.02146		1112.12	23.6843	1030.9	controllerType=0 controllerNumber=1 scan=9325	8.8e-16	1e-15	0	0	0	0	1.2e-16	1.4e-16	15.06	1030.9	1030.9	3	1112.12	3.48		3334.36	3334.34	Specific		22.7	>mN1ECD	1	10212	C2(Carbamidomethyl / 57.0215); C8(Carbamidomethyl / 57.0215); C13(Carbamidomethyl / 57.0215); C19(Carbamidomethyl / 57.0215); C28(Carbamidomethyl / 57.0215)	HCD	14.99	3333.35	3333.34
	137	K.SC[+57.02146]QQADPC[+57.02146]ASNPC[+57.02146]ANGGQC[+57.02146]LPFESSYIC[+57.02146]R.C		K.SCQQADPCASNPCANGGQCLPFESSYICR.C	SCQQADPCASNPCANGGQCLPFESSYICR,KC,2@57.02146,8@57.02146,13@57.02146,19@57.02146,28@57.02146		834.343	23.5069	929	controllerType=0 controllerNumber=1 scan=9237	2.2e-14	2.6e-14	0	0	0	0	2e-15	2.3e-15	13.65	929	929	4	834.341	2.25		3334.35	3334.34	Specific		19.6	>mN1ECD	1	10102	C2(Carbamidomethyl / 57.0215); C8(Carbamidomethyl / 57.0215); C13(Carbamidomethyl / 57.0215); C19(Carbamidomethyl / 57.0215); C28(Carbamidomethyl / 57.0215)	HCD	15.59	3333.34	3333.34
	166	R.C[+57.02146]PPGFHGPTC[+57.02146]R.Q		R.CPPGFHGPTCR.Q	CPPGFHGPTCR,RQ,1@57.02146,10@57.02146		429.191	13.6471	658	controllerType=0 controllerNumber=1 scan=4516	7.8e-11	9e-11	0	0	0	0	3.8e-12	4.4e-12	10.11	643	643	3	429.19	1.09		1285.56	1285.56	Specific		12.2	>mN1ECD	1	4298	C1(Carbamidomethyl / 57.0215); C10(Carbamidomethyl / 57.0215)	HCD	10.04	1284.55	1284.55
	166	R.C[+57.02146]PPGFHGPTC[+57.02146]R.Q		R.CPPGFHGPTCR.Q	CPPGFHGPTCR,RQ,1@57.02146,10@57.02146		429.19	13.519	629	controllerType=0 controllerNumber=1 scan=4461	7.9e-09	9.1e-09	0	0	0	0	6e-10	6.9e-10	8.1	600	600	3	429.19	0.3		1285.56	1285.56	Specific		10.8	>mN1ECD	1	4231	C1(Carbamidomethyl / 57.0215); C10(Carbamidomethyl / 57.0215)	HCD	8.04	1284.55	1284.55
	166	R.C[+57.02146]PPGFHGPTC[+57.02146]R.Q		R.CPPGFHGPTCR.Q	CPPGFHGPTCR,RQ,1@57.02146,10@57.02146		429.191	13.39	614.9	controllerType=0 controllerNumber=1 scan=4406	7.8e-10	9e-10	0	0	0	0	5.4e-11	6.2e-11	9.11	603.1	603.1	3	429.19	1.01		1285.56	1285.56	Specific		12	>mN1ECD	1	4167	C1(Carbamidomethyl / 57.0215); C10(Carbamidomethyl / 57.0215)	HCD	9.04	1284.55	1284.55
	166	R.C[+57.02146]PPGFHGPTC[+57.02146]R.Q		R.CPPGFHGPTCR.Q	CPPGFHGPTCR,RQ,1@57.02146,10@57.02146		429.191	13.2608	543.7	controllerType=0 controllerNumber=1 scan=4351	1.8e-06	2.1e-06	0	0	0	0	1e-07	1.2e-07	5.74	538.2	538.2	3	429.19	0.94		1285.56	1285.56	Specific		10.1	>mN1ECD	1	4102	C1(Carbamidomethyl / 57.0215); C10(Carbamidomethyl / 57.0215)	HCD	5.68	1284.55	1284.55
	166	R.C[+57.02146]PPGFHGPTC[+57.02146]R.Q		R.CPPGFHGPTCR.Q	CPPGFHGPTCR,RQ,1@57.02146,10@57.02146		429.191	13.7804	537.4	controllerType=0 controllerNumber=1 scan=4573	7.1e-07	8.2e-07	0	0	0	0	3.9e-08	4.5e-08	6.15	537.4	537.4	3	429.19	1.09		1285.56	1285.56	Specific		10.6	>mN1ECD	1	4369	C1(Carbamidomethyl / 57.0215); C10(Carbamidomethyl / 57.0215)	HCD	6.09	1284.55	1284.55
	166	R.C[+57.02146]PPGFHGPTC[+57.02146]R.Q		R.CPPGFHGPTCR.Q	CPPGFHGPTCR,RQ,1@57.02146,10@57.02146		429.19	13.1355	452.2	controllerType=0 controllerNumber=1 scan=4298	1.5e-06	1.7e-06	0	0	0	0	6.6e-08	7.6e-08	5.83	452.2	452.2	3	429.19	0.37		1285.56	1285.56	Specific		10.4	>mN1ECD	1	4038	C1(Carbamidomethyl / 57.0215); C10(Carbamidomethyl / 57.0215)	HCD	5.77	1284.55	1284.55
	166	R.C[+57.02146]PPGFHGPTC[+57.02146]R.Q		R.CPPGFHGPTCR.Q	CPPGFHGPTCR,RQ,1@57.02146,10@57.02146		429.19	13.9329	375	controllerType=0 controllerNumber=1 scan=4638	0.00016	0.00018	0	0	0	0	3.1e-06	3.6e-06	3.8	375	375	3	429.19	-0.05		1285.56	1285.56	Specific		8.1	>mN1ECD	1	4441	C1(Carbamidomethyl / 57.0215); C10(Carbamidomethyl / 57.0215)	HCD	3.74	1284.55	1284.55
	166	R.C[+57.02146]PPGFHGPTC[+57.02146]R.Q		R.CPPGFHGPTCR.Q	CPPGFHGPTCR,RQ,1@57.02146,10@57.02146		429.19	13.0083	342.6	controllerType=0 controllerNumber=1 scan=4244	0.00071	0.00082	0	0	0	0	1.5e-05	1.7e-05	3.15	342.6	342.6	3	429.19	-1.12		1285.56	1285.56	Specific		10.7	>mN1ECD	1	3979	C1(Carbamidomethyl / 57.0215); C10(Carbamidomethyl / 57.0215)	HCD	3.09	1284.55	1284.55
	166	R.C[+57.02146]PPGFHGPTC[+57.02146]R.Q		R.CPPGFHGPTCR.Q	CPPGFHGPTCR,RQ,1@57.02146,10@57.02146		429.19	14.0551	264.2	controllerType=0 controllerNumber=1 scan=4691	0.0061	0.0071	0	0	0	0	7.6e-05	8.8e-05	2.21	264.2	264.2	3	429.19	0.09		1285.56	1285.56	Specific		7.4	>mN1ECD	1	4511	C1(Carbamidomethyl / 57.0215); C10(Carbamidomethyl / 57.0215)	HCD	2.15	1284.55	1284.55
	177	R.QDVNEC[+57.02146]SQNPGLC[+57.02146]R.H		R.QDVNECSQNPGLCR.H	QDVNECSQNPGLCR,RH,6@57.02146,13@57.02146		838.861	15.5863	911	controllerType=0 controllerNumber=1 scan=5377	7e-16	8.1e-16	0	0	0	0	6.5e-17	7.5e-17	15.16	911	911	2	838.859	1.87		1676.71	1676.71	Specific		16.2	>mN1ECD	1	5360	C6(Carbamidomethyl / 57.0215); C13(Carbamidomethyl / 57.0215)	HCD	15.09	1675.71	1675.7
	177	R.QDVNEC[+57.02146]SQNPGLC[+57.02146]R.H		R.QDVNECSQNPGLCR.H	QDVNECSQNPGLCR,RH,6@57.02146,13@57.02146		838.86	15.4671	869	controllerType=0 controllerNumber=1 scan=5319	6.1e-15	7.1e-15	0	0	0	0	4.8e-16	5.6e-16	14.21	869	869	2	838.859	0.2		1676.71	1676.71	Specific		17.2	>mN1ECD	1	5299	C6(Carbamidomethyl / 57.0215); C13(Carbamidomethyl / 57.0215)	HCD	14.15	1675.7	1675.7
	177	R.QDVNEC[+57.02146]SQNPGLC[+57.02146]R.H		R.QDVNECSQNPGLCR.H	QDVNECSQNPGLCR,RH,6@57.02146,13@57.02146		838.861	15.7015	846	controllerType=0 controllerNumber=1 scan=5434	7e-14	8.1e-14	0	0	0	0	6.9e-15	8e-15	13.16	846	846	2	838.859	1.58		1676.71	1676.71	Specific		14.4	>mN1ECD	1	5428	C6(Carbamidomethyl / 57.0215); C13(Carbamidomethyl / 57.0215)	HCD	13.09	1675.71	1675.7
	177	R.QDVNEC[+57.02146]SQNPGLC[+57.02146]R.H		R.QDVNECSQNPGLCR.H	QDVNECSQNPGLCR,RH,6@57.02146,13@57.02146		559.576	15.5851	646.7	controllerType=0 controllerNumber=1 scan=5376	7e-10	8.1e-10	0	0	0	0	3.6e-11	4.2e-11	9.16	646.7	646.7	3	559.575	1.68		1676.71	1676.71	Specific		14.7	>mN1ECD	1	5359	C6(Carbamidomethyl / 57.0215); C13(Carbamidomethyl / 57.0215)	HCD	11.09	1675.71	1675.7
	177	R.QDVNEC[+57.02146]SQNPGLC[+57.02146]R.H		R.QDVNECSQNPGLCR.H	QDVNECSQNPGLCR,RH,6@57.02146,13@57.02146		559.576	15.6985	623.8	controllerType=0 controllerNumber=1 scan=5432	6.1e-10	7.1e-10	0	0	0	0	2.4e-11	2.7e-11	9.21	623.8	623.8	3	559.575	1.03		1676.71	1676.71	Specific		15.2	>mN1ECD	1	5426	C6(Carbamidomethyl / 57.0215); C13(Carbamidomethyl / 57.0215)	HCD	11.15	1675.71	1675.7
	177	R.QDVNEC[+57.02146]SQNPGLC[+57.02146]R.H		R.QDVNECSQNPGLCR.H	QDVNECSQNPGLCR,RH,6@57.02146,13@57.02146		559.576	15.4757	620	controllerType=0 controllerNumber=1 scan=5323	6.1e-10	7.1e-10	0	0	0	0	2e-11	2.3e-11	9.21	620	620	3	559.575	0.59		1676.71	1676.71	Specific		14.9	>mN1ECD	1	5302	C6(Carbamidomethyl / 57.0215); C13(Carbamidomethyl / 57.0215)	HCD	10.15	1675.71	1675.7
	177	R.QDVNEC[+57.02146]SQNPGLC[+57.02146]R.H		R.QDVNECSQNPGLCR.H	QDVNECSQNPGLCR,RH,6@57.02146,13@57.02146		838.863	15.822	601.8	controllerType=0 controllerNumber=1 scan=5492	7.3e-09	8.5e-09	0	0	0	0	3.1e-10	3.6e-10	8.13	601.8	601.8	2	838.859	4.78		1676.72	1676.71	Specific		14.9	>mN1ECD	1	5496	C6(Carbamidomethyl / 57.0215); C13(Carbamidomethyl / 57.0215)	HCD	9.07	1675.71	1675.7
	177	R.QDVNEC[+57.02146]SQNPGLC[+57.02146]R.H		R.QDVNECSQNPGLCR.H	QDVNECSQNPGLCR,RH,6@57.02146,13@57.02146		559.576	15.8155	321.5	controllerType=0 controllerNumber=1 scan=5489	0.00034	0.00039	0	0	0	0	5.8e-06	6.7e-06	3.47	321.5	321.5	3	559.575	1.35		1676.71	1676.71	Specific		9.7	>mN1ECD	1	5492	C6(Carbamidomethyl / 57.0215); C13(Carbamidomethyl / 57.0215)	HCD	3.74	1675.71	1675.7
	177	R.QDVNEC[+57.02146]SQNPGLC[+57.02146]R.H		R.QDVNECSQNPGLCR.H	QDVNECSQNPGLCR,RH,6@57.02146,13@57.02146		559.577	15.9894	215.9	controllerType=0 controllerNumber=1 scan=5571	0.012	0.014	0	0	0	0	0.00019	0.00022	1.92	215.9	215.9	3	559.575	2.45		1676.72	1676.71	Specific		7.6	>mN1ECD	1	5596	C6(Carbamidomethyl / 57.0215); C13(Carbamidomethyl / 57.0215)	HCD	2.23	1675.71	1675.7
EGF5	191	R.HGGT[+146.05791]C[+57.02146]HNEIGS[+162.05282]YR.C	T4(OGlycan / 146.0579); S11(OGlycan / 162.0528)	R.HGGTCHNEIGSYR.C	HGGTCHNEIGSYR,RC,4@146.05791,5@57.02146,11@162.05282	Fuc(1); Hex(1)	599.257	10.8737	182.2	controllerType=0 controllerNumber=1 scan=3346	0.019	0.021	0	0	0	0	0.00035	0.00041	1.73	182.2	0.1	3	599.257	0.14		1795.76	1795.76	Specific	4;11	11	>mN1ECD	1	2946	C5(Carbamidomethyl / 57.0215)	HCD	1.46	1794.75	1794.75
EGF5	191	R.HGGT[+146.05791]C[+57.02146]HNEIGS[+162.05282]YR.C	T4(OGlycan / 146.0579); S11(OGlycan / 162.0528)	R.HGGTCHNEIGSYR.C	HGGTCHNEIGSYR,RC,4@146.05791,5@57.02146,11@162.05282	Fuc(1); Hex(1)	599.257	10.7665	175.6	controllerType=0 controllerNumber=1 scan=3306	0.017	0.019	0	0	0	0	0.00029	0.00033	1.78	175.6	4.6	3	599.257	0.65		1795.76	1795.76	Specific	4;11	10.6	>mN1ECD	1	2912	C5(Carbamidomethyl / 57.0215)	HCD	1.49	1794.75	1794.75
EGF5	191	R.HGGT[+308.11073]C[+57.02146]HNEIGSYR.C	T4(OGlycan / 308.1107)	R.HGGTCHNEIGSYR.C	HGGTCHNEIGSYR,RC,4@308.11073,5@57.02146	Hex(1)Fuc(1)	599.256	10.6515	35.5	controllerType=0 controllerNumber=1 scan=3261	0.066	0.076	0	0.013	0	0	0.0046	0.013	1.18	35.5	5.3	3	599.257	-0.06		1795.76	1795.76	Specific	4	7.6	>mN1ECD	1	2869	C5(Carbamidomethyl / 57.0215)	HCD	1.12	1794.75	1794.75
EGF5	191	R.HGGT[+308.11073]C[+57.02146]HNEIGSYR.C	T4(OGlycan / 308.1107)	R.HGGTCHNEIGSYR.C	HGGTCHNEIGSYR,RC,4@308.11073,5@57.02146	Hex(1)Fuc(1)	599.257	10.9864	24	controllerType=0 controllerNumber=1 scan=3389	0.063	0.073	0	0	0	0	0.002	0.0023	1.2	24	7.5	3	599.257	1.06		1795.76	1795.76	Specific	4	7.6	>mN1ECD	1	2991	C5(Carbamidomethyl / 57.0215)	HCD	1.14	1794.75	1794.75
EGF5	191	R.HGGT[+203.07937]C[+57.02146]HNEIGSYR.C	T4(OGlycan / 203.0794)	R.HGGTCHNEIGSYR.C	HGGTCHNEIGSYR,RC,4@203.07937,5@57.02146	HexNAc(1)	564.246	12.0204	122.4	controllerType=0 controllerNumber=1 scan=3824	0.057	0.065	0	0	0	0	0.0014	0.0016	1.25	122.4	10.4	3	564.246	0.51		1690.72	1690.72	Specific	4	7.5	>mN1ECD	1	3479	C5(Carbamidomethyl / 57.0215)	HCD	1.19	1689.72	1689.72
EGF5	191	R.HGGT[+203.07937]C[+57.02146]HNEIGSYR.C	T4(OGlycan / 203.0794)	R.HGGTCHNEIGSYR.C	HGGTCHNEIGSYR,RC,4@203.07937,5@57.02146	HexNAc(1)	564.247	12.1452	81.7	controllerType=0 controllerNumber=1 scan=3877	0.063	0.073	0	0	0	0	0.0022	0.0025	1.2	81.7	10.4	3	564.246	0.83		1690.73	1690.72	Specific	4	7.1	>mN1ECD	1	3539	C5(Carbamidomethyl / 57.0215)	HCD	1.14	1689.72	1689.72
EGF5	191	R.HGGT[+203.07937]C[+57.02146]HNEIGSYR.C	T4(OGlycan / 203.0794)	R.HGGTCHNEIGSYR.C	HGGTCHNEIGSYR,RC,4@203.07937,5@57.02146	HexNAc(1)	564.247	12.2753	27.9	controllerType=0 controllerNumber=1 scan=3932	0.065	0.074	0	0.013	0	0	0.0038	0.013	1.19	27.9	5.6	3	564.246	1.26		1690.73	1690.72	Specific	4	6.7	>mN1ECD	1	3608	C5(Carbamidomethyl / 57.0215)	HCD	1.13	1689.72	1689.72
EGF5	191	R.HGGTC[+57.02146]HNEIGS[+146.05791]YR.C	S11(OGlycan / 146.0579)	R.HGGTCHNEIGSYR.C	HGGTCHNEIGSYR,RC,5@57.02146,11@146.05791	Fuc(1)	545.24	10.8582	777.6	controllerType=0 controllerNumber=1 scan=3340	6.4e-12	7.4e-12	0	0	0	0	4.5e-13	5.2e-13	11.2	777.6	19.5	3	545.239	1.78		1633.71	1633.7	Specific	11	16.4	>mN1ECD	1	2942	C5(Carbamidomethyl / 57.0215)	HCD	13.13	1632.7	1632.69
EGF5	191	R.HGGT[+146.05791]C[+57.02146]HNEIGSYR.C	T4(OGlycan / 146.0579)	R.HGGTCHNEIGSYR.C	HGGTCHNEIGSYR,RC,4@146.05791,5@57.02146	Fuc(1)	545.24	10.6351	672.5	controllerType=0 controllerNumber=1 scan=3254	6.4e-10	7.4e-10	0	0	0	0	3.2e-11	3.7e-11	9.2	672.5	10.4	3	545.239	1.56		1633.7	1633.7	Specific	4	17.5	>mN1ECD	1	2863	C5(Carbamidomethyl / 57.0215)	HCD	11.13	1632.7	1632.69
EGF5	191	R.HGGT[+146.05791]C[+57.02146]HNEIGSYR.C	T4(OGlycan / 146.0579)	R.HGGTCHNEIGSYR.C	HGGTCHNEIGSYR,RC,4@146.05791,5@57.02146	Fuc(1)	545.24	10.7441	627.1	controllerType=0 controllerNumber=1 scan=3297	6.4e-09	7.4e-09	0	0	0	0	2e-10	2.3e-10	8.2	627.1	9.4	3	545.239	1.45		1633.7	1633.7	Specific	4	16.3	>mN1ECD	1	2905	C5(Carbamidomethyl / 57.0215)	HCD	10.13	1632.7	1632.69
EGF5	191	R.HGGTC[+57.02146]HNEIGS[+146.05791]YR.C	S11(OGlycan / 146.0579)	R.HGGTCHNEIGSYR.C	HGGTCHNEIGSYR,RC,5@57.02146,11@146.05791	Fuc(1)	409.181	10.8659	594.5	controllerType=0 controllerNumber=1 scan=3343	7.8e-09	9e-09	0	0	0	0	4e-10	4.6e-10	8.11	594.5	23.7	4	409.181	0.58		1633.7	1633.7	Specific	11	16.8	>mN1ECD	1	2944	C5(Carbamidomethyl / 57.0215)	HCD	10.04	1632.7	1632.69
EGF5	191	R.HGGTC[+57.02146]HNEIGS[+146.05791]YR.C	S11(OGlycan / 146.0579)	R.HGGTCHNEIGSYR.C	HGGTCHNEIGSYR,RC,5@57.02146,11@146.05791	Fuc(1)	545.24	10.9623	569.4	controllerType=0 controllerNumber=1 scan=3379	6.4e-08	7.4e-08	0	0	0	0	1.8e-09	2.1e-09	7.2	569.4	15.9	3	545.239	1.56		1633.7	1633.7	Specific	11	14.9	>mN1ECD	1	2981	C5(Carbamidomethyl / 57.0215)	HCD	8.13	1632.7	1632.69
EGF5	191	R.HGGTC[+57.02146]HNEIGS[+146.05791]YR.C	S11(OGlycan / 146.0579)	R.HGGTCHNEIGSYR.C	HGGTCHNEIGSYR,RC,5@57.02146,11@146.05791	Fuc(1)	409.181	10.9765	557.7	controllerType=0 controllerNumber=1 scan=3385	7e-08	8.1e-08	0	0	0	0	2.2e-09	2.5e-09	7.15	557.7	8.6	4	409.181	0.35		1633.7	1633.7	Specific	11	15.5	>mN1ECD	1	2988	C5(Carbamidomethyl / 57.0215)	HCD	9.04	1632.7	1632.69
EGF5	191	R.HGGTC[+57.02146]HNEIGS[+146.05791]YR.C	S11(OGlycan / 146.0579)	R.HGGTCHNEIGSYR.C	HGGTCHNEIGSYR,RC,5@57.02146,11@146.05791	Fuc(1)	545.24	11.0734	533.8	controllerType=0 controllerNumber=1 scan=3425	5e-07	5.8e-07	0	0	0	0	2.9e-08	3.3e-08	6.3	533.8	6.7	3	545.239	1		1633.7	1633.7	Specific	11	16	>mN1ECD	1	3030	C5(Carbamidomethyl / 57.0215)	HCD	8.19	1632.7	1632.69
EGF5	191	R.HGGTC[+57.02146]HNEIGS[+146.05791]YR.C	S11(OGlycan / 146.0579)	R.HGGTCHNEIGSYR.C	HGGTCHNEIGSYR,RC,5@57.02146,11@146.05791	Fuc(1)	409.181	10.7643	514	controllerType=0 controllerNumber=1 scan=3305	1.2e-07	1.3e-07	0	0	0	0	4.2e-09	4.9e-09	6.94	514	1.4	4	409.181	0.13		1633.7	1633.7	Specific	11	15.7	>mN1ECD	1	2911	C5(Carbamidomethyl / 57.0215)	HCD	8.04	1632.7	1632.69
EGF5	191	R.HGGTC[+57.02146]HNEIGS[+146.05791]YR.C	S11(OGlycan / 146.0579)	R.HGGTCHNEIGSYR.C	HGGTCHNEIGSYR,RC,5@57.02146,11@146.05791	Fuc(1)	409.181	10.6613	369.4	controllerType=0 controllerNumber=1 scan=3265	3.9e-07	4.5e-07	0	0	0	0	2.3e-08	2.7e-08	6.41	369.4	9.6	4	409.181	0.2		1633.7	1633.7	Specific	11	13.5	>mN1ECD	1	2874	C5(Carbamidomethyl / 57.0215)	HCD	6.77	1632.7	1632.69
EGF5	191	R.HGGT[+146.05791]C[+57.02146]HNEIGSYR.C	T4(OGlycan / 146.0579)	R.HGGTCHNEIGSYR.C	HGGTCHNEIGSYR,RC,4@146.05791,5@57.02146	Fuc(1)	545.24	11.1898	351	controllerType=0 controllerNumber=1 scan=3474	7.1e-05	8.2e-05	0	0	0	0	2.1e-06	2.4e-06	4.15	351	10.4	3	545.239	1.22		1633.7	1633.7	Specific	4	13	>mN1ECD	1	3084	C5(Carbamidomethyl / 57.0215)	HCD	4.42	1632.7	1632.69
EGF5	191	R.HGGTC[+57.02146]HNEIGS[+146.05791]YR.C	S11(OGlycan / 146.0579)	R.HGGTCHNEIGSYR.C	HGGTCHNEIGSYR,RC,5@57.02146,11@146.05791	Fuc(1)	409.181	11.0946	333.5	controllerType=0 controllerNumber=1 scan=3434	1.7e-05	1.9e-05	0	0	0	0	6.4e-07	7.4e-07	4.77	333.5	8.6	4	409.181	0.2		1633.7	1633.7	Specific	11	14	>mN1ECD	1	3043	C5(Carbamidomethyl / 57.0215)	HCD	5.05	1632.7	1632.69
EGF5	191	R.HGGTC[+57.02146]HNEIGSYR.C		R.HGGTCHNEIGSYR.C	HGGTCHNEIGSYR,RC,5@57.02146		496.553	10.895	920.4	controllerType=0 controllerNumber=1 scan=3353	5.6e-15	6.4e-15	0	0	0	0	4e-16	4.6e-16	14.25	870	870	3	496.553	0.65		1487.65	1487.64	Specific		14.4	>mN1ECD	1	2952	C5(Carbamidomethyl / 57.0215)	HCD	14.19	1486.64	1486.64
EGF5	191	R.HGGTC[+57.02146]HNEIGSYR.C		R.HGGTCHNEIGSYR.C	HGGTCHNEIGSYR,RC,5@57.02146		496.554	10.79	874.6	controllerType=0 controllerNumber=1 scan=3315	5.6e-14	6.4e-14	0	0	0	0	4.2e-15	4.9e-15	13.25	825.7	825.7	3	496.553	1.27		1487.65	1487.64	Specific		13.8	>mN1ECD	1	2920	C5(Carbamidomethyl / 57.0215)	HCD	13.19	1486.64	1486.64
EGF5	191	R.HGGTC[+57.02146]HNEIGSYR.C		R.HGGTCHNEIGSYR.C	HGGTCHNEIGSYR,RC,5@57.02146		496.553	11.011	852.2	controllerType=0 controllerNumber=1 scan=3399	5.6e-14	6.4e-14	0	0	0	0	4.9e-15	5.6e-15	13.25	810.1	810.1	3	496.553	0.35		1487.64	1487.64	Specific		13.4	>mN1ECD	1	3001	C5(Carbamidomethyl / 57.0215)	HCD	13.19	1486.64	1486.64
EGF5	191	R.HGGTC[+57.02146]HNEIGSYR.C		R.HGGTCHNEIGSYR.C	HGGTCHNEIGSYR,RC,5@57.02146		496.553	10.6803	800.6	controllerType=0 controllerNumber=1 scan=3273	5.6e-13	6.4e-13	0	0	0	0	2.9e-14	3.3e-14	12.25	783.8	783.8	3	496.553	0.41		1487.64	1487.64	Specific		12.6	>mN1ECD	1	2884	C5(Carbamidomethyl / 57.0215)	HCD	12.19	1486.64	1486.64
EGF5	191	R.HGGTC[+57.02146]HNEIGSYR.C		R.HGGTCHNEIGSYR.C	HGGTCHNEIGSYR,RC,5@57.02146		496.553	11.123	496.2	controllerType=0 controllerNumber=1 scan=3446	8.2e-07	9.5e-07	0	0	0	0	4.2e-08	4.9e-08	6.09	496.2	496.2	3	496.553	0.84		1487.65	1487.64	Specific		11.4	>mN1ECD	1	3053	C5(Carbamidomethyl / 57.0215)	HCD	7.19	1486.64	1486.64
EGF5	191	R.HGGTC[+57.02146]HNEIGSYR.C		R.HGGTCHNEIGSYR.C	HGGTCHNEIGSYR,RC,5@57.02146		496.554	10.5713	354.3	controllerType=0 controllerNumber=1 scan=3230	0.002	0.0023	0	0	0	0	4e-05	4.7e-05	2.69	354.3	354.3	3	496.553	2.56		1487.65	1487.64	Specific		9.6	>mN1ECD	1	2842	C5(Carbamidomethyl / 57.0215)	HCD	2.96	1486.64	1486.64
EGF5	191	R.HGGTC[+57.02146]HNEIGSYR.C		R.HGGTCHNEIGSYR.C	HGGTCHNEIGSYR,RC,5@57.02146		496.553	11.2388	345.3	controllerType=0 controllerNumber=1 scan=3495	0.00051	0.00058	0	0	0	0	7.7e-06	8.9e-06	3.3	345.3	345.3	3	496.553	-0.33		1487.64	1487.64	Specific		11.3	>mN1ECD	1	3105	C5(Carbamidomethyl / 57.0215)	HCD	3.57	1486.64	1486.64
EGF5	208	R.ATHTGPHC[+57.02146]ELPYVPC[+57.02146]S[+365.13220]PSPC[+57.02146]QNGGTC[+57.02146]RPT[+308.11073]GDTTHEC[+57.02146]AC[+57.02146]LPGFAGQNC[+57.02146]EENVDDC[+57.02146]PGNNC[+57.02146]K.N	S16(OGlycan / 365.1322); T29(OGlycan / 308.1107)	R.ATHTGPHCELPYVPCSPSPCQNGGTCRPTGDTTHECACLPGFAGQNCEENVDDCPGNNCK.N	ATHTGPHCELPYVPCSPSPCQNGGTCRPTGDTTHECACLPGFAGQNCEENVDDCPGNNCK,RN,8@57.02146,15@57.02146,16@365.13220,20@57.02146,26@57.02146,29@308.11073,36@57.02146,38@57.02146,47@57.02146,54@57.02146,59@57.02146	HexNAc(1)Hex(1); Hex(1)Fuc(1)	1237.5	20.9728	708.9	controllerType=0 controllerNumber=1 scan=8000	1.6e-11	1.9e-11	0	0	0	0	1.4e-12	1.6e-12	10.79	708.9	0	6	1237.33	0.49	1	7419.97	7418.96	Specific	16;29	17.6	>mN1ECD	1	8608	C8(Carbamidomethyl / 57.0215); C15(Carbamidomethyl / 57.0215); C20(Carbamidomethyl / 57.0215); C26(Carbamidomethyl / 57.0215); C36(Carbamidomethyl / 57.0215); C38(Carbamidomethyl / 57.0215); C47(Carbamidomethyl / 57.0215); C54(Carbamidomethyl / 57.0215); C59(Carbamidomethyl / 57.0215)	HCD	11.13	7418.96	7417.96
EGF5	208	R.ATHTGPHC[+57.02146]ELPYVPC[+57.02146]S[+511.19010]PSPC[+57.02146]QNGGTC[+57.02146]RPTGDTTHEC[+57.02146]AC[+57.02146]LPGFAGQNC[+57.02146]EENVDDC[+57.02146]PGNNC[+57.02146]K.N	S16(OGlycan / 511.1901)	R.ATHTGPHCELPYVPCSPSPCQNGGTCRPTGDTTHECACLPGFAGQNCEENVDDCPGNNCK.N	ATHTGPHCELPYVPCSPSPCQNGGTCRPTGDTTHECACLPGFAGQNCEENVDDCPGNNCK,RN,8@57.02146,15@57.02146,16@511.19010,20@57.02146,26@57.02146,36@57.02146,38@57.02146,47@57.02146,54@57.02146,59@57.02146	HexNAc(1)Hex(1)Fuc(1)	1210.49	21.1452	618.8	controllerType=0 controllerNumber=1 scan=8088	1.6e-07	1.8e-07	0	0	0	0	1e-08	1.2e-08	6.81	618.8	0	6	1210.32	-4.03	1	7257.88	7256.91	Specific	16	16.4	>mN1ECD	1	8708	C8(Carbamidomethyl / 57.0215); C15(Carbamidomethyl / 57.0215); C20(Carbamidomethyl / 57.0215); C26(Carbamidomethyl / 57.0215); C36(Carbamidomethyl / 57.0215); C38(Carbamidomethyl / 57.0215); C47(Carbamidomethyl / 57.0215); C54(Carbamidomethyl / 57.0215); C59(Carbamidomethyl / 57.0215)	HCD	7.74	7256.88	7255.9
EGF5	208	R.ATHTGPHC[+57.02146]ELPYVPC[+57.02146]S[+511.19010]PSPC[+57.02146]QNGGTC[+57.02146]RPTGDTTHEC[+57.02146]AC[+57.02146]LPGFAGQNC[+57.02146]EENVDDC[+57.02146]PGNNC[+57.02146]K.N	S16(OGlycan / 511.1901)	R.ATHTGPHCELPYVPCSPSPCQNGGTCRPTGDTTHECACLPGFAGQNCEENVDDCPGNNCK.N	ATHTGPHCELPYVPCSPSPCQNGGTCRPTGDTTHECACLPGFAGQNCEENVDDCPGNNCK,RN,8@57.02146,15@57.02146,16@511.19010,20@57.02146,26@57.02146,36@57.02146,38@57.02146,47@57.02146,54@57.02146,59@57.02146	HexNAc(1)Hex(1)Fuc(1)	1210.33	20.6162	593.2	controllerType=0 controllerNumber=1 scan=7821	7.3e-08	8.5e-08	0	0	0	0	2.9e-09	3.3e-09	7.13	593.2	0	6	1210.32	3.43		7256.93	7256.91	Specific	16	17.7	>mN1ECD	1	8399	C8(Carbamidomethyl / 57.0215); C15(Carbamidomethyl / 57.0215); C20(Carbamidomethyl / 57.0215); C26(Carbamidomethyl / 57.0215); C36(Carbamidomethyl / 57.0215); C38(Carbamidomethyl / 57.0215); C47(Carbamidomethyl / 57.0215); C54(Carbamidomethyl / 57.0215); C59(Carbamidomethyl / 57.0215)	HCD	9.07	7255.93	7255.9
EGF5	208	R.ATHTGPHC[+57.02146]ELPYVPC[+57.02146]SPS[+349.13728]PC[+57.02146]QNGGTC[+57.02146]RPTGDTTHEC[+57.02146]AC[+57.02146]LPGFAGQNC[+57.02146]EENVDDC[+57.02146]PGNNC[+57.02146]K.N	S18(OGlycan / 349.1373)	R.ATHTGPHCELPYVPCSPSPCQNGGTCRPTGDTTHECACLPGFAGQNCEENVDDCPGNNCK.N	ATHTGPHCELPYVPCSPSPCQNGGTCRPTGDTTHECACLPGFAGQNCEENVDDCPGNNCK,RN,8@57.02146,15@57.02146,18@349.13728,20@57.02146,26@57.02146,36@57.02146,38@57.02146,47@57.02146,54@57.02146,59@57.02146	HexNAc(1)Fuc(1)	1183.48	21.0721	580.7	controllerType=0 controllerNumber=1 scan=8052	1.9e-08	2.2e-08	0	0	0	0	8.7e-10	1e-09	7.73	580.7	0	6	1183.32	1.68	1	7095.87	7094.86	Specific	18	16.7	>mN1ECD	1	8664	C8(Carbamidomethyl / 57.0215); C15(Carbamidomethyl / 57.0215); C20(Carbamidomethyl / 57.0215); C26(Carbamidomethyl / 57.0215); C36(Carbamidomethyl / 57.0215); C38(Carbamidomethyl / 57.0215); C47(Carbamidomethyl / 57.0215); C54(Carbamidomethyl / 57.0215); C59(Carbamidomethyl / 57.0215)	HCD	9.67	7094.87	7093.85
EGF5	208	R.ATHTGPHC[+57.02146]ELPYVPC[+57.02146]S[+203.07937]PSPC[+57.02146]QNGGTC[+57.02146]RPTGDTTHEC[+57.02146]AC[+57.02146]LPGFAGQNC[+57.02146]EENVDDC[+57.02146]PGNNC[+57.02146]K.N	S16(OGlycan / 203.0794)	R.ATHTGPHCELPYVPCSPSPCQNGGTCRPTGDTTHECACLPGFAGQNCEENVDDCPGNNCK.N	ATHTGPHCELPYVPCSPSPCQNGGTCRPTGDTTHECACLPGFAGQNCEENVDDCPGNNCK,RN,8@57.02146,15@57.02146,16@203.07937,20@57.02146,26@57.02146,36@57.02146,38@57.02146,47@57.02146,54@57.02146,59@57.02146	HexNAc(1)	1158.97	21.2237	415.3	controllerType=0 controllerNumber=1 scan=8128	6.2e-06	7.2e-06	0	0	0	0	2.8e-07	3.2e-07	5.21	415.3	0	6	1158.97	-2.44		6948.78	6948.8	Specific	16	12.5	>mN1ECD	1	8752	C8(Carbamidomethyl / 57.0215); C15(Carbamidomethyl / 57.0215); C20(Carbamidomethyl / 57.0215); C26(Carbamidomethyl / 57.0215); C36(Carbamidomethyl / 57.0215); C38(Carbamidomethyl / 57.0215); C47(Carbamidomethyl / 57.0215); C54(Carbamidomethyl / 57.0215); C59(Carbamidomethyl / 57.0215)	HCD	5.48	6947.77	6947.79
EGF5	208	R.ATHTGPHC[+57.02146]ELPYVPC[+57.02146]S[+146.05791]PSPC[+57.02146]QNGGTC[+57.02146]RPTGDTTHEC[+57.02146]AC[+57.02146]LPGFAGQNC[+57.02146]EENVDDC[+57.02146]PGNNC[+57.02146]K.N	S16(OGlycan / 146.0579)	R.ATHTGPHCELPYVPCSPSPCQNGGTCRPTGDTTHECACLPGFAGQNCEENVDDCPGNNCK.N	ATHTGPHCELPYVPCSPSPCQNGGTCRPTGDTTHECACLPGFAGQNCEENVDDCPGNNCK,RN,8@57.02146,15@57.02146,16@146.05791,20@57.02146,26@57.02146,36@57.02146,38@57.02146,47@57.02146,54@57.02146,59@57.02146	Fuc(1)	1149.63	20.8806	724	controllerType=0 controllerNumber=1 scan=7953	2e-10	2.3e-10	0	0	0	0	1.3e-11	1.5e-11	9.71	724	0	6	1149.47	-1.88	1	6892.77	6891.78	Specific	16	17.3	>mN1ECD	1	8555	C8(Carbamidomethyl / 57.0215); C15(Carbamidomethyl / 57.0215); C20(Carbamidomethyl / 57.0215); C26(Carbamidomethyl / 57.0215); C36(Carbamidomethyl / 57.0215); C38(Carbamidomethyl / 57.0215); C47(Carbamidomethyl / 57.0215); C54(Carbamidomethyl / 57.0215); C59(Carbamidomethyl / 57.0215)	HCD	9.65	6891.76	6890.77
EGF5	208	R.ATHTGPHC[+57.02146]ELPYVPC[+57.02146]S[+146.05791]PSPC[+57.02146]QNGGTC[+57.02146]RPTGDTTHEC[+57.02146]AC[+57.02146]LPGFAGQNC[+57.02146]EENVDDC[+57.02146]PGNNC[+57.02146]K.N	S16(OGlycan / 146.0579)	R.ATHTGPHCELPYVPCSPSPCQNGGTCRPTGDTTHECACLPGFAGQNCEENVDDCPGNNCK.N	ATHTGPHCELPYVPCSPSPCQNGGTCRPTGDTTHECACLPGFAGQNCEENVDDCPGNNCK,RN,8@57.02146,15@57.02146,16@146.05791,20@57.02146,26@57.02146,36@57.02146,38@57.02146,47@57.02146,54@57.02146,59@57.02146	Fuc(1)	1149.63	21.0044	597.4	controllerType=0 controllerNumber=1 scan=8016	1.6e-06	1.8e-06	0	0	0	0	7.2e-08	8.3e-08	5.81	597.4	0	6	1149.47	-3.48	1	6892.76	6891.78	Specific	16	15.4	>mN1ECD	1	8625	C8(Carbamidomethyl / 57.0215); C15(Carbamidomethyl / 57.0215); C20(Carbamidomethyl / 57.0215); C26(Carbamidomethyl / 57.0215); C36(Carbamidomethyl / 57.0215); C38(Carbamidomethyl / 57.0215); C47(Carbamidomethyl / 57.0215); C54(Carbamidomethyl / 57.0215); C59(Carbamidomethyl / 57.0215)	HCD	7.74	6891.75	6890.77
EGF5	208	R.ATHTGPHC[+57.02146]ELPYVPC[+57.02146]S[+146.05791]PSPC[+57.02146]QNGGTC[+57.02146]RPTGDTTHEC[+57.02146]AC[+57.02146]LPGFAGQNC[+57.02146]EENVDDC[+57.02146]PGNNC[+57.02146]K.N	S16(OGlycan / 146.0579)	R.ATHTGPHCELPYVPCSPSPCQNGGTCRPTGDTTHECACLPGFAGQNCEENVDDCPGNNCK.N	ATHTGPHCELPYVPCSPSPCQNGGTCRPTGDTTHECACLPGFAGQNCEENVDDCPGNNCK,RN,8@57.02146,15@57.02146,16@146.05791,20@57.02146,26@57.02146,36@57.02146,38@57.02146,47@57.02146,54@57.02146,59@57.02146	Fuc(1)	1149.64	21.2637	560.1	controllerType=0 controllerNumber=1 scan=8147	1.2e-07	1.4e-07	0	0	0	0	6.5e-09	7.5e-09	6.93	560.1	0	6	1149.47	-0.61	1	6892.78	6891.78	Specific	16	15.8	>mN1ECD	1	8775	C8(Carbamidomethyl / 57.0215); C15(Carbamidomethyl / 57.0215); C20(Carbamidomethyl / 57.0215); C26(Carbamidomethyl / 57.0215); C36(Carbamidomethyl / 57.0215); C38(Carbamidomethyl / 57.0215); C47(Carbamidomethyl / 57.0215); C54(Carbamidomethyl / 57.0215); C59(Carbamidomethyl / 57.0215)	HCD	7.87	6891.77	6890.77
EGF5	208	R.ATHTGPHC[+57.02146]ELPYVPC[+57.02146]S[+146.05791]PSPC[+57.02146]QNGGTC[+57.02146]RPTGDTTHEC[+57.02146]AC[+57.02146]LPGFAGQNC[+57.02146]EENVDDC[+57.02146]PGNNC[+57.02146]K.N	S16(OGlycan / 146.0579)	R.ATHTGPHCELPYVPCSPSPCQNGGTCRPTGDTTHECACLPGFAGQNCEENVDDCPGNNCK.N	ATHTGPHCELPYVPCSPSPCQNGGTCRPTGDTTHECACLPGFAGQNCEENVDDCPGNNCK,RN,8@57.02146,15@57.02146,16@146.05791,20@57.02146,26@57.02146,36@57.02146,38@57.02146,47@57.02146,54@57.02146,59@57.02146	Fuc(1)	1149.64	21.1334	552.7	controllerType=0 controllerNumber=1 scan=8082	1.1e-06	1.2e-06	0	0	0	0	5e-08	5.8e-08	5.98	552.7	0	6	1149.47	-0.71	1	6892.78	6891.78	Specific	16	15.2	>mN1ECD	1	8699	C8(Carbamidomethyl / 57.0215); C15(Carbamidomethyl / 57.0215); C20(Carbamidomethyl / 57.0215); C26(Carbamidomethyl / 57.0215); C36(Carbamidomethyl / 57.0215); C38(Carbamidomethyl / 57.0215); C47(Carbamidomethyl / 57.0215); C54(Carbamidomethyl / 57.0215); C59(Carbamidomethyl / 57.0215)	HCD	7.87	6891.77	6890.77
EGF5	208	R.ATHTGPHC[+57.02146]ELPYVPC[+57.02146]S[+146.05791]PSPC[+57.02146]QNGGTC[+57.02146]RPTGDTTHEC[+57.02146]AC[+57.02146]LPGFAGQNC[+57.02146]EENVDDC[+57.02146]PGNNC[+57.02146]K.N	S16(OGlycan / 146.0579)	R.ATHTGPHCELPYVPCSPSPCQNGGTCRPTGDTTHECACLPGFAGQNCEENVDDCPGNNCK.N	ATHTGPHCELPYVPCSPSPCQNGGTCRPTGDTTHECACLPGFAGQNCEENVDDCPGNNCK,RN,8@57.02146,15@57.02146,16@146.05791,20@57.02146,26@57.02146,36@57.02146,38@57.02146,47@57.02146,54@57.02146,59@57.02146	Fuc(1)	1149.47	20.6659	517.4	controllerType=0 controllerNumber=1 scan=7846	2.7e-07	3.2e-07	0	0	0	0	1.7e-08	2e-08	6.56	517.4	0	6	1149.47	2.46		6891.79	6891.78	Specific	16	14.2	>mN1ECD	1	8429	C8(Carbamidomethyl / 57.0215); C15(Carbamidomethyl / 57.0215); C20(Carbamidomethyl / 57.0215); C26(Carbamidomethyl / 57.0215); C36(Carbamidomethyl / 57.0215); C38(Carbamidomethyl / 57.0215); C47(Carbamidomethyl / 57.0215); C54(Carbamidomethyl / 57.0215); C59(Carbamidomethyl / 57.0215)	HCD	7.67	6890.79	6890.77
	268	K.NGGAC[+57.02146]VDGVNTYNC[+57.02146]R.C		K.NGGACVDGVNTYNCR.C	NGGACVDGVNTYNCR,KC,5@57.02146,14@57.02146		828.848	16.4607	715.4	controllerType=0 controllerNumber=1 scan=5795	7e-12	8.1e-12	0	0	0	0	5.1e-13	5.8e-13	11.16	715.4	715.4	2	828.846	1.88		1656.69	1656.69	Specific		14.5	>mN1ECD	1	5869	C5(Carbamidomethyl / 57.0215); C14(Carbamidomethyl / 57.0215)	HCD	11.09	1655.68	1655.68
	268	K.NGGAC[+57.02146]VDGVNTYNC[+57.02146]R.C		K.NGGACVDGVNTYNCR.C	NGGACVDGVNTYNCR,KC,5@57.02146,14@57.02146		828.848	16.5736	682.4	controllerType=0 controllerNumber=1 scan=5849	7e-11	8.1e-11	0	0	0	0	3.2e-12	3.7e-12	10.16	682.4	682.4	2	828.846	1.58		1656.69	1656.69	Specific		14.5	>mN1ECD	1	5946	C5(Carbamidomethyl / 57.0215); C14(Carbamidomethyl / 57.0215)	HCD	10.09	1655.68	1655.68
	268	K.NGGAC[+57.02146]VDGVNTYNC[+57.02146]R.C		K.NGGACVDGVNTYNCR.C	NGGACVDGVNTYNCR,KC,5@57.02146,14@57.02146		828.847	16.348	639.5	controllerType=0 controllerNumber=1 scan=5741	6.1e-10	7.1e-10	0	0	0	0	2.8e-11	3.2e-11	9.21	639.5	639.5	2	828.846	1.07		1656.69	1656.69	Specific		14.3	>mN1ECD	1	5803	C5(Carbamidomethyl / 57.0215); C14(Carbamidomethyl / 57.0215)	HCD	9.15	1655.68	1655.68
	268	K.NGGAC[+57.02146]VDGVNTYNC[+57.02146]R.C		K.NGGACVDGVNTYNCR.C	NGGACVDGVNTYNCR,KC,5@57.02146,14@57.02146		828.848	16.699	628.4	controllerType=0 controllerNumber=1 scan=5910	7e-10	8.1e-10	0	0	0	0	4.1e-11	4.7e-11	9.16	628.4	628.4	2	828.846	1.81		1656.69	1656.69	Specific		14.4	>mN1ECD	1	6024	C5(Carbamidomethyl / 57.0215); C14(Carbamidomethyl / 57.0215)	HCD	9.09	1655.68	1655.68
	354	R.VASFYC[+57.02146]EC[+57.02146]PHGR.T		R.VASFYCECPHGR.T	VASFYCECPHGR,RT,6@57.02146,8@57.02146		741.817	15.6366	796.6	controllerType=0 controllerNumber=1 scan=5402	5.6e-12	6.4e-12	0	0	0	0	3.5e-13	4e-13	11.25	759.1	759.1	2	741.816	1.02		1482.63	1482.63	Specific		14	>mN1ECD	1	5392	C6(Carbamidomethyl / 57.0215); C8(Carbamidomethyl / 57.0215)	HCD	11.19	1481.62	1481.62
	354	R.VASFYC[+57.02146]EC[+57.02146]PHGR.T		R.VASFYCECPHGR.T	VASFYCECPHGR,RT,6@57.02146,8@57.02146		494.882	15.6317	770.1	controllerType=0 controllerNumber=1 scan=5398	3.5e-12	4.1e-12	0	0	0	0	2.1e-13	2.5e-13	11.45	770.1	770.1	3	494.88	3.17		1482.63	1482.63	Specific		17	>mN1ECD	1	5388	C6(Carbamidomethyl / 57.0215); C8(Carbamidomethyl / 57.0215)	HCD	13.39	1481.62	1481.62
	354	R.VASFYC[+57.02146]EC[+57.02146]PHGR.T		R.VASFYCECPHGR.T	VASFYCECPHGR,RT,6@57.02146,8@57.02146		494.881	15.5181	769.7	controllerType=0 controllerNumber=1 scan=5343	3.5e-12	4.1e-12	0	0	0	0	1.8e-13	2.1e-13	11.45	769.7	769.7	3	494.88	2.92		1482.63	1482.63	Specific		15.8	>mN1ECD	1	5322	C6(Carbamidomethyl / 57.0215); C8(Carbamidomethyl / 57.0215)	HCD	12.39	1481.62	1481.62
	354	R.VASFYC[+57.02146]EC[+57.02146]PHGR.T		R.VASFYCECPHGR.T	VASFYCECPHGR,RT,6@57.02146,8@57.02146		741.817	15.5033	755.7	controllerType=0 controllerNumber=1 scan=5337	5.6e-12	6.4e-12	0	0	0	0	3e-13	3.5e-13	11.25	735.7	735.7	2	741.816	0.85		1482.63	1482.63	Specific		14.3	>mN1ECD	1	5317	C6(Carbamidomethyl / 57.0215); C8(Carbamidomethyl / 57.0215)	HCD	12.19	1481.62	1481.62
	354	R.VASFYC[+57.02146]EC[+57.02146]PHGR.T		R.VASFYCECPHGR.T	VASFYCECPHGR,RT,6@57.02146,8@57.02146		494.881	15.7448	748.1	controllerType=0 controllerNumber=1 scan=5453	8.9e-12	1e-11	0	0	0	0	8.2e-13	9.4e-13	11.05	748.1	748.1	3	494.88	1.63		1482.63	1482.63	Specific		15.8	>mN1ECD	1	5450	C6(Carbamidomethyl / 57.0215); C8(Carbamidomethyl / 57.0215)	HCD	12.99	1481.62	1481.62
	354	R.VASFYC[+57.02146]EC[+57.02146]PHGR.T		R.VASFYCECPHGR.T	VASFYCECPHGR,RT,6@57.02146,8@57.02146		494.881	15.8635	732.4	controllerType=0 controllerNumber=1 scan=5511	8.9e-12	1e-11	0	0	0	0	8.8e-13	1e-12	11.05	732.4	732.4	3	494.88	2.55		1482.63	1482.63	Specific		14.9	>mN1ECD	1	5520	C6(Carbamidomethyl / 57.0215); C8(Carbamidomethyl / 57.0215)	HCD	12.99	1481.62	1481.62
	354	R.VASFYC[+57.02146]EC[+57.02146]PHGR.T		R.VASFYCECPHGR.T	VASFYCECPHGR,RT,6@57.02146,8@57.02146		494.879	15.4092	709.1	controllerType=0 controllerNumber=1 scan=5291	5.6e-11	6.5e-11	0	0	0	0	2.3e-12	2.6e-12	10.25	709.1	709.1	3	494.88	-1.09		1482.62	1482.63	Specific		14.1	>mN1ECD	1	5265	C6(Carbamidomethyl / 57.0215); C8(Carbamidomethyl / 57.0215)	HCD	11.19	1481.62	1481.62
	354	R.VASFYC[+57.02146]EC[+57.02146]PHGR.T		R.VASFYCECPHGR.T	VASFYCECPHGR,RT,6@57.02146,8@57.02146		494.88	15.981	707.2	controllerType=0 controllerNumber=1 scan=5567	7.8e-12	9e-12	0	0	0	0	6.8e-13	7.8e-13	11.11	707.2	707.2	3	494.88	0.45		1482.63	1482.63	Specific		14.5	>mN1ECD	1	5590	C6(Carbamidomethyl / 57.0215); C8(Carbamidomethyl / 57.0215)	HCD	12.04	1481.62	1481.62
	366	R.TGLLC[+57.02146]HLNDAC[+57.02146]ISNPC[+57.02146]NEGSNC[+57.02146]DTNPVNGK.A		R.TGLLCHLNDACISNPCNEGSNCDTNPVNGK.A	TGLLCHLNDACISNPCNEGSNCDTNPVNGK,RA,5@57.02146,11@57.02146,16@57.02146,22@57.02146		1111.15	21.3503	900.6	controllerType=0 controllerNumber=1 scan=8190	1.1e-14	1.3e-14	0	0	0	0	8.7e-16	1e-15	13.95	900.6	900.6	3	1111.14	1.78		3331.43	3331.42	Specific		18.6	>mN1ECD	1	8827	C5(Carbamidomethyl / 57.0215); C11(Carbamidomethyl / 57.0215); C16(Carbamidomethyl / 57.0215); C22(Carbamidomethyl / 57.0215)	HCD	13.89	3330.42	3330.41
	366	R.TGLLC[+57.02146]HLNDAC[+57.02146]ISNPC[+57.02146]NEGSNC[+57.02146]DTNPVNGK.A		R.TGLLCHLNDACISNPCNEGSNCDTNPVNGK.A	TGLLCHLNDACISNPCNEGSNCDTNPVNGK,RA,5@57.02146,11@57.02146,16@57.02146,22@57.02146		1111.15	21.463	877.4	controllerType=0 controllerNumber=1 scan=8247	4.4e-13	5.1e-13	0	0	0	0	2.3e-14	2.7e-14	12.36	877.4	877.4	3	1111.14	3.1		3331.43	3331.42	Specific		15.6	>mN1ECD	1	8893	C5(Carbamidomethyl / 57.0215); C11(Carbamidomethyl / 57.0215); C16(Carbamidomethyl / 57.0215); C22(Carbamidomethyl / 57.0215)	HCD	12.29	3330.42	3330.41
	366	R.TGLLC[+57.02146]HLNDAC[+57.02146]ISNPC[+57.02146]NEGSNC[+57.02146]DTNPVNGK.A		R.TGLLCHLNDACISNPCNEGSNCDTNPVNGK.A	TGLLCHLNDACISNPCNEGSNCDTNPVNGK,RA,5@57.02146,11@57.02146,16@57.02146,22@57.02146		833.612	21.4082	859.5	controllerType=0 controllerNumber=1 scan=8219	1.1e-13	1.3e-13	0	0	0	0	1.1e-14	1.3e-14	12.95	859.5	859.5	4	833.61	1.54		3331.42	3331.42	Specific		17.4	>mN1ECD	1	8861	C5(Carbamidomethyl / 57.0215); C11(Carbamidomethyl / 57.0215); C16(Carbamidomethyl / 57.0215); C22(Carbamidomethyl / 57.0215)	HCD	13.89	3330.42	3330.41
	366	R.TGLLC[+57.02146]HLNDAC[+57.02146]ISNPC[+57.02146]NEGSNC[+57.02146]DTNPVNGK.A		R.TGLLCHLNDACISNPCNEGSNCDTNPVNGK.A	TGLLCHLNDACISNPCNEGSNCDTNPVNGK,RA,5@57.02146,11@57.02146,16@57.02146,22@57.02146		833.611	21.287	841.8	controllerType=0 controllerNumber=1 scan=8158	9.8e-13	1.1e-12	0	0	0	0	7.5e-14	8.7e-14	12.01	841.8	841.8	4	833.61	0.88		3331.42	3331.42	Specific		16.7	>mN1ECD	1	8786	C5(Carbamidomethyl / 57.0215); C11(Carbamidomethyl / 57.0215); C16(Carbamidomethyl / 57.0215); C22(Carbamidomethyl / 57.0215)	HCD	13.95	3330.42	3330.41
	366	R.TGLLC[+57.02146]HLNDAC[+57.02146]ISNPC[+57.02146]NEGSNC[+57.02146]DTNPVNGK.A		R.TGLLCHLNDACISNPCNEGSNCDTNPVNGK.A	TGLLCHLNDACISNPCNEGSNCDTNPVNGK,RA,5@57.02146,11@57.02146,16@57.02146,22@57.02146		1111.15	21.2281	814.8	controllerType=0 controllerNumber=1 scan=8130	9.8e-13	1.1e-12	0	0	0	0	6.7e-14	7.7e-14	12.01	814.8	814.8	3	1111.14	0.68		3331.42	3331.42	Specific		17.4	>mN1ECD	1	8754	C5(Carbamidomethyl / 57.0215); C11(Carbamidomethyl / 57.0215); C16(Carbamidomethyl / 57.0215); C22(Carbamidomethyl / 57.0215)	HCD	12.95	3330.41	3330.41
	366	R.TGLLC[+57.02146]HLNDAC[+57.02146]ISNPC[+57.02146]NEGSNC[+57.02146]DTNPVNGK.A		R.TGLLCHLNDACISNPCNEGSNCDTNPVNGK.A	TGLLCHLNDACISNPCNEGSNCDTNPVNGK,RA,5@57.02146,11@57.02146,16@57.02146,22@57.02146		833.61	21.5369	679.3	controllerType=0 controllerNumber=1 scan=8282	7e-09	8.1e-09	0	0	0	0	2.7e-10	3.2e-10	8.15	679.3	679.3	4	833.61	-0.07		3331.42	3331.42	Specific		14.4	>mN1ECD	1	8939	C5(Carbamidomethyl / 57.0215); C11(Carbamidomethyl / 57.0215); C16(Carbamidomethyl / 57.0215); C22(Carbamidomethyl / 57.0215)	HCD	10.09	3330.41	3330.41
	396	K.AIC[+57.02146]TC[+57.02146]PSGYTGPAC[+57.02146]SQDVDEC[+57.02146]ALGANPC[+57.02146]EHAGK.C		K.AICTCPSGYTGPACSQDVDECALGANPCEHAGK.C	AICTCPSGYTGPACSQDVDECALGANPCEHAGK,KC,3@57.02146,5@57.02146,14@57.02146,21@57.02146,28@57.02146		1185.16	20.5667	1658	controllerType=0 controllerNumber=1 scan=7795	1.2e-29	1.4e-29	0	0	0	0	3.9e-30	4.4e-30	28.91	1658	1658	3	1185.16	2.66		3553.46	3553.45	Specific		23.5	>mN1ECD	1	8368	C3(Carbamidomethyl / 57.0215); C5(Carbamidomethyl / 57.0215); C14(Carbamidomethyl / 57.0215); C21(Carbamidomethyl / 57.0215); C28(Carbamidomethyl / 57.0215)	HCD	28.85	3552.46	3552.45
	396	K.AIC[+57.02146]TC[+57.02146]PSGYTGPAC[+57.02146]SQDVDEC[+57.02146]ALGANPC[+57.02146]EHAGK.C		K.AICTCPSGYTGPACSQDVDECALGANPCEHAGK.C	AICTCPSGYTGPACSQDVDECALGANPCEHAGK,KC,3@57.02146,5@57.02146,14@57.02146,21@57.02146,28@57.02146		889.121	20.6484	1622.9	controllerType=0 controllerNumber=1 scan=7837	1.1e-28	1.3e-28	0	0	0	0	2.9e-29	3.3e-29	27.95	1622.9	1622.9	4	889.119	2.12		3553.46	3553.45	Specific		26.6	>mN1ECD	1	8417	C3(Carbamidomethyl / 57.0215); C5(Carbamidomethyl / 57.0215); C14(Carbamidomethyl / 57.0215); C21(Carbamidomethyl / 57.0215); C28(Carbamidomethyl / 57.0215)	HCD	29.63	3552.45	3552.45
	396	K.AIC[+57.02146]TC[+57.02146]PSGYTGPAC[+57.02146]SQDVDEC[+57.02146]ALGANPC[+57.02146]EHAGK.C		K.AICTCPSGYTGPACSQDVDECALGANPCEHAGK.C	AICTCPSGYTGPACSQDVDECALGANPCEHAGK,KC,3@57.02146,5@57.02146,14@57.02146,21@57.02146,28@57.02146		1185.16	20.696	1615.2	controllerType=0 controllerNumber=1 scan=7860	1.1e-28	1.3e-28	0	0	0	0	4.1e-29	4.7e-29	27.95	1615.2	1615.2	3	1185.16	2.24		3553.46	3553.45	Specific		25.7	>mN1ECD	1	8444	C3(Carbamidomethyl / 57.0215); C5(Carbamidomethyl / 57.0215); C14(Carbamidomethyl / 57.0215); C21(Carbamidomethyl / 57.0215); C28(Carbamidomethyl / 57.0215)	HCD	28.85	3552.46	3552.45
	396	K.AIC[+57.02146]TC[+57.02146]PSGYTGPAC[+57.02146]SQDVDEC[+57.02146]ALGANPC[+57.02146]EHAGK.C		K.AICTCPSGYTGPACSQDVDECALGANPCEHAGK.C	AICTCPSGYTGPACSQDVDECALGANPCEHAGK,KC,3@57.02146,5@57.02146,14@57.02146,21@57.02146,28@57.02146		889.12	20.5212	1527.8	controllerType=0 controllerNumber=1 scan=7774	9.8e-27	1.1e-26	0	0	0	0	9.6e-28	1.1e-27	26.01	1527.8	1527.8	4	889.119	1.3		3553.46	3553.45	Specific		23.1	>mN1ECD	1	8343	C3(Carbamidomethyl / 57.0215); C5(Carbamidomethyl / 57.0215); C14(Carbamidomethyl / 57.0215); C21(Carbamidomethyl / 57.0215); C28(Carbamidomethyl / 57.0215)	HCD	27.94	3552.45	3552.45
	396	K.AIC[+57.02146]TC[+57.02146]PSGYTGPAC[+57.02146]SQDVDEC[+57.02146]ALGANPC[+57.02146]EHAGK.C		K.AICTCPSGYTGPACSQDVDECALGANPCEHAGK.C	AICTCPSGYTGPACSQDVDECALGANPCEHAGK,KC,3@57.02146,5@57.02146,14@57.02146,21@57.02146,28@57.02146		1185.16	20.8151	1270.7	controllerType=0 controllerNumber=1 scan=7919	4.4e-21	5.1e-21	0	0	0	0	4.2e-22	4.8e-22	20.36	1270.7	1270.7	3	1185.16	3.17		3553.47	3553.45	Specific		23.1	>mN1ECD	1	8517	C3(Carbamidomethyl / 57.0215); C5(Carbamidomethyl / 57.0215); C14(Carbamidomethyl / 57.0215); C21(Carbamidomethyl / 57.0215); C28(Carbamidomethyl / 57.0215)	HCD	22.29	3552.46	3552.45
	429	K.C[+57.02146]LN[+15.99492]TLGS[+203.07937]FEC[+57.02146]QC[+57.02146]LQGYTGPR.C	N3(b-oxidation / 15.9949); S7(OGlycan / 203.0794)	K.CLNTLGSFECQCLQGYTGPR.C	CLNTLGSFECQCLQGYTGPR,KC,1@57.02146,3@15.99492,7@203.07937,10@57.02146,12@57.02146	HexNAc(1)	860.71	24.8467	307.8	controllerType=0 controllerNumber=1 scan=9875	0.013	0.015	0	0	0	0	0.00023	0.00027	1.89	307.8	1.2	3	860.71	-0.49		2580.11	2580.12	Specific	7	8.5	>mN1ECD	1	10866	C1(Carbamidomethyl / 57.0215); C10(Carbamidomethyl / 57.0215); C12(Carbamidomethyl / 57.0215)	HCD	1.6	2579.11	2579.11
	429	K.C[+57.02146]LNTLGS[+162.05282]FEC[+57.02146]QC[+57.02146]LQGYTGPR.C	S7(OGlycan / 162.0528)	K.CLNTLGSFECQCLQGYTGPR.C	CLNTLGSFECQCLQGYTGPR,KC,1@57.02146,7@162.05282,10@57.02146,12@57.02146	Hex(1)	841.705	23.9218	987	controllerType=0 controllerNumber=1 scan=9444	1.5e-16	1.7e-16	0	0	0	0	1.8e-17	2.1e-17	15.83	987	3.6	3	841.703	1.7		2523.1	2523.09	Specific	7	19.1	>mN1ECD	1	10348	C1(Carbamidomethyl / 57.0215); C10(Carbamidomethyl / 57.0215); C12(Carbamidomethyl / 57.0215)	HCD	15.76	2522.09	2522.09
	429	K.C[+57.02146]LNTLGS[+162.05282]FEC[+57.02146]QC[+57.02146]LQGYTGPR.C	S7(OGlycan / 162.0528)	K.CLNTLGSFECQCLQGYTGPR.C	CLNTLGSFECQCLQGYTGPR,KC,1@57.02146,7@162.05282,10@57.02146,12@57.02146	Hex(1)	841.706	23.7992	981.5	controllerType=0 controllerNumber=1 scan=9382	5.9e-16	6.8e-16	0	0	0	0	5.3e-17	6.1e-17	15.23	981.5	2	3	841.703	3.22		2523.1	2523.09	Specific	7	17.7	>mN1ECD	1	10281	C1(Carbamidomethyl / 57.0215); C10(Carbamidomethyl / 57.0215); C12(Carbamidomethyl / 57.0215)	HCD	15.17	2522.1	2522.09
	509	K.IN[+15.99492]EFQC[+57.02146]QC[+57.02146]PK.G	N2(b-oxidation / 15.9949)	K.INEFQCQCPK.G	INEFQCQCPK,KG,2@15.99492,6@57.02146,8@57.02146		670.292	15.3829	39.3	controllerType=0 controllerNumber=1 scan=5279	0.066	0.076	0	0.016	0	0.022	0.0056	0.016	1.18	39.3	39.3	2	670.292	-0.15		1339.58	1339.58	Specific		4.3	>mN1ECD	1	5253	C6(Carbamidomethyl / 57.0215); C8(Carbamidomethyl / 57.0215)	HCD	1.12	1338.57	1338.57
	509	K.IN[+15.99492]EFQC[+57.02146]QC[+57.02146]PK.G	N2(b-oxidation / 15.9949)	K.INEFQCQCPK.G	INEFQCQCPK,KG,2@15.99492,6@57.02146,8@57.02146		670.292	15.5098	6.7	controllerType=0 controllerNumber=1 scan=5340	0.064	0.074	0	0.0099	0	0.022	0.0032	0.0099	1.19	6.7	6.7	2	670.292	0.48		1339.58	1339.58	Specific		4.2	>mN1ECD	1	5320	C6(Carbamidomethyl / 57.0215); C8(Carbamidomethyl / 57.0215)	HCD	1.13	1338.57	1338.57
	509	K.INEFQC[+57.02146]QC[+57.02146]PK.G		K.INEFQCQCPK.G	INEFQCQCPK,KG,6@57.02146,8@57.02146		662.295	15.3786	614.9	controllerType=0 controllerNumber=1 scan=5277	7.8e-10	9e-10	0	0	0	0	7.2e-11	8.4e-11	9.11	614.9	614.9	2	662.295	0.52		1323.58	1323.58	Specific		15.4	>mN1ECD	1	5251	C6(Carbamidomethyl / 57.0215); C8(Carbamidomethyl / 57.0215)	HCD	9.04	1322.58	1322.57
	509	K.INEFQC[+57.02146]QC[+57.02146]PK.G		K.INEFQCQCPK.G	INEFQCQCPK,KG,6@57.02146,8@57.02146		662.296	15.4954	611.5	controllerType=0 controllerNumber=1 scan=5332	8.9e-10	1e-09	0	0	0	0	1e-10	1.2e-10	9.05	611.5	611.5	2	662.295	1.9		1323.58	1323.58	Specific		14.7	>mN1ECD	1	5311	C6(Carbamidomethyl / 57.0215); C8(Carbamidomethyl / 57.0215)	HCD	8.99	1322.58	1322.57
	509	K.INEFQC[+57.02146]QC[+57.02146]PK.G		K.INEFQCQCPK.G	INEFQCQCPK,KG,6@57.02146,8@57.02146		662.296	15.6081	609.6	controllerType=0 controllerNumber=1 scan=5387	7.8e-10	9e-10	0	0	0	0	7.7e-11	8.9e-11	9.11	609.6	609.6	2	662.295	1.44		1323.58	1323.58	Specific		16.4	>mN1ECD	1	5374	C6(Carbamidomethyl / 57.0215); C8(Carbamidomethyl / 57.0215)	HCD	9.04	1322.58	1322.57
	509	K.INEFQC[+57.02146]QC[+57.02146]PK.G		K.INEFQCQCPK.G	INEFQCQCPK,KG,6@57.02146,8@57.02146		662.296	15.8348	605.2	controllerType=0 controllerNumber=1 scan=5497	8.9e-10	1e-09	0	0	0	0	1.1e-10	1.3e-10	9.05	605.2	605.2	2	662.295	1.63		1323.58	1323.58	Specific		14.7	>mN1ECD	1	5501	C6(Carbamidomethyl / 57.0215); C8(Carbamidomethyl / 57.0215)	HCD	8.99	1322.58	1322.57
	509	K.INEFQC[+57.02146]QC[+57.02146]PK.G		K.INEFQCQCPK.G	INEFQCQCPK,KG,6@57.02146,8@57.02146		662.295	15.7201	581.5	controllerType=0 controllerNumber=1 scan=5442	7.8e-09	9e-09	0	0	0	0	4.8e-10	5.5e-10	8.11	581.5	581.5	2	662.295	1.35		1323.58	1323.58	Specific		14.8	>mN1ECD	1	5438	C6(Carbamidomethyl / 57.0215); C8(Carbamidomethyl / 57.0215)	HCD	8.04	1322.58	1322.57
	509	K.INEFQC[+57.02146]QC[+57.02146]PK.G		K.INEFQCQCPK.G	INEFQCQCPK,KG,6@57.02146,8@57.02146		662.297	15.9541	555.3	controllerType=0 controllerNumber=1 scan=5554	3.2e-07	3.7e-07	0	0	0	0	2e-08	2.3e-08	6.5	548.4	548.4	2	662.295	3.38		1323.59	1323.58	Specific		12.2	>mN1ECD	1	5574	C6(Carbamidomethyl / 57.0215); C8(Carbamidomethyl / 57.0215)	HCD	6.44	1322.58	1322.57
	509	K.INEFQC[+57.02146]QC[+57.02146]PK.G		K.INEFQCQCPK.G	INEFQCQCPK,KG,6@57.02146,8@57.02146		662.297	16.3133	484	controllerType=0 controllerNumber=1 scan=5724	5.2e-06	6e-06	0	0	0	0	2.3e-07	2.6e-07	5.28	484	484	2	662.295	3.66		1323.59	1323.58	Specific		10.5	>mN1ECD	1	5780	C6(Carbamidomethyl / 57.0215); C8(Carbamidomethyl / 57.0215)	HCD	5.22	1322.58	1322.57
	509	K.INEFQC[+57.02146]QC[+57.02146]PK.G		K.INEFQCQCPK.G	INEFQCQCPK,KG,6@57.02146,8@57.02146		662.298	16.1248	480.4	controllerType=0 controllerNumber=1 scan=5634	1.4e-05	1.6e-05	0	0	0	0	5.8e-07	6.7e-07	4.86	445.9	445.9	2	662.295	4.58		1323.59	1323.58	Specific		10.4	>mN1ECD	1	5668	C6(Carbamidomethyl / 57.0215); C8(Carbamidomethyl / 57.0215)	HCD	4.79	1322.58	1322.57
	509	K.INEFQC[+57.02146]QC[+57.02146]PK.G		K.INEFQCQCPK.G	INEFQCQCPK,KG,6@57.02146,8@57.02146		662.295	15.2544	455.9	controllerType=0 controllerNumber=1 scan=5220	1.5e-07	1.7e-07	0	0	0	0	9.2e-09	1.1e-08	6.83	455.9	455.9	2	662.295	0.34		1323.58	1323.58	Specific		12.1	>mN1ECD	1	5186	C6(Carbamidomethyl / 57.0215); C8(Carbamidomethyl / 57.0215)	HCD	6.77	1322.58	1322.57
	509	K.INEFQC[+57.02146]QC[+57.02146]PK.G		K.INEFQCQCPK.G	INEFQCQCPK,KG,6@57.02146,8@57.02146		662.297	16.8187	316.3	controllerType=0 controllerNumber=1 scan=5968	0.001	0.0012	0	0	0	0	2.4e-05	2.8e-05	2.98	316.3	316.3	2	662.295	3.38		1323.59	1323.58	Specific		10.7	>mN1ECD	1	6102	C6(Carbamidomethyl / 57.0215); C8(Carbamidomethyl / 57.0215)	HCD	2.92	1322.58	1322.57
	519	K.GFNGHLC[+57.02146]QYDVDEC[+57.02146]AS[+203.07937]T[+656.22761]PC[+57.02146]K.N	S16(OGlycan / 203.0794); T17(OGlycan / 656.2276)	K.GFNGHLCQYDVDECASTPCK.N	GFNGHLCQYDVDECASTPCK,KN,7@57.02146,14@57.02146,16@203.07937,17@656.22761,19@57.02146	HexNAc(1); HexNAc(1)Hex(1)NeuAc(1)	805.073	19.0638	340.7	controllerType=0 controllerNumber=1 scan=7054	0.0008	0.00092	0	0	0	0	1.8e-05	2e-05	3.1	340.7	0	4	805.072	1		3217.27	3217.27	Specific	16;17	9.1	>mN1ECD	1	7414	C7(Carbamidomethyl / 57.0215); C14(Carbamidomethyl / 57.0215); C19(Carbamidomethyl / 57.0215)	HCD	2.78	3216.26	3216.26
	519	K.GFNGHLC[+57.02146]QYDVDEC[+57.02146]ASTPC[+57.02146]K.N		K.GFNGHLCQYDVDECASTPCK.N	GFNGHLCQYDVDECASTPCK,KN,7@57.02146,14@57.02146,19@57.02146		786.659	19.4163	758	controllerType=0 controllerNumber=1 scan=7233	1.5e-12	1.7e-12	0	0	0	0	1.1e-13	1.3e-13	11.83	758	758	3	786.658	1.39		2357.96	2357.96	Specific		15.4	>mN1ECD	1	7637	C7(Carbamidomethyl / 57.0215); C14(Carbamidomethyl / 57.0215); C19(Carbamidomethyl / 57.0215)	HCD	11.76	2356.95	2356.95
	519	K.GFNGHLC[+57.02146]QYDVDEC[+57.02146]ASTPC[+57.02146]K.N		K.GFNGHLCQYDVDECASTPCK.N	GFNGHLCQYDVDECASTPCK,KN,7@57.02146,14@57.02146,19@57.02146		786.659	19.1749	747.5	controllerType=0 controllerNumber=1 scan=7111	1.5e-11	1.7e-11	0	0	0	0	1.1e-12	1.2e-12	10.83	747.5	747.5	3	786.658	2.24		2357.96	2357.96	Specific		16.7	>mN1ECD	1	7488	C7(Carbamidomethyl / 57.0215); C14(Carbamidomethyl / 57.0215); C19(Carbamidomethyl / 57.0215)	HCD	10.76	2356.96	2356.95
	519	K.GFNGHLC[+57.02146]QYDVDEC[+57.02146]ASTPC[+57.02146]K.N		K.GFNGHLCQYDVDECASTPCK.N	GFNGHLCQYDVDECASTPCK,KN,7@57.02146,14@57.02146,19@57.02146		786.66	19.2843	741.7	controllerType=0 controllerNumber=1 scan=7168	5.9e-11	6.8e-11	0	0	0	0	2.7e-12	3.1e-12	10.23	741.7	741.7	3	786.658	3.25		2357.97	2357.96	Specific		14.9	>mN1ECD	1	7557	C7(Carbamidomethyl / 57.0215); C14(Carbamidomethyl / 57.0215); C19(Carbamidomethyl / 57.0215)	HCD	10.17	2356.96	2356.95
	519	K.GFNGHLC[+57.02146]QYDVDEC[+57.02146]ASTPC[+57.02146]K.N		K.GFNGHLCQYDVDECASTPCK.N	GFNGHLCQYDVDECASTPCK,KN,7@57.02146,14@57.02146,19@57.02146		786.659	19.0559	662.3	controllerType=0 controllerNumber=1 scan=7050	1.5e-10	1.7e-10	0	0	0	0	1.1e-11	1.3e-11	9.83	662.3	662.3	3	786.658	1.47		2357.96	2357.96	Specific		15.2	>mN1ECD	1	7409	C7(Carbamidomethyl / 57.0215); C14(Carbamidomethyl / 57.0215); C19(Carbamidomethyl / 57.0215)	HCD	9.76	2356.95	2356.95
	543	K.C[+57.02146]LDGPNTYTC[+57.02146]VC[+57.02146]TEGYTGT[+349.13728]HC[+57.02146]EVDIDEC[+57.02146]DPDPC[+57.02146]HYGSC[+57.02146]K.D	T19(OGlycan / 349.1373)	K.CLDGPNTYTCVCTEGYTGTHCEVDIDECDPDPCHYGSCK.D	CLDGPNTYTCVCTEGYTGTHCEVDIDECDPDPCHYGSCK,KD,1@57.02146,10@57.02146,12@57.02146,19@349.13728,21@57.02146,28@57.02146,33@57.02146,38@57.02146	HexNAc(1)Fuc(1)	1248.73	24.0931	1226.3	controllerType=0 controllerNumber=1 scan=9526	2.3e-19	2.7e-19	0	0	0	0	2.7e-20	3.1e-20	18.63	1226.3	0	4	1248.73	-2.38		4991.89	4991.9	Specific	19	32.2	>mN1ECD	1	10441	C1(Carbamidomethyl / 57.0215); C10(Carbamidomethyl / 57.0215); C12(Carbamidomethyl / 57.0215); C21(Carbamidomethyl / 57.0215); C28(Carbamidomethyl / 57.0215); C33(Carbamidomethyl / 57.0215); C38(Carbamidomethyl / 57.0215)	HCD	20.57	4990.88	4990.89
	543	K.C[+57.02146]LDGPNTYTC[+57.02146]VC[+57.02146]TEGYT[+203.07937]GTHC[+57.02146]EVDIDEC[+57.02146]DPDPC[+57.02146]HYGSC[+57.02146]K.D	T17(OGlycan / 203.0794)	K.CLDGPNTYTCVCTEGYTGTHCEVDIDECDPDPCHYGSCK.D	CLDGPNTYTCVCTEGYTGTHCEVDIDECDPDPCHYGSCK,KD,1@57.02146,10@57.02146,12@57.02146,17@203.07937,21@57.02146,28@57.02146,33@57.02146,38@57.02146	HexNAc(1)	1212.22	21.7382	1997.5	controllerType=0 controllerNumber=1 scan=8378	1.1e-30	1.1e-30	0	0	0	0	1.1e-30	1.1e-30	29.98	1997.5	0	4	1212.22	3.18		4845.85	4845.84	Specific	17	38.3	>mN1ECD	1	9051	C1(Carbamidomethyl / 57.0215); C10(Carbamidomethyl / 57.0215); C12(Carbamidomethyl / 57.0215); C21(Carbamidomethyl / 57.0215); C28(Carbamidomethyl / 57.0215); C33(Carbamidomethyl / 57.0215); C38(Carbamidomethyl / 57.0215)	HCD	29.97	4844.85	4844.83
	543	K.C[+57.02146]LDGPNTYTC[+57.02146]VC[+57.02146]TEGYT[+203.07937]GTHC[+57.02146]EVDIDEC[+57.02146]DPDPC[+57.02146]HYGSC[+57.02146]K.D	T17(OGlycan / 203.0794)	K.CLDGPNTYTCVCTEGYTGTHCEVDIDECDPDPCHYGSCK.D	CLDGPNTYTCVCTEGYTGTHCEVDIDECDPDPCHYGSCK,KD,1@57.02146,10@57.02146,12@57.02146,17@203.07937,21@57.02146,28@57.02146,33@57.02146,38@57.02146	HexNAc(1)	1212.22	21.9093	1883.8	controllerType=0 controllerNumber=1 scan=8460	1.1e-30	1.1e-30	0	0	0	0	1.1e-30	1.1e-30	29.97	1883.8	0	4	1212.22	2.98		4845.85	4845.84	Specific	17	36.7	>mN1ECD	1	9154	C1(Carbamidomethyl / 57.0215); C10(Carbamidomethyl / 57.0215); C12(Carbamidomethyl / 57.0215); C21(Carbamidomethyl / 57.0215); C28(Carbamidomethyl / 57.0215); C33(Carbamidomethyl / 57.0215); C38(Carbamidomethyl / 57.0215)	HCD	29.97	4844.85	4844.83
	543	K.C[+57.02146]LDGPNTYTC[+57.02146]VC[+57.02146]TEGYT[+203.07937]GTHC[+57.02146]EVDIDEC[+57.02146]DPDPC[+57.02146]HYGSC[+57.02146]K.D	T17(OGlycan / 203.0794)	K.CLDGPNTYTCVCTEGYTGTHCEVDIDECDPDPCHYGSCK.D	CLDGPNTYTCVCTEGYTGTHCEVDIDECDPDPCHYGSCK,KD,1@57.02146,10@57.02146,12@57.02146,17@203.07937,21@57.02146,28@57.02146,33@57.02146,38@57.02146	HexNAc(1)	969.975	21.791	1752.7	controllerType=0 controllerNumber=1 scan=8404	1.2e-30	1.3e-30	0	0	0	0	1.1e-30	1.1e-30	29.9	1752.7	0	5	969.974	1.22		4845.85	4845.84	Specific	17	30.3	>mN1ECD	1	9082	C1(Carbamidomethyl / 57.0215); C10(Carbamidomethyl / 57.0215); C12(Carbamidomethyl / 57.0215); C21(Carbamidomethyl / 57.0215); C28(Carbamidomethyl / 57.0215); C33(Carbamidomethyl / 57.0215); C38(Carbamidomethyl / 57.0215)	HCD	29.96	4844.84	4844.83
	582	K.DGVATFTC[+57.02146]LC[+57.02146]QPGYT[+365.13220]GHHC[+57.02146]ET[+162.05282]NINEC[+57.02146]HSQPC[+57.02146]R.H	T15(OGlycan / 365.1322); T21(OGlycan / 162.0528)	K.DGVATFTCLCQPGYTGHHCETNINECHSQPCR.H	DGVATFTCLCQPGYTGHHCETNINECHSQPCR,KH,8@57.02146,10@57.02146,15@365.13220,19@57.02146,21@162.05282,26@57.02146,31@57.02146	HexNAc(1)Hex(1); Hex(1)	867.558	19.0723	1233.4	controllerType=0 controllerNumber=1 scan=7058	4.4e-20	5.1e-20	0	0	0	0	2.2e-21	2.6e-21	19.36	1233.4	0	5	867.555	2.77		4333.76	4333.75	Specific	15;21	23.4	>mN1ECD	1	7417	C8(Carbamidomethyl / 57.0215); C10(Carbamidomethyl / 57.0215); C19(Carbamidomethyl / 57.0215); C26(Carbamidomethyl / 57.0215); C31(Carbamidomethyl / 57.0215)	HCD	20.7	4332.75	4332.74
	582	K.DGVATFTC[+57.02146]LC[+57.02146]QPGYT[+365.13220]GHHC[+57.02146]ETNINEC[+57.02146]HSQPC[+57.02146]R.H	T15(OGlycan / 365.1322)	K.DGVATFTCLCQPGYTGHHCETNINECHSQPCR.H	DGVATFTCLCQPGYTGHHCETNINECHSQPCR,KH,8@57.02146,10@57.02146,15@365.13220,19@57.02146,26@57.02146,31@57.02146	HexNAc(1)Hex(1)	835.145	19.0523	1403.6	controllerType=0 controllerNumber=1 scan=7048	9.8e-25	1.1e-24	0	0	0	0	9.3e-26	1.1e-25	24.01	1403.6	1.2	5	835.145	1.02		4171.7	4171.69	Specific	15	24.8	>mN1ECD	1	7406	C8(Carbamidomethyl / 57.0215); C10(Carbamidomethyl / 57.0215); C19(Carbamidomethyl / 57.0215); C26(Carbamidomethyl / 57.0215); C31(Carbamidomethyl / 57.0215)	HCD	24.95	4170.69	4170.69
	582	K.DGVATFTC[+57.02146]LC[+57.02146]QPGYT[+365.13220]GHHC[+57.02146]ETNINEC[+57.02146]HSQPC[+57.02146]R.H	T15(OGlycan / 365.1322)	K.DGVATFTCLCQPGYTGHHCETNINECHSQPCR.H	DGVATFTCLCQPGYTGHHCETNINECHSQPCR,KH,8@57.02146,10@57.02146,15@365.13220,19@57.02146,26@57.02146,31@57.02146	HexNAc(1)Hex(1)	1043.68	19.1313	1332	controllerType=0 controllerNumber=1 scan=7090	3.1e-21	3.6e-21	0	0	0	0	2.6e-22	3e-22	20.5	1332	1.2	4	1043.68	4.07		4171.71	4171.69	Specific	15	30	>mN1ECD	1	7459	C8(Carbamidomethyl / 57.0215); C10(Carbamidomethyl / 57.0215); C19(Carbamidomethyl / 57.0215); C26(Carbamidomethyl / 57.0215); C31(Carbamidomethyl / 57.0215)	HCD	22.44	4170.7	4170.69
	582	K.DGVATFTC[+57.02146]LC[+57.02146]QPGYT[+365.13220]GHHC[+57.02146]ETNINEC[+57.02146]HSQPC[+57.02146]R.H	T15(OGlycan / 365.1322)	K.DGVATFTCLCQPGYTGHHCETNINECHSQPCR.H	DGVATFTCLCQPGYTGHHCETNINECHSQPCR,KH,8@57.02146,10@57.02146,15@365.13220,19@57.02146,26@57.02146,31@57.02146	HexNAc(1)Hex(1)	835.146	19.1785	1261.1	controllerType=0 controllerNumber=1 scan=7114	1.1e-21	1.3e-21	0	0	0	0	9.3e-23	1.1e-22	20.95	1261.1	1.2	5	835.145	1.98		4171.7	4171.69	Specific	15	25.5	>mN1ECD	1	7492	C8(Carbamidomethyl / 57.0215); C10(Carbamidomethyl / 57.0215); C19(Carbamidomethyl / 57.0215); C26(Carbamidomethyl / 57.0215); C31(Carbamidomethyl / 57.0215)	HCD	21.89	4170.7	4170.69
	582	K.DGVATFTC[+57.02146]LC[+57.02146]QPGYT[+203.07937]GHHC[+57.02146]ETNINEC[+57.02146]HSQPC[+57.02146]R.H	T15(OGlycan / 203.0794)	K.DGVATFTCLCQPGYTGHHCETNINECHSQPCR.H	DGVATFTCLCQPGYTGHHCETNINECHSQPCR,KH,8@57.02146,10@57.02146,15@203.07937,19@57.02146,26@57.02146,31@57.02146	HexNAc(1)	802.736	19.2136	1414.5	controllerType=0 controllerNumber=1 scan=7133	1.1e-24	1.3e-24	0	0	0	0	1.6e-25	1.9e-25	23.95	1414.5	2.4	5	802.734	2.18		4009.65	4009.64	Specific	15	25.8	>mN1ECD	1	7516	C8(Carbamidomethyl / 57.0215); C10(Carbamidomethyl / 57.0215); C19(Carbamidomethyl / 57.0215); C26(Carbamidomethyl / 57.0215); C31(Carbamidomethyl / 57.0215)	HCD	23.89	4008.64	4008.63
	582	K.DGVATFTC[+57.02146]LC[+57.02146]QPGYT[+203.07937]GHHC[+57.02146]ETNINEC[+57.02146]HSQPC[+57.02146]R.H	T15(OGlycan / 203.0794)	K.DGVATFTCLCQPGYTGHHCETNINECHSQPCR.H	DGVATFTCLCQPGYTGHHCETNINECHSQPCR,KH,8@57.02146,10@57.02146,15@203.07937,19@57.02146,26@57.02146,31@57.02146	HexNAc(1)	802.734	19.6227	1410.9	controllerType=0 controllerNumber=1 scan=7333	7e-24	8.1e-24	0	0	0	0	7.7e-25	8.9e-25	23.15	1410.9	2.4	5	802.734	-0.25		4009.64	4009.64	Specific	15	25.7	>mN1ECD	1	7769	C8(Carbamidomethyl / 57.0215); C10(Carbamidomethyl / 57.0215); C19(Carbamidomethyl / 57.0215); C26(Carbamidomethyl / 57.0215); C31(Carbamidomethyl / 57.0215)	HCD	23.09	4008.63	4008.63
	582	K.DGVATFTC[+57.02146]LC[+57.02146]QPGYT[+203.07937]GHHC[+57.02146]ETNINEC[+57.02146]HSQPC[+57.02146]R.H	T15(OGlycan / 203.0794)	K.DGVATFTCLCQPGYTGHHCETNINECHSQPCR.H	DGVATFTCLCQPGYTGHHCETNINECHSQPCR,KH,8@57.02146,10@57.02146,15@203.07937,19@57.02146,26@57.02146,31@57.02146	HexNAc(1)	802.736	19.0927	1390.1	controllerType=0 controllerNumber=1 scan=7069	1.1e-23	1.3e-23	0	0	0	0	1.3e-24	1.5e-24	22.95	1390.1	2.4	5	802.734	2.03		4009.65	4009.64	Specific	15	25.2	>mN1ECD	1	7430	C8(Carbamidomethyl / 57.0215); C10(Carbamidomethyl / 57.0215); C19(Carbamidomethyl / 57.0215); C26(Carbamidomethyl / 57.0215); C31(Carbamidomethyl / 57.0215)	HCD	24.89	4008.64	4008.63
	582	K.DGVATFTC[+57.02146]LC[+57.02146]QPGYT[+203.07937]GHHC[+57.02146]ETNINEC[+57.02146]HSQPC[+57.02146]R.H	T15(OGlycan / 203.0794)	K.DGVATFTCLCQPGYTGHHCETNINECHSQPCR.H	DGVATFTCLCQPGYTGHHCETNINECHSQPCR,KH,8@57.02146,10@57.02146,15@203.07937,19@57.02146,26@57.02146,31@57.02146	HexNAc(1)	1003.17	19.2635	1365.7	controllerType=0 controllerNumber=1 scan=7158	8e-23	9.2e-23	0	0	0	0	5.2e-24	6.1e-24	22.1	1365.7	2.4	4	1003.17	2.61		4009.65	4009.64	Specific	15	22.9	>mN1ECD	1	7547	C8(Carbamidomethyl / 57.0215); C10(Carbamidomethyl / 57.0215); C19(Carbamidomethyl / 57.0215); C26(Carbamidomethyl / 57.0215); C31(Carbamidomethyl / 57.0215)	HCD	23.04	4008.64	4008.63
	582	K.DGVATFTC[+57.02146]LC[+57.02146]QPGYT[+203.07937]GHHC[+57.02146]ETNINEC[+57.02146]HSQPC[+57.02146]R.H	T15(OGlycan / 203.0794)	K.DGVATFTCLCQPGYTGHHCETNINECHSQPCR.H	DGVATFTCLCQPGYTGHHCETNINECHSQPCR,KH,8@57.02146,10@57.02146,15@203.07937,19@57.02146,26@57.02146,31@57.02146	HexNAc(1)	1002.92	19.1229	1344.7	controllerType=0 controllerNumber=1 scan=7087	8e-22	9.2e-22	0	0	0	0	4.6e-23	5.3e-23	21.1	1344.7	2.4	4	1003.17	1.75	-1	4008.65	4009.64	Specific	15	28.3	>mN1ECD	1	7456	C8(Carbamidomethyl / 57.0215); C10(Carbamidomethyl / 57.0215); C19(Carbamidomethyl / 57.0215); C26(Carbamidomethyl / 57.0215); C31(Carbamidomethyl / 57.0215)	HCD	23.04	4007.64	4008.63
	582	K.DGVATFTC[+57.02146]LC[+57.02146]QPGYT[+203.07937]GHHC[+57.02146]ETNINEC[+57.02146]HSQPC[+57.02146]R.H	T15(OGlycan / 203.0794)	K.DGVATFTCLCQPGYTGHHCETNINECHSQPCR.H	DGVATFTCLCQPGYTGHHCETNINECHSQPCR,KH,8@57.02146,10@57.02146,15@203.07937,19@57.02146,26@57.02146,31@57.02146	HexNAc(1)	802.736	19.322	1306.9	controllerType=0 controllerNumber=1 scan=7188	1.1e-22	1.3e-22	0	0	0	0	1e-23	1.2e-23	21.95	1306.9	2.4	5	802.734	2.11		4009.65	4009.64	Specific	15	23.9	>mN1ECD	1	7582	C8(Carbamidomethyl / 57.0215); C10(Carbamidomethyl / 57.0215); C19(Carbamidomethyl / 57.0215); C26(Carbamidomethyl / 57.0215); C31(Carbamidomethyl / 57.0215)	HCD	22.89	4008.64	4008.63
	582	K.DGVATFTC[+57.02146]LC[+57.02146]QPGYT[+203.07937]GHHC[+57.02146]ETNINEC[+57.02146]HSQPC[+57.02146]R.H	T15(OGlycan / 203.0794)	K.DGVATFTCLCQPGYTGHHCETNINECHSQPCR.H	DGVATFTCLCQPGYTGHHCETNINECHSQPCR,KH,8@57.02146,10@57.02146,15@203.07937,19@57.02146,26@57.02146,31@57.02146	HexNAc(1)	802.736	19.4674	1297.1	controllerType=0 controllerNumber=1 scan=7259	1.1e-21	1.3e-21	0	0	0	0	1.4e-22	1.6e-22	20.95	1297.1	2.4	5	802.734	2.72		4009.65	4009.64	Specific	15	24.4	>mN1ECD	1	7673	C8(Carbamidomethyl / 57.0215); C10(Carbamidomethyl / 57.0215); C19(Carbamidomethyl / 57.0215); C26(Carbamidomethyl / 57.0215); C31(Carbamidomethyl / 57.0215)	HCD	22.89	4008.65	4008.63
	582	K.DGVATFTC[+57.02146]LC[+57.02146]QPGYTGHHC[+57.02146]ETNINEC[+57.02146]HSQPC[+57.02146]R.H		K.DGVATFTCLCQPGYTGHHCETNINECHSQPCR.H	DGVATFTCLCQPGYTGHHCETNINECHSQPCR,KH,8@57.02146,10@57.02146,19@57.02146,26@57.02146,31@57.02146		762.12	19.4057	1041.8	controllerType=0 controllerNumber=1 scan=7229	1.1e-16	1.3e-16	0	0	0	0	1.3e-17	1.5e-17	15.95	1041.8	1041.8	5	762.118	2.42		3806.57	3806.56	Specific		22.1	>mN1ECD	1	7634	C8(Carbamidomethyl / 57.0215); C10(Carbamidomethyl / 57.0215); C19(Carbamidomethyl / 57.0215); C26(Carbamidomethyl / 57.0215); C31(Carbamidomethyl / 57.0215)	HCD	17.89	3805.56	3805.55
EGF16	614	R.HGGT[+146.05791]C[+57.02146]QDRDNS[+672.22253]YLC[+57.02146]LC[+57.02146]LK.G	T4(OGlycan / 146.0579); S11(OGlycan / 672.2225)	R.HGGTCQDRDNSYLCLCLK.G	HGGTCQDRDNSYLCLCLK,RG,4@146.05791,5@57.02146,11@672.22253,14@57.02146,16@57.02146	Fuc(1); HexNAc(1)Hex(1)NeuGc(1)	754.566	20.3014	524.7	controllerType=0 controllerNumber=1 scan=7666	1.7e-07	1.9e-07	0	0	0	0	1.3e-08	1.5e-08	6.77	524.7	6	4	754.565	1.63		3015.24	3015.24	Specific	4;11	13.9	>mN1ECD	1	8202	C5(Carbamidomethyl / 57.0215); C14(Carbamidomethyl / 57.0215); C16(Carbamidomethyl / 57.0215)	HCD	7.07	3014.24	3014.23
EGF16	614	R.HGGT[+802.28552]C[+57.02146]QDRDNSYLC[+57.02146]LC[+57.02146]LK.G	T4(OGlycan / 802.2855)	R.HGGTCQDRDNSYLCLCLK.G	HGGTCQDRDNSYLCLCLK,RG,4@802.28552,5@57.02146,14@57.02146,16@57.02146	HexNAc(1)Hex(1)Fuc(1)NeuAc(1)	750.568	20.3434	537.5	controllerType=0 controllerNumber=1 scan=7686	1.7e-07	1.9e-07	0	0	0	0	1.4e-08	1.6e-08	6.77	537.5	0.8	4	750.566	2.3		2999.25	2999.24	Specific	4	12.4	>mN1ECD	1	8229	C5(Carbamidomethyl / 57.0215); C14(Carbamidomethyl / 57.0215); C16(Carbamidomethyl / 57.0215)	HCD	7.67	2998.24	2998.24
EGF16	614	R.HGGT[+802.28552]C[+57.02146]QDRDNSYLC[+57.02146]LC[+57.02146]LK.G	T4(OGlycan / 802.2855)	R.HGGTCQDRDNSYLCLCLK.G	HGGTCQDRDNSYLCLCLK,RG,4@802.28552,5@57.02146,14@57.02146,16@57.02146	HexNAc(1)Hex(1)Fuc(1)NeuAc(1)	750.568	20.4833	472	controllerType=0 controllerNumber=1 scan=7756	3.5e-07	4.1e-07	0	0	0	0	2.1e-08	2.5e-08	6.45	472	1.6	4	750.566	1.82		2999.25	2999.24	Specific	4	12.2	>mN1ECD	1	8319	C5(Carbamidomethyl / 57.0215); C14(Carbamidomethyl / 57.0215); C16(Carbamidomethyl / 57.0215)	HCD	6.5	2998.24	2998.24
EGF16	614	R.HGGT[+308.11073]C[+57.02146]QDRDNS[+365.13220]YLC[+57.02146]LC[+57.02146]LK.G	T4(OGlycan / 308.1107); S11(OGlycan / 365.1322)	R.HGGTCQDRDNSYLCLCLK.G	HGGTCQDRDNSYLCLCLK,RG,4@308.11073,5@57.02146,11@365.13220,14@57.02146,16@57.02146	Hex(1)Fuc(1); HexNAc(1)Hex(1)	718.308	18.7845	631.6	controllerType=0 controllerNumber=1 scan=6920	1.9e-09	2.2e-09	0	0	0	0	1.3e-10	1.5e-10	8.73	631.6	1.2	4	718.306	2.7		2870.21	2870.2	Specific	4;11	13.8	>mN1ECD	1	7245	C5(Carbamidomethyl / 57.0215); C14(Carbamidomethyl / 57.0215); C16(Carbamidomethyl / 57.0215)	HCD	10.07	2869.2	2869.19
EGF16	614	R.HGGTC[+57.02146]QDRDNS[+511.19010]YLC[+57.02146]LC[+57.02146]LK.G	S11(OGlycan / 511.1901)	R.HGGTCQDRDNSYLCLCLK.G	HGGTCQDRDNSYLCLCLK,RG,5@57.02146,11@511.19010,14@57.02146,16@57.02146	HexNAc(1)Hex(1)Fuc(1)	677.794	18.8677	700.7	controllerType=0 controllerNumber=1 scan=6959	1.9e-11	2.2e-11	0	0	0	0	1.5e-12	1.8e-12	10.73	700.7	10.7	4	677.793	2.27		2708.15	2708.15	Specific	11	15.2	>mN1ECD	1	7294	C5(Carbamidomethyl / 57.0215); C14(Carbamidomethyl / 57.0215); C16(Carbamidomethyl / 57.0215)	HCD	11.67	2707.15	2707.14
EGF16	614	R.HGGT[+203.07937]C[+57.02146]QDRDNSYLC[+57.02146]LC[+57.02146]LK.G	T4(OGlycan / 203.0794)	R.HGGTCQDRDNSYLCLCLK.G	HGGTCQDRDNSYLCLCLK,RG,4@203.07937,5@57.02146,14@57.02146,16@57.02146	HexNAc(1)	800.687	19.7331	269.6	controllerType=0 controllerNumber=1 scan=7389	0.054	0.062	0	0	0	0	0.0012	0.0014	1.27	269.6	4.4	3	800.684	3.03		2400.04	2400.04	Specific	4	7.9	>mN1ECD	1	7840	C5(Carbamidomethyl / 57.0215); C14(Carbamidomethyl / 57.0215); C16(Carbamidomethyl / 57.0215)	HCD	1.24	2399.04	2399.03
EGF16	614	R.HGGT[+203.07937]C[+57.02146]QDRDNSYLC[+57.02146]LC[+57.02146]LK.G	T4(OGlycan / 203.0794)	R.HGGTCQDRDNSYLCLCLK.G	HGGTCQDRDNSYLCLCLK,RG,4@203.07937,5@57.02146,14@57.02146,16@57.02146	HexNAc(1)	600.766	19.699	104.3	controllerType=0 controllerNumber=1 scan=7373	0.065	0.075	0	0.013	0	0	0.004	0.013	1.19	104.3	13.3	4	600.765	2.31		2400.04	2400.04	Specific	4	5.1	>mN1ECD	1	7820	C5(Carbamidomethyl / 57.0215); C14(Carbamidomethyl / 57.0215); C16(Carbamidomethyl / 57.0215)	HCD	1.13	2399.04	2399.03
EGF16	614	R.HGGTC[+57.02146]QDRDNS[+146.05791]YLC[+57.02146]LC[+57.02146]LK.G	S11(OGlycan / 146.0579)	R.HGGTCQDRDNSYLCLCLK.G	HGGTCQDRDNSYLCLCLK,RG,5@57.02146,11@146.05791,14@57.02146,16@57.02146	Fuc(1)	781.678	18.7866	711.1	controllerType=0 controllerNumber=1 scan=6921	1.3e-10	1.5e-10	0	0	0	0	9.4e-12	1.1e-11	9.87	711.1	8.4	3	781.677	1.55		2343.02	2343.02	Specific	11	12.9	>mN1ECD	1	7246	C5(Carbamidomethyl / 57.0215); C14(Carbamidomethyl / 57.0215); C16(Carbamidomethyl / 57.0215)	HCD	9.81	2342.01	2342.01
EGF16	614	R.HGGT[+146.05791]C[+57.02146]QDRDNSYLC[+57.02146]LC[+57.02146]LK.G	T4(OGlycan / 146.0579)	R.HGGTCQDRDNSYLCLCLK.G	HGGTCQDRDNSYLCLCLK,RG,4@146.05791,5@57.02146,14@57.02146,16@57.02146	Fuc(1)	781.678	18.9129	706.5	controllerType=0 controllerNumber=1 scan=6980	1.3e-10	1.5e-10	0	0	0	0	1e-11	1.2e-11	9.87	706.5	6.8	3	781.677	1.48		2343.02	2343.02	Specific	4	12.6	>mN1ECD	1	7322	C5(Carbamidomethyl / 57.0215); C14(Carbamidomethyl / 57.0215); C16(Carbamidomethyl / 57.0215)	HCD	9.81	2342.01	2342.01
EGF16	614	R.HGGTC[+57.02146]QDRDNS[+146.05791]YLC[+57.02146]LC[+57.02146]LK.G	S11(OGlycan / 146.0579)	R.HGGTCQDRDNSYLCLCLK.G	HGGTCQDRDNSYLCLCLK,RG,5@57.02146,11@146.05791,14@57.02146,16@57.02146	Fuc(1)	586.511	18.7562	654.8	controllerType=0 controllerNumber=1 scan=6906	7.4e-10	8.5e-10	0	0	0	0	4.9e-11	5.7e-11	9.13	654.8	10.3	4	586.51	2.77		2343.02	2343.02	Specific	11	12.7	>mN1ECD	1	7229	C5(Carbamidomethyl / 57.0215); C14(Carbamidomethyl / 57.0215); C16(Carbamidomethyl / 57.0215)	HCD	10.07	2342.02	2342.01
EGF16	614	R.HGGTC[+57.02146]QDRDNS[+146.05791]YLC[+57.02146]LC[+57.02146]LK.G	S11(OGlycan / 146.0579)	R.HGGTCQDRDNSYLCLCLK.G	HGGTCQDRDNSYLCLCLK,RG,5@57.02146,11@146.05791,14@57.02146,16@57.02146	Fuc(1)	586.511	18.8641	633.4	controllerType=0 controllerNumber=1 scan=6957	7.4e-09	8.5e-09	0	0	0	0	3.6e-10	4.1e-10	8.13	633.4	7.3	4	586.51	2.88		2343.02	2343.02	Specific	11	13.3	>mN1ECD	1	7291	C5(Carbamidomethyl / 57.0215); C14(Carbamidomethyl / 57.0215); C16(Carbamidomethyl / 57.0215)	HCD	10.07	2342.02	2342.01
EGF16	614	R.HGGT[+146.05791]C[+57.02146]QDRDNSYLC[+57.02146]LC[+57.02146]LK.G	T4(OGlycan / 146.0579)	R.HGGTCQDRDNSYLCLCLK.G	HGGTCQDRDNSYLCLCLK,RG,4@146.05791,5@57.02146,14@57.02146,16@57.02146	Fuc(1)	586.511	18.9824	438.3	controllerType=0 controllerNumber=1 scan=7015	6e-06	6.9e-06	0	0	0	0	2.5e-07	2.9e-07	5.22	438.3	6.8	4	586.51	2.25		2343.02	2343.02	Specific	4	11	>mN1ECD	1	7366	C5(Carbamidomethyl / 57.0215); C14(Carbamidomethyl / 57.0215); C16(Carbamidomethyl / 57.0215)	HCD	5.39	2342.01	2342.01
	622	R.DNSYLC[+57.02146]LC[+57.02146]LK.G		R.DNSYLCLCLK.G	DNSYLCLCLK,RG,6@57.02146,8@57.02146		643.3	23.772	627	controllerType=0 controllerNumber=1 scan=9368	7.8e-10	9e-10	0	0	0	0	9.4e-11	1.1e-10	9.11	627	627	2	643.299	1.31		1285.59	1285.59	Specific		13.4	>mN1ECD	1	10262	C6(Carbamidomethyl / 57.0215); C8(Carbamidomethyl / 57.0215)	HCD	10.04	1284.59	1284.58
	622	R.DNSYLC[+57.02146]LC[+57.02146]LK.G		R.DNSYLCLCLK.G	DNSYLCLCLK,RG,6@57.02146,8@57.02146		643.3	23.7692	571	controllerType=0 controllerNumber=1 scan=9366	7.8e-09	9e-09	0	0	0	0	5.6e-10	6.5e-10	8.11	571	571	2	643.299	1.31		1285.59	1285.59	Specific		11.8	>mN1ECD	1	10260	C6(Carbamidomethyl / 57.0215); C8(Carbamidomethyl / 57.0215)	HCD	9.04	1284.59	1284.58
	622	R.DNSYLC[+57.02146]LC[+57.02146]LK.G		R.DNSYLCLCLK.G	DNSYLCLCLK,RG,6@57.02146,8@57.02146		643.299	23.6407	555.1	controllerType=0 controllerNumber=1 scan=9303	8.5e-06	9.8e-06	0	0	0	0	3.7e-07	4.3e-07	5.07	555.1	555.1	2	643.299	-1.25		1285.59	1285.59	Specific		11	>mN1ECD	1	10185	C6(Carbamidomethyl / 57.0215); C8(Carbamidomethyl / 57.0215)	HCD	5.96	1284.58	1284.58
	632	K.GTTGPNC[+57.02146]EINLDDC[+57.02146]AS[+203.07937]NPC[+57.02146]DSGTC[+57.02146]LDK.I	S16(OGlycan / 203.0794)	K.GTTGPNCEINLDDCASNPCDSGTCLDK.I	GTTGPNCEINLDDCASNPCDSGTCLDK,KI,7@57.02146,14@57.02146,16@203.07937,19@57.02146,24@57.02146	HexNAc(1)	1058.76	21.0113	1037.4	controllerType=0 controllerNumber=1 scan=8020	1.4e-15	1.6e-15	0	0	0	0	1.7e-16	2e-16	14.85	1037.4	12	3	1058.76	-0.15		3174.26	3174.26	Specific	16	25.4	>mN1ECD	1	8630	C7(Carbamidomethyl / 57.0215); C14(Carbamidomethyl / 57.0215); C19(Carbamidomethyl / 57.0215); C24(Carbamidomethyl / 57.0215)	HCD	14.79	3173.25	3173.25
	704	R.C[+57.02146]PEGYHDPTC[+57.02146]LSEVNEC[+57.02146]NSNPC[+57.02146]IHGAC[+57.02146]R.D		R.CPEGYHDPTCLSEVNECNSNPCIHGACR.D	CPEGYHDPTCLSEVNECNSNPCIHGACR,RD,1@57.02146,10@57.02146,17@57.02146,22@57.02146,27@57.02146		834.089	18.7764	1450.2	controllerType=0 controllerNumber=1 scan=6915	2.2e-25	2.6e-25	0	0	0	0	2.5e-26	2.9e-26	24.65	1425.9	1425.9	4	834.086	2.73		3333.33	3333.32	Specific		22.6	>mN1ECD	1	7238	C1(Carbamidomethyl / 57.0215); C10(Carbamidomethyl / 57.0215); C17(Carbamidomethyl / 57.0215); C22(Carbamidomethyl / 57.0215); C27(Carbamidomethyl / 57.0215)	HCD	24.59	3332.33	3332.32
	704	R.C[+57.02146]PEGYHDPTC[+57.02146]LSEVNEC[+57.02146]NSNPC[+57.02146]IHGAC[+57.02146]R.D		R.CPEGYHDPTCLSEVNECNSNPCIHGACR.D	CPEGYHDPTCLSEVNECNSNPCIHGACR,RD,1@57.02146,10@57.02146,17@57.02146,22@57.02146,27@57.02146		834.088	18.6669	1443.6	controllerType=0 controllerNumber=1 scan=6863	2.2e-24	2.6e-24	0	0	0	0	2.9e-25	3.4e-25	23.65	1443.6	1443.6	4	834.086	2.58		3333.33	3333.32	Specific		24.6	>mN1ECD	1	7169	C1(Carbamidomethyl / 57.0215); C10(Carbamidomethyl / 57.0215); C17(Carbamidomethyl / 57.0215); C22(Carbamidomethyl / 57.0215); C27(Carbamidomethyl / 57.0215)	HCD	23.59	3332.32	3332.32
	704	R.C[+57.02146]PEGYHDPTC[+57.02146]LSEVNEC[+57.02146]NSNPC[+57.02146]IHGAC[+57.02146]R.D		R.CPEGYHDPTCLSEVNECNSNPCIHGACR.D	CPEGYHDPTCLSEVNECNSNPCIHGACR,RD,1@57.02146,10@57.02146,17@57.02146,22@57.02146,27@57.02146		834.088	18.8918	1416.7	controllerType=0 controllerNumber=1 scan=6971	2.2e-24	2.6e-24	0	0	0	0	4.1e-25	4.7e-25	23.65	1416.7	1416.7	4	834.086	2.66		3333.33	3333.32	Specific		21.8	>mN1ECD	1	7311	C1(Carbamidomethyl / 57.0215); C10(Carbamidomethyl / 57.0215); C17(Carbamidomethyl / 57.0215); C22(Carbamidomethyl / 57.0215); C27(Carbamidomethyl / 57.0215)	HCD	23.59	3332.32	3332.32
EGF20	739	K.C[+57.02146]DC[+57.02146]APGWSGTNC[+57.02146]DINNNEC[+57.02146]ESNPC[+57.02146]VNGGT[+146.05791]C[+57.02146]K.D	T29(OGlycan / 146.0579)	K.CDCAPGWSGTNCDINNNECESNPCVNGGTCK.D	CDCAPGWSGTNCDINNNECESNPCVNGGTCK,KD,1@57.02146,3@57.02146,12@57.02146,19@57.02146,24@57.02146,29@146.05791,30@57.02146	Fuc(1)	1231.8	19.9409	1071.4	controllerType=0 controllerNumber=1 scan=7489	4.4e-17	5.1e-17	0	0	0	0	3.3e-18	3.8e-18	16.36	1015.9	4.8	3	1231.8	2.94		3693.38	3693.37	Specific	29	26	>mN1ECD	1	7974	C1(Carbamidomethyl / 57.0215); C3(Carbamidomethyl / 57.0215); C12(Carbamidomethyl / 57.0215); C19(Carbamidomethyl / 57.0215); C24(Carbamidomethyl / 57.0215); C30(Carbamidomethyl / 57.0215)	HCD	16.29	3692.37	3692.36
EGF20	739	K.C[+57.02146]DC[+57.02146]APGWSGTNC[+57.02146]DINNNEC[+57.02146]ES[+146.05791]NPC[+57.02146]VNGGTC[+57.02146]K.D	S21(OGlycan / 146.0579)	K.CDCAPGWSGTNCDINNNECESNPCVNGGTCK.D	CDCAPGWSGTNCDINNNECESNPCVNGGTCK,KD,1@57.02146,3@57.02146,12@57.02146,19@57.02146,21@146.05791,24@57.02146,30@57.02146	Fuc(1)	924.103	19.9236	863.4	controllerType=0 controllerNumber=1 scan=7481	1.2e-12	1.4e-12	0	0	0	0	8.6e-14	9.9e-14	11.93	863.4	1.2	4	924.098	4.97		3693.39	3693.37	Specific	21	19.3	>mN1ECD	1	7966	C1(Carbamidomethyl / 57.0215); C3(Carbamidomethyl / 57.0215); C12(Carbamidomethyl / 57.0215); C19(Carbamidomethyl / 57.0215); C24(Carbamidomethyl / 57.0215); C30(Carbamidomethyl / 57.0215)	HCD	12.87	3692.38	3692.36
	770	K.DM[+15.99492]TSGYVC[+57.02146]TC[+57.02146]R.E	M2(Oxidation / 15.9949)	K.DMTSGYVCTCR.E	DMTSGYVCTCR,KE,2@15.99492,8@57.02146,10@57.02146		683.266	15.7256	646.3	controllerType=0 controllerNumber=1 scan=5445	7.8e-10	9e-10	0	0	0	0	8.1e-11	9.4e-11	9.11	646.3	39.2	2	683.265	0.59		1365.52	1365.52	Specific		18.5	>mN1ECD	1	5442	C8(Carbamidomethyl / 57.0215); C10(Carbamidomethyl / 57.0215)	HCD	11.04	1364.52	1364.52
	770	K.DM[+15.99492]TSGYVC[+57.02146]TC[+57.02146]R.E	M2(Oxidation / 15.9949)	K.DMTSGYVCTCR.E	DMTSGYVCTCR,KE,2@15.99492,8@57.02146,10@57.02146		683.266	15.8366	627.7	controllerType=0 controllerNumber=1 scan=5498	7.8e-10	9e-10	0	0	0	0	8.6e-11	9.9e-11	9.11	627.7	40.7	2	683.265	1.31		1365.53	1365.52	Specific		18	>mN1ECD	1	5502	C8(Carbamidomethyl / 57.0215); C10(Carbamidomethyl / 57.0215)	HCD	11.04	1364.52	1364.52
	770	K.DM[+15.99492]TSGYVC[+57.02146]TC[+57.02146]R.E	M2(Oxidation / 15.9949)	K.DMTSGYVCTCR.E	DMTSGYVCTCR,KE,2@15.99492,8@57.02146,10@57.02146		683.267	18.1068	579.2	controllerType=0 controllerNumber=1 scan=6584	8.9e-09	1e-08	0	0	0	0	6.5e-10	7.5e-10	8.05	579.2	38	2	683.265	2.65		1365.53	1365.52	Specific		15.8	>mN1ECD	1	6813	C8(Carbamidomethyl / 57.0215); C10(Carbamidomethyl / 57.0215)	HCD	9.99	1364.52	1364.52
	770	K.DM[+15.99492]TSGYVC[+57.02146]TC[+57.02146]R.E	M2(Oxidation / 15.9949)	K.DMTSGYVCTCR.E	DMTSGYVCTCR,KE,2@15.99492,8@57.02146,10@57.02146		683.265	17.8419	574.8	controllerType=0 controllerNumber=1 scan=6458	5.6e-08	6.5e-08	0	0	0	0	1.5e-09	1.7e-09	7.25	574.8	36.6	2	683.265	0.06		1365.52	1365.52	Specific		17	>mN1ECD	1	6663	C8(Carbamidomethyl / 57.0215); C10(Carbamidomethyl / 57.0215)	HCD	9.19	1364.52	1364.52
	770	K.DM[+15.99492]TSGYVC[+57.02146]TC[+57.02146]R.E	M2(Oxidation / 15.9949)	K.DMTSGYVCTCR.E	DMTSGYVCTCR,KE,2@15.99492,8@57.02146,10@57.02146		683.266	17.9752	572.5	controllerType=0 controllerNumber=1 scan=6522	7.8e-09	9e-09	0	0	0	0	5.2e-10	6e-10	8.11	572.5	38.6	2	683.265	1.22		1365.52	1365.52	Specific		16.2	>mN1ECD	1	6733	C8(Carbamidomethyl / 57.0215); C10(Carbamidomethyl / 57.0215)	HCD	10.04	1364.52	1364.52
	770	K.D[+15.99492]MTSGYVC[+57.02146]TC[+57.02146]R.E	D1(b-oxidation / 15.9949)	K.DMTSGYVCTCR.E	DMTSGYVCTCR,KE,1@15.99492,8@57.02146,10@57.02146		683.267	15.9649	465.6	controllerType=0 controllerNumber=1 scan=5559	1.7e-07	1.9e-07	0	0	0	0	1.2e-08	1.3e-08	6.77	465.6	5.2	2	683.265	2.02		1365.53	1365.52	Specific		14	>mN1ECD	1	5579	C8(Carbamidomethyl / 57.0215); C10(Carbamidomethyl / 57.0215)	HCD	7.03	1364.52	1364.52
	770	K.DM[+15.99492]TSGYVC[+57.02146]TC[+57.02146]R.E	M2(Oxidation / 15.9949)	K.DMTSGYVCTCR.E	DMTSGYVCTCR,KE,2@15.99492,8@57.02146,10@57.02146		683.266	18.3565	449.9	controllerType=0 controllerNumber=1 scan=6709	1.7e-07	1.9e-07	0	0	0	0	1.2e-08	1.4e-08	6.77	449.9	6.8	2	683.265	1.67		1365.53	1365.52	Specific		11.6	>mN1ECD	1	6969	C8(Carbamidomethyl / 57.0215); C10(Carbamidomethyl / 57.0215)	HCD	7.03	1364.52	1364.52
	770	K.DMTSGYVC[+57.02146]TC[+57.02146]R.E		K.DMTSGYVCTCR.E	DMTSGYVCTCR,KE,8@57.02146,10@57.02146		675.269	18.4886	684.7	controllerType=0 controllerNumber=1 scan=6772	8.9e-11	1e-10	0	0	0	0	8.5e-12	9.8e-12	10.05	684.7	684.7	2	675.268	1.99		1349.53	1349.53	Specific		16.5	>mN1ECD	1	7054	C8(Carbamidomethyl / 57.0215); C10(Carbamidomethyl / 57.0215)	HCD	9.99	1348.52	1348.52
	770	K.DMTSGYVC[+57.02146]TC[+57.02146]R.E		K.DMTSGYVCTCR.E	DMTSGYVCTCR,KE,8@57.02146,10@57.02146		675.27	18.2486	678.4	controllerType=0 controllerNumber=1 scan=6656	3.5e-10	4.1e-10	0	0	0	0	1.6e-11	1.8e-11	9.45	678.4	678.4	2	675.268	3.43		1349.53	1349.53	Specific		15.3	>mN1ECD	1	6899	C8(Carbamidomethyl / 57.0215); C10(Carbamidomethyl / 57.0215)	HCD	9.39	1348.53	1348.52
	770	K.DMTSGYVC[+57.02146]TC[+57.02146]R.E		K.DMTSGYVCTCR.E	DMTSGYVCTCR,KE,8@57.02146,10@57.02146		675.269	18.371	641.8	controllerType=0 controllerNumber=1 scan=6715	8.9e-10	1e-09	0	0	0	0	1.1e-10	1.3e-10	9.05	641.8	641.8	2	675.268	2.62		1349.53	1349.53	Specific		15.1	>mN1ECD	1	6978	C8(Carbamidomethyl / 57.0215); C10(Carbamidomethyl / 57.0215)	HCD	10.99	1348.52	1348.52
	770	K.DMTSGYVC[+57.02146]TC[+57.02146]R.E		K.DMTSGYVCTCR.E	DMTSGYVCTCR,KE,8@57.02146,10@57.02146		450.515	18.3822	374.1	controllerType=0 controllerNumber=1 scan=6723	1.1e-05	1.3e-05	0	0	0	0	5.2e-07	6e-07	4.94	374.1	374.1	3	450.514	2.27		1349.53	1349.53	Specific		9.5	>mN1ECD	1	6987	C8(Carbamidomethyl / 57.0215); C10(Carbamidomethyl / 57.0215)	HCD	5.3	1348.52	1348.52
	770	K.DMTSGYVC[+57.02146]TC[+57.02146]R.E		K.DMTSGYVCTCR.E	DMTSGYVCTCR,KE,8@57.02146,10@57.02146		675.27	18.2242	291.2	controllerType=0 controllerNumber=1 scan=6643	0.0006	0.00069	0	0	0	0	9.9e-06	1.1e-05	3.22	291.2	291.2	2	675.268	2.71		1349.53	1349.53	Specific		11	>mN1ECD	1	6886	C8(Carbamidomethyl / 57.0215); C10(Carbamidomethyl / 57.0215)	HCD	3.44	1348.52	1348.52
	770	K.DMTSGYVC[+57.02146]TC[+57.02146]R.E		K.DMTSGYVCTCR.E	DMTSGYVCTCR,KE,8@57.02146,10@57.02146		675.269	18.4759	147.3	controllerType=0 controllerNumber=1 scan=6766	0.021	0.024	0	0	0	0	0.00043	0.00049	1.68	147.3	147.3	2	675.268	2.08		1349.53	1349.53	Specific		7.4	>mN1ECD	1	7047	C8(Carbamidomethyl / 57.0215); C10(Carbamidomethyl / 57.0215)	HCD	1.61	1348.52	1348.52
EGF21	781	R.EGFSGPNC[+57.02146]QTNINEC[+57.02146]AS[+802.28552]NPC[+57.02146]LNQGTC[+57.02146]IDDVAGYK.C	S17(OGlycan / 802.2855)	R.EGFSGPNCQTNINECASNPCLNQGTCIDDVAGYK.C	EGFSGPNCQTNINECASNPCLNQGTCIDDVAGYK,RC,8@57.02146,15@57.02146,17@802.28552,20@57.02146,26@57.02146	HexNAc(1)Hex(1)Fuc(1)NeuAc(1)	1148.97	24.4177	861.8	controllerType=0 controllerNumber=1 scan=9677	1.1e-13	1.3e-13	0	0	0	0	1.2e-14	1.4e-14	12.95	861.8	0.6	4	1148.97	1.57		4592.88	4592.87	Specific	17	19.9	>mN1ECD	1	10612	C8(Carbamidomethyl / 57.0215); C15(Carbamidomethyl / 57.0215); C20(Carbamidomethyl / 57.0215); C26(Carbamidomethyl / 57.0215)	HCD	13.89	4591.87	4591.86
EGF21	781	R.EGFSGPNC[+57.02146]QTNINEC[+57.02146]AS[+308.11073]NPC[+57.02146]LNQGT[+365.13220]C[+57.02146]IDDVAGYK.C	S17(OGlycan / 308.1107); T25(OGlycan / 365.1322)	R.EGFSGPNCQTNINECASNPCLNQGTCIDDVAGYK.C	EGFSGPNCQTNINECASNPCLNQGTCIDDVAGYK,RC,8@57.02146,15@57.02146,17@308.11073,20@57.02146,25@365.13220,26@57.02146	Hex(1)Fuc(1); HexNAc(1)Hex(1)	1116.72	22.8692	1021	controllerType=0 controllerNumber=1 scan=8924	1.8e-15	2e-15	0	0	0	0	2.6e-16	3e-16	14.75	1021	1.2	4	1116.71	7		4463.86	4463.83	Specific	17;25	22.4	>mN1ECD	1	9713	C8(Carbamidomethyl / 57.0215); C15(Carbamidomethyl / 57.0215); C20(Carbamidomethyl / 57.0215); C26(Carbamidomethyl / 57.0215)	HCD	14.1	4462.85	4462.82
EGF21	781	R.EGFSGPNC[+57.02146]QTNINEC[+57.02146]AS[+672.22253]NPC[+57.02146]LNQGTC[+57.02146]IDDVAGYK.C	S17(OGlycan / 672.2225)	R.EGFSGPNCQTNINECASNPCLNQGTCIDDVAGYK.C	EGFSGPNCQTNINECASNPCLNQGTCIDDVAGYK,RC,8@57.02146,15@57.02146,17@672.22253,20@57.02146,26@57.02146	HexNAc(1)Hex(1)NeuGc(1)	1116.72	22.9928	912.8	controllerType=0 controllerNumber=1 scan=8985	3.5e-13	4.1e-13	0	0	0	0	1.9e-14	2.2e-14	12.45	912.8	3.1	4	1116.46	6.77	1	4463.84	4462.81	Specific	17	20.6	>mN1ECD	1	9790	C8(Carbamidomethyl / 57.0215); C15(Carbamidomethyl / 57.0215); C20(Carbamidomethyl / 57.0215); C26(Carbamidomethyl / 57.0215)	HCD	13.39	4462.83	4461.8
EGF21	781	R.EGFSGPNC[+57.02146]QTNINEC[+57.02146]AS[+349.13728]NPC[+57.02146]LNQGTC[+57.02146]IDDVAGYK.C	S17(OGlycan / 349.1373)	R.EGFSGPNCQTNINECASNPCLNQGTCIDDVAGYK.C	EGFSGPNCQTNINECASNPCLNQGTCIDDVAGYK,RC,8@57.02146,15@57.02146,17@349.13728,20@57.02146,26@57.02146	HexNAc(1)Fuc(1)	1035.69	23.1272	971.9	controllerType=0 controllerNumber=1 scan=9050	1.1e-15	1.3e-15	0	0	0	0	1.5e-16	1.7e-16	14.95	971.9	10.4	4	1035.69	2.04		4139.73	4139.72	Specific	17	19	>mN1ECD	1	9870	C8(Carbamidomethyl / 57.0215); C15(Carbamidomethyl / 57.0215); C20(Carbamidomethyl / 57.0215); C26(Carbamidomethyl / 57.0215)	HCD	16.89	4138.72	4138.71
EGF21	781	R.EGFSGPNC[+57.02146]QTNINEC[+57.02146]AS[+349.13728]NPC[+57.02146]LNQGTC[+57.02146]IDDVAGYK.C	S17(OGlycan / 349.1373)	R.EGFSGPNCQTNINECASNPCLNQGTCIDDVAGYK.C	EGFSGPNCQTNINECASNPCLNQGTCIDDVAGYK,RC,8@57.02146,15@57.02146,17@349.13728,20@57.02146,26@57.02146	HexNAc(1)Fuc(1)	1380.58	23.0385	942.3	controllerType=0 controllerNumber=1 scan=9007	4.4e-14	5.1e-14	0	0	0	0	2.5e-15	2.9e-15	13.36	942.3	10.8	3	1380.58	2.98		4139.73	4139.72	Specific	17	19.7	>mN1ECD	1	9819	C8(Carbamidomethyl / 57.0215); C15(Carbamidomethyl / 57.0215); C20(Carbamidomethyl / 57.0215); C26(Carbamidomethyl / 57.0215)	HCD	15.29	4138.73	4138.71
EGF21	781	R.EGFSGPNC[+57.02146]QTNINEC[+57.02146]AS[+349.13728]NPC[+57.02146]LNQGTC[+57.02146]IDDVAGYK.C	S17(OGlycan / 349.1373)	R.EGFSGPNCQTNINECASNPCLNQGTCIDDVAGYK.C	EGFSGPNCQTNINECASNPCLNQGTCIDDVAGYK,RC,8@57.02146,15@57.02146,17@349.13728,20@57.02146,26@57.02146	HexNAc(1)Fuc(1)	1035.94	23.2901	922.4	controllerType=0 controllerNumber=1 scan=9132	7e-14	8.1e-14	0	0	0	0	9.1e-15	1e-14	13.15	922.4	10.8	4	1035.69	-0.54	1	4140.72	4139.72	Specific	17	18.1	>mN1ECD	1	9968	C8(Carbamidomethyl / 57.0215); C15(Carbamidomethyl / 57.0215); C20(Carbamidomethyl / 57.0215); C26(Carbamidomethyl / 57.0215)	HCD	15.09	4139.71	4138.71
EGF21	781	R.EGFSGPNC[+57.02146]QTNINEC[+57.02146]AS[+349.13728]NPC[+57.02146]LNQGTC[+57.02146]IDDVAGYK.C	S17(OGlycan / 349.1373)	R.EGFSGPNCQTNINECASNPCLNQGTCIDDVAGYK.C	EGFSGPNCQTNINECASNPCLNQGTCIDDVAGYK,RC,8@57.02146,15@57.02146,17@349.13728,20@57.02146,26@57.02146	HexNAc(1)Fuc(1)	1035.44	22.9963	918.7	controllerType=0 controllerNumber=1 scan=8987	1.1e-14	1.3e-14	0	0	0	0	1e-15	1.2e-15	13.95	918.7	10.8	4	1035.69	1.91	-1	4138.73	4139.72	Specific	17	18.8	>mN1ECD	1	9793	C8(Carbamidomethyl / 57.0215); C15(Carbamidomethyl / 57.0215); C20(Carbamidomethyl / 57.0215); C26(Carbamidomethyl / 57.0215)	HCD	14.89	4137.72	4138.71
EGF21	781	R.EGFSGPNC[+57.02146]QTNINEC[+57.02146]AS[+146.05791]NPC[+57.02146]LNQGTC[+57.02146]IDDVAGYK.C	S17(OGlycan / 146.0579)	R.EGFSGPNCQTNINECASNPCLNQGTCIDDVAGYK.C	EGFSGPNCQTNINECASNPCLNQGTCIDDVAGYK,RC,8@57.02146,15@57.02146,17@146.05791,20@57.02146,26@57.02146	Fuc(1)	984.917	23.3543	903.5	controllerType=0 controllerNumber=1 scan=9164	9.8e-15	1.1e-14	0	0	0	0	7.2e-16	8.3e-16	14.01	903.5	6	4	984.916	1.16		3936.65	3936.64	Specific	17	18	>mN1ECD	1	10009	C8(Carbamidomethyl / 57.0215); C15(Carbamidomethyl / 57.0215); C20(Carbamidomethyl / 57.0215); C26(Carbamidomethyl / 57.0215)	HCD	14.95	3935.64	3935.63
	815	K.C[+57.02146]NC[+57.02146]PLPYTGAT[+203.07937]C[+57.02146]EVVLAPC[+57.02146]ATSPC[+57.02146]K.N	T11(OGlycan / 203.0794)	K.CNCPLPYTGATCEVVLAPCATSPCK.N	CNCPLPYTGATCEVVLAPCATSPCK,KN,1@57.02146,3@57.02146,11@203.07937,12@57.02146,19@57.02146,24@57.02146	HexNAc(1)	1010.45	23.1914	1163.5	controllerType=0 controllerNumber=1 scan=9084	2.2e-19	2.6e-19	0	0	0	0	2.1e-20	2.4e-20	18.65	1163.5	16.8	3	1010.44	2.45		3029.33	3029.32	Specific	11	25.5	>mN1ECD	1	9912	C1(Carbamidomethyl / 57.0215); C3(Carbamidomethyl / 57.0215); C12(Carbamidomethyl / 57.0215); C19(Carbamidomethyl / 57.0215); C24(Carbamidomethyl / 57.0215)	HCD	18.59	3028.32	3028.31
	815	K.C[+57.02146]NC[+57.02146]PLPYTGAT[+203.07937]C[+57.02146]EVVLAPC[+57.02146]ATSPC[+57.02146]K.N	T11(OGlycan / 203.0794)	K.CNCPLPYTGATCEVVLAPCATSPCK.N	CNCPLPYTGATCEVVLAPCATSPCK,KN,1@57.02146,3@57.02146,11@203.07937,12@57.02146,19@57.02146,24@57.02146	HexNAc(1)	1010.45	23.3111	1071.8	controllerType=0 controllerNumber=1 scan=9144	2.2e-17	2.6e-17	0	0	0	0	1.2e-18	1.4e-18	16.65	1071.8	13.4	3	1010.44	2.45		3029.33	3029.32	Specific	11	24	>mN1ECD	1	9984	C1(Carbamidomethyl / 57.0215); C3(Carbamidomethyl / 57.0215); C12(Carbamidomethyl / 57.0215); C19(Carbamidomethyl / 57.0215); C24(Carbamidomethyl / 57.0215)	HCD	16.59	3028.32	3028.31
	846	K.ESEDYESFSC[+57.02146]VC[+57.02146]PTGWQGQTC[+57.02146]EVDINEC[+57.02146]VK.S		K.ESEDYESFSCVCPTGWQGQTCEVDINECVK.S	ESEDYESFSCVCPTGWQGQTCEVDINECVK,KS,10@57.02146,12@57.02146,21@57.02146,28@57.02146		1205.16	25.5444	1099.4	controllerType=0 controllerNumber=1 scan=10192	4.4e-17	5.1e-17	0	0	0	0	5.3e-18	6.1e-18	16.36	1049.1	1049.1	3	1205.15	3.2		3613.46	3613.45	Specific		19.9	>mN1ECD	1	11226	C10(Carbamidomethyl / 57.0215); C12(Carbamidomethyl / 57.0215); C21(Carbamidomethyl / 57.0215); C28(Carbamidomethyl / 57.0215)	HCD	16.29	3612.45	3612.44
	846	K.ESEDYESFSC[+57.02146]VC[+57.02146]PTGWQGQTC[+57.02146]EVDINEC[+57.02146]VK.S		K.ESEDYESFSCVCPTGWQGQTCEVDINECVK.S	ESEDYESFSCVCPTGWQGQTCEVDINECVK,KS,10@57.02146,12@57.02146,21@57.02146,28@57.02146		1205.16	25.3126	1092.7	controllerType=0 controllerNumber=1 scan=10084	4.4e-17	5.1e-17	0	0	0	0	4.3e-18	5e-18	16.36	1016.6	1016.6	3	1205.15	3.2		3613.46	3613.45	Specific		17.8	>mN1ECD	1	11110	C10(Carbamidomethyl / 57.0215); C12(Carbamidomethyl / 57.0215); C21(Carbamidomethyl / 57.0215); C28(Carbamidomethyl / 57.0215)	HCD	16.29	3612.45	3612.44
	846	K.ESEDYESFSC[+57.02146]VC[+57.02146]PTGWQGQTC[+57.02146]EVDINEC[+57.02146]VK.S		K.ESEDYESFSCVCPTGWQGQTCEVDINECVK.S	ESEDYESFSCVCPTGWQGQTCEVDINECVK,KS,10@57.02146,12@57.02146,21@57.02146,28@57.02146		1205.16	25.4295	1068.9	controllerType=0 controllerNumber=1 scan=10136	1.2e-16	1.4e-16	0	0	0	0	1.5e-17	1.8e-17	15.93	1044.2	1044.2	3	1205.15	5.33		3613.47	3613.45	Specific		19.3	>mN1ECD	1	11166	C10(Carbamidomethyl / 57.0215); C12(Carbamidomethyl / 57.0215); C21(Carbamidomethyl / 57.0215); C28(Carbamidomethyl / 57.0215)	HCD	15.87	3612.46	3612.44
	846	K.ESEDYESFSC[+57.02146]VC[+57.02146]PTGWQGQTC[+57.02146]EVDINEC[+57.02146]VK.S		K.ESEDYESFSCVCPTGWQGQTCEVDINECVK.S	ESEDYESFSCVCPTGWQGQTCEVDINECVK,KS,10@57.02146,12@57.02146,21@57.02146,28@57.02146		904.121	25.349	949.4	controllerType=0 controllerNumber=1 scan=10101	4.4e-14	5.1e-14	0	0	0	0	3.1e-15	3.5e-15	13.36	862.6	862.6	4	904.118	3.31		3613.46	3613.45	Specific		18.1	>mN1ECD	1	11127	C10(Carbamidomethyl / 57.0215); C12(Carbamidomethyl / 57.0215); C21(Carbamidomethyl / 57.0215); C28(Carbamidomethyl / 57.0215)	HCD	15.29	3612.45	3612.44
	880	R.HGAS[+162.05282]C[+57.02146]QNTNGSYR.C	S4(OGlycan / 162.0528)	R.HGASCQNTNGSYR.C	HGASCQNTNGSYR,RC,4@162.05282,5@57.02146	Hex(1)	538.559	17.0623	96.8	controllerType=0 controllerNumber=1 scan=6086	0.065	0.074	0	0.013	0	0.032	0.0036	0.013	1.19	21.3	6.9	3	538.558	1.92		1613.66	1613.66	Specific	4	3.8	>mN1ECD	1	6245	C5(Carbamidomethyl / 57.0215)	HCD	1.13	1612.66	1612.65
	880	R.HGAS[+162.05282]C[+57.02146]QNTNGSYR.C	S4(OGlycan / 162.0528)	R.HGASCQNTNGSYR.C	HGASCQNTNGSYR,RC,4@162.05282,5@57.02146	Hex(1)	538.56	16.9494	76.9	controllerType=0 controllerNumber=1 scan=6031	0.065	0.074	0	0.013	0	0.032	0.0034	0.013	1.19	69.4	8	3	538.558	2.49		1613.66	1613.66	Specific	4	3.3	>mN1ECD	1	6183	C5(Carbamidomethyl / 57.0215)	HCD	1.13	1612.66	1612.65
	880	R.HGAS[+162.05282]C[+57.02146]QNTNGSYR.C	S4(OGlycan / 162.0528)	R.HGASCQNTNGSYR.C	HGASCQNTNGSYR,RC,4@162.05282,5@57.02146	Hex(1)	538.56	17.1782	55.4	controllerType=0 controllerNumber=1 scan=6136	0.066	0.076	0	0.013	0	0.032	0.005	0.013	1.18	55.4	8	3	538.558	3.29		1613.67	1613.66	Specific	4	3.4	>mN1ECD	1	6289	C5(Carbamidomethyl / 57.0215)	HCD	1.12	1612.66	1612.65
	893	R.C[+57.02146]LC[+57.02146]QAGYT[+365.13220]GR.N	T8(OGlycan / 365.1322)	R.CLCQAGYTGR.N	CLCQAGYTGR,RN,1@57.02146,3@57.02146,8@365.13220	HexNAc(1)Hex(1)	775.828	14.2394	350.5	controllerType=0 controllerNumber=1 scan=4771	4.4e-05	5.1e-05	0	0	0	0	1.1e-06	1.2e-06	4.36	259.9	259.9	2	775.827	1.76		1550.65	1550.65	Specific	8	13.9	>mN1ECD	1	4615	C1(Carbamidomethyl / 57.0215); C3(Carbamidomethyl / 57.0215)	HCD	4.63	1549.64	1549.64
	893	R.C[+57.02146]LC[+57.02146]QAGYT[+365.13220]GR.N	T8(OGlycan / 365.1322)	R.CLCQAGYTGR.N	CLCQAGYTGR,RN,1@57.02146,3@57.02146,8@365.13220	HexNAc(1)Hex(1)	775.828	14.3693	325.7	controllerType=0 controllerNumber=1 scan=4827	5.8e-05	6.7e-05	0	0	0	0	1.8e-06	2.1e-06	4.24	232.3	232.3	2	775.827	2.08		1550.65	1550.65	Specific	8	14.6	>mN1ECD	1	4696	C1(Carbamidomethyl / 57.0215); C3(Carbamidomethyl / 57.0215)	HCD	4.51	1549.64	1549.64
	893	R.C[+57.02146]LC[+57.02146]QAGYT[+365.13220]GR.N	T8(OGlycan / 365.1322)	R.CLCQAGYTGR.N	CLCQAGYTGR,RN,1@57.02146,3@57.02146,8@365.13220	HexNAc(1)Hex(1)	775.827	13.99	268.6	controllerType=0 controllerNumber=1 scan=4663	0.0012	0.0014	0	0	0	0	2.9e-05	3.3e-05	2.92	151.9	151.9	2	775.827	-0.2		1550.65	1550.65	Specific	8	13	>mN1ECD	1	4475	C1(Carbamidomethyl / 57.0215); C3(Carbamidomethyl / 57.0215)	HCD	3.16	1549.64	1549.64
	893	R.C[+57.02146]LC[+57.02146]QAGYT[+365.13220]GR.N	T8(OGlycan / 365.1322)	R.CLCQAGYTGR.N	CLCQAGYTGR,RN,1@57.02146,3@57.02146,8@365.13220	HexNAc(1)Hex(1)	775.827	14.1167	253.2	controllerType=0 controllerNumber=1 scan=4718	0.0002	0.00023	0	0	0	0	3.9e-06	4.5e-06	3.7	188.6	188.6	2	775.827	0.43		1550.65	1550.65	Specific	8	12.4	>mN1ECD	1	4548	C1(Carbamidomethyl / 57.0215); C3(Carbamidomethyl / 57.0215)	HCD	3.95	1549.64	1549.64
	893	R.C[+57.02146]LC[+57.02146]QAGYT[+365.13220]GR.N	T8(OGlycan / 365.1322)	R.CLCQAGYTGR.N	CLCQAGYTGR,RN,1@57.02146,3@57.02146,8@365.13220	HexNAc(1)Hex(1)	775.827	13.8191	202.7	controllerType=0 controllerNumber=1 scan=4590	0.00061	0.00071	0	0	0	0	1.2e-05	1.4e-05	3.21	139.5	139.5	2	775.827	0.9		1550.65	1550.65	Specific	8	11.6	>mN1ECD	1	4389	C1(Carbamidomethyl / 57.0215); C3(Carbamidomethyl / 57.0215)	HCD	3.57	1549.64	1549.64
	893	R.C[+57.02146]LC[+57.02146]QAGYT[+365.13220]GR.N	T8(OGlycan / 365.1322)	R.CLCQAGYTGR.N	CLCQAGYTGR,RN,1@57.02146,3@57.02146,8@365.13220	HexNAc(1)Hex(1)	517.557	14.3628	141	controllerType=0 controllerNumber=1 scan=4824	0.064	0.074	0	0.0066	0	0	0.003	0.0066	1.19	133	133	3	517.554	6.91		1550.66	1550.65	Specific	8	6.5	>mN1ECD	1	4691	C1(Carbamidomethyl / 57.0215); C3(Carbamidomethyl / 57.0215)	HCD	1.13	1549.65	1549.64
	893	R.C[+57.02146]LC[+57.02146]QAGYT[+203.07937]GR.N	T8(OGlycan / 203.0794)	R.CLCQAGYTGR.N	CLCQAGYTGR,RN,1@57.02146,3@57.02146,8@203.07937	HexNAc(1)	694.801	14.3109	671.5	controllerType=0 controllerNumber=1 scan=4802	8.9e-11	1e-10	0	0	0	0	7.3e-12	8.4e-12	10.05	568.4	568.4	2	694.8	1.42		1388.6	1388.59	Specific	8	16.3	>mN1ECD	1	4657	C1(Carbamidomethyl / 57.0215); C3(Carbamidomethyl / 57.0215)	HCD	9.99	1387.59	1387.59
	893	R.C[+57.02146]LC[+57.02146]QAGYT[+203.07937]GR.N	T8(OGlycan / 203.0794)	R.CLCQAGYTGR.N	CLCQAGYTGR,RN,1@57.02146,3@57.02146,8@203.07937	HexNAc(1)	694.801	14.4393	670.1	controllerType=0 controllerNumber=1 scan=4857	8.9e-11	1e-10	0	0	0	0	7.9e-12	9.1e-12	10.05	604.3	604.3	2	694.8	1.42		1388.6	1388.59	Specific	8	14.7	>mN1ECD	1	4730	C1(Carbamidomethyl / 57.0215); C3(Carbamidomethyl / 57.0215)	HCD	9.99	1387.59	1387.59
	893	R.C[+57.02146]LC[+57.02146]QAGYT[+203.07937]GR.N	T8(OGlycan / 203.0794)	R.CLCQAGYTGR.N	CLCQAGYTGR,RN,1@57.02146,3@57.02146,8@203.07937	HexNAc(1)	694.801	14.1836	654.9	controllerType=0 controllerNumber=1 scan=4747	7.8e-11	9e-11	0	0	0	0	5.5e-12	6.3e-12	10.11	551.1	551.1	2	694.8	1.16		1388.59	1388.59	Specific	8	14	>mN1ECD	1	4584	C1(Carbamidomethyl / 57.0215); C3(Carbamidomethyl / 57.0215)	HCD	10.04	1387.59	1387.59
	893	R.C[+57.02146]LC[+57.02146]QAGYT[+203.07937]GR.N	T8(OGlycan / 203.0794)	R.CLCQAGYTGR.N	CLCQAGYTGR,RN,1@57.02146,3@57.02146,8@203.07937	HexNAc(1)	694.801	13.9308	617.1	controllerType=0 controllerNumber=1 scan=4637	7.8e-10	9e-10	0	0	0	0	5.9e-11	6.8e-11	9.11	513.5	513.5	2	694.8	0.89		1388.59	1388.59	Specific	8	15.4	>mN1ECD	1	4439	C1(Carbamidomethyl / 57.0215); C3(Carbamidomethyl / 57.0215)	HCD	9.04	1387.59	1387.59
	893	R.C[+57.02146]LC[+57.02146]QAGYT[+203.07937]GR.N	T8(OGlycan / 203.0794)	R.CLCQAGYTGR.N	CLCQAGYTGR,RN,1@57.02146,3@57.02146,8@203.07937	HexNAc(1)	694.801	14.0573	572.6	controllerType=0 controllerNumber=1 scan=4692	7.8e-09	9e-09	0	0	0	0	4.4e-10	5.1e-10	8.11	505.3	505.3	2	694.8	1.33		1388.6	1388.59	Specific	8	14	>mN1ECD	1	4512	C1(Carbamidomethyl / 57.0215); C3(Carbamidomethyl / 57.0215)	HCD	8.04	1387.59	1387.59
	893	R.C[+57.02146]LC[+57.02146]QAGYT[+203.07937]GR.N	T8(OGlycan / 203.0794)	R.CLCQAGYTGR.N	CLCQAGYTGR,RN,1@57.02146,3@57.02146,8@203.07937	HexNAc(1)	694.801	13.804	485.8	controllerType=0 controllerNumber=1 scan=4583	1.2e-07	1.3e-07	0	0	0	0	5.9e-09	6.8e-09	6.94	442	442	2	694.8	0.54		1388.59	1388.59	Specific	8	15.1	>mN1ECD	1	4381	C1(Carbamidomethyl / 57.0215); C3(Carbamidomethyl / 57.0215)	HCD	6.88	1387.59	1387.59
	893	R.C[+57.02146]LC[+57.02146]QAGYT[+203.07937]GR.N	T8(OGlycan / 203.0794)	R.CLCQAGYTGR.N	CLCQAGYTGR,RN,1@57.02146,3@57.02146,8@203.07937	HexNAc(1)	694.801	14.5679	405.8	controllerType=0 controllerNumber=1 scan=4912	0.0002	0.00023	0	0	0	0	4.6e-06	5.3e-06	3.7	325.1	325.1	2	694.8	1.33		1388.6	1388.59	Specific	8	10.3	>mN1ECD	1	4800	C1(Carbamidomethyl / 57.0215); C3(Carbamidomethyl / 57.0215)	HCD	3.97	1387.59	1387.59
	893	R.C[+57.02146]LC[+57.02146]QAGYT[+162.05282]GR.N	T8(OGlycan / 162.0528)	R.CLCQAGYTGR.N	CLCQAGYTGR,RN,1@57.02146,3@57.02146,8@162.05282	Hex(1)	674.288	14.2981	464.5	controllerType=0 controllerNumber=1 scan=4797	1.7e-07	1.9e-07	0	0	0	0	1.1e-08	1.2e-08	6.77	464.5	464.5	2	674.287	1.69		1347.57	1347.57	Specific	8	13.7	>mN1ECD	1	4651	C1(Carbamidomethyl / 57.0215); C3(Carbamidomethyl / 57.0215)	HCD	7.03	1346.56	1346.56
	893	R.C[+57.02146]LC[+57.02146]QAGYT[+162.05282]GR.N	T8(OGlycan / 162.0528)	R.CLCQAGYTGR.N	CLCQAGYTGR,RN,1@57.02146,3@57.02146,8@162.05282	Hex(1)	674.285	14.1726	444.5	controllerType=0 controllerNumber=1 scan=4743	1.8e-06	2e-06	0	0	0	0	9.3e-08	1.1e-07	5.75	444.5	444.5	2	674.287	-2.57		1347.56	1347.57	Specific	8	14.2	>mN1ECD	1	4579	C1(Carbamidomethyl / 57.0215); C3(Carbamidomethyl / 57.0215)	HCD	6.01	1346.56	1346.56
	893	R.C[+57.02146]LC[+57.02146]QAGYT[+162.05282]GR.N	T8(OGlycan / 162.0528)	R.CLCQAGYTGR.N	CLCQAGYTGR,RN,1@57.02146,3@57.02146,8@162.05282	Hex(1)	674.288	13.9197	407.3	controllerType=0 controllerNumber=1 scan=4633	2.8e-07	3.3e-07	0	0	0	0	1.8e-08	2.1e-08	6.55	407.3	407.3	2	674.287	1.96		1347.57	1347.57	Specific	8	13.7	>mN1ECD	1	4436	C1(Carbamidomethyl / 57.0215); C3(Carbamidomethyl / 57.0215)	HCD	6.82	1346.56	1346.56
	1029	R.PC[+57.02146]LHGGTC[+57.02146]QDS[+802.28552]YGT[+672.22253]YK.C	S11(OGlycan / 802.2855); T14(OGlycan / 672.2225)	R.PCLHGGTCQDSYGTYK.C	PCLHGGTCQDSYGTYK,RC,2@57.02146,8@57.02146,11@802.28552,14@672.22253	HexNAc(1)Hex(1)Fuc(1)NeuAc(1); HexNAc(1)Hex(1)NeuGc(1)	1106.77	21.121	70.1	controllerType=0 controllerNumber=1 scan=8076	0.064	0.074	0	0	0	0	0.0028	0.0032	1.2	70.1	5.2	3	1106.77	5.36		3318.3	3318.28	Specific	11;14	7	>mN1ECD	1	8692	C2(Carbamidomethyl / 57.0215); C8(Carbamidomethyl / 57.0215)	HCD	1.12	3317.29	3317.27
	1029	R.PC[+57.02146]LHGGT[+426.13734]C[+57.02146]QDS[+146.05791]YGTYK.C	T7(OGlycan / 426.1373); S11(OGlycan / 146.0579)	R.PCLHGGTCQDSYGTYK.C	PCLHGGTCQDSYGTYK,RC,2@57.02146,7@426.13734,8@57.02146,11@146.05791	Hex(1)Pent(2); Fuc(1)	805.995	19.8778	29.7	controllerType=0 controllerNumber=1 scan=7460	0.064	0.073	0	0	0	0	0.0024	0.0027	1.2	29.7	6	3	805.995	0.85		2415.97	2415.97	Specific	7;11	4.2	>mN1ECD	1	7938	C2(Carbamidomethyl / 57.0215); C8(Carbamidomethyl / 57.0215)	HCD	1.12	2414.96	2414.96
	1045	K.C[+57.02146]T[+203.07937]C[+57.02146]PQGYT[+818.28044][+176.03210]GLNC[+57.02146]QNLVR.W	T2(OGlycan / 203.0794); T8(OGlycan / 994.3125)	K.CTCPQGYTGLNCQNLVR.W	CTCPQGYTGLNCQNLVR,KW,1@57.02146,2@203.07937,3@57.02146,8@818.28044,8@176.03210,12@57.02146	HexNAc(1); HexNAc(1)Hex(1)Fuc(1)NeuGc(1) 176.0321	810.333	24.0163	248.8	controllerType=0 controllerNumber=1 scan=9490	0.025	0.029	0	0	0	0	0.00059	0.00068	1.6	248.8	3.6	4	810.33	4.42		3238.31	3238.3	Specific	2;8	8.5	>mN1ECD	1	10401	C1(Carbamidomethyl / 57.0215); C3(Carbamidomethyl / 57.0215); C12(Carbamidomethyl / 57.0215)	HCD	1.19	3237.3	3237.29
	1045	K.C[+57.02146]TC[+57.02146]PQGYTGLNC[+57.02146]QNLVR.W		K.CTCPQGYTGLNCQNLVR.W	CTCPQGYTGLNCQNLVR,KW,1@57.02146,3@57.02146,12@57.02146		1020.96	20.3057	924.8	controllerType=0 controllerNumber=1 scan=7668	2.8e-15	3.2e-15	0	0	0	0	3.2e-16	3.7e-16	14.56	924.8	924.8	2	1020.96	3.53		2040.91	2040.9	Specific		17.6	>mN1ECD	1	8206	C1(Carbamidomethyl / 57.0215); C3(Carbamidomethyl / 57.0215); C12(Carbamidomethyl / 57.0215)	HCD	14.5	2039.9	2039.9
	1045	K.C[+57.02146]TC[+57.02146]PQGYTGLNC[+57.02146]QNLVR.W		K.CTCPQGYTGLNCQNLVR.W	CTCPQGYTGLNCQNLVR,KW,1@57.02146,3@57.02146,12@57.02146		680.975	20.3612	842.3	controllerType=0 controllerNumber=1 scan=7695	7e-14	8.1e-14	0	0	0	0	8.4e-15	9.6e-15	13.16	842.3	842.3	3	680.973	2.23		2040.91	2040.9	Specific		15.8	>mN1ECD	1	8243	C1(Carbamidomethyl / 57.0215); C3(Carbamidomethyl / 57.0215); C12(Carbamidomethyl / 57.0215)	HCD	15.09	2039.9	2039.9
	1045	K.C[+57.02146]TC[+57.02146]PQGYTGLNC[+57.02146]QNLVR.W		K.CTCPQGYTGLNCQNLVR.W	CTCPQGYTGLNCQNLVR,KW,1@57.02146,3@57.02146,12@57.02146		680.975	20.2317	784.1	controllerType=0 controllerNumber=1 scan=7631	7e-13	8.1e-13	0	0	0	0	3.6e-14	4.1e-14	12.16	784.1	784.1	3	680.973	2.05		2040.91	2040.9	Specific		15.3	>mN1ECD	1	8155	C1(Carbamidomethyl / 57.0215); C3(Carbamidomethyl / 57.0215); C12(Carbamidomethyl / 57.0215)	HCD	14.09	2039.9	2039.9
	1062	R.WC[+57.02146]DS[+802.28552]APC[+57.02146]K.N	S4(OGlycan / 802.2855)	R.WCDSAPCK.N	WCDSAPCK,RN,2@57.02146,4@802.28552,7@57.02146	HexNAc(1)Hex(1)Fuc(1)NeuAc(1)	913.348	19.9734	48	controllerType=0 controllerNumber=1 scan=7504	0.048	0.056	0	0	0	0	0.001	0.0012	1.32	48	48	2	913.347	0.28		1825.69	1825.69	Specific	4	7	>mN1ECD	1	7994	C2(Carbamidomethyl / 57.0215); C7(Carbamidomethyl / 57.0215)	HCD	1.26	1824.68	1824.68
	1062	R.WC[+57.02146]DSAPC[+57.02146]K.N		R.WCDSAPCK.N	WCDSAPCK,RN,2@57.02146,7@57.02146		512.206	13.5169	477.7	controllerType=0 controllerNumber=1 scan=4460	4.3e-06	5e-06	0	0	0	0	2.1e-07	2.4e-07	5.36	477.7	477.7	2	512.205	1.46		1023.4	1023.4	Specific		10	>mN1ECD	1	4229	C2(Carbamidomethyl / 57.0215); C7(Carbamidomethyl / 57.0215)	HCD	5.3	1022.4	1022.39
	1062	R.WC[+57.02146]DSAPC[+57.02146]K.N		R.WCDSAPCK.N	WCDSAPCK,RN,2@57.02146,7@57.02146		512.206	13.7739	475.5	controllerType=0 controllerNumber=1 scan=4570	1.7e-06	1.9e-06	0	0	0	0	8.6e-08	9.9e-08	5.77	475.5	475.5	2	512.205	1.82		1023.4	1023.4	Specific		10.7	>mN1ECD	1	4365	C2(Carbamidomethyl / 57.0215); C7(Carbamidomethyl / 57.0215)	HCD	5.71	1022.4	1022.39
	1062	R.WC[+57.02146]DSAPC[+57.02146]K.N		R.WCDSAPCK.N	WCDSAPCK,RN,2@57.02146,7@57.02146		512.206	13.3879	446.9	controllerType=0 controllerNumber=1 scan=4405	8.2e-06	9.4e-06	0	0	0	0	3.4e-07	3.9e-07	5.09	446.9	446.9	2	512.205	1.46		1023.4	1023.4	Specific		9.4	>mN1ECD	1	4165	C2(Carbamidomethyl / 57.0215); C7(Carbamidomethyl / 57.0215)	HCD	5.03	1022.4	1022.39
	1062	R.WC[+57.02146]DSAPC[+57.02146]K.N		R.WCDSAPCK.N	WCDSAPCK,RN,2@57.02146,7@57.02146		512.206	13.6452	445.4	controllerType=0 controllerNumber=1 scan=4515	1.7e-06	1.9e-06	0	0	0	0	7.9e-08	9.1e-08	5.77	445.4	445.4	2	512.205	1.7		1023.4	1023.4	Specific		11	>mN1ECD	1	4297	C2(Carbamidomethyl / 57.0215); C7(Carbamidomethyl / 57.0215)	HCD	5.71	1022.4	1022.39
	1062	R.WC[+57.02146]DSAPC[+57.02146]K.N		R.WCDSAPCK.N	WCDSAPCK,RN,2@57.02146,7@57.02146		512.206	14.1557	444.9	controllerType=0 controllerNumber=1 scan=4735	9.4e-06	1.1e-05	0	0	0	0	4.4e-07	5.1e-07	5.03	444.9	444.9	2	512.205	1.46		1023.4	1023.4	Specific		8.4	>mN1ECD	1	4569	C2(Carbamidomethyl / 57.0215); C7(Carbamidomethyl / 57.0215)	HCD	4.96	1022.4	1022.39
	1062	R.WC[+57.02146]DSAPC[+57.02146]K.N		R.WCDSAPCK.N	WCDSAPCK,RN,2@57.02146,7@57.02146		512.206	14.0298	410.5	controllerType=0 controllerNumber=1 scan=4680	7.3e-06	8.4e-06	0	0	0	0	3.1e-07	3.5e-07	5.14	410.5	410.5	2	512.205	1.58		1023.4	1023.4	Specific		9.8	>mN1ECD	1	4496	C2(Carbamidomethyl / 57.0215); C7(Carbamidomethyl / 57.0215)	HCD	5.07	1022.4	1022.39
	1062	R.WC[+57.02146]DSAPC[+57.02146]K.N		R.WCDSAPCK.N	WCDSAPCK,RN,2@57.02146,7@57.02146		512.206	13.9024	399.5	controllerType=0 controllerNumber=1 scan=4625	2.2e-05	2.5e-05	0	0	0	0	7.2e-07	8.3e-07	4.66	399.5	399.5	2	512.205	1.7		1023.4	1023.4	Specific		9	>mN1ECD	1	4426	C2(Carbamidomethyl / 57.0215); C7(Carbamidomethyl / 57.0215)	HCD	4.6	1022.4	1022.39
	1062	R.WC[+57.02146]DSAPC[+57.02146]K.N		R.WCDSAPCK.N	WCDSAPCK,RN,2@57.02146,7@57.02146		512.206	13.2738	393.6	controllerType=0 controllerNumber=1 scan=4357	2.5e-05	2.9e-05	0	0	0	0	9.1e-07	1e-06	4.6	393.6	393.6	2	512.205	1.7		1023.4	1023.4	Specific		8.2	>mN1ECD	1	4109	C2(Carbamidomethyl / 57.0215); C7(Carbamidomethyl / 57.0215)	HCD	4.54	1022.4	1022.39
	1062	R.WC[+57.02146]DSAPC[+57.02146]K.N		R.WCDSAPCK.N	WCDSAPCK,RN,2@57.02146,7@57.02146		512.206	14.6108	4.7	controllerType=0 controllerNumber=1 scan=4931	0.066	0.076	0	0.013	0	0	0.0048	0.013	1.18	4.7	4.7	2	512.205	3.01		1023.41	1023.4	Specific		4	>mN1ECD	1	4828	C2(Carbamidomethyl / 57.0215); C7(Carbamidomethyl / 57.0215)	HCD	1.12	1022.4	1022.39
	1074	R.C[+57.02146]WQTNTQYHC[+57.02146]EC[+57.02146]R.S		R.CWQTNTQYHCECR.S	CWQTNTQYHCECR,RS,1@57.02146,10@57.02146,12@57.02146		614.909	14.9457	824.7	controllerType=0 controllerNumber=1 scan=5076	7.8e-14	9e-14	0	0	0	0	9.8e-15	1.1e-14	13.11	764	764	3	614.908	0.57		1842.71	1842.71	Specific		15.5	>mN1ECD	1	5013	C1(Carbamidomethyl / 57.0215); C10(Carbamidomethyl / 57.0215); C12(Carbamidomethyl / 57.0215)	HCD	13.04	1841.7	1841.7
	1074	R.C[+57.02146]WQTNTQYHC[+57.02146]EC[+57.02146]R.S		R.CWQTNTQYHCECR.S	CWQTNTQYHCECR,RS,1@57.02146,10@57.02146,12@57.02146		614.909	15.0627	781.3	controllerType=0 controllerNumber=1 scan=5131	7.8e-13	9e-13	0	0	0	0	5.7e-14	6.6e-14	12.11	722.3	722.3	3	614.908	0.77		1842.71	1842.71	Specific		15.6	>mN1ECD	1	5077	C1(Carbamidomethyl / 57.0215); C10(Carbamidomethyl / 57.0215); C12(Carbamidomethyl / 57.0215)	HCD	12.04	1841.7	1841.7
	1074	R.C[+57.02146]WQTNTQYHC[+57.02146]EC[+57.02146]R.S		R.CWQTNTQYHCECR.S	CWQTNTQYHCECR,RS,1@57.02146,10@57.02146,12@57.02146		614.909	14.8355	765.3	controllerType=0 controllerNumber=1 scan=5027	7.8e-13	9e-13	0	0	0	0	5e-14	5.8e-14	12.11	694.3	694.3	3	614.908	0.37		1842.71	1842.71	Specific		13.3	>mN1ECD	1	4949	C1(Carbamidomethyl / 57.0215); C10(Carbamidomethyl / 57.0215); C12(Carbamidomethyl / 57.0215)	HCD	12.04	1841.7	1841.7
	1074	R.C[+57.02146]WQTNTQYHC[+57.02146]EC[+57.02146]R.S		R.CWQTNTQYHCECR.S	CWQTNTQYHCECR,RS,1@57.02146,10@57.02146,12@57.02146		921.861	14.9796	620.2	controllerType=0 controllerNumber=1 scan=5093	6.4e-09	7.4e-09	0	0	0	0	2.4e-10	2.7e-10	8.2	539.8	539.8	2	921.859	2.73		1842.72	1842.71	Specific		15.1	>mN1ECD	1	5035	C1(Carbamidomethyl / 57.0215); C10(Carbamidomethyl / 57.0215); C12(Carbamidomethyl / 57.0215)	HCD	10.13	1841.71	1841.7
	1074	R.C[+57.02146]WQTNTQYHC[+57.02146]EC[+57.02146]R.S		R.CWQTNTQYHCECR.S	CWQTNTQYHCECR,RS,1@57.02146,10@57.02146,12@57.02146		614.908	15.1788	616.2	controllerType=0 controllerNumber=1 scan=5184	7.8e-10	9e-10	0	0	0	0	6.8e-11	7.8e-11	9.11	582.2	582.2	3	614.908	0.17		1842.71	1842.71	Specific		13	>mN1ECD	1	5141	C1(Carbamidomethyl / 57.0215); C10(Carbamidomethyl / 57.0215); C12(Carbamidomethyl / 57.0215)	HCD	10.04	1841.7	1841.7
	1074	R.C[+57.02146]WQTNTQYHC[+57.02146]EC[+57.02146]R.S		R.CWQTNTQYHCECR.S	CWQTNTQYHCECR,RS,1@57.02146,10@57.02146,12@57.02146		921.86	15.0983	539.3	controllerType=0 controllerNumber=1 scan=5148	5e-07	5.8e-07	0	0	0	0	3.3e-08	3.8e-08	6.3	510.8	510.8	2	921.859	1.07		1842.71	1842.71	Specific		14.2	>mN1ECD	1	5098	C1(Carbamidomethyl / 57.0215); C10(Carbamidomethyl / 57.0215); C12(Carbamidomethyl / 57.0215)	HCD	8.19	1841.71	1841.7
	1074	R.C[+57.02146]WQTNTQYHC[+57.02146]EC[+57.02146]R.S		R.CWQTNTQYHCECR.S	CWQTNTQYHCECR,RS,1@57.02146,10@57.02146,12@57.02146		614.908	15.1952	472.6	controllerType=0 controllerNumber=1 scan=5192	1.1e-06	1.2e-06	0	0	0	0	5.5e-08	6.3e-08	5.98	472.6	472.6	3	614.908	-0.52		1842.71	1842.71	Specific		11.6	>mN1ECD	1	5151	C1(Carbamidomethyl / 57.0215); C10(Carbamidomethyl / 57.0215); C12(Carbamidomethyl / 57.0215)	HCD	6.23	1841.7	1841.7
	1087	R.SGWTGVNC[+57.02146]DVLSVSC[+57.02146]EVAAQKR.G		R.SGWTGVNCDVLSVSCEVAAQKR.G	SGWTGVNCDVLSVSCEVAAQKR,RG,8@57.02146,15@57.02146		808.388	23.3406	1045.6	controllerType=0 controllerNumber=1 scan=9157	4e-17	4.6e-17	0	0	0	0	2.3e-18	2.6e-18	16.4	1045.6	1045.6	3	808.386	2.44		2423.15	2423.14	Specific		18.1	>mN1ECD	1	10001	C8(Carbamidomethyl / 57.0215); C15(Carbamidomethyl / 57.0215)	HCD	16.34	2422.14	2422.14
	1087	R.SGWTGVNC[+57.02146]DVLSVSC[+57.02146]EVAAQKR.G		R.SGWTGVNCDVLSVSCEVAAQKR.G	SGWTGVNCDVLSVSCEVAAQKR,RG,8@57.02146,15@57.02146		808.388	23.2318	990.4	controllerType=0 controllerNumber=1 scan=9102	4e-16	4.6e-16	0	0	0	0	3.4e-17	4e-17	15.4	990.4	990.4	3	808.386	2.52		2423.15	2423.14	Specific		20.4	>mN1ECD	1	9931	C8(Carbamidomethyl / 57.0215); C15(Carbamidomethyl / 57.0215)	HCD	15.34	2422.14	2422.14
	1087	R.SGWTGVNC[+57.02146]DVLSVSC[+57.02146]EVAAQKR.G		R.SGWTGVNCDVLSVSCEVAAQKR.G	SGWTGVNCDVLSVSCEVAAQKR,RG,8@57.02146,15@57.02146		808.389	23.1152	983.1	controllerType=0 controllerNumber=1 scan=9044	1.6e-15	1.8e-15	0	0	0	0	2.3e-16	2.7e-16	14.8	983.1	983.1	3	808.386	3.2		2423.15	2423.14	Specific		17.2	>mN1ECD	1	9864	C8(Carbamidomethyl / 57.0215); C15(Carbamidomethyl / 57.0215)	HCD	14.74	2422.14	2422.14
	1087	R.SGWTGVNC[+57.02146]DVLSVSC[+57.02146]EVAAQK.R		R.SGWTGVNCDVLSVSCEVAAQK.R	SGWTGVNCDVLSVSCEVAAQK,RR,8@57.02146,15@57.02146		1134.03	24.8294	867.3	controllerType=0 controllerNumber=1 scan=9867	5.9e-14	6.8e-14	0	0	0	0	6.2e-15	7.1e-15	13.23	867.3	867.3	2	1134.03	2.72		2267.05	2267.04	Specific		16	>mN1ECD	1	10857	C8(Carbamidomethyl / 57.0215); C15(Carbamidomethyl / 57.0215)	HCD	14.17	2266.04	2266.04
	1087	R.SGWTGVNC[+57.02146]DVLSVSC[+57.02146]EVAAQK.R		R.SGWTGVNCDVLSVSCEVAAQK.R	SGWTGVNCDVLSVSCEVAAQK,RR,8@57.02146,15@57.02146		756.357	24.6753	805.6	controllerType=0 controllerNumber=1 scan=9797	4.7e-12	5.4e-12	0	0	0	0	2.5e-13	2.9e-13	11.33	805.6	805.6	3	756.352	6.26		2267.06	2267.04	Specific		15.8	>mN1ECD	1	10765	C8(Carbamidomethyl / 57.0215); C15(Carbamidomethyl / 57.0215)	HCD	12.27	2266.05	2266.04
	1087	R.SGWTGVNC[+57.02146]DVLSVSC[+57.02146]EVAAQK.R		R.SGWTGVNCDVLSVSCEVAAQK.R	SGWTGVNCDVLSVSCEVAAQK,RR,8@57.02146,15@57.02146		756.354	24.7956	733.1	controllerType=0 controllerNumber=1 scan=9850	1.5e-11	1.7e-11	0	0	0	0	1.3e-12	1.5e-12	10.83	733.1	733.1	3	756.352	2.14		2267.05	2267.04	Specific		15.7	>mN1ECD	1	10834	C8(Carbamidomethyl / 57.0215); C15(Carbamidomethyl / 57.0215)	HCD	12.76	2266.04	2266.04
	1087	R.SGWTGVNC[+57.02146]DVLSVSC[+57.02146]EVAAQK.R		R.SGWTGVNCDVLSVSCEVAAQK.R	SGWTGVNCDVLSVSCEVAAQK,RR,8@57.02146,15@57.02146		756.354	24.9219	690	controllerType=0 controllerNumber=1 scan=9909	1.5e-10	1.7e-10	0	0	0	0	1.2e-11	1.4e-11	9.83	690	690	3	756.352	2.06		2267.05	2267.04	Specific		13	>mN1ECD	1	10907	C8(Carbamidomethyl / 57.0215); C15(Carbamidomethyl / 57.0215)	HCD	10.76	2266.04	2266.04
	1087	R.SGWTGVNC[+57.02146]DVLSVSC[+57.02146]EVAAQK.R		R.SGWTGVNCDVLSVSCEVAAQK.R	SGWTGVNCDVLSVSCEVAAQK,RR,8@57.02146,15@57.02146		756.354	24.8227	638.1	controllerType=0 controllerNumber=1 scan=9863	1.5e-09	1.7e-09	0	0	0	0	1.2e-10	1.4e-10	8.83	638.1	638.1	3	756.352	2.06		2267.05	2267.04	Specific		13.7	>mN1ECD	1	10853	C8(Carbamidomethyl / 57.0215); C15(Carbamidomethyl / 57.0215)	HCD	10.76	2266.04	2266.04
	1087	R.SGWTGVNC[+57.02146]DVLSVSC[+57.02146]EVAAQK.R		R.SGWTGVNCDVLSVSCEVAAQK.R	SGWTGVNCDVLSVSCEVAAQK,RR,8@57.02146,15@57.02146		1134.03	24.9024	629	controllerType=0 controllerNumber=1 scan=9900	1.6e-08	1.8e-08	0	0	0	0	7.8e-10	9e-10	7.81	629	629	2	1134.03	5.19		2267.05	2267.04	Specific		14	>mN1ECD	1	10895	C8(Carbamidomethyl / 57.0215); C15(Carbamidomethyl / 57.0215)	HCD	9.74	2266.05	2266.04
	1087	R.SGWTGVNC[+57.02146]DVLSVSC[+57.02146]EVAAQK.R		R.SGWTGVNCDVLSVSCEVAAQK.R	SGWTGVNCDVLSVSCEVAAQK,RR,8@57.02146,15@57.02146		756.352	25.1405	532.3	controllerType=0 controllerNumber=1 scan=10006	8.5e-06	9.8e-06	0	0	0	0	4e-07	4.7e-07	5.07	532.3	532.3	3	756.352	-0.52		2267.04	2267.04	Specific		10.4	>mN1ECD	1	11017	C8(Carbamidomethyl / 57.0215); C15(Carbamidomethyl / 57.0215)	HCD	5.96	2266.03	2266.04
	1087	R.SGWTGVNC[+57.02146]DVLSVSC[+57.02146]EVAAQK.R		R.SGWTGVNCDVLSVSCEVAAQK.R	SGWTGVNCDVLSVSCEVAAQK,RR,8@57.02146,15@57.02146		756.353	25.4084	294.7	controllerType=0 controllerNumber=1 scan=10127	0.004	0.0046	0	0	0	0	5.5e-05	6.3e-05	2.4	294.7	294.7	3	756.352	0.04		2267.04	2267.04	Specific		8.6	>mN1ECD	1	11156	C8(Carbamidomethyl / 57.0215); C15(Carbamidomethyl / 57.0215)	HCD	2.47	2266.04	2266.04
	1109	R.GIDVTLLC[+57.02146]QHGGLC[+57.02146]VDEGDKHYC[+57.02146]HC[+57.02146]QAGYTGSYC[+57.02146]EDEVDEC[+57.02146]S[+349.13728]PNPC[+57.02146]QNGATC[+57.02146]TDYLGGFSC[+57.02146]K.C	S42(OGlycan / 349.1373)	R.GIDVTLLCQHGGLCVDEGDKHYCHCQAGYTGSYCEDEVDECSPNPCQNGATCTDYLGGFSCK.C	GIDVTLLCQHGGLCVDEGDKHYCHCQAGYTGSYCEDEVDECSPNPCQNGATCTDYLGGFSCK,RC,8@57.02146,14@57.02146,23@57.02146,25@57.02146,34@57.02146,41@57.02146,42@349.13728,46@57.02146,52@57.02146,61@57.02146	HexNAc(1)Fuc(1)	1246.17	24.0501	704.6	controllerType=0 controllerNumber=1 scan=9506	4.4e-11	5e-11	0	0	0	0	1.9e-12	2.2e-12	10.36	704.6	0	6	1246.01	1.22	1	7472.01	7471	Specific	42	18.5	>mN1ECD	1	10420	C8(Carbamidomethyl / 57.0215); C14(Carbamidomethyl / 57.0215); C23(Carbamidomethyl / 57.0215); C25(Carbamidomethyl / 57.0215); C34(Carbamidomethyl / 57.0215); C41(Carbamidomethyl / 57.0215); C46(Carbamidomethyl / 57.0215); C52(Carbamidomethyl / 57.0215); C61(Carbamidomethyl / 57.0215)	HCD	10.3	7471	7469.99
	1212	R.GTQGVHC[+57.02146]EINVDDC[+57.02146]HPPLDPASR.S		R.GTQGVHCEINVDDCHPPLDPASR.S	GTQGVHCEINVDDCHPPLDPASR,RS,7@57.02146,14@57.02146		858.722	18.8495	1104.3	controllerType=0 controllerNumber=1 scan=6951	1.1e-18	1.2e-18	0	0	0	0	5.9e-20	6.8e-20	17.97	1051	1051	3	858.72	2.51		2574.15	2574.15	Specific		15.2	>mN1ECD	1	7284	C7(Carbamidomethyl / 57.0215); C14(Carbamidomethyl / 57.0215)	HCD	17.91	2573.15	2573.14
	1212	R.GTQGVHC[+57.02146]EINVDDC[+57.02146]HPPLDPASR.S		R.GTQGVHCEINVDDCHPPLDPASR.S	GTQGVHCEINVDDCHPPLDPASR,RS,7@57.02146,14@57.02146		858.721	19.0078	1004.4	controllerType=0 controllerNumber=1 scan=7027	1.1e-16	1.2e-16	0	0	0	0	1.1e-17	1.3e-17	15.97	978.9	978.9	3	858.72	1.44		2574.15	2574.15	Specific		14.8	>mN1ECD	1	7380	C7(Carbamidomethyl / 57.0215); C14(Carbamidomethyl / 57.0215)	HCD	15.91	2573.14	2573.14
	1212	R.GTQGVHC[+57.02146]EINVDDC[+57.02146]HPPLDPASR.S		R.GTQGVHCEINVDDCHPPLDPASR.S	GTQGVHCEINVDDCHPPLDPASR,RS,7@57.02146,14@57.02146		644.293	19.1092	923.6	controllerType=0 controllerNumber=1 scan=7079	1.5e-15	1.7e-15	0	0	0	0	2.1e-16	2.5e-16	14.83	851.3	851.3	4	644.292	1.82		2574.15	2574.15	Specific		15.9	>mN1ECD	1	7445	C7(Carbamidomethyl / 57.0215); C14(Carbamidomethyl / 57.0215)	HCD	16.76	2573.14	2573.14
	1212	R.GTQGVHC[+57.02146]EINVDDC[+57.02146]HPPLDPASR.S		R.GTQGVHCEINVDDCHPPLDPASR.S	GTQGVHCEINVDDCHPPLDPASR,RS,7@57.02146,14@57.02146		644.294	18.8874	891	controllerType=0 controllerNumber=1 scan=6968	5.9e-14	6.8e-14	0	0	0	0	5.5e-15	6.4e-15	13.23	829.7	829.7	4	644.292	3.81		2574.16	2574.15	Specific		18.6	>mN1ECD	1	7308	C7(Carbamidomethyl / 57.0215); C14(Carbamidomethyl / 57.0215)	HCD	15.17	2573.15	2573.14
	1212	R.GTQGVHC[+57.02146]EINVDDC[+57.02146]HPPLDPASR.S		R.GTQGVHCEINVDDCHPPLDPASR.S	GTQGVHCEINVDDCHPPLDPASR,RS,7@57.02146,14@57.02146		644.293	19.0018	869.9	controllerType=0 controllerNumber=1 scan=7024	1.5e-14	1.7e-14	0	0	0	0	1.5e-15	1.8e-15	13.83	811.6	811.6	4	644.292	2.2		2574.15	2574.15	Specific		19.2	>mN1ECD	1	7376	C7(Carbamidomethyl / 57.0215); C14(Carbamidomethyl / 57.0215)	HCD	14.76	2573.14	2573.14
	1212	R.GTQGVHC[+57.02146]EINVDDC[+57.02146]HPPLDPASR.S		R.GTQGVHCEINVDDCHPPLDPASR.S	GTQGVHCEINVDDCHPPLDPASR,RS,7@57.02146,14@57.02146		644.293	18.7732	864.9	controllerType=0 controllerNumber=1 scan=6913	1.5e-14	1.7e-14	0	0	0	0	1.4e-15	1.6e-15	13.83	784.4	784.4	4	644.292	2.48		2574.15	2574.15	Specific		15.6	>mN1ECD	1	7236	C7(Carbamidomethyl / 57.0215); C14(Carbamidomethyl / 57.0215)	HCD	14.76	2573.15	2573.14
	1212	R.GTQGVHC[+57.02146]EINVDDC[+57.02146]HPPLDPASR.S		R.GTQGVHCEINVDDCHPPLDPASR.S	GTQGVHCEINVDDCHPPLDPASR,RS,7@57.02146,14@57.02146		644.294	18.6647	838.8	controllerType=0 controllerNumber=1 scan=6862	1.5e-13	1.7e-13	0	0	0	0	1.4e-14	1.6e-14	12.83	768.5	768.5	4	644.292	2.58		2574.15	2574.15	Specific		16	>mN1ECD	1	7168	C7(Carbamidomethyl / 57.0215); C14(Carbamidomethyl / 57.0215)	HCD	14.76	2573.15	2573.14
	1212	R.GTQGVHC[+57.02146]EINVDDC[+57.02146]HPPLDPASR.S		R.GTQGVHCEINVDDCHPPLDPASR.S	GTQGVHCEINVDDCHPPLDPASR,RS,7@57.02146,14@57.02146		644.293	19.2676	774.2	controllerType=0 controllerNumber=1 scan=7160	1.5e-12	1.7e-12	0	0	0	0	1e-13	1.1e-13	11.83	720.3	720.3	4	644.292	1.63		2574.15	2574.15	Specific		18.1	>mN1ECD	1	7549	C7(Carbamidomethyl / 57.0215); C14(Carbamidomethyl / 57.0215)	HCD	13.76	2573.14	2573.14
	1212	R.GTQGVHC[+57.02146]EINVDDC[+57.02146]HPPLDPASR.S		R.GTQGVHCEINVDDCHPPLDPASR.S	GTQGVHCEINVDDCHPPLDPASR,RS,7@57.02146,14@57.02146		644.294	19.4014	714.1	controllerType=0 controllerNumber=1 scan=7227	1.5e-11	1.7e-11	0	0	0	0	1.2e-12	1.4e-12	10.83	684.8	684.8	4	644.292	2.58		2574.15	2574.15	Specific		15	>mN1ECD	1	7631	C7(Carbamidomethyl / 57.0215); C14(Carbamidomethyl / 57.0215)	HCD	11.76	2573.15	2573.14
	1212	R.GTQGVHC[+57.02146]EINVDDC[+57.02146]HPPLDPASR.S		R.GTQGVHCEINVDDCHPPLDPASR.S	GTQGVHCEINVDDCHPPLDPASR,RS,7@57.02146,14@57.02146		644.292	18.478	66.2	controllerType=0 controllerNumber=1 scan=6767	0.065	0.075	0	0.013	0	0	0.0044	0.013	1.19	66.2	66.2	4	644.292	-0.55		2574.14	2574.15	Specific		6.4	>mN1ECD	1	7050	C7(Carbamidomethyl / 57.0215); C14(Carbamidomethyl / 57.0215)	HCD	1.12	2573.14	2573.14
	1264	R.C[+57.02146]EGDVNEC[+57.02146]LSNPC[+57.02146]DPR.G		R.CEGDVNECLSNPCDPR.G	CEGDVNECLSNPCDPR,RG,1@57.02146,8@57.02146,13@57.02146		961.38	18.2508	991	controllerType=0 controllerNumber=1 scan=6657	2.8e-16	3.2e-16	0	0	0	0	2.7e-17	3.1e-17	15.56	972.8	972.8	2	961.377	2.94		1921.75	1921.75	Specific		24.1	>mN1ECD	1	6900	C1(Carbamidomethyl / 57.0215); C8(Carbamidomethyl / 57.0215); C13(Carbamidomethyl / 57.0215)	HCD	15.5	1920.75	1920.74
	1264	R.C[+57.02146]EGDVNEC[+57.02146]LSNPC[+57.02146]DPR.G		R.CEGDVNECLSNPCDPR.G	CEGDVNECLSNPCDPR,RG,1@57.02146,8@57.02146,13@57.02146		961.38	18.3793	973	controllerType=0 controllerNumber=1 scan=6721	7e-17	8.1e-17	0	0	0	0	6.9e-18	7.9e-18	16.16	965	965	2	961.377	2.69		1921.75	1921.75	Specific		24	>mN1ECD	1	6984	C1(Carbamidomethyl / 57.0215); C8(Carbamidomethyl / 57.0215); C13(Carbamidomethyl / 57.0215)	HCD	16.09	1920.75	1920.74
	1264	R.C[+57.02146]EGDVNEC[+57.02146]LSNPC[+57.02146]DPR.G		R.CEGDVNECLSNPCDPR.G	CEGDVNECLSNPCDPR,RG,1@57.02146,8@57.02146,13@57.02146		641.255	18.222	716.5	controllerType=0 controllerNumber=1 scan=6642	7e-12	8.1e-12	0	0	0	0	5.6e-13	6.5e-13	11.16	679	679	3	641.254	2.08		1921.75	1921.75	Specific		15.3	>mN1ECD	1	6885	C1(Carbamidomethyl / 57.0215); C8(Carbamidomethyl / 57.0215); C13(Carbamidomethyl / 57.0215)	HCD	12.09	1920.74	1920.74
	1264	R.C[+57.02146]EGDVNEC[+57.02146]LSNPC[+57.02146]DPR.G		R.CEGDVNECLSNPCDPR.G	CEGDVNECLSNPCDPR,RG,1@57.02146,8@57.02146,13@57.02146		641.255	18.3483	642.6	controllerType=0 controllerNumber=1 scan=6705	7e-10	8.1e-10	0	0	0	0	4.5e-11	5.2e-11	9.16	642.6	642.6	3	641.254	1.98		1921.75	1921.75	Specific		14.8	>mN1ECD	1	6965	C1(Carbamidomethyl / 57.0215); C8(Carbamidomethyl / 57.0215); C13(Carbamidomethyl / 57.0215)	HCD	11.09	1920.74	1920.74
	1288	R.VNDFHC[+57.02146]EC[+57.02146]R.A		R.VNDFHCECR.A	VNDFHCECR,RA,6@57.02146,8@57.02146		618.748	11.4528	608.9	controllerType=0 controllerNumber=1 scan=3584	5.6e-09	6.4e-09	0	0	0	0	1.6e-10	1.9e-10	8.25	608.9	608.9	2	618.748	0.41		1236.49	1236.49	Specific		18.4	>mN1ECD	1	3205	C6(Carbamidomethyl / 57.0215); C8(Carbamidomethyl / 57.0215)	HCD	8.19	1235.48	1235.48
	1288	R.VNDFHC[+57.02146]EC[+57.02146]R.A		R.VNDFHCECR.A	VNDFHCECR,RA,6@57.02146,8@57.02146		618.748	11.3427	563.1	controllerType=0 controllerNumber=1 scan=3538	5.6e-08	6.4e-08	0	0	0	0	1.2e-09	1.3e-09	7.25	563.1	563.1	2	618.748	0.51		1236.49	1236.49	Specific		18.3	>mN1ECD	1	3155	C6(Carbamidomethyl / 57.0215); C8(Carbamidomethyl / 57.0215)	HCD	7.19	1235.48	1235.48
	1288	R.VNDFHC[+57.02146]EC[+57.02146]R.A		R.VNDFHCECR.A	VNDFHCECR,RA,6@57.02146,8@57.02146		618.748	11.5742	543.3	controllerType=0 controllerNumber=1 scan=3635	5e-07	5.8e-07	0	0	0	0	3.1e-08	3.6e-08	6.3	543.3	543.3	2	618.748	0.71		1236.49	1236.49	Specific		16.2	>mN1ECD	1	3260	C6(Carbamidomethyl / 57.0215); C8(Carbamidomethyl / 57.0215)	HCD	6.24	1235.48	1235.48
	1288	R.VNDFHC[+57.02146]EC[+57.02146]R.A		R.VNDFHCECR.A	VNDFHCECR,RA,6@57.02146,8@57.02146		412.835	11.4313	508.2	controllerType=0 controllerNumber=1 scan=3575	1.2e-07	1.3e-07	0	0	0	0	5.4e-09	6.2e-09	6.94	508.2	508.2	3	412.834	0.8		1236.49	1236.49	Specific		14.3	>mN1ECD	1	3195	C6(Carbamidomethyl / 57.0215); C8(Carbamidomethyl / 57.0215)	HCD	8.04	1235.48	1235.48
	1288	R.VNDFHC[+57.02146]EC[+57.02146]R.A		R.VNDFHCECR.A	VNDFHCECR,RA,6@57.02146,8@57.02146		412.834	11.3141	496	controllerType=0 controllerNumber=1 scan=3526	1.2e-07	1.3e-07	0	0	0	0	4.8e-09	5.5e-09	6.94	496	496	3	412.834	0.5		1236.49	1236.49	Specific		14.6	>mN1ECD	1	3141	C6(Carbamidomethyl / 57.0215); C8(Carbamidomethyl / 57.0215)	HCD	8.04	1235.48	1235.48
	1288	R.VNDFHC[+57.02146]EC[+57.02146]R.A		R.VNDFHCECR.A	VNDFHCECR,RA,6@57.02146,8@57.02146		412.835	11.5526	445.6	controllerType=0 controllerNumber=1 scan=3626	1.5e-07	1.7e-07	0	0	0	0	7.2e-09	8.3e-09	6.83	445.6	445.6	3	412.834	0.8		1236.49	1236.49	Specific		16	>mN1ECD	1	3249	C6(Carbamidomethyl / 57.0215); C8(Carbamidomethyl / 57.0215)	HCD	7.09	1235.48	1235.48
	1288	R.VNDFHC[+57.02146]EC[+57.02146]R.A		R.VNDFHCECR.A	VNDFHCECR,RA,6@57.02146,8@57.02146		412.835	11.6794	440.7	controllerType=0 controllerNumber=1 scan=3679	1.5e-07	1.7e-07	0	0	0	0	7.9e-09	9.1e-09	6.83	440.7	440.7	3	412.834	0.8		1236.49	1236.49	Specific		13.1	>mN1ECD	1	3310	C6(Carbamidomethyl / 57.0215); C8(Carbamidomethyl / 57.0215)	HCD	7.09	1235.48	1235.48
	1288	R.VNDFHC[+57.02146]EC[+57.02146]R.A		R.VNDFHCECR.A	VNDFHCECR,RA,6@57.02146,8@57.02146		412.834	11.1941	390.9	controllerType=0 controllerNumber=1 scan=3476	2.8e-06	3.2e-06	0	0	0	0	1.1e-07	1.3e-07	5.55	390.9	390.9	3	412.834	-0.09		1236.49	1236.49	Specific		12.7	>mN1ECD	1	3086	C6(Carbamidomethyl / 57.0215); C8(Carbamidomethyl / 57.0215)	HCD	5.91	1235.48	1235.48
	1288	R.VNDFHC[+57.02146]EC[+57.02146]R.A		R.VNDFHCECR.A	VNDFHCECR,RA,6@57.02146,8@57.02146		412.834	11.7839	381.3	controllerType=0 controllerNumber=1 scan=3723	3.9e-07	4.5e-07	0	0	0	0	2.5e-08	2.9e-08	6.41	381.3	381.3	3	412.834	0.06		1236.49	1236.49	Specific		12.9	>mN1ECD	1	3362	C6(Carbamidomethyl / 57.0215); C8(Carbamidomethyl / 57.0215)	HCD	6.77	1235.48	1235.48
	1288	R.VNDFHC[+57.02146]EC[+57.02146]R.A		R.VNDFHCECR.A	VNDFHCECR,RA,6@57.02146,8@57.02146		412.834	11.9183	313.6	controllerType=0 controllerNumber=1 scan=3780	2.4e-05	2.7e-05	0	0	0	0	8.1e-07	9.4e-07	4.63	313.6	313.6	3	412.834	0.13		1236.49	1236.49	Specific		12.1	>mN1ECD	1	3428	C6(Carbamidomethyl / 57.0215); C8(Carbamidomethyl / 57.0215)	HCD	4.85	1235.48	1235.48
	1288	R.VNDFHC[+57.02146]EC[+57.02146]R.A		R.VNDFHCECR.A	VNDFHCECR,RA,6@57.02146,8@57.02146		618.749	11.218	233.7	controllerType=0 controllerNumber=1 scan=3486	0.0013	0.0015	0	0	0	0	3.3e-05	3.8e-05	2.89	233.7	233.7	2	618.748	1		1236.49	1236.49	Specific		11.8	>mN1ECD	1	3095	C6(Carbamidomethyl / 57.0215); C8(Carbamidomethyl / 57.0215)	HCD	3.24	1235.48	1235.48
	1303	R.RC[+57.02146]ES[+294.09508]VINGC[+57.02146]R.G	S4(OGlycan / 294.0951)	R.RCESVINGCR.G	RCESVINGCR,RG,2@57.02146,4@294.09508,9@57.02146	Hex(1)Pent(1)	515.561	12.1258	8.7	controllerType=0 controllerNumber=1 scan=3869	0.066	0.076	0	0.013	0	0.032	0.0054	0.013	1.18	8.7	8.7	3	515.561	0.06		1544.67	1544.67	Specific	4	2.9	>mN1ECD	1	3531	C2(Carbamidomethyl / 57.0215); C9(Carbamidomethyl / 57.0215)	HCD	1.12	1543.66	1543.66
	1304	R.C[+57.02146]ESVINGC[+57.02146]R.G		R.CESVINGCR.G	CESVINGCR,RG,1@57.02146,8@57.02146		547.74	13.3123	585.9	controllerType=0 controllerNumber=1 scan=4373	7.9e-08	9.1e-08	0	0	0	0	3.3e-09	3.8e-09	7.1	518	518	2	547.74	0.56		1094.47	1094.47	Specific		10.6	>mN1ECD	1	4126	C1(Carbamidomethyl / 57.0215); C8(Carbamidomethyl / 57.0215)	HCD	7.04	1093.47	1093.46
	1304	R.C[+57.02146]ESVINGC[+57.02146]R.G		R.CESVINGCR.G	CESVINGCR,RG,1@57.02146,8@57.02146		547.74	13.1875	505.4	controllerType=0 controllerNumber=1 scan=4320	1.2e-06	1.3e-06	0	0	0	0	6e-08	6.9e-08	5.94	431.9	431.9	2	547.74	0.79		1094.47	1094.47	Specific		11	>mN1ECD	1	4064	C1(Carbamidomethyl / 57.0215); C8(Carbamidomethyl / 57.0215)	HCD	5.87	1093.47	1093.46
	1304	R.C[+57.02146]ESVINGC[+57.02146]R.G		R.CESVINGCR.G	CESVINGCR,RG,1@57.02146,8@57.02146		547.74	13.0598	484.7	controllerType=0 controllerNumber=1 scan=4266	3e-06	3.4e-06	0	0	0	0	1.4e-07	1.6e-07	5.53	473.8	473.8	2	547.74	0.45		1094.47	1094.47	Specific		10	>mN1ECD	1	4005	C1(Carbamidomethyl / 57.0215); C8(Carbamidomethyl / 57.0215)	HCD	5.47	1093.46	1093.46
	1304	R.C[+57.02146]ESVINGC[+57.02146]R.G		R.CESVINGCR.G	CESVINGCR,RG,1@57.02146,8@57.02146		547.739	12.9393	445.1	controllerType=0 controllerNumber=1 scan=4215	1.1e-05	1.2e-05	0	0	0	0	4.8e-07	5.5e-07	4.97	445.1	445.1	2	547.74	-1.22		1094.47	1094.47	Specific		11.1	>mN1ECD	1	3945	C1(Carbamidomethyl / 57.0215); C8(Carbamidomethyl / 57.0215)	HCD	4.91	1093.46	1093.46
	1304	R.C[+57.02146]ESVINGC[+57.02146]R.G		R.CESVINGCR.G	CESVINGCR,RG,1@57.02146,8@57.02146		547.74	12.808	395.2	controllerType=0 controllerNumber=1 scan=4159	3.9e-06	4.5e-06	0	0	0	0	1.9e-07	2.2e-07	5.41	395.2	395.2	2	547.74	0.34		1094.47	1094.47	Specific		10.8	>mN1ECD	1	3874	C1(Carbamidomethyl / 57.0215); C8(Carbamidomethyl / 57.0215)	HCD	5.34	1093.46	1093.46
	1318	K.NGGVC[+57.02146]AVASNTAR.G		K.NGGVCAVASNTAR.G	NGGVCAVASNTAR,KG,5@57.02146		638.808	13.6195	705.1	controllerType=0 controllerNumber=1 scan=4504	8.9e-12	1e-11	0	0	0	0	7.5e-13	8.6e-13	11.05	705.1	705.1	2	638.807	1.73		1276.61	1276.61	Specific		16.3	>mN1ECD	1	4283	C5(Carbamidomethyl / 57.0215)	HCD	10.99	1275.6	1275.6
	1318	K.NGGVC[+57.02146]AVASNTAR.G		K.NGGVCAVASNTAR.G	NGGVCAVASNTAR,KG,5@57.02146		638.808	13.4911	699.7	controllerType=0 controllerNumber=1 scan=4449	8.9e-11	1e-10	0	0	0	0	6.7e-12	7.7e-12	10.05	699.7	699.7	2	638.807	1.44		1276.61	1276.61	Specific		16.9	>mN1ECD	1	4217	C5(Carbamidomethyl / 57.0215)	HCD	9.99	1275.6	1275.6
	1318	K.NGGVC[+57.02146]AVASNTAR.G		K.NGGVCAVASNTAR.G	NGGVCAVASNTAR,KG,5@57.02146		638.808	13.7482	692.1	controllerType=0 controllerNumber=1 scan=4559	7.8e-11	9e-11	0	0	0	0	4.4e-12	5e-12	10.11	692.1	692.1	2	638.807	1.35		1276.61	1276.61	Specific		16.4	>mN1ECD	1	4352	C5(Carbamidomethyl / 57.0215)	HCD	10.04	1275.6	1275.6
	1318	K.NGGVC[+57.02146]AVASNTAR.G		K.NGGVCAVASNTAR.G	NGGVCAVASNTAR,KG,5@57.02146		638.808	13.3621	684.8	controllerType=0 controllerNumber=1 scan=4394	8.9e-11	1e-10	0	0	0	0	6.1e-12	7e-12	10.05	684.8	684.8	2	638.807	1.44		1276.61	1276.61	Specific		16.8	>mN1ECD	1	4151	C5(Carbamidomethyl / 57.0215)	HCD	9.99	1275.6	1275.6
	1318	K.NGGVC[+57.02146]AVASNTAR.G		K.NGGVCAVASNTAR.G	NGGVCAVASNTAR,KG,5@57.02146		638.808	13.8772	655.4	controllerType=0 controllerNumber=1 scan=4614	7.8e-11	9e-11	0	0	0	0	4.9e-12	5.7e-12	10.11	655.4	655.4	2	638.807	1.35		1276.61	1276.61	Specific		16.3	>mN1ECD	1	4414	C5(Carbamidomethyl / 57.0215)	HCD	10.04	1275.6	1275.6
	1318	K.NGGVC[+57.02146]AVASNTAR.G		K.NGGVCAVASNTAR.G	NGGVCAVASNTAR,KG,5@57.02146		638.808	14.0105	617.1	controllerType=0 controllerNumber=1 scan=4672	8.9e-10	1e-09	0	0	0	0	9.9e-11	1.1e-10	9.05	617.1	617.1	2	638.807	1.54		1276.61	1276.61	Specific		18	>mN1ECD	1	4486	C5(Carbamidomethyl / 57.0215)	HCD	8.99	1275.6	1275.6
	1318	K.NGGVC[+57.02146]AVASNTAR.G		K.NGGVCAVASNTAR.G	NGGVCAVASNTAR,KG,5@57.02146		638.812	13.2389	451.2	controllerType=0 controllerNumber=1 scan=4342	3.5e-06	4.1e-06	0	0	0	0	1.8e-07	2e-07	5.45	451.2	451.2	2	638.807	8.33		1276.62	1276.61	Specific		16.5	>mN1ECD	1	4088	C5(Carbamidomethyl / 57.0215)	HCD	5.39	1275.61	1275.6
	1318	K.NGGVC[+57.02146]AVASNTAR.G		K.NGGVCAVASNTAR.G	NGGVCAVASNTAR,KG,5@57.02146		426.207	13.4591	443.9	controllerType=0 controllerNumber=1 scan=4436	1.5e-07	1.7e-07	0	0	0	0	8.6e-09	9.9e-09	6.83	443.9	443.9	3	426.207	0.67		1276.61	1276.61	Specific		13.2	>mN1ECD	1	4203	C5(Carbamidomethyl / 57.0215)	HCD	7.09	1275.6	1275.6
	1318	K.NGGVC[+57.02146]AVASNTAR.G		K.NGGVCAVASNTAR.G	NGGVCAVASNTAR,KG,5@57.02146		426.207	13.6968	426.5	controllerType=0 controllerNumber=1 scan=4537	2.5e-07	2.9e-07	0	0	0	0	1.6e-08	1.8e-08	6.6	426.5	426.5	3	426.207	0.74		1276.61	1276.61	Specific		11.5	>mN1ECD	1	4327	C5(Carbamidomethyl / 57.0215)	HCD	6.88	1275.6	1275.6
	1318	K.NGGVC[+57.02146]AVASNTAR.G		K.NGGVCAVASNTAR.G	NGGVCAVASNTAR,KG,5@57.02146		426.207	13.5719	414	controllerType=0 controllerNumber=1 scan=4484	2.5e-07	2.9e-07	0	0	0	0	1.5e-08	1.7e-08	6.6	414	414	3	426.207	0.1		1276.61	1276.61	Specific		11.6	>mN1ECD	1	4260	C5(Carbamidomethyl / 57.0215)	HCD	6.88	1275.6	1275.6
	1318	K.NGGVC[+57.02146]AVASNTAR.G		K.NGGVCAVASNTAR.G	NGGVCAVASNTAR,KG,5@57.02146		426.207	13.3187	364.2	controllerType=0 controllerNumber=1 scan=4376	5.2e-05	6e-05	0	0	0	0	1.6e-06	1.9e-06	4.29	364.2	364.2	3	426.207	-0.19		1276.61	1276.61	Specific		12	>mN1ECD	1	4131	C5(Carbamidomethyl / 57.0215)	HCD	4.65	1275.6	1275.6
	1318	K.NGGVC[+57.02146]AVASNTAR.G		K.NGGVCAVASNTAR.G	NGGVCAVASNTAR,KG,5@57.02146		638.809	14.3282	168.8	controllerType=0 controllerNumber=1 scan=4810	0.023	0.027	0	0	0	0	0.00051	0.00058	1.63	168.8	168.8	2	638.807	3.07		1276.61	1276.61	Specific		9.7	>mN1ECD	1	4671	C5(Carbamidomethyl / 57.0215)	HCD	1.76	1275.6	1275.6
	1336	R.C[+57.02146]PAGFEGATC[+57.02146]ENDAR.T		R.CPAGFEGATCENDAR.T	CPAGFEGATCENDAR,RT,1@57.02146,10@57.02146		827.835	16.1951	833.2	controllerType=0 controllerNumber=1 scan=5667	7e-14	8.1e-14	0	0	0	0	7.6e-15	8.8e-15	13.16	830.7	830.7	2	827.833	2.2		1654.66	1654.66	Specific		16.3	>mN1ECD	1	5709	C1(Carbamidomethyl / 57.0215); C10(Carbamidomethyl / 57.0215)	HCD	13.09	1653.65	1653.65
	1336	R.C[+57.02146]PAGFEGATC[+57.02146]ENDAR.T		R.CPAGFEGATCENDAR.T	CPAGFEGATCENDAR,RT,1@57.02146,10@57.02146		827.836	16.348	496.5	controllerType=0 controllerNumber=1 scan=5741	4.1e-07	4.7e-07	0	0	0	0	2.7e-08	3.1e-08	6.39	496.5	496.5	2	827.833	3.38		1654.66	1654.66	Specific		11.9	>mN1ECD	1	5802	C1(Carbamidomethyl / 57.0215); C10(Carbamidomethyl / 57.0215)	HCD	6.33	1653.66	1653.65
	1336	R.C[+57.02146]PAGFEGATC[+57.02146]ENDAR.T		R.CPAGFEGATCENDAR.T	CPAGFEGATCENDAR,RT,1@57.02146,10@57.02146		552.226	16.2789	247.9	controllerType=0 controllerNumber=1 scan=5708	0.011	0.013	0	0	0	0	0.00015	0.00017	1.96	247.9	247.9	3	552.224	3.08		1654.66	1654.66	Specific		9.3	>mN1ECD	1	5761	C1(Carbamidomethyl / 57.0215); C10(Carbamidomethyl / 57.0215)	HCD	2.16	1653.66	1653.65
	1336	R.C[+57.02146]PAGFEGATC[+57.02146]ENDAR.T		R.CPAGFEGATCENDAR.T	CPAGFEGATCENDAR,RT,1@57.02146,10@57.02146		827.835	16.5736	227.1	controllerType=0 controllerNumber=1 scan=5849	0.031	0.035	0	0	0	0	0.0007	0.0008	1.51	227.1	227.1	2	827.833	3.09		1654.66	1654.66	Specific		7.8	>mN1ECD	1	5945	C1(Carbamidomethyl / 57.0215); C10(Carbamidomethyl / 57.0215)	HCD	1.45	1653.66	1653.65
	1336	R.C[+57.02146]PAGFEGATC[+57.02146]ENDAR.T		R.CPAGFEGATCENDAR.T	CPAGFEGATCENDAR,RT,1@57.02146,10@57.02146		827.836	16.699	180.4	controllerType=0 controllerNumber=1 scan=5910	0.042	0.048	0	0	0	0	0.00084	0.00096	1.38	180.4	180.4	2	827.833	3.46		1654.66	1654.66	Specific		7.7	>mN1ECD	1	6023	C1(Carbamidomethyl / 57.0215); C10(Carbamidomethyl / 57.0215)	HCD	1.32	1653.66	1653.65
	1336	R.C[+57.02146]PAGFEGATC[+57.02146]ENDAR.T		R.CPAGFEGATCENDAR.T	CPAGFEGATCENDAR,RT,1@57.02146,10@57.02146		552.227	16.3911	64.8	controllerType=0 controllerNumber=1 scan=5761	0.065	0.075	0	0.013	0	0	0.0042	0.013	1.19	64.8	64.8	3	552.224	5.29		1654.67	1654.66	Specific		6.4	>mN1ECD	1	5826	C1(Carbamidomethyl / 57.0215); C10(Carbamidomethyl / 57.0215)	HCD	1.13	1653.66	1653.65
	1336	R.C[+57.02146]PAGFEGATC[+57.02146]ENDAR.T		R.CPAGFEGATCENDAR.T	CPAGFEGATCENDAR,RT,1@57.02146,10@57.02146		552.226	16.5033	38.8	controllerType=0 controllerNumber=1 scan=5816	0.061	0.07	0	0	0	0	0.0018	0.002	1.22	38.8	38.8	3	552.224	2.31		1654.66	1654.66	Specific		5.4	>mN1ECD	1	5899	C1(Carbamidomethyl / 57.0215); C10(Carbamidomethyl / 57.0215)	HCD	1.16	1653.65	1653.65
EGF35	1357	R.C[+57.02146]LNGGT[+203.07937]C[+57.02146]ISGPR.S	T6(OGlycan / 203.0794)	R.CLNGGTCISGPR.S	CLNGGTCISGPR,RS,1@57.02146,6@203.07937,7@57.02146	HexNAc(1)	747.838	17.3112	231.7	controllerType=0 controllerNumber=1 scan=6198	0.009	0.01	0	0	0	0	0.00011	0.00012	2.05	231.7	6	2	747.837	0.5		1494.67	1494.67	Specific	6	8.5	>mN1ECD	1	6351	C1(Carbamidomethyl / 57.0215); C7(Carbamidomethyl / 57.0215)	HCD	2.36	1493.66	1493.66
EGF35	1357	R.C[+57.02146]LNGGTC[+57.02146]IS[+146.05791]GPR.S	S9(OGlycan / 146.0579)	R.CLNGGTCISGPR.S	CLNGGTCISGPR,RS,1@57.02146,7@57.02146,9@146.05791	Fuc(1)	719.328	15.952	700.3	controllerType=0 controllerNumber=1 scan=5553	8.9e-12	1e-11	0	0	0	0	9.5e-13	1.1e-12	11.05	700.3	10.9	2	719.327	1.95		1437.65	1437.65	Specific	9	15	>mN1ECD	1	5573	C1(Carbamidomethyl / 57.0215); C7(Carbamidomethyl / 57.0215)	HCD	10.99	1436.64	1436.64
EGF35	1357	R.C[+57.02146]LNGGTC[+57.02146]IS[+146.05791]GPR.S	S9(OGlycan / 146.0579)	R.CLNGGTCISGPR.S	CLNGGTCISGPR,RS,1@57.02146,7@57.02146,9@146.05791	Fuc(1)	719.327	16.0697	643.7	controllerType=0 controllerNumber=1 scan=5608	7.8e-10	9e-10	0	0	0	0	9e-11	1e-10	9.11	643.7	11.3	2	719.327	1.19		1437.65	1437.65	Specific	9	13.6	>mN1ECD	1	5638	C1(Carbamidomethyl / 57.0215); C7(Carbamidomethyl / 57.0215)	HCD	9.04	1436.64	1436.64
EGF35	1357	R.C[+57.02146]LNGGT[+146.05791]C[+57.02146]ISGPR.S	T6(OGlycan / 146.0579)	R.CLNGGTCISGPR.S	CLNGGTCISGPR,RS,1@57.02146,6@146.05791,7@57.02146	Fuc(1)	719.326	15.8285	518.4	controllerType=0 controllerNumber=1 scan=5495	8.3e-07	9.6e-07	0	0	0	0	4.6e-08	5.3e-08	6.08	518.4	6	2	719.327	-1.11		1437.64	1437.65	Specific	6	13.2	>mN1ECD	1	5500	C1(Carbamidomethyl / 57.0215); C7(Carbamidomethyl / 57.0215)	HCD	6.02	1436.64	1436.64
EGF36	1369	R.SPTC[+57.02146]LC[+57.02146]LGSFTGPEC[+57.02146]QFPAS[+365.13220]SPC[+57.02146]VGS[+308.11073]NPC[+57.02146]YNQGTC[+57.02146]EPTSENPFYR.C	S20(OGlycan / 365.1322); S26(OGlycan / 308.1107)	R.SPTCLCLGSFTGPECQFPASSPCVGSNPCYNQGTCEPTSENPFYR.C	SPTCLCLGSFTGPECQFPASSPCVGSNPCYNQGTCEPTSENPFYR,RC,4@57.02146,6@57.02146,15@57.02146,20@365.13220,23@57.02146,26@308.11073,29@57.02146,35@57.02146	HexNAc(1)Hex(1); Hex(1)Fuc(1)	1448.61	26.5534	1017	controllerType=0 controllerNumber=1 scan=10659	1.4e-15	1.6e-15	0	0	0	0	1.9e-16	2.2e-16	14.85	1017	0	4	1448.6	6.05		5791.4	5791.36	Specific	20;26	26	>mN1ECD	1	11762	C4(Carbamidomethyl / 57.0215); C6(Carbamidomethyl / 57.0215); C15(Carbamidomethyl / 57.0215); C23(Carbamidomethyl / 57.0215); C29(Carbamidomethyl / 57.0215); C35(Carbamidomethyl / 57.0215)	HCD	15.19	5790.39	5790.36
EGF36	1369	R.SPTC[+57.02146]LC[+57.02146]LGSFT[+511.19010]GPEC[+57.02146]QFPASSPC[+57.02146]VGSNPC[+57.02146]YNQGTC[+57.02146]EPTSENPFYR.C	T11(OGlycan / 511.1901)	R.SPTCLCLGSFTGPECQFPASSPCVGSNPCYNQGTCEPTSENPFYR.C	SPTCLCLGSFTGPECQFPASSPCVGSNPCYNQGTCEPTSENPFYR,RC,4@57.02146,6@57.02146,11@511.19010,15@57.02146,23@57.02146,29@57.02146,35@57.02146	HexNAc(1)Hex(1)Fuc(1)	1408.09	26.7048	437.3	controllerType=0 controllerNumber=1 scan=10727	4.5e-05	5.2e-05	0	0	0	0	1.2e-06	1.4e-06	4.35	437.3	4	4	1408.08	6.5		5629.35	5629.31	Specific	11	18	>mN1ECD	1	11832	C4(Carbamidomethyl / 57.0215); C6(Carbamidomethyl / 57.0215); C15(Carbamidomethyl / 57.0215); C23(Carbamidomethyl / 57.0215); C29(Carbamidomethyl / 57.0215); C35(Carbamidomethyl / 57.0215)	HCD	4.62	5628.34	5628.3
EGF36	1369	R.SPTC[+57.02146]LC[+57.02146]LGSFTGPEC[+57.02146]QFPASS[+203.07937]PC[+57.02146]VGS[+203.07937]NPC[+57.02146]YNQGTC[+57.02146]EPTSENPFYR.C	S21(OGlycan / 203.0794); S26(OGlycan / 203.0794)	R.SPTCLCLGSFTGPECQFPASSPCVGSNPCYNQGTCEPTSENPFYR.C	SPTCLCLGSFTGPECQFPASSPCVGSNPCYNQGTCEPTSENPFYR,RC,4@57.02146,6@57.02146,15@57.02146,21@203.07937,23@57.02146,26@203.07937,29@57.02146,35@57.02146	HexNAc(1); HexNAc(1)	1381.58	26.9307	879.4	controllerType=0 controllerNumber=1 scan=10827	1.8e-13	2e-13	0	0	0	0	1.5e-14	1.8e-14	12.75	879.4	0	4	1381.83	3.28	-1	5523.29	5524.28	Specific	21;26	17.1	>mN1ECD	1	11956	C4(Carbamidomethyl / 57.0215); C6(Carbamidomethyl / 57.0215); C15(Carbamidomethyl / 57.0215); C23(Carbamidomethyl / 57.0215); C29(Carbamidomethyl / 57.0215); C35(Carbamidomethyl / 57.0215)	HCD	14.1	5522.29	5523.27
EGF36	1369	R.SPTC[+57.02146]LC[+57.02146]LGSFTGPEC[+57.02146]QFPAS[+365.13220]SPC[+57.02146]VGSNPC[+57.02146]YNQGTC[+57.02146]EPTSENPFYR.C	S20(OGlycan / 365.1322)	R.SPTCLCLGSFTGPECQFPASSPCVGSNPCYNQGTCEPTSENPFYR.C	SPTCLCLGSFTGPECQFPASSPCVGSNPCYNQGTCEPTSENPFYR,RC,4@57.02146,6@57.02146,15@57.02146,20@365.13220,23@57.02146,29@57.02146,35@57.02146	HexNAc(1)Hex(1)	1371.83	26.783	922.7	controllerType=0 controllerNumber=1 scan=10761	4.7e-14	5.4e-14	0	0	0	0	3.6e-15	4.2e-15	13.33	922.7	0	4	1371.57	4.69	1	5484.28	5483.25	Specific	20	23.6	>mN1ECD	1	11872	C4(Carbamidomethyl / 57.0215); C6(Carbamidomethyl / 57.0215); C15(Carbamidomethyl / 57.0215); C23(Carbamidomethyl / 57.0215); C29(Carbamidomethyl / 57.0215); C35(Carbamidomethyl / 57.0215)	HCD	15.27	5483.27	5482.24
EGF36	1369	R.SPTC[+57.02146]LC[+57.02146]LGSFTGPEC[+57.02146]QFPASSPC[+57.02146]VGSNPC[+57.02146]YNQGT[+349.13728]C[+57.02146]EPTSENPFYR.C	T34(OGlycan / 349.1373)	R.SPTCLCLGSFTGPECQFPASSPCVGSNPCYNQGTCEPTSENPFYR.C	SPTCLCLGSFTGPECQFPASSPCVGSNPCYNQGTCEPTSENPFYR,RC,4@57.02146,6@57.02146,15@57.02146,23@57.02146,29@57.02146,34@349.13728,35@57.02146	HexNAc(1)Fuc(1)	1367.58	26.8165	1640.4	controllerType=0 controllerNumber=1 scan=10775	1.8e-28	2e-28	0	0	0	0	8.2e-29	9.4e-29	27.75	1640.4	9.6	4	1367.57	3.76		5467.28	5467.26	Specific	34	27.4	>mN1ECD	1	11888	C4(Carbamidomethyl / 57.0215); C6(Carbamidomethyl / 57.0215); C15(Carbamidomethyl / 57.0215); C23(Carbamidomethyl / 57.0215); C29(Carbamidomethyl / 57.0215); C35(Carbamidomethyl / 57.0215)	HCD	27.69	5466.27	5466.25
EGF36	1369	R.SPTC[+57.02146]LC[+57.02146]LGSFTGPEC[+57.02146]QFPASSPC[+57.02146]VGSNPC[+57.02146]YNQGT[+349.13728]C[+57.02146]EPTSENPFYR.C	T34(OGlycan / 349.1373)	R.SPTCLCLGSFTGPECQFPASSPCVGSNPCYNQGTCEPTSENPFYR.C	SPTCLCLGSFTGPECQFPASSPCVGSNPCYNQGTCEPTSENPFYR,RC,4@57.02146,6@57.02146,15@57.02146,23@57.02146,29@57.02146,34@349.13728,35@57.02146	HexNAc(1)Fuc(1)	1367.58	26.6961	1527.1	controllerType=0 controllerNumber=1 scan=10723	9.4e-26	1.1e-25	0	0	0	0	8.7e-27	1e-26	25.03	1527.1	6	4	1367.57	8.41		5467.3	5467.26	Specific	34	23.9	>mN1ECD	1	11828	C4(Carbamidomethyl / 57.0215); C6(Carbamidomethyl / 57.0215); C15(Carbamidomethyl / 57.0215); C23(Carbamidomethyl / 57.0215); C29(Carbamidomethyl / 57.0215); C35(Carbamidomethyl / 57.0215)	HCD	24.96	5466.3	5466.25
EGF36	1369	R.SPTC[+57.02146]LC[+57.02146]LGSFTGPEC[+57.02146]QFPAS[+349.13728]SPC[+57.02146]VGSNPC[+57.02146]YNQGTC[+57.02146]EPTSENPFYR.C	S20(OGlycan / 349.1373)	R.SPTCLCLGSFTGPECQFPASSPCVGSNPCYNQGTCEPTSENPFYR.C	SPTCLCLGSFTGPECQFPASSPCVGSNPCYNQGTCEPTSENPFYR,RC,4@57.02146,6@57.02146,15@57.02146,20@349.13728,23@57.02146,29@57.02146,35@57.02146	HexNAc(1)Fuc(1)	1094.27	26.719	1284.5	controllerType=0 controllerNumber=1 scan=10733	7e-21	8.1e-21	0	0	0	0	6.6e-22	7.6e-22	20.15	1284.5	0	5	1094.26	7.17		5467.3	5467.26	Specific	20	20.6	>mN1ECD	1	11837	C4(Carbamidomethyl / 57.0215); C6(Carbamidomethyl / 57.0215); C15(Carbamidomethyl / 57.0215); C23(Carbamidomethyl / 57.0215); C29(Carbamidomethyl / 57.0215); C35(Carbamidomethyl / 57.0215)	HCD	22.09	5466.29	5466.25
EGF36	1369	R.SPTC[+57.02146]LC[+57.02146]LGSFTGPEC[+57.02146]QFPASSPC[+57.02146]VGSNPC[+57.02146]YNQGT[+349.13728]C[+57.02146]EPTSENPFYR.C	T34(OGlycan / 349.1373)	R.SPTCLCLGSFTGPECQFPASSPCVGSNPCYNQGTCEPTSENPFYR.C	SPTCLCLGSFTGPECQFPASSPCVGSNPCYNQGTCEPTSENPFYR,RC,4@57.02146,6@57.02146,15@57.02146,23@57.02146,29@57.02146,34@349.13728,35@57.02146	HexNAc(1)Fuc(1)	1367.58	26.9459	962.6	controllerType=0 controllerNumber=1 scan=10835	1.8e-15	2e-15	0	0	0	0	2.8e-16	3.3e-16	14.75	962.6	6	4	1367.57	4.03		5467.28	5467.26	Specific	34	21.7	>mN1ECD	1	11965	C4(Carbamidomethyl / 57.0215); C6(Carbamidomethyl / 57.0215); C15(Carbamidomethyl / 57.0215); C23(Carbamidomethyl / 57.0215); C29(Carbamidomethyl / 57.0215); C35(Carbamidomethyl / 57.0215)	HCD	15.69	5466.27	5466.25
EGF36	1369	R.SPTC[+57.02146]LC[+57.02146]LGSFTGPEC[+57.02146]QFPAS[+349.13728]SPC[+57.02146]VGSNPC[+57.02146]YNQGTC[+57.02146]EPTSENPFYR.C	S20(OGlycan / 349.1373)	R.SPTCLCLGSFTGPECQFPASSPCVGSNPCYNQGTCEPTSENPFYR.C	SPTCLCLGSFTGPECQFPASSPCVGSNPCYNQGTCEPTSENPFYR,RC,4@57.02146,6@57.02146,15@57.02146,20@349.13728,23@57.02146,29@57.02146,35@57.02146	HexNAc(1)Fuc(1)	1094.27	26.8538	690.5	controllerType=0 controllerNumber=1 scan=10792	9.4e-09	1.1e-08	0	0	0	0	6.9e-10	8e-10	8.03	690.5	0	5	1094.26	9.51		5467.31	5467.26	Specific	20	18.4	>mN1ECD	1	11910	C4(Carbamidomethyl / 57.0215); C6(Carbamidomethyl / 57.0215); C15(Carbamidomethyl / 57.0215); C23(Carbamidomethyl / 57.0215); C29(Carbamidomethyl / 57.0215); C35(Carbamidomethyl / 57.0215)	HCD	9.96	5466.3	5466.25
	1420	K.FNGLLC[+57.02146]HILD[+15.99492]YSFTGGAGR.D	D10(b-oxidation / 15.9949)	K.FNGLLCHILDYSFTGGAGR.D	FNGLLCHILDYSFTGGAGR,KD,6@57.02146,10@15.99492		705.344	27.5332	163.3	controllerType=0 controllerNumber=1 scan=11109	0.057	0.065	0	0	0	0	0.0016	0.0018	1.25	163.3	61.1	3	705.342	2.97		2114.02	2114.01	Specific		6.7	>mN1ECD	1	12284	C6(Carbamidomethyl / 57.0215)	HCD	1.23	2113.01	2113.01
	1420	K.FNGLLC[+57.02146]HILDYSFTGGAGR.D		K.FNGLLCHILDYSFTGGAGR.D	FNGLLCHILDYSFTGGAGR,KD,6@57.02146		1049.52	27.4429	1027.1	controllerType=0 controllerNumber=1 scan=11063	1.1e-15	1.3e-15	0	0	0	0	1.3e-16	1.6e-16	14.95	1027.1	1027.1	2	1049.51	4.21		2098.03	2098.02	Specific		15.3	>mN1ECD	1	12230	C6(Carbamidomethyl / 57.0215)	HCD	14.89	2097.02	2097.01
	1420	K.FNGLLC[+57.02146]HILDYSFTGGAGR.D		K.FNGLLCHILDYSFTGGAGR.D	FNGLLCHILDYSFTGGAGR,KD,6@57.02146		700.012	27.3783	889.8	controllerType=0 controllerNumber=1 scan=11034	1.5e-14	1.7e-14	0	0	0	0	1.7e-15	2e-15	13.83	889.8	889.8	3	700.011	1.56		2098.02	2098.02	Specific		17.8	>mN1ECD	1	12199	C6(Carbamidomethyl / 57.0215)	HCD	15.76	2097.01	2097.01
	1420	K.FNGLLC[+57.02146]HILDYSFTGGAGR.D		K.FNGLLCHILDYSFTGGAGR.D	FNGLLCHILDYSFTGGAGR,KD,6@57.02146		700.011	27.5044	867.8	controllerType=0 controllerNumber=1 scan=11094	1.3e-14	1.5e-14	0	0	0	0	1.2e-15	1.4e-15	13.88	867.8	867.8	3	700.011	0.42		2098.02	2098.02	Specific		17	>mN1ECD	1	12263	C6(Carbamidomethyl / 57.0215)	HCD	14.82	2097.01	2097.01
	1420	K.FNGLLC[+57.02146]HILDYSFTGGAGR.D		K.FNGLLCHILDYSFTGGAGR.D	FNGLLCHILDYSFTGGAGR,KD,6@57.02146		700.014	27.621	828	controllerType=0 controllerNumber=1 scan=11149	1.6e-12	1.8e-12	0	0	0	0	1.3e-13	1.5e-13	11.81	828	828	3	700.011	4.78		2098.03	2098.02	Specific		16.4	>mN1ECD	1	12333	C6(Carbamidomethyl / 57.0215)	HCD	13.74	2097.02	2097.01
	1420	K.FNGLLC[+57.02146]HILDYSFTGGAGR.D		K.FNGLLCHILDYSFTGGAGR.D	FNGLLCHILDYSFTGGAGR,KD,6@57.02146		700.014	27.9443	473.3	controllerType=0 controllerNumber=1 scan=11297	2.9e-06	3.4e-06	0	0	0	0	1.2e-07	1.4e-07	5.53	473.3	473.3	3	700.011	5.05		2098.03	2098.02	Specific		11.8	>mN1ECD	1	12510	C6(Carbamidomethyl / 57.0215)	HCD	5.79	2097.02	2097.01
	1439	R.DIPPPQIEEA.-		R.DIPPPQIEEA.-	DIPPPQIEEA,R-		554.781	18.7789	59.9	controllerType=0 controllerNumber=1 scan=6917	0.066	0.076	0	0.013	0	0.032	0.0052	0.013	1.18	59.9	59.9	2	554.78	3.08		1108.56	1108.55	Specific		4	>mN1ECD	1	7241		HCD	1.12	1107.55	1107.54

## Sheet: KM071418-1 Chymotryptic
#EGF	Pos.	Sequence	Mods_x000D_ (variable)	SequenceOriginalDebug	PeptideParseFriendly	Glycans	Obs._x000D_ m/z	Scan_x000D_ Time	Score	Scan #	PEP_x000D_ 2D	PEP_x000D_ 1D	FDR_x000D_ 2D	FDR_x000D_ 1D	FDR uniq._x000D_ 2D	FDR uniq._x000D_ 1D	q-value_x000D_ 2D	q-value_x000D_ 1D	|Log Prob|	Delta_x000D_ Score	Delta Mod._x000D_ Score	z	Calc._x000D_ m/z	ppm_x000D_ err.	Off-_x000D_ By-X	Obs._x000D_ MH	Calc._x000D_ MH	Cleavage	Glycans_x000D_ Pos.	Z-Score	Protein_x000D_ Name	Prot._x000D_ Id	QID	Mods_x000D_ (fixed)	Fragment_x000D_ Type	|LogProbOld|	Obs.M	Calc.M
	23	L.RC[+57.02146]SQPSGTC[+57.02146]L.N		L.RCSQPSGTCL.N	RCSQPSGTCL,LN,2@57.02146,9@57.02146		583.258	12.7997	679	controllerType=0 controllerNumber=1 scan=3263	1.1e-10	1.3e-10	0	0	0	0	7.2e-12	8.3e-12	9.95	516.5	516.5	2	583.258	0.1		1165.51	1165.51	Specific		12.4	>mN1ECD	1	1464	C2(Carbamidomethyl / 57.0215); C9(Carbamidomethyl / 57.0215)	HCD	9.9	1164.5	1164.5
	23	L.RC[+57.02146]SQPSGTC[+57.02146]L.N		L.RCSQPSGTCL.N	RCSQPSGTCL,LN,2@57.02146,9@57.02146		583.259	12.696	645.5	controllerType=0 controllerNumber=1 scan=3221	1.1e-09	1.3e-09	0	0	0	0	1.8e-10	2e-10	8.95	494.5	494.5	2	583.258	0.94		1165.51	1165.51	Specific		13.3	>mN1ECD	1	1419	C2(Carbamidomethyl / 57.0215); C9(Carbamidomethyl / 57.0215)	HCD	8.9	1164.5	1164.5
	23	L.RC[+57.02146]SQPSGTC[+57.02146]L.N		L.RCSQPSGTCL.N	RCSQPSGTCL,LN,2@57.02146,9@57.02146		583.259	12.5851	468.3	controllerType=0 controllerNumber=1 scan=3175	6.3e-07	7.2e-07	0	0	0	0	7.7e-08	8.8e-08	6.2	432	432	2	583.258	1.15		1165.51	1165.51	Specific		13.1	>mN1ECD	1	1371	C2(Carbamidomethyl / 57.0215); C9(Carbamidomethyl / 57.0215)	HCD	6.14	1164.5	1164.5
	23	L.RC[+57.02146]SQPSGTC[+57.02146]L.N		L.RCSQPSGTCL.N	RCSQPSGTCL,LN,2@57.02146,9@57.02146		583.259	12.9054	463.8	controllerType=0 controllerNumber=1 scan=3304	1.2e-06	1.4e-06	0	0	0	0	1.5e-07	1.7e-07	5.91	427.1	427.1	2	583.258	1.05		1165.51	1165.51	Specific		10.8	>mN1ECD	1	1506	C2(Carbamidomethyl / 57.0215); C9(Carbamidomethyl / 57.0215)	HCD	5.85	1164.5	1164.5
	23	L.RC[+57.02146]SQPSGTC[+57.02146]L.N		L.RCSQPSGTCL.N	RCSQPSGTCL,LN,2@57.02146,9@57.02146		583.258	13.0127	417	controllerType=0 controllerNumber=1 scan=3347	1.4e-07	1.6e-07	0	0	0	0	1.9e-08	2.2e-08	6.85	417	417	2	583.258	-0.11		1165.51	1165.51	Specific		12.1	>mN1ECD	1	1554	C2(Carbamidomethyl / 57.0215); C9(Carbamidomethyl / 57.0215)	HCD	6.79	1164.5	1164.5
	23	L.RC[+57.02146]SQPSGTC[+57.02146]L.N		L.RCSQPSGTCL.N	RCSQPSGTCL,LN,2@57.02146,9@57.02146		583.259	12.3708	389.8	controllerType=0 controllerNumber=1 scan=3087	1.7e-06	1.9e-06	0	0	0	0	2e-07	2.3e-07	5.78	389.8	389.8	2	583.258	2.3		1165.51	1165.51	Specific		11.7	>mN1ECD	1	1280	C2(Carbamidomethyl / 57.0215); C9(Carbamidomethyl / 57.0215)	HCD	5.72	1164.5	1164.5
	23	L.RC[+57.02146]SQPSGTC[+57.02146]L.N		L.RCSQPSGTCL.N	RCSQPSGTCL,LN,2@57.02146,9@57.02146		583.258	12.2675	379.3	controllerType=0 controllerNumber=1 scan=3045	1.8e-07	2.1e-07	0	0	0	0	2.7e-08	3.1e-08	6.74	379.3	379.3	2	583.258	0.63		1165.51	1165.51	Specific		11.3	>mN1ECD	1	1238	C2(Carbamidomethyl / 57.0215); C9(Carbamidomethyl / 57.0215)	HCD	6.68	1164.5	1164.5
	23	L.RC[+57.02146]SQPSGTC[+57.02146]L.N		L.RCSQPSGTCL.N	RCSQPSGTCL,LN,2@57.02146,9@57.02146		583.259	12.4802	279.5	controllerType=0 controllerNumber=1 scan=3132	0.00017	0.0002	0	0	0	0	1.4e-05	1.7e-05	3.77	279.5	279.5	2	583.258	1.36		1165.51	1165.51	Specific		11.3	>mN1ECD	1	1331	C2(Carbamidomethyl / 57.0215); C9(Carbamidomethyl / 57.0215)	HCD	3.71	1164.5	1164.5
	23	L.RC[+57.02146]SQPSGTC[+57.02146]L.N		L.RCSQPSGTCL.N	RCSQPSGTCL,LN,2@57.02146,9@57.02146		583.259	12.1553	263.2	controllerType=0 controllerNumber=1 scan=3001	3.4e-05	3.9e-05	0	0	0	0	3.6e-06	4.1e-06	4.47	263.2	263.2	2	583.258	0.94		1165.51	1165.51	Specific		12.1	>mN1ECD	1	1190	C2(Carbamidomethyl / 57.0215); C9(Carbamidomethyl / 57.0215)	HCD	4.41	1164.5	1164.5
	23	L.RC[+57.02146]SQPSGTC[+57.02146]L.N		L.RCSQPSGTCL.N	RCSQPSGTCL,LN,2@57.02146,9@57.02146		583.258	12.0473	31	controllerType=0 controllerNumber=1 scan=2957	0.029	0.033	0	0	0	0	0.0018	0.0021	1.53	31	31	2	583.258	0.31		1165.51	1165.51	Specific		6.3	>mN1ECD	1	1140	C2(Carbamidomethyl / 57.0215); C9(Carbamidomethyl / 57.0215)	HCD	1.48	1164.5	1164.5
EGF2	53	F.VGQRC[+57.02146]QDSNPC[+57.02146]LS[+308.11073]TPC[+57.02146]KNAGTC[+57.02146]HVVDHGGTVDY.A	S13(OGlycan / 308.1107)	F.VGQRCQDSNPCLSTPCKNAGTCHVVDHGGTVDY.A	VGQRCQDSNPCLSTPCKNAGTCHVVDHGGTVDY,FA,5@57.02146,11@57.02146,13@308.11073,16@57.02146,22@57.02146	Hex(1)Fuc(1)	800.348	16.1843	288.5	controllerType=0 controllerNumber=1 scan=4660	0.0022	0.0025	0	0	0	0	0.00012	0.00013	2.66	288.5	0	5	800.347	1.87		3997.71	3997.71	Specific	13	13.2	>mN1ECD	1	3088	C5(Carbamidomethyl / 57.0215); C11(Carbamidomethyl / 57.0215); C16(Carbamidomethyl / 57.0215); C22(Carbamidomethyl / 57.0215)	HCD	2.88	3996.71	3996.7
EGF2	53	F.VGQRC[+57.02146]QDSNPC[+57.02146]LS[+308.11073]TPC[+57.02146]KNAGTC[+57.02146]HVVDHGGTVDY.A	S13(OGlycan / 308.1107)	F.VGQRCQDSNPCLSTPCKNAGTCHVVDHGGTVDY.A	VGQRCQDSNPCLSTPCKNAGTCHVVDHGGTVDY,FA,5@57.02146,11@57.02146,13@308.11073,16@57.02146,22@57.02146	Hex(1)Fuc(1)	800.346	16.3134	21.1	controllerType=0 controllerNumber=1 scan=4715	0.017	0.02	0	0	0	0	0.0011	0.0013	1.76	21.1	0	5	800.347	-1.57		3997.7	3997.71	Specific	13	9.8	>mN1ECD	1	3160	C5(Carbamidomethyl / 57.0215); C11(Carbamidomethyl / 57.0215); C16(Carbamidomethyl / 57.0215); C22(Carbamidomethyl / 57.0215)	HCD	1.7	3996.69	3996.7
EGF2	53	F.VGQRC[+57.02146]QDSNPC[+57.02146]LST[+146.05791]PC[+57.02146]KNAGTC[+57.02146]HVVDHGGTVDY.A	T14(OGlycan / 146.0579)	F.VGQRCQDSNPCLSTPCKNAGTCHVVDHGGTVDY.A	VGQRCQDSNPCLSTPCKNAGTCHVVDHGGTVDY,FA,5@57.02146,11@57.02146,14@146.05791,16@57.02146,22@57.02146	Fuc(1)	767.937	16.3284	865.8	controllerType=0 controllerNumber=1 scan=4721	7.7e-14	8.8e-14	0	0	0	0	1.4e-14	1.6e-14	13.11	726.3	1.2	5	767.936	0.17		3835.65	3835.65	Specific	14	14.2	>mN1ECD	1	3166	C5(Carbamidomethyl / 57.0215); C11(Carbamidomethyl / 57.0215); C16(Carbamidomethyl / 57.0215); C22(Carbamidomethyl / 57.0215)	HCD	13.06	3834.65	3834.65
EGF2	53	F.VGQRC[+57.02146]QDSNPC[+57.02146]LST[+146.05791]PC[+57.02146]KNAGTC[+57.02146]HVVDHGGTVDY.A	T14(OGlycan / 146.0579)	F.VGQRCQDSNPCLSTPCKNAGTCHVVDHGGTVDY.A	VGQRCQDSNPCLSTPCKNAGTCHVVDHGGTVDY,FA,5@57.02146,11@57.02146,14@146.05791,16@57.02146,22@57.02146	Fuc(1)	767.937	16.4707	512.3	controllerType=0 controllerNumber=1 scan=4782	5.3e-07	6e-07	0	0	0	0	6.1e-08	7e-08	6.28	512.3	1.2	5	767.936	0.49		3835.65	3835.65	Specific	14	13.1	>mN1ECD	1	3239	C5(Carbamidomethyl / 57.0215); C11(Carbamidomethyl / 57.0215); C16(Carbamidomethyl / 57.0215); C22(Carbamidomethyl / 57.0215)	HCD	6.22	3834.65	3834.65
EGF2	53	F.VGQRC[+57.02146]QDSNPC[+57.02146]LST[+146.05791]PC[+57.02146]KNAGTC[+57.02146]HVVDHGGTVDY.A	T14(OGlycan / 146.0579)	F.VGQRCQDSNPCLSTPCKNAGTCHVVDHGGTVDY.A	VGQRCQDSNPCLSTPCKNAGTCHVVDHGGTVDY,FA,5@57.02146,11@57.02146,14@146.05791,16@57.02146,22@57.02146	Fuc(1)	959.668	16.2899	454.2	controllerType=0 controllerNumber=1 scan=4705	5.3e-06	6.1e-06	0	0	0	0	6.3e-07	7.2e-07	5.27	454.2	1.2	4	959.669	-0.45		3835.65	3835.65	Specific	14	12.7	>mN1ECD	1	3148	C5(Carbamidomethyl / 57.0215); C11(Carbamidomethyl / 57.0215); C16(Carbamidomethyl / 57.0215); C22(Carbamidomethyl / 57.0215)	HCD	5.58	3834.64	3834.65
EGF2	53	F.VGQRC[+57.02146]QDSNPC[+57.02146]LST[+146.05791]PC[+57.02146]KNAGTC[+57.02146]HVVDHGGTVDY.A	T14(OGlycan / 146.0579)	F.VGQRCQDSNPCLSTPCKNAGTCHVVDHGGTVDY.A	VGQRCQDSNPCLSTPCKNAGTCHVVDHGGTVDY,FA,5@57.02146,11@57.02146,14@146.05791,16@57.02146,22@57.02146	Fuc(1)	767.938	16.2105	210.2	controllerType=0 controllerNumber=1 scan=4671	0.034	0.039	0	0	0	0	0.0024	0.0027	1.47	210.2	1.2	5	767.936	2.56		3835.66	3835.65	Specific	14	11.1	>mN1ECD	1	3103	C5(Carbamidomethyl / 57.0215); C11(Carbamidomethyl / 57.0215); C16(Carbamidomethyl / 57.0215); C22(Carbamidomethyl / 57.0215)	HCD	1.58	3834.66	3834.65
EGF2	53	F.VGQRC[+57.02146]QDSNPC[+57.02146]LST[+146.05791]PC[+57.02146]KNAGTC[+57.02146]HVVDHGGTVDY.A	T14(OGlycan / 146.0579)	F.VGQRCQDSNPCLSTPCKNAGTCHVVDHGGTVDY.A	VGQRCQDSNPCLSTPCKNAGTCHVVDHGGTVDY,FA,5@57.02146,11@57.02146,14@146.05791,16@57.02146,22@57.02146	Fuc(1)	767.933	16.8713	135.6	controllerType=0 controllerNumber=1 scan=4952	0.013	0.015	0	0	0	0	0.00066	0.00075	1.89	135.6	1.2	5	767.936	-3.81		3835.64	3835.65	Specific	14	10.4	>mN1ECD	1	3470	C5(Carbamidomethyl / 57.0215); C11(Carbamidomethyl / 57.0215); C16(Carbamidomethyl / 57.0215); C22(Carbamidomethyl / 57.0215)	HCD	1.83	3834.63	3834.65
EGF2	53	F.VGQRC[+57.02146]QDSNPC[+57.02146]LST[+146.05791]PC[+57.02146]KNAGTC[+57.02146]HVVDHGGTVDY.A	T14(OGlycan / 146.0579)	F.VGQRCQDSNPCLSTPCKNAGTCHVVDHGGTVDY.A	VGQRCQDSNPCLSTPCKNAGTCHVVDHGGTVDY,FA,5@57.02146,11@57.02146,14@146.05791,16@57.02146,22@57.02146	Fuc(1)	767.936	16.602	65.7	controllerType=0 controllerNumber=1 scan=4838	0.027	0.031	0	0	0	0	0.0017	0.002	1.56	65.7	0	5	767.936	-0.7		3835.65	3835.65	Specific	14	9.2	>mN1ECD	1	3315	C5(Carbamidomethyl / 57.0215); C11(Carbamidomethyl / 57.0215); C16(Carbamidomethyl / 57.0215); C22(Carbamidomethyl / 57.0215)	HCD	1.5	3834.64	3834.65
EGF2	53	F.VGQRC[+57.02146]QDSNPC[+57.02146]L.S		F.VGQRCQDSNPCL.S	VGQRCQDSNPCL,FS,5@57.02146,11@57.02146		717.317	13.7102	93.5	controllerType=0 controllerNumber=1 scan=3629	0.015	0.017	0	0	0	0	0.001	0.0011	1.83	93.5	93.5	2	717.317	0.19		1433.63	1433.63	Specific		7.7	>mN1ECD	1	1861	C5(Carbamidomethyl / 57.0215); C11(Carbamidomethyl / 57.0215)	HCD	1.77	1432.62	1432.62
	86	Y.AC[+57.02146]SC[+57.02146]PLGF.S		Y.ACSCPLGF.S	ACSCPLGF,YS,2@57.02146,4@57.02146		456.192	22.1042	386.3	controllerType=0 controllerNumber=1 scan=7204	3.6e-05	4.1e-05	0	0	0	0	3.9e-06	4.5e-06	4.45	386.3	386.3	2	456.191	0.9		911.376	911.375	Specific		8.1	>mN1ECD	1	6176	C2(Carbamidomethyl / 57.0215); C4(Carbamidomethyl / 57.0215)	HCD	4.39	910.369	910.368
	98	L.C[+57.02146]LTPLDNAC[+57.02146]L.A		L.CLTPLDNACL.A	CLTPLDNACL,LA,1@57.02146,9@57.02146		588.773	23.8	626.4	controllerType=0 controllerNumber=1 scan=7935	1.7e-07	1.9e-07	0	0	0	0	2.5e-08	2.9e-08	6.78	340.6	340.6	2	588.773	0.63		1176.54	1176.54	Specific		11.9	>mN1ECD	1	7024	C1(Carbamidomethyl / 57.0215); C9(Carbamidomethyl / 57.0215)	HCD	6.72	1175.53	1175.53
	98	L.C[+57.02146]LTPLDNAC[+57.02146]L.A		L.CLTPLDNACL.A	CLTPLDNACL,LA,1@57.02146,9@57.02146		588.774	23.9064	552.3	controllerType=0 controllerNumber=1 scan=7982	7.7e-06	8.7e-06	0	0	0	0	1e-06	1.2e-06	5.12	347.5	347.5	2	588.773	1.05		1176.54	1176.54	Specific		13.4	>mN1ECD	1	7073	C1(Carbamidomethyl / 57.0215); C9(Carbamidomethyl / 57.0215)	HCD	5.06	1175.53	1175.53
EGF3	108	L.ANPC[+57.02146]RNGGT[+146.05791]C[+57.02146]DLL.T	T9(OGlycan / 146.0579)	L.ANPCRNGGTCDLL.T	ANPCRNGGTCDLL,LT,4@57.02146,9@146.05791,10@57.02146	Fuc(1)	797.354	17.2059	351.4	controllerType=0 controllerNumber=1 scan=5095	1.9e-05	2.2e-05	0	0	0	0	2.2e-06	2.5e-06	4.71	351.4	351.4	2	797.353	1.28		1593.7	1593.7	Specific	9	15.1	>mN1ECD	1	3659	C4(Carbamidomethyl / 57.0215); C10(Carbamidomethyl / 57.0215)	HCD	4.66	1592.69	1592.69
EGF3	108	L.ANPC[+57.02146]RNGGT[+146.05791]C[+57.02146]DLL.T	T9(OGlycan / 146.0579)	L.ANPCRNGGTCDLL.T	ANPCRNGGTCDLL,LT,4@57.02146,9@146.05791,10@57.02146	Fuc(1)	797.355	17.0926	120.2	controllerType=0 controllerNumber=1 scan=5047	0.032	0.037	0	0	0	0	0.0023	0.0026	1.49	120.2	120.2	2	797.353	2.28		1593.7	1593.7	Specific	9	9.4	>mN1ECD	1	3600	C4(Carbamidomethyl / 57.0215); C10(Carbamidomethyl / 57.0215)	HCD	1.43	1592.7	1592.69
	126	Y.KC[+57.02146]RC[+57.02146]PPGW.S		Y.KCRCPPGW.S	KCRCPPGW,YS,2@57.02146,4@57.02146		530.745	12.5545	468.7	controllerType=0 controllerNumber=1 scan=3162	2.1e-05	2.4e-05	0	0	0	0	2.4e-06	2.8e-06	4.68	467.6	467.6	2	530.744	0.69		1060.48	1060.48	Specific		8.4	>mN1ECD	1	1358	C2(Carbamidomethyl / 57.0215); C4(Carbamidomethyl / 57.0215)	HCD	4.62	1059.47	1059.47
	126	Y.KC[+57.02146]RC[+57.02146]PPGW.S		Y.KCRCPPGW.S	KCRCPPGW,YS,2@57.02146,4@57.02146		530.744	12.4484	458	controllerType=0 controllerNumber=1 scan=3119	6.5e-05	7.5e-05	0	0	0	0	5.8e-06	6.7e-06	4.18	455.8	455.8	2	530.744	0		1060.48	1060.48	Specific		7.8	>mN1ECD	1	1318	C2(Carbamidomethyl / 57.0215); C4(Carbamidomethyl / 57.0215)	HCD	4.13	1059.47	1059.47
	126	Y.KC[+57.02146]RC[+57.02146]PPGW.S		Y.KCRCPPGW.S	KCRCPPGW,YS,2@57.02146,4@57.02146		530.745	12.3381	425.3	controllerType=0 controllerNumber=1 scan=3074	7.9e-05	9e-05	0	0	0	0	7.8e-06	8.9e-06	4.1	425.3	425.3	2	530.744	1.04		1060.48	1060.48	Specific		7.4	>mN1ECD	1	1266	C2(Carbamidomethyl / 57.0215); C4(Carbamidomethyl / 57.0215)	HCD	4.05	1059.48	1059.47
	126	Y.KC[+57.02146]RC[+57.02146]PPGW.S		Y.KCRCPPGW.S	KCRCPPGW,YS,2@57.02146,4@57.02146		530.745	12.7654	214.9	controllerType=0 controllerNumber=1 scan=3249	0.048	0.055	0	0	0	0	0.003	0.0035	1.32	214.9	214.9	2	530.744	0.46		1060.48	1060.48	Specific		5.8	>mN1ECD	1	1449	C2(Carbamidomethyl / 57.0215); C4(Carbamidomethyl / 57.0215)	HCD	1.26	1059.47	1059.47
	134	W.SGKSC[+57.02146]QQADPC[+57.02146]ASNPC[+57.02146]ANGGQC[+57.02146]LPF.E		W.SGKSCQQADPCASNPCANGGQCLPF.E	SGKSCQQADPCASNPCANGGQCLPF,WE,5@57.02146,11@57.02146,16@57.02146,22@57.02146		904.374	20.4099	731.1	controllerType=0 controllerNumber=1 scan=6465	3e-10	3.5e-10	0	0	0	0	4.1e-11	4.6e-11	9.52	731.1	731.1	3	904.374	0.28		2711.11	2711.11	Specific		15.3	>mN1ECD	1	5294	C5(Carbamidomethyl / 57.0215); C11(Carbamidomethyl / 57.0215); C16(Carbamidomethyl / 57.0215); C22(Carbamidomethyl / 57.0215)	HCD	9.46	2710.1	2710.1
	134	W.SGKSC[+57.02146]QQADPC[+57.02146]ASNPC[+57.02146]ANGGQC[+57.02146]LPF.E		W.SGKSCQQADPCASNPCANGGQCLPF.E	SGKSCQQADPCASNPCANGGQCLPF,WE,5@57.02146,11@57.02146,16@57.02146,22@57.02146		904.372	20.5279	671.2	controllerType=0 controllerNumber=1 scan=6516	3e-09	3.5e-09	0	0	0	0	3.6e-10	4.1e-10	8.52	671.2	671.2	3	904.374	-1.34		2711.1	2711.11	Specific		15.5	>mN1ECD	1	5357	C5(Carbamidomethyl / 57.0215); C11(Carbamidomethyl / 57.0215); C16(Carbamidomethyl / 57.0215); C22(Carbamidomethyl / 57.0215)	HCD	8.46	2710.1	2710.1
	134	W.SGKSC[+57.02146]QQADPC[+57.02146]ASNPC[+57.02146]ANGGQC[+57.02146]LPF.E		W.SGKSCQQADPCASNPCANGGQCLPF.E	SGKSCQQADPCASNPCANGGQCLPF,WE,5@57.02146,11@57.02146,16@57.02146,22@57.02146		904.373	20.276	609.8	controllerType=0 controllerNumber=1 scan=6405	3e-08	3.5e-08	0	0	0	0	2.6e-09	3e-09	7.52	609.8	609.8	3	904.374	-0.8		2711.1	2711.11	Specific		14.5	>mN1ECD	1	5221	C5(Carbamidomethyl / 57.0215); C11(Carbamidomethyl / 57.0215); C16(Carbamidomethyl / 57.0215); C22(Carbamidomethyl / 57.0215)	HCD	7.46	2710.1	2710.1
	134	W.SGKSC[+57.02146]QQADPC[+57.02146]ASNPC[+57.02146]ANGGQC[+57.02146]LPF.E		W.SGKSCQQADPCASNPCANGGQCLPF.E	SGKSCQQADPCASNPCANGGQCLPF,WE,5@57.02146,11@57.02146,16@57.02146,22@57.02146		904.376	20.0386	345.8	controllerType=0 controllerNumber=1 scan=6303	0.0013	0.0014	0	0	0	0	6e-05	6.8e-05	2.9	345.8	345.8	3	904.374	2.51		2711.11	2711.11	Specific		12.3	>mN1ECD	1	5100	C5(Carbamidomethyl / 57.0215); C11(Carbamidomethyl / 57.0215); C16(Carbamidomethyl / 57.0215); C22(Carbamidomethyl / 57.0215)	HCD	2.84	2710.11	2710.1
EGF5	163	Y.IC[+57.02146]RC[+57.02146]PPGFHGPT[+308.11073]C[+57.02146]RQDVNEC[+57.02146]SQNPGLC[+57.02146]RHGGTC[+57.02146]HNEIGSY.R	T12(OGlycan / 308.1107)	Y.ICRCPPGFHGPTCRQDVNECSQNPGLCRHGGTCHNEIGSY.R	ICRCPPGFHGPTCRQDVNECSQNPGLCRHGGTCHNEIGSY,YR,2@57.02146,4@57.02146,12@308.11073,13@57.02146,20@57.02146,27@57.02146,33@57.02146	Hex(1)Fuc(1)	832.856	16.4472	0.3	controllerType=0 controllerNumber=1 scan=4772	0.054	0.061	0	0	0	0	0.0038	0.0043	1.27	0.3	0.3	6	833.023	0.54	-1	4992.1	4993.1	Specific	12	10.3	>mN1ECD	1	3227	C2(Carbamidomethyl / 57.0215); C4(Carbamidomethyl / 57.0215); C13(Carbamidomethyl / 57.0215); C20(Carbamidomethyl / 57.0215); C27(Carbamidomethyl / 57.0215); C33(Carbamidomethyl / 57.0215)	HCD	1.21	4991.09	4992.09
EGF5	163	Y.IC[+57.02146]RC[+57.02146]PPGFHGPT[+146.05791]C[+57.02146]RQDVNEC[+57.02146]SQNPGLC[+57.02146]RHGGTC[+57.02146]HNEIGSY.R	T12(OGlycan / 146.0579)	Y.ICRCPPGFHGPTCRQDVNECSQNPGLCRHGGTCHNEIGSY.R	ICRCPPGFHGPTCRQDVNECSQNPGLCRHGGTCHNEIGSY,YR,2@57.02146,4@57.02146,12@146.05791,13@57.02146,20@57.02146,27@57.02146,33@57.02146	Fuc(1)	806.014	16.6196	307.1	controllerType=0 controllerNumber=1 scan=4845	0.0063	0.0071	0	0	0	0	0.00042	0.00048	2.2	307.1	3.6	6	806.014	-0.19		4831.05	4831.05	Specific	12	9.9	>mN1ECD	1	3324	C2(Carbamidomethyl / 57.0215); C4(Carbamidomethyl / 57.0215); C13(Carbamidomethyl / 57.0215); C20(Carbamidomethyl / 57.0215); C27(Carbamidomethyl / 57.0215); C33(Carbamidomethyl / 57.0215)	HCD	2.15	4830.04	4830.04
EGF5	163	Y.IC[+57.02146]RC[+57.02146]PPGFHGPT[+146.05791]C[+57.02146]RQDVNEC[+57.02146]SQNPGLC[+57.02146]RHGGTC[+57.02146]HNEIGSY.R	T12(OGlycan / 146.0579)	Y.ICRCPPGFHGPTCRQDVNECSQNPGLCRHGGTCHNEIGSY.R	ICRCPPGFHGPTCRQDVNECSQNPGLCRHGGTCHNEIGSY,YR,2@57.02146,4@57.02146,12@146.05791,13@57.02146,20@57.02146,27@57.02146,33@57.02146	Fuc(1)	806.014	16.4921	169	controllerType=0 controllerNumber=1 scan=4791	0.054	0.061	0	0	0	0	0.004	0.0045	1.27	169	3.6	6	806.014	-0.49		4831.05	4831.05	Specific	12	10.4	>mN1ECD	1	3251	C2(Carbamidomethyl / 57.0215); C4(Carbamidomethyl / 57.0215); C13(Carbamidomethyl / 57.0215); C20(Carbamidomethyl / 57.0215); C27(Carbamidomethyl / 57.0215); C33(Carbamidomethyl / 57.0215)	HCD	1.21	4830.04	4830.04
	280	Y.NC[+57.02146]RC[+57.02146]PPEWTGQY.C		Y.NCRCPPEWTGQY.C	NCRCPPEWTGQY,YC,2@57.02146,4@57.02146		784.325	18.4791	672.3	controllerType=0 controllerNumber=1 scan=5636	1.1e-10	1.3e-10	0	0	0	0	1.8e-11	2.1e-11	9.95	447.4	447.4	2	784.324	1.1		1567.64	1567.64	Specific		15.5	>mN1ECD	1	4298	C2(Carbamidomethyl / 57.0215); C4(Carbamidomethyl / 57.0215)	HCD	9.9	1566.64	1566.63
	280	Y.NC[+57.02146]RC[+57.02146]PPEWTGQY.C		Y.NCRCPPEWTGQY.C	NCRCPPEWTGQY,YC,2@57.02146,4@57.02146		784.325	18.6102	641.2	controllerType=0 controllerNumber=1 scan=5692	1.1e-09	1.3e-09	0	0	0	0	2.6e-10	2.9e-10	8.95	484.9	484.9	2	784.324	0.24		1567.64	1567.64	Specific		15.9	>mN1ECD	1	4369	C2(Carbamidomethyl / 57.0215); C4(Carbamidomethyl / 57.0215)	HCD	8.9	1566.63	1566.63
	280	Y.NC[+57.02146]RC[+57.02146]PPEWTGQY.C		Y.NCRCPPEWTGQY.C	NCRCPPEWTGQY,YC,2@57.02146,4@57.02146		784.324	18.7368	592.7	controllerType=0 controllerNumber=1 scan=5746	1.1e-08	1.3e-08	0	0	0	0	1.4e-09	1.6e-09	7.95	457.5	457.5	2	784.324	-0.54		1567.64	1567.64	Specific		16.3	>mN1ECD	1	4432	C2(Carbamidomethyl / 57.0215); C4(Carbamidomethyl / 57.0215)	HCD	7.9	1566.63	1566.63
	280	Y.NC[+57.02146]RC[+57.02146]PPEWTGQY.C		Y.NCRCPPEWTGQY.C	NCRCPPEWTGQY,YC,2@57.02146,4@57.02146		784.326	18.3477	587.2	controllerType=0 controllerNumber=1 scan=5580	6e-08	6.8e-08	0	0	0	0	4.1e-09	4.7e-09	7.23	442.3	442.3	2	784.324	1.56		1567.64	1567.64	Specific		18.4	>mN1ECD	1	4230	C2(Carbamidomethyl / 57.0215); C4(Carbamidomethyl / 57.0215)	HCD	7.17	1566.64	1566.63
	280	Y.NC[+57.02146]RC[+57.02146]PPEWTGQY.C		Y.NCRCPPEWTGQY.C	NCRCPPEWTGQY,YC,2@57.02146,4@57.02146		784.325	18.2205	492.5	controllerType=0 controllerNumber=1 scan=5526	7.7e-08	8.8e-08	0	0	0	0	6.3e-09	7.2e-09	7.12	462.3	462.3	2	784.324	0.47		1567.64	1567.64	Specific		16.5	>mN1ECD	1	4167	C2(Carbamidomethyl / 57.0215); C4(Carbamidomethyl / 57.0215)	HCD	7.06	1566.64	1566.63
	280	Y.NC[+57.02146]RC[+57.02146]PPEWTGQY.C		Y.NCRCPPEWTGQY.C	NCRCPPEWTGQY,YC,2@57.02146,4@57.02146		784.323	17.9346	415.6	controllerType=0 controllerNumber=1 scan=5408	1.4e-07	1.6e-07	0	0	0	0	2e-08	2.3e-08	6.85	415.6	415.6	2	784.324	-1.32		1567.64	1567.64	Specific		15	>mN1ECD	1	4032	C2(Carbamidomethyl / 57.0215); C4(Carbamidomethyl / 57.0215)	HCD	6.79	1566.63	1566.63
	280	Y.NC[+57.02146]RC[+57.02146]PPEWTGQY.C		Y.NCRCPPEWTGQY.C	NCRCPPEWTGQY,YC,2@57.02146,4@57.02146		784.323	18.1065	400.1	controllerType=0 controllerNumber=1 scan=5478	1.4e-07	1.6e-07	0	0	0	0	2.2e-08	2.5e-08	6.85	400.1	400.1	2	784.324	-1.4		1567.64	1567.64	Specific		15.8	>mN1ECD	1	4108	C2(Carbamidomethyl / 57.0215); C4(Carbamidomethyl / 57.0215)	HCD	6.79	1566.63	1566.63
EGF8	292	Y.C[+57.02146]TEDVDEC[+57.02146]QLMPNAC[+57.02146]QNGGT[+146.05791]C[+57.02146]HNTHGGY.N	T20(OGlycan / 146.0579)	Y.CTEDVDECQLMPNACQNGGTCHNTHGGY.N	CTEDVDECQLMPNACQNGGTCHNTHGGY,YN,1@57.02146,8@57.02146,15@57.02146,20@146.05791,21@57.02146	Fuc(1)	1124.43	18.3112	900.3	controllerType=0 controllerNumber=1 scan=5565	1.3e-13	1.5e-13	0	0	0	0	3.4e-14	3.9e-14	12.87	900.3	4.8	3	1124.43	2.9		3371.29	3371.28	Specific	20	28.3	>mN1ECD	1	4214	C1(Carbamidomethyl / 57.0215); C8(Carbamidomethyl / 57.0215); C15(Carbamidomethyl / 57.0215); C21(Carbamidomethyl / 57.0215)	HCD	12.81	3370.28	3370.27
	320	Y.NC[+57.02146]VC[+57.02146]VNGWTGEDC[+57.02146]S[+203.07937]ENIDDC[+57.02146]ASAAC[+57.02146]F.Q	S14(OGlycan / 203.0794)	Y.NCVCVNGWTGEDCSENIDDCASAACF.Q	NCVCVNGWTGEDCSENIDDCASAACF,YQ,2@57.02146,4@57.02146,13@57.02146,14@203.07937,20@57.02146,25@57.02146	HexNAc(1)	1072.07	24.8308	413.1	controllerType=0 controllerNumber=1 scan=8380	5.3e-06	6.1e-06	0	0	0	0	6.7e-07	7.6e-07	5.27	413.1	3.2	3	1072.06	0.62		3214.18	3214.18	Specific	14	17.6	>mN1ECD	1	7534	C2(Carbamidomethyl / 57.0215); C4(Carbamidomethyl / 57.0215); C13(Carbamidomethyl / 57.0215); C20(Carbamidomethyl / 57.0215); C25(Carbamidomethyl / 57.0215)	HCD	5.48	3213.17	3213.17
	320	Y.NC[+57.02146]VC[+57.02146]VNGWTGEDC[+57.02146]SENIDDC[+57.02146]ASAAC[+57.02146]F.Q		Y.NCVCVNGWTGEDCSENIDDCASAACF.Q	NCVCVNGWTGEDCSENIDDCASAACF,YQ,2@57.02146,4@57.02146,13@57.02146,20@57.02146,25@57.02146		1004.37	25.5155	510	controllerType=0 controllerNumber=1 scan=8675	6.6e-05	7.5e-05	0	0	0	0	6.2e-06	7.1e-06	4.18	510	510	3	1004.37	2.74		3011.11	3011.1	Specific		15	>mN1ECD	1	7873	C2(Carbamidomethyl / 57.0215); C4(Carbamidomethyl / 57.0215); C13(Carbamidomethyl / 57.0215); C20(Carbamidomethyl / 57.0215); C25(Carbamidomethyl / 57.0215)	HCD	4.13	3010.1	3010.09
	320	Y.NC[+57.02146]VC[+57.02146]VNGWTGEDC[+57.02146]SENIDDC[+57.02146]ASAAC[+57.02146]F.Q		Y.NCVCVNGWTGEDCSENIDDCASAACF.Q	NCVCVNGWTGEDCSENIDDCASAACF,YQ,2@57.02146,4@57.02146,13@57.02146,20@57.02146,25@57.02146		1506.06	25.5693	389.9	controllerType=0 controllerNumber=1 scan=8698	0.00013	0.00014	0	0	0	0	9.9e-06	1.1e-05	3.9	389.9	389.9	2	1506.05	1.96		3011.11	3011.1	Specific		16.8	>mN1ECD	1	7902	C2(Carbamidomethyl / 57.0215); C4(Carbamidomethyl / 57.0215); C13(Carbamidomethyl / 57.0215); C20(Carbamidomethyl / 57.0215); C25(Carbamidomethyl / 57.0215)	HCD	4.04	3010.1	3010.09
	320	Y.NC[+57.02146]VC[+57.02146]VNGWTGEDC[+57.02146]SENIDDC[+57.02146]ASAAC[+57.02146]F.Q		Y.NCVCVNGWTGEDCSENIDDCASAACF.Q	NCVCVNGWTGEDCSENIDDCASAACF,YQ,2@57.02146,4@57.02146,13@57.02146,20@57.02146,25@57.02146		1004.37	25.7877	312.8	controllerType=0 controllerNumber=1 scan=8792	0.00026	0.0003	0	0	0	0	2.3e-05	2.6e-05	3.58	312.8	312.8	3	1004.37	-1.39		3011.1	3011.1	Specific		13.1	>mN1ECD	1	8012	C2(Carbamidomethyl / 57.0215); C4(Carbamidomethyl / 57.0215); C13(Carbamidomethyl / 57.0215); C20(Carbamidomethyl / 57.0215); C25(Carbamidomethyl / 57.0215)	HCD	3.81	3010.09	3010.09
EGF9	346	F.QGAT[+308.11073]C[+57.02146]HDRVASFY.C	T4(OGlycan / 308.1107)	F.QGATCHDRVASFY.C	QGATCHDRVASFY,FC,4@308.11073,5@57.02146	Hex(1)Fuc(1)	607.266	15.6657	267.7	controllerType=0 controllerNumber=1 scan=4439	0.0081	0.0092	0	0	0	0	0.00048	0.00054	2.09	267.7	1.3	3	607.265	2.42		1819.78	1819.78	Specific	4	9.2	>mN1ECD	1	2806	C5(Carbamidomethyl / 57.0215)	HCD	2.42	1818.78	1818.77
EGF9	346	F.QGATC[+57.02146]HDRVAS[+146.05791]FY.C	S11(OGlycan / 146.0579)	F.QGATCHDRVASFY.C	QGATCHDRVASFY,FC,5@57.02146,11@146.05791	Fuc(1)	553.248	15.8658	500.7	controllerType=0 controllerNumber=1 scan=4524	4.1e-07	4.7e-07	0	0	0	0	5.2e-08	5.9e-08	6.39	500.7	4.5	3	553.247	1.16		1657.73	1657.73	Specific	11	11.5	>mN1ECD	1	2916	C5(Carbamidomethyl / 57.0215)	HCD	6.5	1656.72	1656.72
EGF9	346	F.QGAT[+146.05791]C[+57.02146]HDRVASFY.C	T4(OGlycan / 146.0579)	F.QGATCHDRVASFY.C	QGATCHDRVASFY,FC,4@146.05791,5@57.02146	Fuc(1)	553.248	15.7451	461.2	controllerType=0 controllerNumber=1 scan=4473	1.8e-06	2e-06	0	0	0	0	2.5e-07	2.8e-07	5.75	461.2	0.2	3	553.247	1.05		1657.73	1657.73	Specific	4	9.8	>mN1ECD	1	2854	C5(Carbamidomethyl / 57.0215)	HCD	5.88	1656.72	1656.72
EGF9	346	F.QGATC[+57.02146]HDRVAS[+146.05791]FY.C	S11(OGlycan / 146.0579)	F.QGATCHDRVASFY.C	QGATCHDRVASFY,FC,5@57.02146,11@146.05791	Fuc(1)	553.248	15.9908	363.6	controllerType=0 controllerNumber=1 scan=4577	4.1e-05	4.7e-05	0	0	0	0	4.6e-06	5.2e-06	4.38	363.6	2.7	3	553.247	0.39		1657.73	1657.73	Specific	11	9.8	>mN1ECD	1	2983	C5(Carbamidomethyl / 57.0215)	HCD	4.44	1656.72	1656.72
EGF9	346	F.QGAT[+308.11073]C[+57.02146]HDRVASF.Y	T4(OGlycan / 308.1107)	F.QGATCHDRVASF.Y	QGATCHDRVASF,FY,4@308.11073,5@57.02146	Hex(1)Fuc(1)	552.91	13.2532	104	controllerType=0 controllerNumber=1 scan=3441	0.0032	0.0036	0	0	0	0	0.00015	0.00018	2.5	104	9.2	3	552.91	-0.3		1656.72	1656.72	Specific	4	9.6	>mN1ECD	1	1652	C5(Carbamidomethyl / 57.0215)	HCD	2.44	1655.71	1655.71
EGF9	346	F.QGAT[+308.11073]C[+57.02146]HDRVASF.Y	T4(OGlycan / 308.1107)	F.QGATCHDRVASF.Y	QGATCHDRVASF,FY,4@308.11073,5@57.02146	Hex(1)Fuc(1)	552.911	13.1379	74	controllerType=0 controllerNumber=1 scan=3394	0.0055	0.0063	0	0	0	0	0.00029	0.00033	2.26	74	46.3	3	552.91	0.14		1656.72	1656.72	Specific	4	8.5	>mN1ECD	1	1605	C5(Carbamidomethyl / 57.0215)	HCD	2.2	1655.71	1655.71
EGF9	346	F.QGATC[+57.02146]HDRVAS[+146.05791]F.Y	S11(OGlycan / 146.0579)	F.QGATCHDRVASF.Y	QGATCHDRVASF,FY,5@57.02146,11@146.05791	Fuc(1)	498.893	13.3665	632.3	controllerType=0 controllerNumber=1 scan=3486	1.1e-09	1.3e-09	0	0	0	0	2.2e-10	2.5e-10	8.95	620.6	4.9	3	498.893	-0.22		1494.66	1494.66	Specific	11	13.6	>mN1ECD	1	1703	C5(Carbamidomethyl / 57.0215)	HCD	8.9	1493.66	1493.66
EGF9	346	F.QGATC[+57.02146]HDRVAS[+146.05791]F.Y	S11(OGlycan / 146.0579)	F.QGATCHDRVASF.Y	QGATCHDRVASF,FY,5@57.02146,11@146.05791	Fuc(1)	498.893	13.2511	612.8	controllerType=0 controllerNumber=1 scan=3440	1.1e-09	1.3e-09	0	0	0	0	2e-10	2.3e-10	8.95	601.9	5.1	3	498.893	-0.52		1494.66	1494.66	Specific	11	15	>mN1ECD	1	1651	C5(Carbamidomethyl / 57.0215)	HCD	8.9	1493.66	1493.66
EGF9	346	F.QGAT[+146.05791]C[+57.02146]HDRVASF.Y	T4(OGlycan / 146.0579)	F.QGATCHDRVASF.Y	QGATCHDRVASF,FY,4@146.05791,5@57.02146	Fuc(1)	498.893	13.4768	457.6	controllerType=0 controllerNumber=1 scan=3531	1.2e-07	1.3e-07	0	0	0	0	1.4e-08	1.7e-08	6.93	457.6	22.5	3	498.893	-0.46		1494.66	1494.66	Specific	4	13.4	>mN1ECD	1	1749	C5(Carbamidomethyl / 57.0215)	HCD	7.06	1493.66	1493.66
EGF9	346	F.QGAT[+146.05791]C[+57.02146]HDRVASF.Y	T4(OGlycan / 146.0579)	F.QGATCHDRVASF.Y	QGATCHDRVASF,FY,4@146.05791,5@57.02146	Fuc(1)	498.893	13.1482	193.1	controllerType=0 controllerNumber=1 scan=3398	0.0036	0.0041	0	0	0	0	0.00023	0.00026	2.45	193.1	21.3	3	498.893	-0.58		1494.66	1494.66	Specific	4	8.9	>mN1ECD	1	1608	C5(Carbamidomethyl / 57.0215)	HCD	2.39	1493.66	1493.66
EGF9	346	F.QGAT[+146.05791]C[+57.02146]HDRVASF.Y	T4(OGlycan / 146.0579)	F.QGATCHDRVASF.Y	QGATCHDRVASF,FY,4@146.05791,5@57.02146	Fuc(1)	747.834	13.3742	135.1	controllerType=0 controllerNumber=1 scan=3489	0.017	0.019	0	0	0	0	0.0011	0.0012	1.78	135.1	9.2	2	747.836	-1.82		1494.66	1494.66	Specific	4	9.7	>mN1ECD	1	1705	C5(Carbamidomethyl / 57.0215)	HCD	1.72	1493.65	1493.66
EGF9	346	F.QGAT[+146.05791]C[+57.02146]HDRVASF.Y	T4(OGlycan / 146.0579)	F.QGATCHDRVASF.Y	QGATCHDRVASF,FY,4@146.05791,5@57.02146	Fuc(1)	498.893	13.0448	112.1	controllerType=0 controllerNumber=1 scan=3359	0.015	0.017	0	0	0	0	0.00095	0.0011	1.83	112.1	9.2	3	498.893	0.76		1494.67	1494.66	Specific	4	7.9	>mN1ECD	1	1565	C5(Carbamidomethyl / 57.0215)	HCD	1.77	1493.66	1493.66
	358	F.YC[+57.02146]EC[+57.02146]PHGRTGLL.C		F.YCECPHGRTGLL.C	YCECPHGRTGLL,FC,2@57.02146,4@57.02146		488.224	15.5609	577.7	controllerType=0 controllerNumber=1 scan=4394	1.1e-08	1.3e-08	0	0	0	0	1.2e-09	1.4e-09	7.95	577.7	577.7	3	488.224	0.86		1462.66	1462.66	Specific		11.2	>mN1ECD	1	2748	C2(Carbamidomethyl / 57.0215); C4(Carbamidomethyl / 57.0215)	HCD	8.9	1461.65	1461.65
	358	F.YC[+57.02146]EC[+57.02146]PHGRTGLL.C		F.YCECPHGRTGLL.C	YCECPHGRTGLL,FC,2@57.02146,4@57.02146		488.224	15.4386	510	controllerType=0 controllerNumber=1 scan=4342	1.2e-06	1.3e-06	0	0	0	0	1.4e-07	1.6e-07	5.93	510	510	3	488.224	0.42		1462.66	1462.66	Specific		10.3	>mN1ECD	1	2679	C2(Carbamidomethyl / 57.0215); C4(Carbamidomethyl / 57.0215)	HCD	6.05	1461.65	1461.65
	358	F.YC[+57.02146]EC[+57.02146]PHGRTGLL.C		F.YCECPHGRTGLL.C	YCECPHGRTGLL,FC,2@57.02146,4@57.02146		731.831	15.4451	483.3	controllerType=0 controllerNumber=1 scan=4345	5.3e-06	6e-06	0	0	0	0	6e-07	6.8e-07	5.28	483.3	483.3	2	731.832	-0.92		1462.66	1462.66	Specific		11.1	>mN1ECD	1	2682	C2(Carbamidomethyl / 57.0215); C4(Carbamidomethyl / 57.0215)	HCD	5.4	1461.65	1461.65
	358	F.YC[+57.02146]EC[+57.02146]PHGRTGLL.C		F.YCECPHGRTGLL.C	YCECPHGRTGLL,FC,2@57.02146,4@57.02146		488.223	15.3349	459.2	controllerType=0 controllerNumber=1 scan=4301	1.2e-06	1.4e-06	0	0	0	0	1.8e-07	2e-07	5.91	459.2	459.2	3	488.224	-0.64		1462.66	1462.66	Specific		11	>mN1ECD	1	2639	C2(Carbamidomethyl / 57.0215); C4(Carbamidomethyl / 57.0215)	HCD	6.04	1461.65	1461.65
	358	F.YC[+57.02146]EC[+57.02146]PHGRTGLL.C		F.YCECPHGRTGLL.C	YCECPHGRTGLL,FC,2@57.02146,4@57.02146		488.224	15.2275	457	controllerType=0 controllerNumber=1 scan=4264	1.2e-06	1.4e-06	0	0	0	0	1.7e-07	1.9e-07	5.91	457	457	3	488.224	-0.08		1462.66	1462.66	Specific		11.2	>mN1ECD	1	2609	C2(Carbamidomethyl / 57.0215); C4(Carbamidomethyl / 57.0215)	HCD	6.04	1461.65	1461.65
	358	F.YC[+57.02146]EC[+57.02146]PHGRTGLL.C		F.YCECPHGRTGLL.C	YCECPHGRTGLL,FC,2@57.02146,4@57.02146		488.224	15.1172	422.5	controllerType=0 controllerNumber=1 scan=4218	2.2e-06	2.5e-06	0	0	0	0	3.2e-07	3.7e-07	5.67	422.5	422.5	3	488.224	0.8		1462.66	1462.66	Specific		9.9	>mN1ECD	1	2557	C2(Carbamidomethyl / 57.0215); C4(Carbamidomethyl / 57.0215)	HCD	5.69	1461.65	1461.65
	358	F.YC[+57.02146]EC[+57.02146]PHGRTGLL.C		F.YCECPHGRTGLL.C	YCECPHGRTGLL,FC,2@57.02146,4@57.02146		731.832	15.5687	405.7	controllerType=0 controllerNumber=1 scan=4398	1.4e-05	1.6e-05	0	0	0	0	1.6e-06	1.8e-06	4.85	405.7	405.7	2	731.832	0.41		1462.66	1462.66	Specific		10	>mN1ECD	1	2753	C2(Carbamidomethyl / 57.0215); C4(Carbamidomethyl / 57.0215)	HCD	4.87	1461.65	1461.65
	358	F.YC[+57.02146]EC[+57.02146]PHGRTGLL.C		F.YCECPHGRTGLL.C	YCECPHGRTGLL,FC,2@57.02146,4@57.02146		488.224	15.6914	381.4	controllerType=0 controllerNumber=1 scan=4450	1e-05	1.2e-05	0	0	0	0	1.3e-06	1.5e-06	4.98	381.4	381.4	3	488.224	1.43		1462.66	1462.66	Specific		11	>mN1ECD	1	2823	C2(Carbamidomethyl / 57.0215); C4(Carbamidomethyl / 57.0215)	HCD	5.04	1461.65	1461.65
	358	F.YC[+57.02146]EC[+57.02146]PHGRTGLL.C		F.YCECPHGRTGLL.C	YCECPHGRTGLL,FC,2@57.02146,4@57.02146		488.224	14.9896	336.7	controllerType=0 controllerNumber=1 scan=4164	0.00015	0.00017	0	0	0	0	1.3e-05	1.5e-05	3.82	336.7	336.7	3	488.224	0.67		1462.66	1462.66	Specific		9.4	>mN1ECD	1	2490	C2(Carbamidomethyl / 57.0215); C4(Carbamidomethyl / 57.0215)	HCD	3.88	1461.65	1461.65
	358	F.YC[+57.02146]EC[+57.02146]PHGRTGLL.C		F.YCECPHGRTGLL.C	YCECPHGRTGLL,FC,2@57.02146,4@57.02146		488.224	15.8251	300.3	controllerType=0 controllerNumber=1 scan=4507	0.00019	0.00022	0	0	0	0	1.5e-05	1.8e-05	3.72	300.3	300.3	3	488.224	0.3		1462.66	1462.66	Specific		8.5	>mN1ECD	1	2895	C2(Carbamidomethyl / 57.0215); C4(Carbamidomethyl / 57.0215)	HCD	3.83	1461.65	1461.65
	358	F.YC[+57.02146]EC[+57.02146]PHGRTGLL.C		F.YCECPHGRTGLL.C	YCECPHGRTGLL,FC,2@57.02146,4@57.02146		488.223	14.8622	263	controllerType=0 controllerNumber=1 scan=4110	0.00091	0.001	0	0	0	0	5.4e-05	6.2e-05	3.04	263	263	3	488.224	-0.95		1462.66	1462.66	Specific		8	>mN1ECD	1	2419	C2(Carbamidomethyl / 57.0215); C4(Carbamidomethyl / 57.0215)	HCD	3.23	1461.65	1461.65
	358	F.YC[+57.02146]EC[+57.02146]PHGRTGLL.C		F.YCECPHGRTGLL.C	YCECPHGRTGLL,FC,2@57.02146,4@57.02146		488.223	14.7455	222.8	controllerType=0 controllerNumber=1 scan=4061	0.0019	0.0022	0	0	0	0	0.00011	0.00012	2.72	222.8	222.8	3	488.224	-1.33		1462.65	1462.66	Specific		8.2	>mN1ECD	1	2362	C2(Carbamidomethyl / 57.0215); C4(Carbamidomethyl / 57.0215)	HCD	2.7	1461.65	1461.65
	358	F.YC[+57.02146]EC[+57.02146]PHGRTGLL.C		F.YCECPHGRTGLL.C	YCECPHGRTGLL,FC,2@57.02146,4@57.02146		488.225	15.9479	215.9	controllerType=0 controllerNumber=1 scan=4559	0.052	0.06	0	0	0	0	0.0036	0.0041	1.28	215.9	215.9	3	488.224	2.68		1462.66	1462.66	Specific		7.9	>mN1ECD	1	2961	C2(Carbamidomethyl / 57.0215); C4(Carbamidomethyl / 57.0215)	HCD	1.24	1461.65	1461.65
	358	F.YC[+57.02146]EC[+57.02146]PHGRTGL.L		F.YCECPHGRTGL.L	YCECPHGRTGL,FL,2@57.02146,4@57.02146		450.529	12.7507	466.4	controllerType=0 controllerNumber=1 scan=3243	1.2e-07	1.3e-07	0	0	0	0	1.3e-08	1.5e-08	6.93	458.1	458.1	3	450.529	-1.07		1349.57	1349.57	Specific		12	>mN1ECD	1	1443	C2(Carbamidomethyl / 57.0215); C4(Carbamidomethyl / 57.0215)	HCD	7.06	1348.56	1348.57
	358	F.YC[+57.02146]EC[+57.02146]PHGRTGL.L		F.YCECPHGRTGL.L	YCECPHGRTGL,FL,2@57.02146,4@57.02146		450.529	12.8566	396.4	controllerType=0 controllerNumber=1 scan=3286	1.8e-07	2.1e-07	0	0	0	0	2.9e-08	3.3e-08	6.74	396.4	396.4	3	450.529	-0.12		1349.57	1349.57	Specific		11.6	>mN1ECD	1	1487	C2(Carbamidomethyl / 57.0215); C4(Carbamidomethyl / 57.0215)	HCD	6.79	1348.57	1348.57
	358	F.YC[+57.02146]EC[+57.02146]PHGRTGL.L		F.YCECPHGRTGL.L	YCECPHGRTGL,FL,2@57.02146,4@57.02146		450.529	12.9596	213.6	controllerType=0 controllerNumber=1 scan=3326	0.0028	0.0032	0	0	0	0	0.00014	0.00016	2.55	213.6	213.6	3	450.529	-0.19		1349.57	1349.57	Specific		9.3	>mN1ECD	1	1532	C2(Carbamidomethyl / 57.0215); C4(Carbamidomethyl / 57.0215)	HCD	2.53	1348.57	1348.57
	358	F.YC[+57.02146]EC[+57.02146]PHGRTGL.L		F.YCECPHGRTGL.L	YCECPHGRTGL,FL,2@57.02146,4@57.02146		450.529	12.6423	184.9	controllerType=0 controllerNumber=1 scan=3199	0.0036	0.0041	0	0	0	0	0.00021	0.00024	2.45	184.9	184.9	3	450.529	0.7		1349.57	1349.57	Specific		9.1	>mN1ECD	1	1394	C2(Carbamidomethyl / 57.0215); C4(Carbamidomethyl / 57.0215)	HCD	2.39	1348.57	1348.57
	359	Y.C[+57.02146]EC[+57.02146]PHGRTGLL.C		Y.CECPHGRTGLL.C	CECPHGRTGLL,YC,1@57.02146,3@57.02146		433.869	13.7277	697.5	controllerType=0 controllerNumber=1 scan=3636	1.1e-10	1.3e-10	0	0	0	0	1.1e-11	1.3e-11	9.95	697.5	697.5	3	433.869	-0.27		1299.59	1299.59	Specific		11.2	>mN1ECD	1	1868	C1(Carbamidomethyl / 57.0215); C3(Carbamidomethyl / 57.0215)	HCD	9.9	1298.59	1298.59
	359	Y.C[+57.02146]EC[+57.02146]PHGRTGLL.C		Y.CECPHGRTGLL.C	CECPHGRTGLL,YC,1@57.02146,3@57.02146		433.869	13.8359	694.5	controllerType=0 controllerNumber=1 scan=3681	1.1e-10	1.3e-10	0	0	0	0	1.5e-11	1.7e-11	9.95	694.5	694.5	3	433.869	-0.13		1299.59	1299.59	Specific		12.1	>mN1ECD	1	1920	C1(Carbamidomethyl / 57.0215); C3(Carbamidomethyl / 57.0215)	HCD	9.9	1298.59	1298.59
	359	Y.C[+57.02146]EC[+57.02146]PHGRTGLL.C		Y.CECPHGRTGLL.C	CECPHGRTGLL,YC,1@57.02146,3@57.02146		650.301	13.7354	516.6	controllerType=0 controllerNumber=1 scan=3639	7.6e-06	8.7e-06	0	0	0	0	1e-06	1.1e-06	5.12	516.6	516.6	2	650.3	0.54		1299.59	1299.59	Specific		9.8	>mN1ECD	1	1870	C1(Carbamidomethyl / 57.0215); C3(Carbamidomethyl / 57.0215)	HCD	5.9	1298.59	1298.59
	359	Y.C[+57.02146]EC[+57.02146]PHGRTGLL.C		Y.CECPHGRTGLL.C	CECPHGRTGLL,YC,1@57.02146,3@57.02146		433.869	13.9412	497.2	controllerType=0 controllerNumber=1 scan=3725	7.7e-08	8.8e-08	0	0	0	0	5.3e-09	6e-09	7.12	497.2	497.2	3	433.869	-0.48		1299.59	1299.59	Specific		11.2	>mN1ECD	1	1973	C1(Carbamidomethyl / 57.0215); C3(Carbamidomethyl / 57.0215)	HCD	7.23	1298.59	1298.59
	359	Y.C[+57.02146]EC[+57.02146]PHGRTGLL.C		Y.CECPHGRTGLL.C	CECPHGRTGLL,YC,1@57.02146,3@57.02146		433.869	13.6139	494.4	controllerType=0 controllerNumber=1 scan=3588	1.2e-06	1.3e-06	0	0	0	0	1.3e-07	1.4e-07	5.93	494.4	494.4	3	433.869	0.43		1299.59	1299.59	Specific		9.7	>mN1ECD	1	1813	C1(Carbamidomethyl / 57.0215); C3(Carbamidomethyl / 57.0215)	HCD	6.71	1298.59	1298.59
	359	Y.C[+57.02146]EC[+57.02146]PHGRTGLL.C		Y.CECPHGRTGLL.C	CECPHGRTGLL,YC,1@57.02146,3@57.02146		433.869	13.5012	475.8	controllerType=0 controllerNumber=1 scan=3541	1.2e-06	1.4e-06	0	0	0	0	1.6e-07	1.8e-07	5.91	475.8	475.8	3	433.869	-1.54		1299.59	1299.59	Specific		10.7	>mN1ECD	1	1760	C1(Carbamidomethyl / 57.0215); C3(Carbamidomethyl / 57.0215)	HCD	6.21	1298.58	1298.59
	359	Y.C[+57.02146]EC[+57.02146]PHGRTGLL.C		Y.CECPHGRTGLL.C	CECPHGRTGLL,YC,1@57.02146,3@57.02146		650.3	13.8527	419.6	controllerType=0 controllerNumber=1 scan=3688	2.7e-05	3.1e-05	0	0	0	0	2.9e-06	3.3e-06	4.56	419.6	419.6	2	650.3	0.16		1299.59	1299.59	Specific		9	>mN1ECD	1	1928	C1(Carbamidomethyl / 57.0215); C3(Carbamidomethyl / 57.0215)	HCD	4.77	1298.59	1298.59
	359	Y.C[+57.02146]EC[+57.02146]PHGRTGLL.C		Y.CECPHGRTGLL.C	CECPHGRTGLL,YC,1@57.02146,3@57.02146		433.869	13.3887	299.1	controllerType=0 controllerNumber=1 scan=3495	7e-06	8e-06	0	0	0	0	9e-07	1e-06	5.15	299.1	299.1	3	433.869	-1.26		1299.59	1299.59	Specific		11.5	>mN1ECD	1	1711	C1(Carbamidomethyl / 57.0215); C3(Carbamidomethyl / 57.0215)	HCD	5.39	1298.58	1298.59
	359	Y.C[+57.02146]EC[+57.02146]PHGRTGLL.C		Y.CECPHGRTGLL.C	CECPHGRTGLL,YC,1@57.02146,3@57.02146		433.869	13.2794	117	controllerType=0 controllerNumber=1 scan=3450	0.027	0.031	0	0	0	0	0.0016	0.0018	1.57	117	117	3	433.869	-0.34		1299.59	1299.59	Specific		6.9	>mN1ECD	1	1662	C1(Carbamidomethyl / 57.0215); C3(Carbamidomethyl / 57.0215)	HCD	1.51	1298.59	1298.59
	359	Y.C[+57.02146]EC[+57.02146]PHGRTGLL.C		Y.CECPHGRTGLL.C	CECPHGRTGLL,YC,1@57.02146,3@57.02146		433.869	14.1029	15.2	controllerType=0 controllerNumber=1 scan=3793	0.029	0.033	0	0	0	0	0.002	0.0023	1.53	15.2	15.2	3	433.869	-0.06		1299.59	1299.59	Specific		5.9	>mN1ECD	1	2059	C1(Carbamidomethyl / 57.0215); C3(Carbamidomethyl / 57.0215)	HCD	1.48	1298.59	1298.59
	370	L.C[+57.02146]HLNDAC[+57.02146]ISNPC[+57.02146]NEGSNC[+57.02146]DTNPVNGKAIC[+57.02146]TC[+57.02146]PSGY.T		L.CHLNDACISNPCNEGSNCDTNPVNGKAICTCPSGY.T	CHLNDACISNPCNEGSNCDTNPVNGKAICTCPSGY,LT,1@57.02146,7@57.02146,12@57.02146,18@57.02146,29@57.02146,31@57.02146		1319.53	19.8723	959.4	controllerType=0 controllerNumber=1 scan=6232	7.7e-15	8.8e-15	0	0	0	0	1.6e-15	1.9e-15	14.12	959.4	959.4	3	1319.53	0.29		3956.58	3956.58	Specific		25.8	>mN1ECD	1	5023	C1(Carbamidomethyl / 57.0215); C7(Carbamidomethyl / 57.0215); C12(Carbamidomethyl / 57.0215); C18(Carbamidomethyl / 57.0215); C29(Carbamidomethyl / 57.0215); C31(Carbamidomethyl / 57.0215)	HCD	14.06	3955.58	3955.57
	370	L.C[+57.02146]HLNDAC[+57.02146]ISNPC[+57.02146]NEGSNC[+57.02146]DTNPVNGKAIC[+57.02146]TC[+57.02146]PSGY.T		L.CHLNDACISNPCNEGSNCDTNPVNGKAICTCPSGY.T	CHLNDACISNPCNEGSNCDTNPVNGKAICTCPSGY,LT,1@57.02146,7@57.02146,12@57.02146,18@57.02146,29@57.02146,31@57.02146		989.899	19.9282	750.1	controllerType=0 controllerNumber=1 scan=6256	5.4e-10	6.2e-10	0	0	0	0	9.9e-11	1.1e-10	9.27	750.1	750.1	4	989.901	-2.16		3956.57	3956.58	Specific		19.3	>mN1ECD	1	5048	C1(Carbamidomethyl / 57.0215); C7(Carbamidomethyl / 57.0215); C12(Carbamidomethyl / 57.0215); C18(Carbamidomethyl / 57.0215); C29(Carbamidomethyl / 57.0215); C31(Carbamidomethyl / 57.0215)	HCD	10.21	3955.57	3955.57
	405	Y.TGPAC[+57.02146]SQDVDEC[+57.02146]ALGANPC[+57.02146]EHAGKC[+57.02146]L.N		Y.TGPACSQDVDECALGANPCEHAGKCL.N	TGPACSQDVDECALGANPCEHAGKCL,YN,5@57.02146,12@57.02146,19@57.02146,25@57.02146		939.728	18.6058	1452.2	controllerType=0 controllerNumber=1 scan=5690	5.9e-26	6.7e-26	0	0	0	0	5.9e-26	6.7e-26	25.23	1452.2	1452.2	3	939.728	0.19		2817.17	2817.17	Specific		22.5	>mN1ECD	1	4367	C5(Carbamidomethyl / 57.0215); C12(Carbamidomethyl / 57.0215); C19(Carbamidomethyl / 57.0215); C25(Carbamidomethyl / 57.0215)	HCD	25.17	2816.16	2816.16
	405	Y.TGPAC[+57.02146]SQDVDEC[+57.02146]ALGANPC[+57.02146]EHAGKC[+57.02146]L.N		Y.TGPACSQDVDECALGANPCEHAGKCL.N	TGPACSQDVDECALGANPCEHAGKCL,YN,5@57.02146,12@57.02146,19@57.02146,25@57.02146		939.729	18.4813	1264.9	controllerType=0 controllerNumber=1 scan=5637	3.2e-21	3.6e-21	0	0	0	0	1.3e-21	1.4e-21	20.5	1264.9	1264.9	3	939.728	1.49		2817.17	2817.17	Specific		21.6	>mN1ECD	1	4299	C5(Carbamidomethyl / 57.0215); C12(Carbamidomethyl / 57.0215); C19(Carbamidomethyl / 57.0215); C25(Carbamidomethyl / 57.0215)	HCD	20.44	2816.17	2816.16
	405	Y.TGPAC[+57.02146]SQDVDEC[+57.02146]ALGANPC[+57.02146]EHAGKC[+57.02146]L.N		Y.TGPACSQDVDECALGANPCEHAGKCL.N	TGPACSQDVDECALGANPCEHAGKCL,YN,5@57.02146,12@57.02146,19@57.02146,25@57.02146		939.727	18.7346	1258.1	controllerType=0 controllerNumber=1 scan=5745	5.9e-22	6.7e-22	0	0	0	0	3e-22	3.4e-22	21.23	1258.1	1258.1	3	939.728	-0.59		2817.17	2817.17	Specific		21	>mN1ECD	1	4430	C5(Carbamidomethyl / 57.0215); C12(Carbamidomethyl / 57.0215); C19(Carbamidomethyl / 57.0215); C25(Carbamidomethyl / 57.0215)	HCD	21.17	2816.16	2816.16
	405	Y.TGPAC[+57.02146]SQDVDEC[+57.02146]ALGANPC[+57.02146]EHAGKC[+57.02146]L.N		Y.TGPACSQDVDECALGANPCEHAGKCL.N	TGPACSQDVDECALGANPCEHAGKCL,YN,5@57.02146,12@57.02146,19@57.02146,25@57.02146		939.73	18.3628	919.9	controllerType=0 controllerNumber=1 scan=5587	1.1e-13	1.2e-13	0	0	0	0	2e-14	2.3e-14	12.97	919.9	919.9	3	939.728	2.01		2817.18	2817.17	Specific		18.8	>mN1ECD	1	4239	C5(Carbamidomethyl / 57.0215); C12(Carbamidomethyl / 57.0215); C19(Carbamidomethyl / 57.0215); C25(Carbamidomethyl / 57.0215)	HCD	12.91	2816.17	2816.16
	405	Y.TGPAC[+57.02146]SQDVDEC[+57.02146]ALGANPC[+57.02146]EHAGKC[+57.02146]L.N		Y.TGPACSQDVDECALGANPCEHAGKCL.N	TGPACSQDVDECALGANPCEHAGKCL,YN,5@57.02146,12@57.02146,19@57.02146,25@57.02146		939.727	18.8721	793.1	controllerType=0 controllerNumber=1 scan=5804	5.9e-12	6.7e-12	0	0	0	0	7.3e-13	8.3e-13	11.23	793.1	793.1	3	939.728	-0.52		2817.17	2817.17	Specific		19.1	>mN1ECD	1	4507	C5(Carbamidomethyl / 57.0215); C12(Carbamidomethyl / 57.0215); C19(Carbamidomethyl / 57.0215); C25(Carbamidomethyl / 57.0215)	HCD	11.17	2816.16	2816.16
	405	Y.TGPAC[+57.02146]SQDVDEC[+57.02146]ALGANPC[+57.02146]EHAGKC[+57.02146]L.N		Y.TGPACSQDVDECALGANPCEHAGKCL.N	TGPACSQDVDECALGANPCEHAGKCL,YN,5@57.02146,12@57.02146,19@57.02146,25@57.02146		939.729	18.2227	751	controllerType=0 controllerNumber=1 scan=5527	5.9e-12	6.7e-12	0	0	0	0	4.8e-13	5.5e-13	11.23	751	751	3	939.728	0.71		2817.17	2817.17	Specific		21.7	>mN1ECD	1	4168	C5(Carbamidomethyl / 57.0215); C12(Carbamidomethyl / 57.0215); C19(Carbamidomethyl / 57.0215); C25(Carbamidomethyl / 57.0215)	HCD	11.17	2816.16	2816.16
	405	Y.TGPAC[+57.02146]SQDVDEC[+57.02146]AL.G		Y.TGPACSQDVDECAL.G	TGPACSQDVDECAL,YG,5@57.02146,12@57.02146		761.812	19.2324	419.2	controllerType=0 controllerNumber=1 scan=5958	1.7e-05	2e-05	0	0	0	0	1.9e-06	2.1e-06	4.76	419.2	419.2	2	761.811	0.8		1522.62	1522.61	Specific		14.6	>mN1ECD	1	4695	C5(Carbamidomethyl / 57.0215); C12(Carbamidomethyl / 57.0215)	HCD	4.78	1521.61	1521.61
	419	L.GANPC[+57.02146]EHAGKC[+57.02146]L.N		L.GANPCEHAGKCL.N	GANPCEHAGKCL,LN,5@57.02146,11@57.02146		438.529	11.5839	96.5	controllerType=0 controllerNumber=1 scan=2791	0.015	0.017	0	0	0	0	0.00083	0.00095	1.83	96.5	96.5	3	438.529	0.03		1313.57	1313.57	Specific		7.8	>mN1ECD	1	974	C5(Carbamidomethyl / 57.0215); C11(Carbamidomethyl / 57.0215)	HCD	1.77	1312.57	1312.57
	431	L.NTLGS[+162.05282]FEC[+57.02146]QC[+57.02146]L.Q	S5(OGlycan / 162.0528)	L.NTLGSFECQCL.Q	NTLGSFECQCL,LQ,5@162.05282,8@57.02146,10@57.02146	Hex(1)	745.811	22.2769	632.3	controllerType=0 controllerNumber=1 scan=7279	7.9e-09	9e-09	0	0	0	0	7.7e-10	8.8e-10	8.1	401.7	55.7	2	745.811	0.21		1490.61	1490.61	Specific	5	14.1	>mN1ECD	1	6258	C8(Carbamidomethyl / 57.0215); C10(Carbamidomethyl / 57.0215)	HCD	8.05	1489.61	1489.61
	431	L.NTLGS[+162.05282]FEC[+57.02146]QC[+57.02146]L.Q	S5(OGlycan / 162.0528)	L.NTLGSFECQCL.Q	NTLGSFECQCL,LQ,5@162.05282,8@57.02146,10@57.02146	Hex(1)	745.811	22.1484	574.6	controllerType=0 controllerNumber=1 scan=7223	1.5e-06	1.7e-06	0	0	0	0	1.9e-07	2.2e-07	5.82	319.1	56.5	2	745.811	0.04		1490.61	1490.61	Specific	5	12.3	>mN1ECD	1	6197	C8(Carbamidomethyl / 57.0215); C10(Carbamidomethyl / 57.0215)	HCD	5.76	1489.61	1489.61
	431	L.NTLGS[+162.05282]FEC[+57.02146]QC[+57.02146]L.Q	S5(OGlycan / 162.0528)	L.NTLGSFECQCL.Q	NTLGSFECQCL,LQ,5@162.05282,8@57.02146,10@57.02146	Hex(1)	745.811	21.9	546.6	controllerType=0 controllerNumber=1 scan=7114	5.4e-06	6.1e-06	0	0	0	0	7.4e-07	8.5e-07	5.27	373.9	37.5	2	745.811	0.04		1490.61	1490.61	Specific	5	12.4	>mN1ECD	1	6063	C8(Carbamidomethyl / 57.0215); C10(Carbamidomethyl / 57.0215)	HCD	5.21	1489.61	1489.61
	431	L.NTLGS[+162.05282]FEC[+57.02146]QC[+57.02146]L.Q	S5(OGlycan / 162.0528)	L.NTLGSFECQCL.Q	NTLGSFECQCL,LQ,5@162.05282,8@57.02146,10@57.02146	Hex(1)	745.812	22.0268	537.5	controllerType=0 controllerNumber=1 scan=7170	6.4e-05	7.3e-05	0	0	0	0	5.5e-06	6.3e-06	4.19	309.2	54.4	2	745.811	2.17		1490.62	1490.61	Specific	5	11.5	>mN1ECD	1	6132	C8(Carbamidomethyl / 57.0215); C10(Carbamidomethyl / 57.0215)	HCD	4.14	1489.61	1489.61
	431	L.NTLGS[+162.05282]FEC[+57.02146]QC[+57.02146]L.Q	S5(OGlycan / 162.0528)	L.NTLGSFECQCL.Q	NTLGSFECQCL,LQ,5@162.05282,8@57.02146,10@57.02146	Hex(1)	745.809	21.7854	529.5	controllerType=0 controllerNumber=1 scan=7064	5.4e-06	6.1e-06	0	0	0	0	7.1e-07	8.1e-07	5.27	366.1	53.3	2	745.811	-2.09		1490.61	1490.61	Specific	5	11.2	>mN1ECD	1	6006	C8(Carbamidomethyl / 57.0215); C10(Carbamidomethyl / 57.0215)	HCD	5.21	1489.6	1489.61
	431	L.NTLGS[+162.05282]FEC[+57.02146]QC[+57.02146]L.Q	S5(OGlycan / 162.0528)	L.NTLGSFECQCL.Q	NTLGSFECQCL,LQ,5@162.05282,8@57.02146,10@57.02146	Hex(1)	745.809	21.6521	516.4	controllerType=0 controllerNumber=1 scan=7006	5.4e-07	6.2e-07	0	0	0	0	6.6e-08	7.6e-08	6.27	392.2	55.9	2	745.811	-1.35		1490.61	1490.61	Specific	5	11.3	>mN1ECD	1	5939	C8(Carbamidomethyl / 57.0215); C10(Carbamidomethyl / 57.0215)	HCD	6.21	1489.6	1489.61
	431	L.NTLGS[+162.05282]FEC[+57.02146]QC[+57.02146]L.Q	S5(OGlycan / 162.0528)	L.NTLGSFECQCL.Q	NTLGSFECQCL,LQ,5@162.05282,8@57.02146,10@57.02146	Hex(1)	745.81	22.3973	288.5	controllerType=0 controllerNumber=1 scan=7332	0.0035	0.004	0	0	0	0	0.0002	0.00023	2.46	255.2	40.6	2	745.811	-0.37		1490.61	1490.61	Specific	5	8.1	>mN1ECD	1	6321	C8(Carbamidomethyl / 57.0215); C10(Carbamidomethyl / 57.0215)	HCD	2.4	1489.61	1489.61
EGF12	445	Y.TGPRC[+57.02146]EIDVNEC[+57.02146]IS[+308.11073]NPC[+57.02146]QNDATC[+57.02146]LDQIGEF.Q	S14(OGlycan / 308.1107)	Y.TGPRCEIDVNECISNPCQNDATCLDQIGEF.Q	TGPRCEIDVNECISNPCQNDATCLDQIGEF,YQ,5@57.02146,12@57.02146,14@308.11073,17@57.02146,23@57.02146	Hex(1)Fuc(1)	1274.2	24.8158	674.2	controllerType=0 controllerNumber=1 scan=8374	9e-08	1e-07	0	0	0	0	1.2e-08	1.3e-08	7.05	655.2	4.8	3	1274.2	1.92		3820.6	3820.59	Specific	14	14.7	>mN1ECD	1	7529	C5(Carbamidomethyl / 57.0215); C12(Carbamidomethyl / 57.0215); C17(Carbamidomethyl / 57.0215); C23(Carbamidomethyl / 57.0215)	HCD	8.99	3819.59	3819.59
EGF12	445	Y.TGPRC[+57.02146]EIDVNEC[+57.02146]IS[+146.05791]NPC[+57.02146]QNDATC[+57.02146]LDQIGEF.Q	S14(OGlycan / 146.0579)	Y.TGPRCEIDVNECISNPCQNDATCLDQIGEF.Q	TGPRCEIDVNECISNPCQNDATCLDQIGEF,YQ,5@57.02146,12@57.02146,14@146.05791,17@57.02146,23@57.02146	Fuc(1)	1220.19	25.3312	954.6	controllerType=0 controllerNumber=1 scan=8596	2.6e-14	3e-14	0	0	0	0	3.9e-15	4.4e-15	13.58	954.6	0.5	3	1220.18	1.22		3658.54	3658.54	Specific	14	16.7	>mN1ECD	1	7785	C5(Carbamidomethyl / 57.0215); C12(Carbamidomethyl / 57.0215); C17(Carbamidomethyl / 57.0215); C23(Carbamidomethyl / 57.0215)	HCD	13.52	3657.54	3657.53
EGF12	445	Y.TGPRC[+57.02146]EIDVNEC[+57.02146]IS[+146.05791]NPC[+57.02146]QNDATC[+57.02146]LDQIGEF.Q	S14(OGlycan / 146.0579)	Y.TGPRCEIDVNECISNPCQNDATCLDQIGEF.Q	TGPRCEIDVNECISNPCQNDATCLDQIGEF,YQ,5@57.02146,12@57.02146,14@146.05791,17@57.02146,23@57.02146	Fuc(1)	1220.19	25.4601	725.3	controllerType=0 controllerNumber=1 scan=8651	1.1e-08	1.3e-08	0	0	0	0	1.7e-09	2e-09	7.95	725.3	4.8	3	1220.18	2.63		3658.55	3658.54	Specific	14	15.9	>mN1ECD	1	7845	C5(Carbamidomethyl / 57.0215); C12(Carbamidomethyl / 57.0215); C17(Carbamidomethyl / 57.0215); C23(Carbamidomethyl / 57.0215)	HCD	7.89	3657.54	3657.53
EGF12	445	Y.TGPRC[+57.02146]EIDVNEC[+57.02146]IS[+146.05791]NPC[+57.02146]QNDATC[+57.02146]LDQIGEF.Q	S14(OGlycan / 146.0579)	Y.TGPRCEIDVNECISNPCQNDATCLDQIGEF.Q	TGPRCEIDVNECISNPCQNDATCLDQIGEF,YQ,5@57.02146,12@57.02146,14@146.05791,17@57.02146,23@57.02146	Fuc(1)	1220.19	25.2121	699	controllerType=0 controllerNumber=1 scan=8545	4.9e-09	5.6e-09	0	0	0	0	5.3e-10	6e-10	8.31	699	4.8	3	1220.18	0.32		3658.54	3658.54	Specific	14	15.8	>mN1ECD	1	7728	C5(Carbamidomethyl / 57.0215); C12(Carbamidomethyl / 57.0215); C17(Carbamidomethyl / 57.0215); C23(Carbamidomethyl / 57.0215)	HCD	8.25	3657.53	3657.53
EGF12	445	Y.TGPRC[+57.02146]EIDVNEC[+57.02146]IS[+146.05791]NPC[+57.02146]QNDATC[+57.02146]LDQIGEF.Q	S14(OGlycan / 146.0579)	Y.TGPRCEIDVNECISNPCQNDATCLDQIGEF.Q	TGPRCEIDVNECISNPCQNDATCLDQIGEF,YQ,5@57.02146,12@57.02146,14@146.05791,17@57.02146,23@57.02146	Fuc(1)	1220.18	25.706	539.2	controllerType=0 controllerNumber=1 scan=8757	2.3e-06	2.6e-06	0	0	0	0	3.7e-07	4.2e-07	5.64	539.2	4.8	3	1220.18	0.02		3658.54	3658.54	Specific	14	14.3	>mN1ECD	1	7972	C5(Carbamidomethyl / 57.0215); C12(Carbamidomethyl / 57.0215); C17(Carbamidomethyl / 57.0215); C23(Carbamidomethyl / 57.0215)	HCD	7.25	3657.53	3657.53
EGF12	445	Y.TGPRC[+57.02146]EIDVNEC[+57.02146]IS[+146.05791]NPC[+57.02146]QNDATC[+57.02146]LDQIGEF.Q	S14(OGlycan / 146.0579)	Y.TGPRCEIDVNECISNPCQNDATCLDQIGEF.Q	TGPRCEIDVNECISNPCQNDATCLDQIGEF,YQ,5@57.02146,12@57.02146,14@146.05791,17@57.02146,23@57.02146	Fuc(1)	915.39	25.2711	513.8	controllerType=0 controllerNumber=1 scan=8571	3.4e-06	3.9e-06	0	0	0	0	4.1e-07	4.7e-07	5.47	513.8	4.8	4	915.39	-0.5		3658.54	3658.54	Specific	14	13.1	>mN1ECD	1	7757	C5(Carbamidomethyl / 57.0215); C12(Carbamidomethyl / 57.0215); C17(Carbamidomethyl / 57.0215); C23(Carbamidomethyl / 57.0215)	HCD	6.25	3657.53	3657.53
	475	F.QC[+57.02146]IC[+57.02146]MPGYEGVY.C		F.QCICMPGYEGVY.C	QCICMPGYEGVY,FC,2@57.02146,4@57.02146		738.802	24.212	606.1	controllerType=0 controllerNumber=1 scan=8112	7.9e-09	9e-09	0	0	0	0	1e-09	1.2e-09	8.1	520.9	520.9	2	738.801	1.1		1476.6	1476.6	Specific		13.6	>mN1ECD	1	7220	C2(Carbamidomethyl / 57.0215); C4(Carbamidomethyl / 57.0215)	HCD	8.05	1475.59	1475.59
	475	F.QC[+57.02146]IC[+57.02146]MPGYEGVY.C		F.QCICMPGYEGVY.C	QCICMPGYEGVY,FC,2@57.02146,4@57.02146		738.802	24.3401	575.6	controllerType=0 controllerNumber=1 scan=8167	7.9e-08	9e-08	0	0	0	0	1e-08	1.2e-08	7.1	493.7	493.7	2	738.801	0.52		1476.6	1476.6	Specific		13.5	>mN1ECD	1	7282	C2(Carbamidomethyl / 57.0215); C4(Carbamidomethyl / 57.0215)	HCD	7.05	1475.59	1475.59
	475	F.QC[+57.02146]IC[+57.02146]MPGYEGVY.C		F.QCICMPGYEGVY.C	QCICMPGYEGVY,FC,2@57.02146,4@57.02146		738.802	24.09	486	controllerType=0 controllerNumber=1 scan=8060	5.4e-07	6.2e-07	0	0	0	0	7.1e-08	8.1e-08	6.27	486	486	2	738.801	0.27		1476.6	1476.6	Specific		11.6	>mN1ECD	1	7159	C2(Carbamidomethyl / 57.0215); C4(Carbamidomethyl / 57.0215)	HCD	6.21	1475.59	1475.59
	487	Y.C[+57.02146]EINTDEC[+57.02146]ASSPC[+57.02146]LHNGHC[+57.02146]MDKINEF.Q		Y.CEINTDECASSPCLHNGHCMDKINEF.Q	CEINTDECASSPCLHNGHCMDKINEF,YQ,1@57.02146,8@57.02146,13@57.02146,19@57.02146		785.318	19.0207	1048.5	controllerType=0 controllerNumber=1 scan=5867	3.2e-16	3.6e-16	0	0	0	0	5.5e-17	6.3e-17	15.5	1048.5	1048.5	4	785.317	1.33		3138.25	3138.25	Specific		18.2	>mN1ECD	1	4583	C1(Carbamidomethyl / 57.0215); C8(Carbamidomethyl / 57.0215); C13(Carbamidomethyl / 57.0215); C19(Carbamidomethyl / 57.0215)	HCD	15.44	3137.24	3137.24
	487	Y.C[+57.02146]EINTDEC[+57.02146]ASSPC[+57.02146]LHNGHC[+57.02146]MDKINEF.Q		Y.CEINTDECASSPCLHNGHCMDKINEF.Q	CEINTDECASSPCLHNGHCMDKINEF,YQ,1@57.02146,8@57.02146,13@57.02146,19@57.02146		785.318	19.1555	618.2	controllerType=0 controllerNumber=1 scan=5925	5.9e-09	6.7e-09	0	0	0	0	6.3e-10	7.2e-10	8.23	618.2	618.2	4	785.317	0.47		3138.25	3138.25	Specific		13.8	>mN1ECD	1	4657	C1(Carbamidomethyl / 57.0215); C8(Carbamidomethyl / 57.0215); C13(Carbamidomethyl / 57.0215); C19(Carbamidomethyl / 57.0215)	HCD	8.17	3137.24	3137.24
	487	Y.C[+57.02146]EINTDEC[+57.02146]ASSPC[+57.02146]LHNGHC[+57.02146]MDKINEF.Q		Y.CEINTDECASSPCLHNGHCMDKINEF.Q	CEINTDECASSPCLHNGHCMDKINEF,YQ,1@57.02146,8@57.02146,13@57.02146,19@57.02146		785.318	18.9066	520.9	controllerType=0 controllerNumber=1 scan=5819	2.7e-07	3.1e-07	0	0	0	0	4.1e-08	4.7e-08	6.57	520.9	520.9	4	785.317	0.55		3138.25	3138.25	Specific		14.6	>mN1ECD	1	4529	C1(Carbamidomethyl / 57.0215); C8(Carbamidomethyl / 57.0215); C13(Carbamidomethyl / 57.0215); C19(Carbamidomethyl / 57.0215)	HCD	6.51	3137.24	3137.24
	487	Y.C[+57.02146]EINTDEC[+57.02146]ASSPC[+57.02146]LHNGHC[+57.02146]MDKINEF.Q		Y.CEINTDECASSPCLHNGHCMDKINEF.Q	CEINTDECASSPCLHNGHCMDKINEF,YQ,1@57.02146,8@57.02146,13@57.02146,19@57.02146		785.312	20.0815	428.1	controllerType=0 controllerNumber=1 scan=6321	7.5e-07	8.6e-07	0	0	0	0	8.4e-08	9.6e-08	6.12	428.1	428.1	4	785.317	-7.08		3138.23	3138.25	Specific		13.4	>mN1ECD	1	5120	C1(Carbamidomethyl / 57.0215); C8(Carbamidomethyl / 57.0215); C13(Carbamidomethyl / 57.0215); C19(Carbamidomethyl / 57.0215)	HCD	6.06	3137.22	3137.24
	513	F.QC[+57.02146]QC[+57.02146]PKGF.N		F.QCQCPKGF.N	QCQCPKGF,FN,2@57.02146,4@57.02146		512.721	12.9921	503.4	controllerType=0 controllerNumber=1 scan=3339	8.1e-07	9.2e-07	0	0	0	0	9.1e-08	1e-07	6.09	397.5	397.5	2	512.721	0.72		1024.43	1024.43	Specific		10.8	>mN1ECD	1	1546	C2(Carbamidomethyl / 57.0215); C4(Carbamidomethyl / 57.0215)	HCD	6.04	1023.43	1023.43
	513	F.QC[+57.02146]QC[+57.02146]PKGF.N		F.QCQCPKGF.N	QCQCPKGF,FN,2@57.02146,4@57.02146		512.721	12.7778	163.8	controllerType=0 controllerNumber=1 scan=3254	0.015	0.017	0	0	0	0	0.00089	0.001	1.83	163.8	163.8	2	512.721	-0.11		1024.43	1024.43	Specific		7.6	>mN1ECD	1	1454	C2(Carbamidomethyl / 57.0215); C4(Carbamidomethyl / 57.0215)	HCD	1.77	1023.43	1023.43
	513	F.QC[+57.02146]QC[+57.02146]PKGF.N		F.QCQCPKGF.N	QCQCPKGF,FN,2@57.02146,4@57.02146		512.722	12.6445	134.1	controllerType=0 controllerNumber=1 scan=3200	0.043	0.049	0	0	0	0	0.0027	0.0031	1.36	134.1	134.1	2	512.721	1.91		1024.44	1024.43	Specific		8.5	>mN1ECD	1	1396	C2(Carbamidomethyl / 57.0215); C4(Carbamidomethyl / 57.0215)	HCD	1.31	1023.43	1023.43
	513	F.QC[+57.02146]QC[+57.02146]PKGF.N		F.QCQCPKGF.N	QCQCPKGF,FN,2@57.02146,4@57.02146		512.721	12.561	97.3	controllerType=0 controllerNumber=1 scan=3165	0.027	0.031	0	0	0	0	0.0015	0.0017	1.57	97.3	97.3	2	512.721	0.24		1024.43	1024.43	Specific		6.5	>mN1ECD	1	1361	C2(Carbamidomethyl / 57.0215); C4(Carbamidomethyl / 57.0215)	HCD	1.51	1023.43	1023.43
	528	Y.DVDEC[+57.02146]ASTPC[+57.02146]KNGAKC[+57.02146]LDGPNTY.T		Y.DVDECASTPCKNGAKCLDGPNTY.T	DVDECASTPCKNGAKCLDGPNTY,YT,5@57.02146,10@57.02146,16@57.02146		858.028	17.069	351.2	controllerType=0 controllerNumber=1 scan=5037	1.4e-05	1.6e-05	0	0	0	0	1.4e-06	1.6e-06	4.86	351.2	351.2	3	858.03	-1.68		2572.07	2572.07	Specific		11.8	>mN1ECD	1	3589	C5(Carbamidomethyl / 57.0215); C10(Carbamidomethyl / 57.0215); C16(Carbamidomethyl / 57.0215)	HCD	4.8	2571.06	2571.07
	551	Y.TC[+57.02146]VC[+57.02146]TEGYTGT[+203.07937]HC[+57.02146]EVDIDEC[+57.02146]DPDPC[+57.02146]HY.G	T11(OGlycan / 203.0794)	Y.TCVCTEGYTGTHCEVDIDECDPDPCHY.G	TCVCTEGYTGTHCEVDIDECDPDPCHY,YG,2@57.02146,4@57.02146,11@203.07937,13@57.02146,20@57.02146,25@57.02146	HexNAc(1)	1165.1	19.9217	1091.8	controllerType=0 controllerNumber=1 scan=6253	5.9e-18	6.7e-18	0	0	0	0	1.5e-18	1.7e-18	17.23	1086.5	4.8	3	1165.1	1.1		3493.29	3493.29	Specific	11	34	>mN1ECD	1	5045	C2(Carbamidomethyl / 57.0215); C4(Carbamidomethyl / 57.0215); C13(Carbamidomethyl / 57.0215); C20(Carbamidomethyl / 57.0215); C25(Carbamidomethyl / 57.0215)	HCD	17.17	3492.29	3492.28
	551	Y.TC[+57.02146]VC[+57.02146]TEGYTGT[+203.07937]HC[+57.02146]EVDIDEC[+57.02146]DPDPC[+57.02146]HY.G	T11(OGlycan / 203.0794)	Y.TCVCTEGYTGTHCEVDIDECDPDPCHY.G	TCVCTEGYTGTHCEVDIDECDPDPCHY,YG,2@57.02146,4@57.02146,11@203.07937,13@57.02146,20@57.02146,25@57.02146	HexNAc(1)	1165.1	20.047	1081	controllerType=0 controllerNumber=1 scan=6306	5.9e-18	6.7e-18	0	0	0	0	2.4e-18	2.7e-18	17.23	1081	4.8	3	1165.1	0.26		3493.29	3493.29	Specific	11	32.8	>mN1ECD	1	5103	C2(Carbamidomethyl / 57.0215); C4(Carbamidomethyl / 57.0215); C13(Carbamidomethyl / 57.0215); C20(Carbamidomethyl / 57.0215); C25(Carbamidomethyl / 57.0215)	HCD	17.17	3492.28	3492.28
	551	Y.TC[+57.02146]VC[+57.02146]TEGYTGT[+203.07937]HC[+57.02146]EVDIDEC[+57.02146]DPDPC[+57.02146]HY.G	T11(OGlycan / 203.0794)	Y.TCVCTEGYTGTHCEVDIDECDPDPCHY.G	TCVCTEGYTGTHCEVDIDECDPDPCHY,YG,2@57.02146,4@57.02146,11@203.07937,13@57.02146,20@57.02146,25@57.02146	HexNAc(1)	1165.1	20.1848	1016	controllerType=0 controllerNumber=1 scan=6366	5.9e-17	6.7e-17	0	0	0	0	1.2e-17	1.3e-17	16.23	1016	3.3	3	1165.1	0.05		3493.29	3493.29	Specific	11	30.6	>mN1ECD	1	5176	C2(Carbamidomethyl / 57.0215); C4(Carbamidomethyl / 57.0215); C13(Carbamidomethyl / 57.0215); C20(Carbamidomethyl / 57.0215); C25(Carbamidomethyl / 57.0215)	HCD	16.17	3492.28	3492.28
	551	Y.TC[+57.02146]VC[+57.02146]TEGYTGT[+203.07937]HC[+57.02146]EVDIDEC[+57.02146]DPDPC[+57.02146]HY.G	T11(OGlycan / 203.0794)	Y.TCVCTEGYTGTHCEVDIDECDPDPCHY.G	TCVCTEGYTGTHCEVDIDECDPDPCHY,YG,2@57.02146,4@57.02146,11@203.07937,13@57.02146,20@57.02146,25@57.02146	HexNAc(1)	1165.1	19.8052	730	controllerType=0 controllerNumber=1 scan=6203	5.4e-10	6.1e-10	0	0	0	0	8.7e-11	1e-10	9.27	730	4.8	3	1165.1	2.15		3493.3	3493.29	Specific	11	28.6	>mN1ECD	1	4986	C2(Carbamidomethyl / 57.0215); C4(Carbamidomethyl / 57.0215); C13(Carbamidomethyl / 57.0215); C20(Carbamidomethyl / 57.0215); C25(Carbamidomethyl / 57.0215)	HCD	9.21	3492.29	3492.28
	551	Y.TC[+57.02146]VC[+57.02146]TEGYTGT[+203.07937]HC[+57.02146]EVDIDEC[+57.02146]DPDPC[+57.02146]HY.G	T11(OGlycan / 203.0794)	Y.TCVCTEGYTGTHCEVDIDECDPDPCHY.G	TCVCTEGYTGTHCEVDIDECDPDPCHY,YG,2@57.02146,4@57.02146,11@203.07937,13@57.02146,20@57.02146,25@57.02146	HexNAc(1)	1165.1	19.6736	664.2	controllerType=0 controllerNumber=1 scan=6147	5.9e-10	6.7e-10	0	0	0	0	1.1e-10	1.3e-10	9.23	664.2	4.8	3	1165.1	-0.26		3493.29	3493.29	Specific	11	27.9	>mN1ECD	1	4917	C2(Carbamidomethyl / 57.0215); C4(Carbamidomethyl / 57.0215); C13(Carbamidomethyl / 57.0215); C20(Carbamidomethyl / 57.0215); C25(Carbamidomethyl / 57.0215)	HCD	9.17	3492.28	3492.28
	551	Y.TC[+57.02146]VC[+57.02146]TEGYTGT[+203.07937]HC[+57.02146]EVDIDEC[+57.02146]DPDPC[+57.02146]HY.G	T11(OGlycan / 203.0794)	Y.TCVCTEGYTGTHCEVDIDECDPDPCHY.G	TCVCTEGYTGTHCEVDIDECDPDPCHY,YG,2@57.02146,4@57.02146,11@203.07937,13@57.02146,20@57.02146,25@57.02146	HexNAc(1)	874.079	20.0408	640.1	controllerType=0 controllerNumber=1 scan=6304	2.2e-07	2.6e-07	0	0	0	0	3.9e-08	4.4e-08	6.65	640.1	4.8	4	874.078	1.36		3493.3	3493.29	Specific	11	20.3	>mN1ECD	1	5101	C2(Carbamidomethyl / 57.0215); C4(Carbamidomethyl / 57.0215); C13(Carbamidomethyl / 57.0215); C20(Carbamidomethyl / 57.0215); C25(Carbamidomethyl / 57.0215)	HCD	8.59	3492.29	3492.28
	578	Y.GSC[+57.02146]KDGVAT[+146.05791]F.T	T9(OGlycan / 146.0579)	Y.GSCKDGVATF.T	GSCKDGVATF,YT,3@57.02146,9@146.05791	Fuc(1)	594.266	15.0959	264	controllerType=0 controllerNumber=1 scan=4209	0.00051	0.00058	0	0	0	0	3.1e-05	3.5e-05	3.29	264	5.9	2	594.266	0.7		1187.53	1187.52	Specific	9	9.7	>mN1ECD	1	2548	C3(Carbamidomethyl / 57.0215)	HCD	3.65	1186.52	1186.52
	578	Y.GSC[+57.02146]KDGVATF.T		Y.GSCKDGVATF.T	GSCKDGVATF,YT,3@57.02146		521.237	15.1151	635.7	controllerType=0 controllerNumber=1 scan=4217	1.1e-09	1.3e-09	0	0	0	0	2.4e-10	2.7e-10	8.95	635.7	635.7	2	521.237	0.84		1041.47	1041.47	Specific		11.8	>mN1ECD	1	2556	C3(Carbamidomethyl / 57.0215)	HCD	8.9	1040.46	1040.46
	578	Y.GSC[+57.02146]KDGVATF.T		Y.GSCKDGVATF.T	GSCKDGVATF,YT,3@57.02146		521.237	14.9874	614	controllerType=0 controllerNumber=1 scan=4163	1.2e-08	1.3e-08	0	0	0	0	1.9e-09	2.1e-09	7.93	614	614	2	521.237	0.84		1041.47	1041.47	Specific		11.1	>mN1ECD	1	2489	C3(Carbamidomethyl / 57.0215)	HCD	7.87	1040.46	1040.46
	578	Y.GSC[+57.02146]KDGVATF.T		Y.GSCKDGVATF.T	GSCKDGVATF,YT,3@57.02146		521.238	14.8678	378.4	controllerType=0 controllerNumber=1 scan=4112	1e-05	1.2e-05	0	0	0	0	1.3e-06	1.4e-06	4.98	378.4	378.4	2	521.237	1.19		1041.47	1041.47	Specific		11.1	>mN1ECD	1	2420	C3(Carbamidomethyl / 57.0215)	HCD	4.93	1040.46	1040.46
	578	Y.GSC[+57.02146]KDGVATF.T		Y.GSCKDGVATF.T	GSCKDGVATF,YT,3@57.02146		521.237	15.2318	338.6	controllerType=0 controllerNumber=1 scan=4266	7.8e-05	8.9e-05	0	0	0	0	7.4e-06	8.4e-06	4.11	338.6	338.6	2	521.237	0.02		1041.47	1041.47	Specific		9.7	>mN1ECD	1	2612	C3(Carbamidomethyl / 57.0215)	HCD	4.05	1040.46	1040.46
	578	Y.GSC[+57.02146]KDGVATF.T		Y.GSCKDGVATF.T	GSCKDGVATF,YT,3@57.02146		521.237	14.5642	187.1	controllerType=0 controllerNumber=1 scan=3985	0.0094	0.011	0	0	0	0	0.00051	0.00059	2.03	187.1	187.1	2	521.237	-0.33		1041.47	1041.47	Specific		7.9	>mN1ECD	1	2275	C3(Carbamidomethyl / 57.0215)	HCD	1.97	1040.46	1040.46
	578	Y.GSC[+57.02146]KDGVATF.T		Y.GSCKDGVATF.T	GSCKDGVATF,YT,3@57.02146		521.237	14.3182	26.5	controllerType=0 controllerNumber=1 scan=3883	0.029	0.033	0	0	0	0	0.0022	0.0025	1.53	26.5	26.5	2	521.237	0.37		1041.47	1041.47	Specific		5.7	>mN1ECD	1	2160	C3(Carbamidomethyl / 57.0215)	HCD	1.48	1040.46	1040.46
	701	F.TC[+57.02146]RC[+57.02146]PEGYHDPTC[+57.02146]L.S		F.TCRCPEGYHDPTCL.S	TCRCPEGYHDPTCL,FS,2@57.02146,4@57.02146,13@57.02146		589.242	15.8294	343.5	controllerType=0 controllerNumber=1 scan=4509	0.0013	0.0015	0	0	0	0	6.6e-05	7.5e-05	2.88	343.5	343.5	3	589.241	1.05		1765.71	1765.71	Specific		10	>mN1ECD	1	2898	C2(Carbamidomethyl / 57.0215); C4(Carbamidomethyl / 57.0215); C13(Carbamidomethyl / 57.0215)	HCD	2.82	1764.7	1764.7
	715	L.SEVNEC[+57.02146]NSNPC[+57.02146]IHGAC[+57.02146]RDGLNGY.K		L.SEVNECNSNPCIHGACRDGLNGY.K	SEVNECNSNPCIHGACRDGLNGY,LK,6@57.02146,11@57.02146,16@57.02146		875.029	17.1844	536.9	controllerType=0 controllerNumber=1 scan=5086	2e-07	2.2e-07	0	0	0	0	3.7e-08	4.2e-08	6.71	536.9	536.9	3	875.029	0.06		2623.07	2623.07	Specific		17.7	>mN1ECD	1	3650	C6(Carbamidomethyl / 57.0215); C11(Carbamidomethyl / 57.0215); C16(Carbamidomethyl / 57.0215)	HCD	6.65	2622.06	2622.06
	715	L.SEVNEC[+57.02146]NSNPC[+57.02146]IHGAC[+57.02146]RDGLNGY.K		L.SEVNECNSNPCIHGACRDGLNGY.K	SEVNECNSNPCIHGACRDGLNGY,LK,6@57.02146,11@57.02146,16@57.02146		875.028	17.3211	216.6	controllerType=0 controllerNumber=1 scan=5145	0.00048	0.00055	0	0	0	0	2.8e-05	3.2e-05	3.31	189.5	189.5	3	875.029	-1.48		2623.07	2623.07	Specific		11.4	>mN1ECD	1	3718	C6(Carbamidomethyl / 57.0215); C11(Carbamidomethyl / 57.0215); C16(Carbamidomethyl / 57.0215)	HCD	3.26	2622.06	2622.06
	738	Y.KC[+57.02146]DC[+57.02146]APGWSGTNC[+57.02146]DINNNEC[+57.02146]ES[+146.05791]NPC[+57.02146]VNGGTC[+57.02146]KDMTSGY.V	S22(OGlycan / 146.0579)	Y.KCDCAPGWSGTNCDINNNECESNPCVNGGTCKDMTSGY.V	KCDCAPGWSGTNCDINNNECESNPCVNGGTCKDMTSGY,YV,2@57.02146,4@57.02146,13@57.02146,20@57.02146,22@146.05791,25@57.02146,31@57.02146	Fuc(1)	1119.68	19.4128	457.6	controllerType=0 controllerNumber=1 scan=6035	8.2e-06	9.4e-06	0	0	0	0	1.1e-06	1.3e-06	5.08	457.6	4.8	4	1119.68	0.83		4475.7	4475.7	Specific	22	16.6	>mN1ECD	1	4787	C2(Carbamidomethyl / 57.0215); C4(Carbamidomethyl / 57.0215); C13(Carbamidomethyl / 57.0215); C20(Carbamidomethyl / 57.0215); C25(Carbamidomethyl / 57.0215); C31(Carbamidomethyl / 57.0215)	HCD	5.03	4474.69	4474.69
	738	Y.KC[+57.02146]DC[+57.02146]APGW.S		Y.KCDCAPGW.S	KCDCAPGW,YS,2@57.02146,4@57.02146		497.199	15.3456	413.9	controllerType=0 controllerNumber=1 scan=4305	2.2e-06	2.5e-06	0	0	0	0	3.4e-07	3.9e-07	5.67	413.9	413.9	2	497.2	-0.7		993.391	993.392	Specific		10.1	>mN1ECD	1	2642	C2(Carbamidomethyl / 57.0215); C4(Carbamidomethyl / 57.0215)	HCD	5.69	992.384	992.384
	738	Y.KC[+57.02146]DC[+57.02146]APGW.S		Y.KCDCAPGW.S	KCDCAPGW,YS,2@57.02146,4@57.02146		497.2	15.4643	364.7	controllerType=0 controllerNumber=1 scan=4353	8.1e-05	9.2e-05	0	0	0	0	8.2e-06	9.3e-06	4.09	364.7	364.7	2	497.2	0.16		993.392	993.392	Specific		9.4	>mN1ECD	1	2691	C2(Carbamidomethyl / 57.0215); C4(Carbamidomethyl / 57.0215)	HCD	4.15	992.385	992.384
	738	Y.KC[+57.02146]DC[+57.02146]APGW.S		Y.KCDCAPGW.S	KCDCAPGW,YS,2@57.02146,4@57.02146		497.2	15.234	240.2	controllerType=0 controllerNumber=1 scan=4267	0.0017	0.002	0	0	0	0	9.9e-05	0.00011	2.76	240.2	240.2	2	497.2	0.29		993.392	993.392	Specific		8.2	>mN1ECD	1	2613	C2(Carbamidomethyl / 57.0215); C4(Carbamidomethyl / 57.0215)	HCD	2.94	992.385	992.384
	738	Y.KC[+57.02146]DC[+57.02146]APGW.S		Y.KCDCAPGW.S	KCDCAPGW,YS,2@57.02146,4@57.02146		497.2	15.1023	184.8	controllerType=0 controllerNumber=1 scan=4212	0.0094	0.011	0	0	0	0	0.00055	0.00063	2.03	184.8	184.8	2	497.2	0.23		993.392	993.392	Specific		7.4	>mN1ECD	1	2552	C2(Carbamidomethyl / 57.0215); C4(Carbamidomethyl / 57.0215)	HCD	1.97	992.385	992.384
EGF20	746	W.SGTNC[+57.02146]DINNNEC[+57.02146]ES[+146.05791]NPC[+57.02146]VNGGTC[+57.02146]KDMTSGY.V	S14(OGlycan / 146.0579)	W.SGTNCDINNNECESNPCVNGGTCKDMTSGY.V	SGTNCDINNNECESNPCVNGGTCKDMTSGY,WV,5@57.02146,12@57.02146,14@146.05791,17@57.02146,23@57.02146	Fuc(1)	1167.78	18.1	415.7	controllerType=0 controllerNumber=1 scan=5475	6.3e-06	7.2e-06	0	0	0	0	8.6e-07	9.8e-07	5.2	415.7	7.2	3	1167.78	-2.32		3501.32	3501.32	Specific	14	18.4	>mN1ECD	1	4105	C5(Carbamidomethyl / 57.0215); C12(Carbamidomethyl / 57.0215); C17(Carbamidomethyl / 57.0215); C23(Carbamidomethyl / 57.0215)	HCD	5.22	3500.31	3500.32
EGF21	776	Y.VC[+57.02146]T[+349.13728]C[+57.02146]REGFSGPNC[+57.02146]QTNINEC[+57.02146]ASNPC[+57.02146]LNQGTC[+57.02146]IDDVAGY.K	T3(OGlycan / 349.1373)	Y.VCTCREGFSGPNCQTNINECASNPCLNQGTCIDDVAGY.K	VCTCREGFSGPNCQTNINECASNPCLNQGTCIDDVAGY,YK,2@57.02146,3@349.13728,4@57.02146,13@57.02146,20@57.02146,25@57.02146,31@57.02146	HexNAc(1)Fuc(1)	1172.73	22.4491	872.3	controllerType=0 controllerNumber=1 scan=7354	7.8e-13	8.9e-13	0	0	0	0	1.1e-13	1.3e-13	12.11	673.6	2.8	4	1172.73	0.99		4687.91	4687.9	Specific	3	18.8	>mN1ECD	1	6350	C2(Carbamidomethyl / 57.0215); C4(Carbamidomethyl / 57.0215); C13(Carbamidomethyl / 57.0215); C20(Carbamidomethyl / 57.0215); C25(Carbamidomethyl / 57.0215); C31(Carbamidomethyl / 57.0215)	HCD	12.05	4686.9	4686.9
EGF21	776	Y.VC[+57.02146]TC[+57.02146]REGFSGPNC[+57.02146]QTNINEC[+57.02146]AS[+349.13728]NPC[+57.02146]LNQGTC[+57.02146]IDDVAGY.K	S22(OGlycan / 349.1373)	Y.VCTCREGFSGPNCQTNINECASNPCLNQGTCIDDVAGY.K	VCTCREGFSGPNCQTNINECASNPCLNQGTCIDDVAGY,YK,2@57.02146,4@57.02146,13@57.02146,20@57.02146,22@349.13728,25@57.02146,31@57.02146	HexNAc(1)Fuc(1)	1172.73	22.3366	749.5	controllerType=0 controllerNumber=1 scan=7306	7.8e-10	8.9e-10	0	0	0	0	1.4e-10	1.6e-10	9.11	578.4	0	4	1172.73	0.05		4687.9	4687.9	Specific	22	17.9	>mN1ECD	1	6289	C2(Carbamidomethyl / 57.0215); C4(Carbamidomethyl / 57.0215); C13(Carbamidomethyl / 57.0215); C20(Carbamidomethyl / 57.0215); C25(Carbamidomethyl / 57.0215); C31(Carbamidomethyl / 57.0215)	HCD	9.05	4686.9	4686.9
EGF21	776	Y.VC[+57.02146]TC[+57.02146]REGFSGPNC[+57.02146]QTNINEC[+57.02146]AS[+349.13728]NPC[+57.02146]LNQGTC[+57.02146]IDDVAGY.K	S22(OGlycan / 349.1373)	Y.VCTCREGFSGPNCQTNINECASNPCLNQGTCIDDVAGY.K	VCTCREGFSGPNCQTNINECASNPCLNQGTCIDDVAGY,YK,2@57.02146,4@57.02146,13@57.02146,20@57.02146,22@349.13728,25@57.02146,31@57.02146	HexNAc(1)Fuc(1)	1563.31	22.4061	633.6	controllerType=0 controllerNumber=1 scan=7336	4.2e-07	4.8e-07	0	0	0	0	5.6e-08	6.4e-08	6.38	633.6	0	3	1563.31	1.42		4687.91	4687.9	Specific	22	23	>mN1ECD	1	6326	C2(Carbamidomethyl / 57.0215); C4(Carbamidomethyl / 57.0215); C13(Carbamidomethyl / 57.0215); C20(Carbamidomethyl / 57.0215); C25(Carbamidomethyl / 57.0215); C31(Carbamidomethyl / 57.0215)	HCD	7.32	4686.9	4686.9
EGF21	776	Y.VC[+57.02146]TC[+57.02146]REGF.S		Y.VCTCREGF.S	VCTCREGF,YS,2@57.02146,4@57.02146		514.718	13.8604	416.8	controllerType=0 controllerNumber=1 scan=3691	4.2e-06	4.8e-06	0	0	0	0	5.3e-07	6e-07	5.38	416.8	416.8	2	514.718	0.21		1028.43	1028.43	Specific		9.2	>mN1ECD	1	1931	C2(Carbamidomethyl / 57.0215); C4(Carbamidomethyl / 57.0215)	HCD	5.4	1027.42	1027.42
EGF21	776	Y.VC[+57.02146]TC[+57.02146]REGF.S		Y.VCTCREGF.S	VCTCREGF,YS,2@57.02146,4@57.02146		514.718	13.9659	266.1	controllerType=0 controllerNumber=1 scan=3735	0.0061	0.007	0	0	0	0	0.00039	0.00045	2.21	266.1	266.1	2	514.718	-0.5		1028.43	1028.43	Specific		7.1	>mN1ECD	1	1982	C2(Carbamidomethyl / 57.0215); C4(Carbamidomethyl / 57.0215)	HCD	2.39	1027.42	1027.42
EGF21	776	Y.VC[+57.02146]TC[+57.02146]REGF.S		Y.VCTCREGF.S	VCTCREGF,YS,2@57.02146,4@57.02146		514.717	14.0741	80.7	controllerType=0 controllerNumber=1 scan=3781	0.029	0.033	0	0	0	0	0.0019	0.0022	1.53	80.7	80.7	2	514.718	-1.45		1028.43	1028.43	Specific		5.8	>mN1ECD	1	2042	C2(Carbamidomethyl / 57.0215); C4(Carbamidomethyl / 57.0215)	HCD	1.48	1027.42	1027.42
EGF21	784	F.SGPNC[+57.02146]QTNINEC[+57.02146]AS[+349.13728]NPC[+57.02146]LNQGTC[+57.02146]IDDVAGY.K	S14(OGlycan / 349.1373)	F.SGPNCQTNINECASNPCLNQGTCIDDVAGY.K	SGPNCQTNINECASNPCLNQGTCIDDVAGY,FK,5@57.02146,12@57.02146,14@349.13728,17@57.02146,23@57.02146	HexNAc(1)Fuc(1)	1226.84	23.0245	715.9	controllerType=0 controllerNumber=1 scan=7601	4.9e-10	5.6e-10	0	0	0	0	7.5e-11	8.5e-11	9.31	608.8	8.8	3	1226.84	0.89		3678.5	3678.49	Specific	14	18.7	>mN1ECD	1	6641	C5(Carbamidomethyl / 57.0215); C12(Carbamidomethyl / 57.0215); C17(Carbamidomethyl / 57.0215); C23(Carbamidomethyl / 57.0215)	HCD	10.25	3677.49	3677.49
	814	Y.KC[+57.02146]NC[+57.02146]PLPY.T		Y.KCNCPLPY.T	KCNCPLPY,YT,2@57.02146,4@57.02146		526.239	16.4059	431.9	controllerType=0 controllerNumber=1 scan=4754	2.8e-06	3.2e-06	0	0	0	0	3.9e-07	4.5e-07	5.56	308.3	308.3	2	526.239	0.32		1051.47	1051.47	Specific		12.2	>mN1ECD	1	3206	C2(Carbamidomethyl / 57.0215); C4(Carbamidomethyl / 57.0215)	HCD	5.5	1050.46	1050.46
	814	Y.KC[+57.02146]NC[+57.02146]PLPY.T		Y.KCNCPLPY.T	KCNCPLPY,YT,2@57.02146,4@57.02146		526.239	16.2791	354.6	controllerType=0 controllerNumber=1 scan=4700	5.5e-05	6.3e-05	0	0	0	0	5.1e-06	5.9e-06	4.26	354.6	354.6	2	526.239	0.08		1051.47	1051.47	Specific		9.8	>mN1ECD	1	3143	C2(Carbamidomethyl / 57.0215); C4(Carbamidomethyl / 57.0215)	HCD	4.2	1050.46	1050.46
	854	F.SC[+57.02146]VC[+57.02146]PTGWQGQTC[+57.02146]EVDINEC[+57.02146]VKS[+146.05791]PC[+57.02146]RHGASC[+57.02146]QNTNGSY.R	S23(OGlycan / 146.0579)	F.SCVCPTGWQGQTCEVDINECVKSPCRHGASCQNTNGSY.R	SCVCPTGWQGQTCEVDINECVKSPCRHGASCQNTNGSY,FR,2@57.02146,4@57.02146,13@57.02146,20@57.02146,23@146.05791,25@57.02146,31@57.02146	Fuc(1)	1138.22	19.3657	391.3	controllerType=0 controllerNumber=1 scan=6015	1.8e-06	2.1e-06	0	0	0	0	2.6e-07	3e-07	5.74	391.3	3.6	4	1138.22	-0.58		4549.86	4549.86	Specific	23	19.2	>mN1ECD	1	4763	C2(Carbamidomethyl / 57.0215); C4(Carbamidomethyl / 57.0215); C13(Carbamidomethyl / 57.0215); C20(Carbamidomethyl / 57.0215); C25(Carbamidomethyl / 57.0215); C31(Carbamidomethyl / 57.0215)	HCD	5.8	4548.85	4548.86
	854	F.SC[+57.02146]VC[+57.02146]PTGW.Q		F.SCVCPTGW.Q	SCVCPTGW,FQ,2@57.02146,4@57.02146		483.694	20.3784	494.3	controllerType=0 controllerNumber=1 scan=6451	5.7e-06	6.5e-06	0	0	0	0	7.8e-07	8.9e-07	5.24	494.3	494.3	2	483.694	0.83		966.382	966.381	Specific		10.6	>mN1ECD	1	5276	C2(Carbamidomethyl / 57.0215); C4(Carbamidomethyl / 57.0215)	HCD	5.19	965.374	965.374
	854	F.SC[+57.02146]VC[+57.02146]PTGW.Q		F.SCVCPTGW.Q	SCVCPTGW,FQ,2@57.02146,4@57.02146		483.694	20.0771	396	controllerType=0 controllerNumber=1 scan=6319	3.8e-05	4.4e-05	0	0	0	0	4.2e-06	4.7e-06	4.41	396	396	2	483.694	0.07		966.381	966.381	Specific		8.9	>mN1ECD	1	5117	C2(Carbamidomethyl / 57.0215); C4(Carbamidomethyl / 57.0215)	HCD	4.36	965.374	965.374
	854	F.SC[+57.02146]VC[+57.02146]PTGW.Q		F.SCVCPTGW.Q	SCVCPTGW,FQ,2@57.02146,4@57.02146		483.694	20.5109	393.2	controllerType=0 controllerNumber=1 scan=6509	3.8e-05	4.4e-05	0	0	0	0	4.4e-06	5e-06	4.41	393.2	393.2	2	483.694	0.07		966.381	966.381	Specific		8.9	>mN1ECD	1	5348	C2(Carbamidomethyl / 57.0215); C4(Carbamidomethyl / 57.0215)	HCD	4.36	965.374	965.374
	854	F.SC[+57.02146]VC[+57.02146]PTGW.Q		F.SCVCPTGW.Q	SCVCPTGW,FQ,2@57.02146,4@57.02146		483.694	20.2349	353.1	controllerType=0 controllerNumber=1 scan=6388	0.00069	0.00079	0	0	0	0	4.2e-05	4.8e-05	3.16	353.1	353.1	2	483.694	0.38		966.381	966.381	Specific		8.2	>mN1ECD	1	5203	C2(Carbamidomethyl / 57.0215); C4(Carbamidomethyl / 57.0215)	HCD	3.22	965.374	965.374
	854	F.SC[+57.02146]VC[+57.02146]PTGW.Q		F.SCVCPTGW.Q	SCVCPTGW,FQ,2@57.02146,4@57.02146		483.694	19.7815	318.6	controllerType=0 controllerNumber=1 scan=6193	0.004	0.0046	0	0	0	0	0.00025	0.00028	2.4	318.6	318.6	2	483.694	-0.82		966.38	966.381	Specific		7.8	>mN1ECD	1	4972	C2(Carbamidomethyl / 57.0215); C4(Carbamidomethyl / 57.0215)	HCD	2.5	965.373	965.374
	854	F.SC[+57.02146]VC[+57.02146]PTGW.Q		F.SCVCPTGW.Q	SCVCPTGW,FQ,2@57.02146,4@57.02146		483.694	19.5428	313.2	controllerType=0 controllerNumber=1 scan=6091	0.0013	0.0015	0	0	0	0	7.2e-05	8.2e-05	2.88	313.2	313.2	2	483.694	0.32		966.381	966.381	Specific		8.2	>mN1ECD	1	4856	C2(Carbamidomethyl / 57.0215); C4(Carbamidomethyl / 57.0215)	HCD	2.99	965.374	965.374
	854	F.SC[+57.02146]VC[+57.02146]PTGW.Q		F.SCVCPTGW.Q	SCVCPTGW,FQ,2@57.02146,4@57.02146		483.694	19.8959	285.3	controllerType=0 controllerNumber=1 scan=6242	0.0033	0.0038	0	0	0	0	0.00018	0.00021	2.48	285.3	285.3	2	483.694	-0.18		966.381	966.381	Specific		8.4	>mN1ECD	1	5034	C2(Carbamidomethyl / 57.0215); C4(Carbamidomethyl / 57.0215)	HCD	2.58	965.373	965.374
EGF23	862	W.QGQTC[+57.02146]EVDINEC[+57.02146]VKS[+146.05791]PC[+57.02146]RHGASC[+57.02146]QNTNGSY.R	S15(OGlycan / 146.0579)	W.QGQTCEVDINECVKSPCRHGASCQNTNGSY.R	QGQTCEVDINECVKSPCRHGASCQNTNGSY,WR,5@57.02146,12@57.02146,15@146.05791,17@57.02146,23@57.02146	Fuc(1)	901.381	16.3524	847	controllerType=0 controllerNumber=1 scan=4731	7e-13	8e-13	0	0	0	0	7.3e-14	8.4e-14	12.16	847	4.6	4	901.38	0.4		3602.5	3602.5	Specific	15	16.1	>mN1ECD	1	3177	C5(Carbamidomethyl / 57.0215); C12(Carbamidomethyl / 57.0215); C17(Carbamidomethyl / 57.0215); C23(Carbamidomethyl / 57.0215)	HCD	12.1	3601.49	3601.49
EGF23	862	W.QGQTC[+57.02146]EVDINEC[+57.02146]VKS[+146.05791]PC[+57.02146]RHGASC[+57.02146]QNTNGSY.R	S15(OGlycan / 146.0579)	W.QGQTCEVDINECVKSPCRHGASCQNTNGSY.R	QGQTCEVDINECVKSPCRHGASCQNTNGSY,WR,5@57.02146,12@57.02146,15@146.05791,17@57.02146,23@57.02146	Fuc(1)	901.379	16.4964	284.2	controllerType=0 controllerNumber=1 scan=4793	0.00011	0.00013	0	0	0	0	9.2e-06	1.1e-05	3.94	284.2	7.2	4	901.38	-1.98		3602.49	3602.5	Specific	15	13.2	>mN1ECD	1	3253	C5(Carbamidomethyl / 57.0215); C12(Carbamidomethyl / 57.0215); C17(Carbamidomethyl / 57.0215); C23(Carbamidomethyl / 57.0215)	HCD	4.06	3601.49	3601.49
	892	Y.RC[+57.02146]LC[+57.02146]QAGY.T		Y.RCLCQAGY.T	RCLCQAGY,YT,2@57.02146,4@57.02146		514.226	13.6465	479.6	controllerType=0 controllerNumber=1 scan=3602	1.8e-06	2e-06	0	0	0	0	2.3e-07	2.7e-07	5.75	379.3	379.3	2	514.226	-0.15		1027.44	1027.44	Specific		10.2	>mN1ECD	1	1829	C2(Carbamidomethyl / 57.0215); C4(Carbamidomethyl / 57.0215)	HCD	5.69	1026.44	1026.44
	892	Y.RC[+57.02146]LC[+57.02146]QAGY.T		Y.RCLCQAGY.T	RCLCQAGY,YT,2@57.02146,4@57.02146		514.226	13.5283	455.6	controllerType=0 controllerNumber=1 scan=3552	1.8e-05	2.1e-05	0	0	0	0	2.1e-06	2.4e-06	4.74	356.6	356.6	2	514.226	0.21		1027.44	1027.44	Specific		10.6	>mN1ECD	1	1771	C2(Carbamidomethyl / 57.0215); C4(Carbamidomethyl / 57.0215)	HCD	4.68	1026.44	1026.44
	892	Y.RC[+57.02146]LC[+57.02146]QAGY.T		Y.RCLCQAGY.T	RCLCQAGY,YT,2@57.02146,4@57.02146		514.226	13.7539	353.6	controllerType=0 controllerNumber=1 scan=3647	0.00036	0.00041	0	0	0	0	2.6e-05	2.9e-05	3.44	274.2	274.2	2	514.226	-0.15		1027.44	1027.44	Specific		9.3	>mN1ECD	1	1879	C2(Carbamidomethyl / 57.0215); C4(Carbamidomethyl / 57.0215)	HCD	3.38	1026.44	1026.44
	895	L.C[+57.02146]QAGYTGRNC[+57.02146]ES[+349.13728]DIDDC[+57.02146]RPNPC[+57.02146]HNGGSC[+57.02146]TDGINTAF.C	S12(OGlycan / 349.1373)	L.CQAGYTGRNCESDIDDCRPNPCHNGGSCTDGINTAF.C	CQAGYTGRNCESDIDDCRPNPCHNGGSCTDGINTAF,LC,1@57.02146,10@57.02146,12@349.13728,17@57.02146,22@57.02146,28@57.02146	HexNAc(1)Fuc(1)	1107.19	18.6337	44.1	controllerType=0 controllerNumber=1 scan=5702	0.012	0.014	0	0	0	0	0.0006	0.00069	1.91	44.1	3.6	4	1107.19	-3.46		4425.73	4425.74	Specific	12	12.4	>mN1ECD	1	4382	C1(Carbamidomethyl / 57.0215); C10(Carbamidomethyl / 57.0215); C17(Carbamidomethyl / 57.0215); C22(Carbamidomethyl / 57.0215); C28(Carbamidomethyl / 57.0215)	HCD	1.85	4424.72	4424.74
EGF24	900	Y.T[+349.13728]GRNC[+57.02146]ESDIDDC[+57.02146]RPNPC[+57.02146]HNGGSC[+57.02146]TDGINTAF.C	T1(OGlycan / 349.1373)	Y.TGRNCESDIDDCRPNPCHNGGSCTDGINTAF.C	TGRNCESDIDDCRPNPCHNGGSCTDGINTAF,YC,1@349.13728,5@57.02146,12@57.02146,17@57.02146,23@57.02146	HexNAc(1)Fuc(1)	962.389	18.0629	529.9	controllerType=0 controllerNumber=1 scan=5459	3.2e-07	3.7e-07	0	0	0	0	4.4e-08	5.1e-08	6.49	529.9	2.6	4	962.389	0.64		3846.54	3846.53	Specific	1	16.1	>mN1ECD	1	4087	C5(Carbamidomethyl / 57.0215); C12(Carbamidomethyl / 57.0215); C17(Carbamidomethyl / 57.0215); C23(Carbamidomethyl / 57.0215)	HCD	6.44	3845.53	3845.53
EGF24	900	Y.TGRNC[+57.02146]ES[+349.13728]DIDDC[+57.02146]RPNPC[+57.02146]HNGGSC[+57.02146]TDGINTAF.C	S7(OGlycan / 349.1373)	Y.TGRNCESDIDDCRPNPCHNGGSCTDGINTAF.C	TGRNCESDIDDCRPNPCHNGGSCTDGINTAF,YC,5@57.02146,7@349.13728,12@57.02146,17@57.02146,23@57.02146	HexNAc(1)Fuc(1)	962.382	18.7004	177.8	controllerType=0 controllerNumber=1 scan=5731	0.00079	0.0009	0	0	0	0	4.6e-05	5.3e-05	3.1	177.8	2.5	4	962.389	-7.29		3846.51	3846.53	Specific	7	12.9	>mN1ECD	1	4417	C5(Carbamidomethyl / 57.0215); C12(Carbamidomethyl / 57.0215); C17(Carbamidomethyl / 57.0215); C23(Carbamidomethyl / 57.0215)	HCD	3.04	3845.5	3845.53
EGF24	900	Y.TGRNC[+57.02146]ESDIDDC[+57.02146]RPNPC[+57.02146]HNGGS[+349.13728]C[+57.02146]TDGINTAF.C	S22(OGlycan / 349.1373)	Y.TGRNCESDIDDCRPNPCHNGGSCTDGINTAF.C	TGRNCESDIDDCRPNPCHNGGSCTDGINTAF,YC,5@57.02146,12@57.02146,17@57.02146,22@349.13728,23@57.02146	HexNAc(1)Fuc(1)	962.389	18.2098	39.7	controllerType=0 controllerNumber=1 scan=5522	0.0013	0.0015	0	0	0	0	7.8e-05	8.9e-05	2.87	39.7	3.6	4	962.389	-0.25		3846.53	3846.53	Specific	22	11.8	>mN1ECD	1	4163	C5(Carbamidomethyl / 57.0215); C12(Carbamidomethyl / 57.0215); C17(Carbamidomethyl / 57.0215); C23(Carbamidomethyl / 57.0215)	HCD	2.81	3845.52	3845.53
	976	F.NGIHC[+57.02146]ENNTPDC[+57.02146]TESSC[+57.02146]F.N		F.NGIHCENNTPDCTESSCF.N	NGIHCENNTPDCTESSCF,FN,5@57.02146,12@57.02146,17@57.02146		1071.4	17.154	696.3	controllerType=0 controllerNumber=1 scan=5073	2.4e-09	2.8e-09	0	0	0	0	3e-10	3.5e-10	8.62	621.2	621.2	2	1071.4	1.41		2141.8	2141.8	Specific		22.5	>mN1ECD	1	3633	C5(Carbamidomethyl / 57.0215); C12(Carbamidomethyl / 57.0215); C17(Carbamidomethyl / 57.0215)	HCD	8.56	2140.79	2140.79
	976	F.NGIHC[+57.02146]ENNTPDC[+57.02146]TESSC[+57.02146]F.N		F.NGIHCENNTPDCTESSCF.N	NGIHCENNTPDCTESSCF,FN,5@57.02146,12@57.02146,17@57.02146		714.604	17.1518	504.4	controllerType=0 controllerNumber=1 scan=5072	2.2e-06	2.5e-06	0	0	0	0	3.5e-07	4e-07	5.66	504.4	504.4	3	714.603	0.86		2141.8	2141.8	Specific		15.4	>mN1ECD	1	3632	C5(Carbamidomethyl / 57.0215); C12(Carbamidomethyl / 57.0215); C17(Carbamidomethyl / 57.0215)	HCD	6.44	2140.79	2140.79
	976	F.NGIHC[+57.02146]ENNTPDC[+57.02146]TESSC[+57.02146]F.N		F.NGIHCENNTPDCTESSCF.N	NGIHCENNTPDCTESSCF,FN,5@57.02146,12@57.02146,17@57.02146		714.604	17.0282	385	controllerType=0 controllerNumber=1 scan=5019	2.8e-05	3.2e-05	0	0	0	0	3.2e-06	3.7e-06	4.55	385	385	3	714.603	1.37		2141.8	2141.8	Specific		14.1	>mN1ECD	1	3565	C5(Carbamidomethyl / 57.0215); C12(Carbamidomethyl / 57.0215); C17(Carbamidomethyl / 57.0215)	HCD	4.68	2140.79	2140.79
	976	F.NGIHC[+57.02146]ENNTPDC[+57.02146]TESSC[+57.02146]F.N		F.NGIHCENNTPDCTESSCF.N	NGIHCENNTPDCTESSCF,FN,5@57.02146,12@57.02146,17@57.02146		1071.4	17.0411	344	controllerType=0 controllerNumber=1 scan=5025	2.1e-05	2.4e-05	0	0	0	0	2.3e-06	2.6e-06	4.68	344	344	2	1071.4	0.04		2141.8	2141.8	Specific		15.3	>mN1ECD	1	3574	C5(Carbamidomethyl / 57.0215); C12(Carbamidomethyl / 57.0215); C17(Carbamidomethyl / 57.0215)	HCD	4.86	2140.79	2140.79
	976	F.NGIHC[+57.02146]ENNTPDC[+57.02146]TESSC[+57.02146]F.N		F.NGIHCENNTPDCTESSCF.N	NGIHCENNTPDCTESSCF,FN,5@57.02146,12@57.02146,17@57.02146		714.603	17.2888	127.1	controllerType=0 controllerNumber=1 scan=5131	0.052	0.059	0	0	0	0	0.0034	0.0039	1.29	127.1	127.1	3	714.603	-0.17		2141.8	2141.8	Specific		9.1	>mN1ECD	1	3702	C5(Carbamidomethyl / 57.0215); C12(Carbamidomethyl / 57.0215); C17(Carbamidomethyl / 57.0215)	HCD	1.23	2140.79	2140.79
EGF26	994	F.NGGTC[+57.02146]VDGINS[+146.05791]F.T	S11(OGlycan / 146.0579)	F.NGGTCVDGINSF.T	NGGTCVDGINSF,FT,5@57.02146,11@146.05791	Fuc(1)	693.797	21.2478	590.8	controllerType=0 controllerNumber=1 scan=6831	8.9e-06	1e-05	0	0	0	0	1.2e-06	1.4e-06	5.05	331.2	78.4	2	693.796	1.14		1386.59	1386.58	Specific	11	12.1	>mN1ECD	1	5720	C5(Carbamidomethyl / 57.0215)	HCD	4.99	1385.58	1385.58
EGF26	994	F.NGGTC[+57.02146]VDGINS[+146.05791]F.T	S11(OGlycan / 146.0579)	F.NGGTCVDGINSF.T	NGGTCVDGINSF,FT,5@57.02146,11@146.05791	Fuc(1)	693.796	21.3646	552.3	controllerType=0 controllerNumber=1 scan=6882	3.6e-07	4.1e-07	0	0	0	0	4.8e-08	5.5e-08	6.44	394	79	2	693.796	1.05		1386.59	1386.58	Specific	11	13.1	>mN1ECD	1	5780	C5(Carbamidomethyl / 57.0215)	HCD	6.38	1385.58	1385.58
EGF26	994	F.NGGTC[+57.02146]VDGINS[+146.05791]F.T	S11(OGlycan / 146.0579)	F.NGGTCVDGINSF.T	NGGTCVDGINSF,FT,5@57.02146,11@146.05791	Fuc(1)	693.796	21.1308	395.6	controllerType=0 controllerNumber=1 scan=6780	2.8e-05	3.1e-05	0	0	0	0	3.1e-06	3.5e-06	4.56	327.5	61.3	2	693.796	0.34		1386.58	1386.58	Specific	11	11.8	>mN1ECD	1	5664	C5(Carbamidomethyl / 57.0215)	HCD	4.5	1385.58	1385.58
EGF26	994	F.NGGTC[+57.02146]VDGINS[+146.05791]F.T	S11(OGlycan / 146.0579)	F.NGGTCVDGINSF.T	NGGTCVDGINSF,FT,5@57.02146,11@146.05791	Fuc(1)	693.795	20.8966	392.1	controllerType=0 controllerNumber=1 scan=6677	2.5e-05	2.9e-05	0	0	0	0	2.6e-06	3e-06	4.6	306.6	65.1	2	693.796	-0.54		1386.58	1386.58	Specific	11	11.3	>mN1ECD	1	5547	C5(Carbamidomethyl / 57.0215)	HCD	4.54	1385.58	1385.58
EGF26	994	F.NGGTC[+57.02146]VDGINS[+146.05791]F.T	S11(OGlycan / 146.0579)	F.NGGTCVDGINSF.T	NGGTCVDGINSF,FT,5@57.02146,11@146.05791	Fuc(1)	693.798	20.7599	389.3	controllerType=0 controllerNumber=1 scan=6617	0.00023	0.00026	0	0	0	0	1.7e-05	1.9e-05	3.64	322	71	2	693.796	2.55		1386.59	1386.58	Specific	11	11.8	>mN1ECD	1	5475	C5(Carbamidomethyl / 57.0215)	HCD	3.58	1385.58	1385.58
	1006	F.TC[+57.02146]LC[+57.02146]PPGFT[+203.07937]GSY.C	T9(OGlycan / 203.0794)	F.TCLCPPGFTGSY.C	TCLCPPGFTGSY,FC,2@57.02146,4@57.02146,9@203.07937	HexNAc(1)	781.829	22.808	659.1	controllerType=0 controllerNumber=1 scan=7508	7.9e-10	9e-10	0	0	0	0	1.6e-10	1.8e-10	9.1	659.1	0	2	781.829	0.27		1562.65	1562.65	Specific	9	16.3	>mN1ECD	1	6535	C2(Carbamidomethyl / 57.0215); C4(Carbamidomethyl / 57.0215)	HCD	9.05	1561.64	1561.64
	1006	F.TC[+57.02146]LC[+57.02146]PPGFT[+203.07937]GSY.C	T9(OGlycan / 203.0794)	F.TCLCPPGFTGSY.C	TCLCPPGFTGSY,FC,2@57.02146,4@57.02146,9@203.07937	HexNAc(1)	781.829	22.9343	642.5	controllerType=0 controllerNumber=1 scan=7562	7.9e-09	9e-09	0	0	0	0	9e-10	1e-09	8.1	642.5	0	2	781.829	0.51		1562.65	1562.65	Specific	9	17.8	>mN1ECD	1	6597	C2(Carbamidomethyl / 57.0215); C4(Carbamidomethyl / 57.0215)	HCD	8.05	1561.64	1561.64
	1006	F.TC[+57.02146]LC[+57.02146]PPGFT[+203.07937]GSY.C	T9(OGlycan / 203.0794)	F.TCLCPPGFTGSY.C	TCLCPPGFTGSY,FC,2@57.02146,4@57.02146,9@203.07937	HexNAc(1)	781.829	22.6792	573.5	controllerType=0 controllerNumber=1 scan=7453	7.9e-08	9e-08	0	0	0	0	9.4e-09	1.1e-08	7.1	573.5	0	2	781.829	0.04		1562.65	1562.65	Specific	9	17.4	>mN1ECD	1	6468	C2(Carbamidomethyl / 57.0215); C4(Carbamidomethyl / 57.0215)	HCD	7.05	1561.64	1561.64
	1006	F.T[+203.07937]C[+57.02146]LC[+57.02146]PPGFTGSY.C	T1(OGlycan / 203.0794)	F.TCLCPPGFTGSY.C	TCLCPPGFTGSY,FC,1@203.07937,2@57.02146,4@57.02146	HexNAc(1)	781.829	22.5553	313.2	controllerType=0 controllerNumber=1 scan=7400	5e-05	5.7e-05	0	0	0	0	4.9e-06	5.5e-06	4.3	313.2	1.4	2	781.829	0.74		1562.65	1562.65	Specific	1	11.8	>mN1ECD	1	6403	C2(Carbamidomethyl / 57.0215); C4(Carbamidomethyl / 57.0215)	HCD	4.25	1561.64	1561.64
EGF27	1021	Y.DVNEC[+57.02146]DS[+308.11073]RPC[+57.02146]LHGGTC[+57.02146]QDSYGTY.K	S7(OGlycan / 308.1107)	Y.DVNECDSRPCLHGGTCQDSYGTY.K	DVNECDSRPCLHGGTCQDSYGTY,YK,5@57.02146,7@308.11073,10@57.02146,16@57.02146	Hex(1)Fuc(1)	1000.39	17.8004	298.5	controllerType=0 controllerNumber=1 scan=5350	0.00081	0.00092	0	0	0	0	5e-05	5.7e-05	3.09	298.5	4.9	3	1000.39	3.15		2999.17	2999.16	Specific	7	15.2	>mN1ECD	1	3962	C5(Carbamidomethyl / 57.0215); C10(Carbamidomethyl / 57.0215); C16(Carbamidomethyl / 57.0215)	HCD	3.33	2998.16	2998.15
EGF27	1021	Y.DVNEC[+57.02146]DS[+146.05791]RPC[+57.02146]LHGGTC[+57.02146]QDSYGTY.K	S7(OGlycan / 146.0579)	Y.DVNECDSRPCLHGGTCQDSYGTY.K	DVNECDSRPCLHGGTCQDSYGTY,YK,5@57.02146,7@146.05791,10@57.02146,16@57.02146	Fuc(1)	946.375	17.8915	718.3	controllerType=0 controllerNumber=1 scan=5389	4.3e-11	4.9e-11	0	0	0	0	2.9e-12	3.3e-12	10.37	611.4	0.2	3	946.374	0.52		2837.11	2837.11	Specific	7	18.1	>mN1ECD	1	4006	C5(Carbamidomethyl / 57.0215); C10(Carbamidomethyl / 57.0215); C16(Carbamidomethyl / 57.0215)	HCD	10.31	2836.1	2836.1
EGF27	1021	Y.DVNEC[+57.02146]DSRPC[+57.02146]LHGGT[+146.05791]C[+57.02146]QDSYGTY.K	T15(OGlycan / 146.0579)	Y.DVNECDSRPCLHGGTCQDSYGTY.K	DVNECDSRPCLHGGTCQDSYGTY,YK,5@57.02146,10@57.02146,15@146.05791,16@57.02146	Fuc(1)	946.374	17.7682	680.1	controllerType=0 controllerNumber=1 scan=5336	4.3e-10	4.9e-10	0	0	0	0	5.2e-11	5.9e-11	9.37	564.3	0.4	3	946.374	-0.25		2837.11	2837.11	Specific	15	20.3	>mN1ECD	1	3944	C5(Carbamidomethyl / 57.0215); C10(Carbamidomethyl / 57.0215); C16(Carbamidomethyl / 57.0215)	HCD	9.31	2836.1	2836.1
EGF27	1021	Y.DVNEC[+57.02146]DS[+146.05791]RPC[+57.02146]LHGGTC[+57.02146]QDSYGTY.K	S7(OGlycan / 146.0579)	Y.DVNECDSRPCLHGGTCQDSYGTY.K	DVNECDSRPCLHGGTCQDSYGTY,YK,5@57.02146,7@146.05791,10@57.02146,16@57.02146	Fuc(1)	946.375	17.6508	303.2	controllerType=0 controllerNumber=1 scan=5286	2.7e-05	3.1e-05	0	0	0	0	2.7e-06	3.1e-06	4.57	303.2	3.7	3	946.374	1.17		2837.11	2837.11	Specific	7	13.2	>mN1ECD	1	3888	C5(Carbamidomethyl / 57.0215); C10(Carbamidomethyl / 57.0215); C16(Carbamidomethyl / 57.0215)	HCD	4.51	2836.1	2836.1
EGF27	1021	Y.DVNEC[+57.02146]DS[+146.05791]RPC[+57.02146]LHGGTC[+57.02146]QDSYGTY.K	S7(OGlycan / 146.0579)	Y.DVNECDSRPCLHGGTCQDSYGTY.K	DVNECDSRPCLHGGTCQDSYGTY,YK,5@57.02146,7@146.05791,10@57.02146,16@57.02146	Fuc(1)	946.375	17.5263	246	controllerType=0 controllerNumber=1 scan=5233	0.00025	0.00029	0	0	0	0	1.9e-05	2.2e-05	3.6	246	3.7	3	946.374	0.59		2837.11	2837.11	Specific	7	12.4	>mN1ECD	1	3826	C5(Carbamidomethyl / 57.0215); C10(Carbamidomethyl / 57.0215); C16(Carbamidomethyl / 57.0215)	HCD	3.54	2836.1	2836.1
EGF27	1021	Y.DVNEC[+57.02146]DS[+146.05791]RPC[+57.02146]LHGGTC[+57.02146]QDSYGTY.K	S7(OGlycan / 146.0579)	Y.DVNECDSRPCLHGGTCQDSYGTY.K	DVNECDSRPCLHGGTCQDSYGTY,YK,5@57.02146,7@146.05791,10@57.02146,16@57.02146	Fuc(1)	946.374	18.2055	240.4	controllerType=0 controllerNumber=1 scan=5520	0.00025	0.00029	0	0	0	0	2e-05	2.3e-05	3.6	240.4	3.7	3	946.374	-0.44		2837.11	2837.11	Specific	7	12.7	>mN1ECD	1	4161	C5(Carbamidomethyl / 57.0215); C10(Carbamidomethyl / 57.0215); C16(Carbamidomethyl / 57.0215)	HCD	3.54	2836.1	2836.1
EGF27	1021	Y.DVNEC[+57.02146]DS[+146.05791]RPC[+57.02146]LHGGTC[+57.02146]QDSY.G	S7(OGlycan / 146.0579)	Y.DVNECDSRPCLHGGTCQDSY.G	DVNECDSRPCLHGGTCQDSY,YG,5@57.02146,7@146.05791,10@57.02146,16@57.02146	Fuc(1)	839.332	16.3457	323.1	controllerType=0 controllerNumber=1 scan=4729	0.0015	0.0017	0	0	0	0	9.1e-05	0.0001	2.84	323.1	6.1	3	839.33	2.3		2515.98	2515.98	Specific	7	13.6	>mN1ECD	1	3176	C5(Carbamidomethyl / 57.0215); C10(Carbamidomethyl / 57.0215); C16(Carbamidomethyl / 57.0215)	HCD	2.9	2514.97	2514.97
	1044	Y.KC[+57.02146]T[+203.07937]C[+57.02146]PQGYTGL.N	T3(OGlycan / 203.0794)	Y.KCTCPQGYTGL.N	KCTCPQGYTGL,YN,2@57.02146,3@203.07937,4@57.02146	HexNAc(1)	744.329	15.8208	391	controllerType=0 controllerNumber=1 scan=4505	1.8e-07	2.1e-07	0	0	0	0	3.1e-08	3.5e-08	6.74	391	11.3	2	744.329	0.55		1487.65	1487.65	Specific	3	15.9	>mN1ECD	1	2891	C2(Carbamidomethyl / 57.0215); C4(Carbamidomethyl / 57.0215)	HCD	6.68	1486.64	1486.64
	1044	Y.KC[+57.02146]T[+203.07937]C[+57.02146]PQGYTGL.N	T3(OGlycan / 203.0794)	Y.KCTCPQGYTGL.N	KCTCPQGYTGL,YN,2@57.02146,3@203.07937,4@57.02146	HexNAc(1)	744.329	15.9415	315.7	controllerType=0 controllerNumber=1 scan=4556	7e-06	8e-06	0	0	0	0	9.5e-07	1.1e-06	5.15	315.7	11.3	2	744.329	0.47		1487.65	1487.65	Specific	3	14	>mN1ECD	1	2956	C2(Carbamidomethyl / 57.0215); C4(Carbamidomethyl / 57.0215)	HCD	5.1	1486.64	1486.64
	1044	Y.KC[+57.02146]T[+203.07937]C[+57.02146]PQGYTGL.N	T3(OGlycan / 203.0794)	Y.KCTCPQGYTGL.N	KCTCPQGYTGL,YN,2@57.02146,3@203.07937,4@57.02146	HexNAc(1)	744.33	15.6979	112.3	controllerType=0 controllerNumber=1 scan=4453	0.023	0.027	0	0	0	0	0.0013	0.0015	1.63	112.3	11.3	2	744.329	1.45		1487.65	1487.65	Specific	3	9.2	>mN1ECD	1	2828	C2(Carbamidomethyl / 57.0215); C4(Carbamidomethyl / 57.0215)	HCD	1.58	1486.65	1486.64
	1044	Y.KC[+57.02146]TC[+57.02146]PQGY.T		Y.KCTCPQGY.T	KCTCPQGY,YT,2@57.02146,4@57.02146		507.212	10.9742	99.1	controllerType=0 controllerNumber=1 scan=2570	0.015	0.017	0	0	0	0	0.00077	0.00088	1.83	99.1	99.1	2	507.213	-0.43		1013.42	1013.42	Specific		7.7	>mN1ECD	1	766	C2(Carbamidomethyl / 57.0215); C4(Carbamidomethyl / 57.0215)	HCD	1.77	1012.41	1012.41
	1044	Y.KC[+57.02146]TC[+57.02146]PQGY.T		Y.KCTCPQGY.T	KCTCPQGY,YT,2@57.02146,4@57.02146		507.212	10.8703	7	controllerType=0 controllerNumber=1 scan=2530	0.049	0.056	0	0	0	0	0.0032	0.0037	1.31	7	7	2	507.213	-0.19		1013.42	1013.42	Specific		5.5	>mN1ECD	1	730	C2(Carbamidomethyl / 57.0215); C4(Carbamidomethyl / 57.0215)	HCD	1.25	1012.41	1012.41
	1052	Y.TGLNC[+57.02146]QNLVRW.C		Y.TGLNCQNLVRW.C	TGLNCQNLVRW,YC,5@57.02146		680.843	21.8238	775.5	controllerType=0 controllerNumber=1 scan=7081	1.1e-12	1.3e-12	0	0	0	0	2.1e-13	2.4e-13	11.95	775.5	775.5	2	680.843	0.44		1360.68	1360.68	Specific		13.4	>mN1ECD	1	6027	C5(Carbamidomethyl / 57.0215)	HCD	11.9	1359.67	1359.67
	1052	Y.TGLNC[+57.02146]QNLVRW.C		Y.TGLNCQNLVRW.C	TGLNCQNLVRW,YC,5@57.02146		680.844	21.9481	706.8	controllerType=0 controllerNumber=1 scan=7135	1.1e-11	1.3e-11	0	0	0	0	1.2e-12	1.3e-12	10.95	706.8	706.8	2	680.843	0.62		1360.68	1360.68	Specific		12.3	>mN1ECD	1	6090	C5(Carbamidomethyl / 57.0215)	HCD	10.9	1359.67	1359.67
	1052	Y.TGLNC[+57.02146]QNLVRW.C		Y.TGLNCQNLVRW.C	TGLNCQNLVRW,YC,5@57.02146		680.843	21.7022	697.5	controllerType=0 controllerNumber=1 scan=7028	1.1e-10	1.3e-10	0	0	0	0	2.7e-11	3.1e-11	9.95	697.5	697.5	2	680.843	-0.46		1360.68	1360.68	Specific		12.7	>mN1ECD	1	5967	C5(Carbamidomethyl / 57.0215)	HCD	9.9	1359.67	1359.67
	1052	Y.TGLNC[+57.02146]QNLVRW.C		Y.TGLNCQNLVRW.C	TGLNCQNLVRW,YC,5@57.02146		680.843	21.5771	679.9	controllerType=0 controllerNumber=1 scan=6974	1.1e-10	1.3e-10	0	0	0	0	2.5e-11	2.8e-11	9.95	679.9	679.9	2	680.843	-0.19		1360.68	1360.68	Specific		14	>mN1ECD	1	5897	C5(Carbamidomethyl / 57.0215)	HCD	9.9	1359.67	1359.67
	1052	Y.TGLNC[+57.02146]QNLVRW.C		Y.TGLNCQNLVRW.C	TGLNCQNLVRW,YC,5@57.02146		680.844	21.325	665.3	controllerType=0 controllerNumber=1 scan=6865	1.1e-10	1.3e-10	0	0	0	0	2.2e-11	2.5e-11	9.95	665.3	665.3	2	680.843	0.98		1360.68	1360.68	Specific		13.8	>mN1ECD	1	5760	C5(Carbamidomethyl / 57.0215)	HCD	9.9	1359.67	1359.67
	1052	Y.TGLNC[+57.02146]QNLVRW.C		Y.TGLNCQNLVRW.C	TGLNCQNLVRW,YC,5@57.02146		680.844	21.4478	650.5	controllerType=0 controllerNumber=1 scan=6918	6e-10	6.8e-10	0	0	0	0	1.2e-10	1.4e-10	9.23	650.5	650.5	2	680.843	1.25		1360.68	1360.68	Specific		12.4	>mN1ECD	1	5826	C5(Carbamidomethyl / 57.0215)	HCD	9.17	1359.67	1359.67
	1052	Y.TGLNC[+57.02146]QNLVRW.C		Y.TGLNCQNLVRW.C	TGLNCQNLVRW,YC,5@57.02146		680.844	21.2003	618.6	controllerType=0 controllerNumber=1 scan=6810	2e-08	2.3e-08	0	0	0	0	2.2e-09	2.5e-09	7.69	618.6	618.6	2	680.843	1.61		1360.68	1360.68	Specific		11.5	>mN1ECD	1	5696	C5(Carbamidomethyl / 57.0215)	HCD	7.64	1359.67	1359.67
	1052	Y.TGLNC[+57.02146]QNLVRW.C		Y.TGLNCQNLVRW.C	TGLNCQNLVRW,YC,5@57.02146		680.843	22.0925	597.1	controllerType=0 controllerNumber=1 scan=7199	1.1e-08	1.3e-08	0	0	0	0	1.5e-09	1.8e-09	7.95	597.1	597.1	2	680.843	0.08		1360.68	1360.68	Specific		13.8	>mN1ECD	1	6172	C5(Carbamidomethyl / 57.0215)	HCD	7.9	1359.67	1359.67
	1052	Y.TGLNC[+57.02146]QNL.V		Y.TGLNCQNL.V	TGLNCQNL,YV,5@57.02146		460.219	17.6141	332.8	controllerType=0 controllerNumber=1 scan=5270	0.00055	0.00063	0	0	0	0	3.3e-05	3.8e-05	3.26	332.8	332.8	2	460.219	0.57		919.431	919.43	Specific		10.1	>mN1ECD	1	3871	C5(Carbamidomethyl / 57.0215)	HCD	3.32	918.423	918.423
	1055	L.NC[+57.02146]QNLVRW.C		L.NCQNLVRW.C	NCQNLVRW,LC,2@57.02146		545.267	19.1983	494.8	controllerType=0 controllerNumber=1 scan=5943	7.7e-08	8.8e-08	0	0	0	0	8.4e-09	9.6e-09	7.12	494.8	494.8	2	545.266	1.11		1089.53	1089.53	Specific		11.6	>mN1ECD	1	4678	C2(Carbamidomethyl / 57.0215)	HCD	7.23	1088.52	1088.52
	1055	L.NC[+57.02146]QNLVRW.C		L.NCQNLVRW.C	NCQNLVRW,LC,2@57.02146		545.267	19.0739	488.8	controllerType=0 controllerNumber=1 scan=5890	7.7e-08	8.8e-08	0	0	0	0	7.4e-09	8.4e-09	7.12	488.8	488.8	2	545.266	0.55		1089.53	1089.53	Specific		13.1	>mN1ECD	1	4611	C2(Carbamidomethyl / 57.0215)	HCD	7.23	1088.52	1088.52
	1055	L.NC[+57.02146]QNLVRW.C		L.NCQNLVRW.C	NCQNLVRW,LC,2@57.02146		545.265	18.8201	465.2	controllerType=0 controllerNumber=1 scan=5782	1.2e-07	1.3e-07	0	0	0	0	1.6e-08	1.8e-08	6.93	465.2	465.2	2	545.266	-2.47		1089.52	1089.53	Specific		11.7	>mN1ECD	1	4480	C2(Carbamidomethyl / 57.0215)	HCD	7.06	1088.52	1088.52
	1055	L.NC[+57.02146]QNLVRW.C		L.NCQNLVRW.C	NCQNLVRW,LC,2@57.02146		545.266	18.9434	457.9	controllerType=0 controllerNumber=1 scan=5834	1.2e-07	1.3e-07	0	0	0	0	1.7e-08	2e-08	6.93	457.9	457.9	2	545.266	-1.02		1089.52	1089.53	Specific		13.7	>mN1ECD	1	4543	C2(Carbamidomethyl / 57.0215)	HCD	7.06	1088.52	1088.52
	1055	L.NC[+57.02146]QNLVRW.C		L.NCQNLVRW.C	NCQNLVRW,LC,2@57.02146		545.265	18.6939	413.5	controllerType=0 controllerNumber=1 scan=5728	1.4e-07	1.6e-07	0	0	0	0	2.4e-08	2.7e-08	6.85	413.5	413.5	2	545.266	-2.14		1089.52	1089.53	Specific		12.6	>mN1ECD	1	4413	C2(Carbamidomethyl / 57.0215)	HCD	6.87	1088.52	1088.52
	1055	L.NC[+57.02146]QNLVRW.C		L.NCQNLVRW.C	NCQNLVRW,LC,2@57.02146		545.266	18.567	395.9	controllerType=0 controllerNumber=1 scan=5674	1.8e-07	2.1e-07	0	0	0	0	3.5e-08	4e-08	6.74	395.9	395.9	2	545.266	-0.46		1089.53	1089.53	Specific		13.2	>mN1ECD	1	4347	C2(Carbamidomethyl / 57.0215)	HCD	6.79	1088.52	1088.52
	1055	L.NC[+57.02146]QNLVRW.C		L.NCQNLVRW.C	NCQNLVRW,LC,2@57.02146		545.267	18.4362	395.3	controllerType=0 controllerNumber=1 scan=5618	1.8e-07	2.1e-07	0	0	0	0	3.3e-08	3.8e-08	6.74	395.3	395.3	2	545.266	0.1		1089.53	1089.53	Specific		12	>mN1ECD	1	4278	C2(Carbamidomethyl / 57.0215)	HCD	6.79	1088.52	1088.52
	1063	W.C[+57.02146]DSAPC[+57.02146]KNGGRC[+57.02146]W.Q		W.CDSAPCKNGGRCW.Q	CDSAPCKNGGRCW,WQ,1@57.02146,6@57.02146,12@57.02146		523.212	12.638	176.7	controllerType=0 controllerNumber=1 scan=3197	0.0022	0.0026	0	0	0	0	0.00013	0.00015	2.65	176.7	176.7	3	523.212	1.79		1567.62	1567.62	Specific		11.8	>mN1ECD	1	1391	C1(Carbamidomethyl / 57.0215); C6(Carbamidomethyl / 57.0215); C12(Carbamidomethyl / 57.0215)	HCD	2.59	1566.62	1566.61
	1082	Y.HC[+57.02146]EC[+57.02146]RSGW.T		Y.HCECRSGW.T	HCECRSGW,YT,2@57.02146,4@57.02146		546.211	10.4565	426.1	controllerType=0 controllerNumber=1 scan=2376	9.3e-07	1.1e-06	0	0	0	0	1.1e-07	1.2e-07	6.03	426.1	426.1	2	546.211	0.05		1091.41	1091.41	Specific		11.4	>mN1ECD	1	588	C2(Carbamidomethyl / 57.0215); C4(Carbamidomethyl / 57.0215)	HCD	5.98	1090.41	1090.41
	1082	Y.HC[+57.02146]EC[+57.02146]RSGW.T		Y.HCECRSGW.T	HCECRSGW,YT,2@57.02146,4@57.02146		546.211	10.3411	396	controllerType=0 controllerNumber=1 scan=2332	1.8e-05	2.1e-05	0	0	0	0	2e-06	2.3e-06	4.74	396	396	2	546.211	-0.17		1091.41	1091.41	Specific		10.3	>mN1ECD	1	545	C2(Carbamidomethyl / 57.0215); C4(Carbamidomethyl / 57.0215)	HCD	4.68	1090.41	1090.41
	1082	Y.HC[+57.02146]EC[+57.02146]RSGW.T		Y.HCECRSGW.T	HCECRSGW,YT,2@57.02146,4@57.02146		546.211	10.2372	265.1	controllerType=0 controllerNumber=1 scan=2304	0.006	0.0068	0	0	0	0	0.00034	0.00039	2.22	265.1	265.1	2	546.211	0.39		1091.41	1091.41	Specific		9.6	>mN1ECD	1	530	C2(Carbamidomethyl / 57.0215); C4(Carbamidomethyl / 57.0215)	HCD	2.17	1090.41	1090.41
	1082	Y.HC[+57.02146]EC[+57.02146]RSGW.T		Y.HCECRSGW.T	HCECRSGW,YT,2@57.02146,4@57.02146		546.21	10.1345	221.9	controllerType=0 controllerNumber=1 scan=2272	0.014	0.016	0	0	0	0	0.00071	0.00081	1.85	221.9	221.9	2	546.211	-0.84		1091.41	1091.41	Specific		8.6	>mN1ECD	1	504	C2(Carbamidomethyl / 57.0215); C4(Carbamidomethyl / 57.0215)	HCD	1.79	1090.41	1090.41
	1082	Y.HC[+57.02146]EC[+57.02146]RSGW.T		Y.HCECRSGW.T	HCECRSGW,YT,2@57.02146,4@57.02146		546.211	10.0273	78.5	controllerType=0 controllerNumber=1 scan=2241	0.045	0.051	0	0	0	0	0.0029	0.0033	1.35	78.5	78.5	2	546.211	0.17		1091.41	1091.41	Specific		7.8	>mN1ECD	1	485	C2(Carbamidomethyl / 57.0215); C4(Carbamidomethyl / 57.0215)	HCD	1.29	1090.41	1090.41
	1090	W.TGVNC[+57.02146]DVL.S		W.TGVNCDVL.S	TGVNCDVL,WS,5@57.02146		439.208	19.07	448.5	controllerType=0 controllerNumber=1 scan=5888	8.4e-07	9.5e-07	0	0	0	0	9.9e-08	1.1e-07	6.08	448.5	448.5	2	439.208	1.11		877.409	877.408	Specific		11.2	>mN1ECD	1	4609	C5(Carbamidomethyl / 57.0215)	HCD	6.02	876.402	876.401
	1090	W.TGVNC[+57.02146]DVL.S		W.TGVNCDVL.S	TGVNCDVL,WS,5@57.02146		439.208	18.9456	262.5	controllerType=0 controllerNumber=1 scan=5835	0.006	0.0068	0	0	0	0	0.00036	0.00042	2.22	262.5	262.5	2	439.208	0.48		877.409	877.408	Specific		8.2	>mN1ECD	1	4544	C5(Carbamidomethyl / 57.0215)	HCD	2.17	876.402	876.401
	1098	L.SVSC[+57.02146]EVAAQKRGIDVTLL.C		L.SVSCEVAAQKRGIDVTLL.C	SVSCEVAAQKRGIDVTLL,LC,4@57.02146		649.351	20.7839	542.5	controllerType=0 controllerNumber=1 scan=6627	4e-06	4.6e-06	0	0	0	0	4.7e-07	5.4e-07	5.39	319.3	319.3	3	649.351	0.37		1946.04	1946.04	Specific		14.3	>mN1ECD	1	5486	C4(Carbamidomethyl / 57.0215)	HCD	5.34	1945.03	1945.03
	1098	L.SVSC[+57.02146]EVAAQKRGIDVTLL.C		L.SVSCEVAAQKRGIDVTLL.C	SVSCEVAAQKRGIDVTLL,LC,4@57.02146		649.351	20.6578	526.2	controllerType=0 controllerNumber=1 scan=6572	4.4e-06	5e-06	0	0	0	0	5.6e-07	6.4e-07	5.36	342.7	342.7	3	649.351	0.37		1946.04	1946.04	Specific		14.2	>mN1ECD	1	5424	C4(Carbamidomethyl / 57.0215)	HCD	5.3	1945.03	1945.03
	1098	L.SVSC[+57.02146]EVAAQKRGIDVTLL.C		L.SVSCEVAAQKRGIDVTLL.C	SVSCEVAAQKRGIDVTLL,LC,4@57.02146		649.351	21.0299	522.7	controllerType=0 controllerNumber=1 scan=6735	4e-06	4.6e-06	0	0	0	0	5e-07	5.7e-07	5.39	298.7	298.7	3	649.351	-0.29		1946.04	1946.04	Specific		14.8	>mN1ECD	1	5614	C4(Carbamidomethyl / 57.0215)	HCD	5.34	1945.03	1945.03
	1098	L.SVSC[+57.02146]EVAAQKRGIDVTLL.C		L.SVSCEVAAQKRGIDVTLL.C	SVSCEVAAQKRGIDVTLL,LC,4@57.02146		649.351	20.905	502.2	controllerType=0 controllerNumber=1 scan=6680	6.1e-06	6.9e-06	0	0	0	0	8.2e-07	9.3e-07	5.22	308.3	308.3	3	649.351	0.37		1946.04	1946.04	Specific		14.3	>mN1ECD	1	5549	C4(Carbamidomethyl / 57.0215)	HCD	5.16	1945.03	1945.03
	1098	L.SVSC[+57.02146]EVAAQKRGIDVTLL.C		L.SVSCEVAAQKRGIDVTLL.C	SVSCEVAAQKRGIDVTLL,LC,4@57.02146		649.351	20.5065	450.7	controllerType=0 controllerNumber=1 scan=6507	0.00013	0.00015	0	0	0	0	1.1e-05	1.2e-05	3.89	287.6	287.6	3	649.351	1.12		1946.04	1946.04	Specific		12.1	>mN1ECD	1	5346	C4(Carbamidomethyl / 57.0215)	HCD	3.83	1945.03	1945.03
	1098	L.SVSC[+57.02146]EVAAQKRGIDVTLL.C		L.SVSCEVAAQKRGIDVTLL.C	SVSCEVAAQKRGIDVTLL,LC,4@57.02146		649.351	20.3935	424.7	controllerType=0 controllerNumber=1 scan=6458	3e-05	3.5e-05	0	0	0	0	3.4e-06	3.9e-06	4.52	250.6	250.6	3	649.351	1.02		1946.04	1946.04	Specific		13.2	>mN1ECD	1	5287	C4(Carbamidomethyl / 57.0215)	HCD	4.46	1945.03	1945.03
	1098	L.SVSC[+57.02146]EVAAQKRGIDVTLL.C		L.SVSCEVAAQKRGIDVTLL.C	SVSCEVAAQKRGIDVTLL,LC,4@57.02146		649.351	21.1859	294.1	controllerType=0 controllerNumber=1 scan=6804	0.00015	0.00017	0	0	0	0	1.2e-05	1.4e-05	3.82	222.8	222.8	3	649.351	-0.11		1946.04	1946.04	Specific		11.5	>mN1ECD	1	5690	C4(Carbamidomethyl / 57.0215)	HCD	3.77	1945.03	1945.03
	1116	L.C[+57.02146]QHGGLC[+57.02146]VDEGDKHY.C		L.CQHGGLCVDEGDKHY.C	CQHGGLCVDEGDKHY,LC,1@57.02146,7@57.02146		592.247	13.4528	945.2	controllerType=0 controllerNumber=1 scan=3521	1.3e-13	1.4e-13	0	0	0	0	2.7e-14	3.1e-14	12.9	945.2	945.2	3	592.247	-0.27		1774.73	1774.73	Specific		14.9	>mN1ECD	1	1739	C1(Carbamidomethyl / 57.0215); C7(Carbamidomethyl / 57.0215)	HCD	12.84	1773.72	1773.72
	1116	L.C[+57.02146]QHGGLC[+57.02146]VDEGDKHY.C		L.CQHGGLCVDEGDKHY.C	CQHGGLCVDEGDKHY,LC,1@57.02146,7@57.02146		592.247	13.3446	436.5	controllerType=0 controllerNumber=1 scan=3477	0.00017	0.00019	0	0	0	0	1.4e-05	1.6e-05	3.78	436.5	436.5	3	592.247	-0.06		1774.73	1774.73	Specific		10.4	>mN1ECD	1	1695	C1(Carbamidomethyl / 57.0215); C7(Carbamidomethyl / 57.0215)	HCD	3.72	1773.72	1773.72
	1168	F.SC[+57.02146]KC[+57.02146]VAGY.H		F.SCKCVAGY.H	SCKCVAGY,FH,2@57.02146,4@57.02146		472.702	12.0243	476.4	controllerType=0 controllerNumber=1 scan=2950	1.8e-06	2e-06	0	0	0	0	2.2e-07	2.5e-07	5.75	476.4	476.4	2	472.702	0.11		944.396	944.396	Specific		10.1	>mN1ECD	1	1133	C2(Carbamidomethyl / 57.0215); C4(Carbamidomethyl / 57.0215)	HCD	5.69	943.389	943.389
	1168	F.SC[+57.02146]KC[+57.02146]VAGY.H		F.SCKCVAGY.H	SCKCVAGY,FH,2@57.02146,4@57.02146		472.702	11.924	346.8	controllerType=0 controllerNumber=1 scan=2914	0.00014	0.00016	0	0	0	0	1.1e-05	1.3e-05	3.85	346.8	346.8	2	472.702	-0.21		944.396	944.396	Specific		8.5	>mN1ECD	1	1093	C2(Carbamidomethyl / 57.0215); C4(Carbamidomethyl / 57.0215)	HCD	3.79	943.389	943.389
	1168	F.SC[+57.02146]KC[+57.02146]VAGY.H		F.SCKCVAGY.H	SCKCVAGY,FH,2@57.02146,4@57.02146		472.702	11.8154	193.8	controllerType=0 controllerNumber=1 scan=2875	0.021	0.024	0	0	0	0	0.0012	0.0014	1.69	193.8	193.8	2	472.702	-0.67		944.396	944.396	Specific		6.2	>mN1ECD	1	1051	C2(Carbamidomethyl / 57.0215); C4(Carbamidomethyl / 57.0215)	HCD	1.63	943.389	943.389
	1206	Y.KC[+57.02146]SC[+57.02146]PRGTQGVHC[+57.02146]EINVDDC[+57.02146]HPPLDPASRSPKC[+57.02146]F.N		Y.KCSCPRGTQGVHCEINVDDCHPPLDPASRSPKCF.N	KCSCPRGTQGVHCEINVDDCHPPLDPASRSPKCF,YN,2@57.02146,4@57.02146,13@57.02146,20@57.02146,33@57.02146		797.159	17.5111	557.6	controllerType=0 controllerNumber=1 scan=5226	0.00024	0.00028	0	0	0	0	1.8e-05	2e-05	3.61	557.6	557.6	5	797.159	0.23		3981.77	3981.77	Specific		9.8	>mN1ECD	1	3817	C2(Carbamidomethyl / 57.0215); C4(Carbamidomethyl / 57.0215); C13(Carbamidomethyl / 57.0215); C20(Carbamidomethyl / 57.0215); C33(Carbamidomethyl / 57.0215)	HCD	3.55	3980.76	3980.76
	1206	Y.KC[+57.02146]SC[+57.02146]PRGTQGVHC[+57.02146]EINVDDC[+57.02146]HPPLDPASRSPKC[+57.02146]F.N		Y.KCSCPRGTQGVHCEINVDDCHPPLDPASRSPKCF.N	KCSCPRGTQGVHCEINVDDCHPPLDPASRSPKCF,YN,2@57.02146,4@57.02146,13@57.02146,20@57.02146,33@57.02146		797.159	17.3902	508.4	controllerType=0 controllerNumber=1 scan=5175	0.00025	0.00029	0	0	0	0	2.1e-05	2.4e-05	3.6	508.4	508.4	5	797.159	0.23		3981.77	3981.77	Specific		10.7	>mN1ECD	1	3752	C2(Carbamidomethyl / 57.0215); C4(Carbamidomethyl / 57.0215); C13(Carbamidomethyl / 57.0215); C20(Carbamidomethyl / 57.0215); C33(Carbamidomethyl / 57.0215)	HCD	3.54	3980.76	3980.76
	1206	Y.KC[+57.02146]SC[+57.02146]PRGTQGVHC[+57.02146]EINVDDC[+57.02146]HPPLDPASRSPKC[+57.02146]F.N		Y.KCSCPRGTQGVHCEINVDDCHPPLDPASRSPKCF.N	KCSCPRGTQGVHCEINVDDCHPPLDPASRSPKCF,YN,2@57.02146,4@57.02146,13@57.02146,20@57.02146,33@57.02146		664.467	17.4443	485.3	controllerType=0 controllerNumber=1 scan=5198	9.4e-05	0.00011	0	0	0	0	8.7e-06	9.9e-06	4.03	485.3	485.3	6	664.467	0.24		3981.77	3981.77	Specific		8.6	>mN1ECD	1	3784	C2(Carbamidomethyl / 57.0215); C4(Carbamidomethyl / 57.0215); C13(Carbamidomethyl / 57.0215); C20(Carbamidomethyl / 57.0215); C33(Carbamidomethyl / 57.0215)	HCD	4.81	3980.76	3980.76
	1206	Y.KC[+57.02146]SC[+57.02146]PRGTQGVHC[+57.02146]EINVDDC[+57.02146]HPPLDPASRSPKC[+57.02146]F.N		Y.KCSCPRGTQGVHCEINVDDCHPPLDPASRSPKCF.N	KCSCPRGTQGVHCEINVDDCHPPLDPASRSPKCF,YN,2@57.02146,4@57.02146,13@57.02146,20@57.02146,33@57.02146		664.467	17.5648	320.8	controllerType=0 controllerNumber=1 scan=5249	0.0054	0.0062	0	0	0	0	0.00027	0.00031	2.27	320.8	320.8	6	664.467	-0.03		3981.77	3981.77	Specific		8.2	>mN1ECD	1	3845	C2(Carbamidomethyl / 57.0215); C4(Carbamidomethyl / 57.0215); C13(Carbamidomethyl / 57.0215); C20(Carbamidomethyl / 57.0215); C33(Carbamidomethyl / 57.0215)	HCD	2.43	3980.76	3980.76
	1252	Y.TC[+57.02146]TC[+57.02146]PPGFVGERC[+57.02146]EGDVNEC[+57.02146]LSNPC[+57.02146]DPRGTQNC[+57.02146]VQRVNDF.H		Y.TCTCPPGFVGERCEGDVNECLSNPCDPRGTQNCVQRVNDF.H	TCTCPPGFVGERCEGDVNECLSNPCDPRGTQNCVQRVNDF,YH,2@57.02146,4@57.02146,13@57.02146,20@57.02146,25@57.02146,33@57.02146		1176	21.1265	923.8	controllerType=0 controllerNumber=1 scan=6778	5.9e-14	6.7e-14	0	0	0	0	8.4e-15	9.7e-15	13.23	923.8	923.8	4	1176.25	1.15	-1	4700.97	4701.97	Specific		17.7	>mN1ECD	1	5660	C2(Carbamidomethyl / 57.0215); C4(Carbamidomethyl / 57.0215); C13(Carbamidomethyl / 57.0215); C20(Carbamidomethyl / 57.0215); C25(Carbamidomethyl / 57.0215); C33(Carbamidomethyl / 57.0215)	HCD	13.17	4699.96	4700.96
	1252	Y.TC[+57.02146]TC[+57.02146]PPGFVGERC[+57.02146]EGDVNEC[+57.02146]LSNPC[+57.02146]DPRGTQNC[+57.02146]VQRVNDF.H		Y.TCTCPPGFVGERCEGDVNECLSNPCDPRGTQNCVQRVNDF.H	TCTCPPGFVGERCEGDVNECLSNPCDPRGTQNCVQRVNDF,YH,2@57.02146,4@57.02146,13@57.02146,20@57.02146,25@57.02146,33@57.02146		1176.25	21.262	828.8	controllerType=0 controllerNumber=1 scan=6838	1.1e-12	1.3e-12	0	0	0	0	1.6e-13	1.9e-13	11.96	828.8	828.8	4	1176.25	-0.5		4701.97	4701.97	Specific		19.5	>mN1ECD	1	5730	C2(Carbamidomethyl / 57.0215); C4(Carbamidomethyl / 57.0215); C13(Carbamidomethyl / 57.0215); C20(Carbamidomethyl / 57.0215); C25(Carbamidomethyl / 57.0215); C33(Carbamidomethyl / 57.0215)	HCD	11.9	4700.96	4700.96
	1252	Y.TC[+57.02146]TC[+57.02146]PPGFVGERC[+57.02146]EGDVNEC[+57.02146]LSNPC[+57.02146]DPRGTQNC[+57.02146]VQRVNDF.H		Y.TCTCPPGFVGERCEGDVNECLSNPCDPRGTQNCVQRVNDF.H	TCTCPPGFVGERCEGDVNECLSNPCDPRGTQNCVQRVNDF,YH,2@57.02146,4@57.02146,13@57.02146,20@57.02146,25@57.02146,33@57.02146		1176.5	21.4056	528.6	controllerType=0 controllerNumber=1 scan=6900	1.5e-05	1.7e-05	0	0	0	0	1.8e-06	2e-06	4.82	528.6	528.6	4	1176.25	3.15	1	4702.99	4701.97	Specific		13.9	>mN1ECD	1	5805	C2(Carbamidomethyl / 57.0215); C4(Carbamidomethyl / 57.0215); C13(Carbamidomethyl / 57.0215); C20(Carbamidomethyl / 57.0215); C25(Carbamidomethyl / 57.0215); C33(Carbamidomethyl / 57.0215)	HCD	4.76	4701.98	4700.96
	1333	F.IC[+57.02146]RC[+57.02146]PAGFEGATC[+57.02146]ENDARTC[+57.02146]GSL.R		F.ICRCPAGFEGATCENDARTCGSL.R	ICRCPAGFEGATCENDARTCGSL,FR,2@57.02146,4@57.02146,13@57.02146,20@57.02146		868.037	18.0041	964.6	controllerType=0 controllerNumber=1 scan=5437	3.9e-15	4.4e-15	0	0	0	0	5.3e-16	6.1e-16	14.41	964.6	964.6	3	868.035	2.18		2602.1	2602.09	Specific		15.8	>mN1ECD	1	4064	C2(Carbamidomethyl / 57.0215); C4(Carbamidomethyl / 57.0215); C13(Carbamidomethyl / 57.0215); C20(Carbamidomethyl / 57.0215)	HCD	14.35	2601.09	2601.08
	1333	F.IC[+57.02146]RC[+57.02146]PAGFEGATC[+57.02146]ENDARTC[+57.02146]GSL.R		F.ICRCPAGFEGATCENDARTCGSL.R	ICRCPAGFEGATCENDARTCGSL,FR,2@57.02146,4@57.02146,13@57.02146,20@57.02146		868.035	18.124	946.6	controllerType=0 controllerNumber=1 scan=5485	4.3e-15	4.9e-15	0	0	0	0	9.5e-16	1.1e-15	14.37	946.6	946.6	3	868.035	-0.35		2602.09	2602.09	Specific		17	>mN1ECD	1	4115	C2(Carbamidomethyl / 57.0215); C4(Carbamidomethyl / 57.0215); C13(Carbamidomethyl / 57.0215); C20(Carbamidomethyl / 57.0215)	HCD	14.31	2601.08	2601.08
	1333	F.IC[+57.02146]RC[+57.02146]PAGFEGATC[+57.02146]ENDARTC[+57.02146]GSL.R		F.ICRCPAGFEGATCENDARTCGSL.R	ICRCPAGFEGATCENDARTCGSL,FR,2@57.02146,4@57.02146,13@57.02146,20@57.02146		868.035	17.8831	655.8	controllerType=0 controllerNumber=1 scan=5386	4.3e-10	4.9e-10	0	0	0	0	6.3e-11	7.2e-11	9.37	655.8	655.8	3	868.035	0		2602.09	2602.09	Specific		18.2	>mN1ECD	1	4004	C2(Carbamidomethyl / 57.0215); C4(Carbamidomethyl / 57.0215); C13(Carbamidomethyl / 57.0215); C20(Carbamidomethyl / 57.0215)	HCD	9.31	2601.08	2601.08
	1333	F.IC[+57.02146]RC[+57.02146]PAGFEGATC[+57.02146]ENDARTC[+57.02146]GSL.R		F.ICRCPAGFEGATCENDARTCGSL.R	ICRCPAGFEGATCENDARTCGSL,FR,2@57.02146,4@57.02146,13@57.02146,20@57.02146		868.034	18.2571	578.2	controllerType=0 controllerNumber=1 scan=5542	4.3e-08	4.9e-08	0	0	0	0	3.3e-09	3.7e-09	7.37	578.2	578.2	3	868.035	-0.42		2602.09	2602.09	Specific		16.6	>mN1ECD	1	4187	C2(Carbamidomethyl / 57.0215); C4(Carbamidomethyl / 57.0215); C13(Carbamidomethyl / 57.0215); C20(Carbamidomethyl / 57.0215)	HCD	7.31	2601.08	2601.08
	1333	F.IC[+57.02146]RC[+57.02146]PAGFEGATC[+57.02146]ENDARTC[+57.02146]GSL.R		F.ICRCPAGFEGATCENDARTCGSL.R	ICRCPAGFEGATCENDARTCGSL,FR,2@57.02146,4@57.02146,13@57.02146,20@57.02146		868.035	17.6036	294.7	controllerType=0 controllerNumber=1 scan=5266	7e-05	7.9e-05	0	0	0	0	6.6e-06	7.5e-06	4.16	294.7	294.7	3	868.035	0.57		2602.09	2602.09	Specific		12	>mN1ECD	1	3868	C2(Carbamidomethyl / 57.0215); C4(Carbamidomethyl / 57.0215); C13(Carbamidomethyl / 57.0215); C20(Carbamidomethyl / 57.0215)	HCD	4.1	2601.08	2601.08
	1333	F.IC[+57.02146]RC[+57.02146]PAGFEGATC[+57.02146]ENDARTC[+57.02146]GSL.R		F.ICRCPAGFEGATCENDARTCGSL.R	ICRCPAGFEGATCENDARTCGSL,FR,2@57.02146,4@57.02146,13@57.02146,20@57.02146		868.034	18.4943	240	controllerType=0 controllerNumber=1 scan=5643	0.0067	0.0077	0	0	0	0	0.00044	0.00051	2.17	240	240	3	868.035	-1.26		2602.09	2602.09	Specific		9.4	>mN1ECD	1	4308	C2(Carbamidomethyl / 57.0215); C4(Carbamidomethyl / 57.0215); C13(Carbamidomethyl / 57.0215); C20(Carbamidomethyl / 57.0215)	HCD	2.11	2601.08	2601.08
	1333	F.IC[+57.02146]RC[+57.02146]PAGF.E		F.ICRCPAGF.E	ICRCPAGF,FE,2@57.02146,4@57.02146		490.726	15.743	267.6	controllerType=0 controllerNumber=1 scan=4472	3.4e-05	3.9e-05	0	0	0	0	3.8e-06	4.3e-06	4.47	267.6	267.6	2	490.726	0.6		980.445	980.444	Specific		11.4	>mN1ECD	1	2851	C2(Carbamidomethyl / 57.0215); C4(Carbamidomethyl / 57.0215)	HCD	4.66	979.437	979.437
EGF35	1356	L.RC[+57.02146]LNGGTC[+57.02146]IS[+146.05791]GPRSPTC[+57.02146]L.C	S10(OGlycan / 146.0579)	L.RCLNGGTCISGPRSPTCL.C	RCLNGGTCISGPRSPTCL,LC,2@57.02146,8@57.02146,10@146.05791,17@57.02146	Fuc(1)	718.003	17.3295	607.4	controllerType=0 controllerNumber=1 scan=5148	4.5e-09	5.2e-09	0	0	0	0	4.4e-10	5e-10	8.35	607.4	0	3	718.003	-0.43		2151.99	2151.99	Specific	10	13.7	>mN1ECD	1	3720	C2(Carbamidomethyl / 57.0215); C8(Carbamidomethyl / 57.0215); C17(Carbamidomethyl / 57.0215)	HCD	8.29	2150.99	2150.99
EGF35	1356	L.RC[+57.02146]LNGGTC[+57.02146]IS[+146.05791]GPRSPTC[+57.02146]L.C	S10(OGlycan / 146.0579)	L.RCLNGGTCISGPRSPTCL.C	RCLNGGTCISGPRSPTCL,LC,2@57.02146,8@57.02146,10@146.05791,17@57.02146	Fuc(1)	718.003	17.457	383.4	controllerType=0 controllerNumber=1 scan=5203	7.9e-06	9e-06	0	0	0	0	1.1e-06	1.2e-06	5.1	383.4	0	3	718.003	0.59		2152	2151.99	Specific	10	10.8	>mN1ECD	1	3789	C2(Carbamidomethyl / 57.0215); C8(Carbamidomethyl / 57.0215); C17(Carbamidomethyl / 57.0215)	HCD	5.16	2150.99	2150.99
EGF35	1356	L.RC[+57.02146]LNGGT[+146.05791]C[+57.02146]ISGPRSPTC[+57.02146]L.C	T7(OGlycan / 146.0579)	L.RCLNGGTCISGPRSPTCL.C	RCLNGGTCISGPRSPTCL,LC,2@57.02146,7@146.05791,8@57.02146,17@57.02146	Fuc(1)	718.001	17.221	316.6	controllerType=0 controllerNumber=1 scan=5102	0.0003	0.00034	0	0	0	0	2.4e-05	2.7e-05	3.53	316.6	6	3	718.003	-2.9		2151.99	2151.99	Specific	7	10.5	>mN1ECD	1	3670	C2(Carbamidomethyl / 57.0215); C8(Carbamidomethyl / 57.0215); C17(Carbamidomethyl / 57.0215)	HCD	3.64	2150.98	2150.99
EGF35	1356	L.RC[+57.02146]LNGGT[+146.05791]C[+57.02146]ISGPRSPTC[+57.02146]L.C	T7(OGlycan / 146.0579)	L.RCLNGGTCISGPRSPTCL.C	RCLNGGTCISGPRSPTCL,LC,2@57.02146,7@146.05791,8@57.02146,17@57.02146	Fuc(1)	718.003	17.1952	261.1	controllerType=0 controllerNumber=1 scan=5091	0.0014	0.0016	0	0	0	0	8.5e-05	9.7e-05	2.85	261.1	6	3	718.003	0.42		2152	2151.99	Specific	7	10.9	>mN1ECD	1	3656	C2(Carbamidomethyl / 57.0215); C8(Carbamidomethyl / 57.0215); C17(Carbamidomethyl / 57.0215)	HCD	3.04	2150.99	2150.99
EGF35	1359	L.NGGTC[+57.02146]ISGPRS[+146.05791]PTC[+57.02146]L.C	S11(OGlycan / 146.0579)	L.NGGTCISGPRSPTCL.C	NGGTCISGPRSPTCL,LC,5@57.02146,11@146.05791,14@57.02146	Fuc(1)	861.893	17.7149	744.9	controllerType=0 controllerNumber=1 scan=5313	1.9e-10	2.2e-10	0	0	0	0	3.3e-11	3.7e-11	9.72	647.4	0	2	861.893	0.48		1722.78	1722.78	Specific	11	16	>mN1ECD	1	3918	C5(Carbamidomethyl / 57.0215); C14(Carbamidomethyl / 57.0215)	HCD	9.66	1721.77	1721.77
EGF35	1359	L.NGGTC[+57.02146]ISGPRS[+146.05791]PTC[+57.02146]L.C	S11(OGlycan / 146.0579)	L.NGGTCISGPRSPTCL.C	NGGTCISGPRSPTCL,LC,5@57.02146,11@146.05791,14@57.02146	Fuc(1)	861.894	17.5884	595.6	controllerType=0 controllerNumber=1 scan=5259	1e-06	1.2e-06	0	0	0	0	1.2e-07	1.3e-07	5.99	595.6	0	2	861.893	1.26		1722.78	1722.78	Specific	11	16.7	>mN1ECD	1	3858	C5(Carbamidomethyl / 57.0215); C14(Carbamidomethyl / 57.0215)	HCD	6.93	1721.77	1721.77
EGF35	1359	L.NGGTC[+57.02146]IS[+146.05791]GPRSPTC[+57.02146]L.C	S7(OGlycan / 146.0579)	L.NGGTCISGPRSPTCL.C	NGGTCISGPRSPTCL,LC,5@57.02146,7@146.05791,14@57.02146	Fuc(1)	861.894	17.8562	475.4	controllerType=0 controllerNumber=1 scan=5374	2e-06	2.3e-06	0	0	0	0	2.9e-07	3.3e-07	5.69	475.4	0	2	861.893	0.76		1722.78	1722.78	Specific	7	14.6	>mN1ECD	1	3992	C5(Carbamidomethyl / 57.0215); C14(Carbamidomethyl / 57.0215)	HCD	5.82	1721.77	1721.77
EGF35	1359	L.NGGTC[+57.02146]IS[+146.05791]GPRSPTC[+57.02146]L.C	S7(OGlycan / 146.0579)	L.NGGTCISGPRSPTCL.C	NGGTCISGPRSPTCL,LC,5@57.02146,7@146.05791,14@57.02146	Fuc(1)	861.892	17.4679	456.4	controllerType=0 controllerNumber=1 scan=5208	2e-06	2.3e-06	0	0	0	0	2.8e-07	3.2e-07	5.69	456.4	0	2	861.893	-0.87		1722.78	1722.78	Specific	7	15	>mN1ECD	1	3796	C5(Carbamidomethyl / 57.0215); C14(Carbamidomethyl / 57.0215)	HCD	5.82	1721.77	1721.77
	1412	F.YRC[+57.02146]LC[+57.02146]PAKF.N		F.YRCLCPAKF.N	YRCLCPAKF,FN,3@57.02146,5@57.02146		405.532	16.2297	303.7	controllerType=0 controllerNumber=1 scan=4679	0.00056	0.00064	0	0	0	0	3.6e-05	4.1e-05	3.25	235.2	235.2	3	405.532	0.73		1214.58	1214.58	Specific		10.1	>mN1ECD	1	3114	C3(Carbamidomethyl / 57.0215); C5(Carbamidomethyl / 57.0215)	HCD	3.36	1213.57	1213.57
	1412	F.YRC[+57.02146]LC[+57.02146]PAKF.N		F.YRCLCPAKF.N	YRCLCPAKF,FN,3@57.02146,5@57.02146		405.532	16.1713	174.5	controllerType=0 controllerNumber=1 scan=4654	0.0055	0.0063	0	0	0	0	0.00032	0.00036	2.26	168.1	168.1	3	405.532	0.81		1214.58	1214.58	Specific		8.3	>mN1ECD	1	3078	C3(Carbamidomethyl / 57.0215); C5(Carbamidomethyl / 57.0215)	HCD	2.2	1213.57	1213.57
	1413	Y.RC[+57.02146]LC[+57.02146]PAKF.N		Y.RCLCPAKF.N	RCLCPAKF,YN,2@57.02146,4@57.02146		526.263	13.9025	490.6	controllerType=0 controllerNumber=1 scan=3709	1.5e-05	1.7e-05	0	0	0	0	1.7e-06	1.9e-06	4.83	490.6	490.6	2	526.262	0.31		1051.52	1051.52	Specific		9.3	>mN1ECD	1	1954	C2(Carbamidomethyl / 57.0215); C4(Carbamidomethyl / 57.0215)	HCD	4.77	1050.51	1050.51
	1413	Y.RC[+57.02146]LC[+57.02146]PAKF.N		Y.RCLCPAKF.N	RCLCPAKF,YN,2@57.02146,4@57.02146		526.262	14.011	435.9	controllerType=0 controllerNumber=1 scan=3754	1.4e-05	1.6e-05	0	0	0	0	1.5e-06	1.7e-06	4.85	435.9	435.9	2	526.262	-0.15		1051.52	1051.52	Specific		10.2	>mN1ECD	1	2007	C2(Carbamidomethyl / 57.0215); C4(Carbamidomethyl / 57.0215)	HCD	4.79	1050.51	1050.51
	1413	Y.RC[+57.02146]LC[+57.02146]PAKF.N		Y.RCLCPAKF.N	RCLCPAKF,YN,2@57.02146,4@57.02146		526.262	13.7955	280.3	controllerType=0 controllerNumber=1 scan=3664	0.0033	0.0038	0	0	0	0	0.00017	0.00019	2.48	280.3	280.3	2	526.262	-0.15		1051.52	1051.52	Specific		9.4	>mN1ECD	1	1899	C2(Carbamidomethyl / 57.0215); C4(Carbamidomethyl / 57.0215)	HCD	2.42	1050.51	1050.51
	1413	Y.RC[+57.02146]LC[+57.02146]PAKF.N		Y.RCLCPAKF.N	RCLCPAKF,YN,2@57.02146,4@57.02146		526.263	14.1184	197.5	controllerType=0 controllerNumber=1 scan=3799	0.042	0.048	0	0	0	0	0.0026	0.0029	1.37	197.5	197.5	2	526.262	1.48		1051.52	1051.52	Specific		9.5	>mN1ECD	1	2065	C2(Carbamidomethyl / 57.0215); C4(Carbamidomethyl / 57.0215)	HCD	1.32	1050.51	1050.51
	1413	Y.RC[+57.02146]LC[+57.02146]PAKF.N		Y.RCLCPAKF.N	RCLCPAKF,YN,2@57.02146,4@57.02146		526.261	13.6895	154.4	controllerType=0 controllerNumber=1 scan=3620	0.026	0.03	0	0	0	0	0.0014	0.0016	1.58	154.4	154.4	2	526.262	-2.7		1051.51	1051.52	Specific		9	>mN1ECD	1	1850	C2(Carbamidomethyl / 57.0215); C4(Carbamidomethyl / 57.0215)	HCD	1.52	1050.51	1050.51
	1425	L.C[+57.02146]HILDY.S		L.CHILDY.S	CHILDY,LS,1@57.02146		410.687	17.6613	485.9	controllerType=0 controllerNumber=1 scan=5290	2.1e-06	2.4e-06	0	0	0	0	3.1e-07	3.5e-07	5.68	485.9	485.9	2	410.687	0.28		820.366	820.366	Specific		8.7	>mN1ECD	1	3893	C1(Carbamidomethyl / 57.0215)	HCD	5.62	819.359	819.359
	1425	L.C[+57.02146]HILDY.S		L.CHILDY.S	CHILDY,LS,1@57.02146		410.687	17.5347	414.7	controllerType=0 controllerNumber=1 scan=5236	3.9e-06	4.4e-06	0	0	0	0	4.4e-07	5.1e-07	5.41	414.7	414.7	2	410.687	0.5		820.366	820.366	Specific		8.7	>mN1ECD	1	3829	C1(Carbamidomethyl / 57.0215)	HCD	5.35	819.359	819.359
	1425	L.C[+57.02146]HILDY.S		L.CHILDY.S	CHILDY,LS,1@57.02146		410.686	17.4116	361.8	controllerType=0 controllerNumber=1 scan=5184	7.4e-05	8.5e-05	0	0	0	0	6.9e-06	7.9e-06	4.13	361.8	361.8	2	410.687	-0.69		820.365	820.366	Specific		8.1	>mN1ECD	1	3764	C1(Carbamidomethyl / 57.0215)	HCD	4.07	819.358	819.359
	1425	L.C[+57.02146]HILDY.S		L.CHILDY.S	CHILDY,LS,1@57.02146		410.687	17.1455	322.6	controllerType=0 controllerNumber=1 scan=5070	0.00069	0.00078	0	0	0	0	3.9e-05	4.5e-05	3.16	322.6	322.6	2	410.687	1.25		820.367	820.366	Specific		8.3	>mN1ECD	1	3630	C1(Carbamidomethyl / 57.0215)	HCD	3.11	819.36	819.359

## Sheet: KM112218-18 V8
#EGF	Pos.	Sequence	Mods_x000D_ (variable)	SequenceOriginalDebug	PeptideParseFriendly	Glycans	Obs._x000D_ m/z	Scan_x000D_ Time	Score	Scan #	PEP_x000D_ 2D	PEP_x000D_ 1D	FDR_x000D_ 2D	FDR_x000D_ 1D	FDR uniq._x000D_ 2D	FDR uniq._x000D_ 1D	q-value_x000D_ 2D	q-value_x000D_ 1D	|Log Prob|	Delta_x000D_ Score	Delta Mod._x000D_ Score	z	Calc._x000D_ m/z	ppm_x000D_ err.	Off-_x000D_ By-X	Obs._x000D_ MH	Calc._x000D_ MH	Cleavage	Glycans_x000D_ Pos.	Z-Score	Protein_x000D_ Name	Prot._x000D_ Id	QID	Mods_x000D_ (fixed)	Fragment_x000D_ Type	|LogProbOld|	Obs.M	Calc.M
	45	E.AC[+57.02146]VC[+57.02146]SGAFVGQRC[+57.02146]QD.S		E.ACVCSGAFVGQRCQD.S	ACVCSGAFVGQRCQD,ES,2@57.02146,4@57.02146,13@57.02146		572.243	15.7303	514.3	controllerType=0 controllerNumber=1 scan=5848	1.1e-05	1.2e-05	0	0	0	0	9.6e-07	1.1e-06	4.97	490.7	490.7	3	572.241	2.28		1714.71	1714.71	Specific		11.2	>mN1ECD	1	6166	C2(Carbamidomethyl / 57.0215); C4(Carbamidomethyl / 57.0215); C13(Carbamidomethyl / 57.0215)	HCD	4.92	1713.71	1713.7
	45	E.AC[+57.02146]VC[+57.02146]SGAFVGQRC[+57.02146]QD.S		E.ACVCSGAFVGQRCQD.S	ACVCSGAFVGQRCQD,ES,2@57.02146,4@57.02146,13@57.02146		572.243	15.8385	474.1	controllerType=0 controllerNumber=1 scan=5901	5.8e-06	6.4e-06	0	0	0	0	4.9e-07	5.5e-07	5.24	441.4	441.4	3	572.241	3.03		1714.71	1714.71	Specific		13	>mN1ECD	1	6231	C2(Carbamidomethyl / 57.0215); C4(Carbamidomethyl / 57.0215); C13(Carbamidomethyl / 57.0215)	HCD	5.19	1713.71	1713.7
	125	E.YKC[+57.02146]RC[+57.02146]PPGWSGKSC[+57.02146]QQADPC[+57.02146]ASNPC[+57.02146]ANGGQC[+57.02146]LPFE.S		E.YKCRCPPGWSGKSCQQADPCASNPCANGGQCLPFE.S	YKCRCPPGWSGKSCQQADPCASNPCANGGQCLPFE,ES,3@57.02146,5@57.02146,14@57.02146,20@57.02146,25@57.02146,31@57.02146		1011.93	18.5845	655.4	controllerType=0 controllerNumber=1 scan=7243	1.6e-09	1.8e-09	0	0	0	0	2.4e-10	2.6e-10	8.8	655.4	655.4	4	1011.92	3.64		4044.69	4044.68	Specific		13.1	>mN1ECD	1	7880	C3(Carbamidomethyl / 57.0215); C5(Carbamidomethyl / 57.0215); C14(Carbamidomethyl / 57.0215); C20(Carbamidomethyl / 57.0215); C25(Carbamidomethyl / 57.0215); C31(Carbamidomethyl / 57.0215)	HCD	8.75	4043.68	4043.67
	125	E.YKC[+57.02146]RC[+57.02146]PPGWSGKSC[+57.02146]QQADPC[+57.02146]ASNPC[+57.02146]ANGGQC[+57.02146]LPFE.S		E.YKCRCPPGWSGKSCQQADPCASNPCANGGQCLPFE.S	YKCRCPPGWSGKSCQQADPCASNPCANGGQCLPFE,ES,3@57.02146,5@57.02146,14@57.02146,20@57.02146,25@57.02146,31@57.02146		1011.93	18.7058	651.1	controllerType=0 controllerNumber=1 scan=7299	1.6e-09	1.8e-09	0	0	0	0	2.7e-10	3e-10	8.8	651.1	651.1	4	1011.92	3.15		4044.69	4044.68	Specific		14.5	>mN1ECD	1	7945	C3(Carbamidomethyl / 57.0215); C5(Carbamidomethyl / 57.0215); C14(Carbamidomethyl / 57.0215); C20(Carbamidomethyl / 57.0215); C25(Carbamidomethyl / 57.0215); C31(Carbamidomethyl / 57.0215)	HCD	8.75	4043.68	4043.67
	125	E.YKC[+57.02146]RC[+57.02146]PPGWSGKSC[+57.02146]QQADPC[+57.02146]ASNPC[+57.02146]ANGGQC[+57.02146]LPFE.S		E.YKCRCPPGWSGKSCQQADPCASNPCANGGQCLPFE.S	YKCRCPPGWSGKSCQQADPCASNPCANGGQCLPFE,ES,3@57.02146,5@57.02146,14@57.02146,20@57.02146,25@57.02146,31@57.02146		1012.17	19.0653	639.4	controllerType=0 controllerNumber=1 scan=7473	1.4e-08	1.5e-08	0	0	0	0	2.4e-09	2.7e-09	7.87	639.4	639.4	4	1011.92	-1.54	1	4045.67	4044.68	Specific		14.4	>mN1ECD	1	8154	C3(Carbamidomethyl / 57.0215); C5(Carbamidomethyl / 57.0215); C14(Carbamidomethyl / 57.0215); C20(Carbamidomethyl / 57.0215); C25(Carbamidomethyl / 57.0215); C31(Carbamidomethyl / 57.0215)	HCD	7.82	4044.67	4043.67
	125	E.YKC[+57.02146]RC[+57.02146]PPGWSGKSC[+57.02146]QQADPC[+57.02146]ASNPC[+57.02146]ANGGQC[+57.02146]LPFE.S		E.YKCRCPPGWSGKSCQQADPCASNPCANGGQCLPFE.S	YKCRCPPGWSGKSCQQADPCASNPCANGGQCLPFE,ES,3@57.02146,5@57.02146,14@57.02146,20@57.02146,25@57.02146,31@57.02146		1012.17	19.1825	619.9	controllerType=0 controllerNumber=1 scan=7528	3.2e-08	3.6e-08	0	0	0	0	4.6e-09	5.1e-09	7.49	619.9	619.9	4	1011.92	-1.66	1	4045.67	4044.68	Specific		14.3	>mN1ECD	1	8217	C3(Carbamidomethyl / 57.0215); C5(Carbamidomethyl / 57.0215); C14(Carbamidomethyl / 57.0215); C20(Carbamidomethyl / 57.0215); C25(Carbamidomethyl / 57.0215); C31(Carbamidomethyl / 57.0215)	HCD	7.45	4044.67	4043.67
	125	E.YKC[+57.02146]RC[+57.02146]PPGWSGKSC[+57.02146]QQADPC[+57.02146]ASNPC[+57.02146]ANGGQC[+57.02146]LPFE.S		E.YKCRCPPGWSGKSCQQADPCASNPCANGGQCLPFE.S	YKCRCPPGWSGKSCQQADPCASNPCANGGQCLPFE,ES,3@57.02146,5@57.02146,14@57.02146,20@57.02146,25@57.02146,31@57.02146		1012.17	18.9474	582.4	controllerType=0 controllerNumber=1 scan=7418	3.2e-07	3.6e-07	0	0	0	0	2.5e-08	2.8e-08	6.49	582.4	582.4	4	1011.92	-2.38	1	4045.67	4044.68	Specific		14.1	>mN1ECD	1	8086	C3(Carbamidomethyl / 57.0215); C5(Carbamidomethyl / 57.0215); C14(Carbamidomethyl / 57.0215); C20(Carbamidomethyl / 57.0215); C25(Carbamidomethyl / 57.0215); C31(Carbamidomethyl / 57.0215)	HCD	6.45	4044.66	4043.67
	125	E.YKC[+57.02146]RC[+57.02146]PPGWSGKSC[+57.02146]QQADPC[+57.02146]ASNPC[+57.02146]ANGGQC[+57.02146]LPFE.S		E.YKCRCPPGWSGKSCQQADPCASNPCANGGQCLPFE.S	YKCRCPPGWSGKSCQQADPCASNPCANGGQCLPFE,ES,3@57.02146,5@57.02146,14@57.02146,20@57.02146,25@57.02146,31@57.02146		1012.17	18.8292	553	controllerType=0 controllerNumber=1 scan=7359	1e-06	1.1e-06	0	0	0	0	1.4e-07	1.5e-07	6	553	553	4	1011.92	-0.69	1	4045.68	4044.68	Specific		12.8	>mN1ECD	1	8015	C3(Carbamidomethyl / 57.0215); C5(Carbamidomethyl / 57.0215); C14(Carbamidomethyl / 57.0215); C20(Carbamidomethyl / 57.0215); C25(Carbamidomethyl / 57.0215); C31(Carbamidomethyl / 57.0215)	HCD	5.95	4044.67	4043.67
	125	E.YKC[+57.02146]RC[+57.02146]PPGWSGKSC[+57.02146]QQADPC[+57.02146]ASNPC[+57.02146]ANGGQC[+57.02146]LPFE.S		E.YKCRCPPGWSGKSCQQADPCASNPCANGGQCLPFE.S	YKCRCPPGWSGKSCQQADPCASNPCANGGQCLPFE,ES,3@57.02146,5@57.02146,14@57.02146,20@57.02146,25@57.02146,31@57.02146		1011.93	18.4658	119.1	controllerType=0 controllerNumber=1 scan=7187	0.083	0.092	0.0087	0.017	0	0	0.0092	0.018	1.08	119.1	119.1	4	1011.92	8.71		4044.71	4044.68	Specific		7.9	>mN1ECD	1	7816	C3(Carbamidomethyl / 57.0215); C5(Carbamidomethyl / 57.0215); C14(Carbamidomethyl / 57.0215); C20(Carbamidomethyl / 57.0215); C25(Carbamidomethyl / 57.0215); C31(Carbamidomethyl / 57.0215)	HCD	1.04	4043.7	4043.67
	125	E.YKC[+57.02146]RC[+57.02146]PPGWSGKSC[+57.02146]QQAD.P		E.YKCRCPPGWSGKSCQQAD.P	YKCRCPPGWSGKSCQQAD,EP,3@57.02146,5@57.02146,14@57.02146		546.989	12.2007	253.9	controllerType=0 controllerNumber=1 scan=4201	0.015	0.017	0	0	0	0	0.00093	0.001	1.82	253.9	253.9	4	546.99	-2.08		2184.93	2184.94	Specific		6.1	>mN1ECD	1	4117	C3(Carbamidomethyl / 57.0215); C5(Carbamidomethyl / 57.0215); C14(Carbamidomethyl / 57.0215)	HCD	1.82	2183.93	2183.93
	125	E.YKC[+57.02146]RC[+57.02146]PPGWSGKSC[+57.02146]QQAD.P		E.YKCRCPPGWSGKSCQQAD.P	YKCRCPPGWSGKSCQQAD,EP,3@57.02146,5@57.02146,14@57.02146		546.99	12.3428	209.4	controllerType=0 controllerNumber=1 scan=4264	0.013	0.014	0	0	0	0	0.00079	0.00088	1.9	209.4	209.4	4	546.99	-0.18		2184.94	2184.94	Specific		6.6	>mN1ECD	1	4195	C3(Carbamidomethyl / 57.0215); C5(Carbamidomethyl / 57.0215); C14(Carbamidomethyl / 57.0215)	HCD	2.01	2183.93	2183.93
	160	E.SSYIC[+57.02146]RC[+57.02146]PPGFHGPTC[+57.02146]RQDVNE.C		E.SSYICRCPPGFHGPTCRQDVNE.C	SSYICRCPPGFHGPTCRQDVNE,EC,5@57.02146,7@57.02146,16@57.02146		879.718	15.9842	1203.8	controllerType=0 controllerNumber=1 scan=5973	3e-20	3.3e-20	0	0	0	0	3e-20	3.3e-20	19.53	987.2	987.2	3	879.718	0.67		2637.14	2637.14	Specific		14.2	>mN1ECD	1	6323	C5(Carbamidomethyl / 57.0215); C7(Carbamidomethyl / 57.0215); C16(Carbamidomethyl / 57.0215)	HCD	19.48	2636.13	2636.13
	160	E.SSYIC[+57.02146]RC[+57.02146]PPGFHGPTC[+57.02146]RQDVNE.C		E.SSYICRCPPGFHGPTCRQDVNE.C	SSYICRCPPGFHGPTCRQDVNE,EC,5@57.02146,7@57.02146,16@57.02146		879.72	16.1052	1172.8	controllerType=0 controllerNumber=1 scan=6033	6.3e-20	7e-20	0	0	0	0	4.6e-20	5.2e-20	19.2	949.9	949.9	3	879.718	2.2		2637.14	2637.14	Specific		13.3	>mN1ECD	1	6395	C5(Carbamidomethyl / 57.0215); C7(Carbamidomethyl / 57.0215); C16(Carbamidomethyl / 57.0215)	HCD	19.15	2636.14	2636.13
	160	E.SSYIC[+57.02146]RC[+57.02146]PPGFHGPTC[+57.02146]RQDVNE.C		E.SSYICRCPPGFHGPTCRQDVNE.C	SSYICRCPPGFHGPTCRQDVNE,EC,5@57.02146,7@57.02146,16@57.02146		879.719	16.2109	1062.4	controllerType=0 controllerNumber=1 scan=6087	3e-17	3.3e-17	0	0	0	0	1e-17	1.1e-17	16.53	844	844	3	879.718	1.16		2637.14	2637.14	Specific		12.2	>mN1ECD	1	6466	C5(Carbamidomethyl / 57.0215); C7(Carbamidomethyl / 57.0215); C16(Carbamidomethyl / 57.0215)	HCD	16.48	2636.13	2636.13
	160	E.SSYIC[+57.02146]RC[+57.02146]PPGFHGPTC[+57.02146]RQDVNE.C		E.SSYICRCPPGFHGPTCRQDVNE.C	SSYICRCPPGFHGPTCRQDVNE,EC,5@57.02146,7@57.02146,16@57.02146		660.041	16.4291	720.7	controllerType=0 controllerNumber=1 scan=6199	3.6e-11	4.1e-11	0	0	0	0	2.3e-12	2.6e-12	10.44	602.1	602.1	4	660.04	1.69		2637.14	2637.14	Specific		11.9	>mN1ECD	1	6601	C5(Carbamidomethyl / 57.0215); C7(Carbamidomethyl / 57.0215); C16(Carbamidomethyl / 57.0215)	HCD	12.39	2636.14	2636.13
	160	E.SSYIC[+57.02146]RC[+57.02146]PPGFHGPTC[+57.02146]RQDVNE.C		E.SSYICRCPPGFHGPTCRQDVNE.C	SSYICRCPPGFHGPTCRQDVNE,EC,5@57.02146,7@57.02146,16@57.02146		660.041	16.3041	678.9	controllerType=0 controllerNumber=1 scan=6133	1.7e-09	1.9e-09	0	0	0	0	3e-10	3.4e-10	8.77	569.4	569.4	4	660.04	1.04		2637.14	2637.14	Specific		12.9	>mN1ECD	1	6523	C5(Carbamidomethyl / 57.0215); C7(Carbamidomethyl / 57.0215); C16(Carbamidomethyl / 57.0215)	HCD	10.72	2636.13	2636.13
	160	E.SSYIC[+57.02146]RC[+57.02146]PPGFHGPTC[+57.02146]RQDVNE.C		E.SSYICRCPPGFHGPTCRQDVNE.C	SSYICRCPPGFHGPTCRQDVNE,EC,5@57.02146,7@57.02146,16@57.02146		660.042	16.0807	660.4	controllerType=0 controllerNumber=1 scan=6021	3.6e-10	4.1e-10	0	0	0	0	4.7e-11	5.3e-11	9.44	595.2	595.2	4	660.04	2.43		2637.15	2637.14	Specific		13.8	>mN1ECD	1	6381	C5(Carbamidomethyl / 57.0215); C7(Carbamidomethyl / 57.0215); C16(Carbamidomethyl / 57.0215)	HCD	10.39	2636.14	2636.13
	160	E.SSYIC[+57.02146]RC[+57.02146]PPGFHGPTC[+57.02146]RQDVNE.C		E.SSYICRCPPGFHGPTCRQDVNE.C	SSYICRCPPGFHGPTCRQDVNE,EC,5@57.02146,7@57.02146,16@57.02146		660.041	15.9715	656	controllerType=0 controllerNumber=1 scan=5966	3.6e-10	4.1e-10	0	0	0	0	3.8e-11	4.2e-11	9.44	563.7	563.7	4	660.04	1.78		2637.14	2637.14	Specific		12	>mN1ECD	1	6316	C5(Carbamidomethyl / 57.0215); C7(Carbamidomethyl / 57.0215); C16(Carbamidomethyl / 57.0215)	HCD	10.39	2636.14	2636.13
	160	E.SSYIC[+57.02146]RC[+57.02146]PPGFHGPTC[+57.02146]RQDVNE.C		E.SSYICRCPPGFHGPTCRQDVNE.C	SSYICRCPPGFHGPTCRQDVNE,EC,5@57.02146,7@57.02146,16@57.02146		660.042	15.8617	644.3	controllerType=0 controllerNumber=1 scan=5911	2.4e-08	2.7e-08	0	0	0	0	3.8e-09	4.2e-09	7.62	530.9	530.9	4	660.04	2.33		2637.15	2637.14	Specific		11	>mN1ECD	1	6243	C5(Carbamidomethyl / 57.0215); C7(Carbamidomethyl / 57.0215); C16(Carbamidomethyl / 57.0215)	HCD	9.58	2636.14	2636.13
	160	E.SSYIC[+57.02146]RC[+57.02146]PPGFHGPTC[+57.02146]RQDVNE.C		E.SSYICRCPPGFHGPTCRQDVNE.C	SSYICRCPPGFHGPTCRQDVNE,EC,5@57.02146,7@57.02146,16@57.02146		660.042	16.1916	602.2	controllerType=0 controllerNumber=1 scan=6076	4.4e-08	4.9e-08	0	0	0	0	5.2e-09	5.8e-09	7.36	491.2	491.2	4	660.04	2.8		2637.15	2637.14	Specific		10.9	>mN1ECD	1	6451	C5(Carbamidomethyl / 57.0215); C7(Carbamidomethyl / 57.0215); C16(Carbamidomethyl / 57.0215)	HCD	8.31	2636.14	2636.13
EGF5	182	E.C[+57.02146]SQNPGLC[+57.02146]RHGGT[+203.07937]C[+57.02146]HNE.I	T13(OGlycan / 203.0794)	E.CSQNPGLCRHGGTCHNE.I	CSQNPGLCRHGGTCHNE,EI,1@57.02146,8@57.02146,13@203.07937,14@57.02146	HexNAc(1)	547.476	9.7157	306	controllerType=0 controllerNumber=1 scan=3126	2.5e-05	2.8e-05	0	0	0	0	2.2e-06	2.5e-06	4.6	303.2	1.4	4	547.475	2.88		2186.88	2186.88	Specific	13	11.9	>mN1ECD	1	2961	C1(Carbamidomethyl / 57.0215); C8(Carbamidomethyl / 57.0215); C14(Carbamidomethyl / 57.0215)	HCD	4.55	2185.88	2185.87
EGF5	182	E.C[+57.02146]S[+203.07937]QNPGLC[+57.02146]RHGGTC[+57.02146]HNE.I	S2(OGlycan / 203.0794)	E.CSQNPGLCRHGGTCHNE.I	CSQNPGLCRHGGTCHNE,EI,1@57.02146,2@203.07937,8@57.02146,14@57.02146	HexNAc(1)	547.475	9.4971	234.2	controllerType=0 controllerNumber=1 scan=3041	0.00024	0.00027	0	0	0	0	1.4e-05	1.6e-05	3.62	234.2	1.4	4	547.475	0.87		2186.88	2186.88	Specific	2	11.5	>mN1ECD	1	2876	C1(Carbamidomethyl / 57.0215); C8(Carbamidomethyl / 57.0215); C14(Carbamidomethyl / 57.0215)	HCD	3.57	2185.87	2185.87
EGF5	182	E.C[+57.02146]SQNPGLC[+57.02146]RHGGT[+203.07937]C[+57.02146]HNE.I	T13(OGlycan / 203.0794)	E.CSQNPGLCRHGGTCHNE.I	CSQNPGLCRHGGTCHNE,EI,1@57.02146,8@57.02146,13@203.07937,14@57.02146	HexNAc(1)	547.475	9.5996	131.4	controllerType=0 controllerNumber=1 scan=3081	0.0067	0.0075	0	0	0	0	0.00043	0.00048	2.17	131.4	2	4	547.475	0.64		2186.88	2186.88	Specific	13	11.2	>mN1ECD	1	2918	C1(Carbamidomethyl / 57.0215); C8(Carbamidomethyl / 57.0215); C14(Carbamidomethyl / 57.0215)	HCD	2.13	2185.87	2185.87
EGF5	182	E.C[+57.02146]S[+203.07937]QNPGLC[+57.02146]RHGGTC[+57.02146]HNE.I	S2(OGlycan / 203.0794)	E.CSQNPGLCRHGGTCHNE.I	CSQNPGLCRHGGTCHNE,EI,1@57.02146,2@203.07937,8@57.02146,14@57.02146	HexNAc(1)	547.475	9.8348	29.8	controllerType=0 controllerNumber=1 scan=3176	0.031	0.034	0	0	0	0	0.0021	0.0024	1.51	29.8	14.1	4	547.475	1.2		2186.88	2186.88	Specific	2	8.6	>mN1ECD	1	3017	C1(Carbamidomethyl / 57.0215); C8(Carbamidomethyl / 57.0215); C14(Carbamidomethyl / 57.0215)	HCD	1.47	2185.87	2185.87
EGF5	182	E.C[+57.02146]SQNPGLC[+57.02146]RHGGT[+146.05791]C[+57.02146]HNE.I	T13(OGlycan / 146.0579)	E.CSQNPGLCRHGGTCHNE.I	CSQNPGLCRHGGTCHNE,EI,1@57.02146,8@57.02146,13@146.05791,14@57.02146	Fuc(1)	533.219	8.9417	342.3	controllerType=0 controllerNumber=1 scan=2822	5.1e-05	5.7e-05	0	0	0	0	4.3e-06	4.8e-06	4.29	342.3	24.8	4	533.219	0.65		2129.86	2129.85	Specific	13	13.1	>mN1ECD	1	2646	C1(Carbamidomethyl / 57.0215); C8(Carbamidomethyl / 57.0215); C14(Carbamidomethyl / 57.0215)	HCD	4.24	2128.85	2128.85
EGF5	182	E.C[+57.02146]SQNPGLC[+57.02146]RHGGT[+146.05791]C[+57.02146]HNE.I	T13(OGlycan / 146.0579)	E.CSQNPGLCRHGGTCHNE.I	CSQNPGLCRHGGTCHNE,EI,1@57.02146,8@57.02146,13@146.05791,14@57.02146	Fuc(1)	533.22	8.8366	231.6	controllerType=0 controllerNumber=1 scan=2781	0.0015	0.0017	0	0	0	0	0.00012	0.00013	2.81	231.6	5.1	4	533.219	1		2129.86	2129.85	Specific	13	11	>mN1ECD	1	2603	C1(Carbamidomethyl / 57.0215); C8(Carbamidomethyl / 57.0215); C14(Carbamidomethyl / 57.0215)	HCD	2.76	2128.85	2128.85
EGF5	199	E.IGS[+146.05791]YRC[+57.02146]AC[+57.02146]RATHTGPHC[+57.02146]ELPYVPC[+57.02146]SPSPC[+57.02146]QNGGTC[+57.02146]RPTGDTTHE.C	S3(OGlycan / 146.0579)	E.IGSYRCACRATHTGPHCELPYVPCSPSPCQNGGTCRPTGDTTHE.C	IGSYRCACRATHTGPHCELPYVPCSPSPCQNGGTCRPTGDTTHE,EC,3@146.05791,6@57.02146,8@57.02146,17@57.02146,24@57.02146,29@57.02146,35@57.02146	Fuc(1)	859.039	16.2702	621.7	controllerType=0 controllerNumber=1 scan=6117	1.1e-08	1.3e-08	0	0	0	0	1.2e-09	1.4e-09	7.94	621.7	1.6	6	858.872	-0.36	1	5149.2	5148.2	Specific	3	15.2	>mN1ECD	1	6504	C6(Carbamidomethyl / 57.0215); C8(Carbamidomethyl / 57.0215); C17(Carbamidomethyl / 57.0215); C24(Carbamidomethyl / 57.0215); C29(Carbamidomethyl / 57.0215); C35(Carbamidomethyl / 57.0215)	HCD	8.9	5148.19	5147.19
EGF5	199	E.IGS[+146.05791]YRC[+57.02146]AC[+57.02146]RATHTGPHC[+57.02146]ELPYVPC[+57.02146]SPSPC[+57.02146]QNGGTC[+57.02146]RPTGDTTHE.C	S3(OGlycan / 146.0579)	E.IGSYRCACRATHTGPHCELPYVPCSPSPCQNGGTCRPTGDTTHE.C	IGSYRCACRATHTGPHCELPYVPCSPSPCQNGGTCRPTGDTTHE,EC,3@146.05791,6@57.02146,8@57.02146,17@57.02146,24@57.02146,29@57.02146,35@57.02146	Fuc(1)	858.875	16.091	618.8	controllerType=0 controllerNumber=1 scan=6027	1.3e-08	1.5e-08	0	0	0	0	2.2e-09	2.5e-09	7.87	618.8	1.6	6	858.872	3.04		5148.21	5148.2	Specific	3	15.2	>mN1ECD	1	6389	C6(Carbamidomethyl / 57.0215); C8(Carbamidomethyl / 57.0215); C17(Carbamidomethyl / 57.0215); C24(Carbamidomethyl / 57.0215); C29(Carbamidomethyl / 57.0215); C35(Carbamidomethyl / 57.0215)	HCD	8.82	5147.21	5147.19
EGF5	199	E.IGSYRC[+57.02146]AC[+57.02146]RATHTGPHC[+57.02146]ELPYVPC[+57.02146]SPSPC[+57.02146]QNGGT[+146.05791]C[+57.02146]RPTGDTTHE.C	T34(OGlycan / 146.0579)	E.IGSYRCACRATHTGPHCELPYVPCSPSPCQNGGTCRPTGDTTHE.C	IGSYRCACRATHTGPHCELPYVPCSPSPCQNGGTCRPTGDTTHE,EC,6@57.02146,8@57.02146,17@57.02146,24@57.02146,29@57.02146,34@146.05791,35@57.02146	Fuc(1)	858.871	16.3927	538.3	controllerType=0 controllerNumber=1 scan=6183	8.4e-07	9.4e-07	0	0	0	0	9.5e-08	1.1e-07	6.08	538.3	4.8	6	858.872	-1.01		5148.19	5148.2	Specific	34	14.1	>mN1ECD	1	6584	C6(Carbamidomethyl / 57.0215); C8(Carbamidomethyl / 57.0215); C17(Carbamidomethyl / 57.0215); C24(Carbamidomethyl / 57.0215); C29(Carbamidomethyl / 57.0215); C35(Carbamidomethyl / 57.0215)	HCD	6.9	5147.18	5147.19
EGF5	199	E.IGSYRC[+57.02146]AC[+57.02146]RATHTGPHC[+57.02146]ELPYVPC[+57.02146]SPSPC[+57.02146]QNGGT[+146.05791]C[+57.02146]RPTGDTTHE.C	T34(OGlycan / 146.0579)	E.IGSYRCACRATHTGPHCELPYVPCSPSPCQNGGTCRPTGDTTHE.C	IGSYRCACRATHTGPHCELPYVPCSPSPCQNGGTCRPTGDTTHE,EC,6@57.02146,8@57.02146,17@57.02146,24@57.02146,29@57.02146,34@146.05791,35@57.02146	Fuc(1)	859.038	16.5175	428.2	controllerType=0 controllerNumber=1 scan=6243	5e-06	5.6e-06	0	0	0	0	4.4e-07	4.9e-07	5.3	406.9	4.4	6	858.872	-2	1	5149.19	5148.2	Specific	34	11.8	>mN1ECD	1	6655	C6(Carbamidomethyl / 57.0215); C8(Carbamidomethyl / 57.0215); C17(Carbamidomethyl / 57.0215); C24(Carbamidomethyl / 57.0215); C29(Carbamidomethyl / 57.0215); C35(Carbamidomethyl / 57.0215)	HCD	5.37	5148.18	5147.19
EGF5	199	E.IGSYRC[+57.02146]AC[+57.02146]RATHTGPHC[+57.02146]ELPYVPC[+57.02146]SPSPC[+57.02146]QNGGT[+146.05791]C[+57.02146]RPTGDTTHE.C	T34(OGlycan / 146.0579)	E.IGSYRCACRATHTGPHCELPYVPCSPSPCQNGGTCRPTGDTTHE.C	IGSYRCACRATHTGPHCELPYVPCSPSPCQNGGTCRPTGDTTHE,EC,6@57.02146,8@57.02146,17@57.02146,24@57.02146,29@57.02146,34@146.05791,35@57.02146	Fuc(1)	858.87	16.682	373.4	controllerType=0 controllerNumber=1 scan=6327	8.5e-06	9.5e-06	0	0	0	0	8.6e-07	9.7e-07	5.07	373.4	4.8	6	858.872	-2.93		5148.18	5148.2	Specific	34	12	>mN1ECD	1	6760	C6(Carbamidomethyl / 57.0215); C8(Carbamidomethyl / 57.0215); C17(Carbamidomethyl / 57.0215); C24(Carbamidomethyl / 57.0215); C29(Carbamidomethyl / 57.0215); C35(Carbamidomethyl / 57.0215)	HCD	5.25	5147.17	5147.19
	199	E.IGS[+162.05282]YRC[+57.02146]AC[+57.02146]RATHTGPHC[+57.02146]E.L	S3(OGlycan / 162.0528)	E.IGSYRCACRATHTGPHCE.L	IGSYRCACRATHTGPHCE,EL,3@162.05282,6@57.02146,8@57.02146,17@57.02146	Hex(1)	459.8	10.2334	298.8	controllerType=0 controllerNumber=1 scan=3344	0.0026	0.0029	0	0	0	0	0.00017	0.0002	2.58	298.8	10	5	459.8	0.23		2294.97	2294.97	Specific	3	7.9	>mN1ECD	1	3186	C6(Carbamidomethyl / 57.0215); C8(Carbamidomethyl / 57.0215); C17(Carbamidomethyl / 57.0215)	HCD	2.59	2293.96	2293.96
	199	E.IGS[+162.05282]YRC[+57.02146]AC[+57.02146]RATHTGPHC[+57.02146]E.L	S3(OGlycan / 162.0528)	E.IGSYRCACRATHTGPHCE.L	IGSYRCACRATHTGPHCE,EL,3@162.05282,6@57.02146,8@57.02146,17@57.02146	Hex(1)	574.498	10.2476	237.4	controllerType=0 controllerNumber=1 scan=3350	0.012	0.013	0	0	0	0	0.00066	0.00074	1.92	237.4	13.6	4	574.498	0.13		2294.97	2294.97	Specific	3	9.4	>mN1ECD	1	3192	C6(Carbamidomethyl / 57.0215); C8(Carbamidomethyl / 57.0215); C17(Carbamidomethyl / 57.0215)	HCD	2.04	2293.96	2293.96
	199	E.IGS[+162.05282]YRC[+57.02146]AC[+57.02146]RATHTGPHC[+57.02146]E.L	S3(OGlycan / 162.0528)	E.IGSYRCACRATHTGPHCE.L	IGSYRCACRATHTGPHCE,EL,3@162.05282,6@57.02146,8@57.02146,17@57.02146	Hex(1)	459.8	10.1158	207.7	controllerType=0 controllerNumber=1 scan=3295	0.0035	0.0039	0	0	0	0	0.00028	0.00031	2.45	207.7	10	5	459.8	-0.57		2294.97	2294.97	Specific	3	8.7	>mN1ECD	1	3135	C6(Carbamidomethyl / 57.0215); C8(Carbamidomethyl / 57.0215); C17(Carbamidomethyl / 57.0215)	HCD	2.58	2293.96	2293.96
	199	E.IGS[+162.05282]YRC[+57.02146]AC[+57.02146]RATHTGPHC[+57.02146]E.L	S3(OGlycan / 162.0528)	E.IGSYRCACRATHTGPHCE.L	IGSYRCACRATHTGPHCE,EL,3@162.05282,6@57.02146,8@57.02146,17@57.02146	Hex(1)	574.499	10.1405	50.4	controllerType=0 controllerNumber=1 scan=3305	0.041	0.045	0.0049	0.0049	0	0	0.005	0.0051	1.39	50.4	13.6	4	574.498	1.62		2294.97	2294.97	Specific	3	7.1	>mN1ECD	1	3145	C6(Carbamidomethyl / 57.0215); C8(Carbamidomethyl / 57.0215); C17(Carbamidomethyl / 57.0215)	HCD	1.34	2293.97	2293.96
	199	E.IGSYRC[+57.02146]AC[+57.02146]RATHTGPHC[+57.02146]E.L		E.IGSYRCACRATHTGPHCE.L	IGSYRCACRATHTGPHCE,EL,6@57.02146,8@57.02146,17@57.02146		533.985	10.7156	374.6	controllerType=0 controllerNumber=1 scan=3564	0.0031	0.0035	0	0	0	0	0.00024	0.00027	2.5	317	317	4	533.985	0.87		2132.92	2132.92	Specific		7.7	>mN1ECD	1	3434	C6(Carbamidomethyl / 57.0215); C8(Carbamidomethyl / 57.0215); C17(Carbamidomethyl / 57.0215)	HCD	2.68	2131.91	2131.91
	199	E.IGSYRC[+57.02146]AC[+57.02146]RATHTGPHC[+57.02146]E.L		E.IGSYRCACRATHTGPHCE.L	IGSYRCACRATHTGPHCE,EL,6@57.02146,8@57.02146,17@57.02146		533.985	10.5905	372.5	controllerType=0 controllerNumber=1 scan=3508	0.0011	0.0012	0	0	0	0	6.5e-05	7.3e-05	2.97	320.5	320.5	4	533.985	-0.39		2132.92	2132.92	Specific		7.5	>mN1ECD	1	3370	C6(Carbamidomethyl / 57.0215); C8(Carbamidomethyl / 57.0215); C17(Carbamidomethyl / 57.0215)	HCD	3.16	2131.91	2131.91
	199	E.IGSYRC[+57.02146]AC[+57.02146]RATHTGPHC[+57.02146]E.L		E.IGSYRCACRATHTGPHCE.L	IGSYRCACRATHTGPHCE,EL,6@57.02146,8@57.02146,17@57.02146		533.985	10.4709	342.8	controllerType=0 controllerNumber=1 scan=3453	0.0028	0.0032	0	0	0	0	0.00019	0.00021	2.55	274.3	274.3	4	533.985	-0.39		2132.92	2132.92	Specific		6.8	>mN1ECD	1	3307	C6(Carbamidomethyl / 57.0215); C8(Carbamidomethyl / 57.0215); C17(Carbamidomethyl / 57.0215)	HCD	2.59	2131.91	2131.91
	199	E.IGSYRC[+57.02146]AC[+57.02146]RATHTGPHC[+57.02146]E.L		E.IGSYRCACRATHTGPHCE.L	IGSYRCACRATHTGPHCE,EL,6@57.02146,8@57.02146,17@57.02146		533.985	10.2377	335.5	controllerType=0 controllerNumber=1 scan=3346	0.0081	0.0091	0	0	0	0	0.00051	0.00057	2.09	265.2	265.2	4	533.985	0.18		2132.92	2132.92	Specific		6.6	>mN1ECD	1	3188	C6(Carbamidomethyl / 57.0215); C8(Carbamidomethyl / 57.0215); C17(Carbamidomethyl / 57.0215)	HCD	2.13	2131.91	2131.91
	199	E.IGSYRC[+57.02146]AC[+57.02146]RATHTGPHC[+57.02146]E.L		E.IGSYRCACRATHTGPHCE.L	IGSYRCACRATHTGPHCE,EL,6@57.02146,8@57.02146,17@57.02146		533.985	10.3547	332.2	controllerType=0 controllerNumber=1 scan=3398	0.0081	0.0091	0	0	0	0	0.00055	0.00062	2.09	260.9	260.9	4	533.985	0.41		2132.92	2132.92	Specific		6.9	>mN1ECD	1	3244	C6(Carbamidomethyl / 57.0215); C8(Carbamidomethyl / 57.0215); C17(Carbamidomethyl / 57.0215)	HCD	2.13	2131.91	2131.91
	199	E.IGSYRC[+57.02146]AC[+57.02146]RATHTGPHC[+57.02146]E.L		E.IGSYRCACRATHTGPHCE.L	IGSYRCACRATHTGPHCE,EL,6@57.02146,8@57.02146,17@57.02146		533.985	10.8277	301.8	controllerType=0 controllerNumber=1 scan=3614	0.0014	0.0016	0	0	0	0	8.9e-05	9.9e-05	2.84	260.2	260.2	4	533.985	1.21		2132.92	2132.92	Specific		8	>mN1ECD	1	3491	C6(Carbamidomethyl / 57.0215); C8(Carbamidomethyl / 57.0215); C17(Carbamidomethyl / 57.0215)	HCD	2.85	2131.91	2131.91
	199	E.IGSYRC[+57.02146]AC[+57.02146]RATHTGPHC[+57.02146]E.L		E.IGSYRCACRATHTGPHCE.L	IGSYRCACRATHTGPHCE,EL,6@57.02146,8@57.02146,17@57.02146		427.389	10.3805	222.1	controllerType=0 controllerNumber=1 scan=3409	0.013	0.014	0	0	0	0	0.00072	0.00081	1.9	222.1	222.1	5	427.389	-0.23		2132.92	2132.92	Specific		7.1	>mN1ECD	1	3254	C6(Carbamidomethyl / 57.0215); C8(Carbamidomethyl / 57.0215); C17(Carbamidomethyl / 57.0215)	HCD	2.01	2131.91	2131.91
	199	E.IGSYRC[+57.02146]AC[+57.02146]RATHTGPHC[+57.02146]E.L		E.IGSYRCACRATHTGPHCE.L	IGSYRCACRATHTGPHCE,EL,6@57.02146,8@57.02146,17@57.02146		427.389	10.6185	209.4	controllerType=0 controllerNumber=1 scan=3521	0.0046	0.0052	0	0	0	0	0.00037	0.00041	2.34	209.4	209.4	5	427.389	-0.8		2132.92	2132.92	Specific		7	>mN1ECD	1	3385	C6(Carbamidomethyl / 57.0215); C8(Carbamidomethyl / 57.0215); C17(Carbamidomethyl / 57.0215)	HCD	2.46	2131.91	2131.91
	199	E.IGSYRC[+57.02146]AC[+57.02146]RATHTGPHC[+57.02146]E.L		E.IGSYRCACRATHTGPHCE.L	IGSYRCACRATHTGPHCE,EL,6@57.02146,8@57.02146,17@57.02146		427.388	10.7498	184.2	controllerType=0 controllerNumber=1 scan=3579	0.025	0.028	0	0	0	0	0.0013	0.0015	1.61	184.2	184.2	5	427.389	-2.23		2132.91	2132.92	Specific		6.5	>mN1ECD	1	3455	C6(Carbamidomethyl / 57.0215); C8(Carbamidomethyl / 57.0215); C17(Carbamidomethyl / 57.0215)	HCD	1.56	2131.91	2131.91
	199	E.IGSYRC[+57.02146]AC[+57.02146]RATHTGPHC[+57.02146]E.L		E.IGSYRCACRATHTGPHCE.L	IGSYRCACRATHTGPHCE,EL,6@57.02146,8@57.02146,17@57.02146		427.389	10.5049	180.6	controllerType=0 controllerNumber=1 scan=3470	0.032	0.036	0	0.005	0	0	0.0026	0.0051	1.49	178.3	178.3	5	427.389	-0.59		2132.92	2132.92	Specific		6	>mN1ECD	1	3325	C6(Carbamidomethyl / 57.0215); C8(Carbamidomethyl / 57.0215); C17(Carbamidomethyl / 57.0215)	HCD	1.45	2131.91	2131.91
	199	E.IGSYRC[+57.02146]AC[+57.02146]RATHTGPHC[+57.02146]E.L		E.IGSYRCACRATHTGPHCE.L	IGSYRCACRATHTGPHCE,EL,6@57.02146,8@57.02146,17@57.02146		427.389	10.2488	176.1	controllerType=0 controllerNumber=1 scan=3351	0.029	0.033	0	0	0	0	0.002	0.0022	1.53	176.1	176.1	5	427.389	0.2		2132.92	2132.92	Specific		6.7	>mN1ECD	1	3194	C6(Carbamidomethyl / 57.0215); C8(Carbamidomethyl / 57.0215); C17(Carbamidomethyl / 57.0215)	HCD	1.49	2131.91	2131.91
	199	E.IGSYRC[+57.02146]AC[+57.02146]RATHTGPHC[+57.02146]E.L		E.IGSYRCACRATHTGPHCE.L	IGSYRCACRATHTGPHCE,EL,6@57.02146,8@57.02146,17@57.02146		533.984	11.1108	106.9	controllerType=0 controllerNumber=1 scan=3740	0.05	0.056	0.0048	0.0048	0	0	0.005	0.0051	1.3	99.2	99.2	4	533.985	-1.42		2132.91	2132.92	Specific		6.5	>mN1ECD	1	3636	C6(Carbamidomethyl / 57.0215); C8(Carbamidomethyl / 57.0215); C17(Carbamidomethyl / 57.0215)	HCD	1.25	2131.91	2131.91
EGF6	217	E.LPYVPC[+57.02146]SPSPC[+57.02146]QNGGT[+511.19010]C[+57.02146]RPTGDTTHE.C	T16(OGlycan / 511.1901)	E.LPYVPCSPSPCQNGGTCRPTGDTTHE.C	LPYVPCSPSPCQNGGTCRPTGDTTHE,EC,6@57.02146,11@57.02146,16@511.19010,17@57.02146	HexNAc(1)Hex(1)Fuc(1)	850.616	17.5525	1009.3	controllerType=0 controllerNumber=1 scan=6755	3.6e-14	4e-14	0	0	0	0	1e-14	1.2e-14	13.45	1009.3	4.8	4	850.613	4.09		3399.44	3399.43	Specific	16	19.5	>mN1ECD	1	7297	C6(Carbamidomethyl / 57.0215); C11(Carbamidomethyl / 57.0215); C17(Carbamidomethyl / 57.0215)	HCD	14.4	3398.44	3398.42
EGF6	217	E.LPYVPC[+57.02146]S[+146.05791]PS[+365.13220]PC[+57.02146]QNGGTC[+57.02146]RPTGDTTHE.C	S7(OGlycan / 146.0579); S9(OGlycan / 365.1322)	E.LPYVPCSPSPCQNGGTCRPTGDTTHE.C	LPYVPCSPSPCQNGGTCRPTGDTTHE,EC,6@57.02146,7@146.05791,9@365.13220,11@57.02146,17@57.02146	Fuc(1); HexNAc(1)Hex(1)	1133.82	17.6004	720.5	controllerType=0 controllerNumber=1 scan=6777	1.4e-09	1.5e-09	0	0	0	0	1.7e-10	1.9e-10	8.86	720.5	8.4	3	1133.81	3.43		3399.44	3399.43	Specific	7;9	19	>mN1ECD	1	7322	C6(Carbamidomethyl / 57.0215); C11(Carbamidomethyl / 57.0215); C17(Carbamidomethyl / 57.0215)	HCD	9.86	3398.43	3398.42
EGF6	217	E.LPYVPC[+57.02146]SPSPC[+57.02146]QNGGT[+146.05791]C[+57.02146]RPTGDTTHE.C	T16(OGlycan / 146.0579)	E.LPYVPCSPSPCQNGGTCRPTGDTTHE.C	LPYVPCSPSPCQNGGTCRPTGDTTHE,EC,6@57.02146,11@57.02146,16@146.05791,17@57.02146	Fuc(1)	759.332	17.6134	1152.4	controllerType=0 controllerNumber=1 scan=6783	1e-17	1.2e-17	0	0	0	0	3.5e-18	3.9e-18	16.98	1152.4	2.4	4	759.33	2.93		3034.31	3034.3	Specific	16	20.8	>mN1ECD	1	7327	C6(Carbamidomethyl / 57.0215); C11(Carbamidomethyl / 57.0215); C17(Carbamidomethyl / 57.0215)	HCD	16.93	3033.3	3033.29
EGF6	217	E.LPYVPC[+57.02146]SPSPC[+57.02146]QNGGT[+146.05791]C[+57.02146]RPTGDTTHE.C	T16(OGlycan / 146.0579)	E.LPYVPCSPSPCQNGGTCRPTGDTTHE.C	LPYVPCSPSPCQNGGTCRPTGDTTHE,EC,6@57.02146,11@57.02146,16@146.05791,17@57.02146	Fuc(1)	759.331	17.7271	1146.6	controllerType=0 controllerNumber=1 scan=6836	5.7e-17	6.3e-17	0	0	0	0	1.9e-17	2.2e-17	16.25	1146.6	2.4	4	759.33	2.04		3034.3	3034.3	Specific	16	20.7	>mN1ECD	1	7388	C6(Carbamidomethyl / 57.0215); C11(Carbamidomethyl / 57.0215); C17(Carbamidomethyl / 57.0215)	HCD	16.2	3033.3	3033.29
EGF6	217	E.LPYVPC[+57.02146]SPSPC[+57.02146]QNGGT[+146.05791]C[+57.02146]RPTGDTTHE.C	T16(OGlycan / 146.0579)	E.LPYVPCSPSPCQNGGTCRPTGDTTHE.C	LPYVPCSPSPCQNGGTCRPTGDTTHE,EC,6@57.02146,11@57.02146,16@146.05791,17@57.02146	Fuc(1)	1012.11	17.6549	964.9	controllerType=0 controllerNumber=1 scan=6802	1.4e-14	1.5e-14	0	0	0	0	2.6e-15	2.9e-15	13.86	964.9	4.8	3	1012.1	3.45		3034.31	3034.3	Specific	16	17.8	>mN1ECD	1	7350	C6(Carbamidomethyl / 57.0215); C11(Carbamidomethyl / 57.0215); C17(Carbamidomethyl / 57.0215)	HCD	14.81	3033.3	3033.29
EGF6	217	E.LPYVPC[+57.02146]SPSPC[+57.02146]QNGGT[+146.05791]C[+57.02146]RPTGDTTHE.C	T16(OGlycan / 146.0579)	E.LPYVPCSPSPCQNGGTCRPTGDTTHE.C	LPYVPCSPSPCQNGGTCRPTGDTTHE,EC,6@57.02146,11@57.02146,16@146.05791,17@57.02146	Fuc(1)	1012.11	17.7757	947.1	controllerType=0 controllerNumber=1 scan=6858	1.4e-13	1.5e-13	0	0	0	0	2.5e-14	2.8e-14	12.86	947.1	4.8	3	1012.1	2.79		3034.31	3034.3	Specific	16	17.9	>mN1ECD	1	7415	C6(Carbamidomethyl / 57.0215); C11(Carbamidomethyl / 57.0215); C17(Carbamidomethyl / 57.0215)	HCD	14.81	3033.3	3033.29
EGF6	217	E.LPYVPC[+57.02146]S[+146.05791]PSPC[+57.02146]QNGGTC[+57.02146]RPTGDTTHE.C	S7(OGlycan / 146.0579)	E.LPYVPCSPSPCQNGGTCRPTGDTTHE.C	LPYVPCSPSPCQNGGTCRPTGDTTHE,EC,6@57.02146,7@146.05791,11@57.02146,17@57.02146	Fuc(1)	1012.11	17.5439	860.9	controllerType=0 controllerNumber=1 scan=6751	4.7e-12	5.3e-12	0	0	0	0	6.9e-13	7.7e-13	11.32	860.9	8.4	3	1012.1	4.54		3034.31	3034.3	Specific	7	16.2	>mN1ECD	1	7292	C6(Carbamidomethyl / 57.0215); C11(Carbamidomethyl / 57.0215); C17(Carbamidomethyl / 57.0215)	HCD	12.28	3033.3	3033.29
	243	E.C[+57.02146]AC[+57.02146]LPGFAGQNC[+57.02146]EE.N		E.CACLPGFAGQNCEE.N	CACLPGFAGQNCEE,EN,1@57.02146,3@57.02146,12@57.02146		806.817	20.8727	400.9	controllerType=0 controllerNumber=1 scan=8337	0.025	0.028	0	0	0	0	0.0016	0.0018	1.61	225.2	225.2	2	806.813	4.84		1612.63	1612.62	Specific		8.6	>mN1ECD	1	9175	C1(Carbamidomethyl / 57.0215); C3(Carbamidomethyl / 57.0215); C12(Carbamidomethyl / 57.0215)	HCD	1.56	1611.62	1611.61
	375	D.AC[+57.02146]ISNPC[+57.02146]NE.G		D.ACISNPCNE.G	ACISNPCNE,DG,2@57.02146,7@57.02146		532.712	13.8786	465.8	controllerType=0 controllerNumber=1 scan=4968	0.00015	0.00017	0	0	0	0	1.1e-05	1.2e-05	3.83	465.8	465.8	2	532.71	2.72		1064.42	1064.41	Specific		11.2	>mN1ECD	1	5060	C2(Carbamidomethyl / 57.0215); C7(Carbamidomethyl / 57.0215)	HCD	3.78	1063.41	1063.41
	375	D.AC[+57.02146]ISNPC[+57.02146]NE.G		D.ACISNPCNE.G	ACISNPCNE,DG,2@57.02146,7@57.02146		532.712	13.9972	458.9	controllerType=0 controllerNumber=1 scan=5021	1.2e-05	1.4e-05	0	0	0	0	1.4e-06	1.6e-06	4.91	458.9	458.9	2	532.71	2.6		1064.42	1064.41	Specific		12	>mN1ECD	1	5128	C2(Carbamidomethyl / 57.0215); C7(Carbamidomethyl / 57.0215)	HCD	4.86	1063.41	1063.41
	375	D.AC[+57.02146]ISNPC[+57.02146]NE.G		D.ACISNPCNE.G	ACISNPCNE,DG,2@57.02146,7@57.02146		532.712	14.1189	352.5	controllerType=0 controllerNumber=1 scan=5078	0.0038	0.0043	0	0	0	0	0.0003	0.00033	2.42	352.5	352.5	2	532.71	2.6		1064.42	1064.41	Specific		10.3	>mN1ECD	1	5207	C2(Carbamidomethyl / 57.0215); C7(Carbamidomethyl / 57.0215)	HCD	2.37	1063.41	1063.41
	415	D.EC[+57.02146]ALGAN[+15.99492]PC[+57.02146]EHAGKC[+57.02146]LNTLGSFE.C	N7(b-oxidation / 15.9949)	D.ECALGANPCEHAGKCLNTLGSFE.C	ECALGANPCEHAGKCLNTLGSFE,DC,2@57.02146,7@15.99492,9@57.02146,15@57.02146		1276.06	22.0431	266.9	controllerType=0 controllerNumber=1 scan=8867	0.002	0.0022	0	0	0	0	0.00015	0.00016	2.7	266.9	206.2	2	1276.05	2.11		2551.11	2551.1	Specific		7.7	>mN1ECD	1	9800	C2(Carbamidomethyl / 57.0215); C9(Carbamidomethyl / 57.0215); C15(Carbamidomethyl / 57.0215)	HCD	2.7	2550.1	2550.09
	415	D.EC[+57.02146]ALGAN[+15.99492]PC[+57.02146]EHAGKC[+57.02146]LNTLGSFE.C	N7(b-oxidation / 15.9949)	D.ECALGANPCEHAGKCLNTLGSFE.C	ECALGANPCEHAGKCLNTLGSFE,DC,2@57.02146,7@15.99492,9@57.02146,15@57.02146		1276.05	22.1524	245.2	controllerType=0 controllerNumber=1 scan=8917	0.013	0.014	0	0	0	0	0.00085	0.00095	1.89	245.2	170	2	1276.05	-3.25		2551.09	2551.1	Specific		7.3	>mN1ECD	1	9855	C2(Carbamidomethyl / 57.0215); C9(Carbamidomethyl / 57.0215); C15(Carbamidomethyl / 57.0215)	HCD	1.89	2550.09	2550.09
	415	D.EC[+57.02146]ALGAN[+15.99492]PC[+57.02146]EHAGKC[+57.02146]LNTLGSFE.C	N7(b-oxidation / 15.9949)	D.ECALGANPCEHAGKCLNTLGSFE.C	ECALGANPCEHAGKCLNTLGSFE,DC,2@57.02146,7@15.99492,9@57.02146,15@57.02146		851.04	21.9842	134.6	controllerType=0 controllerNumber=1 scan=8841	0.054	0.06	0.0048	0.0048	0	0	0.005	0.0051	1.27	134.6	134.6	3	851.038	2.27		2551.11	2551.1	Specific		5.4	>mN1ECD	1	9767	C2(Carbamidomethyl / 57.0215); C9(Carbamidomethyl / 57.0215); C15(Carbamidomethyl / 57.0215)	HCD	1.22	2550.1	2550.09
	416	E.C[+57.02146]ALGANPC[+57.02146]EHAGKC[+57.02146]LNT[+162.05282]LGSFE.C	T17(OGlycan / 162.0528)	E.CALGANPCEHAGKCLNTLGSFE.C	CALGANPCEHAGKCLNTLGSFE,EC,1@57.02146,8@57.02146,14@57.02146,17@162.05282	Hex(1)	856.712	19.0297	835.9	controllerType=0 controllerNumber=1 scan=7457	3.6e-13	4.1e-13	0	0	0	0	9.7e-14	1.1e-13	12.44	757.8	3.6	3	856.71	2.23		2568.12	2568.12	Specific	17	12.6	>mN1ECD	1	8137	C1(Carbamidomethyl / 57.0215); C8(Carbamidomethyl / 57.0215); C14(Carbamidomethyl / 57.0215)	HCD	12.39	2567.11	2567.11
	416	E.C[+57.02146]ALGANPC[+57.02146]EHAGKC[+57.02146]LNT[+162.05282]LGSFE.C	T17(OGlycan / 162.0528)	E.CALGANPCEHAGKCLNTLGSFE.C	CALGANPCEHAGKCLNTLGSFE,EC,1@57.02146,8@57.02146,14@57.02146,17@162.05282	Hex(1)	856.713	18.8926	773	controllerType=0 controllerNumber=1 scan=7391	6.7e-12	7.5e-12	0	0	0	0	9.3e-13	1e-12	11.17	682.5	3.6	3	856.71	3.02		2568.12	2568.12	Specific	17	11.8	>mN1ECD	1	8055	C1(Carbamidomethyl / 57.0215); C8(Carbamidomethyl / 57.0215); C14(Carbamidomethyl / 57.0215)	HCD	11.13	2567.12	2567.11
	425	E.HAGKC[+57.02146]LNTLGS[+162.05282]FE.C	S11(OGlycan / 162.0528)	E.HAGKCLNTLGSFE.C	HAGKCLNTLGSFE,EC,5@57.02146,11@162.05282	Hex(1)	798.374	15.4381	581.9	controllerType=0 controllerNumber=1 scan=5706	3.7e-07	4.1e-07	0	0	0	0	3.4e-08	3.8e-08	6.43	456.1	51.8	2	798.372	2.61		1595.74	1595.74	Specific	11	14	>mN1ECD	1	5991	C5(Carbamidomethyl / 57.0215)	HCD	7.38	1594.73	1594.73
	425	E.HAGKC[+57.02146]LNTLGS[+162.05282]FE.C	S11(OGlycan / 162.0528)	E.HAGKCLNTLGSFE.C	HAGKCLNTLGSFE,EC,5@57.02146,11@162.05282	Hex(1)	798.375	15.3129	557.4	controllerType=0 controllerNumber=1 scan=5643	2.7e-06	3.1e-06	0	0	0	0	3.4e-07	3.8e-07	5.56	434.8	44.7	2	798.372	3.61		1595.74	1595.74	Specific	11	14.6	>mN1ECD	1	5913	C5(Carbamidomethyl / 57.0215)	HCD	6.38	1594.74	1594.73
	425	E.HAGKC[+57.02146]LNTLGS[+162.05282]FE.C	S11(OGlycan / 162.0528)	E.HAGKCLNTLGSFE.C	HAGKCLNTLGSFE,EC,5@57.02146,11@162.05282	Hex(1)	798.374	15.5848	465.7	controllerType=0 controllerNumber=1 scan=5777	2.8e-06	3.2e-06	0	0	0	0	3.7e-07	4.1e-07	5.55	465.7	33.6	2	798.372	1.92		1595.74	1595.74	Specific	11	12.1	>mN1ECD	1	6079	C5(Carbamidomethyl / 57.0215)	HCD	5.78	1594.73	1594.73
	425	E.HAGKC[+57.02146]LNTLGS[+162.05282]FE.C	S11(OGlycan / 162.0528)	E.HAGKCLNTLGSFE.C	HAGKCLNTLGSFE,EC,5@57.02146,11@162.05282	Hex(1)	532.586	15.4334	331.5	controllerType=0 controllerNumber=1 scan=5702	0.00056	0.00063	0	0	0	0	4.8e-05	5.3e-05	3.25	300.9	5.6	3	532.584	3.83		1595.74	1595.74	Specific	11	10.4	>mN1ECD	1	5987	C5(Carbamidomethyl / 57.0215)	HCD	3.53	1594.74	1594.73
	425	E.HAGKC[+57.02146]LNTLGS[+162.05282]FE.C	S11(OGlycan / 162.0528)	E.HAGKCLNTLGSFE.C	HAGKCLNTLGSFE,EC,5@57.02146,11@162.05282	Hex(1)	532.585	15.3055	320.8	controllerType=0 controllerNumber=1 scan=5638	0.00058	0.00065	0	0	0	0	5.1e-05	5.7e-05	3.24	320.8	21.1	3	532.584	2.11		1595.74	1595.74	Specific	11	10.1	>mN1ECD	1	5907	C5(Carbamidomethyl / 57.0215)	HCD	3.52	1594.73	1594.73
	425	E.HAGKC[+57.02146]LNT[+162.05282]LGSFE.C	T8(OGlycan / 162.0528)	E.HAGKCLNTLGSFE.C	HAGKCLNTLGSFE,EC,5@57.02146,8@162.05282	Hex(1)	532.585	15.5448	299.7	controllerType=0 controllerNumber=1 scan=5757	0.0012	0.0014	0	0	0	0	8e-05	8.9e-05	2.91	299.7	6	3	532.584	2.79		1595.74	1595.74	Specific	8	10.1	>mN1ECD	1	6053	C5(Carbamidomethyl / 57.0215)	HCD	3.02	1594.73	1594.73
	425	E.HAGKC[+57.02146]LNTLGS[+162.05282]FE.C	S11(OGlycan / 162.0528)	E.HAGKCLNTLGSFE.C	HAGKCLNTLGSFE,EC,5@57.02146,11@162.05282	Hex(1)	532.585	15.667	238.9	controllerType=0 controllerNumber=1 scan=5818	0.018	0.02	0	0	0	0	0.001	0.0011	1.74	238.9	14.6	3	532.584	3.02		1595.74	1595.74	Specific	11	7.2	>mN1ECD	1	6128	C5(Carbamidomethyl / 57.0215)	HCD	1.85	1594.73	1594.73
	425	E.HAGKC[+57.02146]LNT[+162.05282]LGSFE.C	T8(OGlycan / 162.0528)	E.HAGKCLNTLGSFE.C	HAGKCLNTLGSFE,EC,5@57.02146,8@162.05282	Hex(1)	532.585	15.8011	61.1	controllerType=0 controllerNumber=1 scan=5883	0.083	0.092	0.0087	0.017	0	0	0.0092	0.018	1.08	61.1	6	3	532.584	2.45		1595.74	1595.74	Specific	8	5.1	>mN1ECD	1	6207	C5(Carbamidomethyl / 57.0215)	HCD	1.03	1594.73	1594.73
	425	E.HAGKC[+57.02146]LNTLGSFE.C		E.HAGKCLNTLGSFE.C	HAGKCLNTLGSFE,EC,5@57.02146		478.567	15.4357	414.7	controllerType=0 controllerNumber=1 scan=5704	0.00014	0.00016	0	0	0	0	9.9e-06	1.1e-05	3.85	306.9	306.9	3	478.566	2.02		1433.69	1433.68	Specific		10.5	>mN1ECD	1	5989	C5(Carbamidomethyl / 57.0215)	HCD	4.2	1432.68	1432.68
	425	E.HAGKC[+57.02146]LNTLGSFE.C		E.HAGKCLNTLGSFE.C	HAGKCLNTLGSFE,EC,5@57.02146		478.567	15.5505	404.1	controllerType=0 controllerNumber=1 scan=5761	1.4e-05	1.6e-05	0	0	0	0	1.5e-06	1.7e-06	4.85	383.8	383.8	3	478.566	2.6		1433.69	1433.68	Specific		10.8	>mN1ECD	1	6057	C5(Carbamidomethyl / 57.0215)	HCD	5.2	1432.68	1432.68
	438	E.C[+57.02146]QC[+57.02146]LQGYTGPRC[+57.02146]E.I		E.CQCLQGYTGPRCE.I	CQCLQGYTGPRCE,EI,1@57.02146,3@57.02146,12@57.02146		814.837	15.6371	863.4	controllerType=0 controllerNumber=1 scan=5801	2.1e-13	2.4e-13	0	0	0	0	3.8e-14	4.3e-14	12.67	740.7	740.7	2	814.834	3.55		1628.67	1628.66	Specific		16.4	>mN1ECD	1	6107	C1(Carbamidomethyl / 57.0215); C3(Carbamidomethyl / 57.0215); C12(Carbamidomethyl / 57.0215)	HCD	12.62	1627.66	1627.65
	438	E.C[+57.02146]QC[+57.02146]LQGYTGPRC[+57.02146]E.I		E.CQCLQGYTGPRCE.I	CQCLQGYTGPRCE,EI,1@57.02146,3@57.02146,12@57.02146		814.835	15.5137	821.2	controllerType=0 controllerNumber=1 scan=5743	1.2e-12	1.3e-12	0	0	0	0	1.7e-13	1.9e-13	11.94	744.2	744.2	2	814.834	1.3		1628.66	1628.66	Specific		15.7	>mN1ECD	1	6037	C1(Carbamidomethyl / 57.0215); C3(Carbamidomethyl / 57.0215); C12(Carbamidomethyl / 57.0215)	HCD	11.89	1627.66	1627.65
	438	E.C[+57.02146]QC[+57.02146]LQGYTGPRC[+57.02146]E.I		E.CQCLQGYTGPRCE.I	CQCLQGYTGPRCE,EI,1@57.02146,3@57.02146,12@57.02146		814.837	15.7634	725.6	controllerType=0 controllerNumber=1 scan=5865	2.1e-10	2.4e-10	0	0	0	0	2.2e-11	2.5e-11	9.67	673.7	673.7	2	814.834	3.62		1628.67	1628.66	Specific		14.3	>mN1ECD	1	6185	C1(Carbamidomethyl / 57.0215); C3(Carbamidomethyl / 57.0215); C12(Carbamidomethyl / 57.0215)	HCD	9.62	1627.66	1627.65
	438	E.C[+57.02146]QC[+57.02146]LQGYTGPRC[+57.02146]E.I		E.CQCLQGYTGPRCE.I	CQCLQGYTGPRCE,EI,1@57.02146,3@57.02146,12@57.02146		543.56	15.5488	537.4	controllerType=0 controllerNumber=1 scan=5760	6.5e-06	7.2e-06	0	0	0	0	5.5e-07	6.2e-07	5.19	473.8	473.8	3	543.559	2.15		1628.66	1628.66	Specific		11.3	>mN1ECD	1	6056	C1(Carbamidomethyl / 57.0215); C3(Carbamidomethyl / 57.0215); C12(Carbamidomethyl / 57.0215)	HCD	7.01	1627.66	1627.65
	438	E.C[+57.02146]QC[+57.02146]LQGYTGPRC[+57.02146]E.I		E.CQCLQGYTGPRCE.I	CQCLQGYTGPRCE,EI,1@57.02146,3@57.02146,12@57.02146		543.56	15.6657	518.4	controllerType=0 controllerNumber=1 scan=5817	7.8e-05	8.7e-05	0	0	0	0	5.9e-06	6.6e-06	4.11	440.3	440.3	3	543.559	3.17		1628.67	1628.66	Specific		10.6	>mN1ECD	1	6127	C1(Carbamidomethyl / 57.0215); C3(Carbamidomethyl / 57.0215); C12(Carbamidomethyl / 57.0215)	HCD	4.93	1627.66	1627.65
EGF12	456	E.C[+57.02146]ISNPC[+57.02146]QNDAT[+146.05791]C[+57.02146]LDQIGE.F	T11(OGlycan / 146.0579)	E.CISNPCQNDATCLDQIGE.F	CISNPCQNDATCLDQIGE,EF,1@57.02146,6@57.02146,11@146.05791,12@57.02146	Fuc(1)	1120.96	21.4285	900.4	controllerType=0 controllerNumber=1 scan=8592	3.1e-14	3.4e-14	0	0	0	0	7.9e-15	8.9e-15	13.52	897.5	75.4	2	1120.96	0.5		2240.91	2240.91	Specific	11	19.2	>mN1ECD	1	9477	C1(Carbamidomethyl / 57.0215); C6(Carbamidomethyl / 57.0215); C12(Carbamidomethyl / 57.0215)	HCD	13.47	2239.9	2239.9
EGF12	456	E.C[+57.02146]ISNPC[+57.02146]QNDAT[+146.05791]C[+57.02146]LDQIGE.F	T11(OGlycan / 146.0579)	E.CISNPCQNDATCLDQIGE.F	CISNPCQNDATCLDQIGE,EF,1@57.02146,6@57.02146,11@146.05791,12@57.02146	Fuc(1)	747.643	21.4445	231.7	controllerType=0 controllerNumber=1 scan=8599	0.0029	0.0033	0	0	0	0	0.00021	0.00023	2.53	231.7	19.9	3	747.642	2.18		2240.92	2240.91	Specific	11	8.4	>mN1ECD	1	9483	C1(Carbamidomethyl / 57.0215); C6(Carbamidomethyl / 57.0215); C12(Carbamidomethyl / 57.0215)	HCD	2.66	2239.91	2239.9
EGF12	456	E.C[+57.02146]ISNPC[+57.02146]QNDAT[+146.05791]C[+57.02146]LDQIGE.F	T11(OGlycan / 146.0579)	E.CISNPCQNDATCLDQIGE.F	CISNPCQNDATCLDQIGE,EF,1@57.02146,6@57.02146,11@146.05791,12@57.02146	Fuc(1)	747.643	21.5721	107	controllerType=0 controllerNumber=1 scan=8656	0.061	0.068	0.0047	0.0047	0	0	0.005	0.0051	1.22	107	13.7	3	747.642	1.94		2240.91	2240.91	Specific	11	5.8	>mN1ECD	1	9554	C1(Carbamidomethyl / 57.0215); C6(Carbamidomethyl / 57.0215); C12(Carbamidomethyl / 57.0215)	HCD	1.17	2239.91	2239.9
	456	E.C[+57.02146]ISNPC[+57.02146]QND.A		E.CISNPCQND.A	CISNPCQND,EA,1@57.02146,6@57.02146		554.213	13.1076	488.6	controllerType=0 controllerNumber=1 scan=4614	6.6e-05	7.3e-05	0	0	0	0	4.7e-06	5.3e-06	4.18	488.6	488.6	2	554.213	-0.99		1107.42	1107.42	Specific		11.1	>mN1ECD	1	4607	C1(Carbamidomethyl / 57.0215); C6(Carbamidomethyl / 57.0215)	HCD	4.14	1106.41	1106.41
	456	E.C[+57.02146]ISNPC[+57.02146]QND.A		E.CISNPCQND.A	CISNPCQND,EA,1@57.02146,6@57.02146		554.213	12.9951	461.2	controllerType=0 controllerNumber=1 scan=4564	0.00012	0.00014	0	0	0	0	8.9e-06	1e-05	3.9	461.2	461.2	2	554.213	-1.1		1107.42	1107.42	Specific		10.8	>mN1ECD	1	4545	C1(Carbamidomethyl / 57.0215); C6(Carbamidomethyl / 57.0215)	HCD	4.14	1106.41	1106.41
EGF12	465	D.AT[+146.05791]C[+57.02146]LDQIGE.F	T2(OGlycan / 146.0579)	D.ATCLDQIGE.F	ATCLDQIGE,DF,2@146.05791,3@57.02146	Fuc(1)	576.759	18.0377	450.3	controllerType=0 controllerNumber=1 scan=6984	0.00053	0.00059	0	0	0	0	4.1e-05	4.5e-05	3.28	450.3	450.3	2	576.758	1.56		1152.51	1152.51	Specific	2	9.3	>mN1ECD	1	7564	C3(Carbamidomethyl / 57.0215)	HCD	3.51	1151.5	1151.5
EGF12	465	D.AT[+146.05791]C[+57.02146]LDQIGE.F	T2(OGlycan / 146.0579)	D.ATCLDQIGE.F	ATCLDQIGE,DF,2@146.05791,3@57.02146	Fuc(1)	576.759	18.1641	373.4	controllerType=0 controllerNumber=1 scan=7046	0.00044	0.0005	0	0	0	0	3.4e-05	3.8e-05	3.35	373.4	373.4	2	576.758	2.09		1152.51	1152.51	Specific	2	10.3	>mN1ECD	1	7642	C3(Carbamidomethyl / 57.0215)	HCD	3.54	1151.5	1151.5
EGF12	465	D.ATC[+57.02146]LDQIGE.F		D.ATCLDQIGE.F	ATCLDQIGE,DF,3@57.02146		503.73	18.0977	485.9	controllerType=0 controllerNumber=1 scan=7014	0.0001	0.00012	0	0	0	0	7.2e-06	8.1e-06	3.98	485.9	485.9	2	503.729	2.5		1006.45	1006.45	Specific		10.1	>mN1ECD	1	7599	C3(Carbamidomethyl / 57.0215)	HCD	3.93	1005.45	1005.44
	474	E.FQC[+57.02146]IC[+57.02146]M[+15.99492]PGYE.G	M6(Oxidation / 15.9949)	E.FQCICMPGYE.G	FQCICMPGYE,EG,3@57.02146,5@57.02146,6@15.99492		660.758	22.7105	402.8	controllerType=0 controllerNumber=1 scan=9177	0.0016	0.0017	0	0	0	0	0.00012	0.00014	2.8	280.4	280.4	2	660.756	1.81		1320.51	1320.51	Specific		10.5	>mN1ECD	1	10151	C3(Carbamidomethyl / 57.0215); C5(Carbamidomethyl / 57.0215)	HCD	3.15	1319.5	1319.5
	474	E.FQC[+57.02146]IC[+57.02146]MPGYE.G		E.FQCICMPGYE.G	FQCICMPGYE,EG,3@57.02146,5@57.02146		652.762	23.0471	496.1	controllerType=0 controllerNumber=1 scan=9323	0.00061	0.00068	0	0	0	0	5.5e-05	6.1e-05	3.21	256.5	256.5	2	652.759	4.3		1304.52	1304.51	Specific		12.1	>mN1ECD	1	10334	C3(Carbamidomethyl / 57.0215); C5(Carbamidomethyl / 57.0215)	HCD	3.17	1303.51	1303.5
	474	E.FQC[+57.02146]IC[+57.02146]MPGYE.G		E.FQCICMPGYE.G	FQCICMPGYE,EG,3@57.02146,5@57.02146		652.762	22.9254	483.5	controllerType=0 controllerNumber=1 scan=9270	0.0039	0.0043	0	0	0	0	0.00032	0.00036	2.41	243.5	243.5	2	652.759	4.77		1304.52	1304.51	Specific		10.8	>mN1ECD	1	10270	C3(Carbamidomethyl / 57.0215); C5(Carbamidomethyl / 57.0215)	HCD	2.37	1303.51	1303.5
	494	E.C[+57.02146]ASSPC[+57.02146]LHNGHC[+57.02146]MDKINE.F		E.CASSPCLHNGHCMDKINE.F	CASSPCLHNGHCMDKINE,EF,1@57.02146,6@57.02146,12@57.02146		533.221	12.9414	644.2	controllerType=0 controllerNumber=1 scan=4540	1.8e-08	2e-08	0	0	0	0	3.1e-09	3.5e-09	7.74	617.4	617.4	4	533.221	0.17		2129.86	2129.86	Specific		12.5	>mN1ECD	1	4514	C1(Carbamidomethyl / 57.0215); C6(Carbamidomethyl / 57.0215); C12(Carbamidomethyl / 57.0215)	HCD	7.7	2128.86	2128.85
	512	E.FQC[+57.02146]QC[+57.02146]PKGFNGHLC[+57.02146]QYDVDE.C		E.FQCQCPKGFNGHLCQYDVDE.C	FQCQCPKGFNGHLCQYDVDE,EC,3@57.02146,5@57.02146,14@57.02146		834.683	18.3757	576.8	controllerType=0 controllerNumber=1 scan=7145	1e-06	1.1e-06	0	0	0	0	1.5e-07	1.6e-07	6	315.5	315.5	3	834.681	3.54		2502.04	2502.03	Specific		10.9	>mN1ECD	1	7768	C3(Carbamidomethyl / 57.0215); C5(Carbamidomethyl / 57.0215); C14(Carbamidomethyl / 57.0215)	HCD	5.95	2501.03	2501.02
	512	E.FQC[+57.02146]QC[+57.02146]PKGFNGHLC[+57.02146]QYDVDE.C		E.FQCQCPKGFNGHLCQYDVDE.C	FQCQCPKGFNGHLCQYDVDE,EC,3@57.02146,5@57.02146,14@57.02146		834.683	18.608	513.4	controllerType=0 controllerNumber=1 scan=7253	6.2e-07	6.9e-07	0	0	0	0	5.3e-08	5.9e-08	6.21	318.7	318.7	3	834.681	2.52		2502.03	2502.03	Specific		12	>mN1ECD	1	7894	C3(Carbamidomethyl / 57.0215); C5(Carbamidomethyl / 57.0215); C14(Carbamidomethyl / 57.0215)	HCD	6.16	2501.03	2501.02
	512	E.FQC[+57.02146]QC[+57.02146]PKGFNGHLC[+57.02146]QYDVDE.C		E.FQCQCPKGFNGHLCQYDVDE.C	FQCQCPKGFNGHLCQYDVDE,EC,3@57.02146,5@57.02146,14@57.02146		834.684	18.4895	481.6	controllerType=0 controllerNumber=1 scan=7198	1.1e-06	1.3e-06	0	0	0	0	1.6e-07	1.8e-07	5.95	287.6	287.6	3	834.681	3.91		2502.04	2502.03	Specific		11.4	>mN1ECD	1	7830	C3(Carbamidomethyl / 57.0215); C5(Carbamidomethyl / 57.0215); C14(Carbamidomethyl / 57.0215)	HCD	5.9	2501.03	2501.02
	512	E.FQC[+57.02146]QC[+57.02146]PKGFNGHLC[+57.02146]QYDVDE.C		E.FQCQCPKGFNGHLCQYDVDE.C	FQCQCPKGFNGHLCQYDVDE,EC,3@57.02146,5@57.02146,14@57.02146		834.68	18.7272	452.8	controllerType=0 controllerNumber=1 scan=7309	2.3e-05	2.5e-05	0	0	0	0	2e-06	2.2e-06	4.64	301.5	301.5	3	834.681	-0.77		2502.03	2502.03	Specific		9.7	>mN1ECD	1	7959	C3(Carbamidomethyl / 57.0215); C5(Carbamidomethyl / 57.0215); C14(Carbamidomethyl / 57.0215)	HCD	4.6	2501.02	2501.02
	546	D.GPNTYTC[+57.02146]VC[+57.02146]TE.G		D.GPNTYTCVCTE.G	GPNTYTCVCTE,DG,7@57.02146,9@57.02146		651.262	16.5146	165.7	controllerType=0 controllerNumber=1 scan=6241	0.081	0.09	0.0088	0.018	0.011	0.034	0.0092	0.018	1.09	165.7	165.7	2	651.26	2.49		1301.52	1301.51	Specific		6.3	>mN1ECD	1	6651	C7(Carbamidomethyl / 57.0215); C9(Carbamidomethyl / 57.0215)	HCD	1.05	1300.51	1300.51
	570	E.C[+57.02146]DPDPC[+57.02146]HYGSC[+57.02146]KDGVATFT[+203.07937]C[+57.02146]LC[+57.02146]QPGYTGHHC[+57.02146]ETNINE.C	T19(OGlycan / 203.0794)	E.CDPDPCHYGSCKDGVATFTCLCQPGYTGHHCETNINE.C	CDPDPCHYGSCKDGVATFTCLCQPGYTGHHCETNINE,EC,1@57.02146,6@57.02146,11@57.02146,19@203.07937,20@57.02146,22@57.02146,31@57.02146	HexNAc(1)	912.967	20.1872	37.7	controllerType=0 controllerNumber=1 scan=8013	0.058	0.065	0.0048	0.0048	0.013	0.013	0.005	0.0051	1.23	37.7	0	5	912.966	1.16		4560.8	4560.8	Specific	19	7.9	>mN1ECD	1	8806	C1(Carbamidomethyl / 57.0215); C6(Carbamidomethyl / 57.0215); C11(Carbamidomethyl / 57.0215); C20(Carbamidomethyl / 57.0215); C22(Carbamidomethyl / 57.0215); C31(Carbamidomethyl / 57.0215)	HCD	1.19	4559.8	4559.79
	570	E.C[+57.02146]DPDPC[+57.02146]HYGSC[+57.02146]KDGVAT[+203.07937]FTC[+57.02146]LC[+57.02146]QPGYTGHHC[+57.02146]ETNINE.C	T17(OGlycan / 203.0794)	E.CDPDPCHYGSCKDGVATFTCLCQPGYTGHHCETNINE.C	CDPDPCHYGSCKDGVATFTCLCQPGYTGHHCETNINE,EC,1@57.02146,6@57.02146,11@57.02146,17@203.07937,20@57.02146,22@57.02146,31@57.02146	HexNAc(1)	912.967	20.0706	13.1	controllerType=0 controllerNumber=1 scan=7957	0.065	0.073	0.0047	0.0093	0.013	0.013	0.005	0.0094	1.18	13.1	0	5	912.966	1.23		4560.8	4560.8	Specific	17	6.5	>mN1ECD	1	8733	C1(Carbamidomethyl / 57.0215); C6(Carbamidomethyl / 57.0215); C11(Carbamidomethyl / 57.0215); C20(Carbamidomethyl / 57.0215); C22(Carbamidomethyl / 57.0215); C31(Carbamidomethyl / 57.0215)	HCD	1.14	4559.8	4559.79
	570	E.C[+57.02146]DPDPC[+57.02146]HYGSC[+57.02146]KDGVATFTC[+57.02146]LC[+57.02146]QPGYT[+203.07937]GHHC[+57.02146]E.T	T27(OGlycan / 203.0794)	E.CDPDPCHYGSCKDGVATFTCLCQPGYTGHHCE.T	CDPDPCHYGSCKDGVATFTCLCQPGYTGHHCE,ET,1@57.02146,6@57.02146,11@57.02146,20@57.02146,22@57.02146,27@203.07937,31@57.02146	HexNAc(1)	798.716	18.435	1007.7	controllerType=0 controllerNumber=1 scan=7174	1.3e-16	1.4e-16	0	0	0	0	3.8e-17	4.2e-17	15.89	1007.7	6.3	5	798.713	3.04		3989.55	3989.54	Specific	27	21.9	>mN1ECD	1	7802	C1(Carbamidomethyl / 57.0215); C6(Carbamidomethyl / 57.0215); C11(Carbamidomethyl / 57.0215); C20(Carbamidomethyl / 57.0215); C22(Carbamidomethyl / 57.0215); C31(Carbamidomethyl / 57.0215)	HCD	15.84	3988.54	3988.53
	583	D.GVATFTC[+57.02146]LC[+57.02146]QPGYT[+203.07937]GHHC[+57.02146]E.T	T14(OGlycan / 203.0794)	D.GVATFTCLCQPGYTGHHCE.T	GVATFTCLCQPGYTGHHCE,DT,7@57.02146,9@57.02146,14@203.07937,18@57.02146	HexNAc(1)	800.003	18.0156	621	controllerType=0 controllerNumber=1 scan=6973	2.8e-09	3.1e-09	0	0	0	0	3.6e-10	4e-10	8.55	621	15	3	800.001	1.88		2397.99	2397.99	Specific	14	14.7	>mN1ECD	1	7553	C7(Carbamidomethyl / 57.0215); C9(Carbamidomethyl / 57.0215); C18(Carbamidomethyl / 57.0215)	HCD	8.5	2396.99	2396.98
	623	D.NSYLC[+57.02146]LC[+57.02146]LKGT[+203.07937]TGPNC[+57.02146]E.I	T11(OGlycan / 203.0794)	D.NSYLCLCLKGTTGPNCE.I	NSYLCLCLKGTTGPNCE,DI,5@57.02146,7@57.02146,11@203.07937,16@57.02146	HexNAc(1)	730.658	20.4852	727.6	controllerType=0 controllerNumber=1 scan=8163	4.1e-10	4.6e-10	0	0	0	0	5.7e-11	6.4e-11	9.39	727.6	0	3	730.655	3.44		2189.96	2189.95	Specific	11	15.5	>mN1ECD	1	8983	C5(Carbamidomethyl / 57.0215); C7(Carbamidomethyl / 57.0215); C16(Carbamidomethyl / 57.0215)	HCD	9.34	2188.95	2188.94
EGF18	681	D.EC[+57.02146]AGSPC[+57.02146]HNGGTC[+57.02146]E.D		D.ECAGSPCHNGGTCE.D	ECAGSPCHNGGTCE,DD,2@57.02146,7@57.02146,13@57.02146		768.265	13.5656	408.4	controllerType=0 controllerNumber=1 scan=4823	0.0012	0.0014	0	0	0	0	7.3e-05	8.1e-05	2.92	55	55	2	768.269	-5.29		1535.52	1535.53	Specific		13.7	>mN1ECD	1	4876	C2(Carbamidomethyl / 57.0215); C7(Carbamidomethyl / 57.0215); C13(Carbamidomethyl / 57.0215)	HCD	2.99	1534.52	1534.52
EGF18	681	D.EC[+57.02146]AGSPC[+57.02146]HNGGTC[+57.02146]E.D		D.ECAGSPCHNGGTCE.D	ECAGSPCHNGGTCE,DD,2@57.02146,7@57.02146,13@57.02146		768.264	13.3297	402.1	controllerType=0 controllerNumber=1 scan=4716	0.0017	0.0019	0	0	0	0	0.00013	0.00015	2.76	37.1	37.1	2	768.269	-5.93		1535.52	1535.53	Specific		12.6	>mN1ECD	1	4741	C2(Carbamidomethyl / 57.0215); C7(Carbamidomethyl / 57.0215); C13(Carbamidomethyl / 57.0215)	HCD	2.83	1534.51	1534.52
EGF18	681	D.EC[+57.02146]AGSPC[+57.02146]HNGGTC[+57.02146]E.D		D.ECAGSPCHNGGTCE.D	ECAGSPCHNGGTCE,DD,2@57.02146,7@57.02146,13@57.02146		768.265	13.4452	389.4	controllerType=0 controllerNumber=1 scan=4767	0.0029	0.0033	0	0	0	0	0.00022	0.00025	2.53	4.9	4.9	2	768.269	-5.69		1535.52	1535.53	Specific		13.9	>mN1ECD	1	4805	C2(Carbamidomethyl / 57.0215); C7(Carbamidomethyl / 57.0215); C13(Carbamidomethyl / 57.0215)	HCD	2.71	1534.51	1534.52
	695	E.DGIAGFTC[+57.02146]RC[+57.02146]PE.G		E.DGIAGFTCRCPE.G	DGIAGFTCRCPE,EG,8@57.02146,10@57.02146		691.797	18.818	711.3	controllerType=0 controllerNumber=1 scan=7352	1.2e-10	1.3e-10	0	0	0	0	1.6e-11	1.8e-11	9.94	588.8	588.8	2	691.795	2.55		1382.59	1382.58	Specific		16	>mN1ECD	1	8006	C8(Carbamidomethyl / 57.0215); C10(Carbamidomethyl / 57.0215)	HCD	9.89	1381.58	1381.58
	695	E.DGIAGFTC[+57.02146]RC[+57.02146]PE.G		E.DGIAGFTCRCPE.G	DGIAGFTCRCPE,EG,8@57.02146,10@57.02146		691.796	18.7071	667.9	controllerType=0 controllerNumber=1 scan=7300	1.2e-09	1.3e-09	0	0	0	0	1.4e-10	1.5e-10	8.94	582.5	582.5	2	691.795	1.57		1382.58	1382.58	Specific		15.4	>mN1ECD	1	7946	C8(Carbamidomethyl / 57.0215); C10(Carbamidomethyl / 57.0215)	HCD	9.89	1381.58	1381.58
	695	E.DGIAGFTC[+57.02146]RC[+57.02146]PE.G		E.DGIAGFTCRCPE.G	DGIAGFTCRCPE,EG,8@57.02146,10@57.02146		691.796	18.9256	648	controllerType=0 controllerNumber=1 scan=7407	1.2e-08	1.3e-08	0	0	0	0	1.8e-09	2e-09	7.94	527.9	527.9	2	691.795	2.1		1382.59	1382.58	Specific		15.1	>mN1ECD	1	8073	C8(Carbamidomethyl / 57.0215); C10(Carbamidomethyl / 57.0215)	HCD	8.89	1381.58	1381.58
	695	E.DGIAGFTC[+57.02146]RC[+57.02146]PE.G		E.DGIAGFTCRCPE.G	DGIAGFTCRCPE,EG,8@57.02146,10@57.02146		691.795	19.7898	645.2	controllerType=0 controllerNumber=1 scan=7822	1.8e-08	2e-08	0	0	0	0	2.9e-09	3.2e-09	7.74	552.2	552.2	2	691.795	-0.46		1382.58	1382.58	Specific		15.9	>mN1ECD	1	8564	C8(Carbamidomethyl / 57.0215); C10(Carbamidomethyl / 57.0215)	HCD	8.7	1381.57	1381.58
	695	E.DGIAGFTC[+57.02146]RC[+57.02146]PE.G		E.DGIAGFTCRCPE.G	DGIAGFTCRCPE,EG,8@57.02146,10@57.02146		691.796	19.0408	628.7	controllerType=0 controllerNumber=1 scan=7462	1.2e-08	1.3e-08	0	0	0	0	2e-09	2.2e-09	7.94	532.8	532.8	2	691.795	1.93		1382.59	1382.58	Specific		13.5	>mN1ECD	1	8144	C8(Carbamidomethyl / 57.0215); C10(Carbamidomethyl / 57.0215)	HCD	8.89	1381.58	1381.58
	707	E.GYHDPTC[+57.02146]LSEVNE.C		E.GYHDPTCLSEVNE.C	GYHDPTCLSEVNE,EC,7@57.02146		760.822	17.3852	617	controllerType=0 controllerNumber=1 scan=6670	2.8e-08	3.1e-08	0	0	0	0	4.1e-09	4.6e-09	7.56	510.5	510.5	2	760.82	2.86		1520.64	1520.63	Specific		11.7	>mN1ECD	1	7190	C7(Carbamidomethyl / 57.0215)	HCD	8.51	1519.63	1519.62
	707	E.GYHDPTC[+57.02146]LSEVNE.C		E.GYHDPTCLSEVNE.C	GYHDPTCLSEVNE,EC,7@57.02146		760.822	17.6152	587.5	controllerType=0 controllerNumber=1 scan=6784	2.8e-07	3.1e-07	0	0	0	0	2.1e-08	2.3e-08	6.56	475.6	475.6	2	760.82	2.7		1520.64	1520.63	Specific		11.3	>mN1ECD	1	7328	C7(Carbamidomethyl / 57.0215)	HCD	7.51	1519.63	1519.62
	707	E.GYHDPTC[+57.02146]LSEVNE.C		E.GYHDPTCLSEVNE.C	GYHDPTCLSEVNE,EC,7@57.02146		760.822	17.492	583.7	controllerType=0 controllerNumber=1 scan=6725	2.8e-07	3.1e-07	0	0	0	0	1.7e-08	1.9e-08	6.56	503.7	503.7	2	760.82	3.02		1520.64	1520.63	Specific		12.7	>mN1ECD	1	7257	C7(Carbamidomethyl / 57.0215)	HCD	7.51	1519.63	1519.62
	707	E.GYHDPTC[+57.02146]LSEVNE.C		E.GYHDPTCLSEVNE.C	GYHDPTCLSEVNE,EC,7@57.02146		760.822	17.2544	566.6	controllerType=0 controllerNumber=1 scan=6606	2.8e-07	3.1e-07	0	0	0	0	1.3e-08	1.5e-08	6.56	469.5	469.5	2	760.82	2.94		1520.64	1520.63	Specific		11.9	>mN1ECD	1	7107	C7(Carbamidomethyl / 57.0215)	HCD	7.51	1519.63	1519.62
	707	E.GYHDPTC[+57.02146]LSEVNE.C		E.GYHDPTCLSEVNE.C	GYHDPTCLSEVNE,EC,7@57.02146		507.55	17.4565	247.7	controllerType=0 controllerNumber=1 scan=6708	0.026	0.029	0	0	0	0	0.0017	0.0019	1.59	247.7	247.7	3	507.549	2.55		1520.64	1520.63	Specific		7.8	>mN1ECD	1	7233	C7(Carbamidomethyl / 57.0215)	HCD	1.58	1519.63	1519.62
	707	E.GYHDPTC[+57.02146]LSE.V		E.GYHDPTCLSE.V	GYHDPTCLSE,EV,7@57.02146		589.744	15.3653	630.1	controllerType=0 controllerNumber=1 scan=5669	1.2e-08	1.3e-08	0	0	0	0	1.6e-09	1.8e-09	7.94	391.3	391.3	2	589.743	2.55		1178.48	1178.48	Specific		12.3	>mN1ECD	1	5946	C7(Carbamidomethyl / 57.0215)	HCD	7.89	1177.47	1177.47
	707	E.GYHDPTC[+57.02146]LSE.V		E.GYHDPTCLSE.V	GYHDPTCLSE,EV,7@57.02146		589.744	15.1509	604	controllerType=0 controllerNumber=1 scan=5559	7e-07	7.8e-07	0	0	0	0	6.1e-08	6.8e-08	6.15	322.3	322.3	2	589.743	2.55		1178.48	1178.48	Specific		11	>mN1ECD	1	5809	C7(Carbamidomethyl / 57.0215)	HCD	6.11	1177.47	1177.47
	707	E.GYHDPTC[+57.02146]LSE.V		E.GYHDPTCLSE.V	GYHDPTCLSE,EV,7@57.02146		589.745	15.4735	600.5	controllerType=0 controllerNumber=1 scan=5724	1.3e-06	1.4e-06	0	0	0	0	1.9e-07	2.2e-07	5.89	345.3	345.3	2	589.743	3.58		1178.48	1178.48	Specific		10.6	>mN1ECD	1	6013	C7(Carbamidomethyl / 57.0215)	HCD	5.84	1177.48	1177.47
	707	E.GYHDPTC[+57.02146]LSE.V		E.GYHDPTCLSE.V	GYHDPTCLSE,EV,7@57.02146		589.745	15.5932	597.7	controllerType=0 controllerNumber=1 scan=5780	6.8e-06	7.6e-06	0	0	0	0	6.7e-07	7.4e-07	5.17	357.2	357.2	2	589.743	4.31		1178.48	1178.48	Specific		11.5	>mN1ECD	1	6082	C7(Carbamidomethyl / 57.0215)	HCD	6.12	1177.48	1177.47
	707	E.GYHDPTC[+57.02146]LSE.V		E.GYHDPTCLSE.V	GYHDPTCLSE,EV,7@57.02146		589.744	15.2586	596.7	controllerType=0 controllerNumber=1 scan=5614	1.7e-06	2e-06	0	0	0	0	2.6e-07	2.9e-07	5.76	276.7	276.7	2	589.743	2.65		1178.48	1178.48	Specific		11.7	>mN1ECD	1	5875	C7(Carbamidomethyl / 57.0215)	HCD	6.71	1177.47	1177.47
	707	E.GYHDPTC[+57.02146]LSE.V		E.GYHDPTCLSE.V	GYHDPTCLSE,EV,7@57.02146		589.744	15.0231	593.7	controllerType=0 controllerNumber=1 scan=5497	7e-06	7.8e-06	0	0	0	0	7.3e-07	8.1e-07	5.15	322.8	322.8	2	589.743	1.41		1178.48	1178.48	Specific		10.5	>mN1ECD	1	5738	C7(Carbamidomethyl / 57.0215)	HCD	6.11	1177.47	1177.47
	707	E.GYHDPTC[+57.02146]LSE.V		E.GYHDPTCLSE.V	GYHDPTCLSE,EV,7@57.02146		589.744	15.009	483.8	controllerType=0 controllerNumber=1 scan=5491	0.0003	0.00033	0	0	0	0	2.1e-05	2.4e-05	3.53	254.7	254.7	2	589.743	2.76		1178.48	1178.48	Specific		10	>mN1ECD	1	5730	C7(Carbamidomethyl / 57.0215)	HCD	3.48	1177.47	1177.47
	707	E.GYHDPTC[+57.02146]LSE.V		E.GYHDPTCLSE.V	GYHDPTCLSE,EV,7@57.02146		589.743	15.7432	442.6	controllerType=0 controllerNumber=1 scan=5854	0.0072	0.0081	0	0	0	0	0.00047	0.00052	2.14	215	215	2	589.743	-0.04		1178.48	1178.48	Specific		8.4	>mN1ECD	1	6174	C7(Carbamidomethyl / 57.0215)	HCD	2.35	1177.47	1177.47
	711	D.PTC[+57.02146]LSEVNE.C		D.PTCLSEVNE.C	PTCLSEVNE,DC,3@57.02146		524.736	16.2017	456.5	controllerType=0 controllerNumber=1 scan=6082	0.0002	0.00022	0	0	0	0	1.2e-05	1.4e-05	3.7	456.5	456.5	2	524.734	2.5		1048.46	1048.46	Specific		9.6	>mN1ECD	1	6460	C3(Carbamidomethyl / 57.0215)	HCD	3.93	1047.46	1047.45
EGF20	759	E.SNPC[+57.02146]VNGGTC[+57.02146]KDMTSGYVC[+57.02146]T[+203.07937]C[+57.02146]RE.G	T20(OGlycan / 203.0794)	E.SNPCVNGGTCKDMTSGYVCTCRE.G	SNPCVNGGTCKDMTSGYVCTCRE,EG,4@57.02146,10@57.02146,19@57.02146,20@203.07937,21@57.02146	HexNAc(1)	714.789	12.5751	170.7	controllerType=0 controllerNumber=1 scan=4371	0.067	0.075	0.0046	0.0093	0.013	0.013	0.005	0.0094	1.17	170.7	1.7	4	714.789	0.03		2856.14	2856.14	Specific	20	8	>mN1ECD	1	4322	C4(Carbamidomethyl / 57.0215); C10(Carbamidomethyl / 57.0215); C19(Carbamidomethyl / 57.0215); C21(Carbamidomethyl / 57.0215)	HCD	1.13	2855.13	2855.13
EGF20	759	E.SNPC[+57.02146]VNGGTC[+57.02146]KDMTSGYVC[+57.02146]T[+203.07937]C[+57.02146]RE.G	T20(OGlycan / 203.0794)	E.SNPCVNGGTCKDMTSGYVCTCRE.G	SNPCVNGGTCKDMTSGYVCTCRE,EG,4@57.02146,10@57.02146,19@57.02146,20@203.07937,21@57.02146	HexNAc(1)	714.791	12.6939	163.9	controllerType=0 controllerNumber=1 scan=4426	0.045	0.05	0.0049	0.0049	0.013	0.013	0.005	0.0051	1.35	163.9	4.2	4	714.789	1.66		2856.14	2856.14	Specific	20	8	>mN1ECD	1	4387	C4(Carbamidomethyl / 57.0215); C10(Carbamidomethyl / 57.0215); C19(Carbamidomethyl / 57.0215); C21(Carbamidomethyl / 57.0215)	HCD	1.3	2855.13	2855.13
EGF20	759	E.SNPC[+57.02146]VNGGTC[+57.02146]KDMT[+203.07937]SGYVC[+57.02146]TC[+57.02146]RE.G	T14(OGlycan / 203.0794)	E.SNPCVNGGTCKDMTSGYVCTCRE.G	SNPCVNGGTCKDMTSGYVCTCRE,EG,4@57.02146,10@57.02146,14@203.07937,19@57.02146,21@57.02146	HexNAc(1)	714.788	12.4664	123.8	controllerType=0 controllerNumber=1 scan=4320	0.077	0.086	0.009	0.014	0.012	0.024	0.0092	0.014	1.11	123.8	0	4	714.789	-1.33		2856.13	2856.14	Specific	14	6.8	>mN1ECD	1	4263	C4(Carbamidomethyl / 57.0215); C10(Carbamidomethyl / 57.0215); C19(Carbamidomethyl / 57.0215); C21(Carbamidomethyl / 57.0215)	HCD	1.06	2855.12	2855.13
EGF20	759	E.SNPC[+57.02146]VNGGT[+146.05791]C[+57.02146]KDMTSGYVC[+57.02146]TC[+57.02146]RE.G	T9(OGlycan / 146.0579)	E.SNPCVNGGTCKDMTSGYVCTCRE.G	SNPCVNGGTCKDMTSGYVCTCRE,EG,4@57.02146,9@146.05791,10@57.02146,19@57.02146,21@57.02146	Fuc(1)	933.713	15.8373	923.6	controllerType=0 controllerNumber=1 scan=5900	6.7e-15	7.5e-15	0	0	0	0	9.9e-16	1.1e-15	14.17	923.6	2.8	3	933.71	3.54		2799.12	2799.11	Specific	9	20.9	>mN1ECD	1	6230	C4(Carbamidomethyl / 57.0215); C10(Carbamidomethyl / 57.0215); C19(Carbamidomethyl / 57.0215); C21(Carbamidomethyl / 57.0215)	HCD	14.13	2798.12	2798.11
EGF20	759	E.SNPC[+57.02146]VNGGT[+146.05791]C[+57.02146]KDMTSGYVC[+57.02146]TC[+57.02146]RE.G	T9(OGlycan / 146.0579)	E.SNPCVNGGTCKDMTSGYVCTCRE.G	SNPCVNGGTCKDMTSGYVCTCRE,EG,4@57.02146,9@146.05791,10@57.02146,19@57.02146,21@57.02146	Fuc(1)	933.713	15.7101	861	controllerType=0 controllerNumber=1 scan=5838	6.7e-14	7.5e-14	0	0	0	0	1.5e-14	1.7e-14	13.17	861	1.6	3	933.71	4.07		2799.13	2799.11	Specific	9	19.2	>mN1ECD	1	6153	C4(Carbamidomethyl / 57.0215); C10(Carbamidomethyl / 57.0215); C19(Carbamidomethyl / 57.0215); C21(Carbamidomethyl / 57.0215)	HCD	13.13	2798.12	2798.11
	771	D.MT[+802.28552]S[+672.22253]GYVC[+57.02146]TC[+57.02146]RE.G	T2(OGlycan / 802.2855); S3(OGlycan / 672.2225)	D.MTSGYVCTCRE.G	MTSGYVCTCRE,DG,2@802.28552,3@672.22253,7@57.02146,9@57.02146	HexNAc(1)Hex(1)Fuc(1)NeuAc(1); HexNAc(1)Hex(1)NeuGc(1)	710.267	16.4777	191	controllerType=0 controllerNumber=1 scan=6224	0.032	0.036	0	0.005	0	0.014	0.0027	0.0051	1.49	170.4	0	4	710.268	-1.45		2838.05	2838.05	Specific	2;3	9.8	>mN1ECD	1	6630	C7(Carbamidomethyl / 57.0215); C9(Carbamidomethyl / 57.0215)	HCD	1.08	2837.04	2837.04
	771	D.MTSGYVC[+57.02146]TC[+57.02146]RE.G		D.MTSGYVCTCRE.G	MTSGYVCTCRE,DG,7@57.02146,9@57.02146		682.277	13.7835	645.1	controllerType=0 controllerNumber=1 scan=4924	1.2e-08	1.3e-08	0	0	0	0	1.4e-09	1.6e-09	7.94	645.1	645.1	2	682.276	2.13		1363.55	1363.54	Specific		14.4	>mN1ECD	1	5004	C7(Carbamidomethyl / 57.0215); C9(Carbamidomethyl / 57.0215)	HCD	8.89	1362.54	1362.54
	771	D.MTSGYVC[+57.02146]TC[+57.02146]RE.G		D.MTSGYVCTCRE.G	MTSGYVCTCRE,DG,7@57.02146,9@57.02146		682.277	13.6531	594.8	controllerType=0 controllerNumber=1 scan=4864	1.2e-07	1.3e-07	0	0	0	0	6.8e-09	7.6e-09	6.94	594.8	594.8	2	682.276	1.95		1363.55	1363.54	Specific		15.1	>mN1ECD	1	4926	C7(Carbamidomethyl / 57.0215); C9(Carbamidomethyl / 57.0215)	HCD	7.89	1362.54	1362.54
	782	E.GFSGPNC[+57.02146]QT[+656.22761]NINE.C	T9(OGlycan / 656.2276)	E.GFSGPNCQTNINE.C	GFSGPNCQTNINE,EC,7@57.02146,9@656.22761	HexNAc(1)Hex(1)NeuAc(1)	698.615	19.4922	401.2	controllerType=0 controllerNumber=1 scan=7679	0.00052	0.00058	0	0	0	0	3.7e-05	4.2e-05	3.28	274.5	2	3	698.616	-1.81		2093.83	2093.83	Specific	9	13.9	>mN1ECD	1	8393	C7(Carbamidomethyl / 57.0215)	HCD	3.63	2092.82	2092.83
	782	E.GFS[+162.05282]GPNC[+57.02146]QT[+365.13220]NINE.C	S3(OGlycan / 162.0528); T9(OGlycan / 365.1322)	E.GFSGPNCQTNINE.C	GFSGPNCQTNINE,EC,3@162.05282,7@57.02146,9@365.13220	Hex(1); HexNAc(1)Hex(1)	982.903	16.982	425	controllerType=0 controllerNumber=1 scan=6474	0.0015	0.0017	0	0	0	0	9.8e-05	0.00011	2.82	265.8	3.9	2	982.899	4.07		1964.8	1964.79	Specific	3;9	17.6	>mN1ECD	1	6950	C7(Carbamidomethyl / 57.0215)	HCD	2.24	1963.79	1963.78
	782	E.GFS[+365.13220]GPNC[+57.02146]QT[+162.05282]NINE.C	S3(OGlycan / 365.1322); T9(OGlycan / 162.0528)	E.GFSGPNCQTNINE.C	GFSGPNCQTNINE,EC,3@365.13220,7@57.02146,9@162.05282	HexNAc(1)Hex(1); Hex(1)	982.902	16.8547	407.5	controllerType=0 controllerNumber=1 scan=6411	0.0003	0.00034	0	0	0	0	2.5e-05	2.8e-05	3.52	306.1	0.6	2	982.899	3.14		1964.8	1964.79	Specific	3;9	16.1	>mN1ECD	1	6865	C7(Carbamidomethyl / 57.0215)	HCD	2.92	1963.79	1963.78
	782	E.GFS[+162.05282]GPNC[+57.02146]QT[+365.13220]NINE.C	S3(OGlycan / 162.0528); T9(OGlycan / 365.1322)	E.GFSGPNCQTNINE.C	GFSGPNCQTNINE,EC,3@162.05282,7@57.02146,9@365.13220	Hex(1); HexNAc(1)Hex(1)	655.604	16.967	336.2	controllerType=0 controllerNumber=1 scan=6467	0.0024	0.0027	0	0	0	0	0.00016	0.00018	2.61	294	6.2	3	655.602	2.79		1964.8	1964.79	Specific	3;9	11.1	>mN1ECD	1	6941	C7(Carbamidomethyl / 57.0215)	HCD	1.98	1963.79	1963.78
	782	E.GFSGPNC[+57.02146]QT[+203.07937]NINE.C	T9(OGlycan / 203.0794)	E.GFSGPNCQTNINE.C	GFSGPNCQTNINE,EC,7@57.02146,9@203.07937	HexNAc(1)	820.85	17.2326	568.8	controllerType=0 controllerNumber=1 scan=6594	1.6e-06	1.8e-06	0	0	0	0	2.1e-07	2.3e-07	5.79	421.1	57.7	2	820.846	3.82		1640.69	1640.69	Specific	9	15.2	>mN1ECD	1	7094	C7(Carbamidomethyl / 57.0215)	HCD	5.75	1639.68	1639.68
	782	E.GFSGPNC[+57.02146]QT[+203.07937]NINE.C	T9(OGlycan / 203.0794)	E.GFSGPNCQTNINE.C	GFSGPNCQTNINE,EC,7@57.02146,9@203.07937	HexNAc(1)	820.85	17.115	554.4	controllerType=0 controllerNumber=1 scan=6538	1.2e-05	1.3e-05	0	0	0	0	1.2e-06	1.4e-06	4.92	420.2	63	2	820.846	3.67		1640.69	1640.69	Specific	9	16.1	>mN1ECD	1	7028	C7(Carbamidomethyl / 57.0215)	HCD	4.88	1639.68	1639.68
	782	E.GFSGPNC[+57.02146]QT[+203.07937]NINE.C	T9(OGlycan / 203.0794)	E.GFSGPNCQTNINE.C	GFSGPNCQTNINE,EC,7@57.02146,9@203.07937	HexNAc(1)	820.85	16.9854	531.7	controllerType=0 controllerNumber=1 scan=6476	1.2e-05	1.3e-05	0	0	0	0	1.1e-06	1.3e-06	4.92	399.8	64.4	2	820.846	3.74		1640.69	1640.69	Specific	9	16.1	>mN1ECD	1	6953	C7(Carbamidomethyl / 57.0215)	HCD	4.88	1639.68	1639.68
	782	E.GFSGPNC[+57.02146]QT[+203.07937]NINE.C	T9(OGlycan / 203.0794)	E.GFSGPNCQTNINE.C	GFSGPNCQTNINE,EC,7@57.02146,9@203.07937	HexNAc(1)	820.849	17.3725	402.5	controllerType=0 controllerNumber=1 scan=6665	0.0003	0.00034	0	0	0	0	2.7e-05	3e-05	3.52	318.5	6.1	2	820.846	2.85		1640.69	1640.69	Specific	9	12.3	>mN1ECD	1	7185	C7(Carbamidomethyl / 57.0215)	HCD	3.87	1639.68	1639.68
	782	E.GFSGPNC[+57.02146]QT[+203.07937]NINE.C	T9(OGlycan / 203.0794)	E.GFSGPNCQTNINE.C	GFSGPNCQTNINE,EC,7@57.02146,9@203.07937	HexNAc(1)	547.568	17.1313	151.3	controllerType=0 controllerNumber=1 scan=6547	0.058	0.065	0.0048	0.0048	0	0	0.005	0.0051	1.24	130.7	14.7	3	547.567	2.51		1640.69	1640.69	Specific	9	7.8	>mN1ECD	1	7038	C7(Carbamidomethyl / 57.0215)	HCD	1.19	1639.68	1639.68
	782	E.GFSGPNC[+57.02146]QTNINE.C		E.GFSGPNCQTNINE.C	GFSGPNCQTNINE,EC,7@57.02146		719.309	17.4162	527.4	controllerType=0 controllerNumber=1 scan=6686	6.5e-06	7.2e-06	0	0	0	0	6.1e-07	6.8e-07	5.19	469.3	469.3	2	719.307	2.59		1437.61	1437.61	Specific		11.5	>mN1ECD	1	7206	C7(Carbamidomethyl / 57.0215)	HCD	7.01	1436.6	1436.6
	782	E.GFSGPNC[+57.02146]QTNINE.C		E.GFSGPNCQTNINE.C	GFSGPNCQTNINE,EC,7@57.02146		719.31	17.2811	510.6	controllerType=0 controllerNumber=1 scan=6619	4.1e-05	4.6e-05	0	0	0	0	2.8e-06	3.2e-06	4.39	452.6	452.6	2	719.307	4.21		1437.61	1437.61	Specific		11.5	>mN1ECD	1	7123	C7(Carbamidomethyl / 57.0215)	HCD	5.21	1436.61	1436.6
EGF21	795	E.C[+57.02146]AS[+146.05791]NPC[+57.02146]LNQGT[+349.13728]C[+57.02146]IDDVAGYKC[+57.02146]NC[+57.02146]PLPYTGATC[+57.02146]E.V	S3(OGlycan / 146.0579); T11(OGlycan / 349.1373)	E.CASNPCLNQGTCIDDVAGYKCNCPLPYTGATCE.V	CASNPCLNQGTCIDDVAGYKCNCPLPYTGATCE,EV,1@57.02146,3@146.05791,6@57.02146,11@349.13728,12@57.02146,21@57.02146,23@57.02146,32@57.02146	Fuc(1); HexNAc(1)Fuc(1)	1066.18	24.0942	303.4	controllerType=0 controllerNumber=1 scan=9803	0.0015	0.0017	0	0	0	0	0.00011	0.00012	2.81	303.4	9.6	4	1066.19	-5.21		4261.71	4261.73	Specific	3;11	11	>mN1ECD	1	10904	C1(Carbamidomethyl / 57.0215); C6(Carbamidomethyl / 57.0215); C12(Carbamidomethyl / 57.0215); C21(Carbamidomethyl / 57.0215); C23(Carbamidomethyl / 57.0215); C32(Carbamidomethyl / 57.0215)	HCD	2.01	4260.7	4260.72
EGF21	795	E.C[+57.02146]ASNPC[+57.02146]LNQGT[+349.13728]C[+57.02146]IDDVAGYKC[+57.02146]NC[+57.02146]PLPYTGATC[+57.02146]E.V	T11(OGlycan / 349.1373)	E.CASNPCLNQGTCIDDVAGYKCNCPLPYTGATCE.V	CASNPCLNQGTCIDDVAGYKCNCPLPYTGATCE,EV,1@57.02146,6@57.02146,11@349.13728,12@57.02146,21@57.02146,23@57.02146,32@57.02146	HexNAc(1)Fuc(1)	1029.93	21.6236	734.5	controllerType=0 controllerNumber=1 scan=8681	7e-11	7.8e-11	0	0	0	0	4.8e-12	5.3e-12	10.16	689	13.3	4	1029.67	1.81	1	4116.68	4115.67	Specific	11	18.2	>mN1ECD	1	9583	C1(Carbamidomethyl / 57.0215); C6(Carbamidomethyl / 57.0215); C12(Carbamidomethyl / 57.0215); C21(Carbamidomethyl / 57.0215); C23(Carbamidomethyl / 57.0215); C32(Carbamidomethyl / 57.0215)	HCD	10.11	4115.68	4114.67
	828	E.VVLAPC[+57.02146]ATSPC[+57.02146]KN[+15.99492]SGVC[+57.02146]KE.S	N13(b-oxidation / 15.9949)	E.VVLAPCATSPCKNSGVCKE.S	VVLAPCATSPCKNSGVCKE,ES,6@57.02146,11@57.02146,13@15.99492,17@57.02146		698.334	14.8693	187.8	controllerType=0 controllerNumber=1 scan=5424	0.0056	0.0063	0	0	0	0	0.0004	0.00044	2.25	187.8	187.8	3	698.332	2.01		2092.99	2092.98	Specific		7.8	>mN1ECD	1	5640	C6(Carbamidomethyl / 57.0215); C11(Carbamidomethyl / 57.0215); C17(Carbamidomethyl / 57.0215)	HCD	2.37	2091.98	2091.98
	828	E.VVLAPC[+57.02146]ATSPC[+57.02146]KNSGVC[+57.02146]KE.S		E.VVLAPCATSPCKNSGVCKE.S	VVLAPCATSPCKNSGVCKE,ES,6@57.02146,11@57.02146,17@57.02146		693.002	14.8585	851.9	controllerType=0 controllerNumber=1 scan=5419	2.8e-14	3.1e-14	0	0	0	0	5.4e-15	6.1e-15	13.55	817.4	817.4	3	693.001	1.37		2076.99	2076.99	Specific		18.9	>mN1ECD	1	5633	C6(Carbamidomethyl / 57.0215); C11(Carbamidomethyl / 57.0215); C17(Carbamidomethyl / 57.0215)	HCD	13.5	2075.98	2075.98
	828	E.VVLAPC[+57.02146]ATSPC[+57.02146]KNSGVC[+57.02146]KE.S		E.VVLAPCATSPCKNSGVCKE.S	VVLAPCATSPCKNSGVCKE,ES,6@57.02146,11@57.02146,17@57.02146		693.002	15.3079	825	controllerType=0 controllerNumber=1 scan=5640	2.8e-13	3.1e-13	0	0	0	0	8.1e-14	9e-14	12.55	822.1	822.1	3	693.001	2.17		2076.99	2076.99	Specific		20.4	>mN1ECD	1	5909	C6(Carbamidomethyl / 57.0215); C11(Carbamidomethyl / 57.0215); C17(Carbamidomethyl / 57.0215)	HCD	12.5	2075.98	2075.98
	828	E.VVLAPC[+57.02146]ATSPC[+57.02146]KNSGVC[+57.02146]KE.S		E.VVLAPCATSPCKNSGVCKE.S	VVLAPCATSPCKNSGVCKE,ES,6@57.02146,11@57.02146,17@57.02146		693.003	15.4592	819.2	controllerType=0 controllerNumber=1 scan=5718	5.2e-13	5.8e-13	0	0	0	0	1.2e-13	1.3e-13	12.29	784.3	784.3	3	693.001	2.96		2076.99	2076.99	Specific		21.3	>mN1ECD	1	6006	C6(Carbamidomethyl / 57.0215); C11(Carbamidomethyl / 57.0215); C17(Carbamidomethyl / 57.0215)	HCD	12.24	2075.99	2075.98
	828	E.VVLAPC[+57.02146]ATSPC[+57.02146]KNSGVC[+57.02146]KE.S		E.VVLAPCATSPCKNSGVCKE.S	VVLAPCATSPCKNSGVCKE,ES,6@57.02146,11@57.02146,17@57.02146		693.002	15.1921	817.6	controllerType=0 controllerNumber=1 scan=5581	2.8e-13	3.1e-13	0	0	0	0	6.8e-14	7.6e-14	12.55	817.6	817.6	3	693.001	2.17		2076.99	2076.99	Specific		21.2	>mN1ECD	1	5833	C6(Carbamidomethyl / 57.0215); C11(Carbamidomethyl / 57.0215); C17(Carbamidomethyl / 57.0215)	HCD	12.5	2075.98	2075.98
	828	E.VVLAPC[+57.02146]ATSPC[+57.02146]KNSGVC[+57.02146]KE.S		E.VVLAPCATSPCKNSGVCKE.S	VVLAPCATSPCKNSGVCKE,ES,6@57.02146,11@57.02146,17@57.02146		693.002	14.9667	810.1	controllerType=0 controllerNumber=1 scan=5471	2.8e-13	3.1e-13	0	0	0	0	5.4e-14	6.1e-14	12.55	780.1	780.1	3	693.001	2.34		2076.99	2076.99	Specific		19.8	>mN1ECD	1	5699	C6(Carbamidomethyl / 57.0215); C11(Carbamidomethyl / 57.0215); C17(Carbamidomethyl / 57.0215)	HCD	12.5	2075.99	2075.98
	828	E.VVLAPC[+57.02146]ATSPC[+57.02146]KNSGVC[+57.02146]KE.S		E.VVLAPCATSPCKNSGVCKE.S	VVLAPCATSPCKNSGVCKE,ES,6@57.02146,11@57.02146,17@57.02146		693.002	15.0801	773.7	controllerType=0 controllerNumber=1 scan=5526	2.8e-12	3.1e-12	0	0	0	0	5.1e-13	5.7e-13	11.55	773.7	773.7	3	693.001	2.25		2076.99	2076.99	Specific		20.9	>mN1ECD	1	5770	C6(Carbamidomethyl / 57.0215); C11(Carbamidomethyl / 57.0215); C17(Carbamidomethyl / 57.0215)	HCD	11.5	2075.98	2075.98
	828	E.VVLAPC[+57.02146]ATSPC[+57.02146]KNSGVC[+57.02146]KE.S		E.VVLAPCATSPCKNSGVCKE.S	VVLAPCATSPCKNSGVCKE,ES,6@57.02146,11@57.02146,17@57.02146		520.002	14.9743	710	controllerType=0 controllerNumber=1 scan=5475	1e-09	1.1e-09	0	0	0	0	8.3e-11	9.2e-11	9	710	710	4	520.002	-0.19		2076.99	2076.99	Specific		17.8	>mN1ECD	1	5704	C6(Carbamidomethyl / 57.0215); C11(Carbamidomethyl / 57.0215); C17(Carbamidomethyl / 57.0215)	HCD	9.95	2075.98	2075.98
	828	E.VVLAPC[+57.02146]ATSPC[+57.02146]KNSGVC[+57.02146]KE.S		E.VVLAPCATSPCKNSGVCKE.S	VVLAPCATSPCKNSGVCKE,ES,6@57.02146,11@57.02146,17@57.02146		520.002	15.0903	655.4	controllerType=0 controllerNumber=1 scan=5532	1e-08	1.1e-08	0	0	0	0	1e-09	1.2e-09	8	655.4	655.4	4	520.002	-0.19		2076.99	2076.99	Specific		16.3	>mN1ECD	1	5778	C6(Carbamidomethyl / 57.0215); C11(Carbamidomethyl / 57.0215); C17(Carbamidomethyl / 57.0215)	HCD	8.95	2075.98	2075.98
	828	E.VVLAPC[+57.02146]ATSPC[+57.02146]KNSGVC[+57.02146]KE.S		E.VVLAPCATSPCKNSGVCKE.S	VVLAPCATSPCKNSGVCKE,ES,6@57.02146,11@57.02146,17@57.02146		692.998	15.7068	617.5	controllerType=0 controllerNumber=1 scan=5836	2.1e-08	2.3e-08	0	0	0	0	3.4e-09	3.8e-09	7.68	617.5	617.5	3	693.001	-3.92		2076.98	2076.99	Specific		17.7	>mN1ECD	1	6151	C6(Carbamidomethyl / 57.0215); C11(Carbamidomethyl / 57.0215); C17(Carbamidomethyl / 57.0215)	HCD	8.64	2075.97	2075.98
	852	E.SFSC[+57.02146]VC[+57.02146]PTGWQGQTC[+57.02146]E.V		E.SFSCVCPTGWQGQTCE.V	SFSCVCPTGWQGQTCE,EV,4@57.02146,6@57.02146,15@57.02146		952.375	21.6588	701.1	controllerType=0 controllerNumber=1 scan=8696	2.2e-10	2.5e-10	0	0	0	0	2.8e-11	3.1e-11	9.65	560.9	560.9	2	952.374	1.53		1903.74	1903.74	Specific		16.7	>mN1ECD	1	9596	C4(Carbamidomethyl / 57.0215); C6(Carbamidomethyl / 57.0215); C15(Carbamidomethyl / 57.0215)	HCD	9.61	1902.74	1902.73
	852	E.SFSC[+57.02146]VC[+57.02146]PTGWQGQTC[+57.02146]E.V		E.SFSCVCPTGWQGQTCE.V	SFSCVCPTGWQGQTCE,EV,4@57.02146,6@57.02146,15@57.02146		952.376	21.7825	556.2	controllerType=0 controllerNumber=1 scan=8751	1.6e-06	1.8e-06	0	0	0	0	2.2e-07	2.5e-07	5.78	476	476	2	952.374	2.04		1903.74	1903.74	Specific		14	>mN1ECD	1	9656	C4(Carbamidomethyl / 57.0215); C6(Carbamidomethyl / 57.0215); C15(Carbamidomethyl / 57.0215)	HCD	5.74	1902.74	1902.73
	852	E.SFSC[+57.02146]VC[+57.02146]PTGWQGQTC[+57.02146]E.V		E.SFSCVCPTGWQGQTCE.V	SFSCVCPTGWQGQTCE,EV,4@57.02146,6@57.02146,15@57.02146		635.253	21.617	547.8	controllerType=0 controllerNumber=1 scan=8678	9.6e-07	1.1e-06	0	0	0	0	1.1e-07	1.3e-07	6.02	471.1	471.1	3	635.252	1.59		1903.74	1903.74	Specific		11.8	>mN1ECD	1	9579	C4(Carbamidomethyl / 57.0215); C6(Carbamidomethyl / 57.0215); C15(Carbamidomethyl / 57.0215)	HCD	7.84	1902.74	1902.73
	852	E.SFSC[+57.02146]VC[+57.02146]PTGWQGQTC[+57.02146]E.V		E.SFSCVCPTGWQGQTCE.V	SFSCVCPTGWQGQTCE,EV,4@57.02146,6@57.02146,15@57.02146		952.375	21.5443	533.8	controllerType=0 controllerNumber=1 scan=8644	7.8e-06	8.7e-06	0	0	0	0	7.9e-07	8.9e-07	5.11	466.8	466.8	2	952.374	1.02		1903.74	1903.74	Specific		13.3	>mN1ECD	1	9540	C4(Carbamidomethyl / 57.0215); C6(Carbamidomethyl / 57.0215); C15(Carbamidomethyl / 57.0215)	HCD	6.93	1902.74	1902.73
	852	E.SFSC[+57.02146]VC[+57.02146]PTGWQGQTC[+57.02146]E.V		E.SFSCVCPTGWQGQTCE.V	SFSCVCPTGWQGQTCE,EV,4@57.02146,6@57.02146,15@57.02146		635.253	21.7271	492.1	controllerType=0 controllerNumber=1 scan=8726	1.2e-05	1.3e-05	0	0	0	0	1.3e-06	1.5e-06	4.92	439.9	439.9	3	635.252	1.49		1903.74	1903.74	Specific		10.2	>mN1ECD	1	9628	C4(Carbamidomethyl / 57.0215); C6(Carbamidomethyl / 57.0215); C15(Carbamidomethyl / 57.0215)	HCD	5.74	1902.74	1902.73
	852	E.SFSC[+57.02146]VC[+57.02146]PTGWQGQTC[+57.02146]E.V		E.SFSCVCPTGWQGQTCE.V	SFSCVCPTGWQGQTCE,EV,4@57.02146,6@57.02146,15@57.02146		952.378	21.8347	390.9	controllerType=0 controllerNumber=1 scan=8775	4.4e-05	5e-05	0	0	0	0	3.2e-06	3.5e-06	4.35	390.9	390.9	2	952.374	4.16		1903.75	1903.74	Specific		11.7	>mN1ECD	1	9684	C4(Carbamidomethyl / 57.0215); C6(Carbamidomethyl / 57.0215); C15(Carbamidomethyl / 57.0215)	HCD	4.66	1902.74	1902.73
	852	E.SFSC[+57.02146]VC[+57.02146]PTGWQGQTC[+57.02146]E.V		E.SFSCVCPTGWQGQTCE.V	SFSCVCPTGWQGQTCE,EV,4@57.02146,6@57.02146,15@57.02146		952.38	21.9566	312.8	controllerType=0 controllerNumber=1 scan=8829	0.039	0.044	0.0049	0.0049	0	0	0.005	0.0051	1.41	312.8	312.8	2	952.374	6.85		1903.75	1903.74	Specific		8.5	>mN1ECD	1	9749	C4(Carbamidomethyl / 57.0215); C6(Carbamidomethyl / 57.0215); C15(Carbamidomethyl / 57.0215)	HCD	1.45	1902.75	1902.73
	852	E.SFSC[+57.02146]VC[+57.02146]PTGWQGQTC[+57.02146]E.V		E.SFSCVCPTGWQGQTCE.V	SFSCVCPTGWQGQTCE,EV,4@57.02146,6@57.02146,15@57.02146		635.255	21.8383	133.6	controllerType=0 controllerNumber=1 scan=8777	0.083	0.093	0.0086	0.017	0	0	0.0092	0.018	1.08	133.6	133.6	3	635.252	4.38		1903.75	1903.74	Specific		5.9	>mN1ECD	1	9689	C4(Carbamidomethyl / 57.0215); C6(Carbamidomethyl / 57.0215); C15(Carbamidomethyl / 57.0215)	HCD	1.03	1902.74	1902.73
EGF26	990	E.SSC[+57.02146]FNGGTC[+57.02146]VDGINSFT[+349.13728]C[+57.02146]LC[+57.02146]PPGFTGSYC[+57.02146]QYDVNE.C	T17(OGlycan / 349.1373)	E.SSCFNGGTCVDGINSFTCLCPPGFTGSYCQYDVNE.C	SSCFNGGTCVDGINSFTCLCPPGFTGSYCQYDVNE,EC,3@57.02146,9@57.02146,17@349.13728,18@57.02146,20@57.02146,29@57.02146	HexNAc(1)Fuc(1)	1080.69	28.0461	325.9	controllerType=0 controllerNumber=1 scan=11625	0.021	0.024	0	0	0	0	0.0012	0.0014	1.67	325.9	1.2	4	1080.68	4.91		4319.73	4319.71	Specific	17	11.1	>mN1ECD	1	13078	C3(Carbamidomethyl / 57.0215); C9(Carbamidomethyl / 57.0215); C18(Carbamidomethyl / 57.0215); C20(Carbamidomethyl / 57.0215); C29(Carbamidomethyl / 57.0215)	HCD	1.62	4318.73	4318.71
EGF27	1025	E.C[+57.02146]DS[+146.05791]RPC[+57.02146]LHGGTC[+57.02146]QD.S	S3(OGlycan / 146.0579)	E.CDSRPCLHGGTCQD.S	CDSRPCLHGGTCQD,ES,1@57.02146,3@146.05791,6@57.02146,12@57.02146	Fuc(1)	603.572	11.4315	292.7	controllerType=0 controllerNumber=1 scan=3879	0.00012	0.00013	0	0	0	0	8.1e-06	9e-06	3.94	292.7	6.1	3	603.571	1.25		1808.7	1808.7	Specific	3	10.8	>mN1ECD	1	3796	C1(Carbamidomethyl / 57.0215); C6(Carbamidomethyl / 57.0215); C12(Carbamidomethyl / 57.0215)	HCD	3.89	1807.69	1807.69
EGF27	1025	E.C[+57.02146]DS[+146.05791]RPC[+57.02146]LHGGTC[+57.02146]QD.S	S3(OGlycan / 146.0579)	E.CDSRPCLHGGTCQD.S	CDSRPCLHGGTCQD,ES,1@57.02146,3@146.05791,6@57.02146,12@57.02146	Fuc(1)	603.571	11.3096	235.7	controllerType=0 controllerNumber=1 scan=3827	0.0033	0.0037	0	0	0	0	0.00026	0.00029	2.48	235.7	6.1	3	603.571	-0.77		1808.7	1808.7	Specific	3	9.2	>mN1ECD	1	3742	C1(Carbamidomethyl / 57.0215); C6(Carbamidomethyl / 57.0215); C12(Carbamidomethyl / 57.0215)	HCD	2.44	1807.69	1807.69
	1065	D.SAPC[+57.02146]KNGGRC[+57.02146]WQTNTQYHC[+57.02146]E.C		D.SAPCKNGGRCWQTNTQYHCE.C	SAPCKNGGRCWQTNTQYHCE,DC,4@57.02146,10@57.02146,19@57.02146		614.258	12.6678	488.5	controllerType=0 controllerNumber=1 scan=4414	3.2e-07	3.6e-07	0	0	0	0	2.9e-08	3.3e-08	6.49	488.5	488.5	4	614.259	-0.6		2454.01	2454.01	Specific		12.5	>mN1ECD	1	4374	C4(Carbamidomethyl / 57.0215); C10(Carbamidomethyl / 57.0215); C19(Carbamidomethyl / 57.0215)	HCD	6.44	2453	2453.01
	1065	D.SAPC[+57.02146]KNGGRC[+57.02146]WQTNTQYHC[+57.02146]E.C		D.SAPCKNGGRCWQTNTQYHCE.C	SAPCKNGGRCWQTNTQYHCE,DC,4@57.02146,10@57.02146,19@57.02146		614.259	12.5503	486	controllerType=0 controllerNumber=1 scan=4359	9.8e-07	1.1e-06	0	0	0	0	1.3e-07	1.4e-07	6.01	486	486	4	614.259	0.09		2454.01	2454.01	Specific		11.4	>mN1ECD	1	4308	C4(Carbamidomethyl / 57.0215); C10(Carbamidomethyl / 57.0215); C19(Carbamidomethyl / 57.0215)	HCD	5.96	2453.01	2453.01
	1065	D.SAPC[+57.02146]KNGGRC[+57.02146]WQTNTQYHC[+57.02146]E.C		D.SAPCKNGGRCWQTNTQYHCE.C	SAPCKNGGRCWQTNTQYHCE,DC,4@57.02146,10@57.02146,19@57.02146		614.259	12.4435	475.8	controllerType=0 controllerNumber=1 scan=4310	1.9e-06	2.1e-06	0	0	0	0	2.7e-07	3e-07	5.73	475.8	475.8	4	614.259	0.39		2454.01	2454.01	Specific		11.8	>mN1ECD	1	4251	C4(Carbamidomethyl / 57.0215); C10(Carbamidomethyl / 57.0215); C19(Carbamidomethyl / 57.0215)	HCD	5.68	2453.01	2453.01
	1065	D.SAPC[+57.02146]KNGGRC[+57.02146]WQTNTQYHC[+57.02146]E.C		D.SAPCKNGGRCWQTNTQYHCE.C	SAPCKNGGRCWQTNTQYHCE,DC,4@57.02146,10@57.02146,19@57.02146		818.676	12.4889	459.3	controllerType=0 controllerNumber=1 scan=4330	2.1e-05	2.4e-05	0	0	0	0	1.8e-06	2e-06	4.68	459.3	459.3	3	818.676	0.47		2454.01	2454.01	Specific		10.8	>mN1ECD	1	4273	C4(Carbamidomethyl / 57.0215); C10(Carbamidomethyl / 57.0215); C19(Carbamidomethyl / 57.0215)	HCD	4.91	2453.01	2453.01
	1085	E.C[+57.02146]RSGWTGVNC[+57.02146]DVLSVSC[+57.02146]E.V		E.CRSGWTGVNCDVLSVSCE.V	CRSGWTGVNCDVLSVSCE,EV,1@57.02146,10@57.02146,17@57.02146		1043.45	21.3552	629.9	controllerType=0 controllerNumber=1 scan=8558	7e-09	7.9e-09	0	0	0	0	6.9e-10	7.7e-10	8.15	404.3	404.3	2	1043.44	3.12		2085.89	2085.88	Specific		15.4	>mN1ECD	1	9435	C1(Carbamidomethyl / 57.0215); C10(Carbamidomethyl / 57.0215); C17(Carbamidomethyl / 57.0215)	HCD	8.11	2084.88	2084.87
	1103	E.VAAQKRGIDVTLLC[+57.02146]QHGGLC[+57.02146]VDE.G		E.VAAQKRGIDVTLLCQHGGLCVDE.G	VAAQKRGIDVTLLCQHGGLCVDE,EG,14@57.02146,20@57.02146		635.576	19.7769	372.5	controllerType=0 controllerNumber=1 scan=7815	2.4e-06	2.7e-06	0	0	0	0	3.2e-07	3.5e-07	5.62	323.9	323.9	4	635.574	2.07		2539.28	2539.28	Specific		11.3	>mN1ECD	1	8554	C14(Carbamidomethyl / 57.0215); C20(Carbamidomethyl / 57.0215)	HCD	5.81	2538.27	2538.27
	1103	E.VAAQKRGIDVTLLC[+57.02146]QHGGLC[+57.02146]VDE.G		E.VAAQKRGIDVTLLCQHGGLCVDE.G	VAAQKRGIDVTLLCQHGGLCVDE,EG,14@57.02146,20@57.02146		635.575	19.6647	366.2	controllerType=0 controllerNumber=1 scan=7761	2.4e-06	2.7e-06	0	0	0	0	3e-07	3.3e-07	5.62	331.6	331.6	4	635.574	1.69		2539.28	2539.28	Specific		12.2	>mN1ECD	1	8495	C14(Carbamidomethyl / 57.0215); C20(Carbamidomethyl / 57.0215)	HCD	5.81	2538.27	2538.27
	1103	E.VAAQKRGIDVTLLC[+57.02146]QHGGLC[+57.02146]VDE.G		E.VAAQKRGIDVTLLCQHGGLCVDE.G	VAAQKRGIDVTLLCQHGGLCVDE,EG,14@57.02146,20@57.02146		635.576	19.5546	356	controllerType=0 controllerNumber=1 scan=7709	3.3e-06	3.7e-06	0	0	0	0	4e-07	4.4e-07	5.48	319	319	4	635.574	2.07		2539.28	2539.28	Specific		11.3	>mN1ECD	1	8434	C14(Carbamidomethyl / 57.0215); C20(Carbamidomethyl / 57.0215)	HCD	5.53	2538.27	2538.27
	1103	E.VAAQKRGIDVTLLC[+57.02146]QHGGLC[+57.02146]VDE.G		E.VAAQKRGIDVTLLCQHGGLCVDE.G	VAAQKRGIDVTLLCQHGGLCVDE,EG,14@57.02146,20@57.02146		635.576	19.89	314.2	controllerType=0 controllerNumber=1 scan=7870	0.00034	0.00038	0	0	0	0	3.1e-05	3.5e-05	3.47	279.7	279.7	4	635.574	3.03		2539.28	2539.28	Specific		9.1	>mN1ECD	1	8622	C14(Carbamidomethyl / 57.0215); C20(Carbamidomethyl / 57.0215)	HCD	3.48	2538.28	2538.27
	1112	D.VTLLC[+57.02146]QHGGLC[+57.02146]VDE.G		D.VTLLCQHGGLCVDE.G	VTLLCQHGGLCVDE,DG,5@57.02146,11@57.02146		800.879	20.0718	735.3	controllerType=0 controllerNumber=1 scan=7958	7e-11	7.9e-11	0	0	0	0	9.3e-12	1e-11	10.15	735.3	735.3	2	800.876	3.07		1600.75	1600.75	Specific		17.8	>mN1ECD	1	8734	C5(Carbamidomethyl / 57.0215); C11(Carbamidomethyl / 57.0215)	HCD	10.11	1599.74	1599.74
	1112	D.VTLLC[+57.02146]QHGGLC[+57.02146]VDE.G		D.VTLLCQHGGLCVDE.G	VTLLCQHGGLCVDE,DG,5@57.02146,11@57.02146		800.879	19.9617	730.9	controllerType=0 controllerNumber=1 scan=7905	7e-11	7.9e-11	0	0	0	0	7.1e-12	8e-12	10.15	730.9	730.9	2	800.876	2.76		1600.75	1600.75	Specific		16.7	>mN1ECD	1	8665	C5(Carbamidomethyl / 57.0215); C11(Carbamidomethyl / 57.0215)	HCD	10.11	1599.74	1599.74
	1112	D.VTLLC[+57.02146]QHGGLC[+57.02146]VDE.G		D.VTLLCQHGGLCVDE.G	VTLLCQHGGLCVDE,DG,5@57.02146,11@57.02146		800.879	20.2009	608.2	controllerType=0 controllerNumber=1 scan=8021	7e-09	7.9e-09	0	0	0	0	5.6e-10	6.2e-10	8.15	608.2	608.2	2	800.876	2.91		1600.75	1600.75	Specific		13.1	>mN1ECD	1	8817	C5(Carbamidomethyl / 57.0215); C11(Carbamidomethyl / 57.0215)	HCD	8.11	1599.74	1599.74
	1112	D.VTLLC[+57.02146]QHGGLC[+57.02146]VDE.G		D.VTLLCQHGGLCVDE.G	VTLLCQHGGLCVDE,DG,5@57.02146,11@57.02146		534.255	20.0162	327.6	controllerType=0 controllerNumber=1 scan=7931	0.0082	0.0092	0	0	0	0	0.0006	0.00067	2.09	327.6	327.6	3	534.253	2.83		1600.75	1600.75	Specific		8.5	>mN1ECD	1	8702	C5(Carbamidomethyl / 57.0215); C11(Carbamidomethyl / 57.0215)	HCD	2.35	1599.74	1599.74
	1126	E.GDKHYC[+57.02146]HC[+57.02146]QAGYT[+203.07937]GSYC[+57.02146]E.D	T13(OGlycan / 203.0794)	E.GDKHYCHCQAGYTGSYCE.D	GDKHYCHCQAGYTGSYCE,ED,6@57.02146,8@57.02146,13@203.07937,17@57.02146	HexNAc(1)	599.731	12.5109	149.6	controllerType=0 controllerNumber=1 scan=4341	0.031	0.034	0	0.0051	0	0.014	0.0023	0.0051	1.51	149.6	4	4	599.731	0.15		2395.9	2395.9	Specific	13	9	>mN1ECD	1	4286	C6(Carbamidomethyl / 57.0215); C8(Carbamidomethyl / 57.0215); C17(Carbamidomethyl / 57.0215)	HCD	1.46	2394.89	2394.89
	1187	E.C[+57.02146]LSQPC[+57.02146]QNGGTC[+57.02146]IDLT[+203.07937]NSYKC[+57.02146]SC[+57.02146]PRGTQGVHC[+57.02146]E.I	T16(OGlycan / 203.0794)	E.CLSQPCQNGGTCIDLTNSYKCSCPRGTQGVHCE.I	CLSQPCQNGGTCIDLTNSYKCSCPRGTQGVHCE,EI,1@57.02146,6@57.02146,12@57.02146,16@203.07937,21@57.02146,23@57.02146,32@57.02146	HexNAc(1)	1012.93	18.2361	177.8	controllerType=0 controllerNumber=1 scan=7080	0.069	0.078	0.0046	0.0092	0.012	0.012	0.005	0.0094	1.16	177.8	0	4	1012.68	6.62	1	4048.71	4047.68	Specific	16	7	>mN1ECD	1	7687	C1(Carbamidomethyl / 57.0215); C6(Carbamidomethyl / 57.0215); C12(Carbamidomethyl / 57.0215); C21(Carbamidomethyl / 57.0215); C23(Carbamidomethyl / 57.0215); C32(Carbamidomethyl / 57.0215)	HCD	1.11	4047.7	4046.67
	1220	E.INVDDC[+57.02146]HPPLD.P		E.INVDDCHPPLD.P	INVDDCHPPLD,EP,6@57.02146		647.791	17.7817	441.9	controllerType=0 controllerNumber=1 scan=6861	1.6e-05	1.8e-05	0	0	0	0	1.7e-06	1.9e-06	4.8	441.9	441.9	2	647.79	1.86		1294.58	1294.57	Specific		9.1	>mN1ECD	1	7419	C6(Carbamidomethyl / 57.0215)	HCD	4.75	1293.57	1293.57
	1220	E.INVDDC[+57.02146]HPPLD.P		E.INVDDCHPPLD.P	INVDDCHPPLD,EP,6@57.02146		647.791	17.8248	308.6	controllerType=0 controllerNumber=1 scan=6881	0.00065	0.00073	0	0	0	0	5.9e-05	6.6e-05	3.19	308.6	308.6	2	647.79	1.49		1294.58	1294.57	Specific		7.7	>mN1ECD	1	7441	C6(Carbamidomethyl / 57.0215)	HCD	3.14	1293.57	1293.57
	1271	E.C[+57.02146]LSNPC[+57.02146]DPRGTQNC[+57.02146]VQRVNDFHC[+57.02146]E.C		E.CLSNPCDPRGTQNCVQRVNDFHCE.C	CLSNPCDPRGTQNCVQRVNDFHCE,EC,1@57.02146,6@57.02146,14@57.02146,23@57.02146		741.567	16.7177	229.8	controllerType=0 controllerNumber=1 scan=6344	0.049	0.055	0.0049	0.0049	0.013	0.013	0.005	0.0051	1.31	229.8	229.8	4	741.565	2.65		2963.25	2963.24	Specific		8.3	>mN1ECD	1	6778	C1(Carbamidomethyl / 57.0215); C6(Carbamidomethyl / 57.0215); C14(Carbamidomethyl / 57.0215); C23(Carbamidomethyl / 57.0215)	HCD	1.35	2962.24	2962.23
	1271	E.C[+57.02146]LSNPC[+57.02146]DPRGTQNC[+57.02146]VQRVND.F		E.CLSNPCDPRGTQNCVQRVND.F	CLSNPCDPRGTQNCVQRVND,EF,1@57.02146,6@57.02146,14@57.02146		797.353	14.9362	784.4	controllerType=0 controllerNumber=1 scan=5457	2.8e-12	3.1e-12	0	0	0	0	3e-13	3.3e-13	11.55	784.4	784.4	3	797.351	2.49		2390.05	2390.04	Specific		12.9	>mN1ECD	1	5684	C1(Carbamidomethyl / 57.0215); C6(Carbamidomethyl / 57.0215); C14(Carbamidomethyl / 57.0215)	HCD	11.5	2389.04	2389.03
	1271	E.C[+57.02146]LSNPC[+57.02146]DPRGTQNC[+57.02146]VQRVND.F		E.CLSNPCDPRGTQNCVQRVND.F	CLSNPCDPRGTQNCVQRVND,EF,1@57.02146,6@57.02146,14@57.02146		797.353	15.0746	784	controllerType=0 controllerNumber=1 scan=5524	2.8e-12	3.1e-12	0	0	0	0	4.1e-13	4.6e-13	11.55	784	784	3	797.351	2.41		2390.05	2390.04	Specific		14.7	>mN1ECD	1	5769	C1(Carbamidomethyl / 57.0215); C6(Carbamidomethyl / 57.0215); C14(Carbamidomethyl / 57.0215)	HCD	11.5	2389.04	2389.03
	1278	D.PRGTQNC[+57.02146]VQRVNDFHC[+57.02146]E.C		D.PRGTQNCVQRVNDFHCE.C	PRGTQNCVQRVNDFHCE,DC,7@57.02146,16@57.02146		529.99	12.9994	574.5	controllerType=0 controllerNumber=1 scan=4566	1.8e-07	2e-07	0	0	0	0	9.4e-09	1.1e-08	6.74	574.5	574.5	4	529.99	-0.24		2116.94	2116.94	Specific		13	>mN1ECD	1	4547	C7(Carbamidomethyl / 57.0215); C16(Carbamidomethyl / 57.0215)	HCD	6.7	2115.93	2115.93
	1306	E.SVINGC[+57.02146]RGKPC[+57.02146]KNGGVC[+57.02146]AVASNTARGFIC[+57.02146]RC[+57.02146]PAGFE.G		E.SVINGCRGKPCKNGGVCAVASNTARGFICRCPAGFE.G	SVINGCRGKPCKNGGVCAVASNTARGFICRCPAGFE,EG,6@57.02146,11@57.02146,17@57.02146,29@57.02146,31@57.02146		786.375	18.5749	564.6	controllerType=0 controllerNumber=1 scan=7239	7.1e-07	7.9e-07	0	0	0	0	6.9e-08	7.7e-08	6.15	564.6	564.6	5	786.374	0.98		3927.84	3927.84	Specific		11.2	>mN1ECD	1	7877	C6(Carbamidomethyl / 57.0215); C11(Carbamidomethyl / 57.0215); C17(Carbamidomethyl / 57.0215); C29(Carbamidomethyl / 57.0215); C31(Carbamidomethyl / 57.0215)	HCD	6.1	3926.84	3926.83
	1306	E.SVINGC[+57.02146]RGKPC[+57.02146]KNGGVC[+57.02146]AVASNTARGFIC[+57.02146]RC[+57.02146]PAGFE.G		E.SVINGCRGKPCKNGGVCAVASNTARGFICRCPAGFE.G	SVINGCRGKPCKNGGVCAVASNTARGFICRCPAGFE,EG,6@57.02146,11@57.02146,17@57.02146,29@57.02146,31@57.02146		655.479	19.5168	149.8	controllerType=0 controllerNumber=1 scan=7691	0.064	0.071	0.0047	0.0094	0	0	0.005	0.0094	1.19	149.8	149.8	6	655.48	-0.55		3927.84	3927.84	Specific		6.3	>mN1ECD	1	8409	C6(Carbamidomethyl / 57.0215); C11(Carbamidomethyl / 57.0215); C17(Carbamidomethyl / 57.0215); C29(Carbamidomethyl / 57.0215); C31(Carbamidomethyl / 57.0215)	HCD	1.15	3926.83	3926.83
	1347	E.NDARTC[+57.02146]GSLRC[+57.02146]LNGGT[+349.13728]C[+57.02146]ISGPRSPTC[+57.02146]LC[+57.02146]LGSFTGPE.C	T16(OGlycan / 349.1373)	E.NDARTCGSLRCLNGGTCISGPRSPTCLCLGSFTGPE.C	NDARTCGSLRCLNGGTCISGPRSPTCLCLGSFTGPE,EC,6@57.02146,11@57.02146,16@349.13728,17@57.02146,26@57.02146,28@57.02146	HexNAc(1)Fuc(1)	1070.48	21.2407	7.8	controllerType=0 controllerNumber=1 scan=8506	0.08	0.089	0.0089	0.013	0.011	0.023	0.0092	0.014	1.1	7.8	0	4	1070.23	1.95	1	4278.91	4277.9	Specific	16	5.8	>mN1ECD	1	9373	C6(Carbamidomethyl / 57.0215); C11(Carbamidomethyl / 57.0215); C17(Carbamidomethyl / 57.0215); C26(Carbamidomethyl / 57.0215); C28(Carbamidomethyl / 57.0215)	HCD	1.05	4277.9	4276.89
	1430	D.YSFTGGAGRDIPPPQIEE.A		D.YSFTGGAGRDIPPPQIEE.A	YSFTGGAGRDIPPPQIEE,DA		967.472	20.6876	602.8	controllerType=0 controllerNumber=1 scan=8256	1.6e-09	1.8e-09	0	0	0	0	2e-10	2.3e-10	8.8	602.8	602.8	2	967.468	3.65		1933.94	1933.93	Specific		14.4	>mN1ECD	1	9087		HCD	8.75	1932.93	1932.92
	1430	D.YSFTGGAGRDIPPPQIEE.A		D.YSFTGGAGRDIPPPQIEE.A	YSFTGGAGRDIPPPQIEE,DA		967.47	20.5748	594.4	controllerType=0 controllerNumber=1 scan=8205	8.6e-09	9.6e-09	0	0	0	0	8.5e-10	9.5e-10	8.07	594.4	594.4	2	967.468	2.32		1933.93	1933.93	Specific		13.1	>mN1ECD	1	9031		HCD	8.02	1932.93	1932.92
	1430	D.YSFTGGAGRDIPPPQIEE.A		D.YSFTGGAGRDIPPPQIEE.A	YSFTGGAGRDIPPPQIEE,DA		967.471	20.8179	582.8	controllerType=0 controllerNumber=1 scan=8312	1.6e-08	1.8e-08	0	0	0	0	2.6e-09	2.9e-09	7.8	582.8	582.8	2	967.468	3.46		1933.94	1933.93	Specific		14.4	>mN1ECD	1	9142		HCD	7.75	1932.93	1932.92
	1430	D.YSFTGGAGRDIPPPQIEE.A		D.YSFTGGAGRDIPPPQIEE.A	YSFTGGAGRDIPPPQIEE,DA		967.473	20.9427	526.6	controllerType=0 controllerNumber=1 scan=8368	4e-07	4.5e-07	0	0	0	0	3.9e-08	4.3e-08	6.4	526.6	526.6	2	967.468	4.78		1933.94	1933.93	Specific		13.2	>mN1ECD	1	9212		HCD	6.35	1932.93	1932.92
	1430	D.YSFTGGAGRDIPPPQIEE.A		D.YSFTGGAGRDIPPPQIEE.A	YSFTGGAGRDIPPPQIEE,DA		645.316	20.5682	444	controllerType=0 controllerNumber=1 scan=8202	9.1e-07	1e-06	0	0	0	0	1e-07	1.2e-07	6.04	444	444	3	645.314	1.56		1933.93	1933.93	Specific		12.3	>mN1ECD	1	9028		HCD	6.27	1932.92	1932.92
	1430	D.YSFTGGAGRDIPPPQIEE.A		D.YSFTGGAGRDIPPPQIEE.A	YSFTGGAGRDIPPPQIEE,DA		645.316	20.6861	428.8	controllerType=0 controllerNumber=1 scan=8255	1.2e-06	1.3e-06	0	0	0	0	1.7e-07	1.9e-07	5.92	428.8	428.8	3	645.314	1.94		1933.93	1933.93	Specific		11.8	>mN1ECD	1	9086		HCD	6.27	1932.93	1932.92
	1430	D.YSFTGGAGRDIPPPQIEE.A		D.YSFTGGAGRDIPPPQIEE.A	YSFTGGAGRDIPPPQIEE,DA		645.315	20.8157	414.8	controllerType=0 controllerNumber=1 scan=8311	1.2e-06	1.3e-06	0	0	0	0	1.8e-07	2e-07	5.92	414.8	414.8	3	645.314	1.37		1933.93	1933.93	Specific		12.3	>mN1ECD	1	9140		HCD	6.27	1932.92	1932.92
	1430	D.YSFTGGAGRDIPPPQIEE.A		D.YSFTGGAGRDIPPPQIEE.A	YSFTGGAGRDIPPPQIEE,DA		967.472	21.0649	390.7	controllerType=0 controllerNumber=1 scan=8424	1.7e-06	1.9e-06	0	0	0	0	2.4e-07	2.7e-07	5.77	390.7	390.7	2	967.468	4.22		1933.94	1933.93	Specific		12.8	>mN1ECD	1	9279		HCD	6.07	1932.93	1932.92
	1430	D.YSFTGGAGRDIPPPQIEE.A		D.YSFTGGAGRDIPPPQIEE.A	YSFTGGAGRDIPPPQIEE,DA		645.316	21.2505	378.2	controllerType=0 controllerNumber=1 scan=8510	4.7e-05	5.2e-05	0	0	0	0	3.5e-06	3.9e-06	4.33	378.2	378.2	3	645.314	2.79		1933.93	1933.93	Specific		10	>mN1ECD	1	9379		HCD	4.63	1932.93	1932.92
	1430	D.YSFTGGAGRDIPPPQIEE.A		D.YSFTGGAGRDIPPPQIEE.A	YSFTGGAGRDIPPPQIEE,DA		645.314	21.3823	377.3	controllerType=0 controllerNumber=1 scan=8571	4e-05	4.4e-05	0	0	0	0	2.5e-06	2.8e-06	4.4	377.3	377.3	3	645.314	-0.24		1933.93	1933.93	Specific		10.1	>mN1ECD	1	9450		HCD	4.71	1932.92	1932.92
	1430	D.YSFTGGAGRDIPPPQIEE.A		D.YSFTGGAGRDIPPPQIEE.A	YSFTGGAGRDIPPPQIEE,DA		645.317	21.1344	343.5	controllerType=0 controllerNumber=1 scan=8458	0.00054	0.00061	0	0	0	0	4.4e-05	4.9e-05	3.26	343.5	343.5	3	645.314	3.07		1933.93	1933.93	Specific		9.9	>mN1ECD	1	9320		HCD	3.55	1932.93	1932.92
	1430	D.YSFTGGAGRDIPPPQIEE.A		D.YSFTGGAGRDIPPPQIEE.A	YSFTGGAGRDIPPPQIEE,DA		967.47	21.232	276	controllerType=0 controllerNumber=1 scan=8502	8.2e-05	9.2e-05	0	0	0	0	6.5e-06	7.2e-06	4.08	276	276	2	967.468	2.01		1933.93	1933.93	Specific		9.9	>mN1ECD	1	9367		HCD	4.15	1932.93	1932.92
	1430	D.YSFTGGAGRDIPPPQIEE.A		D.YSFTGGAGRDIPPPQIEE.A	YSFTGGAGRDIPPPQIEE,DA		645.318	20.9661	142.3	controllerType=0 controllerNumber=1 scan=8379	0.061	0.068	0.0047	0.0047	0	0	0.005	0.0051	1.21	142.3	142.3	3	645.314	4.97		1933.94	1933.93	Specific		6.7	>mN1ECD	1	9226		HCD	1.17	1932.93	1932.92
	1430	D.YSFTGGAGRDIPPPQIE.E		D.YSFTGGAGRDIPPPQIE.E	YSFTGGAGRDIPPPQIE,DE		902.951	22.8486	130.3	controllerType=0 controllerNumber=1 scan=9236	0.085	0.094	0.013	0.021	0.011	0.033	0.013	0.021	1.07	130.3	130.3	2	902.947	4.06		1804.89	1804.89	Specific		2.9	>mN1ECD	1	10225		HCD	1.03	1803.89	1803.88
	1430	D.YSFTGGAGRDIPPPQIE.E		D.YSFTGGAGRDIPPPQIE.E	YSFTGGAGRDIPPPQIE,DE		902.948	22.7254	112.9	controllerType=0 controllerNumber=1 scan=9183	0.081	0.09	0.0088	0.018	0.011	0.033	0.0092	0.018	1.09	112.9	112.9	2	902.947	1.69		1804.89	1804.89	Specific		2.6	>mN1ECD	1	10159		HCD	1.04	1803.88	1803.88
