# Supplementary material for: Fringe GlcNAc-transferases differentially extend O-fucose on endogenous NOTCH1 in mouse activated T cells
Source: J Biol Chem. 2022 May 25;298(7):102064. doi: 10.1016/j.jbc.2022.102064 (PMC9234238; doi:10.1016/j.jbc.2022.102064)
Supplement: Supplemental Table S3 [file mmc4.xlsx]

## Sheet: Sheet1
Table S3: Tryptic peptides from endogenous N1 of Fng LMR and Fng tKO activated T cells
Each tab is a biological replicate.

## Sheet: KM020719_01 (Fng LMR, FVB176)
#EGF	Pos.	Sequence	Mods_x000D_ (variable)	SequenceOriginalDebug	PeptideParseFriendly	Glycans	Scan_x000D_ Time	Score	Scan #	PEP_x000D_ 2D	PEP_x000D_ 1D	FDR_x000D_ 2D	FDR_x000D_ 1D	FDR uniq._x000D_ 2D	FDR uniq._x000D_ 1D	q-value_x000D_ 2D	q-value_x000D_ 1D	|Log Prob|	Delta_x000D_ Score	Delta Mod._x000D_ Score	ppm_x000D_ err.	Off-_x000D_ By-X	Obs._x000D_ MH	Calc._x000D_ MH	Cleavage	Glycans_x000D_ Pos.	Z-Score	Protein_x000D_ Name	Prot._x000D_ Id	QID	Mods_x000D_ (fixed)	Fragment_x000D_ Type	|LogProbOld|	Obs.M	Calc.M	z	Obs._x000D_ m/z	Calc._x000D_ m/z
	24	R.C[+57.02146]SQPSGTC[+57.02146]LNGGR.C		R.CSQPSGTCLNGGR.C	CSQPSGTCLNGGR,RC,1@57.02146,8@57.02146		12.4173	109.6	controllerType=0 controllerNumber=1 scan=3878	0.022	0.025	0.0035	0.0035	0.011	0.011	0.0036	0.0036	1.66	109.6	109.6	-2.39		1393.59	1393.59	Specific		8.7	>sp|Q01705|NOTC1_MOUSE Neurogenic locus notch homolog protein 1 OS=Mus musculus GN=Notch1 PE=1 SV=3	1	3348	C1(Carbamidomethyl / 57.0215); C8(Carbamidomethyl / 57.0215)	HCD	1.61	1392.58	1392.59	2	697.299	697.301
	57	R.C[+57.02146]QDSNPC[+57.02146]LS[+426.13734]TPC[+57.02146]K.N	S9(OGlycan / 426.1373)	R.CQDSNPCLSTPCK.N	CQDSNPCLSTPCK,RN,1@57.02146,7@57.02146,9@426.13734,12@57.02146	Hex(1)Pent(2)	14.2538	527	controllerType=0 controllerNumber=1 scan=4654	5.1e-08	5.8e-08	0	0	0	0	3.8e-09	4.3e-09	7.29	527	0	-2.14		1992.77	1992.77	Specific	9	20.1	>sp|Q01705|NOTC1_MOUSE Neurogenic locus notch homolog protein 1 OS=Mus musculus GN=Notch1 PE=1 SV=3	1	4343	C1(Carbamidomethyl / 57.0215); C7(Carbamidomethyl / 57.0215); C12(Carbamidomethyl / 57.0215)	HCD	7.24	1991.76	1991.76	2	996.887	996.89
	57	R.C[+57.02146]QDSNPC[+57.02146]LS[+426.13734]TPC[+57.02146]K.N	S9(OGlycan / 426.1373)	R.CQDSNPCLSTPCK.N	CQDSNPCLSTPCK,RN,1@57.02146,7@57.02146,9@426.13734,12@57.02146	Hex(1)Pent(2)	14.1287	372.2	controllerType=0 controllerNumber=1 scan=4601	4.7e-06	5.3e-06	0	0	0	0	3.1e-07	3.5e-07	5.33	372.2	0	-0.3		1992.77	1992.77	Specific	9	16.7	>sp|Q01705|NOTC1_MOUSE Neurogenic locus notch homolog protein 1 OS=Mus musculus GN=Notch1 PE=1 SV=3	1	4270	C1(Carbamidomethyl / 57.0215); C7(Carbamidomethyl / 57.0215); C12(Carbamidomethyl / 57.0215)	HCD	5.28	1991.76	1991.76	2	996.889	996.89
EGF2	70	K.NAGTC[+57.02146]HVVDHGGTVDYAC[+57.02146]S[+294.09508]C[+57.02146]PLGFSGPLC[+57.02146]LTPLDNAC[+57.02146]LANPC[+57.02146]RNGGTC[+57.02146]DLLTLTEYK.C	S19(OGlycan / 294.0951)	K.NAGTCHVVDHGGTVDYACSCPLGFSGPLCLTPLDNACLANPCRNGGTCDLLTLTEYK.C	NAGTCHVVDHGGTVDYACSCPLGFSGPLCLTPLDNACLANPCRNGGTCDLLTLTEYK,KC,5@57.02146,18@57.02146,19@294.09508,20@57.02146,29@57.02146,37@57.02146,42@57.02146,48@57.02146	Hex(1)Pent(1)	27.0656	507.3	controllerType=0 controllerNumber=1 scan=10035	2.6e-06	3e-06	0	0	0	0	1.9e-07	2.1e-07	5.58	507.3	0	3.76	-1	6562.92	6563.9	Specific	19	14	>sp|Q01705|NOTC1_MOUSE Neurogenic locus notch homolog protein 1 OS=Mus musculus GN=Notch1 PE=1 SV=3	1	10609	C5(Carbamidomethyl / 57.0215); C18(Carbamidomethyl / 57.0215); C20(Carbamidomethyl / 57.0215); C29(Carbamidomethyl / 57.0215); C37(Carbamidomethyl / 57.0215); C42(Carbamidomethyl / 57.0215); C48(Carbamidomethyl / 57.0215)	HCD	5.87	6561.91	6562.89	5	1313.39	1313.59
EGF2	70	K.NAGTC[+57.02146]HVVDHGGTVDYAC[+57.02146]S[+294.09508]C[+57.02146]PLGFSGPLC[+57.02146]LTPLDNAC[+57.02146]LANPC[+57.02146]RNGGTC[+57.02146]DLLTLTEYK.C	S19(OGlycan / 294.0951)	K.NAGTCHVVDHGGTVDYACSCPLGFSGPLCLTPLDNACLANPCRNGGTCDLLTLTEYK.C	NAGTCHVVDHGGTVDYACSCPLGFSGPLCLTPLDNACLANPCRNGGTCDLLTLTEYK,KC,5@57.02146,18@57.02146,19@294.09508,20@57.02146,29@57.02146,37@57.02146,42@57.02146,48@57.02146	Hex(1)Pent(1)	26.9249	303.9	controllerType=0 controllerNumber=1 scan=9971	0.00052	0.00059	0	0	0	0	1.4e-05	1.6e-05	3.29	303.9	0	0.06	1	6564.9	6563.9	Specific	19	12.2	>sp|Q01705|NOTC1_MOUSE Neurogenic locus notch homolog protein 1 OS=Mus musculus GN=Notch1 PE=1 SV=3	1	10538	C5(Carbamidomethyl / 57.0215); C18(Carbamidomethyl / 57.0215); C20(Carbamidomethyl / 57.0215); C29(Carbamidomethyl / 57.0215); C37(Carbamidomethyl / 57.0215); C42(Carbamidomethyl / 57.0215); C48(Carbamidomethyl / 57.0215)	HCD	3.47	6563.89	6562.89	5	1313.79	1313.59
EGF2	70	K.NAGTC[+57.02146]HVVDHGGTVDYAC[+57.02146]S[+294.09508]C[+57.02146]PLGFS[+349.13728][+176.03210]GPLC[+57.02146]LTPLDNAC[+57.02146]LANPC[+57.02146]R.N	S19(OGlycan / 294.0951); S25(OGlycan / 525.1694)	K.NAGTCHVVDHGGTVDYACSCPLGFSGPLCLTPLDNACLANPCR.N	NAGTCHVVDHGGTVDYACSCPLGFSGPLCLTPLDNACLANPCR,KN,5@57.02146,18@57.02146,19@294.09508,20@57.02146,25@349.13728,25@176.03210,29@57.02146,37@57.02146,42@57.02146	Hex(1)Pent(1); HexNAc(1)Fuc(1) 176.0321	25.4802	502.7	controllerType=0 controllerNumber=1 scan=9323	3.6e-07	4.1e-07	0	0	0	0	7.3e-08	8.3e-08	6.45	502.7	0	1.95	1	5524.34	5523.33	Specific	19;25	18.3	>sp|Q01705|NOTC1_MOUSE Neurogenic locus notch homolog protein 1 OS=Mus musculus GN=Notch1 PE=1 SV=3	1	9775	C5(Carbamidomethyl / 57.0215); C18(Carbamidomethyl / 57.0215); C20(Carbamidomethyl / 57.0215); C29(Carbamidomethyl / 57.0215); C37(Carbamidomethyl / 57.0215); C42(Carbamidomethyl / 57.0215)	HCD	4.97	5523.33	5522.32	4	1381.84	1381.59
EGF2	70	K.NAGTC[+57.02146]HVVDHGGTVDYAC[+57.02146]SC[+57.02146]PLGFS[+818.28044]GPLC[+57.02146]LTPLDNAC[+57.02146]LANPC[+57.02146]R.N	S25(OGlycan / 818.2804)	K.NAGTCHVVDHGGTVDYACSCPLGFSGPLCLTPLDNACLANPCR.N	NAGTCHVVDHGGTVDYACSCPLGFSGPLCLTPLDNACLANPCR,KN,5@57.02146,18@57.02146,20@57.02146,25@818.28044,29@57.02146,37@57.02146,42@57.02146	HexNAc(1)Hex(1)Fuc(1)NeuGc(1)	25.6011	620.7	controllerType=0 controllerNumber=1 scan=9375	3.9e-09	4.4e-09	0	0	0	0	4.4e-10	5e-10	8.41	620.7	0	-0.95		5522.34	5522.34	Specific	25	19.5	>sp|Q01705|NOTC1_MOUSE Neurogenic locus notch homolog protein 1 OS=Mus musculus GN=Notch1 PE=1 SV=3	1	9834	C5(Carbamidomethyl / 57.0215); C18(Carbamidomethyl / 57.0215); C20(Carbamidomethyl / 57.0215); C29(Carbamidomethyl / 57.0215); C37(Carbamidomethyl / 57.0215); C42(Carbamidomethyl / 57.0215)	HCD	10.36	5521.33	5521.33	4	1381.34	1381.34
EGF2	70	K.NAGTC[+57.02146]HVVDHGGTVDYAC[+57.02146]S[+818.28044]C[+57.02146]PLGFSGPLC[+57.02146]LTPLDNAC[+57.02146]LANPC[+57.02146]R.N	S19(OGlycan / 818.2804)	K.NAGTCHVVDHGGTVDYACSCPLGFSGPLCLTPLDNACLANPCR.N	NAGTCHVVDHGGTVDYACSCPLGFSGPLCLTPLDNACLANPCR,KN,5@57.02146,18@57.02146,19@818.28044,20@57.02146,29@57.02146,37@57.02146,42@57.02146	HexNAc(1)Hex(1)Fuc(1)NeuGc(1)	25.517	502.7	controllerType=0 controllerNumber=1 scan=9339	3.6e-07	4.1e-07	0	0	0	0	7.4e-08	8.5e-08	6.45	502.7	0	2.76	1	5523.36	5522.34	Specific	19	15.9	>sp|Q01705|NOTC1_MOUSE Neurogenic locus notch homolog protein 1 OS=Mus musculus GN=Notch1 PE=1 SV=3	1	9794	C5(Carbamidomethyl / 57.0215); C18(Carbamidomethyl / 57.0215); C20(Carbamidomethyl / 57.0215); C29(Carbamidomethyl / 57.0215); C37(Carbamidomethyl / 57.0215); C42(Carbamidomethyl / 57.0215)	HCD	6.74	5522.35	5521.33	5	1105.48	1105.27
EGF2	70	K.NAGTC[+57.02146]HVVDHGGT[+146.05791]VDYAC[+57.02146]SC[+57.02146]PLGFSGPLC[+57.02146]LTPLDNAC[+57.02146]LANPC[+57.02146]R.N	T13(OGlycan / 146.0579)	K.NAGTCHVVDHGGTVDYACSCPLGFSGPLCLTPLDNACLANPCR.N	NAGTCHVVDHGGTVDYACSCPLGFSGPLCLTPLDNACLANPCR,KN,5@57.02146,13@146.05791,18@57.02146,20@57.02146,29@57.02146,37@57.02146,42@57.02146	Fuc(1)	25.1743	1027.8	controllerType=0 controllerNumber=1 scan=9188	3.9e-17	4.4e-17	0	0	0	0	1.1e-17	1.2e-17	16.41	1027.8	3.8	-0.27		4850.12	4850.12	Specific	13	18.3	>sp|Q01705|NOTC1_MOUSE Neurogenic locus notch homolog protein 1 OS=Mus musculus GN=Notch1 PE=1 SV=3	1	9610	C5(Carbamidomethyl / 57.0215); C18(Carbamidomethyl / 57.0215); C20(Carbamidomethyl / 57.0215); C29(Carbamidomethyl / 57.0215); C37(Carbamidomethyl / 57.0215); C42(Carbamidomethyl / 57.0215)	HCD	16.36	4849.11	4849.11	4	1213.29	1213.29
EGF2	70	K.NAGTC[+57.02146]HVVDHGGT[+146.05791]VDYAC[+57.02146]SC[+57.02146]PLGFSGPLC[+57.02146]LTPLDNAC[+57.02146]LANPC[+57.02146]R.N	T13(OGlycan / 146.0579)	K.NAGTCHVVDHGGTVDYACSCPLGFSGPLCLTPLDNACLANPCR.N	NAGTCHVVDHGGTVDYACSCPLGFSGPLCLTPLDNACLANPCR,KN,5@57.02146,13@146.05791,18@57.02146,20@57.02146,29@57.02146,37@57.02146,42@57.02146	Fuc(1)	25.3089	923	controllerType=0 controllerNumber=1 scan=9248	3.9e-15	4.4e-15	0	0	0	0	4.5e-16	5.1e-16	14.41	923	1.7	-2.89		4850.11	4850.12	Specific	13	18.7	>sp|Q01705|NOTC1_MOUSE Neurogenic locus notch homolog protein 1 OS=Mus musculus GN=Notch1 PE=1 SV=3	1	9680	C5(Carbamidomethyl / 57.0215); C18(Carbamidomethyl / 57.0215); C20(Carbamidomethyl / 57.0215); C29(Carbamidomethyl / 57.0215); C37(Carbamidomethyl / 57.0215); C42(Carbamidomethyl / 57.0215)	HCD	14.36	4849.1	4849.11	4	1213.28	1213.29
EGF2	70	K.NAGT[+146.05791]C[+57.02146]HVVDHGGTVDYAC[+57.02146]SC[+57.02146]PLGFSGPLC[+57.02146]LTPLDNAC[+57.02146]LANPC[+57.02146]R.N	T4(OGlycan / 146.0579)	K.NAGTCHVVDHGGTVDYACSCPLGFSGPLCLTPLDNACLANPCR.N	NAGTCHVVDHGGTVDYACSCPLGFSGPLCLTPLDNACLANPCR,KN,4@146.05791,5@57.02146,18@57.02146,20@57.02146,29@57.02146,37@57.02146,42@57.02146	Fuc(1)	25.0648	654.4	controllerType=0 controllerNumber=1 scan=9141	3.9e-10	4.4e-10	0	0	0	0	4.9e-11	5.6e-11	9.41	654.4	1.5	4.86		4850.14	4850.12	Specific	4	18.2	>sp|Q01705|NOTC1_MOUSE Neurogenic locus notch homolog protein 1 OS=Mus musculus GN=Notch1 PE=1 SV=3	1	9552	C5(Carbamidomethyl / 57.0215); C18(Carbamidomethyl / 57.0215); C20(Carbamidomethyl / 57.0215); C29(Carbamidomethyl / 57.0215); C37(Carbamidomethyl / 57.0215); C42(Carbamidomethyl / 57.0215)	HCD	9.36	4849.14	4849.11	4	1213.29	1213.29
EGF2	70	K.NAGT[+146.05791]C[+57.02146]HVVDHGGTVDYAC[+57.02146]SC[+57.02146]PLGFSGPLC[+57.02146]LTPLDNAC[+57.02146]LANPC[+57.02146]R.N	T4(OGlycan / 146.0579)	K.NAGTCHVVDHGGTVDYACSCPLGFSGPLCLTPLDNACLANPCR.N	NAGTCHVVDHGGTVDYACSCPLGFSGPLCLTPLDNACLANPCR,KN,4@146.05791,5@57.02146,18@57.02146,20@57.02146,29@57.02146,37@57.02146,42@57.02146	Fuc(1)	25.4372	463.1	controllerType=0 controllerNumber=1 scan=9305	4e-07	4.6e-07	0	0	0	0	8.4e-08	9.5e-08	6.4	463.1	8.3	-0.27		4850.12	4850.12	Specific	4	15.6	>sp|Q01705|NOTC1_MOUSE Neurogenic locus notch homolog protein 1 OS=Mus musculus GN=Notch1 PE=1 SV=3	1	9754	C5(Carbamidomethyl / 57.0215); C18(Carbamidomethyl / 57.0215); C20(Carbamidomethyl / 57.0215); C29(Carbamidomethyl / 57.0215); C37(Carbamidomethyl / 57.0215); C42(Carbamidomethyl / 57.0215)	HCD	6.39	4849.11	4849.11	4	1213.29	1213.29
EGF3	113	R.NGGTC[+57.02146]DLLTLT[+146.05791]EYK.C	T11(OGlycan / 146.0579)	R.NGGTCDLLTLTEYK.C	NGGTCDLLTLTEYK,RC,5@57.02146,11@146.05791	Fuc(1)	23.0299	761.9	controllerType=0 controllerNumber=1 scan=8312	1.4e-12	1.6e-12	0	0	0	0	3e-13	3.4e-13	11.84	761.9	13.1	-0.38		1730.81	1730.82	Specific	11	18	>sp|Q01705|NOTC1_MOUSE Neurogenic locus notch homolog protein 1 OS=Mus musculus GN=Notch1 PE=1 SV=3	1	8661	C5(Carbamidomethyl / 57.0215)	HCD	11.79	1729.81	1729.81	2	865.911	865.911	13423922
EGF3	113	R.NGGTC[+57.02146]DLLTLT[+146.05791]EYK.C	T11(OGlycan / 146.0579)	R.NGGTCDLLTLTEYK.C	NGGTCDLLTLTEYK,RC,5@57.02146,11@146.05791	Fuc(1)	23.1575	725.4	controllerType=0 controllerNumber=1 scan=8366	1.4e-11	1.6e-11	0	0	0	0	1.3e-12	1.5e-12	10.84	725.4	10.1	-0.52		1730.81	1730.82	Specific	11	19.2	>sp|Q01705|NOTC1_MOUSE Neurogenic locus notch homolog protein 1 OS=Mus musculus GN=Notch1 PE=1 SV=3	1	8728	C5(Carbamidomethyl / 57.0215)	HCD	10.79	1729.81	1729.81	2	865.911	865.911
EGF3	113	R.NGGTC[+57.02146]DLLT[+146.05791]LTEYK.C	T9(OGlycan / 146.0579)	R.NGGTCDLLTLTEYK.C	NGGTCDLLTLTEYK,RC,5@57.02146,9@146.05791	Fuc(1)	23.2895	544.9	controllerType=0 controllerNumber=1 scan=8422	5.9e-08	6.8e-08	0	0	0	0	7.4e-09	8.4e-09	7.23	544.9	0	-2.07		1730.81	1730.82	Specific	9	15.7	>sp|Q01705|NOTC1_MOUSE Neurogenic locus notch homolog protein 1 OS=Mus musculus GN=Notch1 PE=1 SV=3	1	8799	C5(Carbamidomethyl / 57.0215)	HCD	7.17	1729.8	1729.81	2	865.909	865.911
EGF3	113	R.NGGTC[+57.02146]DLLT[+146.05791]LTEYK.C	T9(OGlycan / 146.0579)	R.NGGTCDLLTLTEYK.C	NGGTCDLLTLTEYK,RC,5@57.02146,9@146.05791	Fuc(1)	23.0838	526.3	controllerType=0 controllerNumber=1 scan=8335	5.9e-08	6.8e-08	0	0	0	0	6.9e-09	7.8e-09	7.23	526.3	0	-0.46		1730.81	1730.82	Specific	9	14.2	>sp|Q01705|NOTC1_MOUSE Neurogenic locus notch homolog protein 1 OS=Mus musculus GN=Notch1 PE=1 SV=3	1	8689	C5(Carbamidomethyl / 57.0215)	HCD	8.79	1729.81	1729.81	3	577.61	577.61
EGF3	113	R.NGGTC[+57.02146]DLLT[+146.05791]LTEYK.C	T9(OGlycan / 146.0579)	R.NGGTCDLLTLTEYK.C	NGGTCDLLTLTEYK,RC,5@57.02146,9@146.05791	Fuc(1)	22.9074	505.1	controllerType=0 controllerNumber=1 scan=8260	1.3e-07	1.5e-07	0	0	0	0	3e-08	3.4e-08	6.88	505.1	0	-0.03		1730.82	1730.82	Specific	9	18.4	>sp|Q01705|NOTC1_MOUSE Neurogenic locus notch homolog protein 1 OS=Mus musculus GN=Notch1 PE=1 SV=3	1	8599	C5(Carbamidomethyl / 57.0215)	HCD	7.79	1729.81	1729.81	2	865.911	865.911
EGF3	113	R.NGGTC[+57.02146]DLLT[+146.05791]LTEYK.C	T9(OGlycan / 146.0579)	R.NGGTCDLLTLTEYK.C	NGGTCDLLTLTEYK,RC,5@57.02146,9@146.05791	Fuc(1)	23.4553	392.3	controllerType=0 controllerNumber=1 scan=8483	3.6e-07	4e-07	0	0	0	0	7.1e-08	8.1e-08	6.45	392.3	0	-4.47		1730.81	1730.82	Specific	9	13.1	>sp|Q01705|NOTC1_MOUSE Neurogenic locus notch homolog protein 1 OS=Mus musculus GN=Notch1 PE=1 SV=3	1	8848	C5(Carbamidomethyl / 57.0215)	HCD	6.49	1729.8	1729.81	2	865.907	865.911
	137	K.SC[+57.02146]QQADPC[+57.02146]ASNPC[+57.02146]ANGGQC[+57.02146]LPFES[+426.13734]SYIC[+57.02146]R.C	S24(OGlycan / 426.1373)	K.SCQQADPCASNPCANGGQCLPFESSYICR.C	SCQQADPCASNPCANGGQCLPFESSYICR,KC,2@57.02146,8@57.02146,13@57.02146,19@57.02146,24@426.13734,28@57.02146	Hex(1)Pent(2)	22.1004	843.4	controllerType=0 controllerNumber=1 scan=7929	9.4e-13	1.1e-12	0	0	0	0	9.1e-14	1e-13	12.03	843.4	1.2	-1.67		3760.47	3760.48	Specific	24	24.3	>sp|Q01705|NOTC1_MOUSE Neurogenic locus notch homolog protein 1 OS=Mus musculus GN=Notch1 PE=1 SV=3	1	8247	C2(Carbamidomethyl / 57.0215); C8(Carbamidomethyl / 57.0215); C13(Carbamidomethyl / 57.0215); C19(Carbamidomethyl / 57.0215); C28(Carbamidomethyl / 57.0215)	HCD	11.97	3759.47	3759.47	3	1254.16	1254.17
	137	K.SC[+57.02146]QQADPC[+57.02146]AS[+426.13734]NPC[+57.02146]ANGGQC[+57.02146]LPFESSYIC[+57.02146]R.C	S10(OGlycan / 426.1373)	K.SCQQADPCASNPCANGGQCLPFESSYICR.C	SCQQADPCASNPCANGGQCLPFESSYICR,KC,2@57.02146,8@57.02146,10@426.13734,13@57.02146,19@57.02146,28@57.02146	Hex(1)Pent(2)	22.2447	732.2	controllerType=0 controllerNumber=1 scan=7991	9.4e-11	1.1e-10	0	0	0	0	4e-12	4.6e-12	10.03	732.2	2.4	-1.77		3760.47	3760.48	Specific	10	25.1	>sp|Q01705|NOTC1_MOUSE Neurogenic locus notch homolog protein 1 OS=Mus musculus GN=Notch1 PE=1 SV=3	1	8317	C2(Carbamidomethyl / 57.0215); C8(Carbamidomethyl / 57.0215); C13(Carbamidomethyl / 57.0215); C19(Carbamidomethyl / 57.0215); C28(Carbamidomethyl / 57.0215)	HCD	9.97	3759.47	3759.47	3	1254.16	1254.17
	177	R.QDVNEC[+57.02146]SQNPGLC[+57.02146]R.H		R.QDVNECSQNPGLCR.H	QDVNECSQNPGLCR,RH,6@57.02146,13@57.02146		14.5052	779	controllerType=0 controllerNumber=1 scan=4761	1.4e-12	1.6e-12	0	0	0	0	2e-13	2.2e-13	11.84	779	779	-3.37		1676.71	1676.71	Specific		16.9	>sp|Q01705|NOTC1_MOUSE Neurogenic locus notch homolog protein 1 OS=Mus musculus GN=Notch1 PE=1 SV=3	1	4480	C6(Carbamidomethyl / 57.0215); C13(Carbamidomethyl / 57.0215)	HCD	11.79	1675.7	1675.7	2	838.857	838.859
	177	R.QDVNEC[+57.02146]SQNPGLC[+57.02146]R.H		R.QDVNECSQNPGLCR.H	QDVNECSQNPGLCR,RH,6@57.02146,13@57.02146		14.3814	769.3	controllerType=0 controllerNumber=1 scan=4708	1.4e-12	1.6e-12	0	0	0	0	1.6e-13	1.8e-13	11.84	769.3	769.3	-1.7		1676.71	1676.71	Specific		16.7	>sp|Q01705|NOTC1_MOUSE Neurogenic locus notch homolog protein 1 OS=Mus musculus GN=Notch1 PE=1 SV=3	1	4412	C6(Carbamidomethyl / 57.0215); C13(Carbamidomethyl / 57.0215)	HCD	11.79	1675.7	1675.7	2	838.858	838.859
	177	R.QDVNEC[+57.02146]SQNPGLC[+57.02146]R.H		R.QDVNECSQNPGLCR.H	QDVNECSQNPGLCR,RH,6@57.02146,13@57.02146		14.4817	599.9	controllerType=0 controllerNumber=1 scan=4751	1.4e-08	1.6e-08	0	0	0	0	1.3e-09	1.5e-09	7.84	599.9	599.9	-3.67		1676.71	1676.71	Specific		14.6	>sp|Q01705|NOTC1_MOUSE Neurogenic locus notch homolog protein 1 OS=Mus musculus GN=Notch1 PE=1 SV=3	1	4466	C6(Carbamidomethyl / 57.0215); C13(Carbamidomethyl / 57.0215)	HCD	9.79	1675.7	1675.7	3	559.573	559.575
	177	R.QDVNEC[+57.02146]SQNPGLC[+57.02146]R.H		R.QDVNECSQNPGLCR.H	QDVNECSQNPGLCR,RH,6@57.02146,13@57.02146		14.6323	556	controllerType=0 controllerNumber=1 scan=4816	5.9e-08	6.8e-08	0	0	0	0	5.8e-09	6.6e-09	7.23	556	556	-3.81		1676.71	1676.71	Specific		13.8	>sp|Q01705|NOTC1_MOUSE Neurogenic locus notch homolog protein 1 OS=Mus musculus GN=Notch1 PE=1 SV=3	1	4544	C6(Carbamidomethyl / 57.0215); C13(Carbamidomethyl / 57.0215)	HCD	8.79	1675.7	1675.7	2	838.856	838.859
	177	R.QDVNEC[+57.02146]SQNPGLC[+57.02146]R.H		R.QDVNECSQNPGLCR.H	QDVNECSQNPGLCR,RH,6@57.02146,13@57.02146		14.7719	358.3	controllerType=0 controllerNumber=1 scan=4877	5.5e-06	6.2e-06	0	0	0	0	4.2e-07	4.8e-07	5.26	358.3	358.3	-4.68		1676.7	1676.71	Specific		11.5	>sp|Q01705|NOTC1_MOUSE Neurogenic locus notch homolog protein 1 OS=Mus musculus GN=Notch1 PE=1 SV=3	1	4619	C6(Carbamidomethyl / 57.0215); C13(Carbamidomethyl / 57.0215)	HCD	5.31	1675.7	1675.7	2	838.856	838.859
	177	R.QDVNEC[+57.02146]SQNPGLC[+57.02146]R.H		R.QDVNECSQNPGLCR.H	QDVNECSQNPGLCR,RH,6@57.02146,13@57.02146		14.3707	161.1	controllerType=0 controllerNumber=1 scan=4704	0.024	0.027	0.0034	0.0034	0	0	0.0036	0.0036	1.62	161.1	161.1	-2.58		1676.71	1676.71	Specific		8.8	>sp|Q01705|NOTC1_MOUSE Neurogenic locus notch homolog protein 1 OS=Mus musculus GN=Notch1 PE=1 SV=3	1	4408	C6(Carbamidomethyl / 57.0215); C13(Carbamidomethyl / 57.0215)	HCD	1.79	1675.7	1675.7	3	559.574	559.575
EGF5	191	R.HGGTC[+57.02146]HNEIGS[+146.05791]YR.C	S11(OGlycan / 146.0579)	R.HGGTCHNEIGSYR.C	HGGTCHNEIGSYR,RC,5@57.02146,11@146.05791	Fuc(1)	16.4048	691.4	controllerType=0 controllerNumber=1 scan=5588	1.2e-10	1.4e-10	0	0	0	0	6.5e-12	7.4e-12	9.91	691.4	18.3	-3.37		1633.7	1633.7	Specific	11	14.8	>sp|Q01705|NOTC1_MOUSE Neurogenic locus notch homolog protein 1 OS=Mus musculus GN=Notch1 PE=1 SV=3	1	5532	C5(Carbamidomethyl / 57.0215)	HCD	9.85	1632.69	1632.69	3	545.237	545.239	798773
EGF5	191	R.HGGTC[+57.02146]HNEIGS[+146.05791]YR.C	S11(OGlycan / 146.0579)	R.HGGTCHNEIGSYR.C	HGGTCHNEIGSYR,RC,5@57.02146,11@146.05791	Fuc(1)	16.5976	684.9	controllerType=0 controllerNumber=1 scan=5671	1.2e-10	1.4e-10	0	0	0	0	8.9e-12	1e-11	9.91	684.9	14.9	-3.93		1633.7	1633.7	Specific	11	14.4	>sp|Q01705|NOTC1_MOUSE Neurogenic locus notch homolog protein 1 OS=Mus musculus GN=Notch1 PE=1 SV=3	1	5621	C5(Carbamidomethyl / 57.0215)	HCD	9.85	1632.69	1632.69	3	545.237	545.239
EGF5	191	R.HGGTC[+57.02146]HNEIGS[+146.05791]YR.C	S11(OGlycan / 146.0579)	R.HGGTCHNEIGSYR.C	HGGTCHNEIGSYR,RC,5@57.02146,11@146.05791	Fuc(1)	16.7183	650.4	controllerType=0 controllerNumber=1 scan=5723	1.2e-10	1.4e-10	0	0	0	0	1.1e-11	1.3e-11	9.91	650.4	5.8	-3.04		1633.7	1633.7	Specific	11	13.5	>sp|Q01705|NOTC1_MOUSE Neurogenic locus notch homolog protein 1 OS=Mus musculus GN=Notch1 PE=1 SV=3	1	5677	C5(Carbamidomethyl / 57.0215)	HCD	9.85	1632.69	1632.69	3	545.237	545.239
EGF5	191	R.HGGTC[+57.02146]HNEIGS[+146.05791]YR.C	S11(OGlycan / 146.0579)	R.HGGTCHNEIGSYR.C	HGGTCHNEIGSYR,RC,5@57.02146,11@146.05791	Fuc(1)	16.8475	556.2	controllerType=0 controllerNumber=1 scan=5779	1e-06	1.1e-06	0	0	0	0	1.3e-07	1.5e-07	6	556.2	3.6	-3.26		1633.7	1633.7	Specific	11	11.1	>sp|Q01705|NOTC1_MOUSE Neurogenic locus notch homolog protein 1 OS=Mus musculus GN=Notch1 PE=1 SV=3	1	5737	C5(Carbamidomethyl / 57.0215)	HCD	5.95	1632.69	1632.69	3	545.237	545.239
EGF5	191	R.HGGTC[+57.02146]HNEIGS[+146.05791]YR.C	S11(OGlycan / 146.0579)	R.HGGTCHNEIGSYR.C	HGGTCHNEIGSYR,RC,5@57.02146,11@146.05791	Fuc(1)	10.8505	491.1	controllerType=0 controllerNumber=1 scan=3215	1.1e-07	1.3e-07	0	0	0	0	1.2e-08	1.4e-08	6.95	491.1	9.2	-3.26		1633.7	1633.7	Specific	11	13.7	>sp|Q01705|NOTC1_MOUSE Neurogenic locus notch homolog protein 1 OS=Mus musculus GN=Notch1 PE=1 SV=3	1	2560	C5(Carbamidomethyl / 57.0215)	HCD	6.89	1632.69	1632.69	3	545.237	545.239
EGF5	191	R.HGGTC[+57.02146]HNEIGS[+146.05791]YR.C	S11(OGlycan / 146.0579)	R.HGGTCHNEIGSYR.C	HGGTCHNEIGSYR,RC,5@57.02146,11@146.05791	Fuc(1)	16.969	393.3	controllerType=0 controllerNumber=1 scan=5831	1.5e-05	1.7e-05	0	0	0	0	1e-06	1.2e-06	4.83	393.3	4.2	-2.37		1633.7	1633.7	Specific	11	9	>sp|Q01705|NOTC1_MOUSE Neurogenic locus notch homolog protein 1 OS=Mus musculus GN=Notch1 PE=1 SV=3	1	5795	C5(Carbamidomethyl / 57.0215)	HCD	4.78	1632.69	1632.69	3	545.238	545.239
EGF5	191	R.HGGTC[+57.02146]HNEIGS[+146.05791]YR.C	S11(OGlycan / 146.0579)	R.HGGTCHNEIGSYR.C	HGGTCHNEIGSYR,RC,5@57.02146,11@146.05791	Fuc(1)	10.9789	330.7	controllerType=0 controllerNumber=1 scan=3269	1.1e-05	1.2e-05	0	0	0	0	6.6e-07	7.5e-07	4.96	330.7	6.7	-3.15		1633.7	1633.7	Specific	11	13.2	>sp|Q01705|NOTC1_MOUSE Neurogenic locus notch homolog protein 1 OS=Mus musculus GN=Notch1 PE=1 SV=3	1	2624	C5(Carbamidomethyl / 57.0215)	HCD	4.91	1632.69	1632.69	3	545.237	545.239
EGF5	191	R.HGGT[+146.05791]C[+57.02146]HNEIGSYR.C	T4(OGlycan / 146.0579)	R.HGGTCHNEIGSYR.C	HGGTCHNEIGSYR,RC,4@146.05791,5@57.02146	Fuc(1)	10.7298	321.8	controllerType=0 controllerNumber=1 scan=3165	1.3e-05	1.5e-05	0	0	0	0	8.2e-07	9.3e-07	4.89	321.8	10.4	-1.24		1633.7	1633.7	Specific	4	13	>sp|Q01705|NOTC1_MOUSE Neurogenic locus notch homolog protein 1 OS=Mus musculus GN=Notch1 PE=1 SV=3	1	2500	C5(Carbamidomethyl / 57.0215)	HCD	4.84	1632.69	1632.69	3	545.238	545.239
EGF5	191	R.HGGT[+146.05791]C[+57.02146]HNEIGSYR.C	T4(OGlycan / 146.0579)	R.HGGTCHNEIGSYR.C	HGGTCHNEIGSYR,RC,4@146.05791,5@57.02146	Fuc(1)	17.1058	265.6	controllerType=0 controllerNumber=1 scan=5890	0.0062	0.0071	0	0	0	0	0.0003	0.00034	2.21	265.6	10.4	-0.01		1633.7	1633.7	Specific	4	6.9	>sp|Q01705|NOTC1_MOUSE Neurogenic locus notch homolog protein 1 OS=Mus musculus GN=Notch1 PE=1 SV=3	1	5866	C5(Carbamidomethyl / 57.0215)	HCD	2.15	1632.69	1632.69	3	545.239	545.239
EGF6	208	R.ATHTGPHC[+57.02146]ELPYVPC[+57.02146]S[+802.28552]PSPC[+57.02146]QNGGTC[+57.02146]RPTGDTTHEC[+57.02146]AC[+57.02146]LPGFAGQN[+15.99492]C[+57.02146]EENVDDC[+57.02146]PGNNC[+57.02146]K.N	S16(OGlycan / 802.2855); N46(b-oxidation / 15.9949)	R.ATHTGPHCELPYVPCSPSPCQNGGTCRPTGDTTHECACLPGFAGQNCEENVDDCPGNNCK.N	ATHTGPHCELPYVPCSPSPCQNGGTCRPTGDTTHECACLPGFAGQNCEENVDDCPGNNCK,RN,8@57.02146,15@57.02146,16@802.28552,20@57.02146,26@57.02146,36@57.02146,38@57.02146,46@15.99492,47@57.02146,54@57.02146,59@57.02146	HexNAc(1)Hex(1)Fuc(1)NeuAc(1)	21.8729	276.4	controllerType=0 controllerNumber=1 scan=7848	0.00019	0.00021	0	0	0	0	8.3e-06	9.5e-06	3.72	276.4	0	-3.64	1	7564.98	7564	Specific	16	15.4	>sp|Q01705|NOTC1_MOUSE Neurogenic locus notch homolog protein 1 OS=Mus musculus GN=Notch1 PE=1 SV=3	1	8169	C8(Carbamidomethyl / 57.0215); C15(Carbamidomethyl / 57.0215); C20(Carbamidomethyl / 57.0215); C26(Carbamidomethyl / 57.0215); C36(Carbamidomethyl / 57.0215); C38(Carbamidomethyl / 57.0215); C47(Carbamidomethyl / 57.0215); C54(Carbamidomethyl / 57.0215); C59(Carbamidomethyl / 57.0215)	HCD	2.11	7563.97	7562.99	6	1261.67	1261.51	28972
EGF6	208	R.ATHTGPHC[+57.02146]ELPYVPC[+57.02146]S[+818.28044]PSPC[+57.02146]QNGGTC[+57.02146]RPTGDTTHEC[+57.02146]AC[+57.02146]LPGFAGQNC[+57.02146]EENVDDC[+57.02146]PGNNC[+57.02146]K.N	S16(OGlycan / 818.2804)	R.ATHTGPHCELPYVPCSPSPCQNGGTCRPTGDTTHECACLPGFAGQNCEENVDDCPGNNCK.N	ATHTGPHCELPYVPCSPSPCQNGGTCRPTGDTTHECACLPGFAGQNCEENVDDCPGNNCK,RN,8@57.02146,15@57.02146,16@818.28044,20@57.02146,26@57.02146,36@57.02146,38@57.02146,47@57.02146,54@57.02146,59@57.02146	HexNAc(1)Hex(1)Fuc(1)NeuGc(1)	21.722	189.6	controllerType=0 controllerNumber=1 scan=7801	0.0014	0.0016	0	0	0	0	6e-05	6.9e-05	2.86	189.6	0	-4.23	-1	7562.96	7564	Specific	16	13.7	>sp|Q01705|NOTC1_MOUSE Neurogenic locus notch homolog protein 1 OS=Mus musculus GN=Notch1 PE=1 SV=3	1	8134	C8(Carbamidomethyl / 57.0215); C15(Carbamidomethyl / 57.0215); C20(Carbamidomethyl / 57.0215); C26(Carbamidomethyl / 57.0215); C36(Carbamidomethyl / 57.0215); C38(Carbamidomethyl / 57.0215); C47(Carbamidomethyl / 57.0215); C54(Carbamidomethyl / 57.0215); C59(Carbamidomethyl / 57.0215)	HCD	2.8	7561.96	7562.99	6	1261.33	1261.51
EGF6	208	R.ATHTGPHC[+57.02146]ELPYVPC[+57.02146]S[+818.28044]PSPC[+57.02146]QNGGTC[+57.02146]RPTGDTTHEC[+57.02146]AC[+57.02146]LPGFAGQNC[+57.02146]EENVDDC[+57.02146]PGNNC[+57.02146]K.N	S16(OGlycan / 818.2804)	R.ATHTGPHCELPYVPCSPSPCQNGGTCRPTGDTTHECACLPGFAGQNCEENVDDCPGNNCK.N	ATHTGPHCELPYVPCSPSPCQNGGTCRPTGDTTHECACLPGFAGQNCEENVDDCPGNNCK,RN,8@57.02146,15@57.02146,16@818.28044,20@57.02146,26@57.02146,36@57.02146,38@57.02146,47@57.02146,54@57.02146,59@57.02146	HexNAc(1)Hex(1)Fuc(1)NeuGc(1)	22.1694	3.3	controllerType=0 controllerNumber=1 scan=7959	0.026	0.029	0.0034	0.0034	0	0	0.0036	0.0036	1.59	3.3	0	-4.02	1	7564.97	7564	Specific	16	10.6	>sp|Q01705|NOTC1_MOUSE Neurogenic locus notch homolog protein 1 OS=Mus musculus GN=Notch1 PE=1 SV=3	1	8281	C8(Carbamidomethyl / 57.0215); C15(Carbamidomethyl / 57.0215); C20(Carbamidomethyl / 57.0215); C26(Carbamidomethyl / 57.0215); C36(Carbamidomethyl / 57.0215); C38(Carbamidomethyl / 57.0215); C47(Carbamidomethyl / 57.0215); C54(Carbamidomethyl / 57.0215); C59(Carbamidomethyl / 57.0215)	HCD	1.54	7563.97	7562.99	6	1261.67	1261.51
EGF6	208	R.ATHTGPHC[+57.02146]ELPYVPC[+57.02146]S[+673.24293]PSPC[+57.02146]QNGGTC[+57.02146]RPTGDTTHEC[+57.02146]AC[+57.02146]LPGFAGQNC[+57.02146]EENVDDC[+57.02146]PGNNC[+57.02146]K.N	S16(OGlycan / 673.2429)	R.ATHTGPHCELPYVPCSPSPCQNGGTCRPTGDTTHECACLPGFAGQNCEENVDDCPGNNCK.N	ATHTGPHCELPYVPCSPSPCQNGGTCRPTGDTTHECACLPGFAGQNCEENVDDCPGNNCK,RN,8@57.02146,15@57.02146,16@673.24293,20@57.02146,26@57.02146,36@57.02146,38@57.02146,47@57.02146,54@57.02146,59@57.02146	HexNAc(1)Hex(2)Fuc(1)	21.7087	57.7	controllerType=0 controllerNumber=1 scan=7796	0.002	0.0022	0	0	0	0	7.4e-05	8.4e-05	2.71	57.7	0	-8	1	7419.91	7418.96	Specific	16	11.9	>sp|Q01705|NOTC1_MOUSE Neurogenic locus notch homolog protein 1 OS=Mus musculus GN=Notch1 PE=1 SV=3	1	8131	C8(Carbamidomethyl / 57.0215); C15(Carbamidomethyl / 57.0215); C20(Carbamidomethyl / 57.0215); C26(Carbamidomethyl / 57.0215); C36(Carbamidomethyl / 57.0215); C38(Carbamidomethyl / 57.0215); C47(Carbamidomethyl / 57.0215); C54(Carbamidomethyl / 57.0215); C59(Carbamidomethyl / 57.0215)	HCD	2.65	7418.9	7417.96	6	1237.49	1237.33	47783
EGF6	208	R.ATHTGPHC[+57.02146]ELPYVPC[+57.02146]S[+511.19010]PSPC[+57.02146]QNGGTC[+57.02146]RPTGDTTHEC[+57.02146]AC[+57.02146]LPGFAGQNC[+57.02146]EENVDDC[+57.02146]PGNNC[+57.02146]K.N	S16(OGlycan / 511.1901)	R.ATHTGPHCELPYVPCSPSPCQNGGTCRPTGDTTHECACLPGFAGQNCEENVDDCPGNNCK.N	ATHTGPHCELPYVPCSPSPCQNGGTCRPTGDTTHECACLPGFAGQNCEENVDDCPGNNCK,RN,8@57.02146,15@57.02146,16@511.19010,20@57.02146,26@57.02146,36@57.02146,38@57.02146,47@57.02146,54@57.02146,59@57.02146	HexNAc(1)Hex(1)Fuc(1)	22.1371	49.3	controllerType=0 controllerNumber=1 scan=7945	0.002	0.0022	0	0	0	0	0.0001	0.00012	2.71	49.3	0	-5.24	1	7257.88	7256.91	Specific	16	11.5	>sp|Q01705|NOTC1_MOUSE Neurogenic locus notch homolog protein 1 OS=Mus musculus GN=Notch1 PE=1 SV=3	1	8266	C8(Carbamidomethyl / 57.0215); C15(Carbamidomethyl / 57.0215); C20(Carbamidomethyl / 57.0215); C26(Carbamidomethyl / 57.0215); C36(Carbamidomethyl / 57.0215); C38(Carbamidomethyl / 57.0215); C47(Carbamidomethyl / 57.0215); C54(Carbamidomethyl / 57.0215); C59(Carbamidomethyl / 57.0215)	HCD	2.65	7256.87	7255.9	6	1210.49	1210.32	22177
EGF6	208	R.ATHTGPHC[+57.02146]ELPYVPC[+57.02146]SPSPC[+57.02146]QNGGTC[+57.02146]RPT[+146.05791]GDTTHEC[+57.02146]AC[+57.02146]LPGFAGQNC[+57.02146]EENVDDC[+57.02146]PGNNC[+57.02146]K.N	T29(OGlycan / 146.0579)	R.ATHTGPHCELPYVPCSPSPCQNGGTCRPTGDTTHECACLPGFAGQNCEENVDDCPGNNCK.N	ATHTGPHCELPYVPCSPSPCQNGGTCRPTGDTTHECACLPGFAGQNCEENVDDCPGNNCK,RN,8@57.02146,15@57.02146,20@57.02146,26@57.02146,29@146.05791,36@57.02146,38@57.02146,47@57.02146,54@57.02146,59@57.02146	Fuc(1)	22.1262	219.8	controllerType=0 controllerNumber=1 scan=7940	0.00086	0.00098	0	0	0	0	2.9e-05	3.3e-05	3.06	219.8	0	0.45		6891.78	6891.78	Specific	29	14.5	>sp|Q01705|NOTC1_MOUSE Neurogenic locus notch homolog protein 1 OS=Mus musculus GN=Notch1 PE=1 SV=3	1	8259	C8(Carbamidomethyl / 57.0215); C15(Carbamidomethyl / 57.0215); C20(Carbamidomethyl / 57.0215); C26(Carbamidomethyl / 57.0215); C36(Carbamidomethyl / 57.0215); C38(Carbamidomethyl / 57.0215); C47(Carbamidomethyl / 57.0215); C54(Carbamidomethyl / 57.0215); C59(Carbamidomethyl / 57.0215)	HCD	3.01	6890.77	6890.77	6	1149.47	1149.47	252835
EGF6	208	R.ATHTGPHC[+57.02146]ELPYVPC[+57.02146]SPSPC[+57.02146]QNGGTC[+57.02146]RPTGDT[+146.05791]THEC[+57.02146]AC[+57.02146]LPGFAGQNC[+57.02146]EENVDDC[+57.02146]PGNNC[+57.02146]K.N	T32(OGlycan / 146.0579)	R.ATHTGPHCELPYVPCSPSPCQNGGTCRPTGDTTHECACLPGFAGQNCEENVDDCPGNNCK.N	ATHTGPHCELPYVPCSPSPCQNGGTCRPTGDTTHECACLPGFAGQNCEENVDDCPGNNCK,RN,8@57.02146,15@57.02146,20@57.02146,26@57.02146,32@146.05791,36@57.02146,38@57.02146,47@57.02146,54@57.02146,59@57.02146	Fuc(1)	21.776	135.9	controllerType=0 controllerNumber=1 scan=7819	0.002	0.0022	0	0	0	0	8.9e-05	0.0001	2.71	135.9	0	-4.88	-1	6890.74	6891.78	Specific	32	14	>sp|Q01705|NOTC1_MOUSE Neurogenic locus notch homolog protein 1 OS=Mus musculus GN=Notch1 PE=1 SV=3	1	8149	C8(Carbamidomethyl / 57.0215); C15(Carbamidomethyl / 57.0215); C20(Carbamidomethyl / 57.0215); C26(Carbamidomethyl / 57.0215); C36(Carbamidomethyl / 57.0215); C38(Carbamidomethyl / 57.0215); C47(Carbamidomethyl / 57.0215); C54(Carbamidomethyl / 57.0215); C59(Carbamidomethyl / 57.0215)	HCD	2.65	6889.73	6890.77	6	1149.3	1149.47
	268	K.NGGAC[+57.02146]VDGVNTYNC[+57.02146]R.C		K.NGGACVDGVNTYNCR.C	NGGACVDGVNTYNCR,KC,5@57.02146,14@57.02146		15.4436	638.4	controllerType=0 controllerNumber=1 scan=5170	1.4e-09	1.6e-09	0	0	0	0	1.5e-10	1.7e-10	8.84	638.4	638.4	-2.32		1656.68	1656.69	Specific		14.7	>sp|Q01705|NOTC1_MOUSE Neurogenic locus notch homolog protein 1 OS=Mus musculus GN=Notch1 PE=1 SV=3	1	4984	C5(Carbamidomethyl / 57.0215); C14(Carbamidomethyl / 57.0215)	HCD	8.79	1655.67	1655.68	2	828.844	828.846
	268	K.NGGAC[+57.02146]VDGVNTYNC[+57.02146]R.C		K.NGGACVDGVNTYNCR.C	NGGACVDGVNTYNCR,KC,5@57.02146,14@57.02146		15.3181	566.1	controllerType=0 controllerNumber=1 scan=5115	1.4e-08	1.6e-08	0	0	0	0	1.5e-09	1.7e-09	7.84	566.1	566.1	-4.09		1656.68	1656.69	Specific		13	>sp|Q01705|NOTC1_MOUSE Neurogenic locus notch homolog protein 1 OS=Mus musculus GN=Notch1 PE=1 SV=3	1	4916	C5(Carbamidomethyl / 57.0215); C14(Carbamidomethyl / 57.0215)	HCD	7.79	1655.67	1655.68	2	828.843	828.846
	268	K.NGGAC[+57.02146]VDGVNTYNC[+57.02146]R.C		K.NGGACVDGVNTYNCR.C	NGGACVDGVNTYNCR,KC,5@57.02146,14@57.02146		15.5751	527.8	controllerType=0 controllerNumber=1 scan=5227	5.9e-08	6.8e-08	0	0	0	0	6.4e-09	7.2e-09	7.23	527.8	527.8	-1.73		1656.68	1656.69	Specific		15.6	>sp|Q01705|NOTC1_MOUSE Neurogenic locus notch homolog protein 1 OS=Mus musculus GN=Notch1 PE=1 SV=3	1	5064	C5(Carbamidomethyl / 57.0215); C14(Carbamidomethyl / 57.0215)	HCD	7.17	1655.68	1655.68	2	828.845	828.846
	354	R.VASFYC[+57.02146]EC[+57.02146]PHGR.T		R.VASFYCECPHGR.T	VASFYCECPHGR,RT,6@57.02146,8@57.02146		16.9368	732.3	controllerType=0 controllerNumber=1 scan=5817	1.2e-11	1.4e-11	0	0	0	0	7.6e-13	8.7e-13	10.91	732.3	732.3	-3.01		1482.62	1482.63	Specific		14.4	>sp|Q01705|NOTC1_MOUSE Neurogenic locus notch homolog protein 1 OS=Mus musculus GN=Notch1 PE=1 SV=3	1	5777	C6(Carbamidomethyl / 57.0215); C8(Carbamidomethyl / 57.0215)	HCD	10.85	1481.61	1481.62	3	494.878	494.88
	354	R.VASFYC[+57.02146]EC[+57.02146]PHGR.T		R.VASFYCECPHGR.T	VASFYCECPHGR,RT,6@57.02146,8@57.02146		17.4498	720.3	controllerType=0 controllerNumber=1 scan=6037	1.2e-11	1.4e-11	0	0	0	0	1e-12	1.2e-12	10.91	720.3	720.3	-1.65		1482.62	1482.63	Specific		14	>sp|Q01705|NOTC1_MOUSE Neurogenic locus notch homolog protein 1 OS=Mus musculus GN=Notch1 PE=1 SV=3	1	6038	C6(Carbamidomethyl / 57.0215); C8(Carbamidomethyl / 57.0215)	HCD	10.85	1481.62	1481.62	3	494.879	494.88
	354	R.VASFYC[+57.02146]EC[+57.02146]PHGR.T		R.VASFYCECPHGR.T	VASFYCECPHGR,RT,6@57.02146,8@57.02146		17.0649	686.1	controllerType=0 controllerNumber=1 scan=5872	1.2e-10	1.4e-10	0	0	0	0	1.3e-11	1.5e-11	9.91	686.1	686.1	-2.57		1482.62	1482.63	Specific		13.7	>sp|Q01705|NOTC1_MOUSE Neurogenic locus notch homolog protein 1 OS=Mus musculus GN=Notch1 PE=1 SV=3	1	5844	C6(Carbamidomethyl / 57.0215); C8(Carbamidomethyl / 57.0215)	HCD	9.85	1481.61	1481.62	3	494.879	494.88
	354	R.VASFYC[+57.02146]EC[+57.02146]PHGR.T		R.VASFYCECPHGR.T	VASFYCECPHGR,RT,6@57.02146,8@57.02146		17.321	681.8	controllerType=0 controllerNumber=1 scan=5982	1.2e-10	1.4e-10	0	0	0	0	1.7e-11	2e-11	9.91	681.8	681.8	-1.89		1482.62	1482.63	Specific		13.1	>sp|Q01705|NOTC1_MOUSE Neurogenic locus notch homolog protein 1 OS=Mus musculus GN=Notch1 PE=1 SV=3	1	5977	C6(Carbamidomethyl / 57.0215); C8(Carbamidomethyl / 57.0215)	HCD	9.85	1481.62	1481.62	3	494.879	494.88
	354	R.VASFYC[+57.02146]EC[+57.02146]PHGR.T		R.VASFYCECPHGR.T	VASFYCECPHGR,RT,6@57.02146,8@57.02146		17.1927	653.8	controllerType=0 controllerNumber=1 scan=5927	1.2e-10	1.4e-10	0	0	0	0	1.5e-11	1.8e-11	9.91	653.8	653.8	-2.33		1482.62	1482.63	Specific		13.1	>sp|Q01705|NOTC1_MOUSE Neurogenic locus notch homolog protein 1 OS=Mus musculus GN=Notch1 PE=1 SV=3	1	5912	C6(Carbamidomethyl / 57.0215); C8(Carbamidomethyl / 57.0215)	HCD	9.85	1481.61	1481.62	3	494.879	494.88
	354	R.VASFYC[+57.02146]EC[+57.02146]PHGR.T		R.VASFYCECPHGR.T	VASFYCECPHGR,RT,6@57.02146,8@57.02146		16.811	618	controllerType=0 controllerNumber=1 scan=5763	1.2e-09	1.4e-09	0	0	0	0	1.1e-10	1.3e-10	8.91	618	618	-2.7		1482.62	1482.63	Specific		12.9	>sp|Q01705|NOTC1_MOUSE Neurogenic locus notch homolog protein 1 OS=Mus musculus GN=Notch1 PE=1 SV=3	1	5719	C6(Carbamidomethyl / 57.0215); C8(Carbamidomethyl / 57.0215)	HCD	8.85	1481.61	1481.62	3	494.879	494.88
	354	R.VASFYC[+57.02146]EC[+57.02146]PHGR.T		R.VASFYCECPHGR.T	VASFYCECPHGR,RT,6@57.02146,8@57.02146		16.6926	597.2	controllerType=0 controllerNumber=1 scan=5712	1.2e-08	1.4e-08	0	0	0	0	5.9e-10	6.7e-10	7.91	595.7	595.7	-2.88		1482.62	1482.63	Specific		13	>sp|Q01705|NOTC1_MOUSE Neurogenic locus notch homolog protein 1 OS=Mus musculus GN=Notch1 PE=1 SV=3	1	5666	C6(Carbamidomethyl / 57.0215); C8(Carbamidomethyl / 57.0215)	HCD	7.85	1481.61	1481.62	3	494.878	494.88
	354	R.VASFYC[+57.02146]EC[+57.02146]PHGR.T		R.VASFYCECPHGR.T	VASFYCECPHGR,RT,6@57.02146,8@57.02146		17.6048	591.2	controllerType=0 controllerNumber=1 scan=6103	1.2e-08	1.4e-08	0	0	0	0	8.8e-10	1e-09	7.91	591.2	591.2	-0.97		1482.62	1482.63	Specific		12.7	>sp|Q01705|NOTC1_MOUSE Neurogenic locus notch homolog protein 1 OS=Mus musculus GN=Notch1 PE=1 SV=3	1	6114	C6(Carbamidomethyl / 57.0215); C8(Carbamidomethyl / 57.0215)	HCD	7.85	1481.62	1481.62	3	494.88	494.88
	354	R.VASFYC[+57.02146]EC[+57.02146]PHGR.T		R.VASFYCECPHGR.T	VASFYCECPHGR,RT,6@57.02146,8@57.02146		17.7323	558	controllerType=0 controllerNumber=1 scan=6157	5.1e-08	5.8e-08	0	0	0	0	4.3e-09	4.9e-09	7.29	558	558	-1.22		1482.62	1482.63	Specific		12.5	>sp|Q01705|NOTC1_MOUSE Neurogenic locus notch homolog protein 1 OS=Mus musculus GN=Notch1 PE=1 SV=3	1	6181	C6(Carbamidomethyl / 57.0215); C8(Carbamidomethyl / 57.0215)	HCD	7.24	1481.62	1481.62	3	494.879	494.88
	354	R.VASFYC[+57.02146]EC[+57.02146]PHGR.T		R.VASFYCECPHGR.T	VASFYCECPHGR,RT,6@57.02146,8@57.02146		16.4179	444.8	controllerType=0 controllerNumber=1 scan=5594	4.4e-06	5e-06	0	0	0	0	2.6e-07	3e-07	5.36	444.8	444.8	0.02		1482.63	1482.63	Specific		10.1	>sp|Q01705|NOTC1_MOUSE Neurogenic locus notch homolog protein 1 OS=Mus musculus GN=Notch1 PE=1 SV=3	1	5538	C6(Carbamidomethyl / 57.0215); C8(Carbamidomethyl / 57.0215)	HCD	5.31	1481.62	1481.62	3	494.88	494.88
	354	R.VASFYC[+57.02146]EC[+57.02146]PHGR.T		R.VASFYCECPHGR.T	VASFYCECPHGR,RT,6@57.02146,8@57.02146		17.8646	436	controllerType=0 controllerNumber=1 scan=6213	4.7e-06	5.4e-06	0	0	0	0	4e-07	4.5e-07	5.32	436	436	-1.15		1482.62	1482.63	Specific		10.9	>sp|Q01705|NOTC1_MOUSE Neurogenic locus notch homolog protein 1 OS=Mus musculus GN=Notch1 PE=1 SV=3	1	6256	C6(Carbamidomethyl / 57.0215); C8(Carbamidomethyl / 57.0215)	HCD	5.27	1481.62	1481.62	3	494.879	494.88
	354	R.VASFYC[+57.02146]EC[+57.02146]PHGR.T		R.VASFYCECPHGR.T	VASFYCECPHGR,RT,6@57.02146,8@57.02146		16.5714	429.1	controllerType=0 controllerNumber=1 scan=5660	8.3e-06	9.4e-06	0	0	0	0	5.6e-07	6.4e-07	5.08	429.1	429.1	-3.56		1482.62	1482.63	Specific		10.3	>sp|Q01705|NOTC1_MOUSE Neurogenic locus notch homolog protein 1 OS=Mus musculus GN=Notch1 PE=1 SV=3	1	5609	C6(Carbamidomethyl / 57.0215); C8(Carbamidomethyl / 57.0215)	HCD	5.03	1481.61	1481.62	3	494.878	494.88
	354	R.VASFYC[+57.02146]EC[+57.02146]PHGR.T		R.VASFYCECPHGR.T	VASFYCECPHGR,RT,6@57.02146,8@57.02146		16.2864	359.7	controllerType=0 controllerNumber=1 scan=5536	0.00016	0.00018	0	0	0	0	7.5e-06	8.6e-06	3.79	359.7	359.7	-1.52		1482.62	1482.63	Specific		10.2	>sp|Q01705|NOTC1_MOUSE Neurogenic locus notch homolog protein 1 OS=Mus musculus GN=Notch1 PE=1 SV=3	1	5473	C6(Carbamidomethyl / 57.0215); C8(Carbamidomethyl / 57.0215)	HCD	3.74	1481.62	1481.62	3	494.879	494.88
	354	R.VASFYC[+57.02146]EC[+57.02146]PHGR.T		R.VASFYCECPHGR.T	VASFYCECPHGR,RT,6@57.02146,8@57.02146		14.7955	359.2	controllerType=0 controllerNumber=1 scan=4887	9.2e-05	0.0001	0	0	0	0	4.7e-06	5.4e-06	4.04	359.2	359.2	-1.89		1482.62	1482.63	Specific		11.1	>sp|Q01705|NOTC1_MOUSE Neurogenic locus notch homolog protein 1 OS=Mus musculus GN=Notch1 PE=1 SV=3	1	4629	C6(Carbamidomethyl / 57.0215); C8(Carbamidomethyl / 57.0215)	HCD	3.98	1481.62	1481.62	3	494.879	494.88
	354	R.VASFYC[+57.02146]EC[+57.02146]PHGR.T		R.VASFYCECPHGR.T	VASFYCECPHGR,RT,6@57.02146,8@57.02146		16.1673	258	controllerType=0 controllerNumber=1 scan=5484	0.0028	0.0032	0	0	0	0	0.00015	0.00017	2.55	258	258	-1.65		1482.62	1482.63	Specific		8.4	>sp|Q01705|NOTC1_MOUSE Neurogenic locus notch homolog protein 1 OS=Mus musculus GN=Notch1 PE=1 SV=3	1	5405	C6(Carbamidomethyl / 57.0215); C8(Carbamidomethyl / 57.0215)	HCD	2.5	1481.62	1481.62	3	494.879	494.88
	354	R.VASFYC[+57.02146]EC[+57.02146]PHGR.T		R.VASFYCECPHGR.T	VASFYCECPHGR,RT,6@57.02146,8@57.02146		18.2194	255.6	controllerType=0 controllerNumber=1 scan=6363	0.0033	0.0038	0	0	0	0	0.00019	0.00022	2.48	255.6	255.6	0.02		1482.63	1482.63	Specific		7.6	>sp|Q01705|NOTC1_MOUSE Neurogenic locus notch homolog protein 1 OS=Mus musculus GN=Notch1 PE=1 SV=3	1	6460	C6(Carbamidomethyl / 57.0215); C8(Carbamidomethyl / 57.0215)	HCD	2.42	1481.62	1481.62	3	494.88	494.88
	366	R.T[+426.13734]GLLC[+57.02146]HLNDAC[+57.02146]ISNPC[+57.02146]NEGSNC[+57.02146]DTNPVNGK.A	T1(OGlycan / 426.1373)	R.TGLLCHLNDACISNPCNEGSNCDTNPVNGK.A	TGLLCHLNDACISNPCNEGSNCDTNPVNGK,RA,1@426.13734,5@57.02146,11@57.02146,16@57.02146,22@57.02146	Hex(1)Pent(2)	20.6391	309	controllerType=0 controllerNumber=1 scan=7373	6.7e-05	7.6e-05	0	0	0	0	2.9e-06	3.3e-06	4.18	309	2.8	-3.66		3757.54	3757.56	Specific	1	17.5	>sp|Q01705|NOTC1_MOUSE Neurogenic locus notch homolog protein 1 OS=Mus musculus GN=Notch1 PE=1 SV=3	1	7669	C5(Carbamidomethyl / 57.0215); C11(Carbamidomethyl / 57.0215); C16(Carbamidomethyl / 57.0215); C22(Carbamidomethyl / 57.0215)	HCD	4.12	3756.54	3756.55	3	1253.19	1253.19
	366	R.T[+426.13734]GLLC[+57.02146]HLNDAC[+57.02146]ISNPC[+57.02146]NEGSNC[+57.02146]DTNPVNGK.A	T1(OGlycan / 426.1373)	R.TGLLCHLNDACISNPCNEGSNCDTNPVNGK.A	TGLLCHLNDACISNPCNEGSNCDTNPVNGK,RA,1@426.13734,5@57.02146,11@57.02146,16@57.02146,22@57.02146	Hex(1)Pent(2)	20.5263	107.6	controllerType=0 controllerNumber=1 scan=7326	0.00088	0.001	0	0	0	0	3.3e-05	3.7e-05	3.06	107.6	2.8	-4.64		3757.54	3757.56	Specific	1	13	>sp|Q01705|NOTC1_MOUSE Neurogenic locus notch homolog protein 1 OS=Mus musculus GN=Notch1 PE=1 SV=3	1	7615	C5(Carbamidomethyl / 57.0215); C11(Carbamidomethyl / 57.0215); C16(Carbamidomethyl / 57.0215); C22(Carbamidomethyl / 57.0215)	HCD	3	3756.53	3756.55	3	1253.18	1253.19
	396	K.AIC[+57.02146]TC[+57.02146]PSGYTGPAC[+57.02146]SQDVDEC[+57.02146]ALGANPC[+57.02146]EHAGK.C		K.AICTCPSGYTGPACSQDVDECALGANPCEHAGK.C	AICTCPSGYTGPACSQDVDECALGANPCEHAGK,KC,3@57.02146,5@57.02146,14@57.02146,21@57.02146,28@57.02146		20.2087	1322.5	controllerType=0 controllerNumber=1 scan=7191	3.7e-23	4.2e-23	0	0	0	0	3.7e-23	4.2e-23	22.44	1322.5	1322.5	-0.95		3553.45	3553.45	Specific		24.3	>sp|Q01705|NOTC1_MOUSE Neurogenic locus notch homolog protein 1 OS=Mus musculus GN=Notch1 PE=1 SV=3	1	7448	C3(Carbamidomethyl / 57.0215); C5(Carbamidomethyl / 57.0215); C14(Carbamidomethyl / 57.0215); C21(Carbamidomethyl / 57.0215); C28(Carbamidomethyl / 57.0215)	HCD	22.38	3552.44	3552.45	3	1185.16	1185.16
	396	K.AIC[+57.02146]TC[+57.02146]PSGYTGPAC[+57.02146]SQDVDEC[+57.02146]ALGANPC[+57.02146]EHAGK.C		K.AICTCPSGYTGPACSQDVDECALGANPCEHAGK.C	AICTCPSGYTGPACSQDVDECALGANPCEHAGK,KC,3@57.02146,5@57.02146,14@57.02146,21@57.02146,28@57.02146		20.0996	1263.8	controllerType=0 controllerNumber=1 scan=7145	3.7e-22	4.2e-22	0	0	0	0	2e-22	2.3e-22	21.44	1263.8	1263.8	-2.08		3553.45	3553.45	Specific		23.1	>sp|Q01705|NOTC1_MOUSE Neurogenic locus notch homolog protein 1 OS=Mus musculus GN=Notch1 PE=1 SV=3	1	7398	C3(Carbamidomethyl / 57.0215); C5(Carbamidomethyl / 57.0215); C14(Carbamidomethyl / 57.0215); C21(Carbamidomethyl / 57.0215); C28(Carbamidomethyl / 57.0215)	HCD	21.38	3552.44	3552.45	3	1185.15	1185.16
	396	K.AIC[+57.02146]TC[+57.02146]PSGYTGPAC[+57.02146]SQDVDEC[+57.02146]ALGANPC[+57.02146]EHAGK.C		K.AICTCPSGYTGPACSQDVDECALGANPCEHAGK.C	AICTCPSGYTGPACSQDVDECALGANPCEHAGK,KC,3@57.02146,5@57.02146,14@57.02146,21@57.02146,28@57.02146		19.9869	1207.6	controllerType=0 controllerNumber=1 scan=7104	3.7e-21	4.2e-21	0	0	0	0	1.4e-21	1.5e-21	20.44	1207.6	1207.6	-1.78		3553.45	3553.45	Specific		24.5	>sp|Q01705|NOTC1_MOUSE Neurogenic locus notch homolog protein 1 OS=Mus musculus GN=Notch1 PE=1 SV=3	1	7365	C3(Carbamidomethyl / 57.0215); C5(Carbamidomethyl / 57.0215); C14(Carbamidomethyl / 57.0215); C21(Carbamidomethyl / 57.0215); C28(Carbamidomethyl / 57.0215)	HCD	20.38	3552.44	3552.45	3	1185.15	1185.16
	396	K.AIC[+57.02146]TC[+57.02146]PSGYTGPAC[+57.02146]SQDVDEC[+57.02146]ALGANPC[+57.02146]EHAGK.C		K.AICTCPSGYTGPACSQDVDECALGANPCEHAGK.C	AICTCPSGYTGPACSQDVDECALGANPCEHAGK,KC,3@57.02146,5@57.02146,14@57.02146,21@57.02146,28@57.02146		20.133	1120.5	controllerType=0 controllerNumber=1 scan=7159	3.7e-19	4.2e-19	0	0	0	0	9.2e-20	1.1e-19	18.44	1120.5	1120.5	-2.28		3553.45	3553.45	Specific		20.2	>sp|Q01705|NOTC1_MOUSE Neurogenic locus notch homolog protein 1 OS=Mus musculus GN=Notch1 PE=1 SV=3	1	7412	C3(Carbamidomethyl / 57.0215); C5(Carbamidomethyl / 57.0215); C14(Carbamidomethyl / 57.0215); C21(Carbamidomethyl / 57.0215); C28(Carbamidomethyl / 57.0215)	HCD	20.38	3552.44	3552.45	4	889.117	889.119
	396	K.AIC[+57.02146]TC[+57.02146]PSGYTGPAC[+57.02146]SQDVDEC[+57.02146]ALGANPC[+57.02146]EHAGK.C		K.AICTCPSGYTGPACSQDVDECALGANPCEHAGK.C	AICTCPSGYTGPACSQDVDECALGANPCEHAGK,KC,3@57.02146,5@57.02146,14@57.02146,21@57.02146,28@57.02146		20.3356	1102.6	controllerType=0 controllerNumber=1 scan=7245	3.7e-19	4.2e-19	0	0	0	0	1.5e-19	1.7e-19	18.44	1102.6	1102.6	-0.64		3553.45	3553.45	Specific		21.8	>sp|Q01705|NOTC1_MOUSE Neurogenic locus notch homolog protein 1 OS=Mus musculus GN=Notch1 PE=1 SV=3	1	7516	C3(Carbamidomethyl / 57.0215); C5(Carbamidomethyl / 57.0215); C14(Carbamidomethyl / 57.0215); C21(Carbamidomethyl / 57.0215); C28(Carbamidomethyl / 57.0215)	HCD	19.38	3552.44	3552.45	3	1185.16	1185.16
	396	K.AIC[+57.02146]TC[+57.02146]PSGYTGPAC[+57.02146]SQDVDEC[+57.02146]ALGANPC[+57.02146]EHAGK.C		K.AICTCPSGYTGPACSQDVDECALGANPCEHAGK.C	AICTCPSGYTGPACSQDVDECALGANPCEHAGK,KC,3@57.02146,5@57.02146,14@57.02146,21@57.02146,28@57.02146		20.2647	1024.2	controllerType=0 controllerNumber=1 scan=7215	3.7e-17	4.2e-17	0	0	0	0	6.2e-18	7.1e-18	16.44	1024.2	1024.2	-0.63		3553.45	3553.45	Specific		23.5	>sp|Q01705|NOTC1_MOUSE Neurogenic locus notch homolog protein 1 OS=Mus musculus GN=Notch1 PE=1 SV=3	1	7479	C3(Carbamidomethyl / 57.0215); C5(Carbamidomethyl / 57.0215); C14(Carbamidomethyl / 57.0215); C21(Carbamidomethyl / 57.0215); C28(Carbamidomethyl / 57.0215)	HCD	18.38	3552.44	3552.45	4	889.119	889.119
	396	K.AIC[+57.02146]TC[+57.02146]PSGYTGPAC[+57.02146]SQDVDEC[+57.02146]ALGANPC[+57.02146]EHAGK.C		K.AICTCPSGYTGPACSQDVDECALGANPCEHAGK.C	AICTCPSGYTGPACSQDVDECALGANPCEHAGK,KC,3@57.02146,5@57.02146,14@57.02146,21@57.02146,28@57.02146		20.0198	999.3	controllerType=0 controllerNumber=1 scan=7114	3.7e-16	4.2e-16	0	0	0	0	6.3e-17	7.2e-17	15.44	999.3	999.3	-3.86		3553.44	3553.45	Specific		22.7	>sp|Q01705|NOTC1_MOUSE Neurogenic locus notch homolog protein 1 OS=Mus musculus GN=Notch1 PE=1 SV=3	1	7372	C3(Carbamidomethyl / 57.0215); C5(Carbamidomethyl / 57.0215); C14(Carbamidomethyl / 57.0215); C21(Carbamidomethyl / 57.0215); C28(Carbamidomethyl / 57.0215)	HCD	17.38	3552.43	3552.45	4	889.116	889.119
	396	K.AIC[+57.02146]TC[+57.02146]PSGYTGPAC[+57.02146]SQDVDEC[+57.02146]ALGANPC[+57.02146]EHAGK.C		K.AICTCPSGYTGPACSQDVDECALGANPCEHAGK.C	AICTCPSGYTGPACSQDVDECALGANPCEHAGK,KC,3@57.02146,5@57.02146,14@57.02146,21@57.02146,28@57.02146		20.4638	899.7	controllerType=0 controllerNumber=1 scan=7299	3.7e-14	4.2e-14	0	0	0	0	5.3e-15	6.1e-15	13.44	899.7	899.7	-0.64		3553.45	3553.45	Specific		22.4	>sp|Q01705|NOTC1_MOUSE Neurogenic locus notch homolog protein 1 OS=Mus musculus GN=Notch1 PE=1 SV=3	1	7580	C3(Carbamidomethyl / 57.0215); C5(Carbamidomethyl / 57.0215); C14(Carbamidomethyl / 57.0215); C21(Carbamidomethyl / 57.0215); C28(Carbamidomethyl / 57.0215)	HCD	15.38	3552.44	3552.45	3	1185.16	1185.16
	396	K.AIC[+57.02146]TC[+57.02146]PSGYTGPAC[+57.02146]SQDVDEC[+57.02146]ALGANPC[+57.02146]EHAGK.C		K.AICTCPSGYTGPACSQDVDECALGANPCEHAGK.C	AICTCPSGYTGPACSQDVDECALGANPCEHAGK,KC,3@57.02146,5@57.02146,14@57.02146,21@57.02146,28@57.02146		19.8765	693.4	controllerType=0 controllerNumber=1 scan=7060	3.7e-10	4.2e-10	0	0	0	0	3.8e-11	4.3e-11	9.44	693.4	693.4	-2.96		3553.44	3553.45	Specific		18.8	>sp|Q01705|NOTC1_MOUSE Neurogenic locus notch homolog protein 1 OS=Mus musculus GN=Notch1 PE=1 SV=3	1	7325	C3(Carbamidomethyl / 57.0215); C5(Carbamidomethyl / 57.0215); C14(Carbamidomethyl / 57.0215); C21(Carbamidomethyl / 57.0215); C28(Carbamidomethyl / 57.0215)	HCD	11.38	3552.44	3552.45	4	889.116	889.119
	396	K.AIC[+57.02146]TC[+57.02146]PSGYTGPAC[+57.02146]SQDVDEC[+57.02146]ALGANPC[+57.02146]EHAGK.C		K.AICTCPSGYTGPACSQDVDECALGANPCEHAGK.C	AICTCPSGYTGPACSQDVDECALGANPCEHAGK,KC,3@57.02146,5@57.02146,14@57.02146,21@57.02146,28@57.02146		19.8381	602.7	controllerType=0 controllerNumber=1 scan=7043	3.7e-09	4.2e-09	0	0	0	0	3e-10	3.4e-10	8.44	602.7	602.7	-3.94		3553.44	3553.45	Specific		16.4	>sp|Q01705|NOTC1_MOUSE Neurogenic locus notch homolog protein 1 OS=Mus musculus GN=Notch1 PE=1 SV=3	1	7308	C3(Carbamidomethyl / 57.0215); C5(Carbamidomethyl / 57.0215); C14(Carbamidomethyl / 57.0215); C21(Carbamidomethyl / 57.0215); C28(Carbamidomethyl / 57.0215)	HCD	9.38	3552.43	3552.45	3	1185.15	1185.16
	396	K.AIC[+57.02146]TC[+57.02146]PSGYTGPAC[+57.02146]SQDVDEC[+57.02146]ALGANPC[+57.02146]EHAGK.C		K.AICTCPSGYTGPACSQDVDECALGANPCEHAGK.C	AICTCPSGYTGPACSQDVDECALGANPCEHAGK,KC,3@57.02146,5@57.02146,14@57.02146,21@57.02146,28@57.02146		20.577	555.5	controllerType=0 controllerNumber=1 scan=7347	1.5e-07	1.7e-07	0	0	0	0	3.4e-08	3.9e-08	6.82	555.5	555.5	-3.73		3553.44	3553.45	Specific		17.8	>sp|Q01705|NOTC1_MOUSE Neurogenic locus notch homolog protein 1 OS=Mus musculus GN=Notch1 PE=1 SV=3	1	7639	C3(Carbamidomethyl / 57.0215); C5(Carbamidomethyl / 57.0215); C14(Carbamidomethyl / 57.0215); C21(Carbamidomethyl / 57.0215); C28(Carbamidomethyl / 57.0215)	HCD	8.38	3552.43	3552.45	3	1185.15	1185.16
	396	K.AIC[+57.02146]TC[+57.02146]PSGYTGPAC[+57.02146]SQDVDEC[+57.02146]ALGANPC[+57.02146]EHAGK.C		K.AICTCPSGYTGPACSQDVDECALGANPCEHAGK.C	AICTCPSGYTGPACSQDVDECALGANPCEHAGK,KC,3@57.02146,5@57.02146,14@57.02146,21@57.02146,28@57.02146		20.3944	246.5	controllerType=0 controllerNumber=1 scan=7270	0.00013	0.00015	0	0	0	0	6.2e-06	7e-06	3.89	246.5	246.5	-0.22		3553.45	3553.45	Specific		11.5	>sp|Q01705|NOTC1_MOUSE Neurogenic locus notch homolog protein 1 OS=Mus musculus GN=Notch1 PE=1 SV=3	1	7548	C3(Carbamidomethyl / 57.0215); C5(Carbamidomethyl / 57.0215); C14(Carbamidomethyl / 57.0215); C21(Carbamidomethyl / 57.0215); C28(Carbamidomethyl / 57.0215)	HCD	4.01	3552.45	3552.45	4	889.119	889.119
	429	K.C[+57.02146]LNTLGS[+162.05282]FEC[+57.02146]QC[+57.02146]LQGYTGPR.C	S7(OGlycan / 162.0528)	K.CLNTLGSFECQCLQGYTGPR.C	CLNTLGSFECQCLQGYTGPR,KC,1@57.02146,7@162.05282,10@57.02146,12@57.02146	Hex(1)	22.9874	652	controllerType=0 controllerNumber=1 scan=8294	1.8e-10	2e-10	0	0	0	0	2.8e-11	3.1e-11	9.75	652	2.4	1.12		2523.1	2523.09	Specific	7	15.5	>sp|Q01705|NOTC1_MOUSE Neurogenic locus notch homolog protein 1 OS=Mus musculus GN=Notch1 PE=1 SV=3	1	8640	C1(Carbamidomethyl / 57.0215); C10(Carbamidomethyl / 57.0215); C12(Carbamidomethyl / 57.0215)	HCD	9.69	2522.09	2522.09	3	841.704	841.703
	429	K.C[+57.02146]LNTLGS[+162.05282]FEC[+57.02146]QC[+57.02146]LQGYTGPR.C	S7(OGlycan / 162.0528)	K.CLNTLGSFECQCLQGYTGPR.C	CLNTLGSFECQCLQGYTGPR,KC,1@57.02146,7@162.05282,10@57.02146,12@57.02146	Hex(1)	22.8651	604.7	controllerType=0 controllerNumber=1 scan=8242	1.8e-09	2e-09	0	0	0	0	1.7e-10	1.9e-10	8.75	604.7	3.6	-2.73		2523.09	2523.09	Specific	7	14.1	>sp|Q01705|NOTC1_MOUSE Neurogenic locus notch homolog protein 1 OS=Mus musculus GN=Notch1 PE=1 SV=3	1	8580	C1(Carbamidomethyl / 57.0215); C10(Carbamidomethyl / 57.0215); C12(Carbamidomethyl / 57.0215)	HCD	8.69	2522.08	2522.09	3	841.701	841.703
	509	K.INEFQC[+57.02146]QC[+57.02146]PK.G		K.INEFQCQCPK.G	INEFQCQCPK,KG,6@57.02146,8@57.02146		14.759	480.6	controllerType=0 controllerNumber=1 scan=4871	1.1e-07	1.3e-07	0	0	0	0	1.5e-08	1.7e-08	6.95	480.6	480.6	-2.61		1323.58	1323.58	Specific		16.4	>sp|Q01705|NOTC1_MOUSE Neurogenic locus notch homolog protein 1 OS=Mus musculus GN=Notch1 PE=1 SV=3	1	4611	C6(Carbamidomethyl / 57.0215); C8(Carbamidomethyl / 57.0215)	HCD	6.89	1322.57	1322.57	2	662.293	662.295
	509	K.INEFQC[+57.02146]QC[+57.02146]PK.G		K.INEFQCQCPK.G	INEFQCQCPK,KG,6@57.02146,8@57.02146		14.6409	384.9	controllerType=0 controllerNumber=1 scan=4820	3.1e-07	3.5e-07	0	0	0	0	6.2e-08	7e-08	6.51	384.9	384.9	-3.44		1323.58	1323.58	Specific		14.7	>sp|Q01705|NOTC1_MOUSE Neurogenic locus notch homolog protein 1 OS=Mus musculus GN=Notch1 PE=1 SV=3	1	4551	C6(Carbamidomethyl / 57.0215); C8(Carbamidomethyl / 57.0215)	HCD	6.46	1322.57	1322.57	2	662.292	662.295
	509	K.INEFQC[+57.02146]QC[+57.02146]PK.G		K.INEFQCQCPK.G	INEFQCQCPK,KG,6@57.02146,8@57.02146		14.8934	370	controllerType=0 controllerNumber=1 scan=4930	4.7e-06	5.3e-06	0	0	0	0	3.3e-07	3.7e-07	5.33	370	370	-2.89		1323.58	1323.58	Specific		14.3	>sp|Q01705|NOTC1_MOUSE Neurogenic locus notch homolog protein 1 OS=Mus musculus GN=Notch1 PE=1 SV=3	1	4679	C6(Carbamidomethyl / 57.0215); C8(Carbamidomethyl / 57.0215)	HCD	5.28	1322.57	1322.57	2	662.293	662.295
	509	K.INEFQC[+57.02146]QC[+57.02146]PK.G		K.INEFQCQCPK.G	INEFQCQCPK,KG,6@57.02146,8@57.02146		15.029	242.8	controllerType=0 controllerNumber=1 scan=4989	4.3e-05	4.9e-05	0	0	0	0	2.4e-06	2.7e-06	4.36	242.8	242.8	-4.37		1323.58	1323.58	Specific		11.7	>sp|Q01705|NOTC1_MOUSE Neurogenic locus notch homolog protein 1 OS=Mus musculus GN=Notch1 PE=1 SV=3	1	4756	C6(Carbamidomethyl / 57.0215); C8(Carbamidomethyl / 57.0215)	HCD	4.31	1322.57	1322.57	2	662.292	662.295
	519	K.GFNGHLC[+57.02146]QYDVDEC[+57.02146]AS[+426.13734]TPC[+57.02146]K.N	S16(OGlycan / 426.1373)	K.GFNGHLCQYDVDECASTPCK.N	GFNGHLCQYDVDECASTPCK,KN,7@57.02146,14@57.02146,16@426.13734,19@57.02146	Hex(1)Pent(2)	19.2465	541.1	controllerType=0 controllerNumber=1 scan=6792	7.4e-08	8.4e-08	0	0	0	0	9.1e-09	1e-08	7.13	541.1	1.2	-1.53		2784.09	2784.1	Specific	16	15.4	>sp|Q01705|NOTC1_MOUSE Neurogenic locus notch homolog protein 1 OS=Mus musculus GN=Notch1 PE=1 SV=3	1	7006	C7(Carbamidomethyl / 57.0215); C14(Carbamidomethyl / 57.0215); C19(Carbamidomethyl / 57.0215)	HCD	7.08	2783.08	2783.09	3	928.702	928.703
	519	K.GFNGHLC[+57.02146]QYDVDEC[+57.02146]AS[+426.13734]TPC[+57.02146]K.N	S16(OGlycan / 426.1373)	K.GFNGHLCQYDVDECASTPCK.N	GFNGHLCQYDVDECASTPCK,KN,7@57.02146,14@57.02146,16@426.13734,19@57.02146	Hex(1)Pent(2)	19.1196	497.5	controllerType=0 controllerNumber=1 scan=6738	1.6e-07	1.9e-07	0	0	0	0	3.7e-08	4.2e-08	6.79	497.5	1.2	-0.87		2784.09	2784.1	Specific	16	16.4	>sp|Q01705|NOTC1_MOUSE Neurogenic locus notch homolog protein 1 OS=Mus musculus GN=Notch1 PE=1 SV=3	1	6935	C7(Carbamidomethyl / 57.0215); C14(Carbamidomethyl / 57.0215); C19(Carbamidomethyl / 57.0215)	HCD	6.73	2783.09	2783.09	3	928.703	928.703
	519	K.GFNGHLC[+57.02146]QYDVDEC[+57.02146]AS[+426.13734]TPC[+57.02146]K.N	S16(OGlycan / 426.1373)	K.GFNGHLCQYDVDECASTPCK.N	GFNGHLCQYDVDECASTPCK,KN,7@57.02146,14@57.02146,16@426.13734,19@57.02146	Hex(1)Pent(2)	18.8692	150.9	controllerType=0 controllerNumber=1 scan=6632	0.0076	0.0086	0	0	0	0	0.00044	0.0005	2.12	150.9	1.2	0.65		2784.1	2784.1	Specific	16	11	>sp|Q01705|NOTC1_MOUSE Neurogenic locus notch homolog protein 1 OS=Mus musculus GN=Notch1 PE=1 SV=3	1	6799	C7(Carbamidomethyl / 57.0215); C14(Carbamidomethyl / 57.0215); C19(Carbamidomethyl / 57.0215)	HCD	2.06	2783.09	2783.09	3	928.704	928.703
EGF16	614	R.HGGT[+818.28044]C[+57.02146]QDRDNSYLC[+57.02146]LC[+57.02146]LK.G	T4(OGlycan / 818.2804)	R.HGGTCQDRDNSYLCLCLK.G	HGGTCQDRDNSYLCLCLK,RG,4@818.28044,5@57.02146,14@57.02146,16@57.02146	HexNAc(1)Hex(1)Fuc(1)NeuGc(1)	20.6055	320	controllerType=0 controllerNumber=1 scan=7359	9.1e-05	0.0001	0	0	0	0	4e-06	4.5e-06	4.04	320	0.8	-1.77		3015.23	3015.24	Specific	4	14.5	>sp|Q01705|NOTC1_MOUSE Neurogenic locus notch homolog protein 1 OS=Mus musculus GN=Notch1 PE=1 SV=3	1	7652	C5(Carbamidomethyl / 57.0215); C14(Carbamidomethyl / 57.0215); C16(Carbamidomethyl / 57.0215)	HCD	3.99	3014.23	3014.23	4	754.564	754.565	553704
EGF16	614	R.HGGT[+818.28044]C[+57.02146]QDRDNSYLC[+57.02146]LC[+57.02146]LK.G	T4(OGlycan / 818.2804)	R.HGGTCQDRDNSYLCLCLK.G	HGGTCQDRDNSYLCLCLK,RG,4@818.28044,5@57.02146,14@57.02146,16@57.02146	HexNAc(1)Hex(1)Fuc(1)NeuGc(1)	20.8617	204	controllerType=0 controllerNumber=1 scan=7459	0.00084	0.00096	0	0	0	0	2.6e-05	2.9e-05	3.07	204	0.8	-4.07		3015.23	3015.24	Specific	4	11.5	>sp|Q01705|NOTC1_MOUSE Neurogenic locus notch homolog protein 1 OS=Mus musculus GN=Notch1 PE=1 SV=3	1	7758	C5(Carbamidomethyl / 57.0215); C14(Carbamidomethyl / 57.0215); C16(Carbamidomethyl / 57.0215)	HCD	3.02	3014.22	3014.23	4	754.562	754.565
EGF16	614	R.HGGT[+818.28044]C[+57.02146]QDRDNSYLC[+57.02146]LC[+57.02146]LK.G	T4(OGlycan / 818.2804)	R.HGGTCQDRDNSYLCLCLK.G	HGGTCQDRDNSYLCLCLK,RG,4@818.28044,5@57.02146,14@57.02146,16@57.02146	HexNAc(1)Hex(1)Fuc(1)NeuGc(1)	20.4746	61.3	controllerType=0 controllerNumber=1 scan=7304	0.018	0.02	0.0035	0.0035	0	0	0.0036	0.0036	1.75	61.3	0.8	-2.66		3015.23	3015.24	Specific	4	10.7	>sp|Q01705|NOTC1_MOUSE Neurogenic locus notch homolog protein 1 OS=Mus musculus GN=Notch1 PE=1 SV=3	1	7588	C5(Carbamidomethyl / 57.0215); C14(Carbamidomethyl / 57.0215); C16(Carbamidomethyl / 57.0215)	HCD	1.69	3014.22	3014.23	4	754.563	754.565
	704	R.C[+57.02146]PEGYHDPTC[+57.02146]LS[+426.13734]EVNEC[+57.02146]NSNPC[+57.02146]IHGAC[+57.02146]R.D	S12(OGlycan / 426.1373)	R.CPEGYHDPTCLSEVNECNSNPCIHGACR.D	CPEGYHDPTCLSEVNECNSNPCIHGACR,RD,1@57.02146,10@57.02146,12@426.13734,17@57.02146,22@57.02146,27@57.02146	Hex(1)Pent(2)	19.3285	520.4	controllerType=0 controllerNumber=1 scan=6827	3.9e-07	4.4e-07	0	0	0	0	8e-08	9.1e-08	6.41	520.4	1.2	-2.79		3759.45	3759.46	Specific	12	19.7	>sp|Q01705|NOTC1_MOUSE Neurogenic locus notch homolog protein 1 OS=Mus musculus GN=Notch1 PE=1 SV=3	1	7051	C1(Carbamidomethyl / 57.0215); C10(Carbamidomethyl / 57.0215); C17(Carbamidomethyl / 57.0215); C22(Carbamidomethyl / 57.0215); C27(Carbamidomethyl / 57.0215)	HCD	6.35	3758.44	3758.45	4	940.618	940.621
	704	R.C[+57.02146]PEGYHDPTC[+57.02146]LS[+426.13734]EVNEC[+57.02146]NSNPC[+57.02146]IHGAC[+57.02146]R.D	S12(OGlycan / 426.1373)	R.CPEGYHDPTCLSEVNECNSNPCIHGACR.D	CPEGYHDPTCLSEVNECNSNPCIHGACR,RD,1@57.02146,10@57.02146,12@426.13734,17@57.02146,22@57.02146,27@57.02146	Hex(1)Pent(2)	19.1937	367.8	controllerType=0 controllerNumber=1 scan=6769	3.6e-05	4e-05	0	0	0	0	2e-06	2.3e-06	4.45	367.8	1.2	0.27		3759.46	3759.46	Specific	12	17.7	>sp|Q01705|NOTC1_MOUSE Neurogenic locus notch homolog protein 1 OS=Mus musculus GN=Notch1 PE=1 SV=3	1	6975	C1(Carbamidomethyl / 57.0215); C10(Carbamidomethyl / 57.0215); C17(Carbamidomethyl / 57.0215); C22(Carbamidomethyl / 57.0215); C27(Carbamidomethyl / 57.0215)	HCD	4.39	3758.45	3758.45	4	940.621	940.621
	770	K.DMTSGYVC[+57.02146]TC[+57.02146]R.E		K.DMTSGYVCTCR.E	DMTSGYVCTCR,KE,8@57.02146,10@57.02146		17.0402	604.8	controllerType=0 controllerNumber=1 scan=5861	1.2e-09	1.4e-09	0	0	0	0	1.3e-10	1.5e-10	8.91	604.8	604.8	-2.26		1349.53	1349.53	Specific		15.4	>sp|Q01705|NOTC1_MOUSE Neurogenic locus notch homolog protein 1 OS=Mus musculus GN=Notch1 PE=1 SV=3	1	5832	C8(Carbamidomethyl / 57.0215); C10(Carbamidomethyl / 57.0215)	HCD	8.85	1348.52	1348.52	2	675.266	675.268
	770	K.DMTSGYVC[+57.02146]TC[+57.02146]R.E		K.DMTSGYVCTCR.E	DMTSGYVCTCR,KE,8@57.02146,10@57.02146		17.168	586	controllerType=0 controllerNumber=1 scan=5916	1.2e-08	1.4e-08	0	0	0	0	7.3e-10	8.3e-10	7.91	586	586	-1.9		1349.53	1349.53	Specific		18.1	>sp|Q01705|NOTC1_MOUSE Neurogenic locus notch homolog protein 1 OS=Mus musculus GN=Notch1 PE=1 SV=3	1	5899	C8(Carbamidomethyl / 57.0215); C10(Carbamidomethyl / 57.0215)	HCD	7.85	1348.52	1348.52	2	675.266	675.268
	770	K.DMTSGYVC[+57.02146]TC[+57.02146]R.E		K.DMTSGYVCTCR.E	DMTSGYVCTCR,KE,8@57.02146,10@57.02146		17.0124	318	controllerType=0 controllerNumber=1 scan=5849	2.2e-05	2.5e-05	0	0	0	0	1.4e-06	1.5e-06	4.65	318	318	-3.71		1349.52	1349.53	Specific		13.6	>sp|Q01705|NOTC1_MOUSE Neurogenic locus notch homolog protein 1 OS=Mus musculus GN=Notch1 PE=1 SV=3	1	5816	C8(Carbamidomethyl / 57.0215); C10(Carbamidomethyl / 57.0215)	HCD	4.59	1348.52	1348.52	2	675.265	675.268
EGF21	781	R.EGFSGPNC[+57.02146]QT[+426.13734]NINEC[+57.02146]AS[+146.05791]NPC[+57.02146]LNQGTC[+57.02146]IDDVAGYK.C	T10(OGlycan / 426.1373); S17(OGlycan / 146.0579)	R.EGFSGPNCQTNINECASNPCLNQGTCIDDVAGYK.C	EGFSGPNCQTNINECASNPCLNQGTCIDDVAGYK,RC,8@57.02146,10@426.13734,15@57.02146,17@146.05791,20@57.02146,26@57.02146	Hex(1)Pent(2); Fuc(1)	21.6721	89.6	controllerType=0 controllerNumber=1 scan=7782	0.00088	0.001	0	0	0	0	3.6e-05	4.1e-05	3.06	89.6	0	-3.5	1	4363.77	4362.78	Specific	10;17	11.7	>sp|Q01705|NOTC1_MOUSE Neurogenic locus notch homolog protein 1 OS=Mus musculus GN=Notch1 PE=1 SV=3	1	8119	C8(Carbamidomethyl / 57.0215); C15(Carbamidomethyl / 57.0215); C20(Carbamidomethyl / 57.0215); C26(Carbamidomethyl / 57.0215)	HCD	1.57	4362.76	4361.77	4	1091.7	1091.45	67090
	815	K.C[+57.02146]NC[+57.02146]PLPYTGAT[+203.07937]C[+57.02146]EVVLAPC[+57.02146]ATSPC[+57.02146]K.N	T11(OGlycan / 203.0794)	K.CNCPLPYTGATCEVVLAPCATSPCK.N	CNCPLPYTGATCEVVLAPCATSPCK,KN,1@57.02146,3@57.02146,11@203.07937,12@57.02146,19@57.02146,24@57.02146	HexNAc(1)	22.0849	479	controllerType=0 controllerNumber=1 scan=7923	9.8e-07	1.1e-06	0	0	0	0	1.2e-07	1.3e-07	6.01	479	1.2	-2.03		3029.31	3029.32	Specific	11	18.4	>sp|Q01705|NOTC1_MOUSE Neurogenic locus notch homolog protein 1 OS=Mus musculus GN=Notch1 PE=1 SV=3	1	8239	C1(Carbamidomethyl / 57.0215); C3(Carbamidomethyl / 57.0215); C12(Carbamidomethyl / 57.0215); C19(Carbamidomethyl / 57.0215); C24(Carbamidomethyl / 57.0215)	HCD	5.96	3028.3	3028.31	3	1010.44	1010.44
	840	K.NSGVC[+57.02146]KESEDYESFSC[+57.02146]VC[+57.02146]PTGWQGQTC[+57.02146]EVDINEC[+57.02146]VKSPC[+57.02146]R.H		K.NSGVCKESEDYESFSCVCPTGWQGQTCEVDINECVKSPCR.H	NSGVCKESEDYESFSCVCPTGWQGQTCEVDINECVKSPCR,KH,5@57.02146,16@57.02146,18@57.02146,27@57.02146,34@57.02146,39@57.02146		22.4276	493.3	controllerType=0 controllerNumber=1 scan=8069	1e-05	1.2e-05	0	0	0	0	6.1e-07	6.9e-07	4.99	493.3	493.3	-1.62		4758.95	4758.96	Specific		16.8	>sp|Q01705|NOTC1_MOUSE Neurogenic locus notch homolog protein 1 OS=Mus musculus GN=Notch1 PE=1 SV=3	1	8414	C5(Carbamidomethyl / 57.0215); C16(Carbamidomethyl / 57.0215); C18(Carbamidomethyl / 57.0215); C27(Carbamidomethyl / 57.0215); C34(Carbamidomethyl / 57.0215); C39(Carbamidomethyl / 57.0215)	HCD	5.28	4757.94	4757.95	4	1190.49	1190.49
	840	K.NSGVC[+57.02146]KESEDYESFSC[+57.02146]VC[+57.02146]PTGWQGQTC[+57.02146]EVDINEC[+57.02146]VK.S		K.NSGVCKESEDYESFSCVCPTGWQGQTCEVDINECVK.S	NSGVCKESEDYESFSCVCPTGWQGQTCEVDINECVK,KS,5@57.02146,16@57.02146,18@57.02146,27@57.02146,34@57.02146		23.0321	601.7	controllerType=0 controllerNumber=1 scan=8313	3.8e-08	4.3e-08	0	0	0	0	2.8e-09	3.2e-09	7.42	601.7	601.7	-1.29		4258.73	4258.74	Specific		15.8	>sp|Q01705|NOTC1_MOUSE Neurogenic locus notch homolog protein 1 OS=Mus musculus GN=Notch1 PE=1 SV=3	1	8662	C5(Carbamidomethyl / 57.0215); C16(Carbamidomethyl / 57.0215); C18(Carbamidomethyl / 57.0215); C27(Carbamidomethyl / 57.0215); C34(Carbamidomethyl / 57.0215)	HCD	7.36	4257.73	4257.73	4	1065.44	1065.44
	840	K.NSGVC[+57.02146]KESEDYESFSC[+57.02146]VC[+57.02146]PTGWQGQTC[+57.02146]EVDINEC[+57.02146]VK.S		K.NSGVCKESEDYESFSCVCPTGWQGQTCEVDINECVK.S	NSGVCKESEDYESFSCVCPTGWQGQTCEVDINECVK,KS,5@57.02146,16@57.02146,18@57.02146,27@57.02146,34@57.02146		22.9052	557.1	controllerType=0 controllerNumber=1 scan=8259	2.4e-05	2.7e-05	0	0	0	0	1.5e-06	1.7e-06	4.62	372.9	372.9	-3.37	-1	4257.72	4258.74	Specific		13.7	>sp|Q01705|NOTC1_MOUSE Neurogenic locus notch homolog protein 1 OS=Mus musculus GN=Notch1 PE=1 SV=3	1	8598	C5(Carbamidomethyl / 57.0215); C16(Carbamidomethyl / 57.0215); C18(Carbamidomethyl / 57.0215); C27(Carbamidomethyl / 57.0215); C34(Carbamidomethyl / 57.0215)	HCD	5.18	4256.72	4257.73	4	1065.19	1065.44
	840	K.NSGVC[+57.02146]KESEDYESFSC[+57.02146]VC[+57.02146]PTGWQGQTC[+57.02146]EVDINEC[+57.02146]VK.S		K.NSGVCKESEDYESFSCVCPTGWQGQTCEVDINECVK.S	NSGVCKESEDYESFSCVCPTGWQGQTCEVDINECVK,KS,5@57.02146,16@57.02146,18@57.02146,27@57.02146,34@57.02146		22.9703	505.4	controllerType=0 controllerNumber=1 scan=8287	3.5e-06	4e-06	0	0	0	0	2.4e-07	2.7e-07	5.45	505.4	505.4	-2.11		4258.73	4258.74	Specific		19.5	>sp|Q01705|NOTC1_MOUSE Neurogenic locus notch homolog protein 1 OS=Mus musculus GN=Notch1 PE=1 SV=3	1	8632	C5(Carbamidomethyl / 57.0215); C16(Carbamidomethyl / 57.0215); C18(Carbamidomethyl / 57.0215); C27(Carbamidomethyl / 57.0215); C34(Carbamidomethyl / 57.0215)	HCD	5.74	4257.72	4257.73	3	1420.25	1420.25
	840	K.NSGVC[+57.02146]KESEDYESFSC[+57.02146]VC[+57.02146]PTGWQGQTC[+57.02146]EVDINEC[+57.02146]VK.S		K.NSGVCKESEDYESFSCVCPTGWQGQTCEVDINECVK.S	NSGVCKESEDYESFSCVCPTGWQGQTCEVDINECVK,KS,5@57.02146,16@57.02146,18@57.02146,27@57.02146,34@57.02146		23.0946	191.7	controllerType=0 controllerNumber=1 scan=8340	0.006	0.0068	0	0	0	0	0.00028	0.00032	2.22	191.7	191.7	-1.94		4258.73	4258.74	Specific		14.7	>sp|Q01705|NOTC1_MOUSE Neurogenic locus notch homolog protein 1 OS=Mus musculus GN=Notch1 PE=1 SV=3	1	8697	C5(Carbamidomethyl / 57.0215); C16(Carbamidomethyl / 57.0215); C18(Carbamidomethyl / 57.0215); C27(Carbamidomethyl / 57.0215); C34(Carbamidomethyl / 57.0215)	HCD	2.17	4257.72	4257.73	3	1420.25	1420.25
	846	K.ESEDYESFSC[+57.02146]VC[+57.02146]PTGWQGQTC[+57.02146]EVDINEC[+57.02146]VK.S		K.ESEDYESFSCVCPTGWQGQTCEVDINECVK.S	ESEDYESFSCVCPTGWQGQTCEVDINECVK,KS,10@57.02146,12@57.02146,21@57.02146,28@57.02146		24.0952	612.4	controllerType=0 controllerNumber=1 scan=8736	3.7e-09	4.2e-09	0	0	0	0	3.5e-10	3.9e-10	8.44	612.4	612.4	-1.16		3613.45	3613.45	Specific		21	>sp|Q01705|NOTC1_MOUSE Neurogenic locus notch homolog protein 1 OS=Mus musculus GN=Notch1 PE=1 SV=3	1	9102	C10(Carbamidomethyl / 57.0215); C12(Carbamidomethyl / 57.0215); C21(Carbamidomethyl / 57.0215); C28(Carbamidomethyl / 57.0215)	HCD	8.38	3612.44	3612.44	3	1205.15	1205.15
EGF23	880	R.HGAS[+146.05791]C[+57.02146]QNTNGSYR.C	S4(OGlycan / 146.0579)	R.HGASCQNTNGSYR.C	HGASCQNTNGSYR,RC,4@146.05791,5@57.02146	Fuc(1)	9.3587	145	controllerType=0 controllerNumber=1 scan=2600	0.009	0.01	0	0	0	0	0.00047	0.00054	2.05	145	8	-1.66		1597.66	1597.67	Specific	4	10.2	>sp|Q01705|NOTC1_MOUSE Neurogenic locus notch homolog protein 1 OS=Mus musculus GN=Notch1 PE=1 SV=3	1	1863	C5(Carbamidomethyl / 57.0215)	HCD	1.99	1596.66	1596.66	3	533.226	533.227	57259
EGF23	880	R.HGASC[+57.02146]QNT[+146.05791]NGSYR.C	T8(OGlycan / 146.0579)	R.HGASCQNTNGSYR.C	HGASCQNTNGSYR,RC,5@57.02146,8@146.05791	Fuc(1)	9.2545	141.3	controllerType=0 controllerNumber=1 scan=2561	0.012	0.014	0.0035	0.0035	0.011	0.011	0.0036	0.0036	1.92	141.3	0	-1.54		1597.66	1597.67	Specific	8	9.3	>sp|Q01705|NOTC1_MOUSE Neurogenic locus notch homolog protein 1 OS=Mus musculus GN=Notch1 PE=1 SV=3	1	1822	C5(Carbamidomethyl / 57.0215)	HCD	1.86	1596.66	1596.66	3	533.226	533.227
	893	R.C[+57.02146]LC[+57.02146]QAGYT[+365.13220]GR.N	T8(OGlycan / 365.1322)	R.CLCQAGYTGR.N	CLCQAGYTGR,RN,1@57.02146,3@57.02146,8@365.13220	HexNAc(1)Hex(1)	13.3887	98.3	controllerType=0 controllerNumber=1 scan=4288	0.022	0.025	0.0034	0.0034	0.011	0.011	0.0036	0.0036	1.66	98.3	98.3	-2.88		1550.64	1550.65	Specific	8	8.6	>sp|Q01705|NOTC1_MOUSE Neurogenic locus notch homolog protein 1 OS=Mus musculus GN=Notch1 PE=1 SV=3	1	3857	C1(Carbamidomethyl / 57.0215); C3(Carbamidomethyl / 57.0215)	HCD	1.61	1549.63	1549.64	2	775.824	775.827
	893	R.C[+57.02146]LC[+57.02146]QAGYT[+365.13220]GR.N	T8(OGlycan / 365.1322)	R.CLCQAGYTGR.N	CLCQAGYTGR,RN,1@57.02146,3@57.02146,8@365.13220	HexNAc(1)Hex(1)	13.5006	57.1	controllerType=0 controllerNumber=1 scan=4335	0.025	0.028	0.0034	0.0034	0.011	0.011	0.0036	0.0036	1.61	57.1	57.1	-2.72		1550.64	1550.65	Specific	8	7.6	>sp|Q01705|NOTC1_MOUSE Neurogenic locus notch homolog protein 1 OS=Mus musculus GN=Notch1 PE=1 SV=3	1	3917	C1(Carbamidomethyl / 57.0215); C3(Carbamidomethyl / 57.0215)	HCD	1.55	1549.63	1549.64	2	775.825	775.827
	893	R.C[+57.02146]LC[+57.02146]QAGYT[+203.07937]GR.N	T8(OGlycan / 203.0794)	R.CLCQAGYTGR.N	CLCQAGYTGR,RN,1@57.02146,3@57.02146,8@203.07937	HexNAc(1)	13.549	328.2	controllerType=0 controllerNumber=1 scan=4355	1.3e-05	1.5e-05	0	0	0	0	8.8e-07	1e-06	4.89	318	318	-2.8		1388.59	1388.59	Specific	8	13.9	>sp|Q01705|NOTC1_MOUSE Neurogenic locus notch homolog protein 1 OS=Mus musculus GN=Notch1 PE=1 SV=3	1	3941	C1(Carbamidomethyl / 57.0215); C3(Carbamidomethyl / 57.0215)	HCD	4.84	1387.58	1387.59	2	694.798	694.8
	893	R.C[+57.02146]LC[+57.02146]QAGYT[+203.07937]GR.N	T8(OGlycan / 203.0794)	R.CLCQAGYTGR.N	CLCQAGYTGR,RN,1@57.02146,3@57.02146,8@203.07937	HexNAc(1)	13.4368	285	controllerType=0 controllerNumber=1 scan=4308	0.0024	0.0027	0	0	0	0	0.00013	0.00015	2.62	255.3	255.3	-2.27		1388.59	1388.59	Specific	8	9.4	>sp|Q01705|NOTC1_MOUSE Neurogenic locus notch homolog protein 1 OS=Mus musculus GN=Notch1 PE=1 SV=3	1	3882	C1(Carbamidomethyl / 57.0215); C3(Carbamidomethyl / 57.0215)	HCD	2.57	1387.58	1387.59	2	694.799	694.8
	893	R.C[+57.02146]LC[+57.02146]QAGYT[+203.07937]GR.N	T8(OGlycan / 203.0794)	R.CLCQAGYTGR.N	CLCQAGYTGR,RN,1@57.02146,3@57.02146,8@203.07937	HexNAc(1)	13.6546	155.9	controllerType=0 controllerNumber=1 scan=4400	0.009	0.01	0	0	0	0	0.00059	0.00068	2.05	155.9	155.9	-3.33		1388.59	1388.59	Specific	8	9.7	>sp|Q01705|NOTC1_MOUSE Neurogenic locus notch homolog protein 1 OS=Mus musculus GN=Notch1 PE=1 SV=3	1	4001	C1(Carbamidomethyl / 57.0215); C3(Carbamidomethyl / 57.0215)	HCD	1.99	1387.58	1387.59	2	694.798	694.8
	1045	K.C[+57.02146]TC[+57.02146]PQGYTGLNC[+57.02146]QNLVR.W		K.CTCPQGYTGLNCQNLVR.W	CTCPQGYTGLNCQNLVR,KW,1@57.02146,3@57.02146,12@57.02146		19.5266	583.8	controllerType=0 controllerNumber=1 scan=6911	1.4e-08	1.6e-08	0	0	0	0	2e-09	2.3e-09	7.84	583.8	583.8	-2.07		2040.9	2040.9	Specific		14.3	>sp|Q01705|NOTC1_MOUSE Neurogenic locus notch homolog protein 1 OS=Mus musculus GN=Notch1 PE=1 SV=3	1	7158	C1(Carbamidomethyl / 57.0215); C3(Carbamidomethyl / 57.0215); C12(Carbamidomethyl / 57.0215)	HCD	7.79	2039.89	2039.9	3	680.972	680.973
	1045	K.C[+57.02146]TC[+57.02146]PQGYTGLNC[+57.02146]QNLVR.W		K.CTCPQGYTGLNCQNLVR.W	CTCPQGYTGLNCQNLVR,KW,1@57.02146,3@57.02146,12@57.02146		19.6559	518.9	controllerType=0 controllerNumber=1 scan=6966	1.3e-07	1.5e-07	0	0	0	0	3e-08	3.4e-08	6.88	518.9	518.9	-2.25		2040.9	2040.9	Specific		14.5	>sp|Q01705|NOTC1_MOUSE Neurogenic locus notch homolog protein 1 OS=Mus musculus GN=Notch1 PE=1 SV=3	1	7226	C1(Carbamidomethyl / 57.0215); C3(Carbamidomethyl / 57.0215); C12(Carbamidomethyl / 57.0215)	HCD	6.82	2039.89	2039.9	3	680.972	680.973
	1045	K.C[+57.02146]TC[+57.02146]PQGYTGLNC[+57.02146]QNLVR.W		K.CTCPQGYTGLNCQNLVR.W	CTCPQGYTGLNCQNLVR,KW,1@57.02146,3@57.02146,12@57.02146		19.3992	506.7	controllerType=0 controllerNumber=1 scan=6857	1.3e-07	1.5e-07	0	0	0	0	2.8e-08	3.2e-08	6.88	506.7	506.7	-1		2040.9	2040.9	Specific		14.1	>sp|Q01705|NOTC1_MOUSE Neurogenic locus notch homolog protein 1 OS=Mus musculus GN=Notch1 PE=1 SV=3	1	7085	C1(Carbamidomethyl / 57.0215); C3(Carbamidomethyl / 57.0215); C12(Carbamidomethyl / 57.0215)	HCD	6.82	2039.9	2039.9	3	680.972	680.973
	1045	K.C[+57.02146]TC[+57.02146]PQGYTGLNC[+57.02146]QNLVR.W		K.CTCPQGYTGLNCQNLVR.W	CTCPQGYTGLNCQNLVR,KW,1@57.02146,3@57.02146,12@57.02146		19.5871	483.5	controllerType=0 controllerNumber=1 scan=6937	1.3e-07	1.5e-07	0	0	0	0	2.9e-08	3.3e-08	6.88	483.5	483.5	-0.84		2040.9	2040.9	Specific		16.3	>sp|Q01705|NOTC1_MOUSE Neurogenic locus notch homolog protein 1 OS=Mus musculus GN=Notch1 PE=1 SV=3	1	7189	C1(Carbamidomethyl / 57.0215); C3(Carbamidomethyl / 57.0215); C12(Carbamidomethyl / 57.0215)	HCD	7.79	2039.9	2039.9	2	1020.96	1020.96
	1045	K.C[+57.02146]TC[+57.02146]PQGYTGLNC[+57.02146]QNLVR.W		K.CTCPQGYTGLNCQNLVR.W	CTCPQGYTGLNCQNLVR,KW,1@57.02146,3@57.02146,12@57.02146		19.7226	461.2	controllerType=0 controllerNumber=1 scan=6995	1.5e-07	1.7e-07	0	0	0	0	3.3e-08	3.8e-08	6.83	461.2	461.2	-3.22		2040.9	2040.9	Specific		16.4	>sp|Q01705|NOTC1_MOUSE Neurogenic locus notch homolog protein 1 OS=Mus musculus GN=Notch1 PE=1 SV=3	1	7260	C1(Carbamidomethyl / 57.0215); C3(Carbamidomethyl / 57.0215); C12(Carbamidomethyl / 57.0215)	HCD	7.17	2039.89	2039.9	2	1020.95	1020.96
	1045	K.C[+57.02146]TC[+57.02146]PQGYTGLNC[+57.02146]QNLVR.W		K.CTCPQGYTGLNCQNLVR.W	CTCPQGYTGLNCQNLVR,KW,1@57.02146,3@57.02146,12@57.02146		19.4622	442	controllerType=0 controllerNumber=1 scan=6884	1.5e-07	1.7e-07	0	0	0	0	3.2e-08	3.7e-08	6.83	442	442	-1.2		2040.9	2040.9	Specific		14.9	>sp|Q01705|NOTC1_MOUSE Neurogenic locus notch homolog protein 1 OS=Mus musculus GN=Notch1 PE=1 SV=3	1	7122	C1(Carbamidomethyl / 57.0215); C3(Carbamidomethyl / 57.0215); C12(Carbamidomethyl / 57.0215)	HCD	7.17	2039.9	2039.9	2	1020.95	1020.96
	1062	R.WC[+57.02146]DS[+162.05282]APC[+57.02146]KNGGR.C	S4(OGlycan / 162.0528)	R.WCDSAPCKNGGR.C	WCDSAPCKNGGR,RC,2@57.02146,4@162.05282,7@57.02146	Hex(1)	11.5584	412.6	controllerType=0 controllerNumber=1 scan=3515	8.5e-07	9.6e-07	0	0	0	0	1e-07	1.1e-07	6.07	412.6	147.6	-4.02		1569.64	1569.64	Specific	4	13.5	>sp|Q01705|NOTC1_MOUSE Neurogenic locus notch homolog protein 1 OS=Mus musculus GN=Notch1 PE=1 SV=3	1	2906	C2(Carbamidomethyl / 57.0215); C7(Carbamidomethyl / 57.0215)	HCD	6.3	1568.63	1568.63	3	523.883	523.885
	1062	R.WC[+57.02146]DS[+162.05282]APC[+57.02146]KNGGR.C	S4(OGlycan / 162.0528)	R.WCDSAPCKNGGR.C	WCDSAPCKNGGR,RC,2@57.02146,4@162.05282,7@57.02146	Hex(1)	12.0989	276.6	controllerType=0 controllerNumber=1 scan=3743	0.0045	0.0051	0	0	0	0	0.00022	0.00025	2.35	276.6	140.8	-1.69		1569.64	1569.64	Specific	4	9	>sp|Q01705|NOTC1_MOUSE Neurogenic locus notch homolog protein 1 OS=Mus musculus GN=Notch1 PE=1 SV=3	1	3181	C2(Carbamidomethyl / 57.0215); C7(Carbamidomethyl / 57.0215)	HCD	2.22	1568.63	1568.63	3	523.885	523.885
	1062	R.WC[+57.02146]DS[+162.05282]APC[+57.02146]KNGGR.C	S4(OGlycan / 162.0528)	R.WCDSAPCKNGGR.C	WCDSAPCKNGGR,RC,2@57.02146,4@162.05282,7@57.02146	Hex(1)	11.9668	272.5	controllerType=0 controllerNumber=1 scan=3687	0.0032	0.0037	0	0	0	0	0.00018	0.0002	2.49	272.5	205	-2.27		1569.64	1569.64	Specific	4	10.1	>sp|Q01705|NOTC1_MOUSE Neurogenic locus notch homolog protein 1 OS=Mus musculus GN=Notch1 PE=1 SV=3	1	3116	C2(Carbamidomethyl / 57.0215); C7(Carbamidomethyl / 57.0215)	HCD	2.37	1568.63	1568.63	3	523.884	523.885
	1062	R.WC[+57.02146]DS[+162.05282]APC[+57.02146]KNGGR.C	S4(OGlycan / 162.0528)	R.WCDSAPCKNGGR.C	WCDSAPCKNGGR,RC,2@57.02146,4@162.05282,7@57.02146	Hex(1)	12.2393	240.9	controllerType=0 controllerNumber=1 scan=3803	0.015	0.017	0.0035	0.0035	0	0	0.0036	0.0036	1.83	240.9	102.2	-2.85		1569.64	1569.64	Specific	4	7.8	>sp|Q01705|NOTC1_MOUSE Neurogenic locus notch homolog protein 1 OS=Mus musculus GN=Notch1 PE=1 SV=3	1	3254	C2(Carbamidomethyl / 57.0215); C7(Carbamidomethyl / 57.0215)	HCD	1.72	1568.63	1568.63	3	523.884	523.885
	1062	R.WC[+57.02146]DS[+162.05282]APC[+57.02146]KNGGR.C	S4(OGlycan / 162.0528)	R.WCDSAPCKNGGR.C	WCDSAPCKNGGR,RC,2@57.02146,4@162.05282,7@57.02146	Hex(1)	11.6972	211	controllerType=0 controllerNumber=1 scan=3574	0.017	0.019	0.0035	0.0035	0	0	0.0036	0.0036	1.77	211	106.2	-1.69		1569.64	1569.64	Specific	4	9.3	>sp|Q01705|NOTC1_MOUSE Neurogenic locus notch homolog protein 1 OS=Mus musculus GN=Notch1 PE=1 SV=3	1	2971	C2(Carbamidomethyl / 57.0215); C7(Carbamidomethyl / 57.0215)	HCD	1.97	1568.63	1568.63	3	523.885	523.885
	1062	R.WC[+57.02146]DS[+426.13734]APC[+57.02146]K.N	S4(OGlycan / 426.1373)	R.WCDSAPCK.N	WCDSAPCK,RN,2@57.02146,4@426.13734,7@57.02146	Hex(1)Pent(2)	13.482	206.3	controllerType=0 controllerNumber=1 scan=4327	0.0065	0.0074	0	0	0	0	0.00039	0.00045	2.18	206.3	206.3	-2.18		1449.54	1449.54	Specific	4	10.4	>sp|Q01705|NOTC1_MOUSE Neurogenic locus notch homolog protein 1 OS=Mus musculus GN=Notch1 PE=1 SV=3	1	3907	C2(Carbamidomethyl / 57.0215); C7(Carbamidomethyl / 57.0215)	HCD	2.42	1448.53	1448.53	2	725.272	725.273
	1062	R.WC[+57.02146]DS[+426.13734]APC[+57.02146]K.N	S4(OGlycan / 426.1373)	R.WCDSAPCK.N	WCDSAPCK,RN,2@57.02146,4@426.13734,7@57.02146	Hex(1)Pent(2)	13.3605	179.5	controllerType=0 controllerNumber=1 scan=4276	0.009	0.01	0	0	0	0	0.00053	0.00061	2.05	179.5	179.5	-2.43		1449.54	1449.54	Specific	4	10.2	>sp|Q01705|NOTC1_MOUSE Neurogenic locus notch homolog protein 1 OS=Mus musculus GN=Notch1 PE=1 SV=3	1	3842	C2(Carbamidomethyl / 57.0215); C7(Carbamidomethyl / 57.0215)	HCD	1.99	1448.53	1448.53	2	725.272	725.273
	1062	R.WC[+57.02146]DS[+162.05282]APC[+57.02146]K.N	S4(OGlycan / 162.0528)	R.WCDSAPCK.N	WCDSAPCK,RN,2@57.02146,4@162.05282,7@57.02146	Hex(1)	13.0084	434.5	controllerType=0 controllerNumber=1 scan=4127	2.4e-07	2.8e-07	0	0	0	0	4.5e-08	5.1e-08	6.61	434.5	240.2	-2.21		1185.45	1185.46	Specific	4	12.4	>sp|Q01705|NOTC1_MOUSE Neurogenic locus notch homolog protein 1 OS=Mus musculus GN=Notch1 PE=1 SV=3	1	3658	C2(Carbamidomethyl / 57.0215); C7(Carbamidomethyl / 57.0215)	HCD	6.56	1184.45	1184.45	2	593.23	593.231
	1062	R.WC[+57.02146]DS[+162.05282]APC[+57.02146]K.N	S4(OGlycan / 162.0528)	R.WCDSAPCK.N	WCDSAPCK,RN,2@57.02146,4@162.05282,7@57.02146	Hex(1)	13.1385	393.8	controllerType=0 controllerNumber=1 scan=4182	3.1e-07	3.5e-07	0	0	0	0	6e-08	6.8e-08	6.51	393.8	212.6	-2.62		1185.45	1185.46	Specific	4	11.7	>sp|Q01705|NOTC1_MOUSE Neurogenic locus notch homolog protein 1 OS=Mus musculus GN=Notch1 PE=1 SV=3	1	3727	C2(Carbamidomethyl / 57.0215); C7(Carbamidomethyl / 57.0215)	HCD	6.56	1184.44	1184.45	2	593.23	593.231
	1062	R.WC[+57.02146]DS[+162.05282]APC[+57.02146]K.N	S4(OGlycan / 162.0528)	R.WCDSAPCK.N	WCDSAPCK,RN,2@57.02146,4@162.05282,7@57.02146	Hex(1)	12.8826	315.1	controllerType=0 controllerNumber=1 scan=4074	2.2e-05	2.5e-05	0	0	0	0	1.3e-06	1.4e-06	4.65	315.1	191	-1.9		1185.45	1185.46	Specific	4	12.7	>sp|Q01705|NOTC1_MOUSE Neurogenic locus notch homolog protein 1 OS=Mus musculus GN=Notch1 PE=1 SV=3	1	3591	C2(Carbamidomethyl / 57.0215); C7(Carbamidomethyl / 57.0215)	HCD	4.84	1184.45	1184.45	2	593.23	593.231
	1062	R.WC[+57.02146]DS[+162.05282]APC[+57.02146]K.N	S4(OGlycan / 162.0528)	R.WCDSAPCK.N	WCDSAPCK,RN,2@57.02146,4@162.05282,7@57.02146	Hex(1)	13.2515	211.8	controllerType=0 controllerNumber=1 scan=4230	0.0025	0.0028	0	0	0	0	0.00014	0.00016	2.61	211.8	114.7	-2.83		1185.45	1185.46	Specific	4	10.6	>sp|Q01705|NOTC1_MOUSE Neurogenic locus notch homolog protein 1 OS=Mus musculus GN=Notch1 PE=1 SV=3	1	3781	C2(Carbamidomethyl / 57.0215); C7(Carbamidomethyl / 57.0215)	HCD	2.85	1184.44	1184.45	2	593.23	593.231
	1062	R.WC[+57.02146]DS[+162.05282]APC[+57.02146]K.N	S4(OGlycan / 162.0528)	R.WCDSAPCK.N	WCDSAPCK,RN,2@57.02146,4@162.05282,7@57.02146	Hex(1)	13.3779	180.5	controllerType=0 controllerNumber=1 scan=4283	0.009	0.01	0	0	0	0	0.00056	0.00064	2.05	180.5	139.1	-2.21		1185.45	1185.46	Specific	4	9.8	>sp|Q01705|NOTC1_MOUSE Neurogenic locus notch homolog protein 1 OS=Mus musculus GN=Notch1 PE=1 SV=3	1	3849	C2(Carbamidomethyl / 57.0215); C7(Carbamidomethyl / 57.0215)	HCD	1.99	1184.45	1184.45	2	593.23	593.231
	1062	R.WC[+57.02146]DS[+162.05282]APC[+57.02146]K.N	S4(OGlycan / 162.0528)	R.WCDSAPCK.N	WCDSAPCK,RN,2@57.02146,4@162.05282,7@57.02146	Hex(1)	13.5598	51.4	controllerType=0 controllerNumber=1 scan=4360	0.037	0.041	0.0033	0.0033	0	0	0.0036	0.0036	1.44	51.4	51.4	-2.01		1185.45	1185.46	Specific	4	6.8	>sp|Q01705|NOTC1_MOUSE Neurogenic locus notch homolog protein 1 OS=Mus musculus GN=Notch1 PE=1 SV=3	1	3949	C2(Carbamidomethyl / 57.0215); C7(Carbamidomethyl / 57.0215)	HCD	1.38	1184.45	1184.45	2	593.23	593.231
	1074	R.C[+57.02146]WQTNTQYHC[+57.02146]EC[+57.02146]R.S		R.CWQTNTQYHCECR.S	CWQTNTQYHCECR,RS,1@57.02146,10@57.02146,12@57.02146		16.0588	387.5	controllerType=0 controllerNumber=1 scan=5437	1.5e-05	1.7e-05	0	0	0	0	9.5e-07	1.1e-06	4.83	387.5	387.5	-2.31		1842.71	1842.71	Specific		9.1	>sp|Q01705|NOTC1_MOUSE Neurogenic locus notch homolog protein 1 OS=Mus musculus GN=Notch1 PE=1 SV=3	1	5341	C1(Carbamidomethyl / 57.0215); C10(Carbamidomethyl / 57.0215); C12(Carbamidomethyl / 57.0215)	HCD	4.78	1841.7	1841.7	3	614.907	614.908
	1074	R.C[+57.02146]WQTNTQYHC[+57.02146]EC[+57.02146]R.S		R.CWQTNTQYHCECR.S	CWQTNTQYHCECR,RS,1@57.02146,10@57.02146,12@57.02146		16.2184	349	controllerType=0 controllerNumber=1 scan=5507	0.0011	0.0012	0	0	0	0	5.5e-05	6.3e-05	2.96	349	349	-1.92		1842.71	1842.71	Specific		8.7	>sp|Q01705|NOTC1_MOUSE Neurogenic locus notch homolog protein 1 OS=Mus musculus GN=Notch1 PE=1 SV=3	1	5434	C1(Carbamidomethyl / 57.0215); C10(Carbamidomethyl / 57.0215); C12(Carbamidomethyl / 57.0215)	HCD	2.9	1841.7	1841.7	3	614.907	614.908
	1074	R.C[+57.02146]WQTNTQYHC[+57.02146]EC[+57.02146]R.S		R.CWQTNTQYHCECR.S	CWQTNTQYHCECR,RS,1@57.02146,10@57.02146,12@57.02146		15.8657	302.9	controllerType=0 controllerNumber=1 scan=5353	0.0046	0.0052	0	0	0	0	0.00024	0.00027	2.34	302.9	302.9	-1.42		1842.71	1842.71	Specific		8.3	>sp|Q01705|NOTC1_MOUSE Neurogenic locus notch homolog protein 1 OS=Mus musculus GN=Notch1 PE=1 SV=3	1	5230	C1(Carbamidomethyl / 57.0215); C10(Carbamidomethyl / 57.0215); C12(Carbamidomethyl / 57.0215)	HCD	2.28	1841.7	1841.7	3	614.908	614.908
	1087	R.SGWTGVNC[+57.02146]DVLSVSC[+57.02146]EVAAQKR.G		R.SGWTGVNCDVLSVSCEVAAQKR.G	SGWTGVNCDVLSVSCEVAAQKR,RG,8@57.02146,15@57.02146		22.8986	1014.7	controllerType=0 controllerNumber=1 scan=8256	6.2e-17	7.1e-17	0	0	0	0	1.7e-17	2e-17	16.21	1014.7	1014.7	-1.94		2423.14	2423.14	Specific		18.9	>sp|Q01705|NOTC1_MOUSE Neurogenic locus notch homolog protein 1 OS=Mus musculus GN=Notch1 PE=1 SV=3	1	8594	C8(Carbamidomethyl / 57.0215); C15(Carbamidomethyl / 57.0215)	HCD	16.15	2422.13	2422.14	3	808.385	808.386
	1087	R.SGWTGVNC[+57.02146]DVLSVSC[+57.02146]EVAAQKR.G		R.SGWTGVNCDVLSVSCEVAAQKR.G	SGWTGVNCDVLSVSCEVAAQKR,RG,8@57.02146,15@57.02146		23.1596	988.2	controllerType=0 controllerNumber=1 scan=8367	6.2e-16	7.1e-16	0	0	0	0	1.5e-16	1.7e-16	15.21	988.2	988.2	-0.65		2423.14	2423.14	Specific		18.8	>sp|Q01705|NOTC1_MOUSE Neurogenic locus notch homolog protein 1 OS=Mus musculus GN=Notch1 PE=1 SV=3	1	8729	C8(Carbamidomethyl / 57.0215); C15(Carbamidomethyl / 57.0215)	HCD	15.15	2422.14	2422.14	3	808.386	808.386
	1087	R.SGWTGVNC[+57.02146]DVLSVSC[+57.02146]EVAAQKR.G		R.SGWTGVNCDVLSVSCEVAAQKR.G	SGWTGVNCDVLSVSCEVAAQKR,RG,8@57.02146,15@57.02146		23.0282	960.8	controllerType=0 controllerNumber=1 scan=8311	6.2e-16	7.1e-16	0	0	0	0	1.1e-16	1.2e-16	15.21	960.8	960.8	-0.65		2423.14	2423.14	Specific		17.5	>sp|Q01705|NOTC1_MOUSE Neurogenic locus notch homolog protein 1 OS=Mus musculus GN=Notch1 PE=1 SV=3	1	8660	C8(Carbamidomethyl / 57.0215); C15(Carbamidomethyl / 57.0215)	HCD	15.15	2422.14	2422.14	3	808.386	808.386
	1087	R.SGWTGVNC[+57.02146]DVLSVSC[+57.02146]EVAAQKR.G		R.SGWTGVNCDVLSVSCEVAAQKR.G	SGWTGVNCDVLSVSCEVAAQKR,RG,8@57.02146,15@57.02146		22.7744	943.5	controllerType=0 controllerNumber=1 scan=8210	6.2e-15	7.1e-15	0	0	0	0	8.1e-16	9.2e-16	14.21	943.5	943.5	-5.94		2423.13	2423.14	Specific		18.7	>sp|Q01705|NOTC1_MOUSE Neurogenic locus notch homolog protein 1 OS=Mus musculus GN=Notch1 PE=1 SV=3	1	8554	C8(Carbamidomethyl / 57.0215); C15(Carbamidomethyl / 57.0215)	HCD	14.15	2422.12	2422.14	3	808.381	808.386
	1087	R.SGWTGVNC[+57.02146]DVLSVSC[+57.02146]EVAAQKR.G		R.SGWTGVNCDVLSVSCEVAAQKR.G	SGWTGVNCDVLSVSCEVAAQKR,RG,8@57.02146,15@57.02146		22.6632	871.5	controllerType=0 controllerNumber=1 scan=8166	6.2e-14	7.1e-14	0	0	0	0	7.9e-15	9e-15	13.21	871.5	871.5	-4.13		2423.13	2423.14	Specific		18.2	>sp|Q01705|NOTC1_MOUSE Neurogenic locus notch homolog protein 1 OS=Mus musculus GN=Notch1 PE=1 SV=3	1	8519	C8(Carbamidomethyl / 57.0215); C15(Carbamidomethyl / 57.0215)	HCD	13.15	2422.13	2422.14	3	808.383	808.386
	1087	R.SGWTGVNC[+57.02146]DVLSVSC[+57.02146]EVAAQKR.G		R.SGWTGVNCDVLSVSCEVAAQKR.G	SGWTGVNCDVLSVSCEVAAQKR,RG,8@57.02146,15@57.02146		23.2938	847.3	controllerType=0 controllerNumber=1 scan=8424	6.2e-13	7.1e-13	0	0	0	0	6.1e-14	7e-14	12.21	847.3	847.3	-2.16		2423.14	2423.14	Specific		17.8	>sp|Q01705|NOTC1_MOUSE Neurogenic locus notch homolog protein 1 OS=Mus musculus GN=Notch1 PE=1 SV=3	1	8801	C8(Carbamidomethyl / 57.0215); C15(Carbamidomethyl / 57.0215)	HCD	12.15	2422.13	2422.14	3	808.385	808.386
	1087	R.SGWTGVNC[+57.02146]DVLSVSC[+57.02146]EVAAQK.R		R.SGWTGVNCDVLSVSCEVAAQK.R	SGWTGVNCDVLSVSCEVAAQK,RR,8@57.02146,15@57.02146		23.9147	612.9	controllerType=0 controllerNumber=1 scan=8661	1.8e-09	2e-09	0	0	0	0	2.2e-10	2.4e-10	8.75	612.9	612.9	-0.28		2267.04	2267.04	Specific		14.1	>sp|Q01705|NOTC1_MOUSE Neurogenic locus notch homolog protein 1 OS=Mus musculus GN=Notch1 PE=1 SV=3	1	9026	C8(Carbamidomethyl / 57.0215); C15(Carbamidomethyl / 57.0215)	HCD	9.69	2266.04	2266.04	3	756.352	756.352
	1087	R.SGWTGVNC[+57.02146]DVLSVSC[+57.02146]EVAAQK.R		R.SGWTGVNCDVLSVSCEVAAQK.R	SGWTGVNCDVLSVSCEVAAQK,RR,8@57.02146,15@57.02146		23.8023	608.5	controllerType=0 controllerNumber=1 scan=8614	1.8e-09	2e-09	0	0	0	0	1.9e-10	2.2e-10	8.75	608.5	608.5	-1.25		2267.04	2267.04	Specific		13.6	>sp|Q01705|NOTC1_MOUSE Neurogenic locus notch homolog protein 1 OS=Mus musculus GN=Notch1 PE=1 SV=3	1	8970	C8(Carbamidomethyl / 57.0215); C15(Carbamidomethyl / 57.0215)	HCD	8.69	2266.03	2266.04	3	756.352	756.352
EGF30	1109	R.GIDVTLLC[+57.02146]QHGGLC[+57.02146]VDEGDKHYC[+57.02146]HC[+57.02146]QAGYT[+349.13728]GSYC[+57.02146]EDEVDEC[+57.02146]SPNPC[+57.02146]QNGATC[+57.02146]TDYLGGFSC[+57.02146]K.C	T30(OGlycan / 349.1373)	R.GIDVTLLCQHGGLCVDEGDKHYCHCQAGYTGSYCEDEVDECSPNPCQNGATCTDYLGGFSCK.C	GIDVTLLCQHGGLCVDEGDKHYCHCQAGYTGSYCEDEVDECSPNPCQNGATCTDYLGGFSCK,RC,8@57.02146,14@57.02146,23@57.02146,25@57.02146,30@349.13728,34@57.02146,41@57.02146,46@57.02146,52@57.02146,61@57.02146	HexNAc(1)Fuc(1)	23.69	423.8	controllerType=0 controllerNumber=1 scan=8566	5.7e-06	6.4e-06	0	0	0	0	4.5e-07	5.1e-07	5.25	423.8	0	-1.24		7470.99	7471	Specific	30	17.6	>sp|Q01705|NOTC1_MOUSE Neurogenic locus notch homolog protein 1 OS=Mus musculus GN=Notch1 PE=1 SV=3	1	8916	C8(Carbamidomethyl / 57.0215); C14(Carbamidomethyl / 57.0215); C23(Carbamidomethyl / 57.0215); C25(Carbamidomethyl / 57.0215); C34(Carbamidomethyl / 57.0215); C41(Carbamidomethyl / 57.0215); C46(Carbamidomethyl / 57.0215); C52(Carbamidomethyl / 57.0215); C61(Carbamidomethyl / 57.0215)	HCD	5.19	7469.98	7469.99	6	1246	1246.01
EGF30	1109	R.GIDVTLLC[+57.02146]QHGGLC[+57.02146]VDEGDKHYC[+57.02146]HC[+57.02146]QAGYT[+349.13728]GSYC[+57.02146]EDEVDEC[+57.02146]SPNPC[+57.02146]QNGATC[+57.02146]TDYLGGFSC[+57.02146]K.C	T30(OGlycan / 349.1373)	R.GIDVTLLCQHGGLCVDEGDKHYCHCQAGYTGSYCEDEVDECSPNPCQNGATCTDYLGGFSCK.C	GIDVTLLCQHGGLCVDEGDKHYCHCQAGYTGSYCEDEVDECSPNPCQNGATCTDYLGGFSCK,RC,8@57.02146,14@57.02146,23@57.02146,25@57.02146,30@349.13728,34@57.02146,41@57.02146,46@57.02146,52@57.02146,61@57.02146	HexNAc(1)Fuc(1)	23.8239	365.7	controllerType=0 controllerNumber=1 scan=8623	0.00011	0.00012	0	0	0	0	5.7e-06	6.4e-06	3.97	365.7	0	-1.23	1	7471.99	7471	Specific	30	16.9	>sp|Q01705|NOTC1_MOUSE Neurogenic locus notch homolog protein 1 OS=Mus musculus GN=Notch1 PE=1 SV=3	1	8981	C8(Carbamidomethyl / 57.0215); C14(Carbamidomethyl / 57.0215); C23(Carbamidomethyl / 57.0215); C25(Carbamidomethyl / 57.0215); C34(Carbamidomethyl / 57.0215); C41(Carbamidomethyl / 57.0215); C46(Carbamidomethyl / 57.0215); C52(Carbamidomethyl / 57.0215); C61(Carbamidomethyl / 57.0215)	HCD	3.91	7470.98	7469.99	6	1246.17	1246.01	25460
EGF30	1109	R.GIDVTLLC[+57.02146]QHGGLC[+57.02146]VDEGDKHYC[+57.02146]HC[+57.02146]QAGYT[+146.05791]GSYC[+57.02146]EDEVDEC[+57.02146]SPNPC[+57.02146]QNGATC[+57.02146]TDYLGGFSC[+57.02146]K.C	T30(OGlycan / 146.0579)	R.GIDVTLLCQHGGLCVDEGDKHYCHCQAGYTGSYCEDEVDECSPNPCQNGATCTDYLGGFSCK.C	GIDVTLLCQHGGLCVDEGDKHYCHCQAGYTGSYCEDEVDECSPNPCQNGATCTDYLGGFSCK,RC,8@57.02146,14@57.02146,23@57.02146,25@57.02146,30@146.05791,34@57.02146,41@57.02146,46@57.02146,52@57.02146,61@57.02146	Fuc(1)	23.9255	209.3	controllerType=0 controllerNumber=1 scan=8666	0.0029	0.0033	0	0	0	0	0.00017	0.00019	2.53	209.3	0	-2.58		7267.9	7267.92	Specific	30	15.7	>sp|Q01705|NOTC1_MOUSE Neurogenic locus notch homolog protein 1 OS=Mus musculus GN=Notch1 PE=1 SV=3	1	9033	C8(Carbamidomethyl / 57.0215); C14(Carbamidomethyl / 57.0215); C23(Carbamidomethyl / 57.0215); C25(Carbamidomethyl / 57.0215); C34(Carbamidomethyl / 57.0215); C41(Carbamidomethyl / 57.0215); C46(Carbamidomethyl / 57.0215); C52(Carbamidomethyl / 57.0215); C61(Carbamidomethyl / 57.0215)	HCD	2.71	7266.89	7266.91	6	1212.16	1212.16
	1212	R.GTQGVHC[+57.02146]EINVDDC[+57.02146]HPPLDPASR.S		R.GTQGVHCEINVDDCHPPLDPASR.S	GTQGVHCEINVDDCHPPLDPASR,RS,7@57.02146,14@57.02146		19.8722	858.6	controllerType=0 controllerNumber=1 scan=7058	1.8e-14	2e-14	0	0	0	0	2.2e-15	2.5e-15	13.75	817.6	817.6	-3.49		2574.14	2574.15	Specific		18.9	>sp|Q01705|NOTC1_MOUSE Neurogenic locus notch homolog protein 1 OS=Mus musculus GN=Notch1 PE=1 SV=3	1	7322	C7(Carbamidomethyl / 57.0215); C14(Carbamidomethyl / 57.0215)	HCD	13.69	2573.13	2573.14	4	644.29	644.292
	1212	R.GTQGVHC[+57.02146]EINVDDC[+57.02146]HPPLDPASR.S		R.GTQGVHCEINVDDCHPPLDPASR.S	GTQGVHCEINVDDCHPPLDPASR,RS,7@57.02146,14@57.02146		20.0892	841.2	controllerType=0 controllerNumber=1 scan=7141	1.8e-13	2e-13	0	0	0	0	1.9e-14	2.1e-14	12.75	793.5	793.5	-2.83		2574.14	2574.15	Specific		18.3	>sp|Q01705|NOTC1_MOUSE Neurogenic locus notch homolog protein 1 OS=Mus musculus GN=Notch1 PE=1 SV=3	1	7395	C7(Carbamidomethyl / 57.0215); C14(Carbamidomethyl / 57.0215)	HCD	12.69	2573.13	2573.14	4	644.29	644.292
	1212	R.GTQGVHC[+57.02146]EINVDDC[+57.02146]HPPLDPASR.S		R.GTQGVHCEINVDDCHPPLDPASR.S	GTQGVHCEINVDDCHPPLDPASR,RS,7@57.02146,14@57.02146		19.9787	798.7	controllerType=0 controllerNumber=1 scan=7101	1.8e-12	2e-12	0	0	0	0	3.8e-13	4.3e-13	11.75	720.2	720.2	-3.11		2574.14	2574.15	Specific		16.1	>sp|Q01705|NOTC1_MOUSE Neurogenic locus notch homolog protein 1 OS=Mus musculus GN=Notch1 PE=1 SV=3	1	7363	C7(Carbamidomethyl / 57.0215); C14(Carbamidomethyl / 57.0215)	HCD	11.69	2573.13	2573.14	4	644.29	644.292
	1212	R.GTQGVHC[+57.02146]EINVDDC[+57.02146]HPPLDPASR.S		R.GTQGVHCEINVDDCHPPLDPASR.S	GTQGVHCEINVDDCHPPLDPASR,RS,7@57.02146,14@57.02146		19.7652	798.3	controllerType=0 controllerNumber=1 scan=7012	1.8e-12	2e-12	0	0	0	0	3.4e-13	3.9e-13	11.75	768.5	768.5	-2.73		2574.14	2574.15	Specific		18.4	>sp|Q01705|NOTC1_MOUSE Neurogenic locus notch homolog protein 1 OS=Mus musculus GN=Notch1 PE=1 SV=3	1	7276	C7(Carbamidomethyl / 57.0215); C14(Carbamidomethyl / 57.0215)	HCD	11.69	2573.13	2573.14	4	644.29	644.292
	1212	R.GTQGVHC[+57.02146]EINVDDC[+57.02146]HPPLDPASR.S		R.GTQGVHCEINVDDCHPPLDPASR.S	GTQGVHCEINVDDCHPPLDPASR,RS,7@57.02146,14@57.02146		20.2065	764.4	controllerType=0 controllerNumber=1 scan=7190	1.8e-12	2e-12	0	0	0	0	4.1e-13	4.7e-13	11.75	715.7	715.7	-1.22		2574.14	2574.15	Specific		15.2	>sp|Q01705|NOTC1_MOUSE Neurogenic locus notch homolog protein 1 OS=Mus musculus GN=Notch1 PE=1 SV=3	1	7447	C7(Carbamidomethyl / 57.0215); C14(Carbamidomethyl / 57.0215)	HCD	11.69	2573.14	2573.14	4	644.291	644.292
	1212	R.GTQGVHC[+57.02146]EINVDDC[+57.02146]HPPLDPASR.S		R.GTQGVHCEINVDDCHPPLDPASR.S	GTQGVHCEINVDDCHPPLDPASR,RS,7@57.02146,14@57.02146		19.6537	698.7	controllerType=0 controllerNumber=1 scan=6965	1.8e-10	2e-10	0	0	0	0	2.5e-11	2.8e-11	9.75	694.5	694.5	-2.26		2574.14	2574.15	Specific		18.1	>sp|Q01705|NOTC1_MOUSE Neurogenic locus notch homolog protein 1 OS=Mus musculus GN=Notch1 PE=1 SV=3	1	7225	C7(Carbamidomethyl / 57.0215); C14(Carbamidomethyl / 57.0215)	HCD	9.69	2573.13	2573.14	4	644.29	644.292
	1212	R.GTQGVHC[+57.02146]EINVDDC[+57.02146]HPPLDPASR.S		R.GTQGVHCEINVDDCHPPLDPASR.S	GTQGVHCEINVDDCHPPLDPASR,RS,7@57.02146,14@57.02146		20.3399	589.7	controllerType=0 controllerNumber=1 scan=7247	1.8e-08	2e-08	0	0	0	0	2.2e-09	2.5e-09	7.75	589.7	589.7	-1.6		2574.14	2574.15	Specific		14.6	>sp|Q01705|NOTC1_MOUSE Neurogenic locus notch homolog protein 1 OS=Mus musculus GN=Notch1 PE=1 SV=3	1	7520	C7(Carbamidomethyl / 57.0215); C14(Carbamidomethyl / 57.0215)	HCD	7.69	2573.13	2573.14	4	644.291	644.292
	1212	R.GTQGVHC[+57.02146]EINVDDC[+57.02146]HPPLDPASR.S		R.GTQGVHCEINVDDCHPPLDPASR.S	GTQGVHCEINVDDCHPPLDPASR,RS,7@57.02146,14@57.02146		19.5288	505	controllerType=0 controllerNumber=1 scan=6912	1.6e-07	1.9e-07	0	0	0	0	3.8e-08	4.3e-08	6.79	505	505	-2.92		2574.14	2574.15	Specific		17.1	>sp|Q01705|NOTC1_MOUSE Neurogenic locus notch homolog protein 1 OS=Mus musculus GN=Notch1 PE=1 SV=3	1	7159	C7(Carbamidomethyl / 57.0215); C14(Carbamidomethyl / 57.0215)	HCD	6.73	2573.13	2573.14	4	644.29	644.292
	1212	R.GTQGVHC[+57.02146]EINVDDC[+57.02146]HPPLDPASR.S		R.GTQGVHCEINVDDCHPPLDPASR.S	GTQGVHCEINVDDCHPPLDPASR,RS,7@57.02146,14@57.02146		20.4659	445.6	controllerType=0 controllerNumber=1 scan=7300	1.8e-07	2.1e-07	0	0	0	0	4e-08	4.5e-08	6.73	445.6	445.6	-1.12		2574.14	2574.15	Specific		15.6	>sp|Q01705|NOTC1_MOUSE Neurogenic locus notch homolog protein 1 OS=Mus musculus GN=Notch1 PE=1 SV=3	1	7581	C7(Carbamidomethyl / 57.0215); C14(Carbamidomethyl / 57.0215)	HCD	6.68	2573.14	2573.14	4	644.291	644.292
	1212	R.GTQGVHC[+57.02146]EINVDDC[+57.02146]HPPLDPASR.S		R.GTQGVHCEINVDDCHPPLDPASR.S	GTQGVHCEINVDDCHPPLDPASR,RS,7@57.02146,14@57.02146		20.1232	344	controllerType=0 controllerNumber=1 scan=7155	0.00075	0.00085	0	0	0	0	2.2e-05	2.5e-05	3.13	344	344	-0.19		2574.15	2574.15	Specific		9.1	>sp|Q01705|NOTC1_MOUSE Neurogenic locus notch homolog protein 1 OS=Mus musculus GN=Notch1 PE=1 SV=3	1	7408	C7(Carbamidomethyl / 57.0215); C14(Carbamidomethyl / 57.0215)	HCD	3.18	2573.14	2573.14	3	858.72	858.72
	1212	R.GTQGVHC[+57.02146]EINVDDC[+57.02146]HPPLDPASR.S		R.GTQGVHCEINVDDCHPPLDPASR.S	GTQGVHCEINVDDCHPPLDPASR,RS,7@57.02146,14@57.02146		19.4122	274.7	controllerType=0 controllerNumber=1 scan=6863	4.1e-05	4.7e-05	0	0	0	0	2.2e-06	2.5e-06	4.39	274.7	274.7	-3.3		2574.14	2574.15	Specific		12.4	>sp|Q01705|NOTC1_MOUSE Neurogenic locus notch homolog protein 1 OS=Mus musculus GN=Notch1 PE=1 SV=3	1	7096	C7(Carbamidomethyl / 57.0215); C14(Carbamidomethyl / 57.0215)	HCD	4.33	2573.13	2573.14	4	644.29	644.292
	1212	R.GTQGVHC[+57.02146]EINVDDC[+57.02146]HPPLDPASR.S		R.GTQGVHCEINVDDCHPPLDPASR.S	GTQGVHCEINVDDCHPPLDPASR,RS,7@57.02146,14@57.02146		20.2388	236.3	controllerType=0 controllerNumber=1 scan=7204	0.013	0.015	0.0035	0.0035	0	0	0.0036	0.0036	1.89	236.3	236.3	-1.05		2574.14	2574.15	Specific		7.6	>sp|Q01705|NOTC1_MOUSE Neurogenic locus notch homolog protein 1 OS=Mus musculus GN=Notch1 PE=1 SV=3	1	7466	C7(Carbamidomethyl / 57.0215); C14(Carbamidomethyl / 57.0215)	HCD	2.04	2573.14	2573.14	3	858.719	858.72
	1212	R.GTQGVHC[+57.02146]EINVDDC[+57.02146]HPPLDPASR.S		R.GTQGVHCEINVDDCHPPLDPASR.S	GTQGVHCEINVDDCHPPLDPASR,RS,7@57.02146,14@57.02146		20.6098	198.9	controllerType=0 controllerNumber=1 scan=7361	0.0055	0.0062	0	0	0	0	0.00026	0.00029	2.26	198.9	198.9	-2.07		2574.14	2574.15	Specific		10.5	>sp|Q01705|NOTC1_MOUSE Neurogenic locus notch homolog protein 1 OS=Mus musculus GN=Notch1 PE=1 SV=3	1	7655	C7(Carbamidomethyl / 57.0215); C14(Carbamidomethyl / 57.0215)	HCD	2.2	2573.13	2573.14	4	644.291	644.292
	1264	R.C[+57.02146]EGDVNEC[+57.02146]LS[+426.13734]NPC[+57.02146]DPR.G	S10(OGlycan / 426.1373)	R.CEGDVNECLSNPCDPR.G	CEGDVNECLSNPCDPR,RG,1@57.02146,8@57.02146,10@426.13734,13@57.02146	Hex(1)Pent(2)	16.7928	769.4	controllerType=0 controllerNumber=1 scan=5755	1.4e-12	1.6e-12	0	0	0	0	2.7e-13	3e-13	11.84	769.4	769.4	-1.44		2347.88	2347.88	Specific	10	25.2	>sp|Q01705|NOTC1_MOUSE Neurogenic locus notch homolog protein 1 OS=Mus musculus GN=Notch1 PE=1 SV=3	1	5711	C1(Carbamidomethyl / 57.0215); C8(Carbamidomethyl / 57.0215); C13(Carbamidomethyl / 57.0215)	HCD	11.79	2346.87	2346.88	2	1174.44	1174.45
	1264	R.C[+57.02146]EGDVNEC[+57.02146]LS[+426.13734]NPC[+57.02146]DPR.G	S10(OGlycan / 426.1373)	R.CEGDVNECLSNPCDPR.G	CEGDVNECLSNPCDPR,RG,1@57.02146,8@57.02146,10@426.13734,13@57.02146	Hex(1)Pent(2)	16.6531	755	controllerType=0 controllerNumber=1 scan=5695	1.4e-12	1.6e-12	0	0	0	0	2.3e-13	2.7e-13	11.84	755	755	-1.96		2347.88	2347.88	Specific	10	25.8	>sp|Q01705|NOTC1_MOUSE Neurogenic locus notch homolog protein 1 OS=Mus musculus GN=Notch1 PE=1 SV=3	1	5648	C1(Carbamidomethyl / 57.0215); C8(Carbamidomethyl / 57.0215); C13(Carbamidomethyl / 57.0215)	HCD	11.79	2346.87	2346.88	2	1174.44	1174.45
	1264	R.C[+57.02146]EGDVNEC[+57.02146]LS[+426.13734]NPC[+57.02146]DPR.G	S10(OGlycan / 426.1373)	R.CEGDVNECLSNPCDPR.G	CEGDVNECLSNPCDPR,RG,1@57.02146,8@57.02146,10@426.13734,13@57.02146	Hex(1)Pent(2)	16.7354	659.2	controllerType=0 controllerNumber=1 scan=5730	1.4e-10	1.6e-10	0	0	0	0	2.2e-11	2.5e-11	9.84	659.2	659.2	-3.06		2347.88	2347.88	Specific	10	16.5	>sp|Q01705|NOTC1_MOUSE Neurogenic locus notch homolog protein 1 OS=Mus musculus GN=Notch1 PE=1 SV=3	1	5684	C1(Carbamidomethyl / 57.0215); C8(Carbamidomethyl / 57.0215); C13(Carbamidomethyl / 57.0215)	HCD	10.79	2346.87	2346.88	3	783.297	783.3
	1264	R.C[+57.02146]EGDVNEC[+57.02146]LS[+426.13734]NPC[+57.02146]DPR.G	S10(OGlycan / 426.1373)	R.CEGDVNECLSNPCDPR.G	CEGDVNECLSNPCDPR,RG,1@57.02146,8@57.02146,10@426.13734,13@57.02146	Hex(1)Pent(2)	16.8564	568.9	controllerType=0 controllerNumber=1 scan=5782	1.4e-08	1.6e-08	0	0	0	0	1.6e-09	1.8e-09	7.84	568.9	568.9	-3.37		2347.88	2347.88	Specific	10	16.9	>sp|Q01705|NOTC1_MOUSE Neurogenic locus notch homolog protein 1 OS=Mus musculus GN=Notch1 PE=1 SV=3	1	5739	C1(Carbamidomethyl / 57.0215); C8(Carbamidomethyl / 57.0215); C13(Carbamidomethyl / 57.0215)	HCD	8.79	2346.87	2346.88	3	783.297	783.3
	1264	R.C[+57.02146]EGDVNEC[+57.02146]LS[+426.13734]NPC[+57.02146]DPR.G	S10(OGlycan / 426.1373)	R.CEGDVNECLSNPCDPR.G	CEGDVNECLSNPCDPR,RG,1@57.02146,8@57.02146,10@426.13734,13@57.02146	Hex(1)Pent(2)	16.6186	384.2	controllerType=0 controllerNumber=1 scan=5680	3.6e-07	4e-07	0	0	0	0	6.7e-08	7.6e-08	6.45	384.2	384.2	1.38		2347.89	2347.88	Specific	10	13.5	>sp|Q01705|NOTC1_MOUSE Neurogenic locus notch homolog protein 1 OS=Mus musculus GN=Notch1 PE=1 SV=3	1	5632	C1(Carbamidomethyl / 57.0215); C8(Carbamidomethyl / 57.0215); C13(Carbamidomethyl / 57.0215)	HCD	6.77	2346.88	2346.88	3	783.301	783.3
	1288	R.VNDFHC[+57.02146]EC[+57.02146]R.A		R.VNDFHCECR.A	VNDFHCECR,RA,6@57.02146,8@57.02146		11.3724	622.4	controllerType=0 controllerNumber=1 scan=3436	1.2e-09	1.4e-09	0	0	0	0	7.8e-11	8.8e-11	8.91	622.4	622.4	-2.94		1236.48	1236.49	Specific		17.1	>sp|Q01705|NOTC1_MOUSE Neurogenic locus notch homolog protein 1 OS=Mus musculus GN=Notch1 PE=1 SV=3	1	2816	C6(Carbamidomethyl / 57.0215); C8(Carbamidomethyl / 57.0215)	HCD	8.85	1235.48	1235.48	2	618.746	618.748
	1288	R.VNDFHC[+57.02146]EC[+57.02146]R.A		R.VNDFHCECR.A	VNDFHCECR,RA,6@57.02146,8@57.02146		11.5006	482.4	controllerType=0 controllerNumber=1 scan=3490	1.1e-07	1.3e-07	0	0	0	0	1.3e-08	1.5e-08	6.95	482.4	482.4	-3.73		1236.48	1236.49	Specific		18	>sp|Q01705|NOTC1_MOUSE Neurogenic locus notch homolog protein 1 OS=Mus musculus GN=Notch1 PE=1 SV=3	1	2880	C6(Carbamidomethyl / 57.0215); C8(Carbamidomethyl / 57.0215)	HCD	6.89	1235.48	1235.48	2	618.745	618.748
	1288	R.VNDFHC[+57.02146]EC[+57.02146]R.A		R.VNDFHCECR.A	VNDFHCECR,RA,6@57.02146,8@57.02146		11.2489	470.3	controllerType=0 controllerNumber=1 scan=3384	1.3e-07	1.4e-07	0	0	0	0	1.8e-08	2.1e-08	6.89	470.3	470.3	-2.94		1236.48	1236.49	Specific		16.4	>sp|Q01705|NOTC1_MOUSE Neurogenic locus notch homolog protein 1 OS=Mus musculus GN=Notch1 PE=1 SV=3	1	2759	C6(Carbamidomethyl / 57.0215); C8(Carbamidomethyl / 57.0215)	HCD	6.84	1235.48	1235.48	2	618.746	618.748
	1288	R.VNDFHC[+57.02146]EC[+57.02146]R.A		R.VNDFHCECR.A	VNDFHCECR,RA,6@57.02146,8@57.02146		11.3421	470.1	controllerType=0 controllerNumber=1 scan=3423	1.3e-07	1.4e-07	0	0	0	0	1.9e-08	2.2e-08	6.89	470.1	470.1	-2.83		1236.48	1236.49	Specific		13.3	>sp|Q01705|NOTC1_MOUSE Neurogenic locus notch homolog protein 1 OS=Mus musculus GN=Notch1 PE=1 SV=3	1	2802	C6(Carbamidomethyl / 57.0215); C8(Carbamidomethyl / 57.0215)	HCD	7.24	1235.48	1235.48	3	412.833	412.834
	1288	R.VNDFHC[+57.02146]EC[+57.02146]R.A		R.VNDFHCECR.A	VNDFHCECR,RA,6@57.02146,8@57.02146		11.4726	467.9	controllerType=0 controllerNumber=1 scan=3478	1.3e-07	1.4e-07	0	0	0	0	2e-08	2.3e-08	6.89	467.9	467.9	-2.76		1236.48	1236.49	Specific		12.4	>sp|Q01705|NOTC1_MOUSE Neurogenic locus notch homolog protein 1 OS=Mus musculus GN=Notch1 PE=1 SV=3	1	2865	C6(Carbamidomethyl / 57.0215); C8(Carbamidomethyl / 57.0215)	HCD	7.24	1235.48	1235.48	3	412.833	412.834
	1288	R.VNDFHC[+57.02146]EC[+57.02146]R.A		R.VNDFHCECR.A	VNDFHCECR,RA,6@57.02146,8@57.02146		11.6018	449.1	controllerType=0 controllerNumber=1 scan=3533	1.3e-07	1.4e-07	0	0	0	0	2.1e-08	2.4e-08	6.89	449.1	449.1	-3.94		1236.48	1236.49	Specific		13.5	>sp|Q01705|NOTC1_MOUSE Neurogenic locus notch homolog protein 1 OS=Mus musculus GN=Notch1 PE=1 SV=3	1	2924	C6(Carbamidomethyl / 57.0215); C8(Carbamidomethyl / 57.0215)	HCD	7.24	1235.48	1235.48	3	412.833	412.834
	1288	R.VNDFHC[+57.02146]EC[+57.02146]R.A		R.VNDFHCECR.A	VNDFHCECR,RA,6@57.02146,8@57.02146		11.7317	412.6	controllerType=0 controllerNumber=1 scan=3588	2.4e-07	2.8e-07	0	0	0	0	4.4e-08	5e-08	6.61	412.6	412.6	-3.35		1236.48	1236.49	Specific		12.4	>sp|Q01705|NOTC1_MOUSE Neurogenic locus notch homolog protein 1 OS=Mus musculus GN=Notch1 PE=1 SV=3	1	2990	C6(Carbamidomethyl / 57.0215); C8(Carbamidomethyl / 57.0215)	HCD	6.89	1235.48	1235.48	3	412.833	412.834
	1288	R.VNDFHC[+57.02146]EC[+57.02146]R.A		R.VNDFHCECR.A	VNDFHCECR,RA,6@57.02146,8@57.02146		11.2165	400.5	controllerType=0 controllerNumber=1 scan=3370	2.4e-07	2.8e-07	0	0	0	0	4.2e-08	4.8e-08	6.61	400.5	400.5	-2.91		1236.48	1236.49	Specific		13.8	>sp|Q01705|NOTC1_MOUSE Neurogenic locus notch homolog protein 1 OS=Mus musculus GN=Notch1 PE=1 SV=3	1	2743	C6(Carbamidomethyl / 57.0215); C8(Carbamidomethyl / 57.0215)	HCD	6.89	1235.48	1235.48	3	412.833	412.834
	1288	R.VNDFHC[+57.02146]EC[+57.02146]R.A		R.VNDFHCECR.A	VNDFHCECR,RA,6@57.02146,8@57.02146		11.8626	394.2	controllerType=0 controllerNumber=1 scan=3643	3.1e-07	3.5e-07	0	0	0	0	5.5e-08	6.3e-08	6.51	394.2	394.2	-2.76		1236.48	1236.49	Specific		12.7	>sp|Q01705|NOTC1_MOUSE Neurogenic locus notch homolog protein 1 OS=Mus musculus GN=Notch1 PE=1 SV=3	1	3062	C6(Carbamidomethyl / 57.0215); C8(Carbamidomethyl / 57.0215)	HCD	6.84	1235.48	1235.48	3	412.833	412.834
	1288	R.VNDFHC[+57.02146]EC[+57.02146]R.A		R.VNDFHCECR.A	VNDFHCECR,RA,6@57.02146,8@57.02146		12.1377	384.2	controllerType=0 controllerNumber=1 scan=3760	3.1e-07	3.5e-07	0	0	0	0	5.9e-08	6.7e-08	6.51	384.2	384.2	-2.68		1236.49	1236.49	Specific		13.4	>sp|Q01705|NOTC1_MOUSE Neurogenic locus notch homolog protein 1 OS=Mus musculus GN=Notch1 PE=1 SV=3	1	3204	C6(Carbamidomethyl / 57.0215); C8(Carbamidomethyl / 57.0215)	HCD	6.84	1235.48	1235.48	3	412.833	412.834
	1288	R.VNDFHC[+57.02146]EC[+57.02146]R.A		R.VNDFHCECR.A	VNDFHCECR,RA,6@57.02146,8@57.02146		11.9927	378.5	controllerType=0 controllerNumber=1 scan=3698	3.1e-07	3.5e-07	0	0	0	0	5.7e-08	6.5e-08	6.51	378.5	378.5	-2.61		1236.49	1236.49	Specific		13.1	>sp|Q01705|NOTC1_MOUSE Neurogenic locus notch homolog protein 1 OS=Mus musculus GN=Notch1 PE=1 SV=3	1	3129	C6(Carbamidomethyl / 57.0215); C8(Carbamidomethyl / 57.0215)	HCD	6.84	1235.48	1235.48	3	412.833	412.834
	1288	R.VNDFHC[+57.02146]EC[+57.02146]R.A		R.VNDFHCECR.A	VNDFHCECR,RA,6@57.02146,8@57.02146		12.3411	365.4	controllerType=0 controllerNumber=1 scan=3846	4.7e-06	5.3e-06	0	0	0	0	2.8e-07	3.2e-07	5.33	365.4	365.4	-4.53		1236.48	1236.49	Specific		13.1	>sp|Q01705|NOTC1_MOUSE Neurogenic locus notch homolog protein 1 OS=Mus musculus GN=Notch1 PE=1 SV=3	1	3307	C6(Carbamidomethyl / 57.0215); C8(Carbamidomethyl / 57.0215)	HCD	5.66	1235.48	1235.48	3	412.832	412.834
	1288	R.VNDFHC[+57.02146]EC[+57.02146]R.A		R.VNDFHCECR.A	VNDFHCECR,RA,6@57.02146,8@57.02146		11.7668	299.6	controllerType=0 controllerNumber=1 scan=3603	4.8e-05	5.4e-05	0	0	0	0	2.6e-06	2.9e-06	4.32	299.6	299.6	-2.55		1236.49	1236.49	Specific		13.3	>sp|Q01705|NOTC1_MOUSE Neurogenic locus notch homolog protein 1 OS=Mus musculus GN=Notch1 PE=1 SV=3	1	3010	C6(Carbamidomethyl / 57.0215); C8(Carbamidomethyl / 57.0215)	HCD	4.52	1235.48	1235.48	2	618.746	618.748
	1288	R.VNDFHC[+57.02146]EC[+57.02146]R.A		R.VNDFHCECR.A	VNDFHCECR,RA,6@57.02146,8@57.02146		11.6428	275.4	controllerType=0 controllerNumber=1 scan=3551	2.8e-05	3.2e-05	0	0	0	0	1.6e-06	1.8e-06	4.55	275.4	275.4	-2.94		1236.48	1236.49	Specific		12.2	>sp|Q01705|NOTC1_MOUSE Neurogenic locus notch homolog protein 1 OS=Mus musculus GN=Notch1 PE=1 SV=3	1	2946	C6(Carbamidomethyl / 57.0215); C8(Carbamidomethyl / 57.0215)	HCD	4.66	1235.48	1235.48	2	618.746	618.748
	1288	R.VNDFHC[+57.02146]EC[+57.02146]R.A		R.VNDFHCECR.A	VNDFHCECR,RA,6@57.02146,8@57.02146		12.4633	252.8	controllerType=0 controllerNumber=1 scan=3897	0.002	0.0023	0	0	0	0	0.00012	0.00013	2.69	252.8	252.8	-2.76		1236.48	1236.49	Specific		9.4	>sp|Q01705|NOTC1_MOUSE Neurogenic locus notch homolog protein 1 OS=Mus musculus GN=Notch1 PE=1 SV=3	1	3370	C6(Carbamidomethyl / 57.0215); C8(Carbamidomethyl / 57.0215)	HCD	2.8	1235.48	1235.48	3	412.833	412.834
	1288	R.VNDFHC[+57.02146]EC[+57.02146]R.A		R.VNDFHCECR.A	VNDFHCECR,RA,6@57.02146,8@57.02146		11.9862	159	controllerType=0 controllerNumber=1 scan=3696	0.009	0.01	0	0	0	0	0.0005	0.00057	2.05	159	159	-0.57		1236.49	1236.49	Specific		9.9	>sp|Q01705|NOTC1_MOUSE Neurogenic locus notch homolog protein 1 OS=Mus musculus GN=Notch1 PE=1 SV=3	1	3127	C6(Carbamidomethyl / 57.0215); C8(Carbamidomethyl / 57.0215)	HCD	1.99	1235.48	1235.48	2	618.747	618.748
	1304	R.C[+57.02146]ESVINGC[+57.02146]R.G		R.CESVINGCR.G	CESVINGCR,RG,1@57.02146,8@57.02146		12.8263	511.8	controllerType=0 controllerNumber=1 scan=4050	1.1e-07	1.3e-07	0	0	0	0	1.4e-08	1.6e-08	6.95	445.2	445.2	-2.56		1094.47	1094.47	Specific		11.3	>sp|Q01705|NOTC1_MOUSE Neurogenic locus notch homolog protein 1 OS=Mus musculus GN=Notch1 PE=1 SV=3	1	3559	C1(Carbamidomethyl / 57.0215); C8(Carbamidomethyl / 57.0215)	HCD	6.89	1093.46	1093.46	2	547.738	547.74
	1304	R.C[+57.02146]ESVINGC[+57.02146]R.G		R.CESVINGCR.G	CESVINGCR,RG,1@57.02146,8@57.02146		12.7069	358.9	controllerType=0 controllerNumber=1 scan=4000	9.2e-05	0.0001	0	0	0	0	4.4e-06	4.9e-06	4.04	358.9	358.9	-2.78		1094.47	1094.47	Specific		10.5	>sp|Q01705|NOTC1_MOUSE Neurogenic locus notch homolog protein 1 OS=Mus musculus GN=Notch1 PE=1 SV=3	1	3495	C1(Carbamidomethyl / 57.0215); C8(Carbamidomethyl / 57.0215)	HCD	3.98	1093.46	1093.46	2	547.738	547.74
	1304	R.C[+57.02146]ESVINGC[+57.02146]R.G		R.CESVINGCR.G	CESVINGCR,RG,1@57.02146,8@57.02146		12.9716	262.5	controllerType=0 controllerNumber=1 scan=4112	0.00095	0.0011	0	0	0	0	5.1e-05	5.8e-05	3.02	262.5	262.5	-3.23		1094.47	1094.47	Specific		9.7	>sp|Q01705|NOTC1_MOUSE Neurogenic locus notch homolog protein 1 OS=Mus musculus GN=Notch1 PE=1 SV=3	1	3641	C1(Carbamidomethyl / 57.0215); C8(Carbamidomethyl / 57.0215)	HCD	2.96	1093.46	1093.46	2	547.738	547.74
	1318	K.NGGVC[+57.02146]AVASNTAR.G		K.NGGVCAVASNTAR.G	NGGVCAVASNTAR,KG,5@57.02146		13.155	624.1	controllerType=0 controllerNumber=1 scan=4189	1.2e-09	1.4e-09	0	0	0	0	9.5e-11	1.1e-10	8.91	624.1	624.1	-2.09		1276.6	1276.61	Specific		14.1	>sp|Q01705|NOTC1_MOUSE Neurogenic locus notch homolog protein 1 OS=Mus musculus GN=Notch1 PE=1 SV=3	1	3733	C5(Carbamidomethyl / 57.0215)	HCD	8.85	1275.6	1275.6	2	638.805	638.807
	1318	K.NGGVC[+57.02146]AVASNTAR.G		K.NGGVCAVASNTAR.G	NGGVCAVASNTAR,KG,5@57.02146		13.0409	531.1	controllerType=0 controllerNumber=1 scan=4141	5.1e-08	5.8e-08	0	0	0	0	3.3e-09	3.7e-09	7.29	531.1	531.1	-2.38		1276.6	1276.61	Specific		15.7	>sp|Q01705|NOTC1_MOUSE Neurogenic locus notch homolog protein 1 OS=Mus musculus GN=Notch1 PE=1 SV=3	1	3678	C5(Carbamidomethyl / 57.0215)	HCD	7.24	1275.6	1275.6	2	638.805	638.807
	1318	K.NGGVC[+57.02146]AVASNTAR.G		K.NGGVCAVASNTAR.G	NGGVCAVASNTAR,KG,5@57.02146		13.2597	471	controllerType=0 controllerNumber=1 scan=4233	1.3e-07	1.4e-07	0	0	0	0	2.2e-08	2.5e-08	6.89	471	471	-3.05		1276.6	1276.61	Specific		16.5	>sp|Q01705|NOTC1_MOUSE Neurogenic locus notch homolog protein 1 OS=Mus musculus GN=Notch1 PE=1 SV=3	1	3784	C5(Carbamidomethyl / 57.0215)	HCD	6.84	1275.6	1275.6	2	638.805	638.807
	1318	K.NGGVC[+57.02146]AVASNTAR.G		K.NGGVCAVASNTAR.G	NGGVCAVASNTAR,KG,5@57.02146		13.4605	152.3	controllerType=0 controllerNumber=1 scan=4318	0.012	0.014	0.0035	0.0035	0	0	0.0036	0.0036	1.92	152.3	152.3	-2.76		1276.6	1276.61	Specific		9.4	>sp|Q01705|NOTC1_MOUSE Neurogenic locus notch homolog protein 1 OS=Mus musculus GN=Notch1 PE=1 SV=3	1	3893	C5(Carbamidomethyl / 57.0215)	HCD	1.86	1275.6	1275.6	2	638.805	638.807
	1336	R.C[+57.02146]PAGFEGATC[+57.02146]ENDAR.T		R.CPAGFEGATCENDAR.T	CPAGFEGATCENDAR,RT,1@57.02146,10@57.02146		15.1945	691.5	controllerType=0 controllerNumber=1 scan=5061	1.4e-10	1.6e-10	0	0	0	0	2e-11	2.3e-11	9.84	680.7	680.7	-1.71		1654.66	1654.66	Specific		15.9	>sp|Q01705|NOTC1_MOUSE Neurogenic locus notch homolog protein 1 OS=Mus musculus GN=Notch1 PE=1 SV=3	1	4846	C1(Carbamidomethyl / 57.0215); C10(Carbamidomethyl / 57.0215)	HCD	9.79	1653.65	1653.65	2	827.831	827.833
	1336	R.C[+57.02146]PAGFEGATC[+57.02146]ENDAR.T		R.CPAGFEGATCENDAR.T	CPAGFEGATCENDAR,RT,1@57.02146,10@57.02146		15.3181	467	controllerType=0 controllerNumber=1 scan=5115	1.5e-07	1.7e-07	0	0	0	0	3.1e-08	3.6e-08	6.83	467	467	-1.85		1654.66	1654.66	Specific		13.6	>sp|Q01705|NOTC1_MOUSE Neurogenic locus notch homolog protein 1 OS=Mus musculus GN=Notch1 PE=1 SV=3	1	4915	C1(Carbamidomethyl / 57.0215); C10(Carbamidomethyl / 57.0215)	HCD	6.77	1653.65	1653.65	2	827.831	827.833
	1336	R.C[+57.02146]PAGFEGATC[+57.02146]ENDAR.T		R.CPAGFEGATCENDAR.T	CPAGFEGATCENDAR,RT,1@57.02146,10@57.02146		19.8125	387.1	controllerType=0 controllerNumber=1 scan=7032	3.6e-07	4e-07	0	0	0	0	6.9e-08	7.9e-08	6.45	387.1	387.1	-2		1654.66	1654.66	Specific		16.3	>sp|Q01705|NOTC1_MOUSE Neurogenic locus notch homolog protein 1 OS=Mus musculus GN=Notch1 PE=1 SV=3	1	7297	C1(Carbamidomethyl / 57.0215); C10(Carbamidomethyl / 57.0215)	HCD	6.39	1653.65	1653.65	2	827.831	827.833
	1336	R.C[+57.02146]PAGFEGATC[+57.02146]ENDAR.T		R.CPAGFEGATCENDAR.T	CPAGFEGATCENDAR,RT,1@57.02146,10@57.02146		15.4436	356.2	controllerType=0 controllerNumber=1 scan=5170	0.00011	0.00012	0	0	0	0	5.2e-06	5.9e-06	3.97	356.2	356.2	-1.71		1654.66	1654.66	Specific		11.1	>sp|Q01705|NOTC1_MOUSE Neurogenic locus notch homolog protein 1 OS=Mus musculus GN=Notch1 PE=1 SV=3	1	4983	C1(Carbamidomethyl / 57.0215); C10(Carbamidomethyl / 57.0215)	HCD	3.91	1653.65	1653.65	2	827.831	827.833
	1336	R.C[+57.02146]PAGFEGATC[+57.02146]ENDAR.T		R.CPAGFEGATCENDAR.T	CPAGFEGATCENDAR,RT,1@57.02146,10@57.02146		15.5751	204.3	controllerType=0 controllerNumber=1 scan=5227	0.01	0.012	0	0.0036	0	0	0.00063	0.0036	1.99	204.3	204.3	-0.08		1654.66	1654.66	Specific		9.6	>sp|Q01705|NOTC1_MOUSE Neurogenic locus notch homolog protein 1 OS=Mus musculus GN=Notch1 PE=1 SV=3	1	5063	C1(Carbamidomethyl / 57.0215); C10(Carbamidomethyl / 57.0215)	HCD	1.94	1653.65	1653.65	2	827.833	827.833
EGF35	1357	R.C[+57.02146]LNGGT[+203.07937]C[+57.02146]ISGPR.S	T6(OGlycan / 203.0794)	R.CLNGGTCISGPR.S	CLNGGTCISGPR,RS,1@57.02146,6@203.07937,7@57.02146	HexNAc(1)	16.1372	42.7	controllerType=0 controllerNumber=1 scan=5471	0.037	0.041	0.0033	0.0033	0.011	0.011	0.0036	0.0036	1.44	42.7	6	-1.54		1494.67	1494.67	Specific	6	7.1	>sp|Q01705|NOTC1_MOUSE Neurogenic locus notch homolog protein 1 OS=Mus musculus GN=Notch1 PE=1 SV=3	1	5387	C1(Carbamidomethyl / 57.0215); C7(Carbamidomethyl / 57.0215)	HCD	1.38	1493.66	1493.66	2	747.836	747.837
EGF35	1357	R.C[+57.02146]LNGGT[+146.05791]C[+57.02146]ISGPR.S	T6(OGlycan / 146.0579)	R.CLNGGTCISGPR.S	CLNGGTCISGPR,RS,1@57.02146,6@146.05791,7@57.02146	Fuc(1)	15.0681	417.7	controllerType=0 controllerNumber=1 scan=5006	2.4e-07	2.8e-07	0	0	0	0	4.6e-08	5.3e-08	6.61	417.7	2.1	-1.96		1437.64	1437.65	Specific	6	11.8	>sp|Q01705|NOTC1_MOUSE Neurogenic locus notch homolog protein 1 OS=Mus musculus GN=Notch1 PE=1 SV=3	1	4778	C1(Carbamidomethyl / 57.0215); C7(Carbamidomethyl / 57.0215)	HCD	6.56	1436.64	1436.64	2	719.325	719.327	93554
EGF35	1357	R.C[+57.02146]LNGGT[+146.05791]C[+57.02146]ISGPR.S	T6(OGlycan / 146.0579)	R.CLNGGTCISGPR.S	CLNGGTCISGPR,RS,1@57.02146,6@146.05791,7@57.02146	Fuc(1)	15.1988	347.5	controllerType=0 controllerNumber=1 scan=5063	1.1e-05	1.2e-05	0	0	0	0	7.1e-07	8.1e-07	4.96	347.5	6	-2.55		1437.64	1437.65	Specific	6	11.7	>sp|Q01705|NOTC1_MOUSE Neurogenic locus notch homolog protein 1 OS=Mus musculus GN=Notch1 PE=1 SV=3	1	4849	C1(Carbamidomethyl / 57.0215); C7(Carbamidomethyl / 57.0215)	HCD	4.91	1436.64	1436.64	2	719.325	719.327
EGF35	1357	R.C[+57.02146]LNGGT[+146.05791]C[+57.02146]ISGPR.S	T6(OGlycan / 146.0579)	R.CLNGGTCISGPR.S	CLNGGTCISGPR,RS,1@57.02146,6@146.05791,7@57.02146	Fuc(1)	14.9521	240	controllerType=0 controllerNumber=1 scan=4956	8.8e-05	0.0001	0	0	0	0	3.6e-06	4.1e-06	4.06	240	6	-1.28		1437.64	1437.65	Specific	6	11.9	>sp|Q01705|NOTC1_MOUSE Neurogenic locus notch homolog protein 1 OS=Mus musculus GN=Notch1 PE=1 SV=3	1	4715	C1(Carbamidomethyl / 57.0215); C7(Carbamidomethyl / 57.0215)	HCD	4	1436.64	1436.64	2	719.326	719.327
EGF35	1357	R.C[+57.02146]LNGGT[+146.05791]C[+57.02146]ISGPR.S	T6(OGlycan / 146.0579)	R.CLNGGTCISGPR.S	CLNGGTCISGPR,RS,1@57.02146,6@146.05791,7@57.02146	Fuc(1)	20.7066	239.6	controllerType=0 controllerNumber=1 scan=7402	0.004	0.0046	0	0	0	0	0.00021	0.00023	2.4	239.6	6	-2.64		1437.64	1437.65	Specific	6	8.9	>sp|Q01705|NOTC1_MOUSE Neurogenic locus notch homolog protein 1 OS=Mus musculus GN=Notch1 PE=1 SV=3	1	7704	C1(Carbamidomethyl / 57.0215); C7(Carbamidomethyl / 57.0215)	HCD	2.34	1436.63	1436.64	2	719.325	719.327
EGF35	1357	R.C[+57.02146]LNGGT[+146.05791]C[+57.02146]ISGPR.S	T6(OGlycan / 146.0579)	R.CLNGGTCISGPR.S	CLNGGTCISGPR,RS,1@57.02146,6@146.05791,7@57.02146	Fuc(1)	15.3332	171.2	controllerType=0 controllerNumber=1 scan=5122	0.022	0.025	0.0034	0.0034	0	0	0.0036	0.0036	1.66	171.2	6	-2.3		1437.64	1437.65	Specific	6	8.3	>sp|Q01705|NOTC1_MOUSE Neurogenic locus notch homolog protein 1 OS=Mus musculus GN=Notch1 PE=1 SV=3	1	4924	C1(Carbamidomethyl / 57.0215); C7(Carbamidomethyl / 57.0215)	HCD	1.61	1436.64	1436.64	2	719.325	719.327
EGF36	1369	R.SPTC[+57.02146]LC[+57.02146]LGSFTGPEC[+57.02146]QFPAS[+349.13728]SPC[+57.02146]VGSNPC[+57.02146]YNQGTC[+57.02146]EPTSENPFYR.C	S20(OGlycan / 349.1373)	R.SPTCLCLGSFTGPECQFPASSPCVGSNPCYNQGTCEPTSENPFYR.C	SPTCLCLGSFTGPECQFPASSPCVGSNPCYNQGTCEPTSENPFYR,RC,4@57.02146,6@57.02146,15@57.02146,20@349.13728,23@57.02146,29@57.02146,35@57.02146	HexNAc(1)Fuc(1)	25.5989	601.5	controllerType=0 controllerNumber=1 scan=9374	3.9e-09	4.4e-09	0	0	0	0	3.9e-10	4.5e-10	8.41	601.5	0	-0.7		5467.25	5467.26	Specific	20	22.2	>sp|Q01705|NOTC1_MOUSE Neurogenic locus notch homolog protein 1 OS=Mus musculus GN=Notch1 PE=1 SV=3	1	9833	C4(Carbamidomethyl / 57.0215); C6(Carbamidomethyl / 57.0215); C15(Carbamidomethyl / 57.0215); C23(Carbamidomethyl / 57.0215); C29(Carbamidomethyl / 57.0215); C35(Carbamidomethyl / 57.0215)	HCD	9.36	5466.25	5466.25	4	1367.57	1367.57	31078
EGF36	1369	R.SPTC[+57.02146]LC[+57.02146]LGSFTGPEC[+57.02146]QFPAS[+349.13728]SPC[+57.02146]VGSNPC[+57.02146]YNQGTC[+57.02146]EPTSENPFYR.C	S20(OGlycan / 349.1373)	R.SPTCLCLGSFTGPECQFPASSPCVGSNPCYNQGTCEPTSENPFYR.C	SPTCLCLGSFTGPECQFPASSPCVGSNPCYNQGTCEPTSENPFYR,RC,4@57.02146,6@57.02146,15@57.02146,20@349.13728,23@57.02146,29@57.02146,35@57.02146	HexNAc(1)Fuc(1)	25.489	384.7	controllerType=0 controllerNumber=1 scan=9327	9.6e-07	1.1e-06	0	0	0	0	1.1e-07	1.2e-07	6.02	384.7	0	-0.34		5467.26	5467.26	Specific	20	18.7	>sp|Q01705|NOTC1_MOUSE Neurogenic locus notch homolog protein 1 OS=Mus musculus GN=Notch1 PE=1 SV=3	1	9780	C4(Carbamidomethyl / 57.0215); C6(Carbamidomethyl / 57.0215); C15(Carbamidomethyl / 57.0215); C23(Carbamidomethyl / 57.0215); C29(Carbamidomethyl / 57.0215); C35(Carbamidomethyl / 57.0215)	HCD	6.34	5466.25	5466.25	4	1367.57	1367.57
EGF36	1369	R.SPTC[+57.02146]LC[+57.02146]LGSFTGPEC[+57.02146]QFPAS[+349.13728]SPC[+57.02146]VGSNPC[+57.02146]YNQGTC[+57.02146]EPTSENPFYR.C	S20(OGlycan / 349.1373)	R.SPTCLCLGSFTGPECQFPASSPCVGSNPCYNQGTCEPTSENPFYR.C	SPTCLCLGSFTGPECQFPASSPCVGSNPCYNQGTCEPTSENPFYR,RC,4@57.02146,6@57.02146,15@57.02146,20@349.13728,23@57.02146,29@57.02146,35@57.02146	HexNAc(1)Fuc(1)	25.744	52	controllerType=0 controllerNumber=1 scan=9438	0.00093	0.0011	0	0	0	0	4.7e-05	5.4e-05	3.03	52	0	7.08	1	5468.3	5467.26	Specific	20	12.1	>sp|Q01705|NOTC1_MOUSE Neurogenic locus notch homolog protein 1 OS=Mus musculus GN=Notch1 PE=1 SV=3	1	9909	C4(Carbamidomethyl / 57.0215); C6(Carbamidomethyl / 57.0215); C15(Carbamidomethyl / 57.0215); C23(Carbamidomethyl / 57.0215); C29(Carbamidomethyl / 57.0215); C35(Carbamidomethyl / 57.0215)	HCD	2.97	5467.29	5466.25	4	1367.83	1367.57
EGF36	1369	R.SPTC[+57.02146]LC[+57.02146]LGSFTGPEC[+57.02146]QFPASSPC[+57.02146]VGS[+146.05791]NPC[+57.02146]YNQGTC[+57.02146]EPTSENPFYR.C	S26(OGlycan / 146.0579)	R.SPTCLCLGSFTGPECQFPASSPCVGSNPCYNQGTCEPTSENPFYR.C	SPTCLCLGSFTGPECQFPASSPCVGSNPCYNQGTCEPTSENPFYR,RC,4@57.02146,6@57.02146,15@57.02146,23@57.02146,26@146.05791,29@57.02146,35@57.02146	Fuc(1)	26.0331	666.8	controllerType=0 controllerNumber=1 scan=9567	3.9e-10	4.4e-10	0	0	0	0	5.4e-11	6.2e-11	9.41	666.8	0	-3.74		5264.16	5264.18	Specific	26	20	>sp|Q01705|NOTC1_MOUSE Neurogenic locus notch homolog protein 1 OS=Mus musculus GN=Notch1 PE=1 SV=3	1	10054	C4(Carbamidomethyl / 57.0215); C6(Carbamidomethyl / 57.0215); C15(Carbamidomethyl / 57.0215); C23(Carbamidomethyl / 57.0215); C29(Carbamidomethyl / 57.0215); C35(Carbamidomethyl / 57.0215)	HCD	9.36	5263.15	5263.17	4	1316.8	1316.8	40902
EGF36	1369	R.SPTC[+57.02146]LC[+57.02146]LGSFTGPEC[+57.02146]QFPASSPC[+57.02146]VGS[+146.05791]NPC[+57.02146]YNQGTC[+57.02146]EPTSENPFYR.C	S26(OGlycan / 146.0579)	R.SPTCLCLGSFTGPECQFPASSPCVGSNPCYNQGTCEPTSENPFYR.C	SPTCLCLGSFTGPECQFPASSPCVGSNPCYNQGTCEPTSENPFYR,RC,4@57.02146,6@57.02146,15@57.02146,23@57.02146,26@146.05791,29@57.02146,35@57.02146	Fuc(1)	26.2241	655.5	controllerType=0 controllerNumber=1 scan=9654	3.9e-10	4.4e-10	0	0	0	0	6e-11	6.8e-11	9.41	655.5	0	-0.68		5264.17	5264.18	Specific	26	20.2	>sp|Q01705|NOTC1_MOUSE Neurogenic locus notch homolog protein 1 OS=Mus musculus GN=Notch1 PE=1 SV=3	1	10163	C4(Carbamidomethyl / 57.0215); C6(Carbamidomethyl / 57.0215); C15(Carbamidomethyl / 57.0215); C23(Carbamidomethyl / 57.0215); C29(Carbamidomethyl / 57.0215); C35(Carbamidomethyl / 57.0215)	HCD	9.36	5263.17	5263.17	4	1316.8	1316.8

## Sheet: KM050219_1(Fng LMR, FVB175,177)
#EGF	Pos.	Sequence	Mods_x000D_ (variable)	SequenceOriginalDebug	PeptideParseFriendly	Glycans	Scan_x000D_ Time	Score	Scan #	PEP_x000D_ 2D	PEP_x000D_ 1D	FDR_x000D_ 2D	FDR_x000D_ 1D	FDR uniq._x000D_ 2D	FDR uniq._x000D_ 1D	q-value_x000D_ 2D	q-value_x000D_ 1D	|Log Prob|	Delta_x000D_ Score	Delta Mod._x000D_ Score	ppm_x000D_ err.	Off-_x000D_ By-X	Obs._x000D_ MH	Calc._x000D_ MH	Cleavage	Glycans_x000D_ Pos.	Z-Score	Protein_x000D_ Name	Prot._x000D_ Id	QID	Mods_x000D_ (fixed)	Fragment_x000D_ Type	|LogProbOld|	Obs.M	Calc.M	z	Obs._x000D_ m/z	Calc._x000D_ m/z	AUC
	24	R.C[+57.02146]SQPSGTC[+57.02146]LNGGR.C		R.CSQPSGTCLNGGR.C	CSQPSGTCLNGGR,RC,1@57.02146,8@57.02146		12.4776	461.9	controllerType=0 controllerNumber=1 scan=4719	2.2e-09	2.4e-09	0	0	0	0	4.1e-10	4.5e-10	8.66	461.9	461.9	3.74		1393.6	1393.59	Specific		15.2	>sp|Q01705|NOTC1_MOUSE Neurogenic locus notch homolog protein 1 OS=Mus musculus GN=Notch1 PE=1 SV=3	1	5283	C1(Carbamidomethyl / 57.0215); C8(Carbamidomethyl / 57.0215)	HCD	8.62	1392.59	1392.59	2	697.304	697.301
	24	R.C[+57.02146]SQPSGTC[+57.02146]LNGGR.C		R.CSQPSGTCLNGGR.C	CSQPSGTCLNGGR,RC,1@57.02146,8@57.02146		12.3679	443.7	controllerType=0 controllerNumber=1 scan=4673	2.7e-09	3e-09	0	0	0	0	5.5e-10	6e-10	8.57	443.7	443.7	5.49		1393.6	1393.59	Specific		16.8	>sp|Q01705|NOTC1_MOUSE Neurogenic locus notch homolog protein 1 OS=Mus musculus GN=Notch1 PE=1 SV=3	1	5226	C1(Carbamidomethyl / 57.0215); C8(Carbamidomethyl / 57.0215)	HCD	8.53	1392.6	1392.59	2	697.305	697.301
	24	R.C[+57.02146]SQPSGTC[+57.02146]LNGGR.C		R.CSQPSGTCLNGGR.C	CSQPSGTCLNGGR,RC,1@57.02146,8@57.02146		12.6037	212.1	controllerType=0 controllerNumber=1 scan=4772	9.5e-07	1e-06	0	0	0	0	6.2e-08	6.7e-08	6.02	212.1	212.1	3.3		1393.6	1393.59	Specific		11.4	>sp|Q01705|NOTC1_MOUSE Neurogenic locus notch homolog protein 1 OS=Mus musculus GN=Notch1 PE=1 SV=3	1	5357	C1(Carbamidomethyl / 57.0215); C8(Carbamidomethyl / 57.0215)	HCD	5.98	1392.59	1392.59	2	697.303	697.301
	57	R.C[+57.02146]QDSNPC[+57.02146]LS[+426.13734]TPC[+57.02146]K.N	S9(OGlycan / 426.1373)	R.CQDSNPCLSTPCK.N	CQDSNPCLSTPCK,RN,1@57.02146,7@57.02146,9@426.13734,12@57.02146	Hex(1)Pent(2)	14.2264	650.2	controllerType=0 controllerNumber=1 scan=5449	1.2e-12	1.4e-12	0	0	0	0	1.2e-13	1.4e-13	11.91	650.2	0	2.52		1992.78	1992.77	Specific	9	22.1	>sp|Q01705|NOTC1_MOUSE Neurogenic locus notch homolog protein 1 OS=Mus musculus GN=Notch1 PE=1 SV=3	1	6145	C1(Carbamidomethyl / 57.0215); C7(Carbamidomethyl / 57.0215); C12(Carbamidomethyl / 57.0215)	HCD	11.47	1991.77	1991.76	2	996.892	996.89
	57	R.C[+57.02146]QDSNPC[+57.02146]LS[+426.13734]TPC[+57.02146]K.N	S9(OGlycan / 426.1373)	R.CQDSNPCLSTPCK.N	CQDSNPCLSTPCK,RN,1@57.02146,7@57.02146,9@426.13734,12@57.02146	Hex(1)Pent(2)	14.1178	406	controllerType=0 controllerNumber=1 scan=5403	3.4e-09	3.7e-09	0	0	0	0	6.5e-10	7.1e-10	8.47	406	0	0.93		1992.77	1992.77	Specific	9	17.1	>sp|Q01705|NOTC1_MOUSE Neurogenic locus notch homolog protein 1 OS=Mus musculus GN=Notch1 PE=1 SV=3	1	6093	C1(Carbamidomethyl / 57.0215); C7(Carbamidomethyl / 57.0215); C12(Carbamidomethyl / 57.0215)	HCD	8.03	1991.77	1991.76	2	996.89	996.89
	57	R.C[+57.02146]QDS[+426.13734]NPC[+57.02146]LSTPC[+57.02146]K.N	S4(OGlycan / 426.1373)	R.CQDSNPCLSTPCK.N	CQDSNPCLSTPCK,RN,1@57.02146,4@426.13734,7@57.02146,12@57.02146	Hex(1)Pent(2)	17.1952	384	controllerType=0 controllerNumber=1 scan=6697	3.2e-08	3.5e-08	0	0	0	0	3e-09	3.3e-09	7.49	384	3.7	6.69		1992.79	1992.77	Specific	4	16.9	>sp|Q01705|NOTC1_MOUSE Neurogenic locus notch homolog protein 1 OS=Mus musculus GN=Notch1 PE=1 SV=3	1	7581	C1(Carbamidomethyl / 57.0215); C7(Carbamidomethyl / 57.0215); C12(Carbamidomethyl / 57.0215)	HCD	7.05	1991.78	1991.76	2	996.896	996.89
EGF2	70	K.NAGTC[+57.02146]HVVDHGGTVDYAC[+57.02146]S[+818.28044]C[+57.02146]PLGFSGPLC[+57.02146]LTPLDNAC[+57.02146]LANPC[+57.02146]R.N	S19(OGlycan / 818.2804)	K.NAGTCHVVDHGGTVDYACSCPLGFSGPLCLTPLDNACLANPCR.N	NAGTCHVVDHGGTVDYACSCPLGFSGPLCLTPLDNACLANPCR,KN,5@57.02146,18@57.02146,19@818.28044,20@57.02146,29@57.02146,37@57.02146,42@57.02146	HexNAc(1)Hex(1)Fuc(1)NeuGc(1)	24.6611	547.2	controllerType=0 controllerNumber=1 scan=9802	1.3e-08	1.4e-08	0	0	0	0	1.7e-09	1.8e-09	7.9	547.2	0	0.21	1	5523.35	5522.34	Specific	19	18.1	>sp|Q01705|NOTC1_MOUSE Neurogenic locus notch homolog protein 1 OS=Mus musculus GN=Notch1 PE=1 SV=3	1	11115	C5(Carbamidomethyl / 57.0215); C18(Carbamidomethyl / 57.0215); C20(Carbamidomethyl / 57.0215); C29(Carbamidomethyl / 57.0215); C37(Carbamidomethyl / 57.0215); C42(Carbamidomethyl / 57.0215)	HCD	9.12	5522.34	5521.33	4	1381.59	1381.34
EGF2	70	K.NAGTC[+57.02146]HVVDHGGTVDYAC[+57.02146]SC[+57.02146]PLGFS[+349.13728]GPLC[+57.02146]LTPLDNAC[+57.02146]LANPC[+57.02146]R.N	S25(OGlycan / 349.1373)	K.NAGTCHVVDHGGTVDYACSCPLGFSGPLCLTPLDNACLANPCR.N	NAGTCHVVDHGGTVDYACSCPLGFSGPLCLTPLDNACLANPCR,KN,5@57.02146,18@57.02146,20@57.02146,25@349.13728,29@57.02146,37@57.02146,42@57.02146	HexNAc(1)Fuc(1)	23.7491	205	controllerType=0 controllerNumber=1 scan=9415	0.00094	0.001	0	0	0	0	2.8e-05	3.1e-05	3.03	205	0	0.61	-1	5052.2	5053.2	Specific	25	14.1	>sp|Q01705|NOTC1_MOUSE Neurogenic locus notch homolog protein 1 OS=Mus musculus GN=Notch1 PE=1 SV=3	1	10661	C5(Carbamidomethyl / 57.0215); C18(Carbamidomethyl / 57.0215); C20(Carbamidomethyl / 57.0215); C29(Carbamidomethyl / 57.0215); C37(Carbamidomethyl / 57.0215); C42(Carbamidomethyl / 57.0215)	HCD	2.88	5051.19	5052.19	4	1263.81	1264.06
EGF2	70	K.NAGT[+146.05791]C[+57.02146]HVVDHGGTVDYAC[+57.02146]SC[+57.02146]PLGFSGPLC[+57.02146]LTPLDNAC[+57.02146]LANPC[+57.02146]R.N	T4(OGlycan / 146.0579)	K.NAGTCHVVDHGGTVDYACSCPLGFSGPLCLTPLDNACLANPCR.N	NAGTCHVVDHGGTVDYACSCPLGFSGPLCLTPLDNACLANPCR,KN,4@146.05791,5@57.02146,18@57.02146,20@57.02146,29@57.02146,37@57.02146,42@57.02146	Fuc(1)	24.0568	1078.7	controllerType=0 controllerNumber=1 scan=9545	3.8e-19	4.2e-19	0	0	0	0	1.3e-19	1.4e-19	18.42	1078.7	5	3.76		4850.14	4850.12	Specific	4	18.1	>sp|Q01705|NOTC1_MOUSE Neurogenic locus notch homolog protein 1 OS=Mus musculus GN=Notch1 PE=1 SV=3	1	10801	C5(Carbamidomethyl / 57.0215); C18(Carbamidomethyl / 57.0215); C20(Carbamidomethyl / 57.0215); C29(Carbamidomethyl / 57.0215); C37(Carbamidomethyl / 57.0215); C42(Carbamidomethyl / 57.0215)	HCD	17.98	4849.13	4849.11	4	1213.29	1213.29
EGF2	70	K.NAGT[+146.05791]C[+57.02146]HVVDHGGTVDYAC[+57.02146]SC[+57.02146]PLGFSGPLC[+57.02146]LTPLDNAC[+57.02146]LANPC[+57.02146]R.N	T4(OGlycan / 146.0579)	K.NAGTCHVVDHGGTVDYACSCPLGFSGPLCLTPLDNACLANPCR.N	NAGTCHVVDHGGTVDYACSCPLGFSGPLCLTPLDNACLANPCR,KN,4@146.05791,5@57.02146,18@57.02146,20@57.02146,29@57.02146,37@57.02146,42@57.02146	Fuc(1)	24.1824	826.7	controllerType=0 controllerNumber=1 scan=9598	1.9e-14	2.1e-14	0	0	0	0	4.2e-15	4.6e-15	13.73	826.7	6.6	2.45		4850.13	4850.12	Specific	4	18.8	>sp|Q01705|NOTC1_MOUSE Neurogenic locus notch homolog protein 1 OS=Mus musculus GN=Notch1 PE=1 SV=3	1	10867	C5(Carbamidomethyl / 57.0215); C18(Carbamidomethyl / 57.0215); C20(Carbamidomethyl / 57.0215); C29(Carbamidomethyl / 57.0215); C37(Carbamidomethyl / 57.0215); C42(Carbamidomethyl / 57.0215)	HCD	13.29	4849.12	4849.11	4	1213.29	1213.29
EGF2	70	K.NAGTC[+57.02146]HVVDHGGTVDYAC[+57.02146]S[+146.05791]C[+57.02146]PLGFSGPLC[+57.02146]LTPLDNAC[+57.02146]LANPC[+57.02146]R.N	S19(OGlycan / 146.0579)	K.NAGTCHVVDHGGTVDYACSCPLGFSGPLCLTPLDNACLANPCR.N	NAGTCHVVDHGGTVDYACSCPLGFSGPLCLTPLDNACLANPCR,KN,5@57.02146,18@57.02146,19@146.05791,20@57.02146,29@57.02146,37@57.02146,42@57.02146	Fuc(1)	23.9311	669.7	controllerType=0 controllerNumber=1 scan=9492	2.8e-11	3e-11	0	0	0	0	3.8e-12	4.2e-12	10.56	669.7	0	0.74		4850.12	4850.12	Specific	19	18.9	>sp|Q01705|NOTC1_MOUSE Neurogenic locus notch homolog protein 1 OS=Mus musculus GN=Notch1 PE=1 SV=3	1	10743	C5(Carbamidomethyl / 57.0215); C18(Carbamidomethyl / 57.0215); C20(Carbamidomethyl / 57.0215); C29(Carbamidomethyl / 57.0215); C37(Carbamidomethyl / 57.0215); C42(Carbamidomethyl / 57.0215)	HCD	10.12	4849.12	4849.11	4	1213.29	1213.29
EGF2	70	K.NAGTC[+57.02146]HVVDHGGTVDYAC[+57.02146]S[+146.05791]C[+57.02146]PLGFSGPLC[+57.02146]LTPLDNAC[+57.02146]LANPC[+57.02146]R.N	S19(OGlycan / 146.0579)	K.NAGTCHVVDHGGTVDYACSCPLGFSGPLCLTPLDNACLANPCR.N	NAGTCHVVDHGGTVDYACSCPLGFSGPLCLTPLDNACLANPCR,KN,5@57.02146,18@57.02146,19@146.05791,20@57.02146,29@57.02146,37@57.02146,42@57.02146	Fuc(1)	24.3026	411	controllerType=0 controllerNumber=1 scan=9649	3.7e-07	4e-07	0	0	0	0	2.3e-08	2.5e-08	6.43	411	0	6.37		4850.15	4850.12	Specific	19	16.1	>sp|Q01705|NOTC1_MOUSE Neurogenic locus notch homolog protein 1 OS=Mus musculus GN=Notch1 PE=1 SV=3	1	10928	C5(Carbamidomethyl / 57.0215); C18(Carbamidomethyl / 57.0215); C20(Carbamidomethyl / 57.0215); C29(Carbamidomethyl / 57.0215); C37(Carbamidomethyl / 57.0215); C42(Carbamidomethyl / 57.0215)	HCD	6.46	4849.14	4849.11	4	1213.29	1213.29
EGF3	113	R.NGGTC[+57.02146]DLLT[+146.05791]LTEYK.C	T9(OGlycan / 146.0579)	R.NGGTCDLLTLTEYK.C	NGGTCDLLTLTEYK,RC,5@57.02146,9@146.05791	Fuc(1)	22.142	796.6	controllerType=0 controllerNumber=1 scan=8757	3.9e-14	4.2e-14	0	0	0	0	7.6e-15	8.3e-15	13.41	796.6	0	0.61		1730.82	1730.82	Specific	9	21.2	>sp|Q01705|NOTC1_MOUSE Neurogenic locus notch homolog protein 1 OS=Mus musculus GN=Notch1 PE=1 SV=3	1	9944	C5(Carbamidomethyl / 57.0215)	HCD	12.97	1729.81	1729.81	2	865.912	865.911	31662529
EGF3	113	R.NGGTC[+57.02146]DLLTLT[+146.05791]EYK.C	T11(OGlycan / 146.0579)	R.NGGTCDLLTLTEYK.C	NGGTCDLLTLTEYK,RC,5@57.02146,11@146.05791	Fuc(1)	22.0391	780.3	controllerType=0 controllerNumber=1 scan=8714	3.9e-14	4.2e-14	0	0	0	0	6.5e-15	7.2e-15	13.41	780.3	8.7	0.25		1730.82	1730.82	Specific	11	17.9	>sp|Q01705|NOTC1_MOUSE Neurogenic locus notch homolog protein 1 OS=Mus musculus GN=Notch1 PE=1 SV=3	1	9899	C5(Carbamidomethyl / 57.0215)	HCD	12.97	1729.81	1729.81	2	865.912	865.911
EGF3	113	R.NGGTC[+57.02146]DLLT[+146.05791]LTEYK.C	T9(OGlycan / 146.0579)	R.NGGTCDLLTLTEYK.C	NGGTCDLLTLTEYK,RC,5@57.02146,9@146.05791	Fuc(1)	22.2477	567.3	controllerType=0 controllerNumber=1 scan=8796	2e-10	2.2e-10	0	0	0	0	1.8e-11	2e-11	9.7	567.3	0	1.66		1730.82	1730.82	Specific	9	20.6	>sp|Q01705|NOTC1_MOUSE Neurogenic locus notch homolog protein 1 OS=Mus musculus GN=Notch1 PE=1 SV=3	1	9980	C5(Carbamidomethyl / 57.0215)	HCD	9.26	1729.81	1729.81	2	865.913	865.911
EGF3	113	R.NGGTC[+57.02146]DLLT[+146.05791]LTEYK.C	T9(OGlycan / 146.0579)	R.NGGTCDLLTLTEYK.C	NGGTCDLLTLTEYK,RC,5@57.02146,9@146.05791	Fuc(1)	22.3546	514.9	controllerType=0 controllerNumber=1 scan=8839	2.4e-09	2.7e-09	0	0	0	0	5e-10	5.5e-10	8.61	514.9	0	1.1		1730.82	1730.82	Specific	9	19.3	>sp|Q01705|NOTC1_MOUSE Neurogenic locus notch homolog protein 1 OS=Mus musculus GN=Notch1 PE=1 SV=3	1	10019	C5(Carbamidomethyl / 57.0215)	HCD	8.17	1729.81	1729.81	2	865.912	865.911
EGF3	113	R.NGGT[+146.05791]C[+57.02146]DLLTLTEYK.C	T4(OGlycan / 146.0579)	R.NGGTCDLLTLTEYK.C	NGGTCDLLTLTEYK,RC,4@146.05791,5@57.02146	Fuc(1)	21.9177	463.2	controllerType=0 controllerNumber=1 scan=8663	8.6e-09	9.4e-09	0	0	0	0	1.3e-09	1.4e-09	8.07	463.2	6.4	-0.52		1730.81	1730.82	Specific	4	18.2	>sp|Q01705|NOTC1_MOUSE Neurogenic locus notch homolog protein 1 OS=Mus musculus GN=Notch1 PE=1 SV=3	1	9840	C5(Carbamidomethyl / 57.0215)	HCD	7.63	1729.81	1729.81	2	865.911	865.911
EGF3	113	R.NGGT[+146.05791]C[+57.02146]DLLTLTEYK.C	T4(OGlycan / 146.0579)	R.NGGTCDLLTLTEYK.C	NGGTCDLLTLTEYK,RC,4@146.05791,5@57.02146	Fuc(1)	22.5184	375.2	controllerType=0 controllerNumber=1 scan=8909	1.6e-08	1.8e-08	0	0	0	0	2.1e-09	2.3e-09	7.79	375.2	6.4	5.05		1730.82	1730.82	Specific	4	16	>sp|Q01705|NOTC1_MOUSE Neurogenic locus notch homolog protein 1 OS=Mus musculus GN=Notch1 PE=1 SV=3	1	10092	C5(Carbamidomethyl / 57.0215)	HCD	7.35	1729.82	1729.81	2	865.916	865.911
EGF3	113	R.NGGTC[+57.02146]DLLTLTEYK.C		R.NGGTCDLLTLTEYK.C	NGGTCDLLTLTEYK,RC,5@57.02146		24.3759	242.9	controllerType=0 controllerNumber=1 scan=9680	1.7e-05	1.9e-05	0	0	0	0	6.6e-07	7.3e-07	4.76	242.9	242.9	1.69		1584.76	1584.76	Specific		10.5	>sp|Q01705|NOTC1_MOUSE Neurogenic locus notch homolog protein 1 OS=Mus musculus GN=Notch1 PE=1 SV=3	1	10963	C5(Carbamidomethyl / 57.0215)	HCD	5.17	1583.75	1583.75	2	792.884	792.882
	137	K.SC[+57.02146]QQADPC[+57.02146]AS[+426.13734]NPC[+57.02146]ANGGQC[+57.02146]LPFESSYIC[+57.02146]R.C	S10(OGlycan / 426.1373)	K.SCQQADPCASNPCANGGQCLPFESSYICR.C	SCQQADPCASNPCANGGQCLPFESSYICR,KC,2@57.02146,8@57.02146,10@426.13734,13@57.02146,19@57.02146,28@57.02146	Hex(1)Pent(2)	21.247	854.3	controllerType=0 controllerNumber=1 scan=8388	1.1e-14	1.2e-14	0	0	0	0	3.3e-15	3.6e-15	13.96	854.3	0.6	0.77		3760.48	3760.48	Specific	10	26	>sp|Q01705|NOTC1_MOUSE Neurogenic locus notch homolog protein 1 OS=Mus musculus GN=Notch1 PE=1 SV=3	1	9554	C2(Carbamidomethyl / 57.0215); C8(Carbamidomethyl / 57.0215); C13(Carbamidomethyl / 57.0215); C19(Carbamidomethyl / 57.0215); C28(Carbamidomethyl / 57.0215)	HCD	13.52	3759.48	3759.47	3	1254.17	1254.17
	137	K.SC[+57.02146]QQADPC[+57.02146]AS[+426.13734]NPC[+57.02146]ANGGQC[+57.02146]LPFESSYIC[+57.02146]R.C	S10(OGlycan / 426.1373)	K.SCQQADPCASNPCANGGQCLPFESSYICR.C	SCQQADPCASNPCANGGQCLPFESSYICR,KC,2@57.02146,8@57.02146,10@426.13734,13@57.02146,19@57.02146,28@57.02146	Hex(1)Pent(2)	21.3839	705.1	controllerType=0 controllerNumber=1 scan=8446	1.1e-11	1.2e-11	0	0	0	0	1.3e-12	1.4e-12	10.96	705.1	2.4	0.25		3760.48	3760.48	Specific	10	24.6	>sp|Q01705|NOTC1_MOUSE Neurogenic locus notch homolog protein 1 OS=Mus musculus GN=Notch1 PE=1 SV=3	1	9618	C2(Carbamidomethyl / 57.0215); C8(Carbamidomethyl / 57.0215); C13(Carbamidomethyl / 57.0215); C19(Carbamidomethyl / 57.0215); C28(Carbamidomethyl / 57.0215)	HCD	10.52	3759.47	3759.47	3	1254.17	1254.17
	166	R.C[+57.02146]PPGFHGPTC[+57.02146]R.Q		R.CPPGFHGPTCR.Q	CPPGFHGPTCR,RQ,1@57.02146,10@57.02146		13.1443	149.4	controllerType=0 controllerNumber=1 scan=5000	0.00073	0.00079	0	0	0	0	2.2e-05	2.4e-05	3.14	149.4	149.4	2.37		1285.56	1285.56	Specific		7.8	>sp|Q01705|NOTC1_MOUSE Neurogenic locus notch homolog protein 1 OS=Mus musculus GN=Notch1 PE=1 SV=3	1	5632	C1(Carbamidomethyl / 57.0215); C10(Carbamidomethyl / 57.0215)	HCD	3.1	1284.55	1284.55	3	429.191	429.19
	166	R.C[+57.02146]PPGFHGPTC[+57.02146]R.Q		R.CPPGFHGPTCR.Q	CPPGFHGPTCR,RQ,1@57.02146,10@57.02146		14.7381	62.6	controllerType=0 controllerNumber=1 scan=5665	0.045	0.049	0.01	0.01	0	0	0.01	0.011	1.35	62.6	62.6	-0.62		1285.56	1285.56	Specific		4.7	>sp|Q01705|NOTC1_MOUSE Neurogenic locus notch homolog protein 1 OS=Mus musculus GN=Notch1 PE=1 SV=3	1	6384	C1(Carbamidomethyl / 57.0215); C10(Carbamidomethyl / 57.0215)	HCD	1.31	1284.55	1284.55	3	429.19	429.19
	177	R.QDVNEC[+57.02146]SQNPGLC[+57.02146]R.H		R.QDVNECSQNPGLCR.H	QDVNECSQNPGLCR,RH,6@57.02146,13@57.02146		14.5244	803	controllerType=0 controllerNumber=1 scan=5574	9.9e-15	1.1e-14	0	0	0	0	2.6e-15	2.9e-15	14	803	803	-0.09		1676.71	1676.71	Specific		17	>sp|Q01705|NOTC1_MOUSE Neurogenic locus notch homolog protein 1 OS=Mus musculus GN=Notch1 PE=1 SV=3	1	6277	C6(Carbamidomethyl / 57.0215); C13(Carbamidomethyl / 57.0215)	HCD	13.96	1675.7	1675.7	2	838.859	838.859
	177	R.QDVNEC[+57.02146]SQNPGLC[+57.02146]R.H		R.QDVNECSQNPGLCR.H	QDVNECSQNPGLCR,RH,6@57.02146,13@57.02146		14.6351	695.9	controllerType=0 controllerNumber=1 scan=5621	3.9e-12	4.2e-12	0	0	0	0	4.6e-13	5e-13	11.41	695.9	695.9	0.27		1676.71	1676.71	Specific		16.8	>sp|Q01705|NOTC1_MOUSE Neurogenic locus notch homolog protein 1 OS=Mus musculus GN=Notch1 PE=1 SV=3	1	6330	C6(Carbamidomethyl / 57.0215); C13(Carbamidomethyl / 57.0215)	HCD	11.37	1675.7	1675.7	2	838.86	838.859
	177	R.QDVNEC[+57.02146]SQNPGLC[+57.02146]R.H		R.QDVNECSQNPGLCR.H	QDVNECSQNPGLCR,RH,6@57.02146,13@57.02146		14.4181	570.9	controllerType=0 controllerNumber=1 scan=5529	2e-10	2.2e-10	0	0	0	0	1.6e-11	1.7e-11	9.7	570.9	570.9	2.16		1676.72	1676.71	Specific		15.7	>sp|Q01705|NOTC1_MOUSE Neurogenic locus notch homolog protein 1 OS=Mus musculus GN=Notch1 PE=1 SV=3	1	6230	C6(Carbamidomethyl / 57.0215); C13(Carbamidomethyl / 57.0215)	HCD	9.66	1675.71	1675.7	2	838.861	838.859
	177	R.QDVNEC[+57.02146]SQNPGLC[+57.02146]R.H		R.QDVNECSQNPGLCR.H	QDVNECSQNPGLCR,RH,6@57.02146,13@57.02146		14.7743	398.3	controllerType=0 controllerNumber=1 scan=5680	9.5e-09	1e-08	0	0	0	0	1.4e-09	1.5e-09	8.02	398.3	398.3	1.14		1676.71	1676.71	Specific		14	>sp|Q01705|NOTC1_MOUSE Neurogenic locus notch homolog protein 1 OS=Mus musculus GN=Notch1 PE=1 SV=3	1	6401	C6(Carbamidomethyl / 57.0215); C13(Carbamidomethyl / 57.0215)	HCD	7.98	1675.71	1675.7	2	838.86	838.859
	177	R.QDVNEC[+57.02146]SQNPGLC[+57.02146]R.H		R.QDVNECSQNPGLCR.H	QDVNECSQNPGLCR,RH,6@57.02146,13@57.02146		14.4414	337.8	controllerType=0 controllerNumber=1 scan=5539	5.2e-05	5.7e-05	0	0	0	0	1.2e-06	1.3e-06	4.29	337.8	337.8	0.7		1676.71	1676.71	Specific		9.4	>sp|Q01705|NOTC1_MOUSE Neurogenic locus notch homolog protein 1 OS=Mus musculus GN=Notch1 PE=1 SV=3	1	6241	C6(Carbamidomethyl / 57.0215); C13(Carbamidomethyl / 57.0215)	HCD	4.37	1675.71	1675.7	3	559.576	559.575
	177	R.QDVNEC[+57.02146]SQNPGLC[+57.02146]R.H		R.QDVNECSQNPGLCR.H	QDVNECSQNPGLCR,RH,6@57.02146,13@57.02146		14.5708	132.1	controllerType=0 controllerNumber=1 scan=5594	0.0026	0.0029	0	0	0	0	6.1e-05	6.6e-05	2.58	132.1	132.1	3.1		1676.72	1676.71	Specific		9.5	>sp|Q01705|NOTC1_MOUSE Neurogenic locus notch homolog protein 1 OS=Mus musculus GN=Notch1 PE=1 SV=3	1	6300	C6(Carbamidomethyl / 57.0215); C13(Carbamidomethyl / 57.0215)	HCD	2.54	1675.71	1675.7	3	559.577	559.575
	177	R.QDVNEC[+57.02146]SQNPGLC[+57.02146]R.H		R.QDVNECSQNPGLCR.H	QDVNECSQNPGLCR,RH,6@57.02146,13@57.02146		14.9512	57.3	controllerType=0 controllerNumber=1 scan=5755	0.01	0.011	0	0	0	0	0.00027	0.00029	1.98	57.3	57.3	-0.53		1676.71	1676.71	Specific		8.1	>sp|Q01705|NOTC1_MOUSE Neurogenic locus notch homolog protein 1 OS=Mus musculus GN=Notch1 PE=1 SV=3	1	6483	C6(Carbamidomethyl / 57.0215); C13(Carbamidomethyl / 57.0215)	HCD	1.94	1675.7	1675.7	2	838.859	838.859
EGF5	191	R.HGGT[+203.07937]C[+57.02146]HNEIGSYR.C	T4(OGlycan / 203.0794)	R.HGGTCHNEIGSYR.C	HGGTCHNEIGSYR,RC,4@203.07937,5@57.02146	HexNAc(1)	11.6172	81	controllerType=0 controllerNumber=1 scan=4363	0.014	0.016	0	0	0	0	0.00047	0.00052	1.84	81	10.4	3.11		1690.73	1690.72	Specific	4	6.6	>sp|Q01705|NOTC1_MOUSE Neurogenic locus notch homolog protein 1 OS=Mus musculus GN=Notch1 PE=1 SV=3	1	4880	C5(Carbamidomethyl / 57.0215)	HCD	1.48	1689.72	1689.72	3	564.248	564.246	2172876
EGF5	191	R.HGGTC[+57.02146]HNEIGS[+146.05791]YR.C	S11(OGlycan / 146.0579)	R.HGGTCHNEIGSYR.C	HGGTCHNEIGSYR,RC,5@57.02146,11@146.05791	Fuc(1)	10.6551	684.7	controllerType=0 controllerNumber=1 scan=3965	1.5e-11	1.6e-11	0	0	0	0	1.9e-12	2.1e-12	10.83	684.7	19.7	4.81		1633.71	1633.7	Specific	11	14.5	>sp|Q01705|NOTC1_MOUSE Neurogenic locus notch homolog protein 1 OS=Mus musculus GN=Notch1 PE=1 SV=3	1	4430	C5(Carbamidomethyl / 57.0215)	HCD	10.39	1632.7	1632.69	3	545.242	545.239	588299
EGF5	191	R.HGGTC[+57.02146]HNEIGS[+146.05791]YR.C	S11(OGlycan / 146.0579)	R.HGGTCHNEIGSYR.C	HGGTCHNEIGSYR,RC,5@57.02146,11@146.05791	Fuc(1)	10.5417	605.4	controllerType=0 controllerNumber=1 scan=3919	1.2e-10	1.3e-10	0	0	0	0	9.7e-12	1.1e-11	9.93	605.4	17.1	3.69		1633.71	1633.7	Specific	11	15.6	>sp|Q01705|NOTC1_MOUSE Neurogenic locus notch homolog protein 1 OS=Mus musculus GN=Notch1 PE=1 SV=3	1	4374	C5(Carbamidomethyl / 57.0215)	HCD	9.49	1632.7	1632.69	3	545.241	545.239
EGF5	191	R.HGGTC[+57.02146]HNEIGS[+146.05791]YR.C	S11(OGlycan / 146.0579)	R.HGGTCHNEIGSYR.C	HGGTCHNEIGSYR,RC,5@57.02146,11@146.05791	Fuc(1)	10.4181	520.2	controllerType=0 controllerNumber=1 scan=3869	5.4e-09	6e-09	0	0	0	0	8.9e-10	9.7e-10	8.26	520.2	17.1	4.14		1633.71	1633.7	Specific	11	15.1	>sp|Q01705|NOTC1_MOUSE Neurogenic locus notch homolog protein 1 OS=Mus musculus GN=Notch1 PE=1 SV=3	1	4315	C5(Carbamidomethyl / 57.0215)	HCD	7.82	1632.7	1632.69	3	545.241	545.239
EGF5	191	R.HGGTC[+57.02146]HNEIGS[+146.05791]YR.C	S11(OGlycan / 146.0579)	R.HGGTCHNEIGSYR.C	HGGTCHNEIGSYR,RC,5@57.02146,11@146.05791	Fuc(1)	10.9772	503.7	controllerType=0 controllerNumber=1 scan=4097	3.7e-09	4e-09	0	0	0	0	6.9e-10	7.5e-10	8.43	503.7	7.1	3.01		1633.71	1633.7	Specific	11	15.6	>sp|Q01705|NOTC1_MOUSE Neurogenic locus notch homolog protein 1 OS=Mus musculus GN=Notch1 PE=1 SV=3	1	4580	C5(Carbamidomethyl / 57.0215)	HCD	7.99	1632.7	1632.69	3	545.241	545.239
EGF5	191	R.HGGTC[+57.02146]HNEIGS[+146.05791]YR.C	S11(OGlycan / 146.0579)	R.HGGTCHNEIGSYR.C	HGGTCHNEIGSYR,RC,5@57.02146,11@146.05791	Fuc(1)	11.35	305.6	controllerType=0 controllerNumber=1 scan=4253	5.8e-07	6.3e-07	0	0	0	0	3.4e-08	3.7e-08	6.24	305.6	0.5	3.46		1633.71	1633.7	Specific	11	12.1	>sp|Q01705|NOTC1_MOUSE Neurogenic locus notch homolog protein 1 OS=Mus musculus GN=Notch1 PE=1 SV=3	1	4757	C5(Carbamidomethyl / 57.0215)	HCD	5.8	1632.7	1632.69	3	545.241	545.239
EGF5	191	R.HGGT[+146.05791]C[+57.02146]HNEIGSYR.C	T4(OGlycan / 146.0579)	R.HGGTCHNEIGSYR.C	HGGTCHNEIGSYR,RC,4@146.05791,5@57.02146	Fuc(1)	10.1866	271	controllerType=0 controllerNumber=1 scan=3779	4.2e-06	4.6e-06	0	0	0	0	2.3e-07	2.5e-07	5.37	271	10.4	4.36		1633.71	1633.7	Specific	4	12.2	>sp|Q01705|NOTC1_MOUSE Neurogenic locus notch homolog protein 1 OS=Mus musculus GN=Notch1 PE=1 SV=3	1	4207	C5(Carbamidomethyl / 57.0215)	HCD	4.93	1632.7	1632.69	3	545.241	545.239
EGF5	191	R.HGGT[+146.05791]C[+57.02146]HNEIGSYR.C	T4(OGlycan / 146.0579)	R.HGGTCHNEIGSYR.C	HGGTCHNEIGSYR,RC,4@146.05791,5@57.02146	Fuc(1)	11.4678	208.2	controllerType=0 controllerNumber=1 scan=4302	0.00021	0.00023	0	0	0	0	4e-06	4.3e-06	3.68	208.2	10.4	5.03		1633.71	1633.7	Specific	4	10.6	>sp|Q01705|NOTC1_MOUSE Neurogenic locus notch homolog protein 1 OS=Mus musculus GN=Notch1 PE=1 SV=3	1	4814	C5(Carbamidomethyl / 57.0215)	HCD	3.25	1632.7	1632.69	3	545.242	545.239
EGF5	191	R.HGGT[+146.05791]C[+57.02146]HNEIGSYR.C	T4(OGlycan / 146.0579)	R.HGGTCHNEIGSYR.C	HGGTCHNEIGSYR,RC,4@146.05791,5@57.02146	Fuc(1)	11.1043	186.9	controllerType=0 controllerNumber=1 scan=4150	0.0013	0.0015	0	0	0	0	4.1e-05	4.4e-05	2.87	186.9	10.4	6.38		1633.71	1633.7	Specific	4	11.2	>sp|Q01705|NOTC1_MOUSE Neurogenic locus notch homolog protein 1 OS=Mus musculus GN=Notch1 PE=1 SV=3	1	4642	C5(Carbamidomethyl / 57.0215)	HCD	2.44	1632.71	1632.69	3	545.242	545.239
EGF5	191	R.HGGT[+146.05791]C[+57.02146]HNEIGSYR.C	T4(OGlycan / 146.0579)	R.HGGTCHNEIGSYR.C	HGGTCHNEIGSYR,RC,4@146.05791,5@57.02146	Fuc(1)	11.5808	167.9	controllerType=0 controllerNumber=1 scan=4349	0.001	0.0011	0	0	0	0	3.2e-05	3.5e-05	3	167.9	10.4	5.7		1633.71	1633.7	Specific	4	9.9	>sp|Q01705|NOTC1_MOUSE Neurogenic locus notch homolog protein 1 OS=Mus musculus GN=Notch1 PE=1 SV=3	1	4863	C5(Carbamidomethyl / 57.0215)	HCD	2.56	1632.7	1632.69	3	545.242	545.239
EGF5	191	R.HGGT[+146.05791]C[+57.02146]HNEIGSYR.C	T4(OGlycan / 146.0579)	R.HGGTCHNEIGSYR.C	HGGTCHNEIGSYR,RC,4@146.05791,5@57.02146	Fuc(1)	11.2375	79.2	controllerType=0 controllerNumber=1 scan=4206	0.0091	0.01	0	0	0	0	0.00023	0.00025	2.04	79.2	10.4	1		1633.7	1633.7	Specific	4	8.1	>sp|Q01705|NOTC1_MOUSE Neurogenic locus notch homolog protein 1 OS=Mus musculus GN=Notch1 PE=1 SV=3	1	4705	C5(Carbamidomethyl / 57.0215)	HCD	1.65	1632.7	1632.69	3	545.24	545.239
EGF5	191	R.HGGT[+146.05791]C[+57.02146]HNEIGSYR.C	T4(OGlycan / 146.0579)	R.HGGTCHNEIGSYR.C	HGGTCHNEIGSYR,RC,4@146.05791,5@57.02146	Fuc(1)	12.1581	64.3	controllerType=0 controllerNumber=1 scan=4585	0.008	0.0087	0	0	0	0	0.0002	0.00021	2.1	64.3	10.4	2.12		1633.71	1633.7	Specific	4	7.9	>sp|Q01705|NOTC1_MOUSE Neurogenic locus notch homolog protein 1 OS=Mus musculus GN=Notch1 PE=1 SV=3	1	5124	C5(Carbamidomethyl / 57.0215)	HCD	1.7	1632.7	1632.69	3	545.24	545.239
EGF6	208	R.ATHTGPHC[+57.02146]ELPYVPC[+57.02146]S[+818.28044]PSPC[+57.02146]QNGGTC[+57.02146]RPTGDTTHEC[+57.02146]AC[+57.02146]LPGFAGQNC[+57.02146]EENVDDC[+57.02146]PGNNC[+57.02146]K.N	S16(OGlycan / 818.2804)	R.ATHTGPHCELPYVPCSPSPCQNGGTCRPTGDTTHECACLPGFAGQNCEENVDDCPGNNCK.N	ATHTGPHCELPYVPCSPSPCQNGGTCRPTGDTTHECACLPGFAGQNCEENVDDCPGNNCK,RN,8@57.02146,15@57.02146,16@818.28044,20@57.02146,26@57.02146,36@57.02146,38@57.02146,47@57.02146,54@57.02146,59@57.02146	HexNAc(1)Hex(1)Fuc(1)NeuGc(1)	20.2533	55.7	controllerType=0 controllerNumber=1 scan=7980	0.00051	0.00056	0	0	0	0	1.7e-05	1.9e-05	3.29	55.7	0	3.91		7564.03	7564	Specific	16	12.4	>sp|Q01705|NOTC1_MOUSE Neurogenic locus notch homolog protein 1 OS=Mus musculus GN=Notch1 PE=1 SV=3	1	9094	C8(Carbamidomethyl / 57.0215); C15(Carbamidomethyl / 57.0215); C20(Carbamidomethyl / 57.0215); C26(Carbamidomethyl / 57.0215); C36(Carbamidomethyl / 57.0215); C38(Carbamidomethyl / 57.0215); C47(Carbamidomethyl / 57.0215); C54(Carbamidomethyl / 57.0215); C59(Carbamidomethyl / 57.0215)	HCD	2.85	7563.02	7562.99	6	1261.51	1261.51	68747
EGF6	208	R.ATHTGPHC[+57.02146]ELPYVPC[+57.02146]S[+818.28044]PSPC[+57.02146]QNGGTC[+57.02146]RPTGDTTHEC[+57.02146]AC[+57.02146]LPGFAGQNC[+57.02146]EENVDDC[+57.02146]PGNNC[+57.02146]K.N	S16(OGlycan / 818.2804)	R.ATHTGPHCELPYVPCSPSPCQNGGTCRPTGDTTHECACLPGFAGQNCEENVDDCPGNNCK.N	ATHTGPHCELPYVPCSPSPCQNGGTCRPTGDTTHECACLPGFAGQNCEENVDDCPGNNCK,RN,8@57.02146,15@57.02146,16@818.28044,20@57.02146,26@57.02146,36@57.02146,38@57.02146,47@57.02146,54@57.02146,59@57.02146	HexNAc(1)Hex(1)Fuc(1)NeuGc(1)	20.1068	41.9	controllerType=0 controllerNumber=1 scan=7917	0.00037	0.00041	0	0	0	0	8.7e-06	9.5e-06	3.43	41.9	0	0.82	1	7565.01	7564	Specific	16	12.2	>sp|Q01705|NOTC1_MOUSE Neurogenic locus notch homolog protein 1 OS=Mus musculus GN=Notch1 PE=1 SV=3	1	9014	C8(Carbamidomethyl / 57.0215); C15(Carbamidomethyl / 57.0215); C20(Carbamidomethyl / 57.0215); C26(Carbamidomethyl / 57.0215); C36(Carbamidomethyl / 57.0215); C38(Carbamidomethyl / 57.0215); C47(Carbamidomethyl / 57.0215); C54(Carbamidomethyl / 57.0215); C59(Carbamidomethyl / 57.0215)	HCD	2.99	7564	7562.99	6	1261.67	1261.51
EGF6	208	R.ATHTGPHC[+57.02146]ELPYVPC[+57.02146]SPSPC[+57.02146]QNGGTC[+57.02146]RPTGDTT[+146.05791]HEC[+57.02146]AC[+57.02146]LPGFAGQNC[+57.02146]EENVDDC[+57.02146]PGNNC[+57.02146]K.N	T33(OGlycan / 146.0579)	R.ATHTGPHCELPYVPCSPSPCQNGGTCRPTGDTTHECACLPGFAGQNCEENVDDCPGNNCK.N	ATHTGPHCELPYVPCSPSPCQNGGTCRPTGDTTHECACLPGFAGQNCEENVDDCPGNNCK,RN,8@57.02146,15@57.02146,20@57.02146,26@57.02146,33@146.05791,36@57.02146,38@57.02146,47@57.02146,54@57.02146,59@57.02146	Fuc(1)	20.0396	54.4	controllerType=0 controllerNumber=1 scan=7889	0.00025	0.00028	0	0	0	0	5.9e-06	6.5e-06	3.6	54.4	0	3		6891.8	6891.78	Specific	33	12	>sp|Q01705|NOTC1_MOUSE Neurogenic locus notch homolog protein 1 OS=Mus musculus GN=Notch1 PE=1 SV=3	1	8979	C8(Carbamidomethyl / 57.0215); C15(Carbamidomethyl / 57.0215); C20(Carbamidomethyl / 57.0215); C26(Carbamidomethyl / 57.0215); C36(Carbamidomethyl / 57.0215); C38(Carbamidomethyl / 57.0215); C47(Carbamidomethyl / 57.0215); C54(Carbamidomethyl / 57.0215); C59(Carbamidomethyl / 57.0215)	HCD	3.16	6890.79	6890.77	6	1149.47	1149.47	42057
	268	K.NGGAC[+57.02146]VDGVNTYNC[+57.02146]R.C		K.NGGACVDGVNTYNCR.C	NGGACVDGVNTYNCR,KC,5@57.02146,14@57.02146		15.3822	673.7	controllerType=0 controllerNumber=1 scan=5938	2e-12	2.2e-12	0	0	0	0	1.9e-13	2.1e-13	11.7	673.7	673.7	1.81		1656.69	1656.69	Specific		14.9	>sp|Q01705|NOTC1_MOUSE Neurogenic locus notch homolog protein 1 OS=Mus musculus GN=Notch1 PE=1 SV=3	1	6707	C5(Carbamidomethyl / 57.0215); C14(Carbamidomethyl / 57.0215)	HCD	11.66	1655.68	1655.68	2	828.848	828.846
	268	K.NGGAC[+57.02146]VDGVNTYNC[+57.02146]R.C		K.NGGACVDGVNTYNCR.C	NGGACVDGVNTYNCR,KC,5@57.02146,14@57.02146		15.2673	546.7	controllerType=0 controllerNumber=1 scan=5889	4.6e-09	5e-09	0	0	0	0	8.3e-10	9.1e-10	8.34	546.7	546.7	-0.41		1656.68	1656.69	Specific		14.3	>sp|Q01705|NOTC1_MOUSE Neurogenic locus notch homolog protein 1 OS=Mus musculus GN=Notch1 PE=1 SV=3	1	6650	C5(Carbamidomethyl / 57.0215); C14(Carbamidomethyl / 57.0215)	HCD	8.3	1655.68	1655.68	2	828.846	828.846
	268	K.NGGAC[+57.02146]VDGVNTYNC[+57.02146]R.C		K.NGGACVDGVNTYNCR.C	NGGACVDGVNTYNCR,KC,5@57.02146,14@57.02146		15.6712	344.6	controllerType=0 controllerNumber=1 scan=6061	9.3e-07	1e-06	0	0	0	0	5.7e-08	6.3e-08	6.03	344.6	344.6	-2.03		1656.68	1656.69	Specific		13.5	>sp|Q01705|NOTC1_MOUSE Neurogenic locus notch homolog protein 1 OS=Mus musculus GN=Notch1 PE=1 SV=3	1	6848	C5(Carbamidomethyl / 57.0215); C14(Carbamidomethyl / 57.0215)	HCD	5.99	1655.67	1655.68	2	828.845	828.846
	354	R.VASFYC[+57.02146]EC[+57.02146]PHGR.T		R.VASFYCECPHGR.T	VASFYCECPHGR,RT,6@57.02146,8@57.02146		14.782	774.3	controllerType=0 controllerNumber=1 scan=5683	9.4e-15	1e-14	0	0	0	0	2e-15	2.2e-15	14.03	774.3	774.3	2.06		1482.63	1482.63	Specific		15.7	>sp|Q01705|NOTC1_MOUSE Neurogenic locus notch homolog protein 1 OS=Mus musculus GN=Notch1 PE=1 SV=3	1	6403	C6(Carbamidomethyl / 57.0215); C8(Carbamidomethyl / 57.0215)	HCD	13.99	1481.62	1481.62	3	494.881	494.88
	354	R.VASFYC[+57.02146]EC[+57.02146]PHGR.T		R.VASFYCECPHGR.T	VASFYCECPHGR,RT,6@57.02146,8@57.02146		14.9096	760.9	controllerType=0 controllerNumber=1 scan=5737	9.4e-15	1e-14	0	0	0	0	2.3e-15	2.5e-15	14.03	760.9	760.9	1.38		1482.63	1482.63	Specific		14.9	>sp|Q01705|NOTC1_MOUSE Neurogenic locus notch homolog protein 1 OS=Mus musculus GN=Notch1 PE=1 SV=3	1	6464	C6(Carbamidomethyl / 57.0215); C8(Carbamidomethyl / 57.0215)	HCD	13.99	1481.62	1481.62	3	494.881	494.88
	354	R.VASFYC[+57.02146]EC[+57.02146]PHGR.T		R.VASFYCECPHGR.T	VASFYCECPHGR,RT,6@57.02146,8@57.02146		15.0323	729	controllerType=0 controllerNumber=1 scan=5789	9.4e-14	1e-13	0	0	0	0	1.6e-14	1.8e-14	13.03	729	729	2.3		1482.63	1482.63	Specific		16.1	>sp|Q01705|NOTC1_MOUSE Neurogenic locus notch homolog protein 1 OS=Mus musculus GN=Notch1 PE=1 SV=3	1	6528	C6(Carbamidomethyl / 57.0215); C8(Carbamidomethyl / 57.0215)	HCD	12.99	1481.62	1481.62	3	494.881	494.88
	354	R.VASFYC[+57.02146]EC[+57.02146]PHGR.T		R.VASFYCECPHGR.T	VASFYCECPHGR,RT,6@57.02146,8@57.02146		14.6608	722.4	controllerType=0 controllerNumber=1 scan=5632	9.4e-14	1e-13	0	0	0	0	1.4e-14	1.5e-14	13.03	722.4	722.4	2.06		1482.63	1482.63	Specific		14.7	>sp|Q01705|NOTC1_MOUSE Neurogenic locus notch homolog protein 1 OS=Mus musculus GN=Notch1 PE=1 SV=3	1	6340	C6(Carbamidomethyl / 57.0215); C8(Carbamidomethyl / 57.0215)	HCD	12.99	1481.62	1481.62	3	494.881	494.88
	354	R.VASFYC[+57.02146]EC[+57.02146]PHGR.T		R.VASFYCECPHGR.T	VASFYCECPHGR,RT,6@57.02146,8@57.02146		14.7656	538.5	controllerType=0 controllerNumber=1 scan=5676	2e-09	2.2e-09	0	0	0	0	3.8e-10	4.2e-10	8.69	538.5	538.5	1.43		1482.63	1482.63	Specific		17.7	>sp|Q01705|NOTC1_MOUSE Neurogenic locus notch homolog protein 1 OS=Mus musculus GN=Notch1 PE=1 SV=3	1	6394	C6(Carbamidomethyl / 57.0215); C8(Carbamidomethyl / 57.0215)	HCD	10.32	1481.62	1481.62	2	741.817	741.816
	354	R.VASFYC[+57.02146]EC[+57.02146]PHGR.T		R.VASFYCECPHGR.T	VASFYCECPHGR,RT,6@57.02146,8@57.02146		15.162	465.6	controllerType=0 controllerNumber=1 scan=5844	8.1e-10	8.9e-10	0	0	0	0	1.2e-10	1.3e-10	9.09	465.6	465.6	1.44		1482.63	1482.63	Specific		12	>sp|Q01705|NOTC1_MOUSE Neurogenic locus notch homolog protein 1 OS=Mus musculus GN=Notch1 PE=1 SV=3	1	6592	C6(Carbamidomethyl / 57.0215); C8(Carbamidomethyl / 57.0215)	HCD	9.33	1481.62	1481.62	3	494.881	494.88
	354	R.VASFYC[+57.02146]EC[+57.02146]PHGR.T		R.VASFYCECPHGR.T	VASFYCECPHGR,RT,6@57.02146,8@57.02146		15.292	364.4	controllerType=0 controllerNumber=1 scan=5900	9e-07	9.9e-07	0	0	0	0	4.9e-08	5.4e-08	6.04	364.4	364.4	2.61		1482.63	1482.63	Specific		10.9	>sp|Q01705|NOTC1_MOUSE Neurogenic locus notch homolog protein 1 OS=Mus musculus GN=Notch1 PE=1 SV=3	1	6663	C6(Carbamidomethyl / 57.0215); C8(Carbamidomethyl / 57.0215)	HCD	6.46	1481.62	1481.62	3	494.881	494.88
	396	K.AIC[+57.02146]TC[+57.02146]PSGYTGPAC[+57.02146]SQDVDEC[+57.02146]ALGANPC[+57.02146]EHAGK.C		K.AICTCPSGYTGPACSQDVDECALGANPCEHAGK.C	AICTCPSGYTGPACSQDVDECALGANPCEHAGK,KC,3@57.02146,5@57.02146,14@57.02146,21@57.02146,28@57.02146		19.091	1202.1	controllerType=0 controllerNumber=1 scan=7501	1.2e-22	1.3e-22	0	0	0	0	1.2e-22	1.3e-22	21.92	1202.1	1202.1	2.45		3553.46	3553.45	Specific		23.3	>sp|Q01705|NOTC1_MOUSE Neurogenic locus notch homolog protein 1 OS=Mus musculus GN=Notch1 PE=1 SV=3	1	8544	C3(Carbamidomethyl / 57.0215); C5(Carbamidomethyl / 57.0215); C14(Carbamidomethyl / 57.0215); C21(Carbamidomethyl / 57.0215); C28(Carbamidomethyl / 57.0215)	HCD	21.88	3552.46	3552.45	3	1185.16	1185.16
	396	K.AIC[+57.02146]TC[+57.02146]PSGYTGPAC[+57.02146]SQDVDEC[+57.02146]ALGANPC[+57.02146]EHAGK.C		K.AICTCPSGYTGPACSQDVDECALGANPCEHAGK.C	AICTCPSGYTGPACSQDVDECALGANPCEHAGK,KC,3@57.02146,5@57.02146,14@57.02146,21@57.02146,28@57.02146		18.9678	1125.1	controllerType=0 controllerNumber=1 scan=7449	1.2e-20	1.3e-20	0	0	0	0	6e-21	6.6e-21	19.92	1125.1	1125.1	2.45		3553.46	3553.45	Specific		21.5	>sp|Q01705|NOTC1_MOUSE Neurogenic locus notch homolog protein 1 OS=Mus musculus GN=Notch1 PE=1 SV=3	1	8481	C3(Carbamidomethyl / 57.0215); C5(Carbamidomethyl / 57.0215); C14(Carbamidomethyl / 57.0215); C21(Carbamidomethyl / 57.0215); C28(Carbamidomethyl / 57.0215)	HCD	19.88	3552.46	3552.45	3	1185.16	1185.16
	396	K.AIC[+57.02146]TC[+57.02146]PSGYTGPAC[+57.02146]SQDVDEC[+57.02146]ALGANPC[+57.02146]EHAGK.C		K.AICTCPSGYTGPACSQDVDECALGANPCEHAGK.C	AICTCPSGYTGPACSQDVDECALGANPCEHAGK,KC,3@57.02146,5@57.02146,14@57.02146,21@57.02146,28@57.02146		19.2286	928.6	controllerType=0 controllerNumber=1 scan=7560	1.8e-16	1.9e-16	0	0	0	0	6.4e-17	7e-17	15.76	928.6	928.6	0.7		3553.46	3553.45	Specific		23.1	>sp|Q01705|NOTC1_MOUSE Neurogenic locus notch homolog protein 1 OS=Mus musculus GN=Notch1 PE=1 SV=3	1	8614	C3(Carbamidomethyl / 57.0215); C5(Carbamidomethyl / 57.0215); C14(Carbamidomethyl / 57.0215); C21(Carbamidomethyl / 57.0215); C28(Carbamidomethyl / 57.0215)	HCD	15.72	3552.45	3552.45	3	1185.16	1185.16
	396	K.AIC[+57.02146]TC[+57.02146]PSGYTGPAC[+57.02146]SQDVDEC[+57.02146]ALGANPC[+57.02146]EHAGK.C		K.AICTCPSGYTGPACSQDVDECALGANPCEHAGK.C	AICTCPSGYTGPACSQDVDECALGANPCEHAGK,KC,3@57.02146,5@57.02146,14@57.02146,21@57.02146,28@57.02146		19.1814	396	controllerType=0 controllerNumber=1 scan=7540	1.5e-07	1.7e-07	0	0	0	0	1e-08	1.1e-08	6.82	396	396	2.46		3553.46	3553.45	Specific		13.8	>sp|Q01705|NOTC1_MOUSE Neurogenic locus notch homolog protein 1 OS=Mus musculus GN=Notch1 PE=1 SV=3	1	8592	C3(Carbamidomethyl / 57.0215); C5(Carbamidomethyl / 57.0215); C14(Carbamidomethyl / 57.0215); C21(Carbamidomethyl / 57.0215); C28(Carbamidomethyl / 57.0215)	HCD	7.23	3552.46	3552.45	4	889.121	889.119
	396	K.AIC[+57.02146]TC[+57.02146]PSGYTGPAC[+57.02146]SQDVDEC[+57.02146]ALGANPC[+57.02146]EHAGK.C		K.AICTCPSGYTGPACSQDVDECALGANPCEHAGK.C	AICTCPSGYTGPACSQDVDECALGANPCEHAGK,KC,3@57.02146,5@57.02146,14@57.02146,21@57.02146,28@57.02146		19.3648	381.3	controllerType=0 controllerNumber=1 scan=7618	4.3e-08	4.7e-08	0	0	0	0	3.6e-09	4e-09	7.36	381.3	381.3	0.7		3553.46	3553.45	Specific		15.7	>sp|Q01705|NOTC1_MOUSE Neurogenic locus notch homolog protein 1 OS=Mus musculus GN=Notch1 PE=1 SV=3	1	8688	C3(Carbamidomethyl / 57.0215); C5(Carbamidomethyl / 57.0215); C14(Carbamidomethyl / 57.0215); C21(Carbamidomethyl / 57.0215); C28(Carbamidomethyl / 57.0215)	HCD	7.78	3552.45	3552.45	3	1185.16	1185.16
	429	K.C[+57.02146]LNTLGSFEC[+57.02146]QC[+57.02146]LQGYTGPR.C		K.CLNTLGSFECQCLQGYTGPR.C	CLNTLGSFECQCLQGYTGPR,KC,1@57.02146,10@57.02146,12@57.02146		22.649	494.5	controllerType=0 controllerNumber=1 scan=8964	2.2e-08	2.4e-08	0	0	0	0	2.6e-09	2.8e-09	7.66	494.5	494.5	4.02		2361.05	2361.04	Specific		13.5	>sp|Q01705|NOTC1_MOUSE Neurogenic locus notch homolog protein 1 OS=Mus musculus GN=Notch1 PE=1 SV=3	1	10160	C1(Carbamidomethyl / 57.0215); C10(Carbamidomethyl / 57.0215); C12(Carbamidomethyl / 57.0215)	HCD	7.62	2360.04	2360.03	3	787.689	787.686
	509	K.INEFQC[+57.02146]QC[+57.02146]PK.G		K.INEFQCQCPK.G	INEFQCQCPK,KG,6@57.02146,8@57.02146		14.6824	619.2	controllerType=0 controllerNumber=1 scan=5641	1.8e-11	2e-11	0	0	0	0	2.2e-12	2.4e-12	10.74	605.8	605.8	0.89		1323.58	1323.58	Specific		12.2	>sp|Q01705|NOTC1_MOUSE Neurogenic locus notch homolog protein 1 OS=Mus musculus GN=Notch1 PE=1 SV=3	1	6352	C6(Carbamidomethyl / 57.0215); C8(Carbamidomethyl / 57.0215)	HCD	10.7	1322.58	1322.57	2	662.295	662.295
	509	K.INEFQC[+57.02146]QC[+57.02146]PK.G		K.INEFQCQCPK.G	INEFQCQCPK,KG,6@57.02146,8@57.02146		14.8005	600.7	controllerType=0 controllerNumber=1 scan=5691	9.4e-12	1e-11	0	0	0	0	1.1e-12	1.2e-12	11.03	600.7	600.7	2.09		1323.58	1323.58	Specific		15.1	>sp|Q01705|NOTC1_MOUSE Neurogenic locus notch homolog protein 1 OS=Mus musculus GN=Notch1 PE=1 SV=3	1	6411	C6(Carbamidomethyl / 57.0215); C8(Carbamidomethyl / 57.0215)	HCD	10.99	1322.58	1322.57	2	662.296	662.295
	509	K.INEFQC[+57.02146]QC[+57.02146]PK.G		K.INEFQCQCPK.G	INEFQCQCPK,KG,6@57.02146,8@57.02146		14.5643	517.2	controllerType=0 controllerNumber=1 scan=5591	5.9e-10	6.5e-10	0	0	0	0	7.9e-11	8.6e-11	9.23	517.2	517.2	2.09		1323.58	1323.58	Specific		12.9	>sp|Q01705|NOTC1_MOUSE Neurogenic locus notch homolog protein 1 OS=Mus musculus GN=Notch1 PE=1 SV=3	1	6296	C6(Carbamidomethyl / 57.0215); C8(Carbamidomethyl / 57.0215)	HCD	9.19	1322.58	1322.57	2	662.296	662.295
	509	K.INEFQC[+57.02146]QC[+57.02146]PK.G		K.INEFQCQCPK.G	INEFQCQCPK,KG,6@57.02146,8@57.02146		14.9118	497.5	controllerType=0 controllerNumber=1 scan=5738	1.2e-09	1.3e-09	0	0	0	0	2.3e-10	2.5e-10	8.94	497.5	497.5	0.8		1323.58	1323.58	Specific		14.8	>sp|Q01705|NOTC1_MOUSE Neurogenic locus notch homolog protein 1 OS=Mus musculus GN=Notch1 PE=1 SV=3	1	6465	C6(Carbamidomethyl / 57.0215); C8(Carbamidomethyl / 57.0215)	HCD	8.9	1322.58	1322.57	2	662.295	662.295
	509	K.INEFQC[+57.02146]QC[+57.02146]PK.G		K.INEFQCQCPK.G	INEFQCQCPK,KG,6@57.02146,8@57.02146		15.0452	453	controllerType=0 controllerNumber=1 scan=5795	8.1e-10	8.9e-10	0	0	0	0	1.2e-10	1.3e-10	9.09	453	453	1.54		1323.58	1323.58	Specific		16.3	>sp|Q01705|NOTC1_MOUSE Neurogenic locus notch homolog protein 1 OS=Mus musculus GN=Notch1 PE=1 SV=3	1	6536	C6(Carbamidomethyl / 57.0215); C8(Carbamidomethyl / 57.0215)	HCD	9.05	1322.58	1322.57	2	662.296	662.295
	509	K.INEFQC[+57.02146]QC[+57.02146]PK.G		K.INEFQCQCPK.G	INEFQCQCPK,KG,6@57.02146,8@57.02146		15.2652	193.5	controllerType=0 controllerNumber=1 scan=5888	0.0002	0.00021	0	0	0	0	3.1e-06	3.4e-06	3.71	193.5	193.5	4.76		1323.59	1323.58	Specific		9	>sp|Q01705|NOTC1_MOUSE Neurogenic locus notch homolog protein 1 OS=Mus musculus GN=Notch1 PE=1 SV=3	1	6647	C6(Carbamidomethyl / 57.0215); C8(Carbamidomethyl / 57.0215)	HCD	3.67	1322.58	1322.57	2	662.298	662.295
	519	K.GFNGHLC[+57.02146]QYDVDEC[+57.02146]AS[+426.13734]TPC[+57.02146]K.N	S16(OGlycan / 426.1373)	K.GFNGHLCQYDVDECASTPCK.N	GFNGHLCQYDVDECASTPCK,KN,7@57.02146,14@57.02146,16@426.13734,19@57.02146	Hex(1)Pent(2)	17.6065	744.5	controllerType=0 controllerNumber=1 scan=6871	2.5e-13	2.7e-13	0	0	0	0	2.5e-14	2.7e-14	12.6	744.5	1.2	1.89		2784.1	2784.1	Specific	16	17.8	>sp|Q01705|NOTC1_MOUSE Neurogenic locus notch homolog protein 1 OS=Mus musculus GN=Notch1 PE=1 SV=3	1	7783	C7(Carbamidomethyl / 57.0215); C14(Carbamidomethyl / 57.0215); C19(Carbamidomethyl / 57.0215)	HCD	12.16	2783.09	2783.09	3	928.705	928.703
	519	K.GFNGHLC[+57.02146]QYDVDEC[+57.02146]AS[+426.13734]TPC[+57.02146]K.N	S16(OGlycan / 426.1373)	K.GFNGHLCQYDVDECASTPCK.N	GFNGHLCQYDVDECASTPCK,KN,7@57.02146,14@57.02146,16@426.13734,19@57.02146	Hex(1)Pent(2)	17.4895	645.1	controllerType=0 controllerNumber=1 scan=6822	2.5e-11	2.7e-11	0	0	0	0	3.1e-12	3.4e-12	10.6	645.1	1.2	2.42		2784.1	2784.1	Specific	16	16.8	>sp|Q01705|NOTC1_MOUSE Neurogenic locus notch homolog protein 1 OS=Mus musculus GN=Notch1 PE=1 SV=3	1	7726	C7(Carbamidomethyl / 57.0215); C14(Carbamidomethyl / 57.0215); C19(Carbamidomethyl / 57.0215)	HCD	10.16	2783.1	2783.09	3	928.706	928.703
	519	K.GFNGHLC[+57.02146]QYDVDEC[+57.02146]AS[+426.13734]TPC[+57.02146]K.N	S16(OGlycan / 426.1373)	K.GFNGHLCQYDVDECASTPCK.N	GFNGHLCQYDVDECASTPCK,KN,7@57.02146,14@57.02146,16@426.13734,19@57.02146	Hex(1)Pent(2)	17.7393	317.4	controllerType=0 controllerNumber=1 scan=6928	3.2e-07	3.6e-07	0	0	0	0	1.9e-08	2.1e-08	6.49	317.4	1.2	2.95		2784.1	2784.1	Specific	16	17.3	>sp|Q01705|NOTC1_MOUSE Neurogenic locus notch homolog protein 1 OS=Mus musculus GN=Notch1 PE=1 SV=3	1	7843	C7(Carbamidomethyl / 57.0215); C14(Carbamidomethyl / 57.0215); C19(Carbamidomethyl / 57.0215)	HCD	6.05	2783.1	2783.09	3	928.706	928.703
	543	K.C[+57.02146]LDGPNTYTC[+57.02146]VC[+57.02146]TEGYTGT[+203.07937]HC[+57.02146]EVDIDEC[+57.02146]DPDPC[+57.02146]HYGSC[+57.02146]K.D	T19(OGlycan / 203.0794)	K.CLDGPNTYTCVCTEGYTGTHCEVDIDECDPDPCHYGSCK.D	CLDGPNTYTCVCTEGYTGTHCEVDIDECDPDPCHYGSCK,KD,1@57.02146,10@57.02146,12@57.02146,19@203.07937,21@57.02146,28@57.02146,33@57.02146,38@57.02146	HexNAc(1)	20.0352	642.7	controllerType=0 controllerNumber=1 scan=7887	2.2e-10	2.4e-10	0	0	0	0	2.1e-11	2.3e-11	9.66	642.7	0	2.49	1	4846.85	4845.84	Specific	19	21.1	>sp|Q01705|NOTC1_MOUSE Neurogenic locus notch homolog protein 1 OS=Mus musculus GN=Notch1 PE=1 SV=3	1	8976	C1(Carbamidomethyl / 57.0215); C10(Carbamidomethyl / 57.0215); C12(Carbamidomethyl / 57.0215); C21(Carbamidomethyl / 57.0215); C28(Carbamidomethyl / 57.0215); C33(Carbamidomethyl / 57.0215); C38(Carbamidomethyl / 57.0215)	HCD	9.22	4845.85	4844.83	4	1212.47	1212.22
	543	K.C[+57.02146]LDGPNTYTC[+57.02146]VC[+57.02146]TEGYT[+203.07937]GTHC[+57.02146]EVDIDEC[+57.02146]DPDPC[+57.02146]HYGSC[+57.02146]K.D	T17(OGlycan / 203.0794)	K.CLDGPNTYTCVCTEGYTGTHCEVDIDECDPDPCHYGSCK.D	CLDGPNTYTCVCTEGYTGTHCEVDIDECDPDPCHYGSCK,KD,1@57.02146,10@57.02146,12@57.02146,17@203.07937,21@57.02146,28@57.02146,33@57.02146,38@57.02146	HexNAc(1)	20.1736	499.3	controllerType=0 controllerNumber=1 scan=7946	1.3e-06	1.4e-06	0	0	0	0	7.7e-08	8.4e-08	5.9	499.3	0	3.77	-1	4844.85	4845.84	Specific	17	24	>sp|Q01705|NOTC1_MOUSE Neurogenic locus notch homolog protein 1 OS=Mus musculus GN=Notch1 PE=1 SV=3	1	9052	C1(Carbamidomethyl / 57.0215); C10(Carbamidomethyl / 57.0215); C12(Carbamidomethyl / 57.0215); C21(Carbamidomethyl / 57.0215); C28(Carbamidomethyl / 57.0215); C33(Carbamidomethyl / 57.0215); C38(Carbamidomethyl / 57.0215)	HCD	5.46	4843.85	4844.83	4	1211.97	1212.22
	582	K.DGVATFTC[+57.02146]LC[+57.02146]QPGYT[+203.07937]GHHC[+57.02146]ET[+426.13734]NINEC[+57.02146]HSQPC[+57.02146]R.H	T15(OGlycan / 203.0794); T21(OGlycan / 426.1373)	K.DGVATFTCLCQPGYTGHHCETNINECHSQPCR.H	DGVATFTCLCQPGYTGHHCETNINECHSQPCR,KH,8@57.02146,10@57.02146,15@203.07937,19@57.02146,21@426.13734,26@57.02146,31@57.02146	HexNAc(1); Hex(1)Pent(2)	17.7974	198.5	controllerType=0 controllerNumber=1 scan=6953	7e-06	7.6e-06	0	0	0	0	3.3e-07	3.6e-07	5.16	198.5	1.2	1.57		4435.79	4435.78	Specific	15;21	12.5	>sp|Q01705|NOTC1_MOUSE Neurogenic locus notch homolog protein 1 OS=Mus musculus GN=Notch1 PE=1 SV=3	1	7876	C8(Carbamidomethyl / 57.0215); C10(Carbamidomethyl / 57.0215); C19(Carbamidomethyl / 57.0215); C26(Carbamidomethyl / 57.0215); C31(Carbamidomethyl / 57.0215)	HCD	3.39	4434.78	4434.77	5	887.963	887.962
	582	K.DGVATFTC[+57.02146]LC[+57.02146]QPGYT[+203.07937]GHHC[+57.02146]ET[+426.13734]NINEC[+57.02146]HSQPC[+57.02146]R.H	T15(OGlycan / 203.0794); T21(OGlycan / 426.1373)	K.DGVATFTCLCQPGYTGHHCETNINECHSQPCR.H	DGVATFTCLCQPGYTGHHCETNINECHSQPCR,KH,8@57.02146,10@57.02146,15@203.07937,19@57.02146,21@426.13734,26@57.02146,31@57.02146	HexNAc(1); Hex(1)Pent(2)	17.6174	173.9	controllerType=0 controllerNumber=1 scan=6876	0.00013	0.00014	0	0	0	0	1.7e-06	1.8e-06	3.9	173.9	1.2	-2.07		4435.77	4435.78	Specific	15;21	11.2	>sp|Q01705|NOTC1_MOUSE Neurogenic locus notch homolog protein 1 OS=Mus musculus GN=Notch1 PE=1 SV=3	1	7789	C8(Carbamidomethyl / 57.0215); C10(Carbamidomethyl / 57.0215); C19(Carbamidomethyl / 57.0215); C26(Carbamidomethyl / 57.0215); C31(Carbamidomethyl / 57.0215)	HCD	2.16	4434.76	4434.77	5	887.96	887.962
EGF16	614	R.HGGT[+818.28044]C[+57.02146]QDRDNSYLC[+57.02146]LC[+57.02146]LK.G	T4(OGlycan / 818.2804)	R.HGGTCQDRDNSYLCLCLK.G	HGGTCQDRDNSYLCLCLK,RG,4@818.28044,5@57.02146,14@57.02146,16@57.02146	HexNAc(1)Hex(1)Fuc(1)NeuGc(1)	18.7958	341.9	controllerType=0 controllerNumber=1 scan=7376	2.7e-06	2.9e-06	0	0	0	0	1.1e-07	1.2e-07	5.58	341.9	0.8	3.82		3015.25	3015.24	Specific	4	13.2	>sp|Q01705|NOTC1_MOUSE Neurogenic locus notch homolog protein 1 OS=Mus musculus GN=Notch1 PE=1 SV=3	1	8397	C5(Carbamidomethyl / 57.0215); C14(Carbamidomethyl / 57.0215); C16(Carbamidomethyl / 57.0215)	HCD	5.14	3014.24	3014.23	4	754.568	754.565	3890615
EGF16	614	R.HGGT[+818.28044]C[+57.02146]QDRDNSYLC[+57.02146]LC[+57.02146]LK.G	T4(OGlycan / 818.2804)	R.HGGTCQDRDNSYLCLCLK.G	HGGTCQDRDNSYLCLCLK,RG,4@818.28044,5@57.02146,14@57.02146,16@57.02146	HexNAc(1)Hex(1)Fuc(1)NeuGc(1)	19.0003	170.2	controllerType=0 controllerNumber=1 scan=7463	0.00041	0.00045	0	0	0	0	1.2e-05	1.3e-05	3.39	170.2	0.8	6.17		3015.26	3015.24	Specific	4	12.2	>sp|Q01705|NOTC1_MOUSE Neurogenic locus notch homolog protein 1 OS=Mus musculus GN=Notch1 PE=1 SV=3	1	8498	C5(Carbamidomethyl / 57.0215); C14(Carbamidomethyl / 57.0215); C16(Carbamidomethyl / 57.0215)	HCD	2.95	3014.25	3014.23	4	754.57	754.565
	622	R.DNSYLC[+57.02146]LC[+57.02146]LK.G		R.DNSYLCLCLK.G	DNSYLCLCLK,RG,6@57.02146,8@57.02146		21.9111	547.6	controllerType=0 controllerNumber=1 scan=8660	4.3e-10	4.7e-10	0	0	0	0	3.1e-11	3.4e-11	9.37	547.6	547.6	2.17		1285.59	1285.59	Specific		13.8	>sp|Q01705|NOTC1_MOUSE Neurogenic locus notch homolog protein 1 OS=Mus musculus GN=Notch1 PE=1 SV=3	1	9834	C6(Carbamidomethyl / 57.0215); C8(Carbamidomethyl / 57.0215)	HCD	9.33	1284.59	1284.58	2	643.301	643.299
	622	R.DNSYLC[+57.02146]LC[+57.02146]LK.G		R.DNSYLCLCLK.G	DNSYLCLCLK,RG,6@57.02146,8@57.02146		21.799	513.3	controllerType=0 controllerNumber=1 scan=8613	1.2e-09	1.3e-09	0	0	0	0	2.4e-10	2.6e-10	8.94	513.3	513.3	0.17		1285.59	1285.59	Specific		13.5	>sp|Q01705|NOTC1_MOUSE Neurogenic locus notch homolog protein 1 OS=Mus musculus GN=Notch1 PE=1 SV=3	1	9783	C6(Carbamidomethyl / 57.0215); C8(Carbamidomethyl / 57.0215)	HCD	8.9	1284.58	1284.58	2	643.299	643.299
	622	R.DNSYLC[+57.02146]LC[+57.02146]LK.G		R.DNSYLCLCLK.G	DNSYLCLCLK,RG,6@57.02146,8@57.02146		22.0834	417.7	controllerType=0 controllerNumber=1 scan=8733	1.7e-09	1.9e-09	0	0	0	0	3.6e-10	3.9e-10	8.76	417.7	417.7	1.98		1285.59	1285.59	Specific		13.9	>sp|Q01705|NOTC1_MOUSE Neurogenic locus notch homolog protein 1 OS=Mus musculus GN=Notch1 PE=1 SV=3	1	9921	C6(Carbamidomethyl / 57.0215); C8(Carbamidomethyl / 57.0215)	HCD	8.72	1284.59	1284.58	2	643.301	643.299
	704	R.C[+57.02146]PEGYHDPTC[+57.02146]LS[+426.13734]EVNEC[+57.02146]NSNPC[+57.02146]IHGAC[+57.02146]R.D	S12(OGlycan / 426.1373)	R.CPEGYHDPTCLSEVNECNSNPCIHGACR.D	CPEGYHDPTCLSEVNECNSNPCIHGACR,RD,1@57.02146,10@57.02146,12@426.13734,17@57.02146,22@57.02146,27@57.02146	Hex(1)Pent(2)	17.2274	799.4	controllerType=0 controllerNumber=1 scan=6711	1.1e-13	1.2e-13	0	0	0	0	1.9e-14	2e-14	12.96	799.4	1.2	2.02		3759.47	3759.46	Specific	12	23.3	>sp|Q01705|NOTC1_MOUSE Neurogenic locus notch homolog protein 1 OS=Mus musculus GN=Notch1 PE=1 SV=3	1	7599	C1(Carbamidomethyl / 57.0215); C10(Carbamidomethyl / 57.0215); C17(Carbamidomethyl / 57.0215); C22(Carbamidomethyl / 57.0215); C27(Carbamidomethyl / 57.0215)	HCD	12.52	3758.46	3758.45	4	940.622	940.621
	704	R.C[+57.02146]PEGYHDPTC[+57.02146]LS[+426.13734]EVNEC[+57.02146]NSNPC[+57.02146]IHGAC[+57.02146]R.D	S12(OGlycan / 426.1373)	R.CPEGYHDPTCLSEVNECNSNPCIHGACR.D	CPEGYHDPTCLSEVNECNSNPCIHGACR,RD,1@57.02146,10@57.02146,12@426.13734,17@57.02146,22@57.02146,27@57.02146	Hex(1)Pent(2)	17.0977	324.2	controllerType=0 controllerNumber=1 scan=6656	8e-07	8.8e-07	0	0	0	0	4.5e-08	5e-08	6.09	324.2	1.2	3.38		3759.47	3759.46	Specific	12	15.9	>sp|Q01705|NOTC1_MOUSE Neurogenic locus notch homolog protein 1 OS=Mus musculus GN=Notch1 PE=1 SV=3	1	7536	C1(Carbamidomethyl / 57.0215); C10(Carbamidomethyl / 57.0215); C17(Carbamidomethyl / 57.0215); C22(Carbamidomethyl / 57.0215); C27(Carbamidomethyl / 57.0215)	HCD	5.65	3758.47	3758.45	4	940.624	940.621
	770	K.DMTSGYVC[+57.02146]TC[+57.02146]R.E		K.DMTSGYVCTCR.E	DMTSGYVCTCR,KE,8@57.02146,10@57.02146		17.0547	651.7	controllerType=0 controllerNumber=1 scan=6637	3.1e-12	3.4e-12	0	0	0	0	3.3e-13	3.6e-13	11.51	651.7	651.7	5.79		1349.54	1349.53	Specific		15.7	>sp|Q01705|NOTC1_MOUSE Neurogenic locus notch homolog protein 1 OS=Mus musculus GN=Notch1 PE=1 SV=3	1	7510	C8(Carbamidomethyl / 57.0215); C10(Carbamidomethyl / 57.0215)	HCD	11.47	1348.53	1348.52	2	675.272	675.268
	770	K.DMTSGYVC[+57.02146]TC[+57.02146]R.E		K.DMTSGYVCTCR.E	DMTSGYVCTCR,KE,8@57.02146,10@57.02146		17.1908	552.6	controllerType=0 controllerNumber=1 scan=6695	1.2e-09	1.3e-09	0	0	0	0	2.5e-10	2.7e-10	8.94	552.6	552.6	3.71		1349.53	1349.53	Specific		16.9	>sp|Q01705|NOTC1_MOUSE Neurogenic locus notch homolog protein 1 OS=Mus musculus GN=Notch1 PE=1 SV=3	1	7578	C8(Carbamidomethyl / 57.0215); C10(Carbamidomethyl / 57.0215)	HCD	8.9	1348.53	1348.52	2	675.27	675.268
	770	K.DMTSGYVC[+57.02146]TC[+57.02146]R.E		K.DMTSGYVCTCR.E	DMTSGYVCTCR,KE,8@57.02146,10@57.02146		16.9294	520.8	controllerType=0 controllerNumber=1 scan=6584	5.7e-10	6.2e-10	0	0	0	0	4.9e-11	5.3e-11	9.25	520.8	520.8	3.34		1349.53	1349.53	Specific		15.6	>sp|Q01705|NOTC1_MOUSE Neurogenic locus notch homolog protein 1 OS=Mus musculus GN=Notch1 PE=1 SV=3	1	7444	C8(Carbamidomethyl / 57.0215); C10(Carbamidomethyl / 57.0215)	HCD	9.21	1348.53	1348.52	2	675.27	675.268
	770	K.DMTSGYVC[+57.02146]TC[+57.02146]R.E		K.DMTSGYVCTCR.E	DMTSGYVCTCR,KE,8@57.02146,10@57.02146		17.3666	39.7	controllerType=0 controllerNumber=1 scan=6770	0.012	0.013	0	0	0	0	0.00042	0.00046	1.93	39.7	39.7	-0.27		1349.53	1349.53	Specific		7.1	>sp|Q01705|NOTC1_MOUSE Neurogenic locus notch homolog protein 1 OS=Mus musculus GN=Notch1 PE=1 SV=3	1	7666	C8(Carbamidomethyl / 57.0215); C10(Carbamidomethyl / 57.0215)	HCD	1.89	1348.52	1348.52	2	675.268	675.268
EGF21	781	R.EGFSGPNC[+57.02146]QTNINEC[+57.02146]AS[+146.05791]NPC[+57.02146]LNQGT[+426.13734]C[+57.02146]IDDVAGYK.C	S17(OGlycan / 146.0579); T25(OGlycan / 426.1373)	R.EGFSGPNCQTNINECASNPCLNQGTCIDDVAGYK.C	EGFSGPNCQTNINECASNPCLNQGTCIDDVAGYK,RC,8@57.02146,15@57.02146,17@146.05791,20@57.02146,25@426.13734,26@57.02146	Fuc(1); Hex(1)Pent(2)	20.9882	429.7	controllerType=0 controllerNumber=1 scan=8278	8.7e-08	9.5e-08	0	0	0	0	5e-09	5.4e-09	7.06	429.7	0	1.57		4362.79	4362.78	Specific	17;25	16.8	>sp|Q01705|NOTC1_MOUSE Neurogenic locus notch homolog protein 1 OS=Mus musculus GN=Notch1 PE=1 SV=3	1	9422	C8(Carbamidomethyl / 57.0215); C15(Carbamidomethyl / 57.0215); C20(Carbamidomethyl / 57.0215); C26(Carbamidomethyl / 57.0215)	HCD	5.29	4361.78	4361.77	3	1454.93	1454.93	23042
	815	K.C[+57.02146]NC[+57.02146]PLPYTGAT[+203.07937]C[+57.02146]EVVLAPC[+57.02146]ATSPC[+57.02146]K.N	T11(OGlycan / 203.0794)	K.CNCPLPYTGATCEVVLAPCATSPCK.N	CNCPLPYTGATCEVVLAPCATSPCK,KN,1@57.02146,3@57.02146,11@203.07937,12@57.02146,19@57.02146,24@57.02146	HexNAc(1)	21.2955	600.7	controllerType=0 controllerNumber=1 scan=8408	5.7e-10	6.2e-10	0	0	0	0	6.7e-11	7.3e-11	9.24	600.7	1.2	2.08		3029.32	3029.32	Specific	11	17.1	>sp|Q01705|NOTC1_MOUSE Neurogenic locus notch homolog protein 1 OS=Mus musculus GN=Notch1 PE=1 SV=3	1	9574	C1(Carbamidomethyl / 57.0215); C3(Carbamidomethyl / 57.0215); C12(Carbamidomethyl / 57.0215); C19(Carbamidomethyl / 57.0215); C24(Carbamidomethyl / 57.0215)	HCD	8.8	3028.32	3028.31	3	1010.45	1010.44
	815	K.C[+57.02146]NC[+57.02146]PLPYTGAT[+203.07937]C[+57.02146]EVVLAPC[+57.02146]ATSPC[+57.02146]K.N	T11(OGlycan / 203.0794)	K.CNCPLPYTGATCEVVLAPCATSPCK.N	CNCPLPYTGATCEVVLAPCATSPCK,KN,1@57.02146,3@57.02146,11@203.07937,12@57.02146,19@57.02146,24@57.02146	HexNAc(1)	21.1891	401.9	controllerType=0 controllerNumber=1 scan=8363	1.1e-07	1.2e-07	0	0	0	0	6.9e-09	7.6e-09	6.98	401.9	1.2	1.54		3029.32	3029.32	Specific	11	17	>sp|Q01705|NOTC1_MOUSE Neurogenic locus notch homolog protein 1 OS=Mus musculus GN=Notch1 PE=1 SV=3	1	9525	C1(Carbamidomethyl / 57.0215); C3(Carbamidomethyl / 57.0215); C12(Carbamidomethyl / 57.0215); C19(Carbamidomethyl / 57.0215); C24(Carbamidomethyl / 57.0215)	HCD	6.54	3028.32	3028.31	3	1010.45	1010.44
	846	K.ESEDYESFSC[+57.02146]VC[+57.02146]PTGWQGQTC[+57.02146]EVDINEC[+57.02146]VK.S		K.ESEDYESFSCVCPTGWQGQTCEVDINECVK.S	ESEDYESFSCVCPTGWQGQTCEVDINECVK,KS,10@57.02146,12@57.02146,21@57.02146,28@57.02146		23.5266	1013.2	controllerType=0 controllerNumber=1 scan=9323	9.1e-18	9.9e-18	0	0	0	0	2.4e-18	2.6e-18	17.04	971.3	971.3	0.97		3613.45	3613.45	Specific		20.7	>sp|Q01705|NOTC1_MOUSE Neurogenic locus notch homolog protein 1 OS=Mus musculus GN=Notch1 PE=1 SV=3	1	10558	C10(Carbamidomethyl / 57.0215); C12(Carbamidomethyl / 57.0215); C21(Carbamidomethyl / 57.0215); C28(Carbamidomethyl / 57.0215)	HCD	17	3612.45	3612.44	3	1205.16	1205.15
	846	K.ESEDYESFSC[+57.02146]VC[+57.02146]PTGWQGQTC[+57.02146]EVDINEC[+57.02146]VK.S		K.ESEDYESFSCVCPTGWQGQTCEVDINECVK.S	ESEDYESFSCVCPTGWQGQTCEVDINECVK,KS,10@57.02146,12@57.02146,21@57.02146,28@57.02146		23.6299	708.7	controllerType=0 controllerNumber=1 scan=9366	4.7e-12	5.1e-12	0	0	0	0	5.4e-13	5.9e-13	11.33	708.7	708.7	1.37		3613.45	3613.45	Specific		19.5	>sp|Q01705|NOTC1_MOUSE Neurogenic locus notch homolog protein 1 OS=Mus musculus GN=Notch1 PE=1 SV=3	1	10607	C10(Carbamidomethyl / 57.0215); C12(Carbamidomethyl / 57.0215); C21(Carbamidomethyl / 57.0215); C28(Carbamidomethyl / 57.0215)	HCD	11.29	3612.45	3612.44	3	1205.16	1205.15
	893	R.C[+57.02146]LC[+57.02146]QAGYT[+365.13220]GR.N	T8(OGlycan / 365.1322)	R.CLCQAGYTGR.N	CLCQAGYTGR,RN,1@57.02146,3@57.02146,8@365.13220	HexNAc(1)Hex(1)	13.5136	251.5	controllerType=0 controllerNumber=1 scan=5154	1.7e-05	1.8e-05	0	0	0	0	5.9e-07	6.5e-07	4.78	164.3	164.3	2.39		1550.65	1550.65	Specific	8	11	>sp|Q01705|NOTC1_MOUSE Neurogenic locus notch homolog protein 1 OS=Mus musculus GN=Notch1 PE=1 SV=3	1	5809	C1(Carbamidomethyl / 57.0215); C3(Carbamidomethyl / 57.0215)	HCD	4.79	1549.64	1549.64	2	775.829	775.827
	893	R.C[+57.02146]LC[+57.02146]QAGYT[+365.13220]GR.N	T8(OGlycan / 365.1322)	R.CLCQAGYTGR.N	CLCQAGYTGR,RN,1@57.02146,3@57.02146,8@365.13220	HexNAc(1)Hex(1)	13.4077	145.1	controllerType=0 controllerNumber=1 scan=5111	0.00041	0.00045	0	0	0	0	1.3e-05	1.5e-05	3.38	58.1	58.1	1.53		1550.65	1550.65	Specific	8	9.7	>sp|Q01705|NOTC1_MOUSE Neurogenic locus notch homolog protein 1 OS=Mus musculus GN=Notch1 PE=1 SV=3	1	5762	C1(Carbamidomethyl / 57.0215); C3(Carbamidomethyl / 57.0215)	HCD	2.95	1549.64	1549.64	2	775.828	775.827
	893	R.C[+57.02146]LC[+57.02146]QAGYT[+365.13220]GR.N	T8(OGlycan / 365.1322)	R.CLCQAGYTGR.N	CLCQAGYTGR,RN,1@57.02146,3@57.02146,8@365.13220	HexNAc(1)Hex(1)	13.6177	92.5	controllerType=0 controllerNumber=1 scan=5198	0.0011	0.0012	0	0	0	0	3.6e-05	3.9e-05	2.97	81.6	81.6	1.69		1550.65	1550.65	Specific	8	8.8	>sp|Q01705|NOTC1_MOUSE Neurogenic locus notch homolog protein 1 OS=Mus musculus GN=Notch1 PE=1 SV=3	1	5864	C1(Carbamidomethyl / 57.0215); C3(Carbamidomethyl / 57.0215)	HCD	2.54	1549.64	1549.64	2	775.828	775.827
	893	R.C[+57.02146]LC[+57.02146]QAGYT[+203.07937]GR.N	T8(OGlycan / 203.0794)	R.CLCQAGYTGR.N	CLCQAGYTGR,RN,1@57.02146,3@57.02146,8@203.07937	HexNAc(1)	13.5322	499.3	controllerType=0 controllerNumber=1 scan=5162	5.9e-10	6.5e-10	0	0	0	0	7.3e-11	8e-11	9.23	423.8	423.8	1.42		1388.6	1388.59	Specific	8	15.8	>sp|Q01705|NOTC1_MOUSE Neurogenic locus notch homolog protein 1 OS=Mus musculus GN=Notch1 PE=1 SV=3	1	5821	C1(Carbamidomethyl / 57.0215); C3(Carbamidomethyl / 57.0215)	HCD	8.79	1387.59	1387.59	2	694.801	694.8
	893	R.C[+57.02146]LC[+57.02146]QAGYT[+203.07937]GR.N	T8(OGlycan / 203.0794)	R.CLCQAGYTGR.N	CLCQAGYTGR,RN,1@57.02146,3@57.02146,8@203.07937	HexNAc(1)	13.6402	280.2	controllerType=0 controllerNumber=1 scan=5206	2.9e-07	3.1e-07	0	0	0	0	1.6e-08	1.8e-08	6.54	229.1	229.1	2.39		1388.6	1388.59	Specific	8	12	>sp|Q01705|NOTC1_MOUSE Neurogenic locus notch homolog protein 1 OS=Mus musculus GN=Notch1 PE=1 SV=3	1	5872	C1(Carbamidomethyl / 57.0215); C3(Carbamidomethyl / 57.0215)	HCD	6.36	1387.59	1387.59	2	694.802	694.8
	893	R.C[+57.02146]LC[+57.02146]QAGYT[+203.07937]GR.N	T8(OGlycan / 203.0794)	R.CLCQAGYTGR.N	CLCQAGYTGR,RN,1@57.02146,3@57.02146,8@203.07937	HexNAc(1)	13.4142	277.3	controllerType=0 controllerNumber=1 scan=5114	5.8e-07	6.4e-07	0	0	0	0	3.9e-08	4.3e-08	6.23	227.7	227.7	1.77		1388.6	1388.59	Specific	8	11.7	>sp|Q01705|NOTC1_MOUSE Neurogenic locus notch homolog protein 1 OS=Mus musculus GN=Notch1 PE=1 SV=3	1	5767	C1(Carbamidomethyl / 57.0215); C3(Carbamidomethyl / 57.0215)	HCD	6.24	1387.59	1387.59	2	694.802	694.8
	893	R.C[+57.02146]LC[+57.02146]QAGYT[+203.07937]GR.N	T8(OGlycan / 203.0794)	R.CLCQAGYTGR.N	CLCQAGYTGR,RN,1@57.02146,3@57.02146,8@203.07937	HexNAc(1)	19.4705	64.4	controllerType=0 controllerNumber=1 scan=7663	0.0047	0.0051	0	0	0	0	0.00013	0.00014	2.33	64.4	64.4	4.32		1388.6	1388.59	Specific	8	7.7	>sp|Q01705|NOTC1_MOUSE Neurogenic locus notch homolog protein 1 OS=Mus musculus GN=Notch1 PE=1 SV=3	1	8741	C1(Carbamidomethyl / 57.0215); C3(Carbamidomethyl / 57.0215)	HCD	1.92	1387.59	1387.59	2	694.803	694.8
	893	R.C[+57.02146]LC[+57.02146]QAGYT[+162.05282]GR.N	T8(OGlycan / 162.0528)	R.CLCQAGYTGR.N	CLCQAGYTGR,RN,1@57.02146,3@57.02146,8@162.05282	Hex(1)	13.3913	377.1	controllerType=0 controllerNumber=1 scan=5104	2.3e-09	2.5e-09	0	0	0	0	4.9e-10	5.3e-10	8.64	377.1	377.1	1.78		1347.57	1347.57	Specific	8	14	>sp|Q01705|NOTC1_MOUSE Neurogenic locus notch homolog protein 1 OS=Mus musculus GN=Notch1 PE=1 SV=3	1	5753	C1(Carbamidomethyl / 57.0215); C3(Carbamidomethyl / 57.0215)	HCD	8.65	1346.56	1346.56	2	674.288	674.287
	893	R.C[+57.02146]LC[+57.02146]QAGYT[+162.05282]GR.N	T8(OGlycan / 162.0528)	R.CLCQAGYTGR.N	CLCQAGYTGR,RN,1@57.02146,3@57.02146,8@162.05282	Hex(1)	13.5032	375.7	controllerType=0 controllerNumber=1 scan=5150	4.5e-09	4.9e-09	0	0	0	0	8e-10	8.8e-10	8.35	375.7	375.7	0.6		1347.57	1347.57	Specific	8	14	>sp|Q01705|NOTC1_MOUSE Neurogenic locus notch homolog protein 1 OS=Mus musculus GN=Notch1 PE=1 SV=3	1	5805	C1(Carbamidomethyl / 57.0215); C3(Carbamidomethyl / 57.0215)	HCD	8.36	1346.56	1346.56	2	674.287	674.287
	1045	K.C[+57.02146]TC[+57.02146]PQGYTGLNC[+57.02146]QNLVR.W		K.CTCPQGYTGLNCQNLVR.W	CTCPQGYTGLNCQNLVR,KW,1@57.02146,3@57.02146,12@57.02146		18.8215	610.4	controllerType=0 controllerNumber=1 scan=7387	2e-11	2.2e-11	0	0	0	0	2.7e-12	3e-12	10.7	610.4	610.4	1.73		2040.91	2040.9	Specific		18.4	>sp|Q01705|NOTC1_MOUSE Neurogenic locus notch homolog protein 1 OS=Mus musculus GN=Notch1 PE=1 SV=3	1	8410	C1(Carbamidomethyl / 57.0215); C3(Carbamidomethyl / 57.0215); C12(Carbamidomethyl / 57.0215)	HCD	10.66	2039.9	2039.9	2	1020.96	1020.96
	1045	K.C[+57.02146]TC[+57.02146]PQGYTGLNC[+57.02146]QNLVR.W		K.CTCPQGYTGLNCQNLVR.W	CTCPQGYTGLNCQNLVR,KW,1@57.02146,3@57.02146,12@57.02146		18.8344	508.4	controllerType=0 controllerNumber=1 scan=7392	6.5e-09	7.1e-09	0	0	0	0	1.1e-09	1.2e-09	8.19	508.4	508.4	2.05		2040.91	2040.9	Specific		13.3	>sp|Q01705|NOTC1_MOUSE Neurogenic locus notch homolog protein 1 OS=Mus musculus GN=Notch1 PE=1 SV=3	1	8416	C1(Carbamidomethyl / 57.0215); C3(Carbamidomethyl / 57.0215); C12(Carbamidomethyl / 57.0215)	HCD	8.95	2039.9	2039.9	3	680.975	680.973
	1045	K.C[+57.02146]TC[+57.02146]PQGYTGLNC[+57.02146]QNLVR.W		K.CTCPQGYTGLNCQNLVR.W	CTCPQGYTGLNCQNLVR,KW,1@57.02146,3@57.02146,12@57.02146		18.6784	455.3	controllerType=0 controllerNumber=1 scan=7326	3.3e-09	3.7e-09	0	0	0	0	6.3e-10	6.8e-10	8.48	455.3	455.3	1.07		2040.91	2040.9	Specific		15.8	>sp|Q01705|NOTC1_MOUSE Neurogenic locus notch homolog protein 1 OS=Mus musculus GN=Notch1 PE=1 SV=3	1	8344	C1(Carbamidomethyl / 57.0215); C3(Carbamidomethyl / 57.0215); C12(Carbamidomethyl / 57.0215)	HCD	8.71	2039.9	2039.9	2	1020.96	1020.96
	1045	K.C[+57.02146]TC[+57.02146]PQGYTGLNC[+57.02146]QNLVR.W		K.CTCPQGYTGLNCQNLVR.W	CTCPQGYTGLNCQNLVR,KW,1@57.02146,3@57.02146,12@57.02146		22.0856	424.6	controllerType=0 controllerNumber=1 scan=8734	3.7e-09	4e-09	0	0	0	0	7.3e-10	8e-10	8.43	424.6	424.6	1.37		2040.91	2040.9	Specific		15.7	>sp|Q01705|NOTC1_MOUSE Neurogenic locus notch homolog protein 1 OS=Mus musculus GN=Notch1 PE=1 SV=3	1	9922	C1(Carbamidomethyl / 57.0215); C3(Carbamidomethyl / 57.0215); C12(Carbamidomethyl / 57.0215)	HCD	8.86	2039.9	2039.9	2	1020.96	1020.96
	1062	R.WC[+57.02146]DS[+426.13734]APC[+57.02146]K.N	S4(OGlycan / 426.1373)	R.WCDSAPCK.N	WCDSAPCK,RN,2@57.02146,4@426.13734,7@57.02146	Hex(1)Pent(2)	13.4926	233.9	controllerType=0 controllerNumber=1 scan=5146	6.5e-06	7.1e-06	0	0	0	0	3e-07	3.3e-07	5.19	233.9	233.9	-1.25		1449.54	1449.54	Specific	4	11.8	>sp|Q01705|NOTC1_MOUSE Neurogenic locus notch homolog protein 1 OS=Mus musculus GN=Notch1 PE=1 SV=3	1	5800	C2(Carbamidomethyl / 57.0215); C7(Carbamidomethyl / 57.0215)	HCD	5.04	1448.53	1448.53	2	725.273	725.273
	1062	R.WC[+57.02146]DS[+162.05282]APC[+57.02146]K.N	S4(OGlycan / 162.0528)	R.WCDSAPCK.N	WCDSAPCK,RN,2@57.02146,4@162.05282,7@57.02146	Hex(1)	13.1004	458.7	controllerType=0 controllerNumber=1 scan=4981	2.7e-09	3e-09	0	0	0	0	5.7e-10	6.2e-10	8.57	458.7	239.2	5.72		1185.46	1185.46	Specific	4	12.5	>sp|Q01705|NOTC1_MOUSE Neurogenic locus notch homolog protein 1 OS=Mus musculus GN=Notch1 PE=1 SV=3	1	5607	C2(Carbamidomethyl / 57.0215); C7(Carbamidomethyl / 57.0215)	HCD	8.13	1184.45	1184.45	2	593.235	593.231
	1062	R.WC[+57.02146]DS[+162.05282]APC[+57.02146]K.N	S4(OGlycan / 162.0528)	R.WCDSAPCK.N	WCDSAPCK,RN,2@57.02146,4@162.05282,7@57.02146	Hex(1)	12.994	454	controllerType=0 controllerNumber=1 scan=4936	2e-08	2.2e-08	0	0	0	0	2.4e-09	2.7e-09	7.71	454	229.2	3.66		1185.46	1185.46	Specific	4	11.2	>sp|Q01705|NOTC1_MOUSE Neurogenic locus notch homolog protein 1 OS=Mus musculus GN=Notch1 PE=1 SV=3	1	5548	C2(Carbamidomethyl / 57.0215); C7(Carbamidomethyl / 57.0215)	HCD	7.27	1184.45	1184.45	2	593.233	593.231
	1062	R.WC[+57.02146]DS[+162.05282]APC[+57.02146]K.N	S4(OGlycan / 162.0528)	R.WCDSAPCK.N	WCDSAPCK,RN,2@57.02146,4@162.05282,7@57.02146	Hex(1)	13.2033	440.2	controllerType=0 controllerNumber=1 scan=5025	1.1e-09	1.2e-09	0	0	0	0	1.8e-10	2e-10	8.97	440.2	210.9	2.83		1185.46	1185.46	Specific	4	11.7	>sp|Q01705|NOTC1_MOUSE Neurogenic locus notch homolog protein 1 OS=Mus musculus GN=Notch1 PE=1 SV=3	1	5664	C2(Carbamidomethyl / 57.0215); C7(Carbamidomethyl / 57.0215)	HCD	8.53	1184.45	1184.45	2	593.233	593.231
	1062	R.WC[+57.02146]DS[+162.05282]APC[+57.02146]K.N	S4(OGlycan / 162.0528)	R.WCDSAPCK.N	WCDSAPCK,RN,2@57.02146,4@162.05282,7@57.02146	Hex(1)	13.3055	331.5	controllerType=0 controllerNumber=1 scan=5068	3.9e-06	4.3e-06	0	0	0	0	2e-07	2.2e-07	5.41	331.5	130.9	3.25		1185.46	1185.46	Specific	4	10.4	>sp|Q01705|NOTC1_MOUSE Neurogenic locus notch homolog protein 1 OS=Mus musculus GN=Notch1 PE=1 SV=3	1	5711	C2(Carbamidomethyl / 57.0215); C7(Carbamidomethyl / 57.0215)	HCD	4.97	1184.45	1184.45	2	593.233	593.231
	1062	R.WC[+57.02146]DS[+162.05282]APC[+57.02146]K.N	S4(OGlycan / 162.0528)	R.WCDSAPCK.N	WCDSAPCK,RN,2@57.02146,4@162.05282,7@57.02146	Hex(1)	13.4248	294.2	controllerType=0 controllerNumber=1 scan=5118	2.8e-07	3.1e-07	0	0	0	0	1.5e-08	1.6e-08	6.55	294.2	139.9	3.66		1185.46	1185.46	Specific	4	11.6	>sp|Q01705|NOTC1_MOUSE Neurogenic locus notch homolog protein 1 OS=Mus musculus GN=Notch1 PE=1 SV=3	1	5771	C2(Carbamidomethyl / 57.0215); C7(Carbamidomethyl / 57.0215)	HCD	6.11	1184.45	1184.45	2	593.233	593.231
	1062	R.WC[+57.02146]DS[+162.05282]APC[+57.02146]K.N	S4(OGlycan / 162.0528)	R.WCDSAPCK.N	WCDSAPCK,RN,2@57.02146,4@162.05282,7@57.02146	Hex(1)	12.8855	275.5	controllerType=0 controllerNumber=1 scan=4890	3.3e-07	3.7e-07	0	0	0	0	2.1e-08	2.3e-08	6.48	275.5	142.5	2.01		1185.46	1185.46	Specific	4	11.4	>sp|Q01705|NOTC1_MOUSE Neurogenic locus notch homolog protein 1 OS=Mus musculus GN=Notch1 PE=1 SV=3	1	5491	C2(Carbamidomethyl / 57.0215); C7(Carbamidomethyl / 57.0215)	HCD	6.04	1184.45	1184.45	2	593.232	593.231
	1062	R.WC[+57.02146]DS[+162.05282]APC[+57.02146]K.N	S4(OGlycan / 162.0528)	R.WCDSAPCK.N	WCDSAPCK,RN,2@57.02146,4@162.05282,7@57.02146	Hex(1)	13.5472	252.7	controllerType=0 controllerNumber=1 scan=5169	2.9e-05	3.2e-05	0	0	0	0	7.8e-07	8.5e-07	4.54	252.7	136.4	2.01		1185.46	1185.46	Specific	4	9.3	>sp|Q01705|NOTC1_MOUSE Neurogenic locus notch homolog protein 1 OS=Mus musculus GN=Notch1 PE=1 SV=3	1	5830	C2(Carbamidomethyl / 57.0215); C7(Carbamidomethyl / 57.0215)	HCD	4.1	1184.45	1184.45	2	593.232	593.231
	1074	R.C[+57.02146]WQTNTQYHC[+57.02146]EC[+57.02146]R.S		R.CWQTNTQYHCECR.S	CWQTNTQYHCECR,RS,1@57.02146,10@57.02146,12@57.02146		14.2328	701.1	controllerType=0 controllerNumber=1 scan=5452	9.4e-14	1e-13	0	0	0	0	1.1e-14	1.2e-14	13.03	653.5	653.5	2.16		1842.71	1842.71	Specific		14.7	>sp|Q01705|NOTC1_MOUSE Neurogenic locus notch homolog protein 1 OS=Mus musculus GN=Notch1 PE=1 SV=3	1	6148	C1(Carbamidomethyl / 57.0215); C10(Carbamidomethyl / 57.0215); C12(Carbamidomethyl / 57.0215)	HCD	12.99	1841.71	1841.7	3	614.91	614.908
	1074	R.C[+57.02146]WQTNTQYHC[+57.02146]EC[+57.02146]R.S		R.CWQTNTQYHCECR.S	CWQTNTQYHCECR,RS,1@57.02146,10@57.02146,12@57.02146		14.3584	633	controllerType=0 controllerNumber=1 scan=5503	1.2e-11	1.4e-11	0	0	0	0	1.5e-12	1.6e-12	10.91	633	633	3.25		1842.72	1842.71	Specific		14.3	>sp|Q01705|NOTC1_MOUSE Neurogenic locus notch homolog protein 1 OS=Mus musculus GN=Notch1 PE=1 SV=3	1	6201	C1(Carbamidomethyl / 57.0215); C10(Carbamidomethyl / 57.0215); C12(Carbamidomethyl / 57.0215)	HCD	10.87	1841.71	1841.7	3	614.91	614.908
	1074	R.C[+57.02146]WQTNTQYHC[+57.02146]EC[+57.02146]R.S		R.CWQTNTQYHCECR.S	CWQTNTQYHCECR,RS,1@57.02146,10@57.02146,12@57.02146		14.1222	351.8	controllerType=0 controllerNumber=1 scan=5405	9.1e-07	1e-06	0	0	0	0	5.3e-08	5.8e-08	6.04	351.8	351.8	3.55		1842.72	1842.71	Specific		11.2	>sp|Q01705|NOTC1_MOUSE Neurogenic locus notch homolog protein 1 OS=Mus musculus GN=Notch1 PE=1 SV=3	1	6096	C1(Carbamidomethyl / 57.0215); C10(Carbamidomethyl / 57.0215); C12(Carbamidomethyl / 57.0215)	HCD	6	1841.71	1841.7	3	614.91	614.908
	1087	R.SGWTGVNC[+57.02146]DVLSVSC[+57.02146]EVAAQKR.G		R.SGWTGVNCDVLSVSCEVAAQKR.G	SGWTGVNCDVLSVSCEVAAQKR,RG,8@57.02146,15@57.02146		21.6578	982.8	controllerType=0 controllerNumber=1 scan=8553	1.5e-16	1.7e-16	0	0	0	0	4.1e-17	4.5e-17	15.81	982.8	982.8	-0.2		2423.14	2423.14	Specific		19.5	>sp|Q01705|NOTC1_MOUSE Neurogenic locus notch homolog protein 1 OS=Mus musculus GN=Notch1 PE=1 SV=3	1	9712	C8(Carbamidomethyl / 57.0215); C15(Carbamidomethyl / 57.0215)	HCD	15.77	2422.14	2422.14	3	808.386	808.386
	1087	R.SGWTGVNC[+57.02146]DVLSVSC[+57.02146]EVAAQKR.G		R.SGWTGVNCDVLSVSCEVAAQKR.G	SGWTGVNCDVLSVSCEVAAQKR,RG,8@57.02146,15@57.02146		21.4458	891.6	controllerType=0 controllerNumber=1 scan=8467	6e-15	6.5e-15	0	0	0	0	8.6e-16	9.4e-16	14.22	891.6	891.6	0.93		2423.15	2423.14	Specific		21.2	>sp|Q01705|NOTC1_MOUSE Neurogenic locus notch homolog protein 1 OS=Mus musculus GN=Notch1 PE=1 SV=3	1	9634	C8(Carbamidomethyl / 57.0215); C15(Carbamidomethyl / 57.0215)	HCD	14.19	2422.14	2422.14	3	808.387	808.386
	1087	R.SGWTGVNC[+57.02146]DVLSVSC[+57.02146]EVAAQKR.G		R.SGWTGVNCDVLSVSCEVAAQKR.G	SGWTGVNCDVLSVSCEVAAQKR,RG,8@57.02146,15@57.02146		21.9155	511.5	controllerType=0 controllerNumber=1 scan=8662	2.6e-08	2.8e-08	0	0	0	0	2.7e-09	2.9e-09	7.59	511.5	511.5	3.43		2423.15	2423.14	Specific		13.5	>sp|Q01705|NOTC1_MOUSE Neurogenic locus notch homolog protein 1 OS=Mus musculus GN=Notch1 PE=1 SV=3	1	9838	C8(Carbamidomethyl / 57.0215); C15(Carbamidomethyl / 57.0215)	HCD	7.69	2422.15	2422.14	3	808.389	808.386
	1087	R.SGWTGVNC[+57.02146]DVLSVSC[+57.02146]EVAAQKR.G		R.SGWTGVNCDVLSVSCEVAAQKR.G	SGWTGVNCDVLSVSCEVAAQKR,RG,8@57.02146,15@57.02146		21.7861	500.2	controllerType=0 controllerNumber=1 scan=8607	2.3e-07	2.5e-07	0	0	0	0	1.3e-08	1.5e-08	6.65	500.2	500.2	-1.48		2423.14	2423.14	Specific		13.7	>sp|Q01705|NOTC1_MOUSE Neurogenic locus notch homolog protein 1 OS=Mus musculus GN=Notch1 PE=1 SV=3	1	9775	C8(Carbamidomethyl / 57.0215); C15(Carbamidomethyl / 57.0215)	HCD	6.75	2422.13	2422.14	3	808.385	808.386
	1087	R.SGWTGVNC[+57.02146]DVLSVSC[+57.02146]EVAAQK.R		R.SGWTGVNCDVLSVSCEVAAQK.R	SGWTGVNCDVLSVSCEVAAQK,RR,8@57.02146,15@57.02146		23.0112	860.3	controllerType=0 controllerNumber=1 scan=9112	1.2e-15	1.4e-15	0	0	0	0	2.2e-16	2.4e-16	14.91	860.3	860.3	-0.3		2267.04	2267.04	Specific		22.6	>sp|Q01705|NOTC1_MOUSE Neurogenic locus notch homolog protein 1 OS=Mus musculus GN=Notch1 PE=1 SV=3	1	10318	C8(Carbamidomethyl / 57.0215); C15(Carbamidomethyl / 57.0215)	HCD	15.87	2266.04	2266.04	2	1134.02	1134.03
	1087	R.SGWTGVNC[+57.02146]DVLSVSC[+57.02146]EVAAQK.R		R.SGWTGVNCDVLSVSCEVAAQK.R	SGWTGVNCDVLSVSCEVAAQK,RR,8@57.02146,15@57.02146		22.9979	746.2	controllerType=0 controllerNumber=1 scan=9109	6.4e-12	7e-12	0	0	0	0	7.3e-13	8e-13	11.19	746.2	746.2	-0.2		2267.04	2267.04	Specific		15.8	>sp|Q01705|NOTC1_MOUSE Neurogenic locus notch homolog protein 1 OS=Mus musculus GN=Notch1 PE=1 SV=3	1	10317	C8(Carbamidomethyl / 57.0215); C15(Carbamidomethyl / 57.0215)	HCD	13.15	2266.04	2266.04	3	756.352	756.352
	1087	R.SGWTGVNC[+57.02146]DVLSVSC[+57.02146]EVAAQK.R		R.SGWTGVNCDVLSVSCEVAAQK.R	SGWTGVNCDVLSVSCEVAAQK,RR,8@57.02146,15@57.02146		22.8915	731.6	controllerType=0 controllerNumber=1 scan=9065	3.3e-13	3.6e-13	0	0	0	0	4e-14	4.4e-14	12.48	731.6	731.6	2.5		2267.05	2267.04	Specific		20.3	>sp|Q01705|NOTC1_MOUSE Neurogenic locus notch homolog protein 1 OS=Mus musculus GN=Notch1 PE=1 SV=3	1	10274	C8(Carbamidomethyl / 57.0215); C15(Carbamidomethyl / 57.0215)	HCD	14.44	2266.04	2266.04	2	1134.03	1134.03
	1087	R.SGWTGVNC[+57.02146]DVLSVSC[+57.02146]EVAAQK.R		R.SGWTGVNCDVLSVSCEVAAQK.R	SGWTGVNCDVLSVSCEVAAQK,RR,8@57.02146,15@57.02146		22.8893	521.6	controllerType=0 controllerNumber=1 scan=9064	1.1e-08	1.3e-08	0	0	0	0	1.5e-09	1.7e-09	7.94	521.6	521.6	0.37		2267.04	2267.04	Specific		15.2	>sp|Q01705|NOTC1_MOUSE Neurogenic locus notch homolog protein 1 OS=Mus musculus GN=Notch1 PE=1 SV=3	1	10273	C8(Carbamidomethyl / 57.0215); C15(Carbamidomethyl / 57.0215)	HCD	9.56	2266.04	2266.04	3	756.353	756.352
	1087	R.SGWTGVNC[+57.02146]DVLSVSC[+57.02146]EVAAQK.R		R.SGWTGVNCDVLSVSCEVAAQK.R	SGWTGVNCDVLSVSCEVAAQK,RR,8@57.02146,15@57.02146		23.1195	389.7	controllerType=0 controllerNumber=1 scan=9152	8.1e-09	8.8e-09	0	0	0	0	1.2e-09	1.3e-09	8.09	389.7	389.7	2.82		2267.05	2267.04	Specific		14.5	>sp|Q01705|NOTC1_MOUSE Neurogenic locus notch homolog protein 1 OS=Mus musculus GN=Notch1 PE=1 SV=3	1	10358	C8(Carbamidomethyl / 57.0215); C15(Carbamidomethyl / 57.0215)	HCD	8.18	2266.04	2266.04	2	1134.03	1134.03
EGF30	1109	R.GIDVTLLC[+57.02146]QHGGLC[+57.02146]VDEGDKHYC[+57.02146]HC[+57.02146]QAGYT[+349.13728]GSYC[+57.02146]EDEVDEC[+57.02146]SPNPC[+57.02146]QNGATC[+57.02146]TDYLGGFSC[+57.02146]K.C	T30(OGlycan / 349.1373)	R.GIDVTLLCQHGGLCVDEGDKHYCHCQAGYTGSYCEDEVDECSPNPCQNGATCTDYLGGFSCK.C	GIDVTLLCQHGGLCVDEGDKHYCHCQAGYTGSYCEDEVDECSPNPCQNGATCTDYLGGFSCK,RC,8@57.02146,14@57.02146,23@57.02146,25@57.02146,30@349.13728,34@57.02146,41@57.02146,46@57.02146,52@57.02146,61@57.02146	HexNAc(1)Fuc(1)	22.2673	323.5	controllerType=0 controllerNumber=1 scan=8805	0.00075	0.00082	0	0	0	0	2.4e-05	2.7e-05	3.13	323.5	0	1.3	-1	7470	7471	Specific	30	16.2	>sp|Q01705|NOTC1_MOUSE Neurogenic locus notch homolog protein 1 OS=Mus musculus GN=Notch1 PE=1 SV=3	1	9991	C8(Carbamidomethyl / 57.0215); C14(Carbamidomethyl / 57.0215); C23(Carbamidomethyl / 57.0215); C25(Carbamidomethyl / 57.0215); C34(Carbamidomethyl / 57.0215); C41(Carbamidomethyl / 57.0215); C46(Carbamidomethyl / 57.0215); C52(Carbamidomethyl / 57.0215); C61(Carbamidomethyl / 57.0215)	HCD	2.7	7469	7469.99	6	1245.84	1246.01
EGF30	1109	R.GIDVTLLC[+57.02146]QHGGLC[+57.02146]VDEGDKHYC[+57.02146]HC[+57.02146]QAGYT[+349.13728]GSYC[+57.02146]EDEVDEC[+57.02146]SPNPC[+57.02146]QNGATC[+57.02146]TDYLGGFSC[+57.02146]K.C	T30(OGlycan / 349.1373)	R.GIDVTLLCQHGGLCVDEGDKHYCHCQAGYTGSYCEDEVDECSPNPCQNGATCTDYLGGFSCK.C	GIDVTLLCQHGGLCVDEGDKHYCHCQAGYTGSYCEDEVDECSPNPCQNGATCTDYLGGFSCK,RC,8@57.02146,14@57.02146,23@57.02146,25@57.02146,30@349.13728,34@57.02146,41@57.02146,46@57.02146,52@57.02146,61@57.02146	HexNAc(1)Fuc(1)	22.3978	233.1	controllerType=0 controllerNumber=1 scan=8858	0.00024	0.00026	0	0	0	0	4.9e-06	5.4e-06	3.62	233.1	0	2.58		7471.02	7471	Specific	30	14.2	>sp|Q01705|NOTC1_MOUSE Neurogenic locus notch homolog protein 1 OS=Mus musculus GN=Notch1 PE=1 SV=3	1	10038	C8(Carbamidomethyl / 57.0215); C14(Carbamidomethyl / 57.0215); C23(Carbamidomethyl / 57.0215); C25(Carbamidomethyl / 57.0215); C34(Carbamidomethyl / 57.0215); C41(Carbamidomethyl / 57.0215); C46(Carbamidomethyl / 57.0215); C52(Carbamidomethyl / 57.0215); C61(Carbamidomethyl / 57.0215)	HCD	3.27	7470.01	7469.99	6	1246.01	1246.01
EGF30	1109	R.GIDVTLLC[+57.02146]QHGGLC[+57.02146]VDEGDKHYC[+57.02146]HC[+57.02146]QAGYT[+349.13728]GSYC[+57.02146]EDEVDEC[+57.02146]SPNPC[+57.02146]QNGATC[+57.02146]TDYLGGFSC[+57.02146]K.C	T30(OGlycan / 349.1373)	R.GIDVTLLCQHGGLCVDEGDKHYCHCQAGYTGSYCEDEVDECSPNPCQNGATCTDYLGGFSCK.C	GIDVTLLCQHGGLCVDEGDKHYCHCQAGYTGSYCEDEVDECSPNPCQNGATCTDYLGGFSCK,RC,8@57.02146,14@57.02146,23@57.02146,25@57.02146,30@349.13728,34@57.02146,41@57.02146,46@57.02146,52@57.02146,61@57.02146	HexNAc(1)Fuc(1)	22.5447	21.7	controllerType=0 controllerNumber=1 scan=8920	0.022	0.024	0.0035	0.0035	0	0	0.0035	0.0035	1.66	21.7	0	-2.21	1	7471.98	7471	Specific	30	12.3	>sp|Q01705|NOTC1_MOUSE Neurogenic locus notch homolog protein 1 OS=Mus musculus GN=Notch1 PE=1 SV=3	1	10104	C8(Carbamidomethyl / 57.0215); C14(Carbamidomethyl / 57.0215); C23(Carbamidomethyl / 57.0215); C25(Carbamidomethyl / 57.0215); C34(Carbamidomethyl / 57.0215); C41(Carbamidomethyl / 57.0215); C46(Carbamidomethyl / 57.0215); C52(Carbamidomethyl / 57.0215); C61(Carbamidomethyl / 57.0215)	HCD	1.33	7470.98	7469.99	6	1246.17	1246.01
EGF30	1109	R.GIDVTLLC[+57.02146]QHGGLC[+57.02146]VDEGDKHYC[+57.02146]HC[+57.02146]QAGYTGSYC[+57.02146]EDEVDEC[+57.02146]S[+146.05791]PNPC[+57.02146]QNGATC[+57.02146]TDYLGGFSC[+57.02146]K.C	S42(OGlycan / 146.0579)	R.GIDVTLLCQHGGLCVDEGDKHYCHCQAGYTGSYCEDEVDECSPNPCQNGATCTDYLGGFSCK.C	GIDVTLLCQHGGLCVDEGDKHYCHCQAGYTGSYCEDEVDECSPNPCQNGATCTDYLGGFSCK,RC,8@57.02146,14@57.02146,23@57.02146,25@57.02146,34@57.02146,41@57.02146,42@146.05791,46@57.02146,52@57.02146,61@57.02146	Fuc(1)	22.4483	291.3	controllerType=0 controllerNumber=1 scan=8879	0.00035	0.00038	0	0	0	0	7.3e-06	8e-06	3.46	291.3	0	-0.66	1	7268.92	7267.92	Specific	42	14.7	>sp|Q01705|NOTC1_MOUSE Neurogenic locus notch homolog protein 1 OS=Mus musculus GN=Notch1 PE=1 SV=3	1	10059	C8(Carbamidomethyl / 57.0215); C14(Carbamidomethyl / 57.0215); C23(Carbamidomethyl / 57.0215); C25(Carbamidomethyl / 57.0215); C34(Carbamidomethyl / 57.0215); C41(Carbamidomethyl / 57.0215); C46(Carbamidomethyl / 57.0215); C52(Carbamidomethyl / 57.0215); C61(Carbamidomethyl / 57.0215)	HCD	3.28	7267.91	7266.91	6	1212.33	1212.16	251049
	1109	R.GIDVTLLC[+57.02146]QHGGLC[+57.02146]VDEGDK.H		R.GIDVTLLCQHGGLCVDEGDK.H	GIDVTLLCQHGGLCVDEGDK,RH,8@57.02146,14@57.02146		21.4638	485.4	controllerType=0 controllerNumber=1 scan=8473	1.8e-08	2e-08	0	0	0	0	2.2e-09	2.5e-09	7.74	485.4	485.4	-2.36		2186.02	2186.02	Specific		18	>sp|Q01705|NOTC1_MOUSE Neurogenic locus notch homolog protein 1 OS=Mus musculus GN=Notch1 PE=1 SV=3	1	9638	C8(Carbamidomethyl / 57.0215); C14(Carbamidomethyl / 57.0215)	HCD	7.7	2185.01	2185.01	3	729.344	729.345
	1212	R.GTQGVHC[+57.02146]EINVDDC[+57.02146]HPPLDPASR.S		R.GTQGVHCEINVDDCHPPLDPASR.S	GTQGVHCEINVDDCHPPLDPASR,RS,7@57.02146,14@57.02146		17.4852	852.7	controllerType=0 controllerNumber=1 scan=6820	4.8e-16	5.3e-16	0	0	0	0	1.1e-16	1.2e-16	15.32	766.9	766.9	0.87		2574.15	2574.15	Specific		17.2	>sp|Q01705|NOTC1_MOUSE Neurogenic locus notch homolog protein 1 OS=Mus musculus GN=Notch1 PE=1 SV=3	1	7724	C7(Carbamidomethyl / 57.0215); C14(Carbamidomethyl / 57.0215)	HCD	15.28	2573.14	2573.14	4	644.293	644.292
	1212	R.GTQGVHC[+57.02146]EINVDDC[+57.02146]HPPLDPASR.S		R.GTQGVHCEINVDDCHPPLDPASR.S	GTQGVHCEINVDDCHPPLDPASR,RS,7@57.02146,14@57.02146		17.5312	819.3	controllerType=0 controllerNumber=1 scan=6839	1.5e-14	1.7e-14	0	0	0	0	3.7e-15	4.1e-15	13.81	819.3	819.3	2.94		2574.15	2574.15	Specific		14.4	>sp|Q01705|NOTC1_MOUSE Neurogenic locus notch homolog protein 1 OS=Mus musculus GN=Notch1 PE=1 SV=3	1	7744	C7(Carbamidomethyl / 57.0215); C14(Carbamidomethyl / 57.0215)	HCD	14.77	2573.15	2573.14	3	858.723	858.72
	1212	R.GTQGVHC[+57.02146]EINVDDC[+57.02146]HPPLDPASR.S		R.GTQGVHCEINVDDCHPPLDPASR.S	GTQGVHCEINVDDCHPPLDPASR,RS,7@57.02146,14@57.02146		17.6087	815.3	controllerType=0 controllerNumber=1 scan=6872	2.5e-15	2.7e-15	0	0	0	0	4.6e-16	5e-16	14.6	759.8	759.8	2.01		2574.15	2574.15	Specific		16.8	>sp|Q01705|NOTC1_MOUSE Neurogenic locus notch homolog protein 1 OS=Mus musculus GN=Notch1 PE=1 SV=3	1	7784	C7(Carbamidomethyl / 57.0215); C14(Carbamidomethyl / 57.0215)	HCD	15.57	2573.14	2573.14	4	644.293	644.292
	1212	R.GTQGVHC[+57.02146]EINVDDC[+57.02146]HPPLDPASR.S		R.GTQGVHCEINVDDCHPPLDPASR.S	GTQGVHCEINVDDCHPPLDPASR,RS,7@57.02146,14@57.02146		17.7307	536.3	controllerType=0 controllerNumber=1 scan=6924	1.5e-09	1.6e-09	0	0	0	0	2.8e-10	3e-10	8.82	536.3	536.3	3.24		2574.15	2574.15	Specific		16.5	>sp|Q01705|NOTC1_MOUSE Neurogenic locus notch homolog protein 1 OS=Mus musculus GN=Notch1 PE=1 SV=3	1	7839	C7(Carbamidomethyl / 57.0215); C14(Carbamidomethyl / 57.0215)	HCD	10.44	2573.15	2573.14	4	644.294	644.292
	1212	R.GTQGVHC[+57.02146]EINVDDC[+57.02146]HPPLDPASR.S		R.GTQGVHCEINVDDCHPPLDPASR.S	GTQGVHCEINVDDCHPPLDPASR,RS,7@57.02146,14@57.02146		17.8572	508.7	controllerType=0 controllerNumber=1 scan=6978	4.2e-09	4.6e-09	0	0	0	0	7.8e-10	8.5e-10	8.37	508.7	508.7	4.66		2574.16	2574.15	Specific		16.3	>sp|Q01705|NOTC1_MOUSE Neurogenic locus notch homolog protein 1 OS=Mus musculus GN=Notch1 PE=1 SV=3	1	7906	C7(Carbamidomethyl / 57.0215); C14(Carbamidomethyl / 57.0215)	HCD	9.14	2573.15	2573.14	4	644.295	644.292
	1212	R.GTQGVHC[+57.02146]EINVDDC[+57.02146]HPPLDPASR.S		R.GTQGVHCEINVDDCHPPLDPASR.S	GTQGVHCEINVDDCHPPLDPASR,RS,7@57.02146,14@57.02146		17.9858	437.2	controllerType=0 controllerNumber=1 scan=7033	6.1e-09	6.7e-09	0	0	0	0	9.6e-10	1e-09	8.22	437.2	437.2	3.05		2574.15	2574.15	Specific		15.1	>sp|Q01705|NOTC1_MOUSE Neurogenic locus notch homolog protein 1 OS=Mus musculus GN=Notch1 PE=1 SV=3	1	7976	C7(Carbamidomethyl / 57.0215); C14(Carbamidomethyl / 57.0215)	HCD	8.64	2573.15	2573.14	4	644.294	644.292
	1212	R.GTQGVHC[+57.02146]EINVDDC[+57.02146]HPPLDPASR.S		R.GTQGVHCEINVDDCHPPLDPASR.S	GTQGVHCEINVDDCHPPLDPASR,RS,7@57.02146,14@57.02146		17.4013	387	controllerType=0 controllerNumber=1 scan=6785	6.2e-06	6.8e-06	0	0	0	0	2.8e-07	3e-07	5.21	387	387	5.36		2574.16	2574.15	Specific		9.4	>sp|Q01705|NOTC1_MOUSE Neurogenic locus notch homolog protein 1 OS=Mus musculus GN=Notch1 PE=1 SV=3	1	7686	C7(Carbamidomethyl / 57.0215); C14(Carbamidomethyl / 57.0215)	HCD	5.62	2573.15	2573.14	3	858.725	858.72
	1212	R.GTQGVHC[+57.02146]EINVDDC[+57.02146]HPPLDPASR.S		R.GTQGVHCEINVDDCHPPLDPASR.S	GTQGVHCEINVDDCHPPLDPASR,RS,7@57.02146,14@57.02146		17.6638	383	controllerType=0 controllerNumber=1 scan=6896	3.6e-06	4e-06	0	0	0	0	1.8e-07	2e-07	5.44	383	383	1.16		2574.15	2574.15	Specific		9.3	>sp|Q01705|NOTC1_MOUSE Neurogenic locus notch homolog protein 1 OS=Mus musculus GN=Notch1 PE=1 SV=3	1	7811	C7(Carbamidomethyl / 57.0215); C14(Carbamidomethyl / 57.0215)	HCD	5.85	2573.14	2573.14	3	858.721	858.72
	1212	R.GTQGVHC[+57.02146]EINVDDC[+57.02146]HPPLDPASR.S		R.GTQGVHCEINVDDCHPPLDPASR.S	GTQGVHCEINVDDCHPPLDPASR,RS,7@57.02146,14@57.02146		17.3688	374.9	controllerType=0 controllerNumber=1 scan=6771	3.1e-08	3.3e-08	0	0	0	0	2.8e-09	3.1e-09	7.51	374.9	374.9	-1.03		2574.14	2574.15	Specific		15.4	>sp|Q01705|NOTC1_MOUSE Neurogenic locus notch homolog protein 1 OS=Mus musculus GN=Notch1 PE=1 SV=3	1	7668	C7(Carbamidomethyl / 57.0215); C14(Carbamidomethyl / 57.0215)	HCD	7.93	2573.14	2573.14	4	644.291	644.292
	1264	R.C[+57.02146]EGDVNEC[+57.02146]LS[+426.13734]NPC[+57.02146]DPR.G	S10(OGlycan / 426.1373)	R.CEGDVNECLSNPCDPR.G	CEGDVNECLSNPCDPR,RG,1@57.02146,8@57.02146,10@426.13734,13@57.02146	Hex(1)Pent(2)	16.5844	671.5	controllerType=0 controllerNumber=1 scan=6438	2e-12	2.2e-12	0	0	0	0	2.3e-13	2.5e-13	11.7	671.5	671.5	1.47		2347.89	2347.88	Specific	10	23.5	>sp|Q01705|NOTC1_MOUSE Neurogenic locus notch homolog protein 1 OS=Mus musculus GN=Notch1 PE=1 SV=3	1	7269	C1(Carbamidomethyl / 57.0215); C8(Carbamidomethyl / 57.0215); C13(Carbamidomethyl / 57.0215)	HCD	11.26	2346.88	2346.88	2	1174.45	1174.45
	1264	R.C[+57.02146]EGDVNEC[+57.02146]LS[+426.13734]NPC[+57.02146]DPR.G	S10(OGlycan / 426.1373)	R.CEGDVNECLSNPCDPR.G	CEGDVNECLSNPCDPR,RG,1@57.02146,8@57.02146,10@426.13734,13@57.02146	Hex(1)Pent(2)	16.7111	550.2	controllerType=0 controllerNumber=1 scan=6492	9.1e-10	1e-09	0	0	0	0	1.6e-10	1.7e-10	9.04	550.2	550.2	1.26		2347.89	2347.88	Specific	10	21.2	>sp|Q01705|NOTC1_MOUSE Neurogenic locus notch homolog protein 1 OS=Mus musculus GN=Notch1 PE=1 SV=3	1	7331	C1(Carbamidomethyl / 57.0215); C8(Carbamidomethyl / 57.0215); C13(Carbamidomethyl / 57.0215)	HCD	8.6	2346.88	2346.88	2	1174.45	1174.45
	1264	R.C[+57.02146]EGDVNEC[+57.02146]LS[+426.13734]NPC[+57.02146]DPR.G	S10(OGlycan / 426.1373)	R.CEGDVNECLSNPCDPR.G	CEGDVNECLSNPCDPR,RG,1@57.02146,8@57.02146,10@426.13734,13@57.02146	Hex(1)Pent(2)	16.5757	396.6	controllerType=0 controllerNumber=1 scan=6434	6.8e-08	7.4e-08	0	0	0	0	4.5e-09	5e-09	7.17	396.6	396.6	3.8		2347.89	2347.88	Specific	10	15.7	>sp|Q01705|NOTC1_MOUSE Neurogenic locus notch homolog protein 1 OS=Mus musculus GN=Notch1 PE=1 SV=3	1	7264	C1(Carbamidomethyl / 57.0215); C8(Carbamidomethyl / 57.0215); C13(Carbamidomethyl / 57.0215)	HCD	7.18	2346.89	2346.88	3	783.303	783.3
	1288	R.VNDFHC[+57.02146]EC[+57.02146]R.A		R.VNDFHCECR.A	VNDFHCECR,RA,6@57.02146,8@57.02146		11.3479	568.6	controllerType=0 controllerNumber=1 scan=4252	1.2e-09	1.3e-09	0	0	0	0	2.5e-10	2.8e-10	8.93	568.6	568.6	3.67		1236.49	1236.49	Specific		15.4	>sp|Q01705|NOTC1_MOUSE Neurogenic locus notch homolog protein 1 OS=Mus musculus GN=Notch1 PE=1 SV=3	1	4755	C6(Carbamidomethyl / 57.0215); C8(Carbamidomethyl / 57.0215)	HCD	8.89	1235.49	1235.48	2	618.75	618.748
	1288	R.VNDFHC[+57.02146]EC[+57.02146]R.A		R.VNDFHCECR.A	VNDFHCECR,RA,6@57.02146,8@57.02146		11.2331	547.9	controllerType=0 controllerNumber=1 scan=4204	2e-09	2.2e-09	0	0	0	0	3.7e-10	4.1e-10	8.69	547.9	547.9	2.29		1236.49	1236.49	Specific		16.7	>sp|Q01705|NOTC1_MOUSE Neurogenic locus notch homolog protein 1 OS=Mus musculus GN=Notch1 PE=1 SV=3	1	4703	C6(Carbamidomethyl / 57.0215); C8(Carbamidomethyl / 57.0215)	HCD	8.65	1235.48	1235.48	2	618.749	618.748
	1288	R.VNDFHC[+57.02146]EC[+57.02146]R.A		R.VNDFHCECR.A	VNDFHCECR,RA,6@57.02146,8@57.02146		11.1282	523.3	controllerType=0 controllerNumber=1 scan=4160	6.7e-09	7.4e-09	0	0	0	0	1.1e-09	1.2e-09	8.17	523.3	523.3	5.05		1236.49	1236.49	Specific		15.9	>sp|Q01705|NOTC1_MOUSE Neurogenic locus notch homolog protein 1 OS=Mus musculus GN=Notch1 PE=1 SV=3	1	4654	C6(Carbamidomethyl / 57.0215); C8(Carbamidomethyl / 57.0215)	HCD	8.13	1235.49	1235.48	2	618.751	618.748
	1288	R.VNDFHC[+57.02146]EC[+57.02146]R.A		R.VNDFHCECR.A	VNDFHCECR,RA,6@57.02146,8@57.02146		11.3374	522.6	controllerType=0 controllerNumber=1 scan=4248	4.3e-10	4.7e-10	0	0	0	0	2.6e-11	2.8e-11	9.37	515.5	515.5	1.69		1236.49	1236.49	Specific		14	>sp|Q01705|NOTC1_MOUSE Neurogenic locus notch homolog protein 1 OS=Mus musculus GN=Notch1 PE=1 SV=3	1	4752	C6(Carbamidomethyl / 57.0215); C8(Carbamidomethyl / 57.0215)	HCD	10.99	1235.48	1235.48	3	412.835	412.834
	1288	R.VNDFHC[+57.02146]EC[+57.02146]R.A		R.VNDFHCECR.A	VNDFHCECR,RA,6@57.02146,8@57.02146		11.2071	482.7	controllerType=0 controllerNumber=1 scan=4193	1.2e-09	1.3e-09	0	0	0	0	2.2e-10	2.4e-10	8.94	482.7	482.7	1.02		1236.49	1236.49	Specific		13.5	>sp|Q01705|NOTC1_MOUSE Neurogenic locus notch homolog protein 1 OS=Mus musculus GN=Notch1 PE=1 SV=3	1	4690	C6(Carbamidomethyl / 57.0215); C8(Carbamidomethyl / 57.0215)	HCD	9.7	1235.48	1235.48	3	412.835	412.834
	1288	R.VNDFHC[+57.02146]EC[+57.02146]R.A		R.VNDFHCECR.A	VNDFHCECR,RA,6@57.02146,8@57.02146		11.4722	465.5	controllerType=0 controllerNumber=1 scan=4304	5e-09	5.5e-09	0	0	0	0	8.6e-10	9.4e-10	8.3	465.5	465.5	3.57		1236.49	1236.49	Specific		16.5	>sp|Q01705|NOTC1_MOUSE Neurogenic locus notch homolog protein 1 OS=Mus musculus GN=Notch1 PE=1 SV=3	1	4816	C6(Carbamidomethyl / 57.0215); C8(Carbamidomethyl / 57.0215)	HCD	8.53	1235.49	1235.48	2	618.75	618.748
	1288	R.VNDFHC[+57.02146]EC[+57.02146]R.A		R.VNDFHCECR.A	VNDFHCECR,RA,6@57.02146,8@57.02146		11.1022	443.5	controllerType=0 controllerNumber=1 scan=4149	2.7e-09	3e-09	0	0	0	0	5.4e-10	5.9e-10	8.57	443.5	443.5	5.68		1236.5	1236.49	Specific		12.4	>sp|Q01705|NOTC1_MOUSE Neurogenic locus notch homolog protein 1 OS=Mus musculus GN=Notch1 PE=1 SV=3	1	4641	C6(Carbamidomethyl / 57.0215); C8(Carbamidomethyl / 57.0215)	HCD	8.8	1235.49	1235.48	3	412.837	412.834
	1288	R.VNDFHC[+57.02146]EC[+57.02146]R.A		R.VNDFHCECR.A	VNDFHCECR,RA,6@57.02146,8@57.02146		11.4657	436.5	controllerType=0 controllerNumber=1 scan=4301	2.3e-09	2.5e-09	0	0	0	0	4.6e-10	5e-10	8.64	436.5	436.5	3.02		1236.49	1236.49	Specific		14.3	>sp|Q01705|NOTC1_MOUSE Neurogenic locus notch homolog protein 1 OS=Mus musculus GN=Notch1 PE=1 SV=3	1	4812	C6(Carbamidomethyl / 57.0215); C8(Carbamidomethyl / 57.0215)	HCD	9.07	1235.48	1235.48	3	412.836	412.834
	1288	R.VNDFHC[+57.02146]EC[+57.02146]R.A		R.VNDFHCECR.A	VNDFHCECR,RA,6@57.02146,8@57.02146		10.9751	418.5	controllerType=0 controllerNumber=1 scan=4096	2.3e-09	2.5e-09	0	0	0	0	4.4e-10	4.8e-10	8.64	418.5	418.5	2.72		1236.49	1236.49	Specific		14.9	>sp|Q01705|NOTC1_MOUSE Neurogenic locus notch homolog protein 1 OS=Mus musculus GN=Notch1 PE=1 SV=3	1	4579	C6(Carbamidomethyl / 57.0215); C8(Carbamidomethyl / 57.0215)	HCD	9.07	1235.48	1235.48	3	412.835	412.834
	1288	R.VNDFHC[+57.02146]EC[+57.02146]R.A		R.VNDFHCECR.A	VNDFHCECR,RA,6@57.02146,8@57.02146		11.5786	364.8	controllerType=0 controllerNumber=1 scan=4348	1.2e-07	1.4e-07	0	0	0	0	9.7e-09	1.1e-08	6.91	364.8	364.8	4.94		1236.49	1236.49	Specific		13	>sp|Q01705|NOTC1_MOUSE Neurogenic locus notch homolog protein 1 OS=Mus musculus GN=Notch1 PE=1 SV=3	1	4862	C6(Carbamidomethyl / 57.0215); C8(Carbamidomethyl / 57.0215)	HCD	7.32	1235.49	1235.48	3	412.836	412.834
	1288	R.VNDFHC[+57.02146]EC[+57.02146]R.A		R.VNDFHCECR.A	VNDFHCECR,RA,6@57.02146,8@57.02146		11.6822	336.5	controllerType=0 controllerNumber=1 scan=4390	3.8e-08	4.1e-08	0	0	0	0	3.2e-09	3.5e-09	7.42	336.5	336.5	2.2		1236.49	1236.49	Specific		12.6	>sp|Q01705|NOTC1_MOUSE Neurogenic locus notch homolog protein 1 OS=Mus musculus GN=Notch1 PE=1 SV=3	1	4910	C6(Carbamidomethyl / 57.0215); C8(Carbamidomethyl / 57.0215)	HCD	7.51	1235.48	1235.48	3	412.835	412.834
	1288	R.VNDFHC[+57.02146]EC[+57.02146]R.A		R.VNDFHCECR.A	VNDFHCECR,RA,6@57.02146,8@57.02146		11.8363	268.2	controllerType=0 controllerNumber=1 scan=4453	1.2e-05	1.3e-05	0	0	0	0	4.6e-07	5e-07	4.93	268.2	268.2	9.53		1236.5	1236.49	Specific		11.4	>sp|Q01705|NOTC1_MOUSE Neurogenic locus notch homolog protein 1 OS=Mus musculus GN=Notch1 PE=1 SV=3	1	4979	C6(Carbamidomethyl / 57.0215); C8(Carbamidomethyl / 57.0215)	HCD	5.34	1235.49	1235.48	3	412.838	412.834
	1304	R.C[+57.02146]ESVINGC[+57.02146]R.G		R.CESVINGCR.G	CESVINGCR,RG,1@57.02146,8@57.02146		12.7564	452.4	controllerType=0 controllerNumber=1 scan=4836	1.5e-08	1.6e-08	0	0	0	0	1.9e-09	2.1e-09	7.83	396	396	2.01		1094.47	1094.47	Specific		10.8	>sp|Q01705|NOTC1_MOUSE Neurogenic locus notch homolog protein 1 OS=Mus musculus GN=Notch1 PE=1 SV=3	1	5426	C1(Carbamidomethyl / 57.0215); C8(Carbamidomethyl / 57.0215)	HCD	7.79	1093.47	1093.46	2	547.741	547.74
	1304	R.C[+57.02146]ESVINGC[+57.02146]R.G		R.CESVINGCR.G	CESVINGCR,RG,1@57.02146,8@57.02146		12.6463	427.5	controllerType=0 controllerNumber=1 scan=4790	1.1e-07	1.2e-07	0	0	0	0	7.4e-09	8.1e-09	6.97	418.4	418.4	5.7		1094.48	1094.47	Specific		10.4	>sp|Q01705|NOTC1_MOUSE Neurogenic locus notch homolog protein 1 OS=Mus musculus GN=Notch1 PE=1 SV=3	1	5376	C1(Carbamidomethyl / 57.0215); C8(Carbamidomethyl / 57.0215)	HCD	6.93	1093.47	1093.46	2	547.743	547.74
	1318	K.NGGVC[+57.02146]AVASNTAR.G		K.NGGVCAVASNTAR.G	NGGVCAVASNTAR,KG,5@57.02146		13.0155	698.5	controllerType=0 controllerNumber=1 scan=4945	1.2e-12	1.4e-12	0	0	0	0	9.7e-14	1.1e-13	11.91	698.5	698.5	3.07		1276.61	1276.61	Specific		17.2	>sp|Q01705|NOTC1_MOUSE Neurogenic locus notch homolog protein 1 OS=Mus musculus GN=Notch1 PE=1 SV=3	1	5559	C5(Carbamidomethyl / 57.0215)	HCD	11.87	1275.6	1275.6	2	638.809	638.807
	1318	K.NGGVC[+57.02146]AVASNTAR.G		K.NGGVCAVASNTAR.G	NGGVCAVASNTAR,KG,5@57.02146		13.1261	661.6	controllerType=0 controllerNumber=1 scan=4992	9.4e-13	1e-12	0	0	0	0	6.9e-14	7.6e-14	12.03	661.6	661.6	2.21		1276.61	1276.61	Specific		15.8	>sp|Q01705|NOTC1_MOUSE Neurogenic locus notch homolog protein 1 OS=Mus musculus GN=Notch1 PE=1 SV=3	1	5622	C5(Carbamidomethyl / 57.0215)	HCD	11.99	1275.6	1275.6	2	638.808	638.807
	1318	K.NGGVC[+57.02146]AVASNTAR.G		K.NGGVCAVASNTAR.G	NGGVCAVASNTAR,KG,5@57.02146		12.9061	495.5	controllerType=0 controllerNumber=1 scan=4899	7.8e-10	8.6e-10	0	0	0	0	9.3e-11	1e-10	9.11	495.5	495.5	3.07		1276.61	1276.61	Specific		17.3	>sp|Q01705|NOTC1_MOUSE Neurogenic locus notch homolog protein 1 OS=Mus musculus GN=Notch1 PE=1 SV=3	1	5502	C5(Carbamidomethyl / 57.0215)	HCD	9.07	1275.6	1275.6	2	638.809	638.807
	1318	K.NGGVC[+57.02146]AVASNTAR.G		K.NGGVCAVASNTAR.G	NGGVCAVASNTAR,KG,5@57.02146		13.2438	486.8	controllerType=0 controllerNumber=1 scan=5042	7.8e-10	8.6e-10	0	0	0	0	1e-10	1.1e-10	9.11	486.8	486.8	2.97		1276.61	1276.61	Specific		16.3	>sp|Q01705|NOTC1_MOUSE Neurogenic locus notch homolog protein 1 OS=Mus musculus GN=Notch1 PE=1 SV=3	1	5681	C5(Carbamidomethyl / 57.0215)	HCD	9.07	1275.6	1275.6	2	638.809	638.807
	1318	K.NGGVC[+57.02146]AVASNTAR.G		K.NGGVCAVASNTAR.G	NGGVCAVASNTAR,KG,5@57.02146		13.5158	307.1	controllerType=0 controllerNumber=1 scan=5155	1.2e-07	1.3e-07	0	0	0	0	9.1e-09	1e-08	6.91	307.1	307.1	3.17		1276.61	1276.61	Specific		12.9	>sp|Q01705|NOTC1_MOUSE Neurogenic locus notch homolog protein 1 OS=Mus musculus GN=Notch1 PE=1 SV=3	1	5810	C5(Carbamidomethyl / 57.0215)	HCD	6.87	1275.6	1275.6	2	638.809	638.807
	1336	R.C[+57.02146]PAGFEGATC[+57.02146]ENDAR.T		R.CPAGFEGATCENDAR.T	CPAGFEGATCENDAR,RT,1@57.02146,10@57.02146		15.145	672.2	controllerType=0 controllerNumber=1 scan=5837	6.6e-12	7.2e-12	0	0	0	0	8.4e-13	9.2e-13	11.18	672.2	672.2	4.93		1654.67	1654.66	Specific		14.8	>sp|Q01705|NOTC1_MOUSE Neurogenic locus notch homolog protein 1 OS=Mus musculus GN=Notch1 PE=1 SV=3	1	6585	C1(Carbamidomethyl / 57.0215); C10(Carbamidomethyl / 57.0215)	HCD	11.14	1653.66	1653.65	2	827.837	827.833
	1336	R.C[+57.02146]PAGFEGATC[+57.02146]ENDAR.T		R.CPAGFEGATCENDAR.T	CPAGFEGATCENDAR,RT,1@57.02146,10@57.02146		15.2673	519.6	controllerType=0 controllerNumber=1 scan=5889	6.3e-09	6.9e-09	0	0	0	0	1e-09	1.1e-09	8.2	519.6	519.6	-0.9		1654.66	1654.66	Specific		13.8	>sp|Q01705|NOTC1_MOUSE Neurogenic locus notch homolog protein 1 OS=Mus musculus GN=Notch1 PE=1 SV=3	1	6649	C1(Carbamidomethyl / 57.0215); C10(Carbamidomethyl / 57.0215)	HCD	8.16	1653.65	1653.65	2	827.832	827.833
	1336	R.C[+57.02146]PAGFEGATC[+57.02146]ENDAR.T		R.CPAGFEGATCENDAR.T	CPAGFEGATCENDAR,RT,1@57.02146,10@57.02146		19.6139	350.2	controllerType=0 controllerNumber=1 scan=7722	4e-07	4.4e-07	0	0	0	0	2.4e-08	2.7e-08	6.4	350.2	350.2	-0.23		1654.66	1654.66	Specific		15.5	>sp|Q01705|NOTC1_MOUSE Neurogenic locus notch homolog protein 1 OS=Mus musculus GN=Notch1 PE=1 SV=3	1	8801	C1(Carbamidomethyl / 57.0215); C10(Carbamidomethyl / 57.0215)	HCD	6.36	1653.65	1653.65	2	827.833	827.833
EGF35	1357	R.C[+57.02146]LNGGT[+146.05791]C[+57.02146]ISGPR.S	T6(OGlycan / 146.0579)	R.CLNGGTCISGPR.S	CLNGGTCISGPR,RS,1@57.02146,6@146.05791,7@57.02146	Fuc(1)	14.9382	485.4	controllerType=0 controllerNumber=1 scan=5749	1.6e-09	1.7e-09	0	0	0	0	2.9e-10	3.1e-10	8.8	485.4	6	3.9		1437.65	1437.65	Specific	6	12.8	>sp|Q01705|NOTC1_MOUSE Neurogenic locus notch homolog protein 1 OS=Mus musculus GN=Notch1 PE=1 SV=3	1	6476	C1(Carbamidomethyl / 57.0215); C7(Carbamidomethyl / 57.0215)	HCD	8.36	1436.64	1436.64	2	719.33	719.327	3266974
EGF35	1357	R.C[+57.02146]LNGGT[+146.05791]C[+57.02146]ISGPR.S	T6(OGlycan / 146.0579)	R.CLNGGTCISGPR.S	CLNGGTCISGPR,RS,1@57.02146,6@146.05791,7@57.02146	Fuc(1)	14.8169	426.8	controllerType=0 controllerNumber=1 scan=5698	3.4e-09	3.7e-09	0	0	0	0	6.7e-10	7.3e-10	8.47	426.8	6	1.19		1437.65	1437.65	Specific	6	14.6	>sp|Q01705|NOTC1_MOUSE Neurogenic locus notch homolog protein 1 OS=Mus musculus GN=Notch1 PE=1 SV=3	1	6418	C1(Carbamidomethyl / 57.0215); C7(Carbamidomethyl / 57.0215)	HCD	8.03	1436.64	1436.64	2	719.327	719.327
EGF35	1357	R.C[+57.02146]LNGGT[+146.05791]C[+57.02146]ISGPR.S	T6(OGlycan / 146.0579)	R.CLNGGTCISGPR.S	CLNGGTCISGPR,RS,1@57.02146,6@146.05791,7@57.02146	Fuc(1)	15.0711	319.9	controllerType=0 controllerNumber=1 scan=5806	3.1e-07	3.4e-07	0	0	0	0	1.8e-08	1.9e-08	6.51	319.9	6	5.94		1437.65	1437.65	Specific	6	12.7	>sp|Q01705|NOTC1_MOUSE Neurogenic locus notch homolog protein 1 OS=Mus musculus GN=Notch1 PE=1 SV=3	1	6549	C1(Carbamidomethyl / 57.0215); C7(Carbamidomethyl / 57.0215)	HCD	6.07	1436.65	1436.64	2	719.331	719.327
EGF35	1357	R.C[+57.02146]LNGGT[+146.05791]C[+57.02146]ISGPR.S	T6(OGlycan / 146.0579)	R.CLNGGTCISGPR.S	CLNGGTCISGPR,RS,1@57.02146,6@146.05791,7@57.02146	Fuc(1)	20.3035	236.1	controllerType=0 controllerNumber=1 scan=8001	1.1e-06	1.2e-06	0	0	0	0	6.6e-08	7.3e-08	5.97	236.1	6	0.93		1437.65	1437.65	Specific	6	12.1	>sp|Q01705|NOTC1_MOUSE Neurogenic locus notch homolog protein 1 OS=Mus musculus GN=Notch1 PE=1 SV=3	1	9123	C1(Carbamidomethyl / 57.0215); C7(Carbamidomethyl / 57.0215)	HCD	5.53	1436.64	1436.64	2	719.327	719.327
EGF36	1369	R.SPTC[+57.02146]LC[+57.02146]LGSFTGPEC[+57.02146]QFPAS[+349.13728]SPC[+57.02146]VGSNPC[+57.02146]YNQGTC[+57.02146]EPTSENPFYR.C	S20(OGlycan / 349.1373)	R.SPTCLCLGSFTGPECQFPASSPCVGSNPCYNQGTCEPTSENPFYR.C	SPTCLCLGSFTGPECQFPASSPCVGSNPCYNQGTCEPTSENPFYR,RC,4@57.02146,6@57.02146,15@57.02146,20@349.13728,23@57.02146,29@57.02146,35@57.02146	HexNAc(1)Fuc(1)	24.7519	221.8	controllerType=0 controllerNumber=1 scan=9842	0.0014	0.0016	0	0	0	0	5.1e-05	5.6e-05	2.84	221.8	0	5.19		5467.29	5467.26	Specific	20	15.4	>sp|Q01705|NOTC1_MOUSE Neurogenic locus notch homolog protein 1 OS=Mus musculus GN=Notch1 PE=1 SV=3	1	11156	C4(Carbamidomethyl / 57.0215); C6(Carbamidomethyl / 57.0215); C15(Carbamidomethyl / 57.0215); C23(Carbamidomethyl / 57.0215); C29(Carbamidomethyl / 57.0215); C35(Carbamidomethyl / 57.0215)	HCD	2.41	5466.28	5466.25	4	1367.58	1367.57
EGF36	1369	R.SPTC[+57.02146]LC[+57.02146]LGSFTGPEC[+57.02146]QFPAS[+146.05791]SPC[+57.02146]VGSNPC[+57.02146]YNQGTC[+57.02146]EPTSENPFYR.C	S20(OGlycan / 146.0579)	R.SPTCLCLGSFTGPECQFPASSPCVGSNPCYNQGTCEPTSENPFYR.C	SPTCLCLGSFTGPECQFPASSPCVGSNPCYNQGTCEPTSENPFYR,RC,4@57.02146,6@57.02146,15@57.02146,20@146.05791,23@57.02146,29@57.02146,35@57.02146	Fuc(1)	25.3478	252.1	controllerType=0 controllerNumber=1 scan=10101	0.0013	0.0015	0	0	0	0	4.6e-05	5e-05	2.87	252.1	0	0.07		5264.18	5264.18	Specific	20	15.6	>sp|Q01705|NOTC1_MOUSE Neurogenic locus notch homolog protein 1 OS=Mus musculus GN=Notch1 PE=1 SV=3	1	11460	C4(Carbamidomethyl / 57.0215); C6(Carbamidomethyl / 57.0215); C15(Carbamidomethyl / 57.0215); C23(Carbamidomethyl / 57.0215); C29(Carbamidomethyl / 57.0215); C35(Carbamidomethyl / 57.0215)	HCD	2.44	5263.17	5263.17	4	1316.8	1316.8	35762

## Sheet: KM050219_2(Fng LMR, HK1613)
#EGF	Pos.	Sequence	Mods_x000D_ (variable)	SequenceOriginalDebug	PeptideParseFriendly	Glycans	Scan_x000D_ Time	Score	Scan #	PEP_x000D_ 2D	PEP_x000D_ 1D	FDR_x000D_ 2D	FDR_x000D_ 1D	FDR uniq._x000D_ 2D	FDR uniq._x000D_ 1D	q-value_x000D_ 2D	q-value_x000D_ 1D	|Log Prob|	Delta_x000D_ Score	Delta Mod._x000D_ Score	ppm_x000D_ err.	Off-_x000D_ By-X	Obs._x000D_ MH	Calc._x000D_ MH	Cleavage	Glycans_x000D_ Pos.	Z-Score	Protein_x000D_ Name	Prot._x000D_ Id	QID	Mods_x000D_ (fixed)	Fragment_x000D_ Type	|LogProbOld|	Obs.M	Calc.M	z	Obs._x000D_ m/z	Calc._x000D_ m/z	AUC
	24	R.C[+57.02146]SQPSGTC[+57.02146]LNGGR.C		R.CSQPSGTCLNGGR.C	CSQPSGTCLNGGR,RC,1@57.02146,8@57.02146		12.6311	467.4	controllerType=0 controllerNumber=1 scan=4844	4.9e-08	5.6e-08	0	0	0	0	9.7e-09	1.1e-08	7.31	467.4	467.4	0.06		1393.59	1393.59	Specific		14.5	>sp|Q01705|NOTC1_MOUSE Neurogenic locus notch homolog protein 1 OS=Mus musculus GN=Notch1 PE=1 SV=3	1	5567	C1(Carbamidomethyl / 57.0215); C8(Carbamidomethyl / 57.0215)	HCD	7.26	1392.59	1392.59	2	697.301	697.301
	24	R.C[+57.02146]SQPSGTC[+57.02146]LNGGR.C		R.CSQPSGTCLNGGR.C	CSQPSGTCLNGGR,RC,1@57.02146,8@57.02146		16.37	450.2	controllerType=0 controllerNumber=1 scan=6410	1.6e-08	1.8e-08	0	0	0	0	2.7e-09	3.1e-09	7.79	450.2	450.2	2.95		1393.6	1393.59	Specific		16.4	>sp|Q01705|NOTC1_MOUSE Neurogenic locus notch homolog protein 1 OS=Mus musculus GN=Notch1 PE=1 SV=3	1	7381	C1(Carbamidomethyl / 57.0215); C8(Carbamidomethyl / 57.0215)	HCD	7.74	1392.59	1392.59	2	697.303	697.301
	24	R.C[+57.02146]SQPSGTC[+57.02146]LNGGR.C		R.CSQPSGTCLNGGR.C	CSQPSGTCLNGGR,RC,1@57.02146,8@57.02146		12.5081	282.9	controllerType=0 controllerNumber=1 scan=4793	4.1e-06	4.6e-06	0	0	0	0	2.1e-07	2.4e-07	5.39	282.9	282.9	-0.03		1393.59	1393.59	Specific		12.9	>sp|Q01705|NOTC1_MOUSE Neurogenic locus notch homolog protein 1 OS=Mus musculus GN=Notch1 PE=1 SV=3	1	5506	C1(Carbamidomethyl / 57.0215); C8(Carbamidomethyl / 57.0215)	HCD	5.33	1392.59	1392.59	2	697.301	697.301
	24	R.C[+57.02146]SQPSGTC[+57.02146]LNGGR.C		R.CSQPSGTCLNGGR.C	CSQPSGTCLNGGR,RC,1@57.02146,8@57.02146		12.8083	44.1	controllerType=0 controllerNumber=1 scan=4918	0.027	0.03	0.0036	0.0036	0	0	0.0039	0.0039	1.57	44.1	44.1	8.03		1393.61	1393.59	Specific		7.2	>sp|Q01705|NOTC1_MOUSE Neurogenic locus notch homolog protein 1 OS=Mus musculus GN=Notch1 PE=1 SV=3	1	5651	C1(Carbamidomethyl / 57.0215); C8(Carbamidomethyl / 57.0215)	HCD	1.52	1392.6	1392.59	2	697.307	697.301
	57	R.C[+57.02146]QDSNPC[+57.02146]LS[+426.13734]TPC[+57.02146]K.N	S9(OGlycan / 426.1373)	R.CQDSNPCLSTPCK.N	CQDSNPCLSTPCK,RN,1@57.02146,7@57.02146,9@426.13734,12@57.02146	Hex(1)Pent(2)	14.3934	570.9	controllerType=0 controllerNumber=1 scan=5576	1.7e-09	1.9e-09	0	0	0	0	1.4e-10	1.6e-10	8.78	570.9	0	3.62		1992.78	1992.77	Specific	9	21.1	>sp|Q01705|NOTC1_MOUSE Neurogenic locus notch homolog protein 1 OS=Mus musculus GN=Notch1 PE=1 SV=3	1	6400	C1(Carbamidomethyl / 57.0215); C7(Carbamidomethyl / 57.0215); C12(Carbamidomethyl / 57.0215)	HCD	8.32	1991.77	1991.76	2	996.893	996.89
	57	R.C[+57.02146]QDSNPC[+57.02146]LS[+426.13734]TPC[+57.02146]K.N	S9(OGlycan / 426.1373)	R.CQDSNPCLSTPCK.N	CQDSNPCLSTPCK,RN,1@57.02146,7@57.02146,9@426.13734,12@57.02146	Hex(1)Pent(2)	14.2791	539.8	controllerType=0 controllerNumber=1 scan=5528	6.2e-09	7e-09	0	0	0	0	6.3e-10	7.2e-10	8.21	539.8	0	2.89		1992.78	1992.77	Specific	9	20	>sp|Q01705|NOTC1_MOUSE Neurogenic locus notch homolog protein 1 OS=Mus musculus GN=Notch1 PE=1 SV=3	1	6341	C1(Carbamidomethyl / 57.0215); C7(Carbamidomethyl / 57.0215); C12(Carbamidomethyl / 57.0215)	HCD	7.76	1991.77	1991.76	2	996.892	996.89
	57	R.C[+57.02146]QDS[+426.13734]NPC[+57.02146]LSTPC[+57.02146]K.N	S4(OGlycan / 426.1373)	R.CQDSNPCLSTPCK.N	CQDSNPCLSTPCK,RN,1@57.02146,4@426.13734,7@57.02146,12@57.02146	Hex(1)Pent(2)	17.2557	308.1	controllerType=0 controllerNumber=1 scan=6788	2.5e-06	2.9e-06	0	0	0	0	1.7e-07	2e-07	5.6	308.1	3.7	1.66		1992.78	1992.77	Specific	4	15	>sp|Q01705|NOTC1_MOUSE Neurogenic locus notch homolog protein 1 OS=Mus musculus GN=Notch1 PE=1 SV=3	1	7842	C1(Carbamidomethyl / 57.0215); C7(Carbamidomethyl / 57.0215); C12(Carbamidomethyl / 57.0215)	HCD	5.14	1991.77	1991.76	2	996.891	996.89
	57	R.C[+57.02146]QDS[+426.13734]NPC[+57.02146]LSTPC[+57.02146]K.N	S4(OGlycan / 426.1373)	R.CQDSNPCLSTPCK.N	CQDSNPCLSTPCK,RN,1@57.02146,4@426.13734,7@57.02146,12@57.02146	Hex(1)Pent(2)	14.3118	246.1	controllerType=0 controllerNumber=1 scan=5542	6.5e-05	7.4e-05	0	0	0	0	3e-06	3.4e-06	4.19	246.1	3.7	5.7		1992.78	1992.77	Specific	4	12.6	>sp|Q01705|NOTC1_MOUSE Neurogenic locus notch homolog protein 1 OS=Mus musculus GN=Notch1 PE=1 SV=3	1	6358	C1(Carbamidomethyl / 57.0215); C7(Carbamidomethyl / 57.0215); C12(Carbamidomethyl / 57.0215)	HCD	3.67	1991.78	1991.76	3	664.933	664.929
	57	R.C[+57.02146]QDS[+426.13734]NPC[+57.02146]LSTPC[+57.02146]K.N	S4(OGlycan / 426.1373)	R.CQDSNPCLSTPCK.N	CQDSNPCLSTPCK,RN,1@57.02146,4@426.13734,7@57.02146,12@57.02146	Hex(1)Pent(2)	17.3853	199.8	controllerType=0 controllerNumber=1 scan=6843	1.7e-05	1.9e-05	0	0	0	0	1.1e-06	1.3e-06	4.77	199.8	3.7	-0.36		1992.77	1992.77	Specific	4	12.5	>sp|Q01705|NOTC1_MOUSE Neurogenic locus notch homolog protein 1 OS=Mus musculus GN=Notch1 PE=1 SV=3	1	7910	C1(Carbamidomethyl / 57.0215); C7(Carbamidomethyl / 57.0215); C12(Carbamidomethyl / 57.0215)	HCD	4.32	1991.76	1991.76	2	996.889	996.89
EGF2	70	K.NAGTC[+57.02146]HVVDHGGTVDYAC[+57.02146]S[+818.28044]C[+57.02146]PLGFSGPLC[+57.02146]LTPLDNAC[+57.02146]LANPC[+57.02146]R.N	S19(OGlycan / 818.2804)	K.NAGTCHVVDHGGTVDYACSCPLGFSGPLCLTPLDNACLANPCR.N	NAGTCHVVDHGGTVDYACSCPLGFSGPLCLTPLDNACLANPCR,KN,5@57.02146,18@57.02146,19@818.28044,20@57.02146,29@57.02146,37@57.02146,42@57.02146	HexNAc(1)Hex(1)Fuc(1)NeuGc(1)	24.7572	668.7	controllerType=0 controllerNumber=1 scan=9944	1.1e-10	1.2e-10	0	0	0	0	1.3e-11	1.5e-11	9.97	668.7	0	3.47		5522.36	5522.34	Specific	19	19.5	>sp|Q01705|NOTC1_MOUSE Neurogenic locus notch homolog protein 1 OS=Mus musculus GN=Notch1 PE=1 SV=3	1	11546	C5(Carbamidomethyl / 57.0215); C18(Carbamidomethyl / 57.0215); C20(Carbamidomethyl / 57.0215); C29(Carbamidomethyl / 57.0215); C37(Carbamidomethyl / 57.0215); C42(Carbamidomethyl / 57.0215)	HCD	10.51	5521.35	5521.33	4	1381.35	1381.34
EGF2	70	K.NAGTC[+57.02146]HVVDHGGTVDYAC[+57.02146]S[+818.28044]C[+57.02146]PLGFSGPLC[+57.02146]LTPLDNAC[+57.02146]LANPC[+57.02146]R.N	S19(OGlycan / 818.2804)	K.NAGTCHVVDHGGTVDYACSCPLGFSGPLCLTPLDNACLANPCR.N	NAGTCHVVDHGGTVDYACSCPLGFSGPLCLTPLDNACLANPCR,KN,5@57.02146,18@57.02146,19@818.28044,20@57.02146,29@57.02146,37@57.02146,42@57.02146	HexNAc(1)Hex(1)Fuc(1)NeuGc(1)	24.877	308.8	controllerType=0 controllerNumber=1 scan=9994	4.4e-05	5e-05	0	0	0	0	1.8e-06	2.1e-06	4.35	308.8	0	4.27		5522.37	5522.34	Specific	19	16.6	>sp|Q01705|NOTC1_MOUSE Neurogenic locus notch homolog protein 1 OS=Mus musculus GN=Notch1 PE=1 SV=3	1	11605	C5(Carbamidomethyl / 57.0215); C18(Carbamidomethyl / 57.0215); C20(Carbamidomethyl / 57.0215); C29(Carbamidomethyl / 57.0215); C37(Carbamidomethyl / 57.0215); C42(Carbamidomethyl / 57.0215)	HCD	4.15	5521.36	5521.33	4	1381.35	1381.34
EGF2	70	K.NAGTC[+57.02146]HVVDHGGTVDYAC[+57.02146]SC[+57.02146]PLGFS[+673.24293]GPLC[+57.02146]LTPLDNAC[+57.02146]LANPC[+57.02146]R.N	S25(OGlycan / 673.2429)	K.NAGTCHVVDHGGTVDYACSCPLGFSGPLCLTPLDNACLANPCR.N	NAGTCHVVDHGGTVDYACSCPLGFSGPLCLTPLDNACLANPCR,KN,5@57.02146,18@57.02146,20@57.02146,25@673.24293,29@57.02146,37@57.02146,42@57.02146	HexNAc(1)Hex(2)Fuc(1)	23.6937	70.6	controllerType=0 controllerNumber=1 scan=9496	0.022	0.025	0.0037	0.0037	0.012	0.012	0.0039	0.0039	1.66	70.6	0	-2.62	1	5378.29	5377.3	Specific	25	11.1	>sp|Q01705|NOTC1_MOUSE Neurogenic locus notch homolog protein 1 OS=Mus musculus GN=Notch1 PE=1 SV=3	1	11025	C5(Carbamidomethyl / 57.0215); C18(Carbamidomethyl / 57.0215); C20(Carbamidomethyl / 57.0215); C29(Carbamidomethyl / 57.0215); C37(Carbamidomethyl / 57.0215); C42(Carbamidomethyl / 57.0215)	HCD	1.36	5377.29	5376.3	4	1345.33	1345.08
EGF2	70	K.NAGTC[+57.02146]HVVDHGGTVDYAC[+57.02146]SC[+57.02146]PLGFS[+349.13728]GPLC[+57.02146]LTPLDNAC[+57.02146]LANPC[+57.02146]R.N	S25(OGlycan / 349.1373)	K.NAGTCHVVDHGGTVDYACSCPLGFSGPLCLTPLDNACLANPCR.N	NAGTCHVVDHGGTVDYACSCPLGFSGPLCLTPLDNACLANPCR,KN,5@57.02146,18@57.02146,20@57.02146,25@349.13728,29@57.02146,37@57.02146,42@57.02146	HexNAc(1)Fuc(1)	23.8781	427.8	controllerType=0 controllerNumber=1 scan=9573	1.4e-07	1.5e-07	0	0	0	0	1.9e-08	2.2e-08	6.87	427.8	0	2.94		5053.21	5053.2	Specific	25	17.1	>sp|Q01705|NOTC1_MOUSE Neurogenic locus notch homolog protein 1 OS=Mus musculus GN=Notch1 PE=1 SV=3	1	11106	C5(Carbamidomethyl / 57.0215); C18(Carbamidomethyl / 57.0215); C20(Carbamidomethyl / 57.0215); C29(Carbamidomethyl / 57.0215); C37(Carbamidomethyl / 57.0215); C42(Carbamidomethyl / 57.0215)	HCD	6.73	5052.21	5052.19	4	1264.06	1264.06
EGF2	70	K.NAGTC[+57.02146]HVVDHGGTVDYAC[+57.02146]SC[+57.02146]PLGFS[+349.13728]GPLC[+57.02146]LTPLDNAC[+57.02146]LANPC[+57.02146]R.N	S25(OGlycan / 349.1373)	K.NAGTCHVVDHGGTVDYACSCPLGFSGPLCLTPLDNACLANPCR.N	NAGTCHVVDHGGTVDYACSCPLGFSGPLCLTPLDNACLANPCR,KN,5@57.02146,18@57.02146,20@57.02146,25@349.13728,29@57.02146,37@57.02146,42@57.02146	HexNAc(1)Fuc(1)	24.0101	146.2	controllerType=0 controllerNumber=1 scan=9629	0.00032	0.00036	0	0	0	0	2e-05	2.3e-05	3.5	146.2	0	5.36		5053.23	5053.2	Specific	25	11.4	>sp|Q01705|NOTC1_MOUSE Neurogenic locus notch homolog protein 1 OS=Mus musculus GN=Notch1 PE=1 SV=3	1	11169	C5(Carbamidomethyl / 57.0215); C18(Carbamidomethyl / 57.0215); C20(Carbamidomethyl / 57.0215); C29(Carbamidomethyl / 57.0215); C37(Carbamidomethyl / 57.0215); C42(Carbamidomethyl / 57.0215)	HCD	3.05	5052.22	5052.19	4	1264.06	1264.06
EGF2	70	K.NAGTC[+57.02146]HVVDHGGTVDYAC[+57.02146]S[+308.11073]C[+57.02146]PLGFSGPLC[+57.02146]LTPLDNAC[+57.02146]LANPC[+57.02146]R.N	S19(OGlycan / 308.1107)	K.NAGTCHVVDHGGTVDYACSCPLGFSGPLCLTPLDNACLANPCR.N	NAGTCHVVDHGGTVDYACSCPLGFSGPLCLTPLDNACLANPCR,KN,5@57.02146,18@57.02146,19@308.11073,20@57.02146,29@57.02146,37@57.02146,42@57.02146	Hex(1)Fuc(1)	23.9821	190.8	controllerType=0 controllerNumber=1 scan=9617	7.1e-05	8e-05	0	0	0	0	3.7e-06	4.2e-06	4.15	190.8	0	1.93		5012.18	5012.17	Specific	19	13.2	>sp|Q01705|NOTC1_MOUSE Neurogenic locus notch homolog protein 1 OS=Mus musculus GN=Notch1 PE=1 SV=3	1	11155	C5(Carbamidomethyl / 57.0215); C18(Carbamidomethyl / 57.0215); C20(Carbamidomethyl / 57.0215); C29(Carbamidomethyl / 57.0215); C37(Carbamidomethyl / 57.0215); C42(Carbamidomethyl / 57.0215)	HCD	3.89	5011.17	5011.16	4	1253.8	1253.8
EGF2	70	K.NAGTC[+57.02146]HVVDHGGTVDYAC[+57.02146]S[+308.11073]C[+57.02146]PLGFSGPLC[+57.02146]LTPLDNAC[+57.02146]LANPC[+57.02146]R.N	S19(OGlycan / 308.1107)	K.NAGTCHVVDHGGTVDYACSCPLGFSGPLCLTPLDNACLANPCR.N	NAGTCHVVDHGGTVDYACSCPLGFSGPLCLTPLDNACLANPCR,KN,5@57.02146,18@57.02146,19@308.11073,20@57.02146,29@57.02146,37@57.02146,42@57.02146	Hex(1)Fuc(1)	23.8361	65.6	controllerType=0 controllerNumber=1 scan=9555	0.00016	0.00018	0	0	0	0	6.8e-06	7.7e-06	3.81	65.6	0	4.07		5012.19	5012.17	Specific	19	11.4	>sp|Q01705|NOTC1_MOUSE Neurogenic locus notch homolog protein 1 OS=Mus musculus GN=Notch1 PE=1 SV=3	1	11088	C5(Carbamidomethyl / 57.0215); C18(Carbamidomethyl / 57.0215); C20(Carbamidomethyl / 57.0215); C29(Carbamidomethyl / 57.0215); C37(Carbamidomethyl / 57.0215); C42(Carbamidomethyl / 57.0215)	HCD	3.35	5011.19	5011.16	4	1253.8	1253.8
EGF2	70	K.NAGTC[+57.02146]HVVDHGGT[+146.05791]VDYAC[+57.02146]SC[+57.02146]PLGFSGPLC[+57.02146]LTPLDNAC[+57.02146]LANPC[+57.02146]R.N	T13(OGlycan / 146.0579)	K.NAGTCHVVDHGGTVDYACSCPLGFSGPLCLTPLDNACLANPCR.N	NAGTCHVVDHGGTVDYACSCPLGFSGPLCLTPLDNACLANPCR,KN,5@57.02146,13@146.05791,18@57.02146,20@57.02146,29@57.02146,37@57.02146,42@57.02146	Fuc(1)	24.3163	1045.4	controllerType=0 controllerNumber=1 scan=9757	1.1e-17	1.2e-17	0	0	0	0	2.7e-18	3.1e-18	16.97	1045.4	2	3.35		4850.14	4850.12	Specific	13	19.6	>sp|Q01705|NOTC1_MOUSE Neurogenic locus notch homolog protein 1 OS=Mus musculus GN=Notch1 PE=1 SV=3	1	11321	C5(Carbamidomethyl / 57.0215); C18(Carbamidomethyl / 57.0215); C20(Carbamidomethyl / 57.0215); C29(Carbamidomethyl / 57.0215); C37(Carbamidomethyl / 57.0215); C42(Carbamidomethyl / 57.0215)	HCD	16.51	4849.13	4849.11	4	1213.29	1213.29
EGF2	70	K.NAGTC[+57.02146]HVVDHGGTVDYAC[+57.02146]S[+146.05791]C[+57.02146]PLGFSGPLC[+57.02146]LTPLDNAC[+57.02146]LANPC[+57.02146]R.N	S19(OGlycan / 146.0579)	K.NAGTCHVVDHGGTVDYACSCPLGFSGPLCLTPLDNACLANPCR.N	NAGTCHVVDHGGTVDYACSCPLGFSGPLCLTPLDNACLANPCR,KN,5@57.02146,18@57.02146,19@146.05791,20@57.02146,29@57.02146,37@57.02146,42@57.02146	Fuc(1)	24.2	1033.8	controllerType=0 controllerNumber=1 scan=9708	7.4e-17	8.4e-17	0	0	0	0	1.7e-17	1.9e-17	16.13	1033.8	0	6.98		4850.15	4850.12	Specific	19	18.3	>sp|Q01705|NOTC1_MOUSE Neurogenic locus notch homolog protein 1 OS=Mus musculus GN=Notch1 PE=1 SV=3	1	11261	C5(Carbamidomethyl / 57.0215); C18(Carbamidomethyl / 57.0215); C20(Carbamidomethyl / 57.0215); C29(Carbamidomethyl / 57.0215); C37(Carbamidomethyl / 57.0215); C42(Carbamidomethyl / 57.0215)	HCD	15.68	4849.15	4849.11	4	1213.29	1213.29
EGF2	70	K.NAGTC[+57.02146]HVVDHGGTVDYAC[+57.02146]S[+146.05791]C[+57.02146]PLGFSGPLC[+57.02146]LTPLDNAC[+57.02146]LANPC[+57.02146]R.N	S19(OGlycan / 146.0579)	K.NAGTCHVVDHGGTVDYACSCPLGFSGPLCLTPLDNACLANPCR.N	NAGTCHVVDHGGTVDYACSCPLGFSGPLCLTPLDNACLANPCR,KN,5@57.02146,18@57.02146,19@146.05791,20@57.02146,29@57.02146,37@57.02146,42@57.02146	Fuc(1)	24.4271	679.7	controllerType=0 controllerNumber=1 scan=9804	1.1e-10	1.2e-10	0	0	0	0	1.1e-11	1.2e-11	9.97	679.7	0	3.25		4850.14	4850.12	Specific	19	17.4	>sp|Q01705|NOTC1_MOUSE Neurogenic locus notch homolog protein 1 OS=Mus musculus GN=Notch1 PE=1 SV=3	1	11376	C5(Carbamidomethyl / 57.0215); C18(Carbamidomethyl / 57.0215); C20(Carbamidomethyl / 57.0215); C29(Carbamidomethyl / 57.0215); C37(Carbamidomethyl / 57.0215); C42(Carbamidomethyl / 57.0215)	HCD	9.51	4849.13	4849.11	4	1213.29	1213.29
EGF2	70	K.NAGTC[+57.02146]HVVDHGGTVDYAC[+57.02146]S[+146.05791]C[+57.02146]PLGFSGPLC[+57.02146]LTPLDNAC[+57.02146]LANPC[+57.02146]R.N	S19(OGlycan / 146.0579)	K.NAGTCHVVDHGGTVDYACSCPLGFSGPLCLTPLDNACLANPCR.N	NAGTCHVVDHGGTVDYACSCPLGFSGPLCLTPLDNACLANPCR,KN,5@57.02146,18@57.02146,19@146.05791,20@57.02146,29@57.02146,37@57.02146,42@57.02146	Fuc(1)	24.0887	533	controllerType=0 controllerNumber=1 scan=9662	1.5e-07	1.7e-07	0	0	0	0	2.1e-08	2.4e-08	6.82	533	0	6.29	1	4851.15	4850.12	Specific	19	18.4	>sp|Q01705|NOTC1_MOUSE Neurogenic locus notch homolog protein 1 OS=Mus musculus GN=Notch1 PE=1 SV=3	1	11205	C5(Carbamidomethyl / 57.0215); C18(Carbamidomethyl / 57.0215); C20(Carbamidomethyl / 57.0215); C29(Carbamidomethyl / 57.0215); C37(Carbamidomethyl / 57.0215); C42(Carbamidomethyl / 57.0215)	HCD	8.1	4850.15	4849.11	4	1213.54	1213.29
EGF2	70	K.NAGTC[+57.02146]HVVDHGGTVDYAC[+57.02146]S[+146.05791]C[+57.02146]PLGFSGPLC[+57.02146]LTPLDNAC[+57.02146]LANPC[+57.02146]R.N	S19(OGlycan / 146.0579)	K.NAGTCHVVDHGGTVDYACSCPLGFSGPLCLTPLDNACLANPCR.N	NAGTCHVVDHGGTVDYACSCPLGFSGPLCLTPLDNACLANPCR,KN,5@57.02146,18@57.02146,19@146.05791,20@57.02146,29@57.02146,37@57.02146,42@57.02146	Fuc(1)	24.5572	273.8	controllerType=0 controllerNumber=1 scan=9859	1e-05	1.1e-05	0	0	0	0	6.3e-07	7.1e-07	5	273.8	0	1.24		4850.13	4850.12	Specific	19	14.9	>sp|Q01705|NOTC1_MOUSE Neurogenic locus notch homolog protein 1 OS=Mus musculus GN=Notch1 PE=1 SV=3	1	11439	C5(Carbamidomethyl / 57.0215); C18(Carbamidomethyl / 57.0215); C20(Carbamidomethyl / 57.0215); C29(Carbamidomethyl / 57.0215); C37(Carbamidomethyl / 57.0215); C42(Carbamidomethyl / 57.0215)	HCD	4.48	4849.12	4849.11	4	1213.29	1213.29
EGF3	113	R.NGGTC[+57.02146]DLLTLT[+146.05791]EYK.C	T11(OGlycan / 146.0579)	R.NGGTCDLLTLTEYK.C	NGGTCDLLTLTEYK,RC,5@57.02146,11@146.05791	Fuc(1)	22.2022	793.1	controllerType=0 controllerNumber=1 scan=8871	1.3e-13	1.4e-13	0	0	0	0	2.9e-14	3.3e-14	12.9	793.1	12.9	1.38		1730.82	1730.82	Specific	11	19.7	>sp|Q01705|NOTC1_MOUSE Neurogenic locus notch homolog protein 1 OS=Mus musculus GN=Notch1 PE=1 SV=3	1	10318	C5(Carbamidomethyl / 57.0215)	HCD	12.44	1729.81	1729.81	2	865.913	865.911	18103338
EGF3	113	R.NGGTC[+57.02146]DLLT[+146.05791]LTEYK.C	T9(OGlycan / 146.0579)	R.NGGTCDLLTLTEYK.C	NGGTCDLLTLTEYK,RC,5@57.02146,9@146.05791	Fuc(1)	22.3115	678.7	controllerType=0 controllerNumber=1 scan=8917	3.4e-11	3.9e-11	0	0	0	0	4.3e-12	4.9e-12	10.46	678.7	0	0.53		1730.82	1730.82	Specific	9	19.7	>sp|Q01705|NOTC1_MOUSE Neurogenic locus notch homolog protein 1 OS=Mus musculus GN=Notch1 PE=1 SV=3	1	10370	C5(Carbamidomethyl / 57.0215)	HCD	10.01	1729.81	1729.81	2	865.912	865.911
EGF3	113	R.NGGTC[+57.02146]DLLT[+146.05791]LTEYK.C	T9(OGlycan / 146.0579)	R.NGGTCDLLTLTEYK.C	NGGTCDLLTLTEYK,RC,5@57.02146,9@146.05791	Fuc(1)	22.0823	534.1	controllerType=0 controllerNumber=1 scan=8821	1.9e-08	2.1e-08	0	0	0	0	3.1e-09	3.5e-09	7.73	534.1	0	4.84		1730.82	1730.82	Specific	9	19.9	>sp|Q01705|NOTC1_MOUSE Neurogenic locus notch homolog protein 1 OS=Mus musculus GN=Notch1 PE=1 SV=3	1	10259	C5(Carbamidomethyl / 57.0215)	HCD	7.27	1729.82	1729.81	2	865.915	865.911
EGF3	113	R.NGGTC[+57.02146]DLLT[+146.05791]LTEYK.C	T9(OGlycan / 146.0579)	R.NGGTCDLLTLTEYK.C	NGGTCDLLTLTEYK,RC,5@57.02146,9@146.05791	Fuc(1)	22.416	533.8	controllerType=0 controllerNumber=1 scan=8960	4.7e-08	5.3e-08	0	0	0	0	9.4e-09	1.1e-08	7.33	533.8	0	-1.65		1730.81	1730.82	Specific	9	19.7	>sp|Q01705|NOTC1_MOUSE Neurogenic locus notch homolog protein 1 OS=Mus musculus GN=Notch1 PE=1 SV=3	1	10416	C5(Carbamidomethyl / 57.0215)	HCD	6.88	1729.81	1729.81	2	865.91	865.911
EGF3	113	R.NGGT[+146.05791]C[+57.02146]DLLTLTEYK.C	T4(OGlycan / 146.0579)	R.NGGTCDLLTLTEYK.C	NGGTCDLLTLTEYK,RC,4@146.05791,5@57.02146	Fuc(1)	22.544	376.1	controllerType=0 controllerNumber=1 scan=9014	2.5e-08	2.8e-08	0	0	0	0	6.1e-09	7e-09	7.6	376.1	6.4	1.24		1730.82	1730.82	Specific	4	16	>sp|Q01705|NOTC1_MOUSE Neurogenic locus notch homolog protein 1 OS=Mus musculus GN=Notch1 PE=1 SV=3	1	10470	C5(Carbamidomethyl / 57.0215)	HCD	7.15	1729.81	1729.81	2	865.912	865.911
EGF3	113	R.NGGT[+146.05791]C[+57.02146]DLLTLTEYK.C	T4(OGlycan / 146.0579)	R.NGGTCDLLTLTEYK.C	NGGTCDLLTLTEYK,RC,4@146.05791,5@57.02146	Fuc(1)	22.2302	40.6	controllerType=0 controllerNumber=1 scan=8883	0.011	0.012	0.0038	0.0038	0	0	0.0039	0.0039	1.98	40.6	6.4	0.7		1730.82	1730.82	Specific	4	8.4	>sp|Q01705|NOTC1_MOUSE Neurogenic locus notch homolog protein 1 OS=Mus musculus GN=Notch1 PE=1 SV=3	1	10333	C5(Carbamidomethyl / 57.0215)	HCD	1.61	1729.81	1729.81	3	577.61	577.61
EGF3	113	R.NGGT[+146.05791]C[+57.02146]DLLTLTEYK.C	T4(OGlycan / 146.0579)	R.NGGTCDLLTLTEYK.C	NGGTCDLLTLTEYK,RC,4@146.05791,5@57.02146	Fuc(1)	22.7445	3.9	controllerType=0 controllerNumber=1 scan=9099	0.003	0.0035	0	0	0	0	0.00014	0.00016	2.52	3.9	3.9	1.95		1730.82	1730.82	Specific	4	6.8	>sp|Q01705|NOTC1_MOUSE Neurogenic locus notch homolog protein 1 OS=Mus musculus GN=Notch1 PE=1 SV=3	1	10569	C5(Carbamidomethyl / 57.0215)	HCD	2.09	1729.81	1729.81	2	865.913	865.911
	137	K.SC[+57.02146]QQADPC[+57.02146]AS[+426.13734]NPC[+57.02146]ANGGQC[+57.02146]LPFESSYIC[+57.02146]R.C	S10(OGlycan / 426.1373)	K.SCQQADPCASNPCANGGQCLPFESSYICR.C	SCQQADPCASNPCANGGQCLPFESSYICR,KC,2@57.02146,8@57.02146,10@426.13734,13@57.02146,19@57.02146,28@57.02146	Hex(1)Pent(2)	21.4034	715.1	controllerType=0 controllerNumber=1 scan=8539	5.5e-11	6.2e-11	0	0	0	0	6.3e-12	7.1e-12	10.26	715.1	2.4	0.67		3760.48	3760.48	Specific	10	26	>sp|Q01705|NOTC1_MOUSE Neurogenic locus notch homolog protein 1 OS=Mus musculus GN=Notch1 PE=1 SV=3	1	9946	C2(Carbamidomethyl / 57.0215); C8(Carbamidomethyl / 57.0215); C13(Carbamidomethyl / 57.0215); C19(Carbamidomethyl / 57.0215); C28(Carbamidomethyl / 57.0215)	HCD	9.81	3759.48	3759.47	3	1254.17	1254.17
	137	K.SC[+57.02146]QQADPC[+57.02146]AS[+426.13734]NPC[+57.02146]ANGGQC[+57.02146]LPFESSYIC[+57.02146]R.C	S10(OGlycan / 426.1373)	K.SCQQADPCASNPCANGGQCLPFESSYICR.C	SCQQADPCASNPCANGGQCLPFESSYICR,KC,2@57.02146,8@57.02146,10@426.13734,13@57.02146,19@57.02146,28@57.02146	Hex(1)Pent(2)	21.5338	629.4	controllerType=0 controllerNumber=1 scan=8594	5.5e-09	6.2e-09	0	0	0	0	5.5e-10	6.3e-10	8.26	629.4	2.4	1.25		3760.49	3760.48	Specific	10	23.6	>sp|Q01705|NOTC1_MOUSE Neurogenic locus notch homolog protein 1 OS=Mus musculus GN=Notch1 PE=1 SV=3	1	10007	C2(Carbamidomethyl / 57.0215); C8(Carbamidomethyl / 57.0215); C13(Carbamidomethyl / 57.0215); C19(Carbamidomethyl / 57.0215); C28(Carbamidomethyl / 57.0215)	HCD	7.81	3759.48	3759.47	3	1254.17	1254.17
	177	R.QDVNEC[+57.02146]SQNPGLC[+57.02146]R.H		R.QDVNECSQNPGLCR.H	QDVNECSQNPGLCR,RH,6@57.02146,13@57.02146		14.6797	816.5	controllerType=0 controllerNumber=1 scan=5696	1.3e-14	1.4e-14	0	0	0	0	3.3e-15	3.8e-15	13.9	816.5	816.5	1.51		1676.71	1676.71	Specific		15.9	>sp|Q01705|NOTC1_MOUSE Neurogenic locus notch homolog protein 1 OS=Mus musculus GN=Notch1 PE=1 SV=3	1	6522	C6(Carbamidomethyl / 57.0215); C13(Carbamidomethyl / 57.0215)	HCD	13.84	1675.71	1675.7	2	838.861	838.859
	177	R.QDVNEC[+57.02146]SQNPGLC[+57.02146]R.H		R.QDVNECSQNPGLCR.H	QDVNECSQNPGLCR,RH,6@57.02146,13@57.02146		14.5589	620.6	controllerType=0 controllerNumber=1 scan=5645	1.1e-10	1.3e-10	0	0	0	0	1.5e-11	1.7e-11	9.95	620.6	620.6	1.94		1676.71	1676.71	Specific		15.8	>sp|Q01705|NOTC1_MOUSE Neurogenic locus notch homolog protein 1 OS=Mus musculus GN=Notch1 PE=1 SV=3	1	6468	C6(Carbamidomethyl / 57.0215); C13(Carbamidomethyl / 57.0215)	HCD	9.89	1675.71	1675.7	2	838.861	838.859
	177	R.QDVNEC[+57.02146]SQNPGLC[+57.02146]R.H		R.QDVNECSQNPGLCR.H	QDVNECSQNPGLCR,RH,6@57.02146,13@57.02146		14.8002	486.7	controllerType=0 controllerNumber=1 scan=5748	1.2e-08	1.3e-08	0	0	0	0	1.7e-09	1.9e-09	7.94	486.7	486.7	1.14		1676.71	1676.71	Specific		15.5	>sp|Q01705|NOTC1_MOUSE Neurogenic locus notch homolog protein 1 OS=Mus musculus GN=Notch1 PE=1 SV=3	1	6578	C6(Carbamidomethyl / 57.0215); C13(Carbamidomethyl / 57.0215)	HCD	7.88	1675.71	1675.7	2	838.86	838.859
	177	R.QDVNEC[+57.02146]SQNPGLC[+57.02146]R.H		R.QDVNECSQNPGLCR.H	QDVNECSQNPGLCR,RH,6@57.02146,13@57.02146		14.6818	433.2	controllerType=0 controllerNumber=1 scan=5697	1.3e-07	1.5e-07	0	0	0	0	1.8e-08	2e-08	6.89	433.2	433.2	1.14		1676.71	1676.71	Specific		12.2	>sp|Q01705|NOTC1_MOUSE Neurogenic locus notch homolog protein 1 OS=Mus musculus GN=Notch1 PE=1 SV=3	1	6523	C6(Carbamidomethyl / 57.0215); C13(Carbamidomethyl / 57.0215)	HCD	7.14	1675.71	1675.7	3	559.576	559.575
EGF5	191	R.HGGTC[+57.02146]HNEIGS[+146.05791]YR.C	S11(OGlycan / 146.0579)	R.HGGTCHNEIGSYR.C	HGGTCHNEIGSYR,RC,5@57.02146,11@146.05791	Fuc(1)	10.8972	793.2	controllerType=0 controllerNumber=1 scan=4139	7.2e-13	8.1e-13	0	0	0	0	1.5e-13	1.7e-13	12.15	793.2	13.7	3.91		1633.71	1633.7	Specific	11	15.9	>sp|Q01705|NOTC1_MOUSE Neurogenic locus notch homolog protein 1 OS=Mus musculus GN=Notch1 PE=1 SV=3	1	4776	C5(Carbamidomethyl / 57.0215)	HCD	11.69	1632.7	1632.69	3	545.241	545.239	10065068
EGF5	191	R.HGGTC[+57.02146]HNEIGS[+146.05791]YR.C	S11(OGlycan / 146.0579)	R.HGGTCHNEIGSYR.C	HGGTCHNEIGSYR,RC,5@57.02146,11@146.05791	Fuc(1)	10.7909	790.7	controllerType=0 controllerNumber=1 scan=4095	4.8e-13	5.5e-13	0	0	0	0	1.3e-13	1.4e-13	12.32	790.7	17.8	2.57		1633.71	1633.7	Specific	11	15.6	>sp|Q01705|NOTC1_MOUSE Neurogenic locus notch homolog protein 1 OS=Mus musculus GN=Notch1 PE=1 SV=3	1	4729	C5(Carbamidomethyl / 57.0215)	HCD	11.86	1632.7	1632.69	3	545.24	545.239
EGF5	191	R.HGGTC[+57.02146]HNEIGS[+146.05791]YR.C	S11(OGlycan / 146.0579)	R.HGGTCHNEIGSYR.C	HGGTCHNEIGSYR,RC,5@57.02146,11@146.05791	Fuc(1)	11.0002	733.6	controllerType=0 controllerNumber=1 scan=4180	1.8e-11	2.1e-11	0	0	0	0	1.8e-12	2.1e-12	10.74	733.6	22.7	6.49		1633.71	1633.7	Specific	11	16.9	>sp|Q01705|NOTC1_MOUSE Neurogenic locus notch homolog protein 1 OS=Mus musculus GN=Notch1 PE=1 SV=3	1	4821	C5(Carbamidomethyl / 57.0215)	HCD	10.28	1632.71	1632.69	3	545.242	545.239
EGF5	191	R.HGGTC[+57.02146]HNEIGS[+146.05791]YR.C	S11(OGlycan / 146.0579)	R.HGGTCHNEIGSYR.C	HGGTCHNEIGSYR,RC,5@57.02146,11@146.05791	Fuc(1)	11.1115	590.9	controllerType=0 controllerNumber=1 scan=4223	1.5e-08	1.7e-08	0	0	0	0	2.6e-09	2.9e-09	7.83	590.9	0.5	4.58		1633.71	1633.7	Specific	11	14.9	>sp|Q01705|NOTC1_MOUSE Neurogenic locus notch homolog protein 1 OS=Mus musculus GN=Notch1 PE=1 SV=3	1	4867	C5(Carbamidomethyl / 57.0215)	HCD	7.38	1632.7	1632.69	3	545.241	545.239
EGF5	191	R.HGGTC[+57.02146]HNEIGS[+146.05791]YR.C	S11(OGlycan / 146.0579)	R.HGGTCHNEIGSYR.C	HGGTCHNEIGSYR,RC,5@57.02146,11@146.05791	Fuc(1)	10.685	552.2	controllerType=0 controllerNumber=1 scan=4051	1e-07	1.1e-07	0	0	0	0	1.4e-08	1.6e-08	7	552.2	22.1	6.38		1633.71	1633.7	Specific	11	16.7	>sp|Q01705|NOTC1_MOUSE Neurogenic locus notch homolog protein 1 OS=Mus musculus GN=Notch1 PE=1 SV=3	1	4683	C5(Carbamidomethyl / 57.0215)	HCD	6.55	1632.71	1632.69	3	545.242	545.239
EGF5	191	R.HGGT[+146.05791]C[+57.02146]HNEIGSYR.C	T4(OGlycan / 146.0579)	R.HGGTCHNEIGSYR.C	HGGTCHNEIGSYR,RC,4@146.05791,5@57.02146	Fuc(1)	11.225	298	controllerType=0 controllerNumber=1 scan=4266	0.00012	0.00014	0	0	0	0	6e-06	6.9e-06	3.91	298	10.4	3.35		1633.71	1633.7	Specific	4	10.5	>sp|Q01705|NOTC1_MOUSE Neurogenic locus notch homolog protein 1 OS=Mus musculus GN=Notch1 PE=1 SV=3	1	4910	C5(Carbamidomethyl / 57.0215)	HCD	3.46	1632.7	1632.69	3	545.241	545.239
EGF5	191	R.HGGTC[+57.02146]HNEIGS[+146.05791]YR.C	S11(OGlycan / 146.0579)	R.HGGTCHNEIGSYR.C	HGGTCHNEIGSYR,RC,5@57.02146,11@146.05791	Fuc(1)	11.4554	291.6	controllerType=0 controllerNumber=1 scan=4363	8.5e-06	9.7e-06	0	0	0	0	4.8e-07	5.5e-07	5.07	291.6	5.2	3.35		1633.71	1633.7	Specific	11	13.2	>sp|Q01705|NOTC1_MOUSE Neurogenic locus notch homolog protein 1 OS=Mus musculus GN=Notch1 PE=1 SV=3	1	5021	C5(Carbamidomethyl / 57.0215)	HCD	4.62	1632.7	1632.69	3	545.241	545.239
EGF5	191	R.HGGT[+146.05791]C[+57.02146]HNEIGSYR.C	T4(OGlycan / 146.0579)	R.HGGTCHNEIGSYR.C	HGGTCHNEIGSYR,RC,4@146.05791,5@57.02146	Fuc(1)	11.3393	202.1	controllerType=0 controllerNumber=1 scan=4314	0.0017	0.0019	0	0	0	0	6.9e-05	7.8e-05	2.77	202.1	10.4	1.45		1633.7	1633.7	Specific	4	9.2	>sp|Q01705|NOTC1_MOUSE Neurogenic locus notch homolog protein 1 OS=Mus musculus GN=Notch1 PE=1 SV=3	1	4965	C5(Carbamidomethyl / 57.0215)	HCD	2.33	1632.7	1632.69	3	545.24	545.239
EGF5	191	R.HGGT[+146.05791]C[+57.02146]HNEIGSYR.C	T4(OGlycan / 146.0579)	R.HGGTCHNEIGSYR.C	HGGTCHNEIGSYR,RC,4@146.05791,5@57.02146	Fuc(1)	11.9345	72.4	controllerType=0 controllerNumber=1 scan=4559	0.019	0.022	0.0037	0.0037	0	0	0.0039	0.0039	1.72	72.4	10.4	4.25		1633.71	1633.7	Specific	4	8.3	>sp|Q01705|NOTC1_MOUSE Neurogenic locus notch homolog protein 1 OS=Mus musculus GN=Notch1 PE=1 SV=3	1	5238	C5(Carbamidomethyl / 57.0215)	HCD	1.4	1632.7	1632.69	3	545.241	545.239
EGF6	208	R.ATHTGPHC[+57.02146]ELPYVPC[+57.02146]SPSPC[+57.02146]QNGGTC[+57.02146]RPTGDTT[+146.05791]HEC[+57.02146]AC[+57.02146]LPGFAGQNC[+57.02146]EENVDDC[+57.02146]PGNNC[+57.02146]K.N	T33(OGlycan / 146.0579)	R.ATHTGPHCELPYVPCSPSPCQNGGTCRPTGDTTHECACLPGFAGQNCEENVDDCPGNNCK.N	ATHTGPHCELPYVPCSPSPCQNGGTCRPTGDTTHECACLPGFAGQNCEENVDDCPGNNCK,RN,8@57.02146,15@57.02146,20@57.02146,26@57.02146,33@146.05791,36@57.02146,38@57.02146,47@57.02146,54@57.02146,59@57.02146	Fuc(1)	20.5916	27.5	controllerType=0 controllerNumber=1 scan=8198	0.0021	0.0024	0	0	0	0	7.8e-05	8.8e-05	2.68	27.5	0	-3.05	1	6892.76	6891.78	Specific	33	11.7	>sp|Q01705|NOTC1_MOUSE Neurogenic locus notch homolog protein 1 OS=Mus musculus GN=Notch1 PE=1 SV=3	1	9553	C8(Carbamidomethyl / 57.0215); C15(Carbamidomethyl / 57.0215); C20(Carbamidomethyl / 57.0215); C26(Carbamidomethyl / 57.0215); C36(Carbamidomethyl / 57.0215); C38(Carbamidomethyl / 57.0215); C47(Carbamidomethyl / 57.0215); C54(Carbamidomethyl / 57.0215); C59(Carbamidomethyl / 57.0215)	HCD	2.25	6891.75	6890.77	6	1149.63	1149.47
EGF6	208	R.ATHTGPHC[+57.02146]ELPYVPC[+57.02146]SPS[+146.05791]PC[+57.02146]QNGGTC[+57.02146]RPTGDTTHEC[+57.02146]AC[+57.02146]LPGFAGQNC[+57.02146]EENVDDC[+57.02146]PGNNC[+57.02146]K.N	S18(OGlycan / 146.0579)	R.ATHTGPHCELPYVPCSPSPCQNGGTCRPTGDTTHECACLPGFAGQNCEENVDDCPGNNCK.N	ATHTGPHCELPYVPCSPSPCQNGGTCRPTGDTTHECACLPGFAGQNCEENVDDCPGNNCK,RN,8@57.02146,15@57.02146,18@146.05791,20@57.02146,26@57.02146,36@57.02146,38@57.02146,47@57.02146,54@57.02146,59@57.02146	Fuc(1)	20.4545	7.7	controllerType=0 controllerNumber=1 scan=8140	0.00011	0.00012	0	0	0	0	5.5e-06	6.2e-06	3.98	7.7	0	2.05	1	6892.8	6891.78	Specific	18	11.4	>sp|Q01705|NOTC1_MOUSE Neurogenic locus notch homolog protein 1 OS=Mus musculus GN=Notch1 PE=1 SV=3	1	9479	C8(Carbamidomethyl / 57.0215); C15(Carbamidomethyl / 57.0215); C20(Carbamidomethyl / 57.0215); C26(Carbamidomethyl / 57.0215); C36(Carbamidomethyl / 57.0215); C38(Carbamidomethyl / 57.0215); C47(Carbamidomethyl / 57.0215); C54(Carbamidomethyl / 57.0215); C59(Carbamidomethyl / 57.0215)	HCD	3.53	6891.79	6890.77	6	1149.64	1149.47
	268	K.NGGAC[+57.02146]VDGVNTYNC[+57.02146]R.C		K.NGGACVDGVNTYNCR.C	NGGACVDGVNTYNCR,KC,5@57.02146,14@57.02146		15.4175	630.1	controllerType=0 controllerNumber=1 scan=6008	1.3e-10	1.4e-10	0	0	0	0	1.7e-11	1.9e-11	9.9	630.1	630.1	1.29		1656.69	1656.69	Specific		14	>sp|Q01705|NOTC1_MOUSE Neurogenic locus notch homolog protein 1 OS=Mus musculus GN=Notch1 PE=1 SV=3	1	6903	C5(Carbamidomethyl / 57.0215); C14(Carbamidomethyl / 57.0215)	HCD	9.84	1655.68	1655.68	2	828.847	828.846
	268	K.NGGAC[+57.02146]VDGVNTYNC[+57.02146]R.C		K.NGGACVDGVNTYNCR.C	NGGACVDGVNTYNCR,KC,5@57.02146,14@57.02146		15.5424	542.2	controllerType=0 controllerNumber=1 scan=6061	6.2e-09	7e-09	0	0	0	0	7.8e-10	8.9e-10	8.21	542.2	542.2	2.1		1656.69	1656.69	Specific		15	>sp|Q01705|NOTC1_MOUSE Neurogenic locus notch homolog protein 1 OS=Mus musculus GN=Notch1 PE=1 SV=3	1	6976	C5(Carbamidomethyl / 57.0215); C14(Carbamidomethyl / 57.0215)	HCD	8.16	1655.68	1655.68	2	828.848	828.846
	354	R.VASFYC[+57.02146]EC[+57.02146]PHGR.T		R.VASFYCECPHGR.T	VASFYCECPHGR,RT,6@57.02146,8@57.02146		14.9741	774.3	controllerType=0 controllerNumber=1 scan=5821	1.1e-13	1.3e-13	0	0	0	0	2.3e-14	2.6e-14	12.95	774.3	774.3	2.74		1482.63	1482.63	Specific		15.1	>sp|Q01705|NOTC1_MOUSE Neurogenic locus notch homolog protein 1 OS=Mus musculus GN=Notch1 PE=1 SV=3	1	6661	C6(Carbamidomethyl / 57.0215); C8(Carbamidomethyl / 57.0215)	HCD	12.89	1481.62	1481.62	3	494.881	494.88
	354	R.VASFYC[+57.02146]EC[+57.02146]PHGR.T		R.VASFYCECPHGR.T	VASFYCECPHGR,RT,6@57.02146,8@57.02146		14.869	771.9	controllerType=0 controllerNumber=1 scan=5777	1.1e-13	1.3e-13	0	0	0	0	1.8e-14	2e-14	12.95	771.9	771.9	2.8		1482.63	1482.63	Specific		14.7	>sp|Q01705|NOTC1_MOUSE Neurogenic locus notch homolog protein 1 OS=Mus musculus GN=Notch1 PE=1 SV=3	1	6613	C6(Carbamidomethyl / 57.0215); C8(Carbamidomethyl / 57.0215)	HCD	12.89	1481.62	1481.62	3	494.881	494.88
	354	R.VASFYC[+57.02146]EC[+57.02146]PHGR.T		R.VASFYCECPHGR.T	VASFYCECPHGR,RT,6@57.02146,8@57.02146		15.0871	707.9	controllerType=0 controllerNumber=1 scan=5867	1.1e-12	1.3e-12	0	0	0	0	2.2e-13	2.5e-13	11.95	707.9	707.9	2.49		1482.63	1482.63	Specific		14.8	>sp|Q01705|NOTC1_MOUSE Neurogenic locus notch homolog protein 1 OS=Mus musculus GN=Notch1 PE=1 SV=3	1	6720	C6(Carbamidomethyl / 57.0215); C8(Carbamidomethyl / 57.0215)	HCD	11.89	1481.62	1481.62	3	494.881	494.88
	354	R.VASFYC[+57.02146]EC[+57.02146]PHGR.T		R.VASFYCECPHGR.T	VASFYCECPHGR,RT,6@57.02146,8@57.02146		15.1998	561.9	controllerType=0 controllerNumber=1 scan=5915	1.1e-09	1.3e-09	0	0	0	0	9.4e-11	1.1e-10	8.95	561.9	561.9	2.12		1482.63	1482.63	Specific		12.8	>sp|Q01705|NOTC1_MOUSE Neurogenic locus notch homolog protein 1 OS=Mus musculus GN=Notch1 PE=1 SV=3	1	6778	C6(Carbamidomethyl / 57.0215); C8(Carbamidomethyl / 57.0215)	HCD	8.89	1481.62	1481.62	3	494.881	494.88
	354	R.VASFYC[+57.02146]EC[+57.02146]PHGR.T		R.VASFYCECPHGR.T	VASFYCECPHGR,RT,6@57.02146,8@57.02146		14.7496	533	controllerType=0 controllerNumber=1 scan=5726	6.2e-09	7e-09	0	0	0	0	7.1e-10	8e-10	8.21	533	533	2.37		1482.63	1482.63	Specific		13.2	>sp|Q01705|NOTC1_MOUSE Neurogenic locus notch homolog protein 1 OS=Mus musculus GN=Notch1 PE=1 SV=3	1	6554	C6(Carbamidomethyl / 57.0215); C8(Carbamidomethyl / 57.0215)	HCD	8.16	1481.62	1481.62	3	494.881	494.88
	354	R.VASFYC[+57.02146]EC[+57.02146]PHGR.T		R.VASFYCECPHGR.T	VASFYCECPHGR,RT,6@57.02146,8@57.02146		15.3289	396.5	controllerType=0 controllerNumber=1 scan=5970	2.5e-08	2.8e-08	0	0	0	0	5.8e-09	6.6e-09	7.6	396.5	396.5	1.07		1482.63	1482.63	Specific		11.2	>sp|Q01705|NOTC1_MOUSE Neurogenic locus notch homolog protein 1 OS=Mus musculus GN=Notch1 PE=1 SV=3	1	6851	C6(Carbamidomethyl / 57.0215); C8(Carbamidomethyl / 57.0215)	HCD	7.55	1481.62	1481.62	3	494.88	494.88
	354	R.VASFYC[+57.02146]EC[+57.02146]PHGR.T		R.VASFYCECPHGR.T	VASFYCECPHGR,RT,6@57.02146,8@57.02146		15.4519	365.5	controllerType=0 controllerNumber=1 scan=6023	8.4e-06	9.5e-06	0	0	0	0	4.4e-07	5e-07	5.08	365.5	365.5	3.35		1482.63	1482.63	Specific		10.5	>sp|Q01705|NOTC1_MOUSE Neurogenic locus notch homolog protein 1 OS=Mus musculus GN=Notch1 PE=1 SV=3	1	6926	C6(Carbamidomethyl / 57.0215); C8(Carbamidomethyl / 57.0215)	HCD	5.02	1481.62	1481.62	3	494.882	494.88
	366	R.T[+426.13734]GLLC[+57.02146]HLNDAC[+57.02146]ISNPC[+57.02146]NEGSNC[+57.02146]DTNPVNGK.A	T1(OGlycan / 426.1373)	R.TGLLCHLNDACISNPCNEGSNCDTNPVNGK.A	TGLLCHLNDACISNPCNEGSNCDTNPVNGK,RA,1@426.13734,5@57.02146,11@57.02146,16@57.02146,22@57.02146	Hex(1)Pent(2)	19.7615	6.2	controllerType=0 controllerNumber=1 scan=7850	0.024	0.028	0.0036	0.0036	0.011	0.011	0.0039	0.0039	1.61	6.2	2.8	-1.42		3757.55	3757.56	Specific	1	10	>sp|Q01705|NOTC1_MOUSE Neurogenic locus notch homolog protein 1 OS=Mus musculus GN=Notch1 PE=1 SV=3	1	9130	C5(Carbamidomethyl / 57.0215); C11(Carbamidomethyl / 57.0215); C16(Carbamidomethyl / 57.0215); C22(Carbamidomethyl / 57.0215)	HCD	1.33	3756.54	3756.55	3	1253.19	1253.19
	396	K.AIC[+57.02146]TC[+57.02146]PSGYTGPAC[+57.02146]SQDVDEC[+57.02146]ALGANPC[+57.02146]EHAGK.C		K.AICTCPSGYTGPACSQDVDECALGANPCEHAGK.C	AICTCPSGYTGPACSQDVDECALGANPCEHAGK,KC,3@57.02146,5@57.02146,14@57.02146,21@57.02146,28@57.02146		19.2141	1395.6	controllerType=0 controllerNumber=1 scan=7619	9e-25	1e-24	0	0	0	0	4.5e-25	5.2e-25	24.04	1395.6	1395.6	0.8		3553.46	3553.45	Specific		25	>sp|Q01705|NOTC1_MOUSE Neurogenic locus notch homolog protein 1 OS=Mus musculus GN=Notch1 PE=1 SV=3	1	8855	C3(Carbamidomethyl / 57.0215); C5(Carbamidomethyl / 57.0215); C14(Carbamidomethyl / 57.0215); C21(Carbamidomethyl / 57.0215); C28(Carbamidomethyl / 57.0215)	HCD	23.99	3552.45	3552.45	3	1185.16	1185.16
	396	K.AIC[+57.02146]TC[+57.02146]PSGYTGPAC[+57.02146]SQDVDEC[+57.02146]ALGANPC[+57.02146]EHAGK.C		K.AICTCPSGYTGPACSQDVDECALGANPCEHAGK.C	AICTCPSGYTGPACSQDVDECALGANPCEHAGK,KC,3@57.02146,5@57.02146,14@57.02146,21@57.02146,28@57.02146		19.3249	860.1	controllerType=0 controllerNumber=1 scan=7665	9e-15	1e-14	0	0	0	0	1.4e-15	1.5e-15	14.04	860.1	860.1	0.8		3553.46	3553.45	Specific		21.7	>sp|Q01705|NOTC1_MOUSE Neurogenic locus notch homolog protein 1 OS=Mus musculus GN=Notch1 PE=1 SV=3	1	8912	C3(Carbamidomethyl / 57.0215); C5(Carbamidomethyl / 57.0215); C14(Carbamidomethyl / 57.0215); C21(Carbamidomethyl / 57.0215); C28(Carbamidomethyl / 57.0215)	HCD	13.99	3552.45	3552.45	3	1185.16	1185.16
	396	K.AIC[+57.02146]TC[+57.02146]PSGYTGPAC[+57.02146]SQDVDEC[+57.02146]ALGANPC[+57.02146]EHAGK.C		K.AICTCPSGYTGPACSQDVDECALGANPCEHAGK.C	AICTCPSGYTGPACSQDVDECALGANPCEHAGK,KC,3@57.02146,5@57.02146,14@57.02146,21@57.02146,28@57.02146		19.1623	594.1	controllerType=0 controllerNumber=1 scan=7597	4.9e-08	5.6e-08	0	0	0	0	1e-08	1.1e-08	7.31	594.1	594.1	1.71		3553.46	3553.45	Specific		16.9	>sp|Q01705|NOTC1_MOUSE Neurogenic locus notch homolog protein 1 OS=Mus musculus GN=Notch1 PE=1 SV=3	1	8830	C3(Carbamidomethyl / 57.0215); C5(Carbamidomethyl / 57.0215); C14(Carbamidomethyl / 57.0215); C21(Carbamidomethyl / 57.0215); C28(Carbamidomethyl / 57.0215)	HCD	9.25	3552.45	3552.45	4	889.121	889.119
	396	K.AIC[+57.02146]TC[+57.02146]PSGYTGPAC[+57.02146]SQDVDEC[+57.02146]ALGANPC[+57.02146]EHAGK.C		K.AICTCPSGYTGPACSQDVDECALGANPCEHAGK.C	AICTCPSGYTGPACSQDVDECALGANPCEHAGK,KC,3@57.02146,5@57.02146,14@57.02146,21@57.02146,28@57.02146		19.0707	532.5	controllerType=0 controllerNumber=1 scan=7558	6.5e-08	7.4e-08	0	0	0	0	1.1e-08	1.3e-08	7.19	532.5	532.5	3.79		3553.47	3553.45	Specific		18.3	>sp|Q01705|NOTC1_MOUSE Neurogenic locus notch homolog protein 1 OS=Mus musculus GN=Notch1 PE=1 SV=3	1	8780	C3(Carbamidomethyl / 57.0215); C5(Carbamidomethyl / 57.0215); C14(Carbamidomethyl / 57.0215); C21(Carbamidomethyl / 57.0215); C28(Carbamidomethyl / 57.0215)	HCD	8.87	3552.46	3552.45	3	1185.16	1185.16
	396	K.AIC[+57.02146]TC[+57.02146]PSGYTGPAC[+57.02146]SQDVDEC[+57.02146]ALGANPC[+57.02146]EHAGK.C		K.AICTCPSGYTGPACSQDVDECALGANPCEHAGK.C	AICTCPSGYTGPACSQDVDECALGANPCEHAGK,KC,3@57.02146,5@57.02146,14@57.02146,21@57.02146,28@57.02146		19.3097	286	controllerType=0 controllerNumber=1 scan=7659	0.00016	0.00018	0	0	0	0	7.5e-06	8.5e-06	3.8	286	286	-0.01		3553.45	3553.45	Specific		12	>sp|Q01705|NOTC1_MOUSE Neurogenic locus notch homolog protein 1 OS=Mus musculus GN=Notch1 PE=1 SV=3	1	8906	C3(Carbamidomethyl / 57.0215); C5(Carbamidomethyl / 57.0215); C14(Carbamidomethyl / 57.0215); C21(Carbamidomethyl / 57.0215); C28(Carbamidomethyl / 57.0215)	HCD	3.99	3552.45	3552.45	4	889.119	889.119
	396	K.AIC[+57.02146]TC[+57.02146]PSGYTGPAC[+57.02146]SQDVDEC[+57.02146]ALGANPC[+57.02146]EHAGK.C		K.AICTCPSGYTGPACSQDVDECALGANPCEHAGK.C	AICTCPSGYTGPACSQDVDECALGANPCEHAGK,KC,3@57.02146,5@57.02146,14@57.02146,21@57.02146,28@57.02146		19.4689	174.4	controllerType=0 controllerNumber=1 scan=7726	0.00059	0.00067	0	0	0	0	3.3e-05	3.7e-05	3.23	174.4	174.4	-1.47		3553.45	3553.45	Specific		12.4	>sp|Q01705|NOTC1_MOUSE Neurogenic locus notch homolog protein 1 OS=Mus musculus GN=Notch1 PE=1 SV=3	1	8985	C3(Carbamidomethyl / 57.0215); C5(Carbamidomethyl / 57.0215); C14(Carbamidomethyl / 57.0215); C21(Carbamidomethyl / 57.0215); C28(Carbamidomethyl / 57.0215)	HCD	3.36	3552.44	3552.45	3	1185.15	1185.16
	429	K.C[+57.02146]LNT[+162.05282]LGSFEC[+57.02146]QC[+57.02146]LQGYTGPR.C	T4(OGlycan / 162.0528)	K.CLNTLGSFECQCLQGYTGPR.C	CLNTLGSFECQCLQGYTGPR,KC,1@57.02146,4@162.05282,10@57.02146,12@57.02146	Hex(1)	22.2823	193.1	controllerType=0 controllerNumber=1 scan=8905	0.00024	0.00027	0	0	0	0	1.4e-05	1.6e-05	3.63	193.1	2.4	2.42		2523.1	2523.09	Specific	4	12.7	>sp|Q01705|NOTC1_MOUSE Neurogenic locus notch homolog protein 1 OS=Mus musculus GN=Notch1 PE=1 SV=3	1	10359	C1(Carbamidomethyl / 57.0215); C10(Carbamidomethyl / 57.0215); C12(Carbamidomethyl / 57.0215)	HCD	3.18	2522.09	2522.09	3	841.705	841.703
	429	K.C[+57.02146]LNT[+162.05282]LGSFEC[+57.02146]QC[+57.02146]LQGYTGPR.C	T4(OGlycan / 162.0528)	K.CLNTLGSFECQCLQGYTGPR.C	CLNTLGSFECQCLQGYTGPR,KC,1@57.02146,4@162.05282,10@57.02146,12@57.02146	Hex(1)	22.1649	135.6	controllerType=0 controllerNumber=1 scan=8856	0.019	0.022	0.0037	0.0037	0	0	0.0039	0.0039	1.72	135.6	2.4	1.41		2523.1	2523.09	Specific	4	9.3	>sp|Q01705|NOTC1_MOUSE Neurogenic locus notch homolog protein 1 OS=Mus musculus GN=Notch1 PE=1 SV=3	1	10302	C1(Carbamidomethyl / 57.0215); C10(Carbamidomethyl / 57.0215); C12(Carbamidomethyl / 57.0215)	HCD	1.4	2522.09	2522.09	3	841.704	841.703
	509	K.INEFQC[+57.02146]QC[+57.02146]PK.G		K.INEFQCQCPK.G	INEFQCQCPK,KG,6@57.02146,8@57.02146		14.808	620.9	controllerType=0 controllerNumber=1 scan=5751	1.6e-10	1.9e-10	0	0	0	0	2e-11	2.3e-11	9.78	620.9	620.9	0.71		1323.58	1323.58	Specific		16.7	>sp|Q01705|NOTC1_MOUSE Neurogenic locus notch homolog protein 1 OS=Mus musculus GN=Notch1 PE=1 SV=3	1	6580	C6(Carbamidomethyl / 57.0215); C8(Carbamidomethyl / 57.0215)	HCD	9.73	1322.58	1322.57	2	662.295	662.295
	509	K.INEFQC[+57.02146]QC[+57.02146]PK.G		K.INEFQCQCPK.G	INEFQCQCPK,KG,6@57.02146,8@57.02146		14.9204	554	controllerType=0 controllerNumber=1 scan=5799	9e-09	1e-08	0	0	0	0	1.1e-09	1.3e-09	8.05	554	554	1.54		1323.58	1323.58	Specific		16.3	>sp|Q01705|NOTC1_MOUSE Neurogenic locus notch homolog protein 1 OS=Mus musculus GN=Notch1 PE=1 SV=3	1	6638	C6(Carbamidomethyl / 57.0215); C8(Carbamidomethyl / 57.0215)	HCD	7.99	1322.58	1322.57	2	662.296	662.295
	509	K.INEFQC[+57.02146]QC[+57.02146]PK.G		K.INEFQCQCPK.G	INEFQCQCPK,KG,6@57.02146,8@57.02146		15.023	477.4	controllerType=0 controllerNumber=1 scan=5840	2.1e-08	2.4e-08	0	0	0	0	4e-09	4.5e-09	7.68	477.4	477.4	2.92		1323.59	1323.58	Specific		15	>sp|Q01705|NOTC1_MOUSE Neurogenic locus notch homolog protein 1 OS=Mus musculus GN=Notch1 PE=1 SV=3	1	6685	C6(Carbamidomethyl / 57.0215); C8(Carbamidomethyl / 57.0215)	HCD	7.63	1322.58	1322.57	2	662.297	662.295
	509	K.INEFQC[+57.02146]QC[+57.02146]PK.G		K.INEFQCQCPK.G	INEFQCQCPK,KG,6@57.02146,8@57.02146		14.6883	456.8	controllerType=0 controllerNumber=1 scan=5700	2.1e-08	2.4e-08	0	0	0	0	3.8e-09	4.3e-09	7.68	456.8	456.8	2		1323.58	1323.58	Specific		12.6	>sp|Q01705|NOTC1_MOUSE Neurogenic locus notch homolog protein 1 OS=Mus musculus GN=Notch1 PE=1 SV=3	1	6526	C6(Carbamidomethyl / 57.0215); C8(Carbamidomethyl / 57.0215)	HCD	7.63	1322.58	1322.57	2	662.296	662.295
	509	K.INEFQC[+57.02146]QC[+57.02146]PK.G		K.INEFQCQCPK.G	INEFQCQCPK,KG,6@57.02146,8@57.02146		15.1488	434.7	controllerType=0 controllerNumber=1 scan=5893	3.1e-08	3.5e-08	0	0	0	0	6.7e-09	7.6e-09	7.51	434.7	434.7	1.07		1323.58	1323.58	Specific		16.1	>sp|Q01705|NOTC1_MOUSE Neurogenic locus notch homolog protein 1 OS=Mus musculus GN=Notch1 PE=1 SV=3	1	6751	C6(Carbamidomethyl / 57.0215); C8(Carbamidomethyl / 57.0215)	HCD	7.46	1322.58	1322.57	2	662.295	662.295
	509	K.INEFQC[+57.02146]QC[+57.02146]PK.G		K.INEFQCQCPK.G	INEFQCQCPK,KG,6@57.02146,8@57.02146		15.2299	245.4	controllerType=0 controllerNumber=1 scan=5928	0.0003	0.00034	0	0	0	0	1.6e-05	1.8e-05	3.53	245.4	245.4	1.17		1323.58	1323.58	Specific		9.5	>sp|Q01705|NOTC1_MOUSE Neurogenic locus notch homolog protein 1 OS=Mus musculus GN=Notch1 PE=1 SV=3	1	6795	C6(Carbamidomethyl / 57.0215); C8(Carbamidomethyl / 57.0215)	HCD	3.47	1322.58	1322.57	2	662.295	662.295
	509	K.INEFQC[+57.02146]QC[+57.02146]PK.G		K.INEFQCQCPK.G	INEFQCQCPK,KG,6@57.02146,8@57.02146		15.4819	232.5	controllerType=0 controllerNumber=1 scan=6036	0.0023	0.0026	0	0	0	0	9.6e-05	0.00011	2.64	232.5	232.5	4.67		1323.59	1323.58	Specific		8.7	>sp|Q01705|NOTC1_MOUSE Neurogenic locus notch homolog protein 1 OS=Mus musculus GN=Notch1 PE=1 SV=3	1	6942	C6(Carbamidomethyl / 57.0215); C8(Carbamidomethyl / 57.0215)	HCD	2.59	1322.58	1322.57	2	662.298	662.295
	519	K.GFNGHLC[+57.02146]QYDVDEC[+57.02146]AS[+426.13734]TPC[+57.02146]K.N	S16(OGlycan / 426.1373)	K.GFNGHLCQYDVDECASTPCK.N	GFNGHLCQYDVDECASTPCK,KN,7@57.02146,14@57.02146,16@426.13734,19@57.02146	Hex(1)Pent(2)	17.7224	612.5	controllerType=0 controllerNumber=1 scan=6986	4.4e-10	5e-10	0	0	0	0	3.3e-11	3.8e-11	9.35	612.5	1.2	2.03		2784.1	2784.1	Specific	16	15.7	>sp|Q01705|NOTC1_MOUSE Neurogenic locus notch homolog protein 1 OS=Mus musculus GN=Notch1 PE=1 SV=3	1	8081	C7(Carbamidomethyl / 57.0215); C14(Carbamidomethyl / 57.0215); C19(Carbamidomethyl / 57.0215)	HCD	8.9	2783.09	2783.09	3	928.705	928.703
	519	K.GFNGHLC[+57.02146]QYDVDEC[+57.02146]AS[+426.13734]TPC[+57.02146]K.N	S16(OGlycan / 426.1373)	K.GFNGHLCQYDVDECASTPCK.N	GFNGHLCQYDVDECASTPCK,KN,7@57.02146,14@57.02146,16@426.13734,19@57.02146	Hex(1)Pent(2)	17.5796	513	controllerType=0 controllerNumber=1 scan=6925	4e-08	4.6e-08	0	0	0	0	8.2e-09	9.3e-09	7.39	513	1.2	2.82		2784.1	2784.1	Specific	16	15.8	>sp|Q01705|NOTC1_MOUSE Neurogenic locus notch homolog protein 1 OS=Mus musculus GN=Notch1 PE=1 SV=3	1	8007	C7(Carbamidomethyl / 57.0215); C14(Carbamidomethyl / 57.0215); C19(Carbamidomethyl / 57.0215)	HCD	6.94	2783.1	2783.09	3	928.706	928.703
	519	K.GFNGHLC[+57.02146]QYDVDEC[+57.02146]AS[+426.13734]TPC[+57.02146]K.N	S16(OGlycan / 426.1373)	K.GFNGHLCQYDVDECASTPCK.N	GFNGHLCQYDVDECASTPCK,KN,7@57.02146,14@57.02146,16@426.13734,19@57.02146	Hex(1)Pent(2)	17.8334	488.5	controllerType=0 controllerNumber=1 scan=7033	4e-08	4.6e-08	0	0	0	0	8.5e-09	9.6e-09	7.39	488.5	1.2	2.29		2784.1	2784.1	Specific	16	17.1	>sp|Q01705|NOTC1_MOUSE Neurogenic locus notch homolog protein 1 OS=Mus musculus GN=Notch1 PE=1 SV=3	1	8134	C7(Carbamidomethyl / 57.0215); C14(Carbamidomethyl / 57.0215); C19(Carbamidomethyl / 57.0215)	HCD	6.94	2783.09	2783.09	3	928.706	928.703
	543	K.C[+57.02146]LDGPNTYTC[+57.02146]VC[+57.02146]TEGYT[+203.07937]GTHC[+57.02146]EVDIDEC[+57.02146]DPDPC[+57.02146]HYGSC[+57.02146]K.D	T17(OGlycan / 203.0794)	K.CLDGPNTYTCVCTEGYTGTHCEVDIDECDPDPCHYGSCK.D	CLDGPNTYTCVCTEGYTGTHCEVDIDECDPDPCHYGSCK,KD,1@57.02146,10@57.02146,12@57.02146,17@203.07937,21@57.02146,28@57.02146,33@57.02146,38@57.02146	HexNAc(1)	20.3011	283.5	controllerType=0 controllerNumber=1 scan=8076	0.00019	0.00022	0	0	0	0	1.1e-05	1.2e-05	3.71	283.5	0	6.81		4845.87	4845.84	Specific	17	18.8	>sp|Q01705|NOTC1_MOUSE Neurogenic locus notch homolog protein 1 OS=Mus musculus GN=Notch1 PE=1 SV=3	1	9406	C1(Carbamidomethyl / 57.0215); C10(Carbamidomethyl / 57.0215); C12(Carbamidomethyl / 57.0215); C21(Carbamidomethyl / 57.0215); C28(Carbamidomethyl / 57.0215); C33(Carbamidomethyl / 57.0215); C38(Carbamidomethyl / 57.0215)	HCD	3.26	4844.87	4844.83	4	1212.22	1212.22
	543	K.C[+57.02146]LDGPNTYTC[+57.02146]VC[+57.02146]TEGYTGT[+203.07937]HC[+57.02146]EVDIDEC[+57.02146]DPDPC[+57.02146]HYGSC[+57.02146]K.D	T19(OGlycan / 203.0794)	K.CLDGPNTYTCVCTEGYTGTHCEVDIDECDPDPCHYGSCK.D	CLDGPNTYTCVCTEGYTGTHCEVDIDECDPDPCHYGSCK,KD,1@57.02146,10@57.02146,12@57.02146,19@203.07937,21@57.02146,28@57.02146,33@57.02146,38@57.02146	HexNAc(1)	20.4238	245.5	controllerType=0 controllerNumber=1 scan=8127	5e-05	5.7e-05	0	0	0	0	2.1e-06	2.4e-06	4.3	245.5	0	0.97		4845.84	4845.84	Specific	19	17.3	>sp|Q01705|NOTC1_MOUSE Neurogenic locus notch homolog protein 1 OS=Mus musculus GN=Notch1 PE=1 SV=3	1	9464	C1(Carbamidomethyl / 57.0215); C10(Carbamidomethyl / 57.0215); C12(Carbamidomethyl / 57.0215); C21(Carbamidomethyl / 57.0215); C28(Carbamidomethyl / 57.0215); C33(Carbamidomethyl / 57.0215); C38(Carbamidomethyl / 57.0215)	HCD	3.85	4844.84	4844.83	4	1212.22	1212.22
EGF16	614	R.HGGT[+818.28044]C[+57.02146]QDRDNSYLC[+57.02146]LC[+57.02146]LK.G	T4(OGlycan / 818.2804)	R.HGGTCQDRDNSYLCLCLK.G	HGGTCQDRDNSYLCLCLK,RG,4@818.28044,5@57.02146,14@57.02146,16@57.02146	HexNAc(1)Hex(1)Fuc(1)NeuGc(1)	19.0183	326.2	controllerType=0 controllerNumber=1 scan=7536	7e-05	7.9e-05	0	0	0	0	3.3e-06	3.8e-06	4.16	326.2	0.8	1.95		3015.24	3015.24	Specific	4	13.8	>sp|Q01705|NOTC1_MOUSE Neurogenic locus notch homolog protein 1 OS=Mus musculus GN=Notch1 PE=1 SV=3	1	8756	C5(Carbamidomethyl / 57.0215); C14(Carbamidomethyl / 57.0215); C16(Carbamidomethyl / 57.0215)	HCD	4.02	3014.24	3014.23	4	754.567	754.565	1860407
EGF16	614	R.HGGT[+818.28044]C[+57.02146]QDRDNSYLC[+57.02146]LC[+57.02146]LK.G	T4(OGlycan / 818.2804)	R.HGGTCQDRDNSYLCLCLK.G	HGGTCQDRDNSYLCLCLK,RG,4@818.28044,5@57.02146,14@57.02146,16@57.02146	HexNAc(1)Hex(1)Fuc(1)NeuGc(1)	19.158	187.6	controllerType=0 controllerNumber=1 scan=7595	0.00059	0.00067	0	0	0	0	3e-05	3.4e-05	3.23	187.6	0.8	0.82		3015.24	3015.24	Specific	4	11.7	>sp|Q01705|NOTC1_MOUSE Neurogenic locus notch homolog protein 1 OS=Mus musculus GN=Notch1 PE=1 SV=3	1	8827	C5(Carbamidomethyl / 57.0215); C14(Carbamidomethyl / 57.0215); C16(Carbamidomethyl / 57.0215)	HCD	2.78	3014.23	3014.23	4	754.566	754.565
EGF16	614	R.HGGT[+818.28044]C[+57.02146]QDRDNSYLC[+57.02146]LC[+57.02146]LK.G	T4(OGlycan / 818.2804)	R.HGGTCQDRDNSYLCLCLK.G	HGGTCQDRDNSYLCLCLK,RG,4@818.28044,5@57.02146,14@57.02146,16@57.02146	HexNAc(1)Hex(1)Fuc(1)NeuGc(1)	18.8882	21.3	controllerType=0 controllerNumber=1 scan=7481	0.023	0.026	0.0037	0.0037	0	0	0.0039	0.0039	1.65	21.3	0.8	1.31		3015.24	3015.24	Specific	4	9.8	>sp|Q01705|NOTC1_MOUSE Neurogenic locus notch homolog protein 1 OS=Mus musculus GN=Notch1 PE=1 SV=3	1	8688	C5(Carbamidomethyl / 57.0215); C14(Carbamidomethyl / 57.0215); C16(Carbamidomethyl / 57.0215)	HCD	1.36	3014.24	3014.23	4	754.566	754.565
EGF16	614	R.HGGT[+802.28552]C[+57.02146]QDRDNSYLC[+57.02146]LC[+57.02146]LK.G	T4(OGlycan / 802.2855)	R.HGGTCQDRDNSYLCLCLK.G	HGGTCQDRDNSYLCLCLK,RG,4@802.28552,5@57.02146,14@57.02146,16@57.02146	HexNAc(1)Hex(1)Fuc(1)NeuAc(1)	19.106	109.8	controllerType=0 controllerNumber=1 scan=7573	0.0098	0.011	0.0039	0.0039	0.012	0.012	0.0039	0.0039	2.01	109.8	0.8	1.9		2999.25	2999.24	Specific	4	10.6	>sp|Q01705|NOTC1_MOUSE Neurogenic locus notch homolog protein 1 OS=Mus musculus GN=Notch1 PE=1 SV=3	1	8800	C5(Carbamidomethyl / 57.0215); C14(Carbamidomethyl / 57.0215); C16(Carbamidomethyl / 57.0215)	HCD	1.63	2998.24	2998.24	4	750.568	750.566	462889
	622	R.DNSYLC[+57.02146]LC[+57.02146]LK.G		R.DNSYLCLCLK.G	DNSYLCLCLK,RG,6@57.02146,8@57.02146		22.0496	544.3	controllerType=0 controllerNumber=1 scan=8807	1.2e-08	1.3e-08	0	0	0	0	2e-09	2.3e-09	7.93	544.3	544.3	3.31		1285.6	1285.59	Specific		13.9	>sp|Q01705|NOTC1_MOUSE Neurogenic locus notch homolog protein 1 OS=Mus musculus GN=Notch1 PE=1 SV=3	1	10245	C6(Carbamidomethyl / 57.0215); C8(Carbamidomethyl / 57.0215)	HCD	7.87	1284.59	1284.58	2	643.302	643.299
	622	R.DNSYLC[+57.02146]LC[+57.02146]LK.G		R.DNSYLCLCLK.G	DNSYLCLCLK,RG,6@57.02146,8@57.02146		21.9244	494.7	controllerType=0 controllerNumber=1 scan=8755	2e-08	2.2e-08	0	0	0	0	3.2e-09	3.7e-09	7.71	494.7	494.7	3.69		1285.6	1285.59	Specific		15.7	>sp|Q01705|NOTC1_MOUSE Neurogenic locus notch homolog protein 1 OS=Mus musculus GN=Notch1 PE=1 SV=3	1	10183	C6(Carbamidomethyl / 57.0215); C8(Carbamidomethyl / 57.0215)	HCD	7.65	1284.59	1284.58	2	643.302	643.299
	622	R.DNSYLC[+57.02146]LC[+57.02146]LK.G		R.DNSYLCLCLK.G	DNSYLCLCLK,RG,6@57.02146,8@57.02146		22.213	280.2	controllerType=0 controllerNumber=1 scan=8876	0.00019	0.00022	0	0	0	0	9.1e-06	1e-05	3.72	280.2	280.2	-0.68		1285.59	1285.59	Specific		11	>sp|Q01705|NOTC1_MOUSE Neurogenic locus notch homolog protein 1 OS=Mus musculus GN=Notch1 PE=1 SV=3	1	10326	C6(Carbamidomethyl / 57.0215); C8(Carbamidomethyl / 57.0215)	HCD	3.67	1284.58	1284.58	2	643.299	643.299
	704	R.C[+57.02146]PEGYHDPTC[+57.02146]LS[+426.13734]EVNEC[+57.02146]NSNPC[+57.02146]IHGAC[+57.02146]R.D	S12(OGlycan / 426.1373)	R.CPEGYHDPTCLSEVNECNSNPCIHGACR.D	CPEGYHDPTCLSEVNECNSNPCIHGACR,RD,1@57.02146,10@57.02146,12@426.13734,17@57.02146,22@57.02146,27@57.02146	Hex(1)Pent(2)	17.4132	435.2	controllerType=0 controllerNumber=1 scan=6855	5e-07	5.7e-07	0	0	0	0	5e-08	5.7e-08	6.3	435.2	1.2	4.29		3759.48	3759.46	Specific	12	19	>sp|Q01705|NOTC1_MOUSE Neurogenic locus notch homolog protein 1 OS=Mus musculus GN=Notch1 PE=1 SV=3	1	7924	C1(Carbamidomethyl / 57.0215); C10(Carbamidomethyl / 57.0215); C17(Carbamidomethyl / 57.0215); C22(Carbamidomethyl / 57.0215); C27(Carbamidomethyl / 57.0215)	HCD	5.84	3758.47	3758.45	4	940.625	940.621
	704	R.C[+57.02146]PEGYHDPTC[+57.02146]LS[+426.13734]EVNEC[+57.02146]NSNPC[+57.02146]IHGAC[+57.02146]R.D	S12(OGlycan / 426.1373)	R.CPEGYHDPTCLSEVNECNSNPCIHGACR.D	CPEGYHDPTCLSEVNECNSNPCIHGACR,RD,1@57.02146,10@57.02146,12@426.13734,17@57.02146,22@57.02146,27@57.02146	Hex(1)Pent(2)	17.2298	382.6	controllerType=0 controllerNumber=1 scan=6777	2.6e-07	3e-07	0	0	0	0	2.8e-08	3.2e-08	6.58	382.6	1.2	3.9		3759.48	3759.46	Specific	12	19.4	>sp|Q01705|NOTC1_MOUSE Neurogenic locus notch homolog protein 1 OS=Mus musculus GN=Notch1 PE=1 SV=3	1	7828	C1(Carbamidomethyl / 57.0215); C10(Carbamidomethyl / 57.0215); C17(Carbamidomethyl / 57.0215); C22(Carbamidomethyl / 57.0215); C27(Carbamidomethyl / 57.0215)	HCD	6.13	3758.47	3758.45	4	940.624	940.621
	704	R.C[+57.02146]PEGYHDPTC[+57.02146]LS[+426.13734]EVNEC[+57.02146]NSNPC[+57.02146]IHGAC[+57.02146]R.D	S12(OGlycan / 426.1373)	R.CPEGYHDPTCLSEVNECNSNPCIHGACR.D	CPEGYHDPTCLSEVNECNSNPCIHGACR,RD,1@57.02146,10@57.02146,12@426.13734,17@57.02146,22@57.02146,27@57.02146	Hex(1)Pent(2)	17.5689	44.4	controllerType=0 controllerNumber=1 scan=6921	0.00019	0.00022	0	0	0	0	9.9e-06	1.1e-05	3.72	44.4	1.2	4.1		3759.48	3759.46	Specific	12	11.7	>sp|Q01705|NOTC1_MOUSE Neurogenic locus notch homolog protein 1 OS=Mus musculus GN=Notch1 PE=1 SV=3	1	8003	C1(Carbamidomethyl / 57.0215); C10(Carbamidomethyl / 57.0215); C17(Carbamidomethyl / 57.0215); C22(Carbamidomethyl / 57.0215); C27(Carbamidomethyl / 57.0215)	HCD	3.27	3758.47	3758.45	4	940.625	940.621
	770	K.DMTSGYVC[+57.02146]TC[+57.02146]R.E		K.DMTSGYVCTCR.E	DMTSGYVCTCR,KE,8@57.02146,10@57.02146		17.1605	700.3	controllerType=0 controllerNumber=1 scan=6747	4.4e-12	5e-12	0	0	0	0	6.8e-13	7.8e-13	11.35	700.3	700.3	4.52		1349.53	1349.53	Specific		17	>sp|Q01705|NOTC1_MOUSE Neurogenic locus notch homolog protein 1 OS=Mus musculus GN=Notch1 PE=1 SV=3	1	7795	C8(Carbamidomethyl / 57.0215); C10(Carbamidomethyl / 57.0215)	HCD	11.3	1348.53	1348.52	2	675.271	675.268
	770	K.DMTSGYVC[+57.02146]TC[+57.02146]R.E		K.DMTSGYVCTCR.E	DMTSGYVCTCR,KE,8@57.02146,10@57.02146		17.0395	590.8	controllerType=0 controllerNumber=1 scan=6696	2.2e-09	2.5e-09	0	0	0	0	2.2e-10	2.6e-10	8.66	590.8	590.8	3.98		1349.53	1349.53	Specific		17.3	>sp|Q01705|NOTC1_MOUSE Neurogenic locus notch homolog protein 1 OS=Mus musculus GN=Notch1 PE=1 SV=3	1	7730	C8(Carbamidomethyl / 57.0215); C10(Carbamidomethyl / 57.0215)	HCD	8.61	1348.53	1348.52	2	675.27	675.268
	770	K.DMTSGYVC[+57.02146]TC[+57.02146]R.E		K.DMTSGYVCTCR.E	DMTSGYVCTCR,KE,8@57.02146,10@57.02146		17.3766	416	controllerType=0 controllerNumber=1 scan=6839	3.1e-08	3.5e-08	0	0	0	0	6.9e-09	7.9e-09	7.51	416	416	1.26		1349.53	1349.53	Specific		16.2	>sp|Q01705|NOTC1_MOUSE Neurogenic locus notch homolog protein 1 OS=Mus musculus GN=Notch1 PE=1 SV=3	1	7905	C8(Carbamidomethyl / 57.0215); C10(Carbamidomethyl / 57.0215)	HCD	7.46	1348.52	1348.52	2	675.269	675.268
	770	K.DMTSGYVC[+57.02146]TC[+57.02146]R.E		K.DMTSGYVCTCR.E	DMTSGYVCTCR,KE,8@57.02146,10@57.02146		17.5125	202.3	controllerType=0 controllerNumber=1 scan=6897	0.0001	0.00012	0	0	0	0	4.5e-06	5.1e-06	3.98	202.3	202.3	2.44		1349.53	1349.53	Specific		11	>sp|Q01705|NOTC1_MOUSE Neurogenic locus notch homolog protein 1 OS=Mus musculus GN=Notch1 PE=1 SV=3	1	7973	C8(Carbamidomethyl / 57.0215); C10(Carbamidomethyl / 57.0215)	HCD	3.93	1348.52	1348.52	2	675.269	675.268
EGF21	781	R.EGFSGPNC[+57.02146]QT[+426.13734]NINEC[+57.02146]AS[+146.05791]NPC[+57.02146]LNQGTC[+57.02146]IDDVAGYK.C	T10(OGlycan / 426.1373); S17(OGlycan / 146.0579)	R.EGFSGPNCQTNINECASNPCLNQGTCIDDVAGYK.C	EGFSGPNCQTNINECASNPCLNQGTCIDDVAGYK,RC,8@57.02146,10@426.13734,15@57.02146,17@146.05791,20@57.02146,26@57.02146	Hex(1)Pent(2); Fuc(1)	21.1842	265.8	controllerType=0 controllerNumber=1 scan=8447	0.00048	0.00055	0	0	0	0	2.4e-05	2.7e-05	3.32	265.8	0	2.91		4362.79	4362.78	Specific	10;17	13.7	>sp|Q01705|NOTC1_MOUSE Neurogenic locus notch homolog protein 1 OS=Mus musculus GN=Notch1 PE=1 SV=3	1	9847	C8(Carbamidomethyl / 57.0215); C15(Carbamidomethyl / 57.0215); C20(Carbamidomethyl / 57.0215); C26(Carbamidomethyl / 57.0215)	HCD	1.54	4361.78	4361.77	3	1454.94	1454.93	86440
	815	K.C[+57.02146]NC[+57.02146]PLPYTGAT[+203.07937]C[+57.02146]EVVLAPC[+57.02146]ATSPC[+57.02146]K.N	T11(OGlycan / 203.0794)	K.CNCPLPYTGATCEVVLAPCATSPCK.N	CNCPLPYTGATCEVVLAPCATSPCK,KN,1@57.02146,3@57.02146,11@203.07937,12@57.02146,19@57.02146,24@57.02146	HexNAc(1)	21.4056	387.2	controllerType=0 controllerNumber=1 scan=8540	5.1e-07	5.8e-07	0	0	0	0	5.3e-08	6e-08	6.29	387.2	1.2	0.69		3029.32	3029.32	Specific	11	16	>sp|Q01705|NOTC1_MOUSE Neurogenic locus notch homolog protein 1 OS=Mus musculus GN=Notch1 PE=1 SV=3	1	9947	C1(Carbamidomethyl / 57.0215); C3(Carbamidomethyl / 57.0215); C12(Carbamidomethyl / 57.0215); C19(Carbamidomethyl / 57.0215); C24(Carbamidomethyl / 57.0215)	HCD	5.84	3028.31	3028.31	3	1010.44	1010.44
	846	K.ESEDYESFSC[+57.02146]VC[+57.02146]PTGWQGQTC[+57.02146]EVDINEC[+57.02146]VK.S		K.ESEDYESFSCVCPTGWQGQTCEVDINECVK.S	ESEDYESFSCVCPTGWQGQTCEVDINECVK,KS,10@57.02146,12@57.02146,21@57.02146,28@57.02146		23.6664	955.2	controllerType=0 controllerNumber=1 scan=9484	4.8e-16	5.5e-16	0	0	0	0	9.5e-17	1.1e-16	15.31	919.9	919.9	2.79		3613.46	3613.45	Specific		20.3	>sp|Q01705|NOTC1_MOUSE Neurogenic locus notch homolog protein 1 OS=Mus musculus GN=Notch1 PE=1 SV=3	1	11014	C10(Carbamidomethyl / 57.0215); C12(Carbamidomethyl / 57.0215); C21(Carbamidomethyl / 57.0215); C28(Carbamidomethyl / 57.0215)	HCD	15.26	3612.45	3612.44	3	1205.16	1205.15
	846	K.ESEDYESFSC[+57.02146]VC[+57.02146]PTGWQGQTC[+57.02146]EVDINEC[+57.02146]VK.S		K.ESEDYESFSCVCPTGWQGQTCEVDINECVK.S	ESEDYESFSCVCPTGWQGQTCEVDINECVK,KS,10@57.02146,12@57.02146,21@57.02146,28@57.02146		23.545	768.9	controllerType=0 controllerNumber=1 scan=9433	1.8e-11	2.1e-11	0	0	0	0	2.2e-12	2.6e-12	10.73	768.9	768.9	6.04		3613.47	3613.45	Specific		21.4	>sp|Q01705|NOTC1_MOUSE Neurogenic locus notch homolog protein 1 OS=Mus musculus GN=Notch1 PE=1 SV=3	1	10956	C10(Carbamidomethyl / 57.0215); C12(Carbamidomethyl / 57.0215); C21(Carbamidomethyl / 57.0215); C28(Carbamidomethyl / 57.0215)	HCD	10.68	3612.46	3612.44	3	1205.16	1205.15
	846	K.ESEDYESFSC[+57.02146]VC[+57.02146]PTGWQGQTC[+57.02146]EVDINEC[+57.02146]VK.S		K.ESEDYESFSCVCPTGWQGQTCEVDINECVK.S	ESEDYESFSCVCPTGWQGQTCEVDINECVK,KS,10@57.02146,12@57.02146,21@57.02146,28@57.02146		23.779	419.4	controllerType=0 controllerNumber=1 scan=9531	1.3e-06	1.5e-06	0	0	0	0	1.1e-07	1.2e-07	5.87	419.4	419.4	3.81		3613.46	3613.45	Specific		17.2	>sp|Q01705|NOTC1_MOUSE Neurogenic locus notch homolog protein 1 OS=Mus musculus GN=Notch1 PE=1 SV=3	1	11060	C10(Carbamidomethyl / 57.0215); C12(Carbamidomethyl / 57.0215); C21(Carbamidomethyl / 57.0215); C28(Carbamidomethyl / 57.0215)	HCD	5.82	3612.46	3612.44	3	1205.16	1205.15
	893	R.C[+57.02146]LC[+57.02146]QAGYT[+365.13220]GR.N	T8(OGlycan / 365.1322)	R.CLCQAGYTGR.N	CLCQAGYTGR,RN,1@57.02146,3@57.02146,8@365.13220	HexNAc(1)Hex(1)	13.6278	182.5	controllerType=0 controllerNumber=1 scan=5260	0.0003	0.00034	0	0	0	0	1.9e-05	2.1e-05	3.52	159.9	159.9	2.87		1550.65	1550.65	Specific	8	11	>sp|Q01705|NOTC1_MOUSE Neurogenic locus notch homolog protein 1 OS=Mus musculus GN=Notch1 PE=1 SV=3	1	6050	C1(Carbamidomethyl / 57.0215); C3(Carbamidomethyl / 57.0215)	HCD	3.26	1549.64	1549.64	2	775.829	775.827
	893	R.C[+57.02146]LC[+57.02146]QAGYT[+365.13220]GR.N	T8(OGlycan / 365.1322)	R.CLCQAGYTGR.N	CLCQAGYTGR,RN,1@57.02146,3@57.02146,8@365.13220	HexNAc(1)Hex(1)	13.516	35	controllerType=0 controllerNumber=1 scan=5213	0.0094	0.011	0.0039	0.0039	0	0	0.0039	0.0039	2.03	10.8	10.8	0.35		1550.65	1550.65	Specific	8	7.4	>sp|Q01705|NOTC1_MOUSE Neurogenic locus notch homolog protein 1 OS=Mus musculus GN=Notch1 PE=1 SV=3	1	5992	C1(Carbamidomethyl / 57.0215); C3(Carbamidomethyl / 57.0215)	HCD	1.65	1549.64	1549.64	2	775.827	775.827
	893	R.C[+57.02146]LC[+57.02146]QAGYT[+365.13220]GR.N	T8(OGlycan / 365.1322)	R.CLCQAGYTGR.N	CLCQAGYTGR,RN,1@57.02146,3@57.02146,8@365.13220	HexNAc(1)Hex(1)	13.7453	21.3	controllerType=0 controllerNumber=1 scan=5309	0.0044	0.0049	0	0	0	0	0.00027	0.0003	2.36	21.3	21.3	0.98		1550.65	1550.65	Specific	8	7	>sp|Q01705|NOTC1_MOUSE Neurogenic locus notch homolog protein 1 OS=Mus musculus GN=Notch1 PE=1 SV=3	1	6103	C1(Carbamidomethyl / 57.0215); C3(Carbamidomethyl / 57.0215)	HCD	1.94	1549.64	1549.64	2	775.827	775.827
	893	R.C[+57.02146]LC[+57.02146]QAGYT[+203.07937]GR.N	T8(OGlycan / 203.0794)	R.CLCQAGYTGR.N	CLCQAGYTGR,RN,1@57.02146,3@57.02146,8@203.07937	HexNAc(1)	13.701	404.6	controllerType=0 controllerNumber=1 scan=5290	7.1e-07	8.1e-07	0	0	0	0	7.1e-08	8.1e-08	6.15	360.7	360.7	3.09		1388.6	1388.59	Specific	8	13.9	>sp|Q01705|NOTC1_MOUSE Neurogenic locus notch homolog protein 1 OS=Mus musculus GN=Notch1 PE=1 SV=3	1	6081	C1(Carbamidomethyl / 57.0215); C3(Carbamidomethyl / 57.0215)	HCD	5.69	1387.59	1387.59	2	694.802	694.8
	893	R.C[+57.02146]LC[+57.02146]QAGYT[+203.07937]GR.N	T8(OGlycan / 203.0794)	R.CLCQAGYTGR.N	CLCQAGYTGR,RN,1@57.02146,3@57.02146,8@203.07937	HexNAc(1)	13.5973	359	controllerType=0 controllerNumber=1 scan=5247	2.1e-06	2.3e-06	0	0	0	0	1.4e-07	1.5e-07	5.69	290.5	290.5	1.77		1388.6	1388.59	Specific	8	12.9	>sp|Q01705|NOTC1_MOUSE Neurogenic locus notch homolog protein 1 OS=Mus musculus GN=Notch1 PE=1 SV=3	1	6037	C1(Carbamidomethyl / 57.0215); C3(Carbamidomethyl / 57.0215)	HCD	5.58	1387.59	1387.59	2	694.802	694.8
	893	R.C[+57.02146]LC[+57.02146]QAGYT[+203.07937]GR.N	T8(OGlycan / 203.0794)	R.CLCQAGYTGR.N	CLCQAGYTGR,RN,1@57.02146,3@57.02146,8@203.07937	HexNAc(1)	13.819	70.3	controllerType=0 controllerNumber=1 scan=5339	0.0038	0.0043	0	0	0	0	0.00021	0.00024	2.42	55.9	55.9	1.07		1388.59	1388.59	Specific	8	7.6	>sp|Q01705|NOTC1_MOUSE Neurogenic locus notch homolog protein 1 OS=Mus musculus GN=Notch1 PE=1 SV=3	1	6133	C1(Carbamidomethyl / 57.0215); C3(Carbamidomethyl / 57.0215)	HCD	2	1387.59	1387.59	2	694.801	694.8
	893	R.C[+57.02146]LC[+57.02146]QAGYT[+162.05282]GR.N	T8(OGlycan / 162.0528)	R.CLCQAGYTGR.N	CLCQAGYTGR,RN,1@57.02146,3@57.02146,8@162.05282	Hex(1)	13.5995	364	controllerType=0 controllerNumber=1 scan=5248	5.7e-07	6.5e-07	0	0	0	0	5.6e-08	6.4e-08	6.24	364	364	1.51		1347.57	1347.57	Specific	8	11.8	>sp|Q01705|NOTC1_MOUSE Neurogenic locus notch homolog protein 1 OS=Mus musculus GN=Notch1 PE=1 SV=3	1	6038	C1(Carbamidomethyl / 57.0215); C3(Carbamidomethyl / 57.0215)	HCD	5.93	1346.56	1346.56	2	674.288	674.287
	893	R.C[+57.02146]LC[+57.02146]QAGYT[+162.05282]GR.N	T8(OGlycan / 162.0528)	R.CLCQAGYTGR.N	CLCQAGYTGR,RN,1@57.02146,3@57.02146,8@162.05282	Hex(1)	13.7218	225.6	controllerType=0 controllerNumber=1 scan=5299	6.3e-06	7.2e-06	0	0	0	0	2.8e-07	3.1e-07	5.2	225.6	225.6	1.96		1347.57	1347.57	Specific	8	11.4	>sp|Q01705|NOTC1_MOUSE Neurogenic locus notch homolog protein 1 OS=Mus musculus GN=Notch1 PE=1 SV=3	1	6092	C1(Carbamidomethyl / 57.0215); C3(Carbamidomethyl / 57.0215)	HCD	4.95	1346.56	1346.56	2	674.288	674.287
	1045	K.C[+57.02146]TC[+57.02146]PQGYTGLNC[+57.02146]QNLVR.W		K.CTCPQGYTGLNCQNLVR.W	CTCPQGYTGLNCQNLVR,KW,1@57.02146,3@57.02146,12@57.02146		18.8645	522	controllerType=0 controllerNumber=1 scan=7471	1.4e-08	1.6e-08	0	0	0	0	2.4e-09	2.8e-09	7.86	522	522	1.85		2040.91	2040.9	Specific		17.7	>sp|Q01705|NOTC1_MOUSE Neurogenic locus notch homolog protein 1 OS=Mus musculus GN=Notch1 PE=1 SV=3	1	8677	C1(Carbamidomethyl / 57.0215); C3(Carbamidomethyl / 57.0215); C12(Carbamidomethyl / 57.0215)	HCD	7.81	2039.9	2039.9	2	1020.96	1020.96
	1045	K.C[+57.02146]TC[+57.02146]PQGYTGLNC[+57.02146]QNLVR.W		K.CTCPQGYTGLNCQNLVR.W	CTCPQGYTGLNCQNLVR,KW,1@57.02146,3@57.02146,12@57.02146		18.8409	408.7	controllerType=0 controllerNumber=1 scan=7461	2.5e-07	2.9e-07	0	0	0	0	2.6e-08	3e-08	6.6	408.7	408.7	1.78		2040.91	2040.9	Specific		12.1	>sp|Q01705|NOTC1_MOUSE Neurogenic locus notch homolog protein 1 OS=Mus musculus GN=Notch1 PE=1 SV=3	1	8666	C1(Carbamidomethyl / 57.0215); C3(Carbamidomethyl / 57.0215); C12(Carbamidomethyl / 57.0215)	HCD	6.85	2039.9	2039.9	3	680.974	680.973
	1045	K.C[+57.02146]TC[+57.02146]PQGYTGLNC[+57.02146]QNLVR.W		K.CTCPQGYTGLNCQNLVR.W	CTCPQGYTGLNCQNLVR,KW,1@57.02146,3@57.02146,12@57.02146		18.9794	248.4	controllerType=0 controllerNumber=1 scan=7520	0.017	0.02	0.0037	0.0037	0	0	0.0039	0.0039	1.76	248.4	248.4	-0.91		2040.9	2040.9	Specific		9.2	>sp|Q01705|NOTC1_MOUSE Neurogenic locus notch homolog protein 1 OS=Mus musculus GN=Notch1 PE=1 SV=3	1	8737	C1(Carbamidomethyl / 57.0215); C3(Carbamidomethyl / 57.0215); C12(Carbamidomethyl / 57.0215)	HCD	1.65	2039.9	2039.9	3	680.972	680.973
	1045	K.C[+57.02146]TC[+57.02146]PQGYTGLNC[+57.02146]QNLVR.W		K.CTCPQGYTGLNCQNLVR.W	CTCPQGYTGLNCQNLVR,KW,1@57.02146,3@57.02146,12@57.02146		22.1541	215.5	controllerType=0 controllerNumber=1 scan=8851	1.4e-05	1.6e-05	0	0	0	0	8.7e-07	9.9e-07	4.85	215.5	215.5	1.73		2040.91	2040.9	Specific		12.3	>sp|Q01705|NOTC1_MOUSE Neurogenic locus notch homolog protein 1 OS=Mus musculus GN=Notch1 PE=1 SV=3	1	10296	C1(Carbamidomethyl / 57.0215); C3(Carbamidomethyl / 57.0215); C12(Carbamidomethyl / 57.0215)	HCD	5	2039.9	2039.9	2	1020.96	1020.96
	1062	R.WC[+57.02146]DS[+426.13734]APC[+57.02146]K.N	S4(OGlycan / 426.1373)	R.WCDSAPCK.N	WCDSAPCK,RN,2@57.02146,4@426.13734,7@57.02146	Hex(1)Pent(2)	13.6201	192.2	controllerType=0 controllerNumber=1 scan=5257	0.00023	0.00026	0	0	0	0	1.2e-05	1.3e-05	3.64	192.2	192.2	0.77		1449.54	1449.54	Specific	4	10.9	>sp|Q01705|NOTC1_MOUSE Neurogenic locus notch homolog protein 1 OS=Mus musculus GN=Notch1 PE=1 SV=3	1	6047	C2(Carbamidomethyl / 57.0215); C7(Carbamidomethyl / 57.0215)	HCD	3.38	1448.53	1448.53	2	725.274	725.273
	1062	R.WC[+57.02146]DS[+162.05282]APC[+57.02146]K.N	S4(OGlycan / 162.0528)	R.WCDSAPCK.N	WCDSAPCK,RN,2@57.02146,4@162.05282,7@57.02146	Hex(1)	13.2665	433.2	controllerType=0 controllerNumber=1 scan=5109	4.4e-07	5e-07	0	0	0	0	4.7e-08	5.3e-08	6.35	433.2	210.5	1.29		1185.46	1185.46	Specific	4	10.9	>sp|Q01705|NOTC1_MOUSE Neurogenic locus notch homolog protein 1 OS=Mus musculus GN=Notch1 PE=1 SV=3	1	5874	C2(Carbamidomethyl / 57.0215); C7(Carbamidomethyl / 57.0215)	HCD	5.9	1184.45	1184.45	2	593.232	593.231
	1062	R.WC[+57.02146]DS[+162.05282]APC[+57.02146]K.N	S4(OGlycan / 162.0528)	R.WCDSAPCK.N	WCDSAPCK,RN,2@57.02146,4@162.05282,7@57.02146	Hex(1)	13.1638	425.4	controllerType=0 controllerNumber=1 scan=5066	4.4e-07	5e-07	0	0	0	0	4.5e-08	5.1e-08	6.35	425.4	200.3	1.19		1185.46	1185.46	Specific	4	11	>sp|Q01705|NOTC1_MOUSE Neurogenic locus notch homolog protein 1 OS=Mus musculus GN=Notch1 PE=1 SV=3	1	5827	C2(Carbamidomethyl / 57.0215); C7(Carbamidomethyl / 57.0215)	HCD	5.9	1184.45	1184.45	2	593.232	593.231
	1062	R.WC[+57.02146]DS[+162.05282]APC[+57.02146]K.N	S4(OGlycan / 162.0528)	R.WCDSAPCK.N	WCDSAPCK,RN,2@57.02146,4@162.05282,7@57.02146	Hex(1)	13.3723	357.8	controllerType=0 controllerNumber=1 scan=5153	1.5e-05	1.7e-05	0	0	0	0	9.5e-07	1.1e-06	4.82	357.8	156.4	2.01		1185.46	1185.46	Specific	4	11.1	>sp|Q01705|NOTC1_MOUSE Neurogenic locus notch homolog protein 1 OS=Mus musculus GN=Notch1 PE=1 SV=3	1	5921	C2(Carbamidomethyl / 57.0215); C7(Carbamidomethyl / 57.0215)	HCD	4.37	1184.45	1184.45	2	593.232	593.231
	1062	R.WC[+57.02146]DS[+162.05282]APC[+57.02146]K.N	S4(OGlycan / 162.0528)	R.WCDSAPCK.N	WCDSAPCK,RN,2@57.02146,4@162.05282,7@57.02146	Hex(1)	13.4772	314.8	controllerType=0 controllerNumber=1 scan=5197	6.2e-05	7.1e-05	0	0	0	0	2.4e-06	2.7e-06	4.21	314.8	133.7	3.04		1185.46	1185.46	Specific	4	10.5	>sp|Q01705|NOTC1_MOUSE Neurogenic locus notch homolog protein 1 OS=Mus musculus GN=Notch1 PE=1 SV=3	1	5975	C2(Carbamidomethyl / 57.0215); C7(Carbamidomethyl / 57.0215)	HCD	3.75	1184.45	1184.45	2	593.233	593.231
	1062	R.WC[+57.02146]DS[+162.05282]APC[+57.02146]K.N	S4(OGlycan / 162.0528)	R.WCDSAPCK.N	WCDSAPCK,RN,2@57.02146,4@162.05282,7@57.02146	Hex(1)	13.0401	277.4	controllerType=0 controllerNumber=1 scan=5014	6.4e-05	7.3e-05	0	0	0	0	2.7e-06	3.1e-06	4.19	277.4	137.9	2.22		1185.46	1185.46	Specific	4	10.4	>sp|Q01705|NOTC1_MOUSE Neurogenic locus notch homolog protein 1 OS=Mus musculus GN=Notch1 PE=1 SV=3	1	5763	C2(Carbamidomethyl / 57.0215); C7(Carbamidomethyl / 57.0215)	HCD	3.74	1184.45	1184.45	2	593.232	593.231
	1062	R.WC[+57.02146]DS[+162.05282]APC[+57.02146]K.N	S4(OGlycan / 162.0528)	R.WCDSAPCK.N	WCDSAPCK,RN,2@57.02146,4@162.05282,7@57.02146	Hex(1)	13.6016	161.2	controllerType=0 controllerNumber=1 scan=5249	0.0071	0.008	0	0	0	0	0.00033	0.00037	2.15	161.2	117	0.46		1185.46	1185.46	Specific	4	8.4	>sp|Q01705|NOTC1_MOUSE Neurogenic locus notch homolog protein 1 OS=Mus musculus GN=Notch1 PE=1 SV=3	1	6040	C2(Carbamidomethyl / 57.0215); C7(Carbamidomethyl / 57.0215)	HCD	1.75	1184.45	1184.45	2	593.231	593.231
	1074	R.C[+57.02146]WQTNTQYHC[+57.02146]EC[+57.02146]R.S		R.CWQTNTQYHCECR.S	CWQTNTQYHCECR,RS,1@57.02146,10@57.02146,12@57.02146		14.3654	650.9	controllerType=0 controllerNumber=1 scan=5564	3.4e-11	3.9e-11	0	0	0	0	3.6e-12	4.1e-12	10.46	618.4	618.4	5.04		1842.72	1842.71	Specific		14.6	>sp|Q01705|NOTC1_MOUSE Neurogenic locus notch homolog protein 1 OS=Mus musculus GN=Notch1 PE=1 SV=3	1	6383	C1(Carbamidomethyl / 57.0215); C10(Carbamidomethyl / 57.0215); C12(Carbamidomethyl / 57.0215)	HCD	10.41	1841.71	1841.7	3	614.911	614.908
	1074	R.C[+57.02146]WQTNTQYHC[+57.02146]EC[+57.02146]R.S		R.CWQTNTQYHCECR.S	CWQTNTQYHCECR,RS,1@57.02146,10@57.02146,12@57.02146		14.2572	546	controllerType=0 controllerNumber=1 scan=5519	1.9e-08	2.1e-08	0	0	0	0	2.9e-09	3.3e-09	7.73	546	546	-0.52		1842.71	1842.71	Specific		13.7	>sp|Q01705|NOTC1_MOUSE Neurogenic locus notch homolog protein 1 OS=Mus musculus GN=Notch1 PE=1 SV=3	1	6332	C1(Carbamidomethyl / 57.0215); C10(Carbamidomethyl / 57.0215); C12(Carbamidomethyl / 57.0215)	HCD	7.67	1841.7	1841.7	3	614.908	614.908
	1074	R.C[+57.02146]WQTNTQYHC[+57.02146]EC[+57.02146]R.S		R.CWQTNTQYHCECR.S	CWQTNTQYHCECR,RS,1@57.02146,10@57.02146,12@57.02146		14.4695	506.5	controllerType=0 controllerNumber=1 scan=5608	1.2e-08	1.3e-08	0	0	0	0	1.6e-09	1.8e-09	7.94	506.5	506.5	1.36		1842.71	1842.71	Specific		13.1	>sp|Q01705|NOTC1_MOUSE Neurogenic locus notch homolog protein 1 OS=Mus musculus GN=Notch1 PE=1 SV=3	1	6432	C1(Carbamidomethyl / 57.0215); C10(Carbamidomethyl / 57.0215); C12(Carbamidomethyl / 57.0215)	HCD	7.88	1841.71	1841.7	3	614.909	614.908
	1087	R.SGWTGVNC[+57.02146]DVLSVSC[+57.02146]EVAAQKR.G		R.SGWTGVNCDVLSVSCEVAAQKR.G	SGWTGVNCDVLSVSCEVAAQKR,RG,8@57.02146,15@57.02146		21.8128	921.2	controllerType=0 controllerNumber=1 scan=8708	9.6e-15	1.1e-14	0	0	0	0	2.3e-15	2.6e-15	14.02	921.2	921.2	1.92		2423.15	2423.14	Specific		19.4	>sp|Q01705|NOTC1_MOUSE Neurogenic locus notch homolog protein 1 OS=Mus musculus GN=Notch1 PE=1 SV=3	1	10124	C8(Carbamidomethyl / 57.0215); C15(Carbamidomethyl / 57.0215)	HCD	13.96	2422.14	2422.14	3	808.388	808.386
	1087	R.SGWTGVNC[+57.02146]DVLSVSC[+57.02146]EVAAQKR.G		R.SGWTGVNCDVLSVSCEVAAQKR.G	SGWTGVNCDVLSVSCEVAAQKR,RG,8@57.02146,15@57.02146		21.9425	914.7	controllerType=0 controllerNumber=1 scan=8762	1.4e-14	1.6e-14	0	0	0	0	4.3e-15	4.9e-15	13.85	914.7	914.7	3.65		2423.15	2423.14	Specific		18.5	>sp|Q01705|NOTC1_MOUSE Neurogenic locus notch homolog protein 1 OS=Mus musculus GN=Notch1 PE=1 SV=3	1	10191	C8(Carbamidomethyl / 57.0215); C15(Carbamidomethyl / 57.0215)	HCD	13.79	2422.15	2422.14	3	808.389	808.386
	1087	R.SGWTGVNC[+57.02146]DVLSVSC[+57.02146]EVAAQKR.G		R.SGWTGVNCDVLSVSCEVAAQKR.G	SGWTGVNCDVLSVSCEVAAQKR,RG,8@57.02146,15@57.02146		22.0518	515.7	controllerType=0 controllerNumber=1 scan=8808	1.3e-06	1.5e-06	0	0	0	0	1e-07	1.1e-07	5.89	515.7	515.7	3.43		2423.15	2423.14	Specific		15	>sp|Q01705|NOTC1_MOUSE Neurogenic locus notch homolog protein 1 OS=Mus musculus GN=Notch1 PE=1 SV=3	1	10246	C8(Carbamidomethyl / 57.0215); C15(Carbamidomethyl / 57.0215)	HCD	6.05	2422.15	2422.14	3	808.389	808.386
	1087	R.SGWTGVNC[+57.02146]DVLSVSC[+57.02146]EVAAQKR.G		R.SGWTGVNCDVLSVSCEVAAQKR.G	SGWTGVNCDVLSVSCEVAAQKR,RG,8@57.02146,15@57.02146		21.6839	497.3	controllerType=0 controllerNumber=1 scan=8655	9.8e-07	1.1e-06	0	0	0	0	8.7e-08	9.9e-08	6.01	497.3	497.3	1.46		2423.15	2423.14	Specific		15.5	>sp|Q01705|NOTC1_MOUSE Neurogenic locus notch homolog protein 1 OS=Mus musculus GN=Notch1 PE=1 SV=3	1	10066	C8(Carbamidomethyl / 57.0215); C15(Carbamidomethyl / 57.0215)	HCD	6.17	2422.14	2422.14	3	808.387	808.386
	1087	R.SGWTGVNC[+57.02146]DVLSVSC[+57.02146]EVAAQK.R		R.SGWTGVNCDVLSVSCEVAAQK.R	SGWTGVNCDVLSVSCEVAAQK,RR,8@57.02146,15@57.02146		23.1287	769.9	controllerType=0 controllerNumber=1 scan=9260	4.4e-13	5e-13	0	0	0	0	9.8e-14	1.1e-13	12.35	769.9	769.9	2.18		2267.05	2267.04	Specific		19.1	>sp|Q01705|NOTC1_MOUSE Neurogenic locus notch homolog protein 1 OS=Mus musculus GN=Notch1 PE=1 SV=3	1	10749	C8(Carbamidomethyl / 57.0215); C15(Carbamidomethyl / 57.0215)	HCD	13.3	2266.04	2266.04	2	1134.03	1134.03
	1087	R.SGWTGVNC[+57.02146]DVLSVSC[+57.02146]EVAAQK.R		R.SGWTGVNCDVLSVSCEVAAQK.R	SGWTGVNCDVLSVSCEVAAQK,RR,8@57.02146,15@57.02146		23.1209	641.5	controllerType=0 controllerNumber=1 scan=9257	7.4e-09	8.4e-09	0	0	0	0	1e-09	1.2e-09	8.13	641.5	641.5	0.29		2267.04	2267.04	Specific		16.9	>sp|Q01705|NOTC1_MOUSE Neurogenic locus notch homolog protein 1 OS=Mus musculus GN=Notch1 PE=1 SV=3	1	10747	C8(Carbamidomethyl / 57.0215); C15(Carbamidomethyl / 57.0215)	HCD	10.08	2266.04	2266.04	3	756.353	756.352
	1087	R.SGWTGVNC[+57.02146]DVLSVSC[+57.02146]EVAAQK.R		R.SGWTGVNCDVLSVSCEVAAQK.R	SGWTGVNCDVLSVSCEVAAQK,RR,8@57.02146,15@57.02146		23.0227	577.2	controllerType=0 controllerNumber=1 scan=9216	5e-09	5.7e-09	0	0	0	0	4.8e-10	5.4e-10	8.3	577.2	577.2	0.67		2267.04	2267.04	Specific		17.5	>sp|Q01705|NOTC1_MOUSE Neurogenic locus notch homolog protein 1 OS=Mus musculus GN=Notch1 PE=1 SV=3	1	10702	C8(Carbamidomethyl / 57.0215); C15(Carbamidomethyl / 57.0215)	HCD	10.24	2266.04	2266.04	2	1134.03	1134.03
	1087	R.SGWTGVNC[+57.02146]DVLSVSC[+57.02146]EVAAQK.R		R.SGWTGVNCDVLSVSCEVAAQK.R	SGWTGVNCDVLSVSCEVAAQK,RR,8@57.02146,15@57.02146		23.2328	525.7	controllerType=0 controllerNumber=1 scan=9302	4e-07	4.6e-07	0	0	0	0	4.2e-08	4.8e-08	6.39	525.7	525.7	0.37		2267.04	2267.04	Specific		15.4	>sp|Q01705|NOTC1_MOUSE Neurogenic locus notch homolog protein 1 OS=Mus musculus GN=Notch1 PE=1 SV=3	1	10799	C8(Carbamidomethyl / 57.0215); C15(Carbamidomethyl / 57.0215)	HCD	7.08	2266.04	2266.04	3	756.353	756.352
	1087	R.SGWTGVNC[+57.02146]DVLSVSC[+57.02146]EVAAQK.R		R.SGWTGVNCDVLSVSCEVAAQK.R	SGWTGVNCDVLSVSCEVAAQK,RR,8@57.02146,15@57.02146		23.2514	397.6	controllerType=0 controllerNumber=1 scan=9310	6.7e-07	7.6e-07	0	0	0	0	6.4e-08	7.2e-08	6.18	397.6	397.6	-1.7		2267.04	2267.04	Specific		15.8	>sp|Q01705|NOTC1_MOUSE Neurogenic locus notch homolog protein 1 OS=Mus musculus GN=Notch1 PE=1 SV=3	1	10808	C8(Carbamidomethyl / 57.0215); C15(Carbamidomethyl / 57.0215)	HCD	6.14	2266.03	2266.04	2	1134.02	1134.03
	1087	R.SGWTGVNC[+57.02146]DVLSVSC[+57.02146]EVAAQK.R		R.SGWTGVNCDVLSVSCEVAAQK.R	SGWTGVNCDVLSVSCEVAAQK,RR,8@57.02146,15@57.02146		22.9968	181.6	controllerType=0 controllerNumber=1 scan=9205	0.046	0.052	0.0035	0.0035	0	0	0.0039	0.0039	1.34	181.6	181.6	-0.92		2267.04	2267.04	Specific		9	>sp|Q01705|NOTC1_MOUSE Neurogenic locus notch homolog protein 1 OS=Mus musculus GN=Notch1 PE=1 SV=3	1	10688	C8(Carbamidomethyl / 57.0215); C15(Carbamidomethyl / 57.0215)	HCD	1.37	2266.03	2266.04	3	756.352	756.352
EGF30	1109	R.GIDVTLLC[+57.02146]QHGGLC[+57.02146]VDEGDKHYC[+57.02146]HC[+57.02146]QAGYT[+349.13728]GSYC[+57.02146]EDEVDEC[+57.02146]SPNPC[+57.02146]QNGATC[+57.02146]TDYLGGFSC[+57.02146]K.C	T30(OGlycan / 349.1373)	R.GIDVTLLCQHGGLCVDEGDKHYCHCQAGYTGSYCEDEVDECSPNPCQNGATCTDYLGGFSCK.C	GIDVTLLCQHGGLCVDEGDKHYCHCQAGYTGSYCEDEVDECSPNPCQNGATCTDYLGGFSCK,RC,8@57.02146,14@57.02146,23@57.02146,25@57.02146,30@349.13728,34@57.02146,41@57.02146,46@57.02146,52@57.02146,61@57.02146	HexNAc(1)Fuc(1)	22.6141	152.8	controllerType=0 controllerNumber=1 scan=9044	0.014	0.016	0.0037	0.0037	0.012	0.012	0.0039	0.0039	1.85	152.8	0	-1.33	1	7471.99	7471	Specific	30	14.4	>sp|Q01705|NOTC1_MOUSE Neurogenic locus notch homolog protein 1 OS=Mus musculus GN=Notch1 PE=1 SV=3	1	10505	C8(Carbamidomethyl / 57.0215); C14(Carbamidomethyl / 57.0215); C23(Carbamidomethyl / 57.0215); C25(Carbamidomethyl / 57.0215); C34(Carbamidomethyl / 57.0215); C41(Carbamidomethyl / 57.0215); C46(Carbamidomethyl / 57.0215); C52(Carbamidomethyl / 57.0215); C61(Carbamidomethyl / 57.0215)	HCD	1.51	7470.98	7469.99	6	1246.17	1246.01	31224
	1109	R.GIDVTLLC[+57.02146]QHGGLC[+57.02146]VDEGDK.H		R.GIDVTLLCQHGGLCVDEGDK.H	GIDVTLLCQHGGLCVDEGDK,RH,8@57.02146,14@57.02146		21.7364	217.4	controllerType=0 controllerNumber=1 scan=8676	2.5e-05	2.8e-05	0	0	0	0	1.4e-06	1.6e-06	4.6	217.4	217.4	1.46		2186.02	2186.02	Specific		11.7	>sp|Q01705|NOTC1_MOUSE Neurogenic locus notch homolog protein 1 OS=Mus musculus GN=Notch1 PE=1 SV=3	1	10088	C8(Carbamidomethyl / 57.0215); C14(Carbamidomethyl / 57.0215)	HCD	4.55	2185.02	2185.01	3	729.346	729.345
	1212	R.GTQGVHC[+57.02146]EINVDDC[+57.02146]HPPLDPASR.S		R.GTQGVHCEINVDDCHPPLDPASR.S	GTQGVHCEINVDDCHPPLDPASR,RS,7@57.02146,14@57.02146		17.7845	780	controllerType=0 controllerNumber=1 scan=7012	4.8e-13	5.4e-13	0	0	0	0	1.1e-13	1.3e-13	12.32	730.7	730.7	1.44		2574.15	2574.15	Specific		17.7	>sp|Q01705|NOTC1_MOUSE Neurogenic locus notch homolog protein 1 OS=Mus musculus GN=Notch1 PE=1 SV=3	1	8109	C7(Carbamidomethyl / 57.0215); C14(Carbamidomethyl / 57.0215)	HCD	12.27	2573.14	2573.14	4	644.293	644.292
	1212	R.GTQGVHC[+57.02146]EINVDDC[+57.02146]HPPLDPASR.S		R.GTQGVHCEINVDDCHPPLDPASR.S	GTQGVHCEINVDDCHPPLDPASR,RS,7@57.02146,14@57.02146		17.9119	737.6	controllerType=0 controllerNumber=1 scan=7067	6.3e-12	7.1e-12	0	0	0	0	8.4e-13	9.5e-13	11.2	684.6	684.6	3.43		2574.15	2574.15	Specific		18.2	>sp|Q01705|NOTC1_MOUSE Neurogenic locus notch homolog protein 1 OS=Mus musculus GN=Notch1 PE=1 SV=3	1	8176	C7(Carbamidomethyl / 57.0215); C14(Carbamidomethyl / 57.0215)	HCD	11.15	2573.15	2573.14	4	644.294	644.292
	1212	R.GTQGVHC[+57.02146]EINVDDC[+57.02146]HPPLDPASR.S		R.GTQGVHCEINVDDCHPPLDPASR.S	GTQGVHCEINVDDCHPPLDPASR,RS,7@57.02146,14@57.02146		18.0416	718.1	controllerType=0 controllerNumber=1 scan=7122	6.3e-12	7.1e-12	0	0	0	0	9.9e-13	1.1e-12	11.2	672.9	672.9	3.05		2574.15	2574.15	Specific		19	>sp|Q01705|NOTC1_MOUSE Neurogenic locus notch homolog protein 1 OS=Mus musculus GN=Notch1 PE=1 SV=3	1	8246	C7(Carbamidomethyl / 57.0215); C14(Carbamidomethyl / 57.0215)	HCD	11.15	2573.15	2573.14	4	644.294	644.292
	1212	R.GTQGVHC[+57.02146]EINVDDC[+57.02146]HPPLDPASR.S		R.GTQGVHCEINVDDCHPPLDPASR.S	GTQGVHCEINVDDCHPPLDPASR,RS,7@57.02146,14@57.02146		17.6575	717.9	controllerType=0 controllerNumber=1 scan=6958	4.2e-12	4.8e-12	0	0	0	0	5.7e-13	6.5e-13	11.38	665.5	665.5	2.58		2574.15	2574.15	Specific		15.9	>sp|Q01705|NOTC1_MOUSE Neurogenic locus notch homolog protein 1 OS=Mus musculus GN=Notch1 PE=1 SV=3	1	8049	C7(Carbamidomethyl / 57.0215); C14(Carbamidomethyl / 57.0215)	HCD	11.32	2573.15	2573.14	4	644.294	644.292
	1212	R.GTQGVHC[+57.02146]EINVDDC[+57.02146]HPPLDPASR.S		R.GTQGVHCEINVDDCHPPLDPASR.S	GTQGVHCEINVDDCHPPLDPASR,RS,7@57.02146,14@57.02146		17.8733	542	controllerType=0 controllerNumber=1 scan=7051	9.8e-08	1.1e-07	0	0	0	0	1.3e-08	1.5e-08	7.01	542	542	1.94		2574.15	2574.15	Specific		11.6	>sp|Q01705|NOTC1_MOUSE Neurogenic locus notch homolog protein 1 OS=Mus musculus GN=Notch1 PE=1 SV=3	1	8157	C7(Carbamidomethyl / 57.0215); C14(Carbamidomethyl / 57.0215)	HCD	8.69	2573.14	2573.14	3	858.722	858.72
	1212	R.GTQGVHC[+57.02146]EINVDDC[+57.02146]HPPLDPASR.S		R.GTQGVHCEINVDDCHPPLDPASR.S	GTQGVHCEINVDDCHPPLDPASR,RS,7@57.02146,14@57.02146		17.5039	511.2	controllerType=0 controllerNumber=1 scan=6893	3.8e-08	4.4e-08	0	0	0	0	7.6e-09	8.7e-09	7.42	511.2	511.2	2.39		2574.15	2574.15	Specific		16.1	>sp|Q01705|NOTC1_MOUSE Neurogenic locus notch homolog protein 1 OS=Mus musculus GN=Notch1 PE=1 SV=3	1	7966	C7(Carbamidomethyl / 57.0215); C14(Carbamidomethyl / 57.0215)	HCD	8.32	2573.14	2573.14	4	644.293	644.292
	1212	R.GTQGVHC[+57.02146]EINVDDC[+57.02146]HPPLDPASR.S		R.GTQGVHCEINVDDCHPPLDPASR.S	GTQGVHCEINVDDCHPPLDPASR,RS,7@57.02146,14@57.02146		17.7411	435.4	controllerType=0 controllerNumber=1 scan=6994	1.4e-05	1.6e-05	0	0	0	0	8e-07	9.1e-07	4.86	435.4	435.4	0.73		2574.15	2574.15	Specific		10.1	>sp|Q01705|NOTC1_MOUSE Neurogenic locus notch homolog protein 1 OS=Mus musculus GN=Notch1 PE=1 SV=3	1	8088	C7(Carbamidomethyl / 57.0215); C14(Carbamidomethyl / 57.0215)	HCD	5.12	2573.14	2573.14	3	858.721	858.72
	1212	R.GTQGVHC[+57.02146]EINVDDC[+57.02146]HPPLDPASR.S		R.GTQGVHCEINVDDCHPPLDPASR.S	GTQGVHCEINVDDCHPPLDPASR,RS,7@57.02146,14@57.02146		18.1881	392.2	controllerType=0 controllerNumber=1 scan=7185	1.2e-07	1.4e-07	0	0	0	0	1.7e-08	1.9e-08	6.91	392.2	392.2	3.34		2574.15	2574.15	Specific		15.5	>sp|Q01705|NOTC1_MOUSE Neurogenic locus notch homolog protein 1 OS=Mus musculus GN=Notch1 PE=1 SV=3	1	8323	C7(Carbamidomethyl / 57.0215); C14(Carbamidomethyl / 57.0215)	HCD	6.99	2573.15	2573.14	4	644.294	644.292
	1212	R.GTQGVHC[+57.02146]EINVDDC[+57.02146]HPPLDPASR.S		R.GTQGVHCEINVDDCHPPLDPASR.S	GTQGVHCEINVDDCHPPLDPASR,RS,7@57.02146,14@57.02146		18.0045	256.5	controllerType=0 controllerNumber=1 scan=7107	0.012	0.014	0.0038	0.0038	0	0	0.0039	0.0039	1.9	256.5	256.5	3.29		2574.15	2574.15	Specific		7.9	>sp|Q01705|NOTC1_MOUSE Neurogenic locus notch homolog protein 1 OS=Mus musculus GN=Notch1 PE=1 SV=3	1	8227	C7(Carbamidomethyl / 57.0215); C14(Carbamidomethyl / 57.0215)	HCD	1.79	2573.15	2573.14	3	858.723	858.72
	1212	R.GTQGVHC[+57.02146]EINVDDC[+57.02146]HPPLDPASR.S		R.GTQGVHCEINVDDCHPPLDPASR.S	GTQGVHCEINVDDCHPPLDPASR,RS,7@57.02146,14@57.02146		17.5947	157.2	controllerType=0 controllerNumber=1 scan=6932	0.038	0.043	0.0036	0.0036	0	0	0.0039	0.0039	1.42	157.2	157.2	3.86		2574.16	2574.15	Specific		7	>sp|Q01705|NOTC1_MOUSE Neurogenic locus notch homolog protein 1 OS=Mus musculus GN=Notch1 PE=1 SV=3	1	8019	C7(Carbamidomethyl / 57.0215); C14(Carbamidomethyl / 57.0215)	HCD	1.37	2573.15	2573.14	3	858.723	858.72
	1212	R.GTQGVHC[+57.02146]EINVDDC[+57.02146]HPPLDPASR.S		R.GTQGVHCEINVDDCHPPLDPASR.S	GTQGVHCEINVDDCHPPLDPASR,RS,7@57.02146,14@57.02146		18.6166	40.6	controllerType=0 controllerNumber=1 scan=7366	0.0075	0.0086	0	0	0	0	0.00036	0.0004	2.12	40.6	40.6	1.15		2574.15	2574.15	Specific		8.5	>sp|Q01705|NOTC1_MOUSE Neurogenic locus notch homolog protein 1 OS=Mus musculus GN=Notch1 PE=1 SV=3	1	8552	C7(Carbamidomethyl / 57.0215); C14(Carbamidomethyl / 57.0215)	HCD	2.07	2573.14	2573.14	4	644.293	644.292
	1264	R.C[+57.02146]EGDVNEC[+57.02146]LS[+426.13734]NPC[+57.02146]DPR.G	S10(OGlycan / 426.1373)	R.CEGDVNECLSNPCDPR.G	CEGDVNECLSNPCDPR,RG,1@57.02146,8@57.02146,10@426.13734,13@57.02146	Hex(1)Pent(2)	16.7115	767.7	controllerType=0 controllerNumber=1 scan=6557	3.7e-13	4.2e-13	0	0	0	0	5.3e-14	6e-14	12.43	767.7	767.7	3.55		2347.89	2347.88	Specific	10	25	>sp|Q01705|NOTC1_MOUSE Neurogenic locus notch homolog protein 1 OS=Mus musculus GN=Notch1 PE=1 SV=3	1	7561	C1(Carbamidomethyl / 57.0215); C8(Carbamidomethyl / 57.0215); C13(Carbamidomethyl / 57.0215)	HCD	11.98	2346.89	2346.88	2	1174.45	1174.45
	1264	R.C[+57.02146]EGDVNEC[+57.02146]LS[+426.13734]NPC[+57.02146]DPR.G	S10(OGlycan / 426.1373)	R.CEGDVNECLSNPCDPR.G	CEGDVNECLSNPCDPR,RG,1@57.02146,8@57.02146,10@426.13734,13@57.02146	Hex(1)Pent(2)	16.7372	396.4	controllerType=0 controllerNumber=1 scan=6568	2.7e-07	3e-07	0	0	0	0	3e-08	3.4e-08	6.57	396.4	396.4	2.32		2347.89	2347.88	Specific	10	15.5	>sp|Q01705|NOTC1_MOUSE Neurogenic locus notch homolog protein 1 OS=Mus musculus GN=Notch1 PE=1 SV=3	1	7573	C1(Carbamidomethyl / 57.0215); C8(Carbamidomethyl / 57.0215); C13(Carbamidomethyl / 57.0215)	HCD	6.26	2346.88	2346.88	3	783.302	783.3
	1288	R.VNDFHC[+57.02146]EC[+57.02146]R.A		R.VNDFHCECR.A	VNDFHCECR,RA,6@57.02146,8@57.02146		11.3912	640.7	controllerType=0 controllerNumber=1 scan=4336	6.2e-10	7.1e-10	0	0	0	0	4.4e-11	5e-11	9.21	640.7	640.7	1.99		1236.49	1236.49	Specific		17.3	>sp|Q01705|NOTC1_MOUSE Neurogenic locus notch homolog protein 1 OS=Mus musculus GN=Notch1 PE=1 SV=3	1	4990	C6(Carbamidomethyl / 57.0215); C8(Carbamidomethyl / 57.0215)	HCD	9.15	1235.48	1235.48	2	618.749	618.748
	1288	R.VNDFHC[+57.02146]EC[+57.02146]R.A		R.VNDFHCECR.A	VNDFHCECR,RA,6@57.02146,8@57.02146		11.5068	626.5	controllerType=0 controllerNumber=1 scan=4385	6.2e-10	7.1e-10	0	0	0	0	5.4e-11	6.1e-11	9.21	626.5	626.5	1.79		1236.49	1236.49	Specific		17.1	>sp|Q01705|NOTC1_MOUSE Neurogenic locus notch homolog protein 1 OS=Mus musculus GN=Notch1 PE=1 SV=3	1	5047	C6(Carbamidomethyl / 57.0215); C8(Carbamidomethyl / 57.0215)	HCD	9.15	1235.48	1235.48	2	618.749	618.748
	1288	R.VNDFHC[+57.02146]EC[+57.02146]R.A		R.VNDFHCECR.A	VNDFHCECR,RA,6@57.02146,8@57.02146		11.62	544.4	controllerType=0 controllerNumber=1 scan=4431	1e-07	1.2e-07	0	0	0	0	1.5e-08	1.7e-08	6.98	544.4	544.4	4.76		1236.49	1236.49	Specific		16.9	>sp|Q01705|NOTC1_MOUSE Neurogenic locus notch homolog protein 1 OS=Mus musculus GN=Notch1 PE=1 SV=3	1	5101	C6(Carbamidomethyl / 57.0215); C8(Carbamidomethyl / 57.0215)	HCD	6.93	1235.49	1235.48	2	618.751	618.748
	1288	R.VNDFHC[+57.02146]EC[+57.02146]R.A		R.VNDFHCECR.A	VNDFHCECR,RA,6@57.02146,8@57.02146		11.335	522.6	controllerType=0 controllerNumber=1 scan=4312	2.4e-08	2.8e-08	0	0	0	0	5.4e-09	6.1e-09	7.62	522.6	522.6	-0.02		1236.49	1236.49	Specific		12.3	>sp|Q01705|NOTC1_MOUSE Neurogenic locus notch homolog protein 1 OS=Mus musculus GN=Notch1 PE=1 SV=3	1	4963	C6(Carbamidomethyl / 57.0215); C8(Carbamidomethyl / 57.0215)	HCD	9.3	1235.48	1235.48	3	412.834	412.834
	1288	R.VNDFHC[+57.02146]EC[+57.02146]R.A		R.VNDFHCECR.A	VNDFHCECR,RA,6@57.02146,8@57.02146		11.4532	496.5	controllerType=0 controllerNumber=1 scan=4362	1.3e-08	1.5e-08	0	0	0	0	2.3e-09	2.6e-09	7.88	496.5	496.5	2.72		1236.49	1236.49	Specific		13.1	>sp|Q01705|NOTC1_MOUSE Neurogenic locus notch homolog protein 1 OS=Mus musculus GN=Notch1 PE=1 SV=3	1	5020	C6(Carbamidomethyl / 57.0215); C8(Carbamidomethyl / 57.0215)	HCD	8.78	1235.48	1235.48	3	412.835	412.834
	1288	R.VNDFHC[+57.02146]EC[+57.02146]R.A		R.VNDFHCECR.A	VNDFHCECR,RA,6@57.02146,8@57.02146		11.5685	468.4	controllerType=0 controllerNumber=1 scan=4411	2.3e-08	2.7e-08	0	0	0	0	4.9e-09	5.5e-09	7.63	468.4	468.4	0.8		1236.49	1236.49	Specific		13.8	>sp|Q01705|NOTC1_MOUSE Neurogenic locus notch homolog protein 1 OS=Mus musculus GN=Notch1 PE=1 SV=3	1	5079	C6(Carbamidomethyl / 57.0215); C8(Carbamidomethyl / 57.0215)	HCD	7.99	1235.48	1235.48	3	412.835	412.834
	1288	R.VNDFHC[+57.02146]EC[+57.02146]R.A		R.VNDFHCECR.A	VNDFHCECR,RA,6@57.02146,8@57.02146		11.2665	452.5	controllerType=0 controllerNumber=1 scan=4284	3.4e-07	3.8e-07	0	0	0	0	3.5e-08	4e-08	6.47	452.5	452.5	6.53		1236.5	1236.49	Specific		15.9	>sp|Q01705|NOTC1_MOUSE Neurogenic locus notch homolog protein 1 OS=Mus musculus GN=Notch1 PE=1 SV=3	1	4931	C6(Carbamidomethyl / 57.0215); C8(Carbamidomethyl / 57.0215)	HCD	6.83	1235.49	1235.48	2	618.752	618.748
	1288	R.VNDFHC[+57.02146]EC[+57.02146]R.A		R.VNDFHCECR.A	VNDFHCECR,RA,6@57.02146,8@57.02146		11.676	420	controllerType=0 controllerNumber=1 scan=4454	2.7e-08	3.1e-08	0	0	0	0	6.5e-09	7.4e-09	7.57	420	420	2.5		1236.49	1236.49	Specific		13.5	>sp|Q01705|NOTC1_MOUSE Neurogenic locus notch homolog protein 1 OS=Mus musculus GN=Notch1 PE=1 SV=3	1	5124	C6(Carbamidomethyl / 57.0215); C8(Carbamidomethyl / 57.0215)	HCD	7.82	1235.48	1235.48	3	412.835	412.834
	1288	R.VNDFHC[+57.02146]EC[+57.02146]R.A		R.VNDFHCECR.A	VNDFHCECR,RA,6@57.02146,8@57.02146		11.7846	353.9	controllerType=0 controllerNumber=1 scan=4496	1.6e-06	1.8e-06	0	0	0	0	1.2e-07	1.4e-07	5.81	353.9	353.9	3.83		1236.49	1236.49	Specific		13	>sp|Q01705|NOTC1_MOUSE Neurogenic locus notch homolog protein 1 OS=Mus musculus GN=Notch1 PE=1 SV=3	1	5163	C6(Carbamidomethyl / 57.0215); C8(Carbamidomethyl / 57.0215)	HCD	6.09	1235.49	1235.48	3	412.836	412.834
	1288	R.VNDFHC[+57.02146]EC[+57.02146]R.A		R.VNDFHCECR.A	VNDFHCECR,RA,6@57.02146,8@57.02146		11.2151	347.1	controllerType=0 controllerNumber=1 scan=4262	7.2e-06	8.2e-06	0	0	0	0	3.2e-07	3.6e-07	5.14	347.1	347.1	6.35		1236.5	1236.49	Specific		11.8	>sp|Q01705|NOTC1_MOUSE Neurogenic locus notch homolog protein 1 OS=Mus musculus GN=Notch1 PE=1 SV=3	1	4907	C6(Carbamidomethyl / 57.0215); C8(Carbamidomethyl / 57.0215)	HCD	5.43	1235.49	1235.48	3	412.837	412.834
	1288	R.VNDFHC[+57.02146]EC[+57.02146]R.A		R.VNDFHCECR.A	VNDFHCECR,RA,6@57.02146,8@57.02146		11.7378	171.2	controllerType=0 controllerNumber=1 scan=4479	0.0046	0.0052	0	0	0	0	0.0003	0.00034	2.34	171.2	171.2	3.87		1236.49	1236.49	Specific		10	>sp|Q01705|NOTC1_MOUSE Neurogenic locus notch homolog protein 1 OS=Mus musculus GN=Notch1 PE=1 SV=3	1	5147	C6(Carbamidomethyl / 57.0215); C8(Carbamidomethyl / 57.0215)	HCD	2.47	1235.49	1235.48	2	618.75	618.748
	1304	R.C[+57.02146]ESVINGC[+57.02146]R.G		R.CESVINGCR.G	CESVINGCR,RG,1@57.02146,8@57.02146		12.914	479.2	controllerType=0 controllerNumber=1 scan=4962	2.1e-08	2.4e-08	0	0	0	0	3.6e-09	4.1e-09	7.68	444.3	444.3	2.24		1094.47	1094.47	Specific		11.3	>sp|Q01705|NOTC1_MOUSE Neurogenic locus notch homolog protein 1 OS=Mus musculus GN=Notch1 PE=1 SV=3	1	5702	C1(Carbamidomethyl / 57.0215); C8(Carbamidomethyl / 57.0215)	HCD	7.63	1093.47	1093.46	2	547.741	547.74
	1318	K.NGGVC[+57.02146]AVASNTAR.G		K.NGGVCAVASNTAR.G	NGGVCAVASNTAR,KG,5@57.02146		13.2742	702.1	controllerType=0 controllerNumber=1 scan=5112	1.1e-12	1.3e-12	0	0	0	0	1.8e-13	2.1e-13	11.95	702.1	702.1	2.11		1276.61	1276.61	Specific		17	>sp|Q01705|NOTC1_MOUSE Neurogenic locus notch homolog protein 1 OS=Mus musculus GN=Notch1 PE=1 SV=3	1	5876	C5(Carbamidomethyl / 57.0215)	HCD	11.89	1275.6	1275.6	2	638.808	638.807
	1318	K.NGGVC[+57.02146]AVASNTAR.G		K.NGGVCAVASNTAR.G	NGGVCAVASNTAR,KG,5@57.02146		13.166	701.9	controllerType=0 controllerNumber=1 scan=5067	1.3e-12	1.4e-12	0	0	0	0	2.5e-13	2.9e-13	11.9	701.9	701.9	1.16		1276.61	1276.61	Specific		17.3	>sp|Q01705|NOTC1_MOUSE Neurogenic locus notch homolog protein 1 OS=Mus musculus GN=Notch1 PE=1 SV=3	1	5828	C5(Carbamidomethyl / 57.0215)	HCD	11.84	1275.6	1275.6	2	638.808	638.807
	1318	K.NGGVC[+57.02146]AVASNTAR.G		K.NGGVCAVASNTAR.G	NGGVCAVASNTAR,KG,5@57.02146		13.3974	543	controllerType=0 controllerNumber=1 scan=5164	7e-09	7.9e-09	0	0	0	0	9.4e-10	1.1e-09	8.16	543	543	1.06		1276.61	1276.61	Specific		18.5	>sp|Q01705|NOTC1_MOUSE Neurogenic locus notch homolog protein 1 OS=Mus musculus GN=Notch1 PE=1 SV=3	1	5934	C5(Carbamidomethyl / 57.0215)	HCD	8.1	1275.6	1275.6	2	638.807	638.807
	1318	K.NGGVC[+57.02146]AVASNTAR.G		K.NGGVCAVASNTAR.G	NGGVCAVASNTAR,KG,5@57.02146		13.053	378.8	controllerType=0 controllerNumber=1 scan=5020	2.5e-08	2.8e-08	0	0	0	0	5.6e-09	6.3e-09	7.6	378.8	378.8	1.73		1276.61	1276.61	Specific		15	>sp|Q01705|NOTC1_MOUSE Neurogenic locus notch homolog protein 1 OS=Mus musculus GN=Notch1 PE=1 SV=3	1	5771	C5(Carbamidomethyl / 57.0215)	HCD	7.55	1275.6	1275.6	2	638.808	638.807
	1336	R.C[+57.02146]PAGFEGATC[+57.02146]ENDAR.T		R.CPAGFEGATCENDAR.T	CPAGFEGATCENDAR,RT,1@57.02146,10@57.02146		15.2818	696.8	controllerType=0 controllerNumber=1 scan=5950	1.1e-11	1.3e-11	0	0	0	0	1.4e-12	1.6e-12	10.95	682.4	682.4	2.06		1654.66	1654.66	Specific		15.7	>sp|Q01705|NOTC1_MOUSE Neurogenic locus notch homolog protein 1 OS=Mus musculus GN=Notch1 PE=1 SV=3	1	6824	C1(Carbamidomethyl / 57.0215); C10(Carbamidomethyl / 57.0215)	HCD	10.89	1653.65	1653.65	2	827.835	827.833
	1336	R.C[+57.02146]PAGFEGATC[+57.02146]ENDAR.T		R.CPAGFEGATCENDAR.T	CPAGFEGATCENDAR,RT,1@57.02146,10@57.02146		19.7637	398.3	controllerType=0 controllerNumber=1 scan=7851	2.2e-08	2.5e-08	0	0	0	0	4.3e-09	4.9e-09	7.65	398.3	398.3	2.94		1654.66	1654.66	Specific		16.8	>sp|Q01705|NOTC1_MOUSE Neurogenic locus notch homolog protein 1 OS=Mus musculus GN=Notch1 PE=1 SV=3	1	9131	C1(Carbamidomethyl / 57.0215); C10(Carbamidomethyl / 57.0215)	HCD	7.6	1653.66	1653.65	2	827.835	827.833
	1336	R.C[+57.02146]PAGFEGATC[+57.02146]ENDAR.T		R.CPAGFEGATCENDAR.T	CPAGFEGATCENDAR,RT,1@57.02146,10@57.02146		15.4175	385.9	controllerType=0 controllerNumber=1 scan=6008	3.6e-07	4.1e-07	0	0	0	0	3.7e-08	4.2e-08	6.44	385.9	385.9	1.61		1654.66	1654.66	Specific		10.9	>sp|Q01705|NOTC1_MOUSE Neurogenic locus notch homolog protein 1 OS=Mus musculus GN=Notch1 PE=1 SV=3	1	6902	C1(Carbamidomethyl / 57.0215); C10(Carbamidomethyl / 57.0215)	HCD	6.39	1653.65	1653.65	2	827.834	827.833
	1336	R.C[+57.02146]PAGFEGATC[+57.02146]ENDAR.T		R.CPAGFEGATCENDAR.T	CPAGFEGATCENDAR,RT,1@57.02146,10@57.02146		15.5424	168.1	controllerType=0 controllerNumber=1 scan=6061	0.013	0.014	0.0038	0.0038	0	0	0.0039	0.0039	1.9	168.1	168.1	-1.26		1654.66	1654.66	Specific		8	>sp|Q01705|NOTC1_MOUSE Neurogenic locus notch homolog protein 1 OS=Mus musculus GN=Notch1 PE=1 SV=3	1	6975	C1(Carbamidomethyl / 57.0215); C10(Carbamidomethyl / 57.0215)	HCD	1.84	1653.65	1653.65	2	827.832	827.833
EGF35	1357	R.C[+57.02146]LNGGT[+146.05791]C[+57.02146]ISGPR.S	T6(OGlycan / 146.0579)	R.CLNGGTCISGPR.S	CLNGGTCISGPR,RS,1@57.02146,6@146.05791,7@57.02146	Fuc(1)	15.063	437	controllerType=0 controllerNumber=1 scan=5857	2.1e-08	2.4e-08	0	0	0	0	4.1e-09	4.7e-09	7.68	437	6	2.37		1437.65	1437.65	Specific	6	13	>sp|Q01705|NOTC1_MOUSE Neurogenic locus notch homolog protein 1 OS=Mus musculus GN=Notch1 PE=1 SV=3	1	6709	C1(Carbamidomethyl / 57.0215); C7(Carbamidomethyl / 57.0215)	HCD	7.23	1436.64	1436.64	2	719.328	719.327	299813
EGF35	1357	R.C[+57.02146]LNGGT[+146.05791]C[+57.02146]ISGPR.S	T6(OGlycan / 146.0579)	R.CLNGGTCISGPR.S	CLNGGTCISGPR,RS,1@57.02146,6@146.05791,7@57.02146	Fuc(1)	14.9437	342.9	controllerType=0 controllerNumber=1 scan=5809	2.2e-06	2.5e-06	0	0	0	0	1.5e-07	1.7e-07	5.66	342.9	6	3.9		1437.65	1437.65	Specific	6	13.1	>sp|Q01705|NOTC1_MOUSE Neurogenic locus notch homolog protein 1 OS=Mus musculus GN=Notch1 PE=1 SV=3	1	6649	C1(Carbamidomethyl / 57.0215); C7(Carbamidomethyl / 57.0215)	HCD	5.21	1436.64	1436.64	2	719.33	719.327
EGF35	1357	R.C[+57.02146]LNGGT[+146.05791]C[+57.02146]ISGPR.S	T6(OGlycan / 146.0579)	R.CLNGGTCISGPR.S	CLNGGTCISGPR,RS,1@57.02146,6@146.05791,7@57.02146	Fuc(1)	15.1746	333.3	controllerType=0 controllerNumber=1 scan=5904	0.00016	0.00019	0	0	0	0	8.2e-06	9.3e-06	3.79	333.3	6	0.25		1437.65	1437.65	Specific	6	10.3	>sp|Q01705|NOTC1_MOUSE Neurogenic locus notch homolog protein 1 OS=Mus musculus GN=Notch1 PE=1 SV=3	1	6765	C1(Carbamidomethyl / 57.0215); C7(Carbamidomethyl / 57.0215)	HCD	3.34	1436.64	1436.64	2	719.327	719.327
EGF35	1357	R.C[+57.02146]LNGGT[+146.05791]C[+57.02146]ISGPR.S	T6(OGlycan / 146.0579)	R.CLNGGTCISGPR.S	CLNGGTCISGPR,RS,1@57.02146,6@146.05791,7@57.02146	Fuc(1)	15.202	242.1	controllerType=0 controllerNumber=1 scan=5916	3.5e-06	4e-06	0	0	0	0	1.9e-07	2.2e-07	5.45	242.1	6	1.44		1437.65	1437.65	Specific	6	11.5	>sp|Q01705|NOTC1_MOUSE Neurogenic locus notch homolog protein 1 OS=Mus musculus GN=Notch1 PE=1 SV=3	1	6779	C1(Carbamidomethyl / 57.0215); C7(Carbamidomethyl / 57.0215)	HCD	5	1436.64	1436.64	2	719.328	719.327
EGF36	1369	R.SPTC[+57.02146]LC[+57.02146]LGSFTGPEC[+57.02146]QFPAS[+349.13728]SPC[+57.02146]VGSNPC[+57.02146]YNQGTC[+57.02146]EPTSENPFYR.C	S20(OGlycan / 349.1373)	R.SPTCLCLGSFTGPECQFPASSPCVGSNPCYNQGTCEPTSENPFYR.C	SPTCLCLGSFTGPECQFPASSPCVGSNPCYNQGTCEPTSENPFYR,RC,4@57.02146,6@57.02146,15@57.02146,20@349.13728,23@57.02146,29@57.02146,35@57.02146	HexNAc(1)Fuc(1)	24.8835	347.9	controllerType=0 controllerNumber=1 scan=9997	0.0015	0.0017	0	0	0	0	5.6e-05	6.3e-05	2.83	347.9	0	4.84		5467.28	5467.26	Specific	20	17.5	>sp|Q01705|NOTC1_MOUSE Neurogenic locus notch homolog protein 1 OS=Mus musculus GN=Notch1 PE=1 SV=3	1	11608	C4(Carbamidomethyl / 57.0215); C6(Carbamidomethyl / 57.0215); C15(Carbamidomethyl / 57.0215); C23(Carbamidomethyl / 57.0215); C29(Carbamidomethyl / 57.0215); C35(Carbamidomethyl / 57.0215)	HCD	2.72	5466.28	5466.25	4	1367.58	1367.57	49709
EGF36	1369	R.SPTC[+57.02146]LC[+57.02146]LGSFTGPEC[+57.02146]QFPASS[+349.13728]PC[+57.02146]VGSNPC[+57.02146]YNQGTC[+57.02146]EPTSENPFYR.C	S21(OGlycan / 349.1373)	R.SPTCLCLGSFTGPECQFPASSPCVGSNPCYNQGTCEPTSENPFYR.C	SPTCLCLGSFTGPECQFPASSPCVGSNPCYNQGTCEPTSENPFYR,RC,4@57.02146,6@57.02146,15@57.02146,21@349.13728,23@57.02146,29@57.02146,35@57.02146	HexNAc(1)Fuc(1)	24.9999	12.8	controllerType=0 controllerNumber=1 scan=10046	0.014	0.016	0.0038	0.0038	0	0	0.0039	0.0039	1.86	12.8	0	4.48		5467.28	5467.26	Specific	21	12	>sp|Q01705|NOTC1_MOUSE Neurogenic locus notch homolog protein 1 OS=Mus musculus GN=Notch1 PE=1 SV=3	1	11670	C4(Carbamidomethyl / 57.0215); C6(Carbamidomethyl / 57.0215); C15(Carbamidomethyl / 57.0215); C23(Carbamidomethyl / 57.0215); C29(Carbamidomethyl / 57.0215); C35(Carbamidomethyl / 57.0215)	HCD	1.51	5466.27	5466.25	4	1367.58	1367.57
EGF36	1369	R.SPTC[+57.02146]LC[+57.02146]LGSFTGPEC[+57.02146]QFPASS[+146.05791]PC[+57.02146]VGSNPC[+57.02146]YNQGTC[+57.02146]EPTSENPFYR.C	S21(OGlycan / 146.0579)	R.SPTCLCLGSFTGPECQFPASSPCVGSNPCYNQGTCEPTSENPFYR.C	SPTCLCLGSFTGPECQFPASSPCVGSNPCYNQGTCEPTSENPFYR,RC,4@57.02146,6@57.02146,15@57.02146,21@146.05791,23@57.02146,29@57.02146,35@57.02146	Fuc(1)	25.3545	860.4	controllerType=0 controllerNumber=1 scan=10196	4.3e-13	4.9e-13	0	0	0	0	8.3e-14	9.4e-14	12.36	860.4	0	1.47	1	5265.19	5264.18	Specific	21	20.9	>sp|Q01705|NOTC1_MOUSE Neurogenic locus notch homolog protein 1 OS=Mus musculus GN=Notch1 PE=1 SV=3	1	11852	C4(Carbamidomethyl / 57.0215); C6(Carbamidomethyl / 57.0215); C15(Carbamidomethyl / 57.0215); C23(Carbamidomethyl / 57.0215); C29(Carbamidomethyl / 57.0215); C35(Carbamidomethyl / 57.0215)	HCD	11.91	5264.18	5263.17	4	1317.05	1316.8	403783
EGF36	1369	R.SPTC[+57.02146]LC[+57.02146]LGSFTGPEC[+57.02146]QFPASSPC[+57.02146]VGS[+146.05791]NPC[+57.02146]YNQGTC[+57.02146]EPTSENPFYR.C	S26(OGlycan / 146.0579)	R.SPTCLCLGSFTGPECQFPASSPCVGSNPCYNQGTCEPTSENPFYR.C	SPTCLCLGSFTGPECQFPASSPCVGSNPCYNQGTCEPTSENPFYR,RC,4@57.02146,6@57.02146,15@57.02146,23@57.02146,26@146.05791,29@57.02146,35@57.02146	Fuc(1)	25.508	594.2	controllerType=0 controllerNumber=1 scan=10261	1.5e-06	1.7e-06	0	0	0	0	1.2e-07	1.3e-07	5.84	594.2	0	5.72		5264.21	5264.18	Specific	26	19.3	>sp|Q01705|NOTC1_MOUSE Neurogenic locus notch homolog protein 1 OS=Mus musculus GN=Notch1 PE=1 SV=3	1	11928	C4(Carbamidomethyl / 57.0215); C6(Carbamidomethyl / 57.0215); C15(Carbamidomethyl / 57.0215); C23(Carbamidomethyl / 57.0215); C29(Carbamidomethyl / 57.0215); C35(Carbamidomethyl / 57.0215)	HCD	5.38	5263.2	5263.17	4	1316.81	1316.8

## Sheet: KM061919-1(Fng tKO, TR463)
#EGF	Pos.	Sequence	Mods_x000D_ (variable)	SequenceOriginalDebug	PeptideParseFriendly	Glycans	Scan_x000D_ Time	Score	Scan #	PEP_x000D_ 2D	PEP_x000D_ 1D	FDR_x000D_ 2D	FDR_x000D_ 1D	FDR uniq._x000D_ 2D	FDR uniq._x000D_ 1D	q-value_x000D_ 2D	q-value_x000D_ 1D	|Log Prob|	Delta_x000D_ Score	Delta Mod._x000D_ Score	ppm_x000D_ err.	Off-_x000D_ By-X	Obs._x000D_ MH	Calc._x000D_ MH	Cleavage	Glycans_x000D_ Pos.	Z-Score	Protein_x000D_ Name	Prot._x000D_ Id	QID	Mods_x000D_ (fixed)	Fragment_x000D_ Type	|LogProbOld|	Obs.M	Calc.M	z	Obs._x000D_ m/z	Calc._x000D_ m/z	AUC
EGF2	70	K.NAGTC[+57.02146]HVVDHGGTVDYAC[+57.02146]S[+818.28044]C[+57.02146]PLGFSGPLC[+57.02146]LTPLDNAC[+57.02146]LANPC[+57.02146]R.N	S19(OGlycan / 818.2804)	K.NAGTCHVVDHGGTVDYACSCPLGFSGPLCLTPLDNACLANPCR.N	NAGTCHVVDHGGTVDYACSCPLGFSGPLCLTPLDNACLANPCR,KN,5@57.02146,18@57.02146,19@818.28044,20@57.02146,29@57.02146,37@57.02146,42@57.02146	HexNAc(1)Hex(1)Fuc(1)NeuGc(1)	26.8275	189	controllerType=0 controllerNumber=1 scan=7952	0.00015	0.00015	0	0	0	0	1.7e-05	1.8e-05	3.82	189	0	-3.87		5522.32	5522.34	Specific	19	13.4	>mN1ECD	1	5135	C5(Carbamidomethyl / 57.0215); C18(Carbamidomethyl / 57.0215); C20(Carbamidomethyl / 57.0215); C29(Carbamidomethyl / 57.0215); C37(Carbamidomethyl / 57.0215); C42(Carbamidomethyl / 57.0215)	HCD	3.83	5521.31	5521.33	4	1381.34	1381.34
EGF2	70	K.NAGTC[+57.02146]HVVDHGGTVDYAC[+57.02146]S[+802.28552]C[+57.02146]PLGFSGPLC[+57.02146]LTPLDNAC[+57.02146]LANPC[+57.02146]R.N	S19(OGlycan / 802.2855)	K.NAGTCHVVDHGGTVDYACSCPLGFSGPLCLTPLDNACLANPCR.N	NAGTCHVVDHGGTVDYACSCPLGFSGPLCLTPLDNACLANPCR,KN,5@57.02146,18@57.02146,19@802.28552,20@57.02146,29@57.02146,37@57.02146,42@57.02146	HexNAc(1)Hex(1)Fuc(1)NeuAc(1)	26.8909	304.4	controllerType=0 controllerNumber=1 scan=7978	5.2e-05	5.3e-05	0	0	0	0	7e-06	7.1e-06	4.28	304.4	0	-0.81		5506.34	5506.35	Specific	19	16	>mN1ECD	1	5161	C5(Carbamidomethyl / 57.0215); C18(Carbamidomethyl / 57.0215); C20(Carbamidomethyl / 57.0215); C29(Carbamidomethyl / 57.0215); C37(Carbamidomethyl / 57.0215); C42(Carbamidomethyl / 57.0215)	HCD	4.17	5505.34	5505.34	4	1377.34	1377.34
EGF2	70	K.NAGTC[+57.02146]HVVDHGGTVDYAC[+57.02146]S[+673.24293]C[+57.02146]PLGFSGPLC[+57.02146]LTPLDNAC[+57.02146]LANPC[+57.02146]R.N	S19(OGlycan / 673.2429)	K.NAGTCHVVDHGGTVDYACSCPLGFSGPLCLTPLDNACLANPCR.N	NAGTCHVVDHGGTVDYACSCPLGFSGPLCLTPLDNACLANPCR,KN,5@57.02146,18@57.02146,19@673.24293,20@57.02146,29@57.02146,37@57.02146,42@57.02146	HexNAc(1)Hex(2)Fuc(1)	25.6384	270.3	controllerType=0 controllerNumber=1 scan=7475	3.8e-05	3.9e-05	0	0	0	0	4.1e-06	4.1e-06	4.42	270.3	0	-0.54		5377.3	5377.3	Specific	19	15.4	>mN1ECD	1	4659	C5(Carbamidomethyl / 57.0215); C18(Carbamidomethyl / 57.0215); C20(Carbamidomethyl / 57.0215); C29(Carbamidomethyl / 57.0215); C37(Carbamidomethyl / 57.0215); C42(Carbamidomethyl / 57.0215)	HCD	3.99	5376.29	5376.3	4	1345.08	1345.08
EGF2	70	K.NAGTC[+57.02146]HVVDHGGTVDYAC[+57.02146]S[+349.13728]C[+57.02146]PLGFSGPLC[+57.02146]LTPLDNAC[+57.02146]LANPC[+57.02146]R.N	S19(OGlycan / 349.1373)	K.NAGTCHVVDHGGTVDYACSCPLGFSGPLCLTPLDNACLANPCR.N	NAGTCHVVDHGGTVDYACSCPLGFSGPLCLTPLDNACLANPCR,KN,5@57.02146,18@57.02146,19@349.13728,20@57.02146,29@57.02146,37@57.02146,42@57.02146	HexNAc(1)Fuc(1)	25.8548	352.8	controllerType=0 controllerNumber=1 scan=7560	1.6e-05	1.6e-05	0	0	0	0	2.1e-06	2.1e-06	4.81	352.8	0	-3.34		5053.18	5053.2	Specific	19	15.9	>mN1ECD	1	4746	C5(Carbamidomethyl / 57.0215); C18(Carbamidomethyl / 57.0215); C20(Carbamidomethyl / 57.0215); C29(Carbamidomethyl / 57.0215); C37(Carbamidomethyl / 57.0215); C42(Carbamidomethyl / 57.0215)	HCD	4.9	5052.17	5052.19	4	1264.05	1264.06
EGF2	70	K.NAGT[+308.11073]C[+57.02146]HVVDHGGTVDYAC[+57.02146]SC[+57.02146]PLGFSGPLC[+57.02146]LTPLDNAC[+57.02146]LANPC[+57.02146]R.N	T4(OGlycan / 308.1107)	K.NAGTCHVVDHGGTVDYACSCPLGFSGPLCLTPLDNACLANPCR.N	NAGTCHVVDHGGTVDYACSCPLGFSGPLCLTPLDNACLANPCR,KN,4@308.11073,5@57.02146,18@57.02146,20@57.02146,29@57.02146,37@57.02146,42@57.02146	Hex(1)Fuc(1)	25.8306	181.1	controllerType=0 controllerNumber=1 scan=7550	4.4e-05	4.4e-05	0	0	0	0	4.6e-06	4.7e-06	4.36	181.1	0	-6.06		5012.14	5012.17	Specific	4	12.6	>mN1ECD	1	4735	C5(Carbamidomethyl / 57.0215); C18(Carbamidomethyl / 57.0215); C20(Carbamidomethyl / 57.0215); C29(Carbamidomethyl / 57.0215); C37(Carbamidomethyl / 57.0215); C42(Carbamidomethyl / 57.0215)	HCD	4.38	5011.13	5011.16	4	1253.79	1253.8
EGF2	70	K.NAGTC[+57.02146]HVVDHGGT[+146.05791]VDYAC[+57.02146]SC[+57.02146]PLGFSGPLC[+57.02146]LTPLDNAC[+57.02146]LANPC[+57.02146]R.N	T13(OGlycan / 146.0579)	K.NAGTCHVVDHGGTVDYACSCPLGFSGPLCLTPLDNACLANPCR.N	NAGTCHVVDHGGTVDYACSCPLGFSGPLCLTPLDNACLANPCR,KN,5@57.02146,13@146.05791,18@57.02146,20@57.02146,29@57.02146,37@57.02146,42@57.02146	Fuc(1)	26.3093	796.7	controllerType=0 controllerNumber=1 scan=7744	4.6e-12	4.6e-12	0	0	0	0	2.5e-12	2.5e-12	11.34	796.7	0.6	-4.8		4850.1	4850.12	Specific	13	16.2	>mN1ECD	1	4930	C5(Carbamidomethyl / 57.0215); C18(Carbamidomethyl / 57.0215); C20(Carbamidomethyl / 57.0215); C29(Carbamidomethyl / 57.0215); C37(Carbamidomethyl / 57.0215); C42(Carbamidomethyl / 57.0215)	HCD	11.03	4849.09	4849.11	4	1213.28	1213.29
EGF2	70	K.NAGTC[+57.02146]HVVDHGGTVDYAC[+57.02146]S[+146.05791]C[+57.02146]PLGFSGPLC[+57.02146]LTPLDNAC[+57.02146]LANPC[+57.02146]R.N	S19(OGlycan / 146.0579)	K.NAGTCHVVDHGGTVDYACSCPLGFSGPLCLTPLDNACLANPCR.N	NAGTCHVVDHGGTVDYACSCPLGFSGPLCLTPLDNACLANPCR,KN,5@57.02146,18@57.02146,19@146.05791,20@57.02146,29@57.02146,37@57.02146,42@57.02146	Fuc(1)	26.2051	505.5	controllerType=0 controllerNumber=1 scan=7701	1.8e-07	1.8e-07	0	0	0	0	5.4e-08	5.5e-08	6.75	505.5	0	-8.63		4850.08	4850.12	Specific	19	16.9	>mN1ECD	1	4882	C5(Carbamidomethyl / 57.0215); C18(Carbamidomethyl / 57.0215); C20(Carbamidomethyl / 57.0215); C29(Carbamidomethyl / 57.0215); C37(Carbamidomethyl / 57.0215); C42(Carbamidomethyl / 57.0215)	HCD	6.44	4849.07	4849.11	4	1213.27	1213.29
EGF2	70	K.NAGTC[+57.02146]HVVDHGGTVDYAC[+57.02146]S[+146.05791]C[+57.02146]PLGFSGPLC[+57.02146]LTPLDNAC[+57.02146]LANPC[+57.02146]R.N	S19(OGlycan / 146.0579)	K.NAGTCHVVDHGGTVDYACSCPLGFSGPLCLTPLDNACLANPCR.N	NAGTCHVVDHGGTVDYACSCPLGFSGPLCLTPLDNACLANPCR,KN,5@57.02146,18@57.02146,19@146.05791,20@57.02146,29@57.02146,37@57.02146,42@57.02146	Fuc(1)	26.4156	470.4	controllerType=0 controllerNumber=1 scan=7786	3.7e-07	3.7e-07	0	0	0	0	7.4e-08	7.5e-08	6.44	470.4	0	-4.6		4850.1	4850.12	Specific	19	16.7	>mN1ECD	1	4971	C5(Carbamidomethyl / 57.0215); C18(Carbamidomethyl / 57.0215); C20(Carbamidomethyl / 57.0215); C29(Carbamidomethyl / 57.0215); C37(Carbamidomethyl / 57.0215); C42(Carbamidomethyl / 57.0215)	HCD	6.13	4849.09	4849.11	4	1213.28	1213.29
EGF2	70	K.NAGTC[+57.02146]HVVDHGGTVDYAC[+57.02146]S[+146.05791]C[+57.02146]PLGFSGPLC[+57.02146]LTPLDNAC[+57.02146]LANPC[+57.02146]R.N	S19(OGlycan / 146.0579)	K.NAGTCHVVDHGGTVDYACSCPLGFSGPLCLTPLDNACLANPCR.N	NAGTCHVVDHGGTVDYACSCPLGFSGPLCLTPLDNACLANPCR,KN,5@57.02146,18@57.02146,19@146.05791,20@57.02146,29@57.02146,37@57.02146,42@57.02146	Fuc(1)	26.5271	60.3	controllerType=0 controllerNumber=1 scan=7832	0.0012	0.0012	0	0	0	0	7.5e-05	7.5e-05	2.93	60.3	0	-5.09	1	4851.1	4850.12	Specific	19	10.4	>mN1ECD	1	5016	C5(Carbamidomethyl / 57.0215); C18(Carbamidomethyl / 57.0215); C20(Carbamidomethyl / 57.0215); C29(Carbamidomethyl / 57.0215); C37(Carbamidomethyl / 57.0215); C42(Carbamidomethyl / 57.0215)	HCD	2.62	4850.09	4849.11	4	1213.53	1213.29
EGF3	113	R.NGGT[+203.07937]C[+57.02146]DLLTLTEYK.C	T4(OGlycan / 203.0794)	R.NGGTCDLLTLTEYK.C	NGGTCDLLTLTEYK,RC,4@203.07937,5@57.02146	HexNAc(1)	24.2856	170.4	controllerType=0 controllerNumber=1 scan=6929	0.00037	0.00037	0	0	0	0	3e-05	3.1e-05	3.43	170.4	6.4	-8.21		1787.82	1787.84	Specific	4	10.9	>mN1ECD	1	4083	C5(Carbamidomethyl / 57.0215)	HCD	3.45	1786.81	1786.83	2	894.415	894.422	14452965
EGF3	113	R.NGGTC[+57.02146]DLLT[+146.05791]LTEYK.C	T9(OGlycan / 146.0579)	R.NGGTCDLLTLTEYK.C	NGGTCDLLTLTEYK,RC,5@57.02146,9@146.05791	Fuc(1)	23.8778	664	controllerType=0 controllerNumber=1 scan=6770	1.8e-10	1.8e-10	0	0	0	0	4e-11	4e-11	9.75	664	2.3	-5.81		1730.81	1730.82	Specific	9	15.6	>mN1ECD	1	3922	C5(Carbamidomethyl / 57.0215)	HCD	9.44	1729.8	1729.81	2	865.906	865.911
EGF3	113	R.NGGTC[+57.02146]DLLT[+146.05791]LTEYK.C	T9(OGlycan / 146.0579)	R.NGGTCDLLTLTEYK.C	NGGTCDLLTLTEYK,RC,5@57.02146,9@146.05791	Fuc(1)	23.754	521.5	controllerType=0 controllerNumber=1 scan=6718	6.2e-08	6.3e-08	0	0	0	0	8.4e-09	8.5e-09	7.21	521.5	0	-5.46		1730.81	1730.82	Specific	9	18.4	>mN1ECD	1	3867	C5(Carbamidomethyl / 57.0215)	HCD	6.9	1729.8	1729.81	2	865.907	865.911
EGF3	113	R.NGGT[+146.05791]C[+57.02146]DLLTLTEYK.C	T4(OGlycan / 146.0579)	R.NGGTCDLLTLTEYK.C	NGGTCDLLTLTEYK,RC,4@146.05791,5@57.02146	Fuc(1)	23.8365	224.4	controllerType=0 controllerNumber=1 scan=6753	0.00024	0.00024	0	0	0	0	2.6e-05	2.7e-05	3.62	224.4	6.4	-3.21		1730.81	1730.82	Specific	4	12.8	>mN1ECD	1	3903	C5(Carbamidomethyl / 57.0215)	HCD	3.5	1729.8	1729.81	3	577.608	577.61
	137	K.SC[+57.02146]QQADPC[+57.02146]AS[+426.13734]NPC[+57.02146]ANGGQC[+57.02146]LPFESSYIC[+57.02146]R.C	S10(OGlycan / 426.1373)	K.SCQQADPCASNPCANGGQCLPFESSYICR.C	SCQQADPCASNPCANGGQCLPFESSYICR,KC,2@57.02146,8@57.02146,10@426.13734,13@57.02146,19@57.02146,28@57.02146	Hex(1)Pent(2)	22.8722	702.4	controllerType=0 controllerNumber=1 scan=6369	2.8e-10	2.8e-10	0	0	0	0	6e-11	6.1e-11	9.55	702.4	2.4	-5.17		3760.46	3760.48	Specific	10	22.9	>mN1ECD	1	3511	C2(Carbamidomethyl / 57.0215); C8(Carbamidomethyl / 57.0215); C13(Carbamidomethyl / 57.0215); C19(Carbamidomethyl / 57.0215); C28(Carbamidomethyl / 57.0215)	HCD	9.25	3759.45	3759.47	3	1254.16	1254.17
	137	K.SC[+57.02146]QQADPC[+57.02146]AS[+426.13734]NPC[+57.02146]ANGGQC[+57.02146]LPFESSYIC[+57.02146]R.C	S10(OGlycan / 426.1373)	K.SCQQADPCASNPCANGGQCLPFESSYICR.C	SCQQADPCASNPCANGGQCLPFESSYICR,KC,2@57.02146,8@57.02146,10@426.13734,13@57.02146,19@57.02146,28@57.02146	Hex(1)Pent(2)	22.9957	682	controllerType=0 controllerNumber=1 scan=6421	5.6e-09	5.7e-09	0	0	0	0	5.6e-10	5.7e-10	8.25	682	2.4	-4.01		3760.47	3760.48	Specific	10	23.7	>mN1ECD	1	3578	C2(Carbamidomethyl / 57.0215); C8(Carbamidomethyl / 57.0215); C13(Carbamidomethyl / 57.0215); C19(Carbamidomethyl / 57.0215); C28(Carbamidomethyl / 57.0215)	HCD	7.94	3759.46	3759.47	3	1254.16	1254.17
	137	K.S[+426.13734]C[+57.02146]QQADPC[+57.02146]ASNPC[+57.02146]ANGGQC[+57.02146]LPFESSYIC[+57.02146]R.C	S1(OGlycan / 426.1373)	K.SCQQADPCASNPCANGGQCLPFESSYICR.C	SCQQADPCASNPCANGGQCLPFESSYICR,KC,1@426.13734,2@57.02146,8@57.02146,13@57.02146,19@57.02146,28@57.02146	Hex(1)Pent(2)	22.9283	223.3	controllerType=0 controllerNumber=1 scan=6393	0.0018	0.0018	0	0	0	0	9.3e-05	9.4e-05	2.75	223.3	0.1	-5.49		3760.46	3760.48	Specific	1	15.9	>mN1ECD	1	3542	C2(Carbamidomethyl / 57.0215); C8(Carbamidomethyl / 57.0215); C13(Carbamidomethyl / 57.0215); C19(Carbamidomethyl / 57.0215); C28(Carbamidomethyl / 57.0215)	HCD	2.62	3759.45	3759.47	4	940.871	940.876
	177	R.QDVNEC[+57.02146]SQNPGLC[+57.02146]R.H		R.QDVNECSQNPGLCR.H	QDVNECSQNPGLCR,RH,6@57.02146,13@57.02146		14.8938	521.7	controllerType=0 controllerNumber=1 scan=3425	3.2e-08	3.3e-08	0	0	0	0	3.6e-09	3.7e-09	7.49	521.7	521.7	-7.45		1676.7	1676.71	Specific		17.4	>mN1ECD	1	866	C6(Carbamidomethyl / 57.0215); C13(Carbamidomethyl / 57.0215)	HCD	7.48	1675.69	1675.7	2	838.853	838.859
	177	R.QDVNEC[+57.02146]SQNPGLC[+57.02146]R.H		R.QDVNECSQNPGLCR.H	QDVNECSQNPGLCR,RH,6@57.02146,13@57.02146		14.7907	265.1	controllerType=0 controllerNumber=1 scan=3394	0.00013	0.00013	0	0	0	0	1.4e-05	1.4e-05	3.9	265.1	265.1	-8.1		1676.7	1676.71	Specific		9.8	>mN1ECD	1	845	C6(Carbamidomethyl / 57.0215); C13(Carbamidomethyl / 57.0215)	HCD	3.89	1675.69	1675.7	2	838.853	838.859
	268	K.NGGAC[+57.02146]VDGVNTYNC[+57.02146]R.C		K.NGGACVDGVNTYNCR.C	NGGACVDGVNTYNCR,KC,5@57.02146,14@57.02146		15.82	433.8	controllerType=0 controllerNumber=1 scan=3718	7.4e-08	7.5e-08	0	0	0	0	1.7e-08	1.8e-08	7.13	433.8	433.8	-6.82		1656.67	1656.69	Specific		15.2	>mN1ECD	1	1075	C5(Carbamidomethyl / 57.0215); C14(Carbamidomethyl / 57.0215)	HCD	7.13	1655.67	1655.68	2	828.841	828.846
	268	K.NGGAC[+57.02146]VDGVNTYNC[+57.02146]R.C		K.NGGACVDGVNTYNCR.C	NGGACVDGVNTYNCR,KC,5@57.02146,14@57.02146		15.9206	303.8	controllerType=0 controllerNumber=1 scan=3752	5.5e-05	5.6e-05	0	0	0	0	7.7e-06	7.8e-06	4.26	303.8	303.8	-2.62		1656.68	1656.69	Specific		14.3	>mN1ECD	1	1101	C5(Carbamidomethyl / 57.0215); C14(Carbamidomethyl / 57.0215)	HCD	4.26	1655.67	1655.68	2	828.844	828.846
	354	R.VASFYC[+57.02146]EC[+57.02146]PHGR.T		R.VASFYCECPHGR.T	VASFYCECPHGR,RT,6@57.02146,8@57.02146		15.4145	576.9	controllerType=0 controllerNumber=1 scan=3586	1e-08	1e-08	0	0	0	0	1.2e-09	1.2e-09	7.99	576.9	576.9	-6.71		1482.62	1482.63	Specific		13.5	>mN1ECD	1	969	C6(Carbamidomethyl / 57.0215); C8(Carbamidomethyl / 57.0215)	HCD	7.98	1481.61	1481.62	3	494.877	494.88
	354	R.VASFYC[+57.02146]EC[+57.02146]PHGR.T		R.VASFYCECPHGR.T	VASFYCECPHGR,RT,6@57.02146,8@57.02146		15.3064	426.8	controllerType=0 controllerNumber=1 scan=3556	7.4e-08	7.5e-08	0	0	0	0	1.5e-08	1.5e-08	7.13	426.8	426.8	-6.77		1482.62	1482.63	Specific		11.6	>mN1ECD	1	952	C6(Carbamidomethyl / 57.0215); C8(Carbamidomethyl / 57.0215)	HCD	7.13	1481.61	1481.62	3	494.877	494.88
	354	R.VASFYC[+57.02146]EC[+57.02146]PHGR.T		R.VASFYCECPHGR.T	VASFYCECPHGR,RT,6@57.02146,8@57.02146		15.5194	419.9	controllerType=0 controllerNumber=1 scan=3620	1.3e-07	1.3e-07	0	0	0	0	4.4e-08	4.4e-08	6.89	419.9	419.9	-5.91		1482.62	1482.63	Specific		12.4	>mN1ECD	1	993	C6(Carbamidomethyl / 57.0215); C8(Carbamidomethyl / 57.0215)	HCD	6.88	1481.61	1481.62	3	494.877	494.88
	354	R.VASFYC[+57.02146]EC[+57.02146]PHGR.T		R.VASFYCECPHGR.T	VASFYCECPHGR,RT,6@57.02146,8@57.02146		15.2075	346.9	controllerType=0 controllerNumber=1 scan=3525	3.3e-06	3.3e-06	0	0	0	0	2.7e-07	2.8e-07	5.49	346.9	346.9	-8.38		1482.61	1482.63	Specific		11.8	>mN1ECD	1	933	C6(Carbamidomethyl / 57.0215); C8(Carbamidomethyl / 57.0215)	HCD	5.48	1481.61	1481.62	3	494.876	494.88
	396	K.AIC[+57.02146]TC[+57.02146]PSGYTGPAC[+57.02146]SQDVDEC[+57.02146]ALGANPC[+57.02146]EHAGK.C		K.AICTCPSGYTGPACSQDVDECALGANPCEHAGK.C	AICTCPSGYTGPACSQDVDECALGANPCEHAGK,KC,3@57.02146,5@57.02146,14@57.02146,21@57.02146,28@57.02146		20.2884	1155.5	controllerType=0 controllerNumber=1 scan=5353	9.9e-31	6.6e-22	0	0	0	0	9.9e-31	6.6e-22	30.01	1155.5	1155.5	-7.13		3553.43	3553.45	Specific		21.4	>mN1ECD	1	2491	C3(Carbamidomethyl / 57.0215); C5(Carbamidomethyl / 57.0215); C14(Carbamidomethyl / 57.0215); C21(Carbamidomethyl / 57.0215); C28(Carbamidomethyl / 57.0215)	HCD	21.18	3552.42	3552.45	3	1185.15	1185.16
	396	K.AIC[+57.02146]TC[+57.02146]PSGYTGPAC[+57.02146]SQDVDEC[+57.02146]ALGANPC[+57.02146]EHAGK.C		K.AICTCPSGYTGPACSQDVDECALGANPCEHAGK.C	AICTCPSGYTGPACSQDVDECALGANPCEHAGK,KC,3@57.02146,5@57.02146,14@57.02146,21@57.02146,28@57.02146		20.2198	580.8	controllerType=0 controllerNumber=1 scan=5325	2.4e-07	2.5e-07	0	0	0	0	6.7e-08	6.8e-08	6.61	580.8	580.8	-7.29		3553.43	3553.45	Specific		16	>mN1ECD	1	2461	C3(Carbamidomethyl / 57.0215); C5(Carbamidomethyl / 57.0215); C14(Carbamidomethyl / 57.0215); C21(Carbamidomethyl / 57.0215); C28(Carbamidomethyl / 57.0215)	HCD	8.61	3552.42	3552.45	4	889.113	889.119
	396	K.AIC[+57.02146]TC[+57.02146]PSGYTGPAC[+57.02146]SQDVDEC[+57.02146]ALGANPC[+57.02146]EHAGK.C		K.AICTCPSGYTGPACSQDVDECALGANPCEHAGK.C	AICTCPSGYTGPACSQDVDECALGANPCEHAGK,KC,3@57.02146,5@57.02146,14@57.02146,21@57.02146,28@57.02146		20.3323	533.6	controllerType=0 controllerNumber=1 scan=5371	1.3e-06	1.3e-06	0	0	0	0	1.8e-07	1.8e-07	5.89	533.6	533.6	-7.84		3553.43	3553.45	Specific		16.9	>mN1ECD	1	2506	C3(Carbamidomethyl / 57.0215); C5(Carbamidomethyl / 57.0215); C14(Carbamidomethyl / 57.0215); C21(Carbamidomethyl / 57.0215); C28(Carbamidomethyl / 57.0215)	HCD	7.42	3552.42	3552.45	4	889.112	889.119
	429	K.C[+57.02146]LN[+15.99492]T[+162.05282]LGSFEC[+57.02146]QC[+57.02146]LQGYTGPR.C	N3(b-oxidation / 15.9949); T4(OGlycan / 162.0528)	K.CLNTLGSFECQCLQGYTGPR.C	CLNTLGSFECQCLQGYTGPR,KC,1@57.02146,3@15.99492,4@162.05282,10@57.02146,12@57.02146	Hex(1)	23.7692	22.5	controllerType=0 controllerNumber=1 scan=6725	0.012	0.012	0.0096	0.0096	0.021	0.021	0.01	0.01	1.91	22.5	2.4	-4.56		2539.08	2539.09	Specific	4	9.2	>mN1ECD	1	3876	C1(Carbamidomethyl / 57.0215); C10(Carbamidomethyl / 57.0215); C12(Carbamidomethyl / 57.0215)	HCD	0.71	2538.07	2538.08	3	847.031	847.035
	429	K.C[+57.02146]LNTLGS[+162.05282]FEC[+57.02146]QC[+57.02146]LQGYTGPR.C	S7(OGlycan / 162.0528)	K.CLNTLGSFECQCLQGYTGPR.C	CLNTLGSFECQCLQGYTGPR,KC,1@57.02146,7@162.05282,10@57.02146,12@57.02146	Hex(1)	23.7583	452.4	controllerType=0 controllerNumber=1 scan=6720	1.2e-06	1.2e-06	0	0	0	0	1.5e-07	1.5e-07	5.94	452.4	3.6	-4.62		2523.08	2523.09	Specific	7	14.7	>mN1ECD	1	3870	C1(Carbamidomethyl / 57.0215); C10(Carbamidomethyl / 57.0215); C12(Carbamidomethyl / 57.0215)	HCD	5.63	2522.08	2522.09	3	841.699	841.703
	429	K.C[+57.02146]LNTLGS[+162.05282]FEC[+57.02146]QC[+57.02146]LQGYTGPR.C	S7(OGlycan / 162.0528)	K.CLNTLGSFECQCLQGYTGPR.C	CLNTLGSFECQCLQGYTGPR,KC,1@57.02146,7@162.05282,10@57.02146,12@57.02146	Hex(1)	23.8799	255.6	controllerType=0 controllerNumber=1 scan=6771	4.5e-05	4.5e-05	0	0	0	0	5.7e-06	5.8e-06	4.35	255.6	3.6	-7.95		2523.07	2523.09	Specific	7	14	>mN1ECD	1	3923	C1(Carbamidomethyl / 57.0215); C10(Carbamidomethyl / 57.0215); C12(Carbamidomethyl / 57.0215)	HCD	4.04	2522.07	2522.09	3	841.696	841.703
	429	K.C[+57.02146]LNTLGSFEC[+57.02146]QC[+57.02146]LQGYTGPR.C		K.CLNTLGSFECQCLQGYTGPR.C	CLNTLGSFECQCLQGYTGPR,KC,1@57.02146,10@57.02146,12@57.02146		24.4633	177.9	controllerType=0 controllerNumber=1 scan=7003	0.0057	0.0057	0.0099	0.0099	0.022	0.022	0.01	0.01	2.25	177.9	177.9	-5.28		2361.03	2361.04	Specific		9.7	>mN1ECD	1	4169	C1(Carbamidomethyl / 57.0215); C10(Carbamidomethyl / 57.0215); C12(Carbamidomethyl / 57.0215)	HCD	2.56	2360.02	2360.03	3	787.681	787.686
	509	K.INEFQC[+57.02146]QC[+57.02146]PK.G		K.INEFQCQCPK.G	INEFQCQCPK,KG,6@57.02146,8@57.02146		15.2366	460.1	controllerType=0 controllerNumber=1 scan=3535	7.5e-08	7.6e-08	0	0	0	0	2.2e-08	2.2e-08	7.13	460.1	460.1	-7.41		1323.57	1323.58	Specific		15	>mN1ECD	1	939	C6(Carbamidomethyl / 57.0215); C8(Carbamidomethyl / 57.0215)	HCD	7.12	1322.56	1322.57	2	662.29	662.295
	509	K.INEFQC[+57.02146]QC[+57.02146]PK.G		K.INEFQCQCPK.G	INEFQCQCPK,KG,6@57.02146,8@57.02146		15.1221	453.5	controllerType=0 controllerNumber=1 scan=3500	7.5e-08	7.6e-08	0	0	0	0	2e-08	2e-08	7.13	453.5	453.5	-7.23		1323.57	1323.58	Specific		15	>mN1ECD	1	918	C6(Carbamidomethyl / 57.0215); C8(Carbamidomethyl / 57.0215)	HCD	7.12	1322.57	1322.57	2	662.29	662.295
	509	K.INEFQC[+57.02146]QC[+57.02146]PK.G		K.INEFQCQCPK.G	INEFQCQCPK,KG,6@57.02146,8@57.02146		15.01	366	controllerType=0 controllerNumber=1 scan=3467	1.1e-06	1.1e-06	0	0	0	0	1.3e-07	1.3e-07	5.96	366	366	-6.67		1323.57	1323.58	Specific		15	>mN1ECD	1	901	C6(Carbamidomethyl / 57.0215); C8(Carbamidomethyl / 57.0215)	HCD	5.95	1322.57	1322.57	2	662.29	662.295
	509	K.INEFQC[+57.02146]QC[+57.02146]PK.G		K.INEFQCQCPK.G	INEFQCQCPK,KG,6@57.02146,8@57.02146		14.9003	259.2	controllerType=0 controllerNumber=1 scan=3428	4.9e-06	4.9e-06	0	0	0	0	5.5e-07	5.6e-07	5.31	259.2	259.2	-6.86		1323.57	1323.58	Specific		12.4	>mN1ECD	1	869	C6(Carbamidomethyl / 57.0215); C8(Carbamidomethyl / 57.0215)	HCD	5.31	1322.57	1322.57	2	662.29	662.295
	509	K.INEFQC[+57.02146]QC[+57.02146]PK.G		K.INEFQCQCPK.G	INEFQCQCPK,KG,6@57.02146,8@57.02146		15.3448	245.2	controllerType=0 controllerNumber=1 scan=3567	4.9e-06	4.9e-06	0	0	0	0	6.4e-07	6.5e-07	5.31	245.2	245.2	-7.32		1323.57	1323.58	Specific		12	>mN1ECD	1	957	C6(Carbamidomethyl / 57.0215); C8(Carbamidomethyl / 57.0215)	HCD	5.31	1322.57	1322.57	2	662.29	662.295
	509	K.INEFQC[+57.02146]QC[+57.02146]PK.G		K.INEFQCQCPK.G	INEFQCQCPK,KG,6@57.02146,8@57.02146		14.7885	92.9	controllerType=0 controllerNumber=1 scan=3393	0.0033	0.0033	0	0	0	0	0.00024	0.00024	2.48	92.9	92.9	-4.92		1323.58	1323.58	Specific		8.3	>mN1ECD	1	843	C6(Carbamidomethyl / 57.0215); C8(Carbamidomethyl / 57.0215)	HCD	2.48	1322.57	1322.57	2	662.291	662.295
	519	K.GFNGHLC[+57.02146]QYDVDEC[+57.02146]AS[+426.13734]TPC[+57.02146]K.N	S16(OGlycan / 426.1373)	K.GFNGHLCQYDVDECASTPCK.N	GFNGHLCQYDVDECASTPCK,KN,7@57.02146,14@57.02146,16@426.13734,19@57.02146	Hex(1)Pent(2)	18.5312	610.7	controllerType=0 controllerNumber=1 scan=4647	1.5e-09	1.5e-09	0	0	0	0	1.7e-10	1.7e-10	8.82	610.7	1.2	-7.38		2784.08	2784.1	Specific	16	17.2	>mN1ECD	1	1810	C7(Carbamidomethyl / 57.0215); C14(Carbamidomethyl / 57.0215); C19(Carbamidomethyl / 57.0215)	HCD	8.51	2783.07	2783.09	3	928.697	928.703
	519	K.GFNGHLC[+57.02146]QYDVDEC[+57.02146]AS[+426.13734]TPC[+57.02146]K.N	S16(OGlycan / 426.1373)	K.GFNGHLCQYDVDECASTPCK.N	GFNGHLCQYDVDECASTPCK,KN,7@57.02146,14@57.02146,16@426.13734,19@57.02146	Hex(1)Pent(2)	18.4218	501.2	controllerType=0 controllerNumber=1 scan=4602	9.8e-08	1e-07	0	0	0	0	3.1e-08	3.1e-08	7.01	501.2	1.2	-6.98		2784.08	2784.1	Specific	16	16.9	>mN1ECD	1	1768	C7(Carbamidomethyl / 57.0215); C14(Carbamidomethyl / 57.0215); C19(Carbamidomethyl / 57.0215)	HCD	6.7	2783.07	2783.09	3	928.697	928.703
	519	K.GFNGHLC[+57.02146]QYDVDEC[+57.02146]AS[+426.13734]TPC[+57.02146]K.N	S16(OGlycan / 426.1373)	K.GFNGHLCQYDVDECASTPCK.N	GFNGHLCQYDVDECASTPCK,KN,7@57.02146,14@57.02146,16@426.13734,19@57.02146	Hex(1)Pent(2)	18.6497	190.3	controllerType=0 controllerNumber=1 scan=4695	5.2e-05	5.2e-05	0	0	0	0	6.4e-06	6.5e-06	4.29	190.3	1.2	-7.84		2784.07	2784.1	Specific	16	12.9	>mN1ECD	1	1854	C7(Carbamidomethyl / 57.0215); C14(Carbamidomethyl / 57.0215); C19(Carbamidomethyl / 57.0215)	HCD	3.98	2783.07	2783.09	3	928.696	928.703
	543	K.C[+57.02146]LDGPNTYTC[+57.02146]VC[+57.02146]TEGYT[+203.07937]GTHC[+57.02146]EVDIDEC[+57.02146]DPDPC[+57.02146]HYGSC[+57.02146]K.D	T17(OGlycan / 203.0794)	K.CLDGPNTYTCVCTEGYTGTHCEVDIDECDPDPCHYGSCK.D	CLDGPNTYTCVCTEGYTGTHCEVDIDECDPDPCHYGSCK,KD,1@57.02146,10@57.02146,12@57.02146,17@203.07937,21@57.02146,28@57.02146,33@57.02146,38@57.02146	HexNAc(1)	21.4304	211	controllerType=0 controllerNumber=1 scan=5786	0.00017	0.00017	0	0	0	0	1.9e-05	1.9e-05	3.76	211	0	-7.2		4845.8	4845.84	Specific	17	15.9	>mN1ECD	1	2901	C1(Carbamidomethyl / 57.0215); C10(Carbamidomethyl / 57.0215); C12(Carbamidomethyl / 57.0215); C21(Carbamidomethyl / 57.0215); C28(Carbamidomethyl / 57.0215); C33(Carbamidomethyl / 57.0215); C38(Carbamidomethyl / 57.0215)	HCD	3.46	4844.8	4844.83	4	1212.21	1212.22
EGF16	614	R.HGGT[+146.05791]C[+57.02146]QDRDNSYLC[+57.02146]LC[+57.02146]LK.G	T4(OGlycan / 146.0579)	R.HGGTCQDRDNSYLCLCLK.G	HGGTCQDRDNSYLCLCLK,RG,4@146.05791,5@57.02146,14@57.02146,16@57.02146	Fuc(1)	18.8133	199.2	controllerType=0 controllerNumber=1 scan=4760	0.045	0.046	0.019	0.019	0.042	0.042	0.019	0.019	1.34	199.2	6.8	-6.6		2343	2343.02	Specific	4	8.9	>mN1ECD	1	1914	C5(Carbamidomethyl / 57.0215); C14(Carbamidomethyl / 57.0215); C16(Carbamidomethyl / 57.0215)	HCD	1.06	2341.99	2342.01	4	586.506	586.51	3668676
EGF16	614	R.HGGT[+146.05791]C[+57.02146]QDRDNSYLC[+57.02146]LC[+57.02146]LK.G	T4(OGlycan / 146.0579)	R.HGGTCQDRDNSYLCLCLK.G	HGGTCQDRDNSYLCLCLK,RG,4@146.05791,5@57.02146,14@57.02146,16@57.02146	Fuc(1)	18.9263	127.6	controllerType=0 controllerNumber=1 scan=4806	0.46	0.46	0.018	0.018	0.042	0.042	0.019	0.019	0.34	127.6	6.8	-9.52		2342.99	2343.02	Specific	4	7.9	>mN1ECD	1	1955	C5(Carbamidomethyl / 57.0215); C14(Carbamidomethyl / 57.0215); C16(Carbamidomethyl / 57.0215)	HCD	0.2	2341.99	2342.01	4	586.504	586.51
	622	R.DNSYLC[+57.02146]LC[+57.02146]LK.G		R.DNSYLCLCLK.G	DNSYLCLCLK,RG,6@57.02146,8@57.02146		23.5442	531.4	controllerType=0 controllerNumber=1 scan=6630	3.6e-08	3.6e-08	0	0	0	0	5.4e-09	5.5e-09	7.45	531.4	531.4	-6.19		1285.58	1285.59	Specific		14.1	>mN1ECD	1	3769	C6(Carbamidomethyl / 57.0215); C8(Carbamidomethyl / 57.0215)	HCD	7.44	1284.58	1284.58	2	643.295	643.299
	622	R.DNSYLC[+57.02146]LC[+57.02146]LK.G		R.DNSYLCLCLK.G	DNSYLCLCLK,RG,6@57.02146,8@57.02146		23.4339	462	controllerType=0 controllerNumber=1 scan=6585	7.5e-08	7.6e-08	0	0	0	0	2.6e-08	2.7e-08	7.13	462	462	-7.42		1285.58	1285.59	Specific		12.3	>mN1ECD	1	3724	C6(Carbamidomethyl / 57.0215); C8(Carbamidomethyl / 57.0215)	HCD	7.12	1284.57	1284.58	2	643.295	643.299
	622	R.DNSYLC[+57.02146]LC[+57.02146]LK.G		R.DNSYLCLCLK.G	DNSYLCLCLK,RG,6@57.02146,8@57.02146		23.6657	408	controllerType=0 controllerNumber=1 scan=6681	1e-07	1e-07	0	0	0	0	3.6e-08	3.6e-08	6.98	408	408	-8.09		1285.58	1285.59	Specific		12.9	>mN1ECD	1	3828	C6(Carbamidomethyl / 57.0215); C8(Carbamidomethyl / 57.0215)	HCD	6.98	1284.57	1284.58	2	643.294	643.299
	622	R.DNSYLC[+57.02146]LC[+57.02146]LK.G		R.DNSYLCLCLK.G	DNSYLCLCLK,RG,6@57.02146,8@57.02146		23.7212	364.8	controllerType=0 controllerNumber=1 scan=6704	1e-06	1e-06	0	0	0	0	1.1e-07	1.1e-07	6	364.8	364.8	-6.95		1285.58	1285.59	Specific		11.6	>mN1ECD	1	3853	C6(Carbamidomethyl / 57.0215); C8(Carbamidomethyl / 57.0215)	HCD	5.99	1284.58	1284.58	2	643.295	643.299
	770	K.D[+15.99492]MTSGYVC[+57.02146]TC[+57.02146]R.E	D1(b-oxidation / 15.9949)	K.DMTSGYVCTCR.E	DMTSGYVCTCR,KE,1@15.99492,8@57.02146,10@57.02146		14.9942	118.5	controllerType=0 controllerNumber=1 scan=3461	0.0046	0.0047	0	0	0	0	0.00028	0.00029	2.34	118.5	5.2	-9.15		1365.51	1365.52	Specific		9.3	>mN1ECD	1	896	C8(Carbamidomethyl / 57.0215); C10(Carbamidomethyl / 57.0215)	HCD	2.03	1364.5	1364.52	2	683.259	683.265
	770	K.DMTSGYVC[+57.02146]TC[+57.02146]R.E		K.DMTSGYVCTCR.E	DMTSGYVCTCR,KE,8@57.02146,10@57.02146		17.6111	469	controllerType=0 controllerNumber=1 scan=4287	7.5e-08	7.6e-08	0	0	0	0	2.4e-08	2.5e-08	7.13	469	469	-7.51		1349.52	1349.53	Specific		16.1	>mN1ECD	1	1500	C8(Carbamidomethyl / 57.0215); C10(Carbamidomethyl / 57.0215)	HCD	7.12	1348.51	1348.52	2	675.263	675.268
	770	K.DMTSGYVC[+57.02146]TC[+57.02146]R.E		K.DMTSGYVCTCR.E	DMTSGYVCTCR,KE,8@57.02146,10@57.02146		17.5027	388.3	controllerType=0 controllerNumber=1 scan=4245	1.7e-07	1.7e-07	0	0	0	0	5.1e-08	5.1e-08	6.76	388.3	388.3	-7.96		1349.52	1349.53	Specific		15.9	>mN1ECD	1	1464	C8(Carbamidomethyl / 57.0215); C10(Carbamidomethyl / 57.0215)	HCD	6.76	1348.51	1348.52	2	675.262	675.268
	770	K.DMTSGYVC[+57.02146]TC[+57.02146]R.E		K.DMTSGYVCTCR.E	DMTSGYVCTCR,KE,8@57.02146,10@57.02146		17.7271	330.6	controllerType=0 controllerNumber=1 scan=4334	3.3e-06	3.4e-06	0	0	0	0	3.4e-07	3.4e-07	5.48	330.6	330.6	-7.42		1349.52	1349.53	Specific		12.9	>mN1ECD	1	1543	C8(Carbamidomethyl / 57.0215); C10(Carbamidomethyl / 57.0215)	HCD	5.47	1348.51	1348.52	2	675.263	675.268
	770	K.DMTSGYVC[+57.02146]TC[+57.02146]R.E		K.DMTSGYVCTCR.E	DMTSGYVCTCR,KE,8@57.02146,10@57.02146		17.398	323.7	controllerType=0 controllerNumber=1 scan=4203	3.7e-06	3.7e-06	0	0	0	0	4.7e-07	4.7e-07	5.44	323.7	323.7	-6.15		1349.52	1349.53	Specific		13.2	>mN1ECD	1	1429	C8(Carbamidomethyl / 57.0215); C10(Carbamidomethyl / 57.0215)	HCD	5.43	1348.51	1348.52	2	675.264	675.268
	770	K.DMTSGYVC[+57.02146]TC[+57.02146]R.E		K.DMTSGYVCTCR.E	DMTSGYVCTCR,KE,8@57.02146,10@57.02146		17.1546	213.2	controllerType=0 controllerNumber=1 scan=4114	2.5e-05	2.5e-05	0	0	0	0	3.2e-06	3.2e-06	4.6	213.2	213.2	-7.96		1349.52	1349.53	Specific		11.6	>mN1ECD	1	1349	C8(Carbamidomethyl / 57.0215); C10(Carbamidomethyl / 57.0215)	HCD	4.59	1348.51	1348.52	2	675.262	675.268
	770	K.DMTSGYVC[+57.02146]TC[+57.02146]R.E		K.DMTSGYVCTCR.E	DMTSGYVCTCR,KE,8@57.02146,10@57.02146		17.263	204.4	controllerType=0 controllerNumber=1 scan=4156	1.8e-05	1.8e-05	0	0	0	0	2.4e-06	2.4e-06	4.75	204.4	204.4	-6.24		1349.52	1349.53	Specific		11.4	>mN1ECD	1	1385	C8(Carbamidomethyl / 57.0215); C10(Carbamidomethyl / 57.0215)	HCD	4.74	1348.51	1348.52	2	675.264	675.268
EGF21	781	R.EGFSGPNC[+57.02146]QTNINEC[+57.02146]AS[+426.13734]NPC[+57.02146]LNQGT[+672.22253]C[+57.02146]IDDVAGYK.C	S17(OGlycan / 426.1373); T25(OGlycan / 672.2225)	R.EGFSGPNCQTNINECASNPCLNQGTCIDDVAGYK.C	EGFSGPNCQTNINECASNPCLNQGTCIDDVAGYK,RC,8@57.02146,15@57.02146,17@426.13734,20@57.02146,25@672.22253,26@57.02146	Hex(1)Pent(2); HexNAc(1)Hex(1)NeuGc(1)	22.1269	191.4	controllerType=0 controllerNumber=1 scan=6076	0.0021	0.0022	0	0	0	0	0.00013	0.00014	2.67	191.4	1.2	-6.63	1	4889.91	4888.94	Specific	17;25	16.2	>mN1ECD	1	3210	C8(Carbamidomethyl / 57.0215); C15(Carbamidomethyl / 57.0215); C20(Carbamidomethyl / 57.0215); C26(Carbamidomethyl / 57.0215)	HCD	1.71	4888.91	4887.94	4	1223.23	1222.99
EGF21	781	R.EGFSGPNC[+57.02146]QTNINEC[+57.02146]AS[+146.05791]NPC[+57.02146]LNQGT[+426.13734]C[+57.02146]IDDVAGYK.C	S17(OGlycan / 146.0579); T25(OGlycan / 426.1373)	R.EGFSGPNCQTNINECASNPCLNQGTCIDDVAGYK.C	EGFSGPNCQTNINECASNPCLNQGTCIDDVAGYK,RC,8@57.02146,15@57.02146,17@146.05791,20@57.02146,25@426.13734,26@57.02146	Fuc(1); Hex(1)Pent(2)	22.5561	556.8	controllerType=0 controllerNumber=1 scan=6236	9.6e-05	9.7e-05	0	0	0	0	1.1e-05	1.1e-05	4.02	556.8	0	-4.57	-1	4361.76	4362.78	Specific	17;25	18.9	>mN1ECD	1	3354	C8(Carbamidomethyl / 57.0215); C15(Carbamidomethyl / 57.0215); C20(Carbamidomethyl / 57.0215); C26(Carbamidomethyl / 57.0215)	HCD	2.73	4360.75	4361.77	3	1454.59	1454.93	435325
	815	K.C[+57.02146]NC[+57.02146]PLPYTGAT[+203.07937]C[+57.02146]EVVLAPC[+57.02146]ATSPC[+57.02146]K.N	T11(OGlycan / 203.0794)	K.CNCPLPYTGATCEVVLAPCATSPCK.N	CNCPLPYTGATCEVVLAPCATSPCK,KN,1@57.02146,3@57.02146,11@203.07937,12@57.02146,19@57.02146,24@57.02146	HexNAc(1)	23.0341	286.9	controllerType=0 controllerNumber=1 scan=6437	6.5e-05	6.6e-05	0	0	0	0	9.1e-06	9.3e-06	4.19	286.9	1.2	-5.95		3029.3	3029.32	Specific	11	15.6	>mN1ECD	1	3597	C1(Carbamidomethyl / 57.0215); C3(Carbamidomethyl / 57.0215); C12(Carbamidomethyl / 57.0215); C19(Carbamidomethyl / 57.0215); C24(Carbamidomethyl / 57.0215)	HCD	3.88	3028.29	3028.31	3	1010.44	1010.44
	815	K.C[+57.02146]NC[+57.02146]PLPYTGAT[+203.07937]C[+57.02146]EVVLAPC[+57.02146]ATSPC[+57.02146]K.N	T11(OGlycan / 203.0794)	K.CNCPLPYTGATCEVVLAPCATSPCK.N	CNCPLPYTGATCEVVLAPCATSPCK,KN,1@57.02146,3@57.02146,11@203.07937,12@57.02146,19@57.02146,24@57.02146	HexNAc(1)	22.9261	266.7	controllerType=0 controllerNumber=1 scan=6392	6.3e-05	6.4e-05	0	0	0	0	8.4e-06	8.5e-06	4.2	266.7	1.2	-4.75		3029.3	3029.32	Specific	11	15.4	>mN1ECD	1	3540	C1(Carbamidomethyl / 57.0215); C3(Carbamidomethyl / 57.0215); C12(Carbamidomethyl / 57.0215); C19(Carbamidomethyl / 57.0215); C24(Carbamidomethyl / 57.0215)	HCD	3.89	3028.3	3028.31	3	1010.44	1010.44
	846	K.ESEDYESFSC[+57.02146]VC[+57.02146]PTGWQGQTC[+57.02146]EVDINEC[+57.02146]VK.S		K.ESEDYESFSCVCPTGWQGQTCEVDINECVK.S	ESEDYESFSCVCPTGWQGQTCEVDINECVK,KS,10@57.02146,12@57.02146,21@57.02146,28@57.02146		25.2672	817.5	controllerType=0 controllerNumber=1 scan=7327	3.7e-12	3.8e-12	0	0	0	0	1.8e-12	1.8e-12	11.43	817.5	817.5	-5.01		3613.43	3613.45	Specific		19	>mN1ECD	1	4504	C10(Carbamidomethyl / 57.0215); C12(Carbamidomethyl / 57.0215); C21(Carbamidomethyl / 57.0215); C28(Carbamidomethyl / 57.0215)	HCD	11.42	3612.42	3612.44	3	1205.15	1205.15
	846	K.ESEDYESFSC[+57.02146]VC[+57.02146]PTGWQGQTC[+57.02146]EVDINEC[+57.02146]VK.S		K.ESEDYESFSCVCPTGWQGQTCEVDINECVK.S	ESEDYESFSCVCPTGWQGQTCEVDINECVK,KS,10@57.02146,12@57.02146,21@57.02146,28@57.02146		25.1556	406.6	controllerType=0 controllerNumber=1 scan=7281	8.1e-06	8.2e-06	0	0	0	0	1.1e-06	1.1e-06	5.09	406.6	406.6	-2.27		3613.44	3613.45	Specific		17	>mN1ECD	1	4456	C10(Carbamidomethyl / 57.0215); C12(Carbamidomethyl / 57.0215); C21(Carbamidomethyl / 57.0215); C28(Carbamidomethyl / 57.0215)	HCD	5.09	3612.43	3612.44	3	1205.15	1205.15
	880	R.HGAS[+294.09508]C[+57.02146]QNTNGSYR.C	S4(OGlycan / 294.0951)	R.HGASCQNTNGSYR.C	HGASCQNTNGSYR,RC,4@294.09508,5@57.02146	Hex(1)Pent(1)	22.0054	11	controllerType=0 controllerNumber=1 scan=6025	0.094	0.095	0.018	0.018	0.041	0.041	0.019	0.019	1.03	11	8	2.85		1745.71	1745.7	Specific	4	3.6	>mN1ECD	1	3159	C5(Carbamidomethyl / 57.0215)	HCD	0.76	1744.7	1744.7	3	582.574	582.573
	1045	K.C[+57.02146]TC[+57.02146]PQGYTGLNC[+57.02146]QNLVR.W		K.CTCPQGYTGLNCQNLVR.W	CTCPQGYTGLNCQNLVR,KW,1@57.02146,3@57.02146,12@57.02146		19.9196	371.2	controllerType=0 controllerNumber=1 scan=5205	3.6e-06	3.7e-06	0	0	0	0	4e-07	4.1e-07	5.44	371.2	371.2	-8.02		2040.89	2040.9	Specific		14.7	>mN1ECD	1	2351	C1(Carbamidomethyl / 57.0215); C3(Carbamidomethyl / 57.0215); C12(Carbamidomethyl / 57.0215)	HCD	5.44	2039.88	2039.9	2	1020.95	1020.96
	1045	K.C[+57.02146]TC[+57.02146]PQGYTGLNC[+57.02146]QNLVR.W		K.CTCPQGYTGLNCQNLVR.W	CTCPQGYTGLNCQNLVR,KW,1@57.02146,3@57.02146,12@57.02146		19.9822	338.2	controllerType=0 controllerNumber=1 scan=5228	1.8e-05	1.9e-05	0	0	0	0	2.8e-06	2.9e-06	4.73	338.2	338.2	-7.46		2040.89	2040.9	Specific		11.9	>mN1ECD	1	2370	C1(Carbamidomethyl / 57.0215); C3(Carbamidomethyl / 57.0215); C12(Carbamidomethyl / 57.0215)	HCD	5.13	2039.88	2039.9	3	680.968	680.973
	1045	K.C[+57.02146]TC[+57.02146]PQGYTGLNC[+57.02146]QNLVR.W		K.CTCPQGYTGLNCQNLVR.W	CTCPQGYTGLNCQNLVR,KW,1@57.02146,3@57.02146,12@57.02146		19.8768	108.4	controllerType=0 controllerNumber=1 scan=5188	0.019	0.019	0.019	0.019	0	0	0.019	0.019	1.73	108.4	108.4	-7.55		2040.89	2040.9	Specific		7.9	>mN1ECD	1	2336	C1(Carbamidomethyl / 57.0215); C3(Carbamidomethyl / 57.0215); C12(Carbamidomethyl / 57.0215)	HCD	1.73	2039.88	2039.9	3	680.968	680.973
	1062	R.WC[+57.02146]DS[+162.05282]APC[+57.02146]K.N	S4(OGlycan / 162.0528)	R.WCDSAPCK.N	WCDSAPCK,RN,2@57.02146,4@162.05282,7@57.02146	Hex(1)	13.3458	311	controllerType=0 controllerNumber=1 scan=3014	4.4e-05	4.5e-05	0	0	0	0	5.2e-06	5.3e-06	4.36	311	146.6	-6.74		1185.45	1185.46	Specific	4	10.8	>mN1ECD	1	643	C2(Carbamidomethyl / 57.0215); C7(Carbamidomethyl / 57.0215)	HCD	4.05	1184.44	1184.45	2	593.227	593.231
	1062	R.WC[+57.02146]DS[+162.05282]APC[+57.02146]K.N	S4(OGlycan / 162.0528)	R.WCDSAPCK.N	WCDSAPCK,RN,2@57.02146,4@162.05282,7@57.02146	Hex(1)	13.2421	274.7	controllerType=0 controllerNumber=1 scan=2985	9e-05	9.1e-05	0	0	0	0	1e-05	1e-05	4.04	274.7	126.1	-6.54		1185.45	1185.46	Specific	4	10.3	>mN1ECD	1	626	C2(Carbamidomethyl / 57.0215); C7(Carbamidomethyl / 57.0215)	HCD	3.74	1184.44	1184.45	2	593.227	593.231
	1062	R.WC[+57.02146]DS[+162.05282]APC[+57.02146]K.N	S4(OGlycan / 162.0528)	R.WCDSAPCK.N	WCDSAPCK,RN,2@57.02146,4@162.05282,7@57.02146	Hex(1)	13.453	134.2	controllerType=0 controllerNumber=1 scan=3043	0.0008	0.00081	0	0	0	0	5.3e-05	5.3e-05	3.09	134.2	128.1	-7.05		1185.45	1185.46	Specific	4	8.9	>mN1ECD	1	659	C2(Carbamidomethyl / 57.0215); C7(Carbamidomethyl / 57.0215)	HCD	2.79	1184.44	1184.45	2	593.227	593.231
	1062	R.WC[+57.02146]DS[+162.05282]APC[+57.02146]K.N	S4(OGlycan / 162.0528)	R.WCDSAPCK.N	WCDSAPCK,RN,2@57.02146,4@162.05282,7@57.02146	Hex(1)	13.1395	102.9	controllerType=0 controllerNumber=1 scan=2959	0.002	0.002	0	0	0	0	0.00011	0.00011	2.7	102.9	102.9	-7.77		1185.45	1185.46	Specific	4	8.2	>mN1ECD	1	616	C2(Carbamidomethyl / 57.0215); C7(Carbamidomethyl / 57.0215)	HCD	2.4	1184.44	1184.45	2	593.227	593.231
	1087	R.SGWTGVNC[+57.02146]DVLSVSC[+57.02146]EVAAQKR.G		R.SGWTGVNCDVLSVSCEVAAQKR.G	SGWTGVNCDVLSVSCEVAAQKR,RG,8@57.02146,15@57.02146		23.3406	835.1	controllerType=0 controllerNumber=1 scan=6547	4.9e-12	4.9e-12	0	0	0	0	3e-12	3e-12	11.31	835.1	835.1	-6.85		2423.13	2423.14	Specific		18.6	>mN1ECD	1	3689	C8(Carbamidomethyl / 57.0215); C15(Carbamidomethyl / 57.0215)	HCD	11.31	2422.12	2422.14	3	808.381	808.386
	1087	R.SGWTGVNC[+57.02146]DVLSVSC[+57.02146]EVAAQKR.G		R.SGWTGVNCDVLSVSCEVAAQKR.G	SGWTGVNCDVLSVSCEVAAQKR,RG,8@57.02146,15@57.02146		23.2283	532.2	controllerType=0 controllerNumber=1 scan=6510	1.2e-05	1.2e-05	0	0	0	0	1.5e-06	1.5e-06	4.93	532.2	532.2	-2.24		2423.14	2423.14	Specific		14.3	>mN1ECD	1	3661	C8(Carbamidomethyl / 57.0215); C15(Carbamidomethyl / 57.0215)	HCD	5.46	2422.13	2422.14	3	808.384	808.386
	1087	R.SGWTGVNC[+57.02146]DVLSVSC[+57.02146]EVAAQK.R		R.SGWTGVNCDVLSVSCEVAAQK.R	SGWTGVNCDVLSVSCEVAAQK,RR,8@57.02146,15@57.02146		24.8518	789.8	controllerType=0 controllerNumber=1 scan=7163	1.7e-12	1.7e-12	0	0	0	0	8.3e-13	8.4e-13	11.78	789.8	789.8	-6.98		2267.03	2267.04	Specific		17.3	>mN1ECD	1	4337	C8(Carbamidomethyl / 57.0215); C15(Carbamidomethyl / 57.0215)	HCD	12.78	2266.02	2266.04	2	1134.02	1134.03
	1087	R.SGWTGVNC[+57.02146]DVLSVSC[+57.02146]EVAAQK.R		R.SGWTGVNCDVLSVSCEVAAQK.R	SGWTGVNCDVLSVSCEVAAQK,RR,8@57.02146,15@57.02146		24.8698	743.8	controllerType=0 controllerNumber=1 scan=7169	6.2e-11	6.2e-11	0	0	0	0	1.5e-11	1.5e-11	10.21	743.8	743.8	-6.66		2267.03	2267.04	Specific		14.6	>mN1ECD	1	4341	C8(Carbamidomethyl / 57.0215); C15(Carbamidomethyl / 57.0215)	HCD	11.2	2266.02	2266.04	3	756.347	756.352
	1087	R.SGWTGVNC[+57.02146]DVLSVSC[+57.02146]EVAAQK.R		R.SGWTGVNCDVLSVSCEVAAQK.R	SGWTGVNCDVLSVSCEVAAQK,RR,8@57.02146,15@57.02146		24.7602	638.7	controllerType=0 controllerNumber=1 scan=7128	1.1e-08	1.1e-08	0	0	0	0	1.8e-09	1.8e-09	7.97	638.7	638.7	-5.69		2267.03	2267.04	Specific		15.8	>mN1ECD	1	4305	C8(Carbamidomethyl / 57.0215); C15(Carbamidomethyl / 57.0215)	HCD	9.96	2266.02	2266.04	3	756.348	756.352
	1087	R.SGWTGVNC[+57.02146]DVLSVSC[+57.02146]EVAAQK.R		R.SGWTGVNCDVLSVSCEVAAQK.R	SGWTGVNCDVLSVSCEVAAQK,RR,8@57.02146,15@57.02146		24.7474	531.3	controllerType=0 controllerNumber=1 scan=7123	1e-07	1e-07	0	0	0	0	3.3e-08	3.4e-08	7	531.3	531.3	-5.58		2267.03	2267.04	Specific		16.9	>mN1ECD	1	4301	C8(Carbamidomethyl / 57.0215); C15(Carbamidomethyl / 57.0215)	HCD	8.53	2266.02	2266.04	2	1134.02	1134.03
	1087	R.SGWTGVNC[+57.02146]DVLSVSC[+57.02146]EVAAQK.R		R.SGWTGVNCDVLSVSCEVAAQK.R	SGWTGVNCDVLSVSCEVAAQK,RR,8@57.02146,15@57.02146		24.9779	471.7	controllerType=0 controllerNumber=1 scan=7211	4.5e-07	4.6e-07	0	0	0	0	8.3e-08	8.4e-08	6.35	471.7	471.7	-7.55		2267.03	2267.04	Specific		15	>mN1ECD	1	4381	C8(Carbamidomethyl / 57.0215); C15(Carbamidomethyl / 57.0215)	HCD	6.43	2266.02	2266.04	3	756.347	756.352
	1109	R.GIDVTLLC[+57.02146]QHGGLC[+57.02146]VDEGDK.H		R.GIDVTLLCQHGGLCVDEGDK.H	GIDVTLLCQHGGLCVDEGDK,RH,8@57.02146,14@57.02146		23.1371	409.7	controllerType=0 controllerNumber=1 scan=6478	1.2e-07	1.2e-07	0	0	0	0	3.8e-08	3.9e-08	6.92	409.7	409.7	-6.88		2186.01	2186.02	Specific		13.9	>mN1ECD	1	3636	C8(Carbamidomethyl / 57.0215); C14(Carbamidomethyl / 57.0215)	HCD	6.92	2185	2185.01	3	729.34	729.345
	1212	R.GTQGVHC[+57.02146]EINVDDC[+57.02146]HPPLDPASR.S		R.GTQGVHCEINVDDCHPPLDPASR.S	GTQGVHCEINVDDCHPPLDPASR,RS,7@57.02146,14@57.02146		18.6025	738.9	controllerType=0 controllerNumber=1 scan=4676	1.8e-11	1.8e-11	0	0	0	0	7.2e-12	7.3e-12	10.75	725.8	725.8	-7.48		2574.13	2574.15	Specific		16.9	>mN1ECD	1	1837	C7(Carbamidomethyl / 57.0215); C14(Carbamidomethyl / 57.0215)	HCD	10.74	2573.12	2573.14	4	644.287	644.292
	1212	R.GTQGVHC[+57.02146]EINVDDC[+57.02146]HPPLDPASR.S		R.GTQGVHCEINVDDCHPPLDPASR.S	GTQGVHCEINVDDCHPPLDPASR,RS,7@57.02146,14@57.02146		18.4968	721.8	controllerType=0 controllerNumber=1 scan=4633	1.8e-11	1.8e-11	0	0	0	0	5.5e-12	5.5e-12	10.75	685.7	685.7	-7.76		2574.13	2574.15	Specific		14.8	>mN1ECD	1	1796	C7(Carbamidomethyl / 57.0215); C14(Carbamidomethyl / 57.0215)	HCD	10.74	2573.12	2573.14	4	644.287	644.292
	1212	R.GTQGVHC[+57.02146]EINVDDC[+57.02146]HPPLDPASR.S		R.GTQGVHCEINVDDCHPPLDPASR.S	GTQGVHCEINVDDCHPPLDPASR,RS,7@57.02146,14@57.02146		18.7116	407.8	controllerType=0 controllerNumber=1 scan=4720	2e-07	2e-07	0	0	0	0	5.8e-08	5.9e-08	6.7	407.8	407.8	-8.71		2574.12	2574.15	Specific		13.5	>mN1ECD	1	1878	C7(Carbamidomethyl / 57.0215); C14(Carbamidomethyl / 57.0215)	HCD	6.7	2573.12	2573.14	4	644.286	644.292
	1212	R.GTQGVHC[+57.02146]EINVDDC[+57.02146]HPPLDPASR.S		R.GTQGVHCEINVDDCHPPLDPASR.S	GTQGVHCEINVDDCHPPLDPASR,RS,7@57.02146,14@57.02146		18.3856	379.2	controllerType=0 controllerNumber=1 scan=4587	2.1e-07	2.2e-07	0	0	0	0	6.2e-08	6.3e-08	6.67	379.2	379.2	-7.48		2574.13	2574.15	Specific		16.6	>mN1ECD	1	1753	C7(Carbamidomethyl / 57.0215); C14(Carbamidomethyl / 57.0215)	HCD	6.66	2573.12	2573.14	4	644.287	644.292
	1212	R.GTQGVHC[+57.02146]EINVDDC[+57.02146]HPPLDPASR.S		R.GTQGVHCEINVDDCHPPLDPASR.S	GTQGVHCEINVDDCHPPLDPASR,RS,7@57.02146,14@57.02146		18.4884	336.4	controllerType=0 controllerNumber=1 scan=4630	0.02	0.02	0.019	0.019	0	0	0.019	0.019	1.71	336.4	336.4	-9.01		2574.12	2574.15	Specific		9	>mN1ECD	1	1794	C7(Carbamidomethyl / 57.0215); C14(Carbamidomethyl / 57.0215)	HCD	2.1	2573.12	2573.14	3	858.712	858.72
	1212	R.GTQGVHC[+57.02146]EINVDDC[+57.02146]HPPLDPASR.S		R.GTQGVHCEINVDDCHPPLDPASR.S	GTQGVHCEINVDDCHPPLDPASR,RS,7@57.02146,14@57.02146		18.3812	298	controllerType=0 controllerNumber=1 scan=4585	9.1e-06	9.2e-06	0	0	0	0	1.2e-06	1.2e-06	5.04	298	298	-7.48		2574.13	2574.15	Specific		14.5	>mN1ECD	1	1751	C7(Carbamidomethyl / 57.0215); C14(Carbamidomethyl / 57.0215)	HCD	5.03	2573.12	2573.14	4	644.287	644.292
	1212	R.GTQGVHC[+57.02146]EINVDDC[+57.02146]HPPLDPASR.S		R.GTQGVHCEINVDDCHPPLDPASR.S	GTQGVHCEINVDDCHPPLDPASR,RS,7@57.02146,14@57.02146		18.6047	281.2	controllerType=0 controllerNumber=1 scan=4677	0.019	0.019	0.019	0.019	0	0	0.019	0.019	1.72	281.2	281.2	-8.09		2574.13	2574.15	Specific		8.2	>mN1ECD	1	1838	C7(Carbamidomethyl / 57.0215); C14(Carbamidomethyl / 57.0215)	HCD	1.91	2573.12	2573.14	3	858.713	858.72
	1212	R.GTQGVHC[+57.02146]EINVDDC[+57.02146]HPPLDPASR.S		R.GTQGVHCEINVDDCHPPLDPASR.S	GTQGVHCEINVDDCHPPLDPASR,RS,7@57.02146,14@57.02146		18.9427	255.7	controllerType=0 controllerNumber=1 scan=4813	9.3e-06	9.4e-06	0	0	0	0	1.3e-06	1.4e-06	5.03	255.7	255.7	-7.19		2574.13	2574.15	Specific		13	>mN1ECD	1	1963	C7(Carbamidomethyl / 57.0215); C14(Carbamidomethyl / 57.0215)	HCD	5.03	2573.12	2573.14	4	644.287	644.292
	1212	R.GTQGVHC[+57.02146]EINVDDC[+57.02146]HPPLDPASR.S		R.GTQGVHCEINVDDCHPPLDPASR.S	GTQGVHCEINVDDCHPPLDPASR,RS,7@57.02146,14@57.02146		19.1036	22.5	controllerType=0 controllerNumber=1 scan=4882	0.0025	0.0025	0	0	0	0	0.00018	0.00018	2.61	22.5	22.5	-7.48		2574.13	2574.15	Specific		8.6	>mN1ECD	1	2042	C7(Carbamidomethyl / 57.0215); C14(Carbamidomethyl / 57.0215)	HCD	2.6	2573.12	2573.14	4	644.287	644.292
	1264	R.C[+57.02146]EGDVNEC[+57.02146]LS[+426.13734]NPC[+57.02146]DPR.G	S10(OGlycan / 426.1373)	R.CEGDVNECLSNPCDPR.G	CEGDVNECLSNPCDPR,RG,1@57.02146,8@57.02146,10@426.13734,13@57.02146	Hex(1)Pent(2)	17.2204	22.8	controllerType=0 controllerNumber=1 scan=4139	0.0069	0.007	0.0098	0.0098	0.022	0.022	0.01	0.01	2.16	22.8	22.8	-7.27		2347.87	2347.88	Specific	10	9.4	>mN1ECD	1	1371	C1(Carbamidomethyl / 57.0215); C8(Carbamidomethyl / 57.0215); C13(Carbamidomethyl / 57.0215)	HCD	1.86	2346.86	2346.88	3	783.294	783.3
	1288	R.VNDFHC[+57.02146]EC[+57.02146]R.A		R.VNDFHCECR.A	VNDFHCECR,RA,6@57.02146,8@57.02146		11.4754	323.5	controllerType=0 controllerNumber=1 scan=2528	5.1e-06	5.2e-06	0	0	0	0	7.2e-07	7.3e-07	5.29	323.5	323.5	-8.01		1236.48	1236.49	Specific		12.5	>mN1ECD	1	417	C6(Carbamidomethyl / 57.0215); C8(Carbamidomethyl / 57.0215)	HCD	5.28	1235.47	1235.48	3	412.831	412.834
	1288	R.VNDFHC[+57.02146]EC[+57.02146]R.A		R.VNDFHCECR.A	VNDFHCECR,RA,6@57.02146,8@57.02146		11.5826	281.4	controllerType=0 controllerNumber=1 scan=2560	2.7e-05	2.8e-05	0	0	0	0	3.5e-06	3.6e-06	4.56	281.4	281.4	-9.72		1236.48	1236.49	Specific		11.8	>mN1ECD	1	435	C6(Carbamidomethyl / 57.0215); C8(Carbamidomethyl / 57.0215)	HCD	4.56	1235.47	1235.48	3	412.83	412.834
	1288	R.VNDFHC[+57.02146]EC[+57.02146]R.A		R.VNDFHCECR.A	VNDFHCECR,RA,6@57.02146,8@57.02146		11.3711	257.1	controllerType=0 controllerNumber=1 scan=2500	7.5e-06	7.6e-06	0	0	0	0	9.4e-07	9.5e-07	5.13	257.1	257.1	-8.75		1236.48	1236.49	Specific		12.4	>mN1ECD	1	405	C6(Carbamidomethyl / 57.0215); C8(Carbamidomethyl / 57.0215)	HCD	5.12	1235.47	1235.48	3	412.831	412.834
	1288	R.VNDFHC[+57.02146]EC[+57.02146]R.A		R.VNDFHCECR.A	VNDFHCECR,RA,6@57.02146,8@57.02146		11.4488	1.9	controllerType=0 controllerNumber=1 scan=2520	0.097	0.098	0.018	0.018	0	0	0.019	0.019	1.01	1.9	1.9	-6.89		1236.48	1236.49	Specific		6.1	>mN1ECD	1	413	C6(Carbamidomethyl / 57.0215); C8(Carbamidomethyl / 57.0215)	HCD	1.01	1235.47	1235.48	2	618.744	618.748
	1304	R.C[+57.02146]ESVINGC[+57.02146]R.G		R.CESVINGCR.G	CESVINGCR,RG,1@57.02146,8@57.02146		12.9749	142.6	controllerType=0 controllerNumber=1 scan=2917	0.0008	0.00081	0	0	0	0	4.4e-05	4.5e-05	3.09	142.6	142.6	-7.58		1094.46	1094.47	Specific		8.9	>mN1ECD	1	599	C1(Carbamidomethyl / 57.0215); C8(Carbamidomethyl / 57.0215)	HCD	3.09	1093.46	1093.46	2	547.735	547.74
	1318	K.NGGVC[+57.02146]AVAS[+294.09508]NTAR.G	S9(OGlycan / 294.0951)	K.NGGVCAVASNTAR.G	NGGVCAVASNTAR,KG,5@57.02146,9@294.09508	Hex(1)Pent(1)	23.9885	35.1	controllerType=0 controllerNumber=1 scan=6817	0.28	0.28	0.018	0.018	0.04	0.04	0.019	0.019	0.55	35.1	4	3.78		1570.71	1570.7	Specific	9	3.1	>mN1ECD	1	3975	C5(Carbamidomethyl / 57.0215)	HCD	0.36	1569.7	1569.69	3	524.241	524.239
	1318	K.NGGVC[+57.02146]AVASNTAR.G		K.NGGVCAVASNTAR.G	NGGVCAVASNTAR,KG,5@57.02146		13.3755	433.3	controllerType=0 controllerNumber=1 scan=3022	7.4e-08	7.5e-08	0	0	0	0	1.2e-08	1.2e-08	7.13	433.3	433.3	-6.4		1276.6	1276.61	Specific		16.1	>mN1ECD	1	646	C5(Carbamidomethyl / 57.0215)	HCD	7.13	1275.59	1275.6	2	638.803	638.807
	1318	K.NGGVC[+57.02146]AVASNTAR.G		K.NGGVCAVASNTAR.G	NGGVCAVASNTAR,KG,5@57.02146		13.4772	397.8	controllerType=0 controllerNumber=1 scan=3049	1.2e-07	1.2e-07	0	0	0	0	4.1e-08	4.1e-08	6.91	397.8	397.8	-6.4		1276.6	1276.61	Specific		13.8	>mN1ECD	1	661	C5(Carbamidomethyl / 57.0215)	HCD	6.9	1275.59	1275.6	2	638.803	638.807
	1318	K.NGGVC[+57.02146]AVASNTAR.G		K.NGGVCAVASNTAR.G	NGGVCAVASNTAR,KG,5@57.02146		13.2675	234.9	controllerType=0 controllerNumber=1 scan=2993	1.8e-05	1.8e-05	0	0	0	0	2.6e-06	2.6e-06	4.74	234.9	234.9	-6.01		1276.6	1276.61	Specific		11.6	>mN1ECD	1	632	C5(Carbamidomethyl / 57.0215)	HCD	4.73	1275.59	1275.6	2	638.803	638.807
	1318	K.NGGVC[+57.02146]AVASNTAR.G		K.NGGVCAVASNTAR.G	NGGVCAVASNTAR,KG,5@57.02146		13.5835	205	controllerType=0 controllerNumber=1 scan=3078	0.00021	0.00021	0	0	0	0	2.1e-05	2.2e-05	3.68	205	205	-6.11		1276.6	1276.61	Specific		10.9	>mN1ECD	1	679	C5(Carbamidomethyl / 57.0215)	HCD	3.68	1275.59	1275.6	2	638.803	638.807
	1336	R.C[+57.02146]PAGFEGATC[+57.02146]ENDAR.T		R.CPAGFEGATCENDAR.T	CPAGFEGATCENDAR,RT,1@57.02146,10@57.02146		15.7196	283.8	controllerType=0 controllerNumber=1 scan=3686	1.2e-05	1.2e-05	0	0	0	0	1.7e-06	1.7e-06	4.91	283.8	283.8	-4.29		1654.65	1654.66	Specific		14	>mN1ECD	1	1051	C1(Carbamidomethyl / 57.0215); C10(Carbamidomethyl / 57.0215)	HCD	4.91	1653.64	1653.65	2	827.829	827.833
	1336	R.C[+57.02146]PAGFEGATC[+57.02146]ENDAR.T		R.CPAGFEGATCENDAR.T	CPAGFEGATCENDAR,RT,1@57.02146,10@57.02146		20.5372	255.9	controllerType=0 controllerNumber=1 scan=5454	1.2e-05	1.3e-05	0	0	0	0	1.9e-06	1.9e-06	4.91	255.9	255.9	-4.81		1654.65	1654.66	Specific		13.3	>mN1ECD	1	2582	C1(Carbamidomethyl / 57.0215); C10(Carbamidomethyl / 57.0215)	HCD	4.9	1653.64	1653.65	2	827.829	827.833
EGF35	1357	R.C[+57.02146]LNGGT[+146.05791]C[+57.02146]ISGPR.S	T6(OGlycan / 146.0579)	R.CLNGGTCISGPR.S	CLNGGTCISGPR,RS,1@57.02146,6@146.05791,7@57.02146	Fuc(1)	21.5237	206.4	controllerType=0 controllerNumber=1 scan=5823	0.00021	0.00021	0	0	0	0	2.4e-05	2.4e-05	3.68	206.4	6	-6.2		1437.64	1437.65	Specific	6	11.1	>mN1ECD	1	2939	C1(Carbamidomethyl / 57.0215); C7(Carbamidomethyl / 57.0215)	HCD	3.37	1436.63	1436.64	2	719.322	719.327	532825
EGF35	1357	R.C[+57.02146]LNGGT[+146.05791]C[+57.02146]ISGPR.S	T6(OGlycan / 146.0579)	R.CLNGGTCISGPR.S	CLNGGTCISGPR,RS,1@57.02146,6@146.05791,7@57.02146	Fuc(1)	15.4454	160.4	controllerType=0 controllerNumber=1 scan=3596	0.00095	0.00096	0	0	0	0	6.2e-05	6.3e-05	3.02	160.4	6	-5.95		1437.64	1437.65	Specific	6	9.8	>mN1ECD	1	977	C1(Carbamidomethyl / 57.0215); C7(Carbamidomethyl / 57.0215)	HCD	2.72	1436.63	1436.64	2	719.322	719.327
EGF36	1369	R.SPTC[+57.02146]LC[+57.02146]LGSFTGPEC[+57.02146]QFPAS[+146.05791]SPC[+57.02146]VGSNPC[+57.02146]YNQGTC[+57.02146]EPTSENPFYR.C	S20(OGlycan / 146.0579)	R.SPTCLCLGSFTGPECQFPASSPCVGSNPCYNQGTCEPTSENPFYR.C	SPTCLCLGSFTGPECQFPASSPCVGSNPCYNQGTCEPTSENPFYR,RC,4@57.02146,6@57.02146,15@57.02146,20@146.05791,23@57.02146,29@57.02146,35@57.02146	Fuc(1)	27.6363	551.7	controllerType=0 controllerNumber=1 scan=8264	1.6e-06	1.6e-06	0	0	0	0	2.1e-07	2.1e-07	5.8	551.7	0	-5.22		5264.15	5264.18	Specific	20	19.3	>mN1ECD	1	5429	C4(Carbamidomethyl / 57.0215); C6(Carbamidomethyl / 57.0215); C15(Carbamidomethyl / 57.0215); C23(Carbamidomethyl / 57.0215); C29(Carbamidomethyl / 57.0215); C35(Carbamidomethyl / 57.0215)	HCD	5.49	5263.14	5263.17	4	1316.79	1316.8	124054
EGF36	1369	R.SPTC[+57.02146]LC[+57.02146]LGSFTGPEC[+57.02146]QFPAS[+146.05791]SPC[+57.02146]VGSNPC[+57.02146]YNQGTC[+57.02146]EPTSENPFYR.C	S20(OGlycan / 146.0579)	R.SPTCLCLGSFTGPECQFPASSPCVGSNPCYNQGTCEPTSENPFYR.C	SPTCLCLGSFTGPECQFPASSPCVGSNPCYNQGTCEPTSENPFYR,RC,4@57.02146,6@57.02146,15@57.02146,20@146.05791,23@57.02146,29@57.02146,35@57.02146	Fuc(1)	27.5072	500.8	controllerType=0 controllerNumber=1 scan=8218	6e-06	6e-06	0	0	0	0	8.2e-07	8.3e-07	5.22	500.8	0	-3.92		5264.16	5264.18	Specific	20	18.7	>mN1ECD	1	5390	C4(Carbamidomethyl / 57.0215); C6(Carbamidomethyl / 57.0215); C15(Carbamidomethyl / 57.0215); C23(Carbamidomethyl / 57.0215); C29(Carbamidomethyl / 57.0215); C35(Carbamidomethyl / 57.0215)	HCD	4.92	5263.15	5263.17	4	1316.79	1316.8

## Sheet: KM061919-2(Fng tKO, HK1665)
#EGF	Pos.	Sequence	Mods_x000D_ (variable)	SequenceOriginalDebug	PeptideParseFriendly	Glycans	Scan_x000D_ Time	Score	Scan #	PEP_x000D_ 2D	PEP_x000D_ 1D	FDR_x000D_ 2D	FDR_x000D_ 1D	FDR uniq._x000D_ 2D	FDR uniq._x000D_ 1D	q-value_x000D_ 2D	q-value_x000D_ 1D	|Log Prob|	Delta_x000D_ Score	Delta Mod._x000D_ Score	ppm_x000D_ err.	Off-_x000D_ By-X	Obs._x000D_ MH	Calc._x000D_ MH	Cleavage	Glycans_x000D_ Pos.	Z-Score	Protein_x000D_ Name	Prot._x000D_ Id	QID	Mods_x000D_ (fixed)	Fragment_x000D_ Type	|LogProbOld|	Obs.M	Calc.M	z	Obs._x000D_ m/z	Calc._x000D_ m/z	AUC
	57	R.C[+57.02146]QDSNPC[+57.02146]LS[+426.13734]TPC[+57.02146]K.N	S9(OGlycan / 426.1373)	R.CQDSNPCLSTPCK.N	CQDSNPCLSTPCK,RN,1@57.02146,7@57.02146,9@426.13734,12@57.02146	Hex(1)Pent(2)	14.574	232.8	controllerType=0 controllerNumber=1 scan=3566	2.5e-05	2.5e-05	0	0	0	0	2.3e-06	2.3e-06	4.61	232.8	0	-2.38		1992.77	1992.77	Specific	9	13.3	>mN1ECD	1	1532	C1(Carbamidomethyl / 57.0215); C7(Carbamidomethyl / 57.0215); C12(Carbamidomethyl / 57.0215)	HCD	4.39	1991.76	1991.76	2	996.887	996.89
	57	R.C[+57.02146]QDS[+426.13734]NPC[+57.02146]LSTPC[+57.02146]K.N	S4(OGlycan / 426.1373)	R.CQDSNPCLSTPCK.N	CQDSNPCLSTPCK,RN,1@57.02146,4@426.13734,7@57.02146,12@57.02146	Hex(1)Pent(2)	17.7415	218.3	controllerType=0 controllerNumber=1 scan=4681	3.9e-06	3.9e-06	0	0	0	0	5.7e-07	5.8e-07	5.41	218.3	3.7	-5.26		1992.76	1992.77	Specific	4	12.9	>mN1ECD	1	2473	C1(Carbamidomethyl / 57.0215); C7(Carbamidomethyl / 57.0215); C12(Carbamidomethyl / 57.0215)	HCD	5.2	1991.75	1991.76	2	996.884	996.89
	57	R.C[+57.02146]QDS[+426.13734]NPC[+57.02146]LSTPC[+57.02146]K.N	S4(OGlycan / 426.1373)	R.CQDSNPCLSTPCK.N	CQDSNPCLSTPCK,RN,1@57.02146,4@426.13734,7@57.02146,12@57.02146	Hex(1)Pent(2)	14.6104	100.8	controllerType=0 controllerNumber=1 scan=3578	0.0015	0.0016	0	0	0	0	0.00016	0.00016	2.81	100.8	3.7	-4.16		1992.76	1992.77	Specific	4	9.9	>mN1ECD	1	1542	C1(Carbamidomethyl / 57.0215); C7(Carbamidomethyl / 57.0215); C12(Carbamidomethyl / 57.0215)	HCD	2.6	1991.76	1991.76	2	996.885	996.89
EGF2	70	K.NAGTC[+57.02146]HVVDHGGTVDYAC[+57.02146]S[+818.28044]C[+57.02146]PLGFSGPLC[+57.02146]LTPLDNAC[+57.02146]LANPC[+57.02146]R.N	S19(OGlycan / 818.2804)	K.NAGTCHVVDHGGTVDYACSCPLGFSGPLCLTPLDNACLANPCR.N	NAGTCHVVDHGGTVDYACSCPLGFSGPLCLTPLDNACLANPCR,KN,5@57.02146,18@57.02146,19@818.28044,20@57.02146,29@57.02146,37@57.02146,42@57.02146	HexNAc(1)Hex(1)Fuc(1)NeuGc(1)	26.6264	509.3	controllerType=0 controllerNumber=1 scan=8168	2.6e-07	2.7e-07	0	0	0	0	4.8e-08	4.8e-08	6.58	509.3	0	-8.9	1	5523.3	5522.34	Specific	19	17	>mN1ECD	1	5910	C5(Carbamidomethyl / 57.0215); C18(Carbamidomethyl / 57.0215); C20(Carbamidomethyl / 57.0215); C29(Carbamidomethyl / 57.0215); C37(Carbamidomethyl / 57.0215); C42(Carbamidomethyl / 57.0215)	HCD	7.05	5522.29	5521.33	4	1381.58	1381.34
EGF2	70	K.NAGTC[+57.02146]HVVDHGGTVDYAC[+57.02146]S[+818.28044]C[+57.02146]PLGFSGPLC[+57.02146]LTPLDNAC[+57.02146]LANPC[+57.02146]R.N	S19(OGlycan / 818.2804)	K.NAGTCHVVDHGGTVDYACSCPLGFSGPLCLTPLDNACLANPCR.N	NAGTCHVVDHGGTVDYACSCPLGFSGPLCLTPLDNACLANPCR,KN,5@57.02146,18@57.02146,19@818.28044,20@57.02146,29@57.02146,37@57.02146,42@57.02146	HexNAc(1)Hex(1)Fuc(1)NeuGc(1)	26.7327	381.7	controllerType=0 controllerNumber=1 scan=8207	1.1e-07	1.1e-07	0	0	0	0	2.5e-08	2.6e-08	6.95	381.7	0	-7.57	1	5523.3	5522.34	Specific	19	16	>mN1ECD	1	5944	C5(Carbamidomethyl / 57.0215); C18(Carbamidomethyl / 57.0215); C20(Carbamidomethyl / 57.0215); C29(Carbamidomethyl / 57.0215); C37(Carbamidomethyl / 57.0215); C42(Carbamidomethyl / 57.0215)	HCD	6.93	5522.3	5521.33	4	1381.58	1381.34
EGF2	70	K.NAGTC[+57.02146]HVVDHGGTVDYAC[+57.02146]S[+818.28044]C[+57.02146]PLGFSGPLC[+57.02146]LTPLDNAC[+57.02146]LANPC[+57.02146]R.N	S19(OGlycan / 818.2804)	K.NAGTCHVVDHGGTVDYACSCPLGFSGPLCLTPLDNACLANPCR.N	NAGTCHVVDHGGTVDYACSCPLGFSGPLCLTPLDNACLANPCR,KN,5@57.02146,18@57.02146,19@818.28044,20@57.02146,29@57.02146,37@57.02146,42@57.02146	HexNAc(1)Hex(1)Fuc(1)NeuGc(1)	26.6286	167.4	controllerType=0 controllerNumber=1 scan=8169	0.00037	0.00038	0	0	0	0	3.4e-05	3.4e-05	3.43	167.4	0	-5.32		5522.31	5522.34	Specific	19	12.5	>mN1ECD	1	5911	C5(Carbamidomethyl / 57.0215); C18(Carbamidomethyl / 57.0215); C20(Carbamidomethyl / 57.0215); C29(Carbamidomethyl / 57.0215); C37(Carbamidomethyl / 57.0215); C42(Carbamidomethyl / 57.0215)	HCD	3.05	5521.31	5521.33	5	1105.27	1105.27
EGF2	70	K.NAGTC[+57.02146]HVVDHGGTVDYAC[+57.02146]S[+672.22253]C[+57.02146]PLGFSGPLC[+57.02146]LTPLDNAC[+57.02146]LANPC[+57.02146]R.N	S19(OGlycan / 672.2225)	K.NAGTCHVVDHGGTVDYACSCPLGFSGPLCLTPLDNACLANPCR.N	NAGTCHVVDHGGTVDYACSCPLGFSGPLCLTPLDNACLANPCR,KN,5@57.02146,18@57.02146,19@672.22253,20@57.02146,29@57.02146,37@57.02146,42@57.02146	HexNAc(1)Hex(1)NeuGc(1)	25.5197	578	controllerType=0 controllerNumber=1 scan=7720	6.6e-08	6.7e-08	0	0	0	0	1.9e-08	1.9e-08	7.18	578	0	-3.18	1	5377.27	5376.28	Specific	19	19.5	>mN1ECD	1	5460	C5(Carbamidomethyl / 57.0215); C18(Carbamidomethyl / 57.0215); C20(Carbamidomethyl / 57.0215); C29(Carbamidomethyl / 57.0215); C37(Carbamidomethyl / 57.0215); C42(Carbamidomethyl / 57.0215)	HCD	8.96	5376.26	5375.28	4	1345.07	1344.83
EGF2	70	K.NAGTC[+57.02146]HVVDHGGTVDYAC[+57.02146]SC[+57.02146]PLGFS[+349.13728]GPLC[+57.02146]LTPLDNAC[+57.02146]LANPC[+57.02146]R.N	S25(OGlycan / 349.1373)	K.NAGTCHVVDHGGTVDYACSCPLGFSGPLCLTPLDNACLANPCR.N	NAGTCHVVDHGGTVDYACSCPLGFSGPLCLTPLDNACLANPCR,KN,5@57.02146,18@57.02146,20@57.02146,25@349.13728,29@57.02146,37@57.02146,42@57.02146	HexNAc(1)Fuc(1)	25.7835	280.4	controllerType=0 controllerNumber=1 scan=7825	9.2e-05	9.3e-05	0	0	0	0	1.1e-05	1.1e-05	4.04	280.4	0	-6.93	-1	5052.16	5053.2	Specific	25	14.5	>mN1ECD	1	5560	C5(Carbamidomethyl / 57.0215); C18(Carbamidomethyl / 57.0215); C20(Carbamidomethyl / 57.0215); C29(Carbamidomethyl / 57.0215); C37(Carbamidomethyl / 57.0215); C42(Carbamidomethyl / 57.0215)	HCD	3.92	5051.15	5052.19	4	1263.8	1264.06
EGF2	70	K.NAGTC[+57.02146]HVVDHGGTVDYAC[+57.02146]S[+349.13728]C[+57.02146]PLGFSGPLC[+57.02146]LTPLDNAC[+57.02146]LANPC[+57.02146]R.N	S19(OGlycan / 349.1373)	K.NAGTCHVVDHGGTVDYACSCPLGFSGPLCLTPLDNACLANPCR.N	NAGTCHVVDHGGTVDYACSCPLGFSGPLCLTPLDNACLANPCR,KN,5@57.02146,18@57.02146,19@349.13728,20@57.02146,29@57.02146,37@57.02146,42@57.02146	HexNAc(1)Fuc(1)	25.6777	254	controllerType=0 controllerNumber=1 scan=7781	3.3e-05	3.3e-05	0	0	0	0	2.9e-06	2.9e-06	4.48	254	0	-5.27		5053.17	5053.2	Specific	19	14	>mN1ECD	1	5518	C5(Carbamidomethyl / 57.0215); C18(Carbamidomethyl / 57.0215); C20(Carbamidomethyl / 57.0215); C29(Carbamidomethyl / 57.0215); C37(Carbamidomethyl / 57.0215); C42(Carbamidomethyl / 57.0215)	HCD	4.59	5052.16	5052.19	4	1264.05	1264.06
EGF2	70	K.NAGT[+308.11073]C[+57.02146]HVVDHGGTVDYAC[+57.02146]SC[+57.02146]PLGFSGPLC[+57.02146]LTPLDNAC[+57.02146]LANPC[+57.02146]R.N	T4(OGlycan / 308.1107)	K.NAGTCHVVDHGGTVDYACSCPLGFSGPLCLTPLDNACLANPCR.N	NAGTCHVVDHGGTVDYACSCPLGFSGPLCLTPLDNACLANPCR,KN,4@308.11073,5@57.02146,18@57.02146,20@57.02146,29@57.02146,37@57.02146,42@57.02146	Hex(1)Fuc(1)	25.7007	380.4	controllerType=0 controllerNumber=1 scan=7791	5e-05	5e-05	0	0	0	0	4.8e-06	4.8e-06	4.3	380.4	0	-2.27	-1	5011.16	5012.17	Specific	4	16.3	>mN1ECD	1	5528	C5(Carbamidomethyl / 57.0215); C18(Carbamidomethyl / 57.0215); C20(Carbamidomethyl / 57.0215); C29(Carbamidomethyl / 57.0215); C37(Carbamidomethyl / 57.0215); C42(Carbamidomethyl / 57.0215)	HCD	4.29	5010.15	5011.16	4	1253.54	1253.8
EGF2	70	K.NAGTC[+57.02146]HVVDHGGT[+146.05791]VDYAC[+57.02146]SC[+57.02146]PLGFSGPLC[+57.02146]LTPLDNAC[+57.02146]LANPC[+57.02146]R.N	T13(OGlycan / 146.0579)	K.NAGTCHVVDHGGTVDYACSCPLGFSGPLCLTPLDNACLANPCR.N	NAGTCHVVDHGGTVDYACSCPLGFSGPLCLTPLDNACLANPCR,KN,5@57.02146,13@146.05791,18@57.02146,20@57.02146,29@57.02146,37@57.02146,42@57.02146	Fuc(1)	26.1213	907.6	controllerType=0 controllerNumber=1 scan=7960	1.1e-15	1.1e-15	0	0	0	0	5.5e-16	5.6e-16	14.96	907.6	0.6	-6.81		4850.09	4850.12	Specific	13	15.5	>mN1ECD	1	5688	C5(Carbamidomethyl / 57.0215); C18(Carbamidomethyl / 57.0215); C20(Carbamidomethyl / 57.0215); C29(Carbamidomethyl / 57.0215); C37(Carbamidomethyl / 57.0215); C42(Carbamidomethyl / 57.0215)	HCD	14.75	4849.08	4849.11	4	1213.28	1213.29
EGF2	70	K.NAGTC[+57.02146]HVVDHGGTVDYAC[+57.02146]S[+146.05791]C[+57.02146]PLGFSGPLC[+57.02146]LTPLDNAC[+57.02146]LANPC[+57.02146]R.N	S19(OGlycan / 146.0579)	K.NAGTCHVVDHGGTVDYACSCPLGFSGPLCLTPLDNACLANPCR.N	NAGTCHVVDHGGTVDYACSCPLGFSGPLCLTPLDNACLANPCR,KN,5@57.02146,18@57.02146,19@146.05791,20@57.02146,29@57.02146,37@57.02146,42@57.02146	Fuc(1)	26.2327	381.6	controllerType=0 controllerNumber=1 scan=8005	1e-06	1e-06	0	0	0	0	1.8e-07	1.8e-07	5.99	381.6	0	-4.9		4850.1	4850.12	Specific	19	15.5	>mN1ECD	1	5729	C5(Carbamidomethyl / 57.0215); C18(Carbamidomethyl / 57.0215); C20(Carbamidomethyl / 57.0215); C29(Carbamidomethyl / 57.0215); C37(Carbamidomethyl / 57.0215); C42(Carbamidomethyl / 57.0215)	HCD	5.98	4849.09	4849.11	4	1213.28	1213.29
EGF2	70	K.NAGTC[+57.02146]HVVDHGGTVDYAC[+57.02146]S[+146.05791]C[+57.02146]PLGFSGPLC[+57.02146]LTPLDNAC[+57.02146]LANPC[+57.02146]R.N	S19(OGlycan / 146.0579)	K.NAGTCHVVDHGGTVDYACSCPLGFSGPLCLTPLDNACLANPCR.N	NAGTCHVVDHGGTVDYACSCPLGFSGPLCLTPLDNACLANPCR,KN,5@57.02146,18@57.02146,19@146.05791,20@57.02146,29@57.02146,37@57.02146,42@57.02146	Fuc(1)	26.0141	226.8	controllerType=0 controllerNumber=1 scan=7919	1.4e-05	1.4e-05	0	0	0	0	1.3e-06	1.3e-06	4.86	226.8	0	-6.11		4850.09	4850.12	Specific	19	13.9	>mN1ECD	1	5647	C5(Carbamidomethyl / 57.0215); C18(Carbamidomethyl / 57.0215); C20(Carbamidomethyl / 57.0215); C29(Carbamidomethyl / 57.0215); C37(Carbamidomethyl / 57.0215); C42(Carbamidomethyl / 57.0215)	HCD	4.74	4849.08	4849.11	4	1213.28	1213.29
EGF2	70	K.NAGTC[+57.02146]HVVDHGGTVDYAC[+57.02146]S[+146.05791]C[+57.02146]PLGFSGPLC[+57.02146]LTPLDNAC[+57.02146]LANPC[+57.02146]R.N	S19(OGlycan / 146.0579)	K.NAGTCHVVDHGGTVDYACSCPLGFSGPLCLTPLDNACLANPCR.N	NAGTCHVVDHGGTVDYACSCPLGFSGPLCLTPLDNACLANPCR,KN,5@57.02146,18@57.02146,19@146.05791,20@57.02146,29@57.02146,37@57.02146,42@57.02146	Fuc(1)	27.3965	2.6	controllerType=0 controllerNumber=1 scan=8471	0.0035	0.0035	0	0	0	0	0.00034	0.00034	2.46	2.6	0	-5.39	1	4851.1	4850.12	Specific	19	9.2	>mN1ECD	1	6205	C5(Carbamidomethyl / 57.0215); C18(Carbamidomethyl / 57.0215); C20(Carbamidomethyl / 57.0215); C29(Carbamidomethyl / 57.0215); C37(Carbamidomethyl / 57.0215); C42(Carbamidomethyl / 57.0215)	HCD	2.25	4850.09	4849.11	4	1213.53	1213.29
EGF3	113	R.NGGTC[+57.02146]DLLTLT[+146.05791]EYK.C	T11(OGlycan / 146.0579)	R.NGGTCDLLTLTEYK.C	NGGTCDLLTLTEYK,RC,5@57.02146,11@146.05791	Fuc(1)	23.7243	681.8	controllerType=0 controllerNumber=1 scan=7018	1.7e-10	1.7e-10	0	0	0	0	2e-11	2e-11	9.77	681.8	8.5	-5.04		1730.81	1730.82	Specific	11	16.2	>mN1ECD	1	4769	C5(Carbamidomethyl / 57.0215)	HCD	9.56	1729.8	1729.81	2	865.907	865.911	16238518
EGF3	113	R.NGGTC[+57.02146]DLLT[+146.05791]LTEYK.C	T9(OGlycan / 146.0579)	R.NGGTCDLLTLTEYK.C	NGGTCDLLTLTEYK,RC,5@57.02146,9@146.05791	Fuc(1)	23.5984	488.4	controllerType=0 controllerNumber=1 scan=6965	1.7e-07	1.8e-07	0	0	0	0	3.3e-08	3.4e-08	6.76	488.4	0	-2.64		1730.81	1730.82	Specific	9	18.7	>mN1ECD	1	4712	C5(Carbamidomethyl / 57.0215)	HCD	6.55	1729.8	1729.81	2	865.909	865.911
EGF3	113	R.NGGT[+146.05791]C[+57.02146]DLLTLTEYK.C	T4(OGlycan / 146.0579)	R.NGGTCDLLTLTEYK.C	NGGTCDLLTLTEYK,RC,4@146.05791,5@57.02146	Fuc(1)	23.9576	331.3	controllerType=0 controllerNumber=1 scan=7116	8.8e-07	8.9e-07	0	0	0	0	1.5e-07	1.6e-07	6.06	331.3	6.4	-7.58		1730.8	1730.82	Specific	4	14.9	>mN1ECD	1	4871	C5(Carbamidomethyl / 57.0215)	HCD	5.84	1729.79	1729.81	2	865.905	865.911
EGF3	113	R.NGGT[+146.05791]C[+57.02146]DLLTLTEYK.C	T4(OGlycan / 146.0579)	R.NGGTCDLLTLTEYK.C	NGGTCDLLTLTEYK,RC,4@146.05791,5@57.02146	Fuc(1)	23.6504	97.4	controllerType=0 controllerNumber=1 scan=6987	0.09	0.091	0	0	0	0	0.0026	0.0026	1.05	97.4	6.4	-4.27		1730.81	1730.82	Specific	4	7.7	>mN1ECD	1	4736	C5(Carbamidomethyl / 57.0215)	HCD	0.86	1729.8	1729.81	3	577.607	577.61
EGF3	113	R.NGGTC[+57.02146]DLLT[+146.05791]LTEYK.C	T9(OGlycan / 146.0579)	R.NGGTCDLLTLTEYK.C	NGGTCDLLTLTEYK,RC,5@57.02146,9@146.05791	Fuc(1)	23.8363	62.3	controllerType=0 controllerNumber=1 scan=7065	0.038	0.039	0	0	0	0	0.0011	0.0011	1.42	62.3	0	-4.26		1730.81	1730.82	Specific	9	6.3	>mN1ECD	1	4819	C5(Carbamidomethyl / 57.0215)	HCD	1.22	1729.8	1729.81	2	865.908	865.911
EGF3	113	R.NGGTC[+57.02146]DLLTLTEYK.C		R.NGGTCDLLTLTEYK.C	NGGTCDLLTLTEYK,RC,5@57.02146		26.1556	156.6	controllerType=0 controllerNumber=1 scan=7974	0.0016	0.0016	0	0	0	0	0.00017	0.00017	2.79	156.6	156.6	-9.86		1584.74	1584.76	Specific		10.1	>mN1ECD	1	5700	C5(Carbamidomethyl / 57.0215)	HCD	2.79	1583.73	1583.75	2	792.875	792.882
	137	K.SC[+57.02146]QQADPC[+57.02146]ASNPC[+57.02146]ANGGQC[+57.02146]LPFES[+426.13734]SYIC[+57.02146]R.C	S24(OGlycan / 426.1373)	K.SCQQADPCASNPCANGGQCLPFESSYICR.C	SCQQADPCASNPCANGGQCLPFESSYICR,KC,2@57.02146,8@57.02146,13@57.02146,19@57.02146,24@426.13734,28@57.02146	Hex(1)Pent(2)	22.8409	656.4	controllerType=0 controllerNumber=1 scan=6672	6.8e-09	6.9e-09	0	0	0	0	1.5e-09	1.5e-09	8.17	656.4	1.2	-3.52		3760.47	3760.48	Specific	24	21.6	>mN1ECD	1	4421	C2(Carbamidomethyl / 57.0215); C8(Carbamidomethyl / 57.0215); C13(Carbamidomethyl / 57.0215); C19(Carbamidomethyl / 57.0215); C28(Carbamidomethyl / 57.0215)	HCD	7.95	3759.46	3759.47	3	1254.16	1254.17
	137	K.S[+426.13734]C[+57.02146]QQADPC[+57.02146]ASNPC[+57.02146]ANGGQC[+57.02146]LPFESSYIC[+57.02146]R.C	S1(OGlycan / 426.1373)	K.SCQQADPCASNPCANGGQCLPFESSYICR.C	SCQQADPCASNPCANGGQCLPFESSYICR,KC,1@426.13734,2@57.02146,8@57.02146,13@57.02146,19@57.02146,28@57.02146	Hex(1)Pent(2)	22.7579	136.3	controllerType=0 controllerNumber=1 scan=6638	0.00081	0.00082	0	0	0	0	5.4e-05	5.5e-05	3.09	136.3	0.1	-7.3		3760.45	3760.48	Specific	1	14.4	>mN1ECD	1	4384	C2(Carbamidomethyl / 57.0215); C8(Carbamidomethyl / 57.0215); C13(Carbamidomethyl / 57.0215); C19(Carbamidomethyl / 57.0215); C28(Carbamidomethyl / 57.0215)	HCD	2.88	3759.45	3759.47	4	940.869	940.876
	177	R.QDVNEC[+57.02146]SQNPGLC[+57.02146]R.H		R.QDVNECSQNPGLCR.H	QDVNECSQNPGLCR,RH,6@57.02146,13@57.02146		14.8143	620.2	controllerType=0 controllerNumber=1 scan=3646	6e-10	6.1e-10	0	0	0	0	1e-10	1e-10	9.22	620.2	620.2	-6.65		1676.7	1676.71	Specific		14.6	>mN1ECD	1	1592	C6(Carbamidomethyl / 57.0215); C13(Carbamidomethyl / 57.0215)	HCD	9.22	1675.69	1675.7	2	838.854	838.859
	177	R.QDVNEC[+57.02146]SQNPGLC[+57.02146]R.H		R.QDVNECSQNPGLCR.H	QDVNECSQNPGLCR,RH,6@57.02146,13@57.02146		14.9256	456.6	controllerType=0 controllerNumber=1 scan=3684	7.2e-08	7.3e-08	0	0	0	0	2e-08	2.1e-08	7.14	456.6	456.6	-7.88		1676.7	1676.71	Specific		14.1	>mN1ECD	1	1619	C6(Carbamidomethyl / 57.0215); C13(Carbamidomethyl / 57.0215)	HCD	7.14	1675.69	1675.7	2	838.853	838.859
	177	R.QDVNEC[+57.02146]SQNPGLC[+57.02146]R.H		R.QDVNECSQNPGLCR.H	QDVNECSQNPGLCR,RH,6@57.02146,13@57.02146		14.7066	339.4	controllerType=0 controllerNumber=1 scan=3612	4.3e-06	4.4e-06	0	0	0	0	6.6e-07	6.6e-07	5.36	339.4	339.4	-9.12		1676.7	1676.71	Specific		12.6	>mN1ECD	1	1570	C6(Carbamidomethyl / 57.0215); C13(Carbamidomethyl / 57.0215)	HCD	5.36	1675.69	1675.7	2	838.852	838.859
	177	R.QDVNEC[+57.02146]SQNPGLC[+57.02146]R.H		R.QDVNECSQNPGLCR.H	QDVNECSQNPGLCR,RH,6@57.02146,13@57.02146		14.5976	313.7	controllerType=0 controllerNumber=1 scan=3574	4.6e-06	4.7e-06	0	0	0	0	7.4e-07	7.5e-07	5.33	313.7	313.7	-5.77		1676.7	1676.71	Specific		13.1	>mN1ECD	1	1539	C6(Carbamidomethyl / 57.0215); C13(Carbamidomethyl / 57.0215)	HCD	5.33	1675.69	1675.7	2	838.855	838.859
	177	R.QDVNEC[+57.02146]SQNPGLC[+57.02146]R.H		R.QDVNECSQNPGLCR.H	QDVNECSQNPGLCR,RH,6@57.02146,13@57.02146		14.4562	295.9	controllerType=0 controllerNumber=1 scan=3530	1.6e-06	1.6e-06	0	0	0	0	2.9e-07	3e-07	5.79	295.9	295.9	-7.08		1676.7	1676.71	Specific		12.1	>mN1ECD	1	1503	C6(Carbamidomethyl / 57.0215); C13(Carbamidomethyl / 57.0215)	HCD	5.78	1675.69	1675.7	2	838.854	838.859
	177	R.QDVNEC[+57.02146]SQNPGLC[+57.02146]R.H		R.QDVNECSQNPGLCR.H	QDVNECSQNPGLCR,RH,6@57.02146,13@57.02146		14.8242	237	controllerType=0 controllerNumber=1 scan=3650	0.00034	0.00034	0	0	0	0	2.4e-05	2.4e-05	3.47	237	237	-7.49		1676.7	1676.71	Specific		10	>mN1ECD	1	1595	C6(Carbamidomethyl / 57.0215); C13(Carbamidomethyl / 57.0215)	HCD	3.56	1675.69	1675.7	3	559.571	559.575
	177	R.QDVNEC[+57.02146]SQNPGLC[+57.02146]R.H		R.QDVNECSQNPGLCR.H	QDVNECSQNPGLCR,RH,6@57.02146,13@57.02146		14.8858	42.4	controllerType=0 controllerNumber=1 scan=3671	0.011	0.011	0	0	0	0	0.00069	0.0007	1.96	42.4	42.4	-7.05		1676.7	1676.71	Specific		7.6	>mN1ECD	1	1611	C6(Carbamidomethyl / 57.0215); C13(Carbamidomethyl / 57.0215)	HCD	1.96	1675.69	1675.7	3	559.571	559.575
EGF5	191	R.HGGT[+146.05791]C[+57.02146]HNEIGSYR.C	T4(OGlycan / 146.0579)	R.HGGTCHNEIGSYR.C	HGGTCHNEIGSYR,RC,4@146.05791,5@57.02146	Fuc(1)	10.9369	129.9	controllerType=0 controllerNumber=1 scan=2565	0.0068	0.0069	0	0	0	0	0.00053	0.00054	2.16	129.9	10.4	-7.07		1633.69	1633.7	Specific	4	9.2	>mN1ECD	1	931	C5(Carbamidomethyl / 57.0215)	HCD	1.95	1632.68	1632.69	3	545.235	545.239	1322222
EGF5	191	R.HGGT[+146.05791]C[+57.02146]HNEIGSYR.C	T4(OGlycan / 146.0579)	R.HGGTCHNEIGSYR.C	HGGTCHNEIGSYR,RC,4@146.05791,5@57.02146	Fuc(1)	11.0399	126.8	controllerType=0 controllerNumber=1 scan=2598	0.0068	0.0069	0	0	0	0	0.00057	0.00058	2.16	126.8	10.4	-7.3		1633.69	1633.7	Specific	4	9	>mN1ECD	1	955	C5(Carbamidomethyl / 57.0215)	HCD	1.95	1632.68	1632.69	3	545.235	545.239
EGF5	191	R.HGGT[+146.05791]C[+57.02146]HNEIGSYR.C	T4(OGlycan / 146.0579)	R.HGGTCHNEIGSYR.C	HGGTCHNEIGSYR,RC,4@146.05791,5@57.02146	Fuc(1)	11.1449	121.6	controllerType=0 controllerNumber=1 scan=2628	0.011	0.011	0	0	0	0	0.00063	0.00064	1.97	121.6	10.4	-6.96		1633.69	1633.7	Specific	4	8.7	>mN1ECD	1	971	C5(Carbamidomethyl / 57.0215)	HCD	1.76	1632.68	1632.69	3	545.235	545.239
EGF6	208	R.ATHTGPHC[+57.02146]ELPYVPC[+57.02146]S[+146.05791]PSPC[+57.02146]QNGGTC[+57.02146]RPTGDTTHEC[+57.02146]AC[+57.02146]LPGFAGQNC[+57.02146]EENVDDC[+57.02146]PGNNC[+57.02146]K.N	S16(OGlycan / 146.0579)	R.ATHTGPHCELPYVPCSPSPCQNGGTCRPTGDTTHECACLPGFAGQNCEENVDDCPGNNCK.N	ATHTGPHCELPYVPCSPSPCQNGGTCRPTGDTTHECACLPGFAGQNCEENVDDCPGNNCK,RN,8@57.02146,15@57.02146,16@146.05791,20@57.02146,26@57.02146,36@57.02146,38@57.02146,47@57.02146,54@57.02146,59@57.02146	Fuc(1)	20.5105	248.8	controllerType=0 controllerNumber=1 scan=5773	0.00027	0.00028	0	0	0	0	1.9e-05	1.9e-05	3.57	248.8	0	-4.66		6891.75	6891.78	Specific	16	13	>mN1ECD	1	3522	C8(Carbamidomethyl / 57.0215); C15(Carbamidomethyl / 57.0215); C20(Carbamidomethyl / 57.0215); C26(Carbamidomethyl / 57.0215); C36(Carbamidomethyl / 57.0215); C38(Carbamidomethyl / 57.0215); C47(Carbamidomethyl / 57.0215); C54(Carbamidomethyl / 57.0215); C59(Carbamidomethyl / 57.0215)	HCD	3.35	6890.74	6890.77	6	1149.46	1149.47	317583
EGF6	208	R.ATHTGPHC[+57.02146]ELPYVPC[+57.02146]SPSPC[+57.02146]QNGGT[+146.05791]C[+57.02146]RPTGDTTHEC[+57.02146]AC[+57.02146]LPGFAGQNC[+57.02146]EENVDDC[+57.02146]PGNNC[+57.02146]K.N	T25(OGlycan / 146.0579)	R.ATHTGPHCELPYVPCSPSPCQNGGTCRPTGDTTHECACLPGFAGQNCEENVDDCPGNNCK.N	ATHTGPHCELPYVPCSPSPCQNGGTCRPTGDTTHECACLPGFAGQNCEENVDDCPGNNCK,RN,8@57.02146,15@57.02146,20@57.02146,25@146.05791,26@57.02146,36@57.02146,38@57.02146,47@57.02146,54@57.02146,59@57.02146	Fuc(1)	20.876	242.8	controllerType=0 controllerNumber=1 scan=5927	5.6e-05	5.7e-05	0	0	0	0	6.1e-06	6.2e-06	4.25	242.8	0	-8.58	1	6892.72	6891.78	Specific	25	13.6	>mN1ECD	1	3696	C8(Carbamidomethyl / 57.0215); C15(Carbamidomethyl / 57.0215); C20(Carbamidomethyl / 57.0215); C26(Carbamidomethyl / 57.0215); C36(Carbamidomethyl / 57.0215); C38(Carbamidomethyl / 57.0215); C47(Carbamidomethyl / 57.0215); C54(Carbamidomethyl / 57.0215); C59(Carbamidomethyl / 57.0215)	HCD	4.04	6891.71	6890.77	6	1149.63	1149.47
EGF6	208	R.ATHTGPHC[+57.02146]ELPYVPC[+57.02146]SPSPC[+57.02146]QNGGT[+146.05791]C[+57.02146]RPTGDTTHEC[+57.02146]AC[+57.02146]LPGFAGQNC[+57.02146]EENVDDC[+57.02146]PGNNC[+57.02146]K.N	T25(OGlycan / 146.0579)	R.ATHTGPHCELPYVPCSPSPCQNGGTCRPTGDTTHECACLPGFAGQNCEENVDDCPGNNCK.N	ATHTGPHCELPYVPCSPSPCQNGGTCRPTGDTTHECACLPGFAGQNCEENVDDCPGNNCK,RN,8@57.02146,15@57.02146,20@57.02146,25@146.05791,26@57.02146,36@57.02146,38@57.02146,47@57.02146,54@57.02146,59@57.02146	Fuc(1)	20.7669	128.4	controllerType=0 controllerNumber=1 scan=5881	0.00013	0.00013	0	0	0	0	1.3e-05	1.3e-05	3.9	128.4	0	-8.15	1	6892.72	6891.78	Specific	25	13	>mN1ECD	1	3643	C8(Carbamidomethyl / 57.0215); C15(Carbamidomethyl / 57.0215); C20(Carbamidomethyl / 57.0215); C26(Carbamidomethyl / 57.0215); C36(Carbamidomethyl / 57.0215); C38(Carbamidomethyl / 57.0215); C47(Carbamidomethyl / 57.0215); C54(Carbamidomethyl / 57.0215); C59(Carbamidomethyl / 57.0215)	HCD	3.68	6891.72	6890.77	6	1149.63	1149.47
EGF6	208	R.ATHTGPHC[+57.02146]ELPYVPC[+57.02146]SPSPC[+57.02146]QNGGTC[+57.02146]RPTGDT[+146.05791]THEC[+57.02146]AC[+57.02146]LPGFAGQNC[+57.02146]EENVDDC[+57.02146]PGNNC[+57.02146]K.N	T32(OGlycan / 146.0579)	R.ATHTGPHCELPYVPCSPSPCQNGGTCRPTGDTTHECACLPGFAGQNCEENVDDCPGNNCK.N	ATHTGPHCELPYVPCSPSPCQNGGTCRPTGDTTHECACLPGFAGQNCEENVDDCPGNNCK,RN,8@57.02146,15@57.02146,20@57.02146,26@57.02146,32@146.05791,36@57.02146,38@57.02146,47@57.02146,54@57.02146,59@57.02146	Fuc(1)	20.6451	76.9	controllerType=0 controllerNumber=1 scan=5830	0.00041	0.00042	0	0	0	0	3.7e-05	3.7e-05	3.39	76.9	0	-2.53		6891.76	6891.78	Specific	32	12.7	>mN1ECD	1	3590	C8(Carbamidomethyl / 57.0215); C15(Carbamidomethyl / 57.0215); C20(Carbamidomethyl / 57.0215); C26(Carbamidomethyl / 57.0215); C36(Carbamidomethyl / 57.0215); C38(Carbamidomethyl / 57.0215); C47(Carbamidomethyl / 57.0215); C54(Carbamidomethyl / 57.0215); C59(Carbamidomethyl / 57.0215)	HCD	3.17	6890.75	6890.77	6	1149.47	1149.47
EGF6	208	R.ATHTGPHC[+57.02146]ELPYVPC[+57.02146]S[+146.05791]PSPC[+57.02146]QNGGTC[+57.02146]RPTGDTTHEC[+57.02146]AC[+57.02146]LPGFAGQNC[+57.02146]EENVDDC[+57.02146]PGNNC[+57.02146]K.N	S16(OGlycan / 146.0579)	R.ATHTGPHCELPYVPCSPSPCQNGGTCRPTGDTTHECACLPGFAGQNCEENVDDCPGNNCK.N	ATHTGPHCELPYVPCSPSPCQNGGTCRPTGDTTHECACLPGFAGQNCEENVDDCPGNNCK,RN,8@57.02146,15@57.02146,16@146.05791,20@57.02146,26@57.02146,36@57.02146,38@57.02146,47@57.02146,54@57.02146,59@57.02146	Fuc(1)	20.4009	74.7	controllerType=0 controllerNumber=1 scan=5727	0.00019	0.0002	0	0	0	0	1.5e-05	1.6e-05	3.71	74.7	0	-5.07	1	6892.75	6891.78	Specific	16	11.4	>mN1ECD	1	3475	C8(Carbamidomethyl / 57.0215); C15(Carbamidomethyl / 57.0215); C20(Carbamidomethyl / 57.0215); C26(Carbamidomethyl / 57.0215); C36(Carbamidomethyl / 57.0215); C38(Carbamidomethyl / 57.0215); C47(Carbamidomethyl / 57.0215); C54(Carbamidomethyl / 57.0215); C59(Carbamidomethyl / 57.0215)	HCD	3.5	6891.74	6890.77	6	1149.63	1149.47
EGF6	208	R.ATHTGPHC[+57.02146]ELPYVPC[+57.02146]SPS[+146.05791]PC[+57.02146]QNGGTC[+57.02146]RPTGDTTHEC[+57.02146]AC[+57.02146]LPGFAGQNC[+57.02146]EENVDDC[+57.02146]PGNNC[+57.02146]K.N	S18(OGlycan / 146.0579)	R.ATHTGPHCELPYVPCSPSPCQNGGTCRPTGDTTHECACLPGFAGQNCEENVDDCPGNNCK.N	ATHTGPHCELPYVPCSPSPCQNGGTCRPTGDTTHECACLPGFAGQNCEENVDDCPGNNCK,RN,8@57.02146,15@57.02146,18@146.05791,20@57.02146,26@57.02146,36@57.02146,38@57.02146,47@57.02146,54@57.02146,59@57.02146	Fuc(1)	20.3889	28.2	controllerType=0 controllerNumber=1 scan=5722	0.0017	0.0017	0	0	0	0	0.00018	0.00018	2.78	28.2	0	-6.37	-1	6890.73	6891.78	Specific	18	11.6	>mN1ECD	1	3470	C8(Carbamidomethyl / 57.0215); C15(Carbamidomethyl / 57.0215); C20(Carbamidomethyl / 57.0215); C26(Carbamidomethyl / 57.0215); C36(Carbamidomethyl / 57.0215); C38(Carbamidomethyl / 57.0215); C47(Carbamidomethyl / 57.0215); C54(Carbamidomethyl / 57.0215); C59(Carbamidomethyl / 57.0215)	HCD	2.56	6889.72	6890.77	6	1149.29	1149.47
EGF6	208	R.ATHTGPHC[+57.02146]ELPYVPC[+57.02146]SPSPC[+57.02146]QNGGT[+146.05791]C[+57.02146]RPTGDTTHEC[+57.02146]AC[+57.02146]LPGFAGQNC[+57.02146]EENVDDC[+57.02146]PGNNC[+57.02146]K.N	T25(OGlycan / 146.0579)	R.ATHTGPHCELPYVPCSPSPCQNGGTCRPTGDTTHECACLPGFAGQNCEENVDDCPGNNCK.N	ATHTGPHCELPYVPCSPSPCQNGGTCRPTGDTTHECACLPGFAGQNCEENVDDCPGNNCK,RN,8@57.02146,15@57.02146,20@57.02146,25@146.05791,26@57.02146,36@57.02146,38@57.02146,47@57.02146,54@57.02146,59@57.02146	Fuc(1)	20.9833	7.2	controllerType=0 controllerNumber=1 scan=5971	0.0018	0.0019	0	0	0	0	0.0002	0.0002	2.74	7.2	0	-8.15	1	6892.72	6891.78	Specific	25	10.8	>mN1ECD	1	3741	C8(Carbamidomethyl / 57.0215); C15(Carbamidomethyl / 57.0215); C20(Carbamidomethyl / 57.0215); C26(Carbamidomethyl / 57.0215); C36(Carbamidomethyl / 57.0215); C38(Carbamidomethyl / 57.0215); C47(Carbamidomethyl / 57.0215); C54(Carbamidomethyl / 57.0215); C59(Carbamidomethyl / 57.0215)	HCD	2.52	6891.72	6890.77	6	1149.63	1149.47
	268	K.NGGAC[+57.02146]VDGVNTYNC[+57.02146]R.C		K.NGGACVDGVNTYNCR.C	NGGACVDGVNTYNCR,KC,5@57.02146,14@57.02146		15.7709	561.4	controllerType=0 controllerNumber=1 scan=3982	6e-09	6.1e-09	0	0	0	0	1.2e-09	1.2e-09	8.22	561.4	561.4	-7.55		1656.67	1656.69	Specific		13.9	>mN1ECD	1	1879	C5(Carbamidomethyl / 57.0215); C14(Carbamidomethyl / 57.0215)	HCD	8.22	1655.67	1655.68	2	828.84	828.846
	268	K.NGGAC[+57.02146]VDGVNTYNC[+57.02146]R.C		K.NGGACVDGVNTYNCR.C	NGGACVDGVNTYNCR,KC,5@57.02146,14@57.02146		15.5572	466	controllerType=0 controllerNumber=1 scan=3904	1.9e-07	1.9e-07	0	0	0	0	3.9e-08	4e-08	6.72	466	466	-8.95		1656.67	1656.69	Specific		15.9	>mN1ECD	1	1806	C5(Carbamidomethyl / 57.0215); C14(Carbamidomethyl / 57.0215)	HCD	6.72	1655.66	1655.68	2	828.839	828.846
	268	K.NGGAC[+57.02146]VDGVNTYNC[+57.02146]R.C		K.NGGACVDGVNTYNCR.C	NGGACVDGVNTYNCR,KC,5@57.02146,14@57.02146		15.6655	459.1	controllerType=0 controllerNumber=1 scan=3942	3.9e-08	3.9e-08	0	0	0	0	1.2e-08	1.2e-08	7.41	459.1	459.1	-6.82		1656.67	1656.69	Specific		13.2	>mN1ECD	1	1841	C5(Carbamidomethyl / 57.0215); C14(Carbamidomethyl / 57.0215)	HCD	7.41	1655.67	1655.68	2	828.841	828.846
	268	K.NGGAC[+57.02146]VDGVNTYNC[+57.02146]R.C		K.NGGACVDGVNTYNCR.C	NGGACVDGVNTYNCR,KC,5@57.02146,14@57.02146		15.8783	439.7	controllerType=0 controllerNumber=1 scan=4024	5.1e-08	5.2e-08	0	0	0	0	1.5e-08	1.5e-08	7.29	439.7	439.7	-7.33		1656.67	1656.69	Specific		15.8	>mN1ECD	1	1919	C5(Carbamidomethyl / 57.0215); C14(Carbamidomethyl / 57.0215)	HCD	7.29	1655.67	1655.68	2	828.84	828.846
	268	K.NGGAC[+57.02146]VDGVNTYNC[+57.02146]R.C		K.NGGACVDGVNTYNCR.C	NGGACVDGVNTYNCR,KC,5@57.02146,14@57.02146		15.4536	412	controllerType=0 controllerNumber=1 scan=3864	5.1e-08	5.2e-08	0	0	0	0	1.4e-08	1.4e-08	7.29	412	412	-6.52		1656.67	1656.69	Specific		16.6	>mN1ECD	1	1767	C5(Carbamidomethyl / 57.0215); C14(Carbamidomethyl / 57.0215)	HCD	7.29	1655.67	1655.68	2	828.841	828.846
	268	K.NGGAC[+57.02146]VDGVNTYNC[+57.02146]R.C		K.NGGACVDGVNTYNCR.C	NGGACVDGVNTYNCR,KC,5@57.02146,14@57.02146		15.7807	3.7	controllerType=0 controllerNumber=1 scan=3986	0.065	0.066	0	0	0	0	0.0017	0.0018	1.19	3.7	3.7	-5.72		1656.68	1656.69	Specific		6.1	>mN1ECD	1	1883	C5(Carbamidomethyl / 57.0215); C14(Carbamidomethyl / 57.0215)	HCD	1.18	1655.67	1655.68	3	552.897	552.9
	354	R.VASFYC[+57.02146]EC[+57.02146]PHGR.T		R.VASFYCECPHGR.T	VASFYCECPHGR,RT,6@57.02146,8@57.02146		15.2834	672.2	controllerType=0 controllerNumber=1 scan=3800	3.1e-11	3.2e-11	0	0	0	0	4.5e-12	4.5e-12	10.51	672.2	672.2	-7.14		1482.61	1482.63	Specific		14.8	>mN1ECD	1	1709	C6(Carbamidomethyl / 57.0215); C8(Carbamidomethyl / 57.0215)	HCD	10.5	1481.61	1481.62	3	494.876	494.88
	354	R.VASFYC[+57.02146]EC[+57.02146]PHGR.T		R.VASFYCECPHGR.T	VASFYCECPHGR,RT,6@57.02146,8@57.02146		15.1765	612.8	controllerType=0 controllerNumber=1 scan=3767	3.1e-10	3.2e-10	0	0	0	0	6.3e-11	6.4e-11	9.51	612.8	612.8	-7.51		1482.61	1482.63	Specific		13.8	>mN1ECD	1	1686	C6(Carbamidomethyl / 57.0215); C8(Carbamidomethyl / 57.0215)	HCD	9.5	1481.61	1481.62	3	494.876	494.88
	354	R.VASFYC[+57.02146]EC[+57.02146]PHGR.T		R.VASFYCECPHGR.T	VASFYCECPHGR,RT,6@57.02146,8@57.02146		15.0615	566.9	controllerType=0 controllerNumber=1 scan=3730	5.8e-09	5.9e-09	0	0	0	0	9.3e-10	9.4e-10	8.24	566.9	566.9	-7.82		1482.61	1482.63	Specific		12.6	>mN1ECD	1	1657	C6(Carbamidomethyl / 57.0215); C8(Carbamidomethyl / 57.0215)	HCD	8.23	1481.61	1481.62	3	494.876	494.88
	354	R.VASFYC[+57.02146]EC[+57.02146]PHGR.T		R.VASFYCECPHGR.T	VASFYCECPHGR,RT,6@57.02146,8@57.02146		15.3916	549.4	controllerType=0 controllerNumber=1 scan=3839	1.1e-08	1.1e-08	0	0	0	0	2e-09	2e-09	7.95	549.4	549.4	-7.08		1482.61	1482.63	Specific		12.8	>mN1ECD	1	1744	C6(Carbamidomethyl / 57.0215); C8(Carbamidomethyl / 57.0215)	HCD	7.94	1481.61	1481.62	3	494.876	494.88
	354	R.VASFYC[+57.02146]EC[+57.02146]PHGR.T		R.VASFYCECPHGR.T	VASFYCECPHGR,RT,6@57.02146,8@57.02146		14.9556	520.1	controllerType=0 controllerNumber=1 scan=3696	2.1e-08	2.1e-08	0	0	0	0	4.4e-09	4.5e-09	7.68	520.1	520.1	-7.95		1482.61	1482.63	Specific		13.2	>mN1ECD	1	1630	C6(Carbamidomethyl / 57.0215); C8(Carbamidomethyl / 57.0215)	HCD	7.67	1481.61	1481.62	3	494.876	494.88
	354	R.VASFYC[+57.02146]EC[+57.02146]PHGR.T		R.VASFYCECPHGR.T	VASFYCECPHGR,RT,6@57.02146,8@57.02146		14.8443	405.1	controllerType=0 controllerNumber=1 scan=3658	1.1e-06	1.2e-06	0	0	0	0	2.1e-07	2.1e-07	5.94	405.1	405.1	-8.19		1482.61	1482.63	Specific		10.4	>mN1ECD	1	1602	C6(Carbamidomethyl / 57.0215); C8(Carbamidomethyl / 57.0215)	HCD	5.93	1481.61	1481.62	3	494.876	494.88
	354	R.VASFYC[+57.02146]EC[+57.02146]PHGR.T		R.VASFYCECPHGR.T	VASFYCECPHGR,RT,6@57.02146,8@57.02146		15.5015	318.2	controllerType=0 controllerNumber=1 scan=3883	1.6e-06	1.6e-06	0	0	0	0	2.6e-07	2.6e-07	5.8	318.2	318.2	-7.82		1482.61	1482.63	Specific		12.6	>mN1ECD	1	1785	C6(Carbamidomethyl / 57.0215); C8(Carbamidomethyl / 57.0215)	HCD	5.8	1481.61	1481.62	3	494.876	494.88
	366	R.T[+426.13734]GLLC[+57.02146]HLNDAC[+57.02146]ISNPC[+57.02146]NEGSNC[+57.02146]DTNPVNGK.A	T1(OGlycan / 426.1373)	R.TGLLCHLNDACISNPCNEGSNCDTNPVNGK.A	TGLLCHLNDACISNPCNEGSNCDTNPVNGK,RA,1@426.13734,5@57.02146,11@57.02146,16@57.02146,22@57.02146	Hex(1)Pent(2)	20.6408	486	controllerType=0 controllerNumber=1 scan=5828	2.5e-07	2.5e-07	0	0	0	0	4.3e-08	4.4e-08	6.61	486	2.8	-5.42		3757.54	3757.56	Specific	1	18	>mN1ECD	1	3587	C5(Carbamidomethyl / 57.0215); C11(Carbamidomethyl / 57.0215); C16(Carbamidomethyl / 57.0215); C22(Carbamidomethyl / 57.0215)	HCD	6.39	3756.53	3756.55	3	1253.18	1253.19
	366	R.T[+426.13734]GLLC[+57.02146]HLNDAC[+57.02146]ISNPC[+57.02146]NEGSNC[+57.02146]DTNPVNGK.A	T1(OGlycan / 426.1373)	R.TGLLCHLNDACISNPCNEGSNCDTNPVNGK.A	TGLLCHLNDACISNPCNEGSNCDTNPVNGK,RA,1@426.13734,5@57.02146,11@57.02146,16@57.02146,22@57.02146	Hex(1)Pent(2)	20.5192	363.9	controllerType=0 controllerNumber=1 scan=5777	1.9e-06	2e-06	0	0	0	0	3.3e-07	3.4e-07	5.71	363.9	2.8	-7.08		3757.53	3757.56	Specific	1	16.8	>mN1ECD	1	3527	C5(Carbamidomethyl / 57.0215); C11(Carbamidomethyl / 57.0215); C16(Carbamidomethyl / 57.0215); C22(Carbamidomethyl / 57.0215)	HCD	5.5	3756.52	3756.55	3	1253.18	1253.19
	396	K.AIC[+57.02146]TC[+57.02146]PSGYTGPAC[+57.02146]SQDVDEC[+57.02146]ALGANPC[+57.02146]EHAGK.C		K.AICTCPSGYTGPACSQDVDECALGANPCEHAGK.C	AICTCPSGYTGPACSQDVDECALGANPCEHAGK,KC,3@57.02146,5@57.02146,14@57.02146,21@57.02146,28@57.02146		20.1809	1220.4	controllerType=0 controllerNumber=1 scan=5652	9.9e-31	3.4e-23	0	0	0	0	9.9e-31	3.4e-23	30.01	1220.4	1220.4	-8.06		3553.43	3553.45	Specific		24.1	>mN1ECD	1	3412	C3(Carbamidomethyl / 57.0215); C5(Carbamidomethyl / 57.0215); C14(Carbamidomethyl / 57.0215); C21(Carbamidomethyl / 57.0215); C28(Carbamidomethyl / 57.0215)	HCD	22.47	3552.42	3552.45	3	1185.15	1185.16
	396	K.AIC[+57.02146]TC[+57.02146]PSGYTGPAC[+57.02146]SQDVDEC[+57.02146]ALGANPC[+57.02146]EHAGK.C		K.AICTCPSGYTGPACSQDVDECALGANPCEHAGK.C	AICTCPSGYTGPACSQDVDECALGANPCEHAGK,KC,3@57.02146,5@57.02146,14@57.02146,21@57.02146,28@57.02146		20.2865	414.2	controllerType=0 controllerNumber=1 scan=5685	1.5e-07	1.5e-07	0	0	0	0	3e-08	3.1e-08	6.82	414.2	414.2	-7.55		3553.43	3553.45	Specific		15.1	>mN1ECD	1	3437	C3(Carbamidomethyl / 57.0215); C5(Carbamidomethyl / 57.0215); C14(Carbamidomethyl / 57.0215); C21(Carbamidomethyl / 57.0215); C28(Carbamidomethyl / 57.0215)	HCD	6.81	3552.42	3552.45	3	1185.15	1185.16
	429	K.C[+57.02146]LN[+15.99492]T[+162.05282]LGSFEC[+57.02146]QC[+57.02146]LQGYTGPR.C	N3(b-oxidation / 15.9949); T4(OGlycan / 162.0528)	K.CLNTLGSFECQCLQGYTGPR.C	CLNTLGSFECQCLQGYTGPR,KC,1@57.02146,3@15.99492,4@162.05282,10@57.02146,12@57.02146	Hex(1)	23.6374	84.9	controllerType=0 controllerNumber=1 scan=6982	0.014	0.015	0	0	0	0	0.00092	0.00093	1.84	84.9	2.4	-4.05		2539.08	2539.09	Specific	4	10	>mN1ECD	1	4731	C1(Carbamidomethyl / 57.0215); C10(Carbamidomethyl / 57.0215); C12(Carbamidomethyl / 57.0215)	HCD	0.66	2538.07	2538.08	3	847.031	847.035
	429	K.C[+57.02146]LNTLGS[+162.05282]FEC[+57.02146]QC[+57.02146]LQGYTGPR.C	S7(OGlycan / 162.0528)	K.CLNTLGSFECQCLQGYTGPR.C	CLNTLGSFECQCLQGYTGPR,KC,1@57.02146,7@162.05282,10@57.02146,12@57.02146	Hex(1)	23.7287	490.5	controllerType=0 controllerNumber=1 scan=7020	4.1e-07	4.1e-07	0	0	0	0	5.4e-08	5.5e-08	6.39	490.5	3.6	-5.34		2523.08	2523.09	Specific	7	15.2	>mN1ECD	1	4771	C1(Carbamidomethyl / 57.0215); C10(Carbamidomethyl / 57.0215); C12(Carbamidomethyl / 57.0215)	HCD	6.18	2522.07	2522.09	3	841.699	841.703
	429	K.C[+57.02146]LNTLGS[+162.05282]FEC[+57.02146]QC[+57.02146]LQGYTGPR.C	S7(OGlycan / 162.0528)	K.CLNTLGSFECQCLQGYTGPR.C	CLNTLGSFECQCLQGYTGPR,KC,1@57.02146,7@162.05282,10@57.02146,12@57.02146	Hex(1)	23.6092	451.8	controllerType=0 controllerNumber=1 scan=6970	5.1e-06	5.2e-06	0	0	0	0	7.9e-07	8e-07	5.29	451.8	3.6	2.57		2523.1	2523.09	Specific	7	15.4	>mN1ECD	1	4718	C1(Carbamidomethyl / 57.0215); C10(Carbamidomethyl / 57.0215); C12(Carbamidomethyl / 57.0215)	HCD	5.08	2522.09	2522.09	3	841.705	841.703
	429	K.C[+57.02146]LNTLGSFEC[+57.02146]QC[+57.02146]LQGYTGPR.C		K.CLNTLGSFECQCLQGYTGPR.C	CLNTLGSFECQCLQGYTGPR,KC,1@57.02146,10@57.02146,12@57.02146		24.3361	300.6	controllerType=0 controllerNumber=1 scan=7255	4.8e-05	4.9e-05	0	0	0	0	4.3e-06	4.4e-06	4.32	300.6	300.6	-3.73		2361.03	2361.04	Specific		11.6	>mN1ECD	1	4994	C1(Carbamidomethyl / 57.0215); C10(Carbamidomethyl / 57.0215); C12(Carbamidomethyl / 57.0215)	HCD	4.41	2360.03	2360.03	3	787.683	787.686
	509	K.INEFQC[+57.02146]QC[+57.02146]PK.G		K.INEFQCQCPK.G	INEFQCQCPK,KG,6@57.02146,8@57.02146		15.1744	514.9	controllerType=0 controllerNumber=1 scan=3766	2.8e-08	2.8e-08	0	0	0	0	8.8e-09	8.9e-09	7.55	514.9	514.9	-7.69		1323.57	1323.58	Specific		13.5	>mN1ECD	1	1685	C6(Carbamidomethyl / 57.0215); C8(Carbamidomethyl / 57.0215)	HCD	7.55	1322.56	1322.57	2	662.29	662.295
	509	K.INEFQC[+57.02146]QC[+57.02146]PK.G		K.INEFQCQCPK.G	INEFQCQCPK,KG,6@57.02146,8@57.02146		15.0693	489.4	controllerType=0 controllerNumber=1 scan=3733	2.8e-08	2.8e-08	0	0	0	0	8.1e-09	8.2e-09	7.55	489.4	489.4	-8.15		1323.57	1323.58	Specific		13.7	>mN1ECD	1	1659	C6(Carbamidomethyl / 57.0215); C8(Carbamidomethyl / 57.0215)	HCD	7.55	1322.56	1322.57	2	662.289	662.295
	509	K.INEFQC[+57.02146]QC[+57.02146]PK.G		K.INEFQCQCPK.G	INEFQCQCPK,KG,6@57.02146,8@57.02146		14.9658	435.3	controllerType=0 controllerNumber=1 scan=3700	5e-08	5e-08	0	0	0	0	1.3e-08	1.3e-08	7.31	435.3	435.3	-8.06		1323.57	1323.58	Specific		15.3	>mN1ECD	1	1635	C6(Carbamidomethyl / 57.0215); C8(Carbamidomethyl / 57.0215)	HCD	7.3	1322.56	1322.57	2	662.289	662.295
	509	K.INEFQC[+57.02146]QC[+57.02146]PK.G		K.INEFQCQCPK.G	INEFQCQCPK,KG,6@57.02146,8@57.02146		14.7594	421	controllerType=0 controllerNumber=1 scan=3628	2.7e-08	2.7e-08	0	0	0	0	6.7e-09	6.8e-09	7.58	421	421	-7.23		1323.57	1323.58	Specific		14.8	>mN1ECD	1	1579	C6(Carbamidomethyl / 57.0215); C8(Carbamidomethyl / 57.0215)	HCD	7.57	1322.57	1322.57	2	662.29	662.295
	509	K.INEFQC[+57.02146]QC[+57.02146]PK.G		K.INEFQCQCPK.G	INEFQCQCPK,KG,6@57.02146,8@57.02146		14.8631	415.2	controllerType=0 controllerNumber=1 scan=3663	2.7e-08	2.7e-08	0	0	0	0	7.4e-09	7.5e-09	7.58	415.2	415.2	-6.76		1323.57	1323.58	Specific		14.6	>mN1ECD	1	1604	C6(Carbamidomethyl / 57.0215); C8(Carbamidomethyl / 57.0215)	HCD	7.57	1322.57	1322.57	2	662.29	662.295
	509	K.INEFQC[+57.02146]QC[+57.02146]PK.G		K.INEFQCQCPK.G	INEFQCQCPK,KG,6@57.02146,8@57.02146		15.2856	400.2	controllerType=0 controllerNumber=1 scan=3801	1.3e-07	1.3e-07	0	0	0	0	2.8e-08	2.8e-08	6.88	400.2	400.2	-8.98		1323.57	1323.58	Specific		15.8	>mN1ECD	1	1710	C6(Carbamidomethyl / 57.0215); C8(Carbamidomethyl / 57.0215)	HCD	6.88	1322.56	1322.57	2	662.289	662.295
	509	K.INEFQC[+57.02146]QC[+57.02146]PK.G		K.INEFQCQCPK.G	INEFQCQCPK,KG,6@57.02146,8@57.02146		14.6513	356.3	controllerType=0 controllerNumber=1 scan=3593	1.1e-06	1.1e-06	0	0	0	0	1.9e-07	2e-07	5.98	356.3	356.3	-6.21		1323.57	1323.58	Specific		14.8	>mN1ECD	1	1557	C6(Carbamidomethyl / 57.0215); C8(Carbamidomethyl / 57.0215)	HCD	5.97	1322.57	1322.57	2	662.29	662.295
	509	K.INEFQC[+57.02146]QC[+57.02146]PK.G		K.INEFQCQCPK.G	INEFQCQCPK,KG,6@57.02146,8@57.02146		15.3937	205.8	controllerType=0 controllerNumber=1 scan=3840	0.0001	0.0001	0	0	0	0	1.2e-05	1.2e-05	4	205.8	205.8	-7.59		1323.57	1323.58	Specific		11.1	>mN1ECD	1	1745	C6(Carbamidomethyl / 57.0215); C8(Carbamidomethyl / 57.0215)	HCD	3.99	1322.56	1322.57	2	662.29	662.295
	509	K.INEFQC[+57.02146]QC[+57.02146]PK.G		K.INEFQCQCPK.G	INEFQCQCPK,KG,6@57.02146,8@57.02146		15.5059	27.4	controllerType=0 controllerNumber=1 scan=3885	0.0015	0.0015	0	0	0	0	0.00014	0.00014	2.82	27.4	27.4	-6.67		1323.57	1323.58	Specific		6.6	>mN1ECD	1	1788	C6(Carbamidomethyl / 57.0215); C8(Carbamidomethyl / 57.0215)	HCD	2.82	1322.57	1322.57	2	662.29	662.295
	519	K.GFNGHLC[+57.02146]QYDVDEC[+57.02146]AS[+162.05282]T[+146.05791][+176.03210]PC[+57.02146]K.N	S16(OGlycan / 162.0528); T17(OGlycan / 322.09)	K.GFNGHLCQYDVDECASTPCK.N	GFNGHLCQYDVDECASTPCK,KN,7@57.02146,14@57.02146,16@162.05282,17@146.05791,17@176.03210,19@57.02146	Hex(1); Fuc(1) 176.0321	19.6288	146.5	controllerType=0 controllerNumber=1 scan=5447	0.00034	0.00035	0	0	0	0	2.6e-05	2.7e-05	3.47	146.5	0	-7.76		2842.08	2842.1	Specific	16;17	10.7	>mN1ECD	1	3241	C7(Carbamidomethyl / 57.0215); C14(Carbamidomethyl / 57.0215); C19(Carbamidomethyl / 57.0215)	HCD	1.89	2841.07	2841.09	3	948.031	948.039
	519	K.GFNGHLC[+57.02146]QYDVDEC[+57.02146]AS[+426.13734]TPC[+57.02146]K.N	S16(OGlycan / 426.1373)	K.GFNGHLCQYDVDECASTPCK.N	GFNGHLCQYDVDECASTPCK,KN,7@57.02146,14@57.02146,16@426.13734,19@57.02146	Hex(1)Pent(2)	18.4649	701.5	controllerType=0 controllerNumber=1 scan=4974	5.3e-12	5.4e-12	0	0	0	0	1e-12	1.1e-12	11.27	701.5	1.2	-7.05		2784.08	2784.1	Specific	16	17	>mN1ECD	1	2760	C7(Carbamidomethyl / 57.0215); C14(Carbamidomethyl / 57.0215); C19(Carbamidomethyl / 57.0215)	HCD	11.06	2783.07	2783.09	3	928.697	928.703
	519	K.GFNGHLC[+57.02146]QYDVDEC[+57.02146]AS[+426.13734]TPC[+57.02146]K.N	S16(OGlycan / 426.1373)	K.GFNGHLCQYDVDECASTPCK.N	GFNGHLCQYDVDECASTPCK,KN,7@57.02146,14@57.02146,16@426.13734,19@57.02146	Hex(1)Pent(2)	18.3543	392.6	controllerType=0 controllerNumber=1 scan=4929	5.4e-08	5.5e-08	0	0	0	0	1.6e-08	1.6e-08	7.26	392.6	1.2	-7.12		2784.08	2784.1	Specific	16	17	>mN1ECD	1	2719	C7(Carbamidomethyl / 57.0215); C14(Carbamidomethyl / 57.0215); C19(Carbamidomethyl / 57.0215)	HCD	7.05	2783.07	2783.09	3	928.697	928.703
	519	K.GFNGHLC[+57.02146]QYDVDEC[+57.02146]AS[+162.05282]TPC[+57.02146]K.N	S16(OGlycan / 162.0528)	K.GFNGHLCQYDVDECASTPCK.N	GFNGHLCQYDVDECASTPCK,KN,7@57.02146,14@57.02146,16@162.05282,19@57.02146	Hex(1)	18.4051	223.1	controllerType=0 controllerNumber=1 scan=4950	4.3e-06	4.4e-06	0	0	0	0	7e-07	7.1e-07	5.36	223.1	1.2	-7.67		2519.99	2520.01	Specific	16	11.2	>mN1ECD	1	2740	C7(Carbamidomethyl / 57.0215); C14(Carbamidomethyl / 57.0215); C19(Carbamidomethyl / 57.0215)	HCD	5.24	2518.98	2519	3	840.669	840.675
	543	K.C[+57.02146]LDGPNTYTC[+57.02146]VC[+57.02146]TEGYT[+349.13728]GTHC[+57.02146]EVDIDEC[+57.02146]DPDPC[+57.02146]HYGSC[+57.02146]K.D	T17(OGlycan / 349.1373)	K.CLDGPNTYTCVCTEGYTGTHCEVDIDECDPDPCHYGSCK.D	CLDGPNTYTCVCTEGYTGTHCEVDIDECDPDPCHYGSCK,KD,1@57.02146,10@57.02146,12@57.02146,17@349.13728,21@57.02146,28@57.02146,33@57.02146,38@57.02146	HexNAc(1)Fuc(1)	23.7352	65.5	controllerType=0 controllerNumber=1 scan=7023	0.013	0.014	0	0	0	0	0.00076	0.00077	1.87	65.5	0	-8.95	-1	4990.85	4991.9	Specific	17	13.7	>mN1ECD	1	4774	C1(Carbamidomethyl / 57.0215); C10(Carbamidomethyl / 57.0215); C12(Carbamidomethyl / 57.0215); C21(Carbamidomethyl / 57.0215); C28(Carbamidomethyl / 57.0215); C33(Carbamidomethyl / 57.0215); C38(Carbamidomethyl / 57.0215)	HCD	1.66	4989.84	4990.89	4	1248.47	1248.73
	543	K.C[+57.02146]LDGPNTYTC[+57.02146]VC[+57.02146]TEGYT[+203.07937]GTHC[+57.02146]EVDIDEC[+57.02146]DPDPC[+57.02146]HYGSC[+57.02146]K.D	T17(OGlycan / 203.0794)	K.CLDGPNTYTCVCTEGYTGTHCEVDIDECDPDPCHYGSCK.D	CLDGPNTYTCVCTEGYTGTHCEVDIDECDPDPCHYGSCK,KD,1@57.02146,10@57.02146,12@57.02146,17@203.07937,21@57.02146,28@57.02146,33@57.02146,38@57.02146	HexNAc(1)	21.3589	411.3	controllerType=0 controllerNumber=1 scan=6099	4.1e-07	4.1e-07	0	0	0	0	6.1e-08	6.2e-08	6.39	411.3	0	-6.59		4845.81	4845.84	Specific	17	20.2	>mN1ECD	1	3850	C1(Carbamidomethyl / 57.0215); C10(Carbamidomethyl / 57.0215); C12(Carbamidomethyl / 57.0215); C21(Carbamidomethyl / 57.0215); C28(Carbamidomethyl / 57.0215); C33(Carbamidomethyl / 57.0215); C38(Carbamidomethyl / 57.0215)	HCD	6.18	4844.8	4844.83	4	1212.21	1212.22
	543	K.C[+57.02146]LDGPNTYTC[+57.02146]VC[+57.02146]TEGYT[+203.07937]GTHC[+57.02146]EVDIDEC[+57.02146]DPDPC[+57.02146]HYGSC[+57.02146]K.D	T17(OGlycan / 203.0794)	K.CLDGPNTYTCVCTEGYTGTHCEVDIDECDPDPCHYGSCK.D	CLDGPNTYTCVCTEGYTGTHCEVDIDECDPDPCHYGSCK,KD,1@57.02146,10@57.02146,12@57.02146,17@203.07937,21@57.02146,28@57.02146,33@57.02146,38@57.02146	HexNAc(1)	21.2811	281	controllerType=0 controllerNumber=1 scan=6078	3e-05	3.1e-05	0	0	0	0	2.5e-06	2.6e-06	4.52	281	0	-8.81		4845.8	4845.84	Specific	17	15.6	>mN1ECD	1	3834	C1(Carbamidomethyl / 57.0215); C10(Carbamidomethyl / 57.0215); C12(Carbamidomethyl / 57.0215); C21(Carbamidomethyl / 57.0215); C28(Carbamidomethyl / 57.0215); C33(Carbamidomethyl / 57.0215); C38(Carbamidomethyl / 57.0215)	HCD	4.3	4844.79	4844.83	4	1212.2	1212.22
	582	K.DGVATFTC[+57.02146]LC[+57.02146]QPGYT[+672.22253]GHHC[+57.02146]ET[+426.13734]NINEC[+57.02146]HSQPC[+57.02146]R.H	T15(OGlycan / 672.2225); T21(OGlycan / 426.1373)	K.DGVATFTCLCQPGYTGHHCETNINECHSQPCR.H	DGVATFTCLCQPGYTGHHCETNINECHSQPCR,KH,8@57.02146,10@57.02146,15@672.22253,19@57.02146,21@426.13734,26@57.02146,31@57.02146	HexNAc(1)Hex(1)NeuGc(1); Hex(1)Pent(2)	19.4527	127.5	controllerType=0 controllerNumber=1 scan=5379	8e-05	8.1e-05	0	0	0	0	1e-05	1.1e-05	4.1	127.5	0	-8.3		4904.88	4904.92	Specific	15;21	13.3	>mN1ECD	1	3172	C8(Carbamidomethyl / 57.0215); C10(Carbamidomethyl / 57.0215); C19(Carbamidomethyl / 57.0215); C26(Carbamidomethyl / 57.0215); C31(Carbamidomethyl / 57.0215)	HCD	2.82	4903.87	4903.91	5	981.782	981.79
[truncated: 99 more rows]

## Sheet: KM061919-3(Fng tKO,HK1675)
#EGF	Pos.	Sequence	Mods_x000D_ (variable)	SequenceOriginalDebug	PeptideParseFriendly	Glycans	Scan_x000D_ Time	Score	Scan #	PEP_x000D_ 2D	PEP_x000D_ 1D	FDR_x000D_ 2D	FDR_x000D_ 1D	FDR uniq._x000D_ 2D	FDR uniq._x000D_ 1D	q-value_x000D_ 2D	q-value_x000D_ 1D	|Log Prob|	Delta_x000D_ Score	Delta Mod._x000D_ Score	ppm_x000D_ err.	Off-_x000D_ By-X	Obs._x000D_ MH	Calc._x000D_ MH	Cleavage	Glycans_x000D_ Pos.	Z-Score	Protein_x000D_ Name	Prot._x000D_ Id	QID	Mods_x000D_ (fixed)	Fragment_x000D_ Type	|LogProbOld|	Obs.M	Calc.M	z	Obs._x000D_ m/z	Calc._x000D_ m/z	AUC
[truncated: 157 more rows]
