# Supplementary material for: Fringe GlcNAc-transferases differentially extend O-fucose on endogenous NOTCH1 in mouse activated T cells
Source: J Biol Chem. 2022 May 25;298(7):102064. doi: 10.1016/j.jbc.2022.102064 (PMC9234238; doi:10.1016/j.jbc.2022.102064)
Supplement: Supplemental Table S4 [file mmc5.xlsx]

## Sheet: Title
Table S4: Chymotryptic peptides from endogenous N1 of Fng LMR and Fng tKO activated T cells
Each tab is a biological replicate.

## Sheet: KM050218-2 (Fng LMR, FVB134)
#EGF	Pos.	Sequence	Mods_x000D_ (variable)	SequenceOriginalDebug	PeptideParseFriendly	Glycans	Scan_x000D_ Time	Score	Scan #	PEP_x000D_ 2D	PEP_x000D_ 1D	FDR_x000D_ 2D	FDR_x000D_ 1D	FDR uniq._x000D_ 2D	FDR uniq._x000D_ 1D	q-value_x000D_ 2D	q-value_x000D_ 1D	|Log Prob|	Delta_x000D_ Score	Delta Mod._x000D_ Score	ppm_x000D_ err.	Off-_x000D_ By-X	Obs._x000D_ MH	Calc._x000D_ MH	Cleavage	Glycans_x000D_ Pos.	Z-Score	Protein_x000D_ Name	Prot._x000D_ Id	QID	Mods_x000D_ (fixed)	Fragment_x000D_ Type	|LogProbOld|	Obs.M	Calc.M	z	Calc._x000D_ m/z	Obs._x000D_ m/z	Area under the curve
	23	L.RC[+57.02146]SQPSGTC[+57.02146]L.N		L.RCSQPSGTCL.N	RCSQPSGTCL,LN,2@57.02146,9@57.02146		11.5854	658	controllerType=0 controllerNumber=1 scan=3261	3.4e-09	3.7e-09	0	0	0	0	6.4e-10	6.9e-10	8.47	504.7	504.7	-3.14		1165.51	1165.51	Specific		15.3	>sp|Q01705|NOTC1_MOUSE Neurogenic locus notch homolog protein 1 OS=Mus musculus GN=Notch1 PE=1 SV=3	1	2266	C2(Carbamidomethyl / 57.0215); C9(Carbamidomethyl / 57.0215)	HCD	8.44	1164.5	1164.5	2	583.258	583.256
	23	L.RC[+57.02146]SQPSGTC[+57.02146]L.N		L.RCSQPSGTCL.N	RCSQPSGTCL,LN,2@57.02146,9@57.02146		11.6954	651.4	controllerType=0 controllerNumber=1 scan=3316	1.5e-09	1.6e-09	0	0	0	0	3.2e-10	3.5e-10	8.83	485.8	485.8	-2.93		1165.51	1165.51	Specific		14.1	>sp|Q01705|NOTC1_MOUSE Neurogenic locus notch homolog protein 1 OS=Mus musculus GN=Notch1 PE=1 SV=3	1	2336	C2(Carbamidomethyl / 57.0215); C9(Carbamidomethyl / 57.0215)	HCD	8.8	1164.5	1164.5	2	583.258	583.256
	23	L.RC[+57.02146]SQPSGTC[+57.02146]L.N		L.RCSQPSGTCL.N	RCSQPSGTCL,LN,2@57.02146,9@57.02146		11.479	626.3	controllerType=0 controllerNumber=1 scan=3210	3.4e-08	3.7e-08	0	0	0	0	2.9e-09	3.1e-09	7.47	497.6	497.6	-3.67		1165.5	1165.51	Specific		12.7	>sp|Q01705|NOTC1_MOUSE Neurogenic locus notch homolog protein 1 OS=Mus musculus GN=Notch1 PE=1 SV=3	1	2199	C2(Carbamidomethyl / 57.0215); C9(Carbamidomethyl / 57.0215)	HCD	7.44	1164.5	1164.5	2	583.258	583.256
	23	L.RC[+57.02146]SQPSGTC[+57.02146]L.N		L.RCSQPSGTCL.N	RCSQPSGTCL,LN,2@57.02146,9@57.02146		11.8245	567	controllerType=0 controllerNumber=1 scan=3380	2.1e-06	2.2e-06	0	0	0	0	2.8e-07	3e-07	5.68	472	472	-3.25		1165.51	1165.51	Specific		10.8	>sp|Q01705|NOTC1_MOUSE Neurogenic locus notch homolog protein 1 OS=Mus musculus GN=Notch1 PE=1 SV=3	1	2418	C2(Carbamidomethyl / 57.0215); C9(Carbamidomethyl / 57.0215)	HCD	5.65	1164.5	1164.5	2	583.258	583.256
EGF2	53	F.VGQRC[+57.02146]QDSNPC[+57.02146]LS[+426.13734]T[+146.05791]PC[+57.02146]KNAGTC[+57.02146]HVVDHGGTVDY.A	S13(OGlycan / 426.1373); T14(OGlycan / 146.0579)	F.VGQRCQDSNPCLSTPCKNAGTCHVVDHGGTVDY.A	VGQRCQDSNPCLSTPCKNAGTCHVVDHGGTVDY,FA,5@57.02146,11@57.02146,13@426.13734,14@146.05791,16@57.02146,22@57.02146	Hex(1)Pent(2); Fuc(1)	14.706	799.1	controllerType=0 controllerNumber=1 scan=4836	8.8e-12	9.5e-12	0	0	0	0	1.8e-12	1.9e-12	11.06	799.1	1.2	-2.48		4261.78	4261.79	Specific	13;14	16.8	>sp|Q01705|NOTC1_MOUSE Neurogenic locus notch homolog protein 1 OS=Mus musculus GN=Notch1 PE=1 SV=3	1	4349	C5(Carbamidomethyl / 57.0215); C11(Carbamidomethyl / 57.0215); C16(Carbamidomethyl / 57.0215); C22(Carbamidomethyl / 57.0215)	HCD	9.11	4260.77	4260.78	5	853.164	853.162	20538819
EGF2	53	F.VGQRC[+57.02146]QDSNPC[+57.02146]LS[+426.13734]T[+146.05791]PC[+57.02146]KNAGTC[+57.02146]HVVDHGGTVDY.A	S13(OGlycan / 426.1373); T14(OGlycan / 146.0579)	F.VGQRCQDSNPCLSTPCKNAGTCHVVDHGGTVDY.A	VGQRCQDSNPCLSTPCKNAGTCHVVDHGGTVDY,FA,5@57.02146,11@57.02146,13@426.13734,14@146.05791,16@57.02146,22@57.02146	Hex(1)Pent(2); Fuc(1)	14.8412	578.7	controllerType=0 controllerNumber=1 scan=4907	8.8e-08	9.5e-08	0	0	0	0	1.2e-08	1.3e-08	7.06	578.7	1.2	-2.27		4261.78	4261.79	Specific	13;14	17	>sp|Q01705|NOTC1_MOUSE Neurogenic locus notch homolog protein 1 OS=Mus musculus GN=Notch1 PE=1 SV=3	1	4443	C5(Carbamidomethyl / 57.0215); C11(Carbamidomethyl / 57.0215); C16(Carbamidomethyl / 57.0215); C22(Carbamidomethyl / 57.0215)	HCD	5.11	4260.77	4260.78	5	853.164	853.162
	86	Y.AC[+57.02146]SC[+57.02146]PLGF.S		Y.ACSCPLGF.S	ACSCPLGF,YS,2@57.02146,4@57.02146		20.1607	445	controllerType=0 controllerNumber=1 scan=7577	1.3e-05	1.4e-05	0	0	0	0	2e-06	2.2e-06	4.88	445	445	-2.45		911.373	911.375	Specific		9.8	>sp|Q01705|NOTC1_MOUSE Neurogenic locus notch homolog protein 1 OS=Mus musculus GN=Notch1 PE=1 SV=3	1	7940	C2(Carbamidomethyl / 57.0215); C4(Carbamidomethyl / 57.0215)	HCD	4.85	910.365	910.368	2	456.191	456.19
	98	L.C[+57.02146]LTPLDNAC[+57.02146]L.A		L.CLTPLDNACL.A	CLTPLDNACL,LA,1@57.02146,9@57.02146		21.9019	476.4	controllerType=0 controllerNumber=1 scan=8363	1.3e-05	1.4e-05	0	0	0	0	1.9e-06	2e-06	4.89	379.5	379.5	-2.27		1176.54	1176.54	Specific		12	>sp|Q01705|NOTC1_MOUSE Neurogenic locus notch homolog protein 1 OS=Mus musculus GN=Notch1 PE=1 SV=3	1	8950	C1(Carbamidomethyl / 57.0215); C9(Carbamidomethyl / 57.0215)	HCD	4.86	1175.53	1175.53	2	588.773	588.772
	98	L.C[+57.02146]LTPLDNAC[+57.02146]L.A		L.CLTPLDNACL.A	CLTPLDNACL,LA,1@57.02146,9@57.02146		21.9988	207.6	controllerType=0 controllerNumber=1 scan=8407	0.11	0.12	0	0	0	0	0.0058	0.0063	0.95	207.6	207.6	-3.31		1176.53	1176.54	Specific		9.2	>sp|Q01705|NOTC1_MOUSE Neurogenic locus notch homolog protein 1 OS=Mus musculus GN=Notch1 PE=1 SV=3	1	9009	C1(Carbamidomethyl / 57.0215); C9(Carbamidomethyl / 57.0215)	HCD	0.92	1175.53	1175.53	2	588.773	588.771
EGF3	108	L.ANPC[+57.02146]RNGGT[+146.05791]C[+57.02146]DLL.T	T9(OGlycan / 146.0579)	L.ANPCRNGGTCDLL.T	ANPCRNGGTCDLL,LT,4@57.02146,9@146.05791,10@57.02146	Fuc(1)	15.551	469.7	controllerType=0 controllerNumber=1 scan=5269	3.4e-07	3.7e-07	0	0	0	0	4.2e-08	4.5e-08	6.47	383	383	-3.54		1593.69	1593.7	Specific	9	13.8	>sp|Q01705|NOTC1_MOUSE Neurogenic locus notch homolog protein 1 OS=Mus musculus GN=Notch1 PE=1 SV=3	1	4930	C4(Carbamidomethyl / 57.0215); C10(Carbamidomethyl / 57.0215)	HCD	5.32	1592.69	1592.69	2	797.353	797.351	18331034
EGF3	108	L.ANPC[+57.02146]RNGGT[+146.05791]C[+57.02146]DLL.T	T9(OGlycan / 146.0579)	L.ANPCRNGGTCDLL.T	ANPCRNGGTCDLL,LT,4@57.02146,9@146.05791,10@57.02146	Fuc(1)	15.6706	426.9	controllerType=0 controllerNumber=1 scan=5330	3.8e-07	4.1e-07	0	0	0	0	5.6e-08	6.1e-08	6.42	369	369	-3.62		1593.69	1593.7	Specific	9	12.1	>sp|Q01705|NOTC1_MOUSE Neurogenic locus notch homolog protein 1 OS=Mus musculus GN=Notch1 PE=1 SV=3	1	5012	C4(Carbamidomethyl / 57.0215); C10(Carbamidomethyl / 57.0215)	HCD	5.27	1592.69	1592.69	2	797.353	797.351
	126	Y.KC[+57.02146]RC[+57.02146]PPGW.S		Y.KCRCPPGW.S	KCRCPPGW,YS,2@57.02146,4@57.02146		11.2882	522	controllerType=0 controllerNumber=1 scan=3119	7.5e-06	8.2e-06	0	0	0	0	1.1e-06	1.2e-06	5.12	465.8	465.8	-2.87		1060.48	1060.48	Specific		7.3	>sp|Q01705|NOTC1_MOUSE Neurogenic locus notch homolog protein 1 OS=Mus musculus GN=Notch1 PE=1 SV=3	1	2081	C2(Carbamidomethyl / 57.0215); C4(Carbamidomethyl / 57.0215)	HCD	5.09	1059.47	1059.47	2	530.744	530.743
	126	Y.KC[+57.02146]RC[+57.02146]PPGW.S		Y.KCRCPPGW.S	KCRCPPGW,YS,2@57.02146,4@57.02146		11.4086	495.9	controllerType=0 controllerNumber=1 scan=3176	1.5e-05	1.6e-05	0	0	0	0	2.4e-06	2.6e-06	4.83	482.6	482.6	-2.53		1060.48	1060.48	Specific		7.1	>sp|Q01705|NOTC1_MOUSE Neurogenic locus notch homolog protein 1 OS=Mus musculus GN=Notch1 PE=1 SV=3	1	2154	C2(Carbamidomethyl / 57.0215); C4(Carbamidomethyl / 57.0215)	HCD	4.8	1059.47	1059.47	2	530.744	530.743
	126	Y.KC[+57.02146]RC[+57.02146]PPGW.S		Y.KCRCPPGW.S	KCRCPPGW,YS,2@57.02146,4@57.02146		11.178	484.2	controllerType=0 controllerNumber=1 scan=3066	1.9e-05	2e-05	0	0	0	0	3.3e-06	3.5e-06	4.72	439.6	439.6	-2.99		1060.48	1060.48	Specific		7.4	>sp|Q01705|NOTC1_MOUSE Neurogenic locus notch homolog protein 1 OS=Mus musculus GN=Notch1 PE=1 SV=3	1	2006	C2(Carbamidomethyl / 57.0215); C4(Carbamidomethyl / 57.0215)	HCD	4.69	1059.47	1059.47	2	530.744	530.743
	126	Y.KC[+57.02146]RC[+57.02146]PPGW.S		Y.KCRCPPGW.S	KCRCPPGW,YS,2@57.02146,4@57.02146		11.5311	439.9	controllerType=0 controllerNumber=1 scan=3236	7e-05	7.5e-05	0	0	0	0	8e-06	8.6e-06	4.16	439.9	439.9	-3.68		1060.48	1060.48	Specific		6.7	>sp|Q01705|NOTC1_MOUSE Neurogenic locus notch homolog protein 1 OS=Mus musculus GN=Notch1 PE=1 SV=3	1	2233	C2(Carbamidomethyl / 57.0215); C4(Carbamidomethyl / 57.0215)	HCD	4.12	1059.47	1059.47	2	530.744	530.742
	126	Y.KC[+57.02146]RC[+57.02146]PPGW.S		Y.KCRCPPGW.S	KCRCPPGW,YS,2@57.02146,4@57.02146		11.1156	294.1	controllerType=0 controllerNumber=1 scan=3036	0.01	0.011	0	0	0	0	0.00045	0.00049	1.99	294.1	294.1	-3.68		1060.48	1060.48	Specific		6	>sp|Q01705|NOTC1_MOUSE Neurogenic locus notch homolog protein 1 OS=Mus musculus GN=Notch1 PE=1 SV=3	1	1967	C2(Carbamidomethyl / 57.0215); C4(Carbamidomethyl / 57.0215)	HCD	1.96	1059.47	1059.47	2	530.744	530.742
	126	Y.KC[+57.02146]RC[+57.02146]PPGW.S		Y.KCRCPPGW.S	KCRCPPGW,YS,2@57.02146,4@57.02146		11.8673	292.8	controllerType=0 controllerNumber=1 scan=3400	0.0018	0.0019	0	0	0	0	8.8e-05	9.5e-05	2.75	292.8	292.8	-3.68		1060.48	1060.48	Specific		8.1	>sp|Q01705|NOTC1_MOUSE Neurogenic locus notch homolog protein 1 OS=Mus musculus GN=Notch1 PE=1 SV=3	1	2443	C2(Carbamidomethyl / 57.0215); C4(Carbamidomethyl / 57.0215)	HCD	2.72	1059.47	1059.47	2	530.744	530.742
	203	Y.RC[+57.02146]AC[+57.02146]RATHTGPHC[+57.02146]ELPY.V		Y.RCACRATHTGPHCELPY.V	RCACRATHTGPHCELPY,YV,2@57.02146,4@57.02146,13@57.02146		11.4712	96.4	controllerType=0 controllerNumber=1 scan=3206	0.1	0.11	0	0	0	0	0.0035	0.0038	1	96.4	96.4	-3.1		2085.91	2085.92	Specific		7.4	>sp|Q01705|NOTC1_MOUSE Neurogenic locus notch homolog protein 1 OS=Mus musculus GN=Notch1 PE=1 SV=3	1	2193	C2(Carbamidomethyl / 57.0215); C4(Carbamidomethyl / 57.0215); C13(Carbamidomethyl / 57.0215)	HCD	0.96	2084.9	2084.91	4	522.235	522.233
	203	Y.RC[+57.02146]AC[+57.02146]RATHTGPHC[+57.02146]ELPY.V		Y.RCACRATHTGPHCELPY.V	RCACRATHTGPHCELPY,YV,2@57.02146,4@57.02146,13@57.02146		11.3474	81.2	controllerType=0 controllerNumber=1 scan=3147	0.12	0.13	0	0.0069	0	0	0.0088	0.01	0.93	81.2	81.2	-3.8		2085.91	2085.92	Specific		5.8	>sp|Q01705|NOTC1_MOUSE Neurogenic locus notch homolog protein 1 OS=Mus musculus GN=Notch1 PE=1 SV=3	1	2115	C2(Carbamidomethyl / 57.0215); C4(Carbamidomethyl / 57.0215); C13(Carbamidomethyl / 57.0215)	HCD	0.89	2084.9	2084.91	4	522.235	522.233
	280	Y.NC[+57.02146]RC[+57.02146]PPEWTGQY.C		Y.NCRCPPEWTGQY.C	NCRCPPEWTGQY,YC,2@57.02146,4@57.02146		16.7225	639.5	controllerType=0 controllerNumber=1 scan=5869	1.3e-09	1.4e-09	0	0	0	0	2.2e-10	2.4e-10	8.9	411.9	411.9	-2.33		1567.64	1567.64	Specific		15.1	>sp|Q01705|NOTC1_MOUSE Neurogenic locus notch homolog protein 1 OS=Mus musculus GN=Notch1 PE=1 SV=3	1	5742	C2(Carbamidomethyl / 57.0215); C4(Carbamidomethyl / 57.0215)	HCD	8.87	1566.63	1566.63	2	784.324	784.323
	280	Y.NC[+57.02146]RC[+57.02146]PPEWTGQY.C		Y.NCRCPPEWTGQY.C	NCRCPPEWTGQY,YC,2@57.02146,4@57.02146		16.8534	623.5	controllerType=0 controllerNumber=1 scan=5935	1.3e-09	1.4e-09	0	0	0	0	2.7e-10	2.9e-10	8.9	406.5	406.5	-2.1		1567.64	1567.64	Specific		13.5	>sp|Q01705|NOTC1_MOUSE Neurogenic locus notch homolog protein 1 OS=Mus musculus GN=Notch1 PE=1 SV=3	1	5834	C2(Carbamidomethyl / 57.0215); C4(Carbamidomethyl / 57.0215)	HCD	8.87	1566.63	1566.63	2	784.324	784.323
	280	Y.NC[+57.02146]RC[+57.02146]PPEWTGQY.C		Y.NCRCPPEWTGQY.C	NCRCPPEWTGQY,YC,2@57.02146,4@57.02146		17.139	269.4	controllerType=0 controllerNumber=1 scan=6082	0.0025	0.0027	0	0	0	0	0.00015	0.00016	2.6	212.5	212.5	-0.69		1567.64	1567.64	Specific		9	>sp|Q01705|NOTC1_MOUSE Neurogenic locus notch homolog protein 1 OS=Mus musculus GN=Notch1 PE=1 SV=3	1	6023	C2(Carbamidomethyl / 57.0215); C4(Carbamidomethyl / 57.0215)	HCD	2.57	1566.63	1566.63	2	784.324	784.324
	280	Y.NC[+57.02146]RC[+57.02146]PPEWTGQY.C		Y.NCRCPPEWTGQY.C	NCRCPPEWTGQY,YC,2@57.02146,4@57.02146		17.2643	218.3	controllerType=0 controllerNumber=1 scan=6144	0.0022	0.0024	0	0	0	0	0.00011	0.00011	2.66	215.4	215.4	-1.94		1567.64	1567.64	Specific		8.2	>sp|Q01705|NOTC1_MOUSE Neurogenic locus notch homolog protein 1 OS=Mus musculus GN=Notch1 PE=1 SV=3	1	6109	C2(Carbamidomethyl / 57.0215); C4(Carbamidomethyl / 57.0215)	HCD	2.63	1566.63	1566.63	2	784.324	784.323
	288	W.T[+1515.53460]GQY.C	T1(OGlycan / 1515.5346)	W.TGQY.C	TGQY,WC,1@1515.53460	HexNAc(3)Hex(2)NeuAc(2)	8.9741	13.5	controllerType=0 controllerNumber=1 scan=2084	0.13	0.14	0.0064	0.045	0.012	0.074	0.019	0.045	0.9	6.8	6.8	4.79		1983.75	1983.74	Specific	1	8.9	>sp|Q01705|NOTC1_MOUSE Neurogenic locus notch homolog protein 1 OS=Mus musculus GN=Notch1 PE=1 SV=3	1	770		HCD	0.05	1982.75	1982.74	3	661.919	661.923
EGF9	346	F.QGATC[+57.02146]HDRVAS[+146.05791]FY.C	S11(OGlycan / 146.0579)	F.QGATCHDRVASFY.C	QGATCHDRVASFY,FC,5@57.02146,11@146.05791	Fuc(1)	14.2243	632.3	controllerType=0 controllerNumber=1 scan=4582	1.2e-09	1.3e-09	0	0	0	0	1.8e-10	1.9e-10	8.93	632.3	10.6	-1.55		1657.72	1657.73	Specific	11	15.6	>sp|Q01705|NOTC1_MOUSE Neurogenic locus notch homolog protein 1 OS=Mus musculus GN=Notch1 PE=1 SV=3	1	4012	C5(Carbamidomethyl / 57.0215)	HCD	7.79	1656.72	1656.72	2	829.367	829.366	6050390
EGF9	346	F.QGATC[+57.02146]HDRVAS[+146.05791]FY.C	S11(OGlycan / 146.0579)	F.QGATCHDRVASFY.C	QGATCHDRVASFY,FC,5@57.02146,11@146.05791	Fuc(1)	14.2031	549.9	controllerType=0 controllerNumber=1 scan=4572	4.5e-07	4.9e-07	0	0	0	0	6.4e-08	6.9e-08	6.35	545.2	3	-2.92		1657.72	1657.73	Specific	11	10.9	>sp|Q01705|NOTC1_MOUSE Neurogenic locus notch homolog protein 1 OS=Mus musculus GN=Notch1 PE=1 SV=3	1	3998	C5(Carbamidomethyl / 57.0215)	HCD	6.97	1656.72	1656.72	3	553.247	553.246	85172527
EGF9	346	F.QGATC[+57.02146]HDRVAS[+146.05791]FY.C	S11(OGlycan / 146.0579)	F.QGATCHDRVASFY.C	QGATCHDRVASFY,FC,5@57.02146,11@146.05791	Fuc(1)	14.3332	494.9	controllerType=0 controllerNumber=1 scan=4636	4.9e-07	5.3e-07	0	0	0	0	7.3e-08	7.9e-08	6.31	494.9	6.9	-2.15		1657.72	1657.73	Specific	11	10.9	>sp|Q01705|NOTC1_MOUSE Neurogenic locus notch homolog protein 1 OS=Mus musculus GN=Notch1 PE=1 SV=3	1	4081	C5(Carbamidomethyl / 57.0215)	HCD	5.2	1656.72	1656.72	3	553.247	553.246
EGF9	346	F.QGATC[+57.02146]HDRVAS[+146.05791]F.Y	S11(OGlycan / 146.0579)	F.QGATCHDRVASF.Y	QGATCHDRVASF,FY,5@57.02146,11@146.05791	Fuc(1)	12.1224	625.2	controllerType=0 controllerNumber=1 scan=3525	1.7e-09	1.8e-09	0	0	0	0	3.7e-10	4e-10	8.77	557.1	7.6	-2.79		1494.66	1494.66	Specific	11	14.2	>sp|Q01705|NOTC1_MOUSE Neurogenic locus notch homolog protein 1 OS=Mus musculus GN=Notch1 PE=1 SV=3	1	2606	C5(Carbamidomethyl / 57.0215)	HCD	8.63	1493.65	1493.66	3	498.893	498.892
EGF9	346	F.QGATC[+57.02146]HDRVAS[+146.05791]F.Y	S11(OGlycan / 146.0579)	F.QGATCHDRVASF.Y	QGATCHDRVASF,FY,5@57.02146,11@146.05791	Fuc(1)	12.0252	595	controllerType=0 controllerNumber=1 scan=3477	3.6e-08	3.9e-08	0	0	0	0	3.8e-09	4.1e-09	7.44	595	5.6	-3.29		1494.66	1494.66	Specific	11	13.5	>sp|Q01705|NOTC1_MOUSE Neurogenic locus notch homolog protein 1 OS=Mus musculus GN=Notch1 PE=1 SV=3	1	2539	C5(Carbamidomethyl / 57.0215)	HCD	7.3	1493.65	1493.66	2	747.836	747.833	12285325
EGF9	346	F.QGATC[+57.02146]HDRVAS[+146.05791]F.Y	S11(OGlycan / 146.0579)	F.QGATCHDRVASF.Y	QGATCHDRVASF,FY,5@57.02146,11@146.05791	Fuc(1)	11.9953	559.2	controllerType=0 controllerNumber=1 scan=3462	9.9e-08	1.1e-07	0	0	0	0	1.4e-08	1.5e-08	7	482.1	4.5	-2.6		1494.66	1494.66	Specific	11	14.9	>sp|Q01705|NOTC1_MOUSE Neurogenic locus notch homolog protein 1 OS=Mus musculus GN=Notch1 PE=1 SV=3	1	2521	C5(Carbamidomethyl / 57.0215)	HCD	6.63	1493.65	1493.66	3	498.893	498.892	134585363
EGF9	346	F.QGATC[+57.02146]HDRVAS[+146.05791]F.Y	S11(OGlycan / 146.0579)	F.QGATCHDRVASF.Y	QGATCHDRVASF,FY,5@57.02146,11@146.05791	Fuc(1)	12.1588	460.5	controllerType=0 controllerNumber=1 scan=3544	2.9e-06	3.1e-06	0	0	0	0	3.5e-07	3.8e-07	5.54	460.5	1.2	-4.02		1494.66	1494.66	Specific	11	9.8	>sp|Q01705|NOTC1_MOUSE Neurogenic locus notch homolog protein 1 OS=Mus musculus GN=Notch1 PE=1 SV=3	1	2631	C5(Carbamidomethyl / 57.0215)	HCD	4.65	1493.65	1493.66	2	747.836	747.833
EGF9	346	F.QGATC[+57.02146]HDRVAS[+146.05791]F.Y	S11(OGlycan / 146.0579)	F.QGATCHDRVASF.Y	QGATCHDRVASF,FY,5@57.02146,11@146.05791	Fuc(1)	12.2356	224.3	controllerType=0 controllerNumber=1 scan=3583	0.042	0.045	0	0	0	0	0.0012	0.0013	1.38	202.8	4	-4.07		1494.66	1494.66	Specific	11	6.8	>sp|Q01705|NOTC1_MOUSE Neurogenic locus notch homolog protein 1 OS=Mus musculus GN=Notch1 PE=1 SV=3	1	2682	C5(Carbamidomethyl / 57.0215)	HCD	1.09	1493.65	1493.66	3	498.893	498.891
	358	F.YC[+57.02146]EC[+57.02146]PHGRTGLL.C		F.YCECPHGRTGLL.C	YCECPHGRTGLL,FC,2@57.02146,4@57.02146		13.8943	761.5	controllerType=0 controllerNumber=1 scan=4413	1.6e-11	1.8e-11	0	0	0	0	3.6e-12	3.9e-12	10.79	761.5	761.5	-3.43		1462.65	1462.66	Specific		11	>sp|Q01705|NOTC1_MOUSE Neurogenic locus notch homolog protein 1 OS=Mus musculus GN=Notch1 PE=1 SV=3	1	3783	C2(Carbamidomethyl / 57.0215); C4(Carbamidomethyl / 57.0215)	HCD	10.75	1461.64	1461.65	2	731.832	731.829
	358	F.YC[+57.02146]EC[+57.02146]PHGRTGLL.C		F.YCECPHGRTGLL.C	YCECPHGRTGLL,FC,2@57.02146,4@57.02146		14.0127	697.7	controllerType=0 controllerNumber=1 scan=4472	1.2e-10	1.3e-10	0	0	0	0	2.8e-11	3e-11	9.93	697.7	697.7	-2.01		1462.65	1462.66	Specific		12	>sp|Q01705|NOTC1_MOUSE Neurogenic locus notch homolog protein 1 OS=Mus musculus GN=Notch1 PE=1 SV=3	1	3853	C2(Carbamidomethyl / 57.0215); C4(Carbamidomethyl / 57.0215)	HCD	10.9	1461.65	1461.65	2	731.832	731.83
	358	F.YC[+57.02146]EC[+57.02146]PHGRTGLL.C		F.YCECPHGRTGLL.C	YCECPHGRTGLL,FC,2@57.02146,4@57.02146		13.8591	530.1	controllerType=0 controllerNumber=1 scan=4396	5.1e-07	5.5e-07	0	0	0	0	8.1e-08	8.8e-08	6.3	530.1	530.1	-2.89		1462.65	1462.66	Specific		10.2	>sp|Q01705|NOTC1_MOUSE Neurogenic locus notch homolog protein 1 OS=Mus musculus GN=Notch1 PE=1 SV=3	1	3760	C2(Carbamidomethyl / 57.0215); C4(Carbamidomethyl / 57.0215)	HCD	7.03	1461.64	1461.65	3	488.224	488.222
	358	F.YC[+57.02146]EC[+57.02146]PHGRTGLL.C		F.YCECPHGRTGLL.C	YCECPHGRTGLL,FC,2@57.02146,4@57.02146		13.9694	528.4	controllerType=0 controllerNumber=1 scan=4450	5.1e-07	5.5e-07	0	0	0	0	8.9e-08	9.7e-08	6.3	528.4	528.4	-2.39		1462.65	1462.66	Specific		10.2	>sp|Q01705|NOTC1_MOUSE Neurogenic locus notch homolog protein 1 OS=Mus musculus GN=Notch1 PE=1 SV=3	1	3826	C2(Carbamidomethyl / 57.0215); C4(Carbamidomethyl / 57.0215)	HCD	7.03	1461.65	1461.65	3	488.224	488.223
	358	F.YC[+57.02146]EC[+57.02146]PHGRTGL.L		F.YCECPHGRTGL.L	YCECPHGRTGL,FL,2@57.02146,4@57.02146		11.5706	727.5	controllerType=0 controllerNumber=1 scan=3255	1.4e-10	1.5e-10	0	0	0	0	4e-11	4.3e-11	9.86	531.3	531.3	-2.39		1349.57	1349.57	Specific		12.4	>sp|Q01705|NOTC1_MOUSE Neurogenic locus notch homolog protein 1 OS=Mus musculus GN=Notch1 PE=1 SV=3	1	2257	C2(Carbamidomethyl / 57.0215); C4(Carbamidomethyl / 57.0215)	HCD	10.83	1348.56	1348.57	2	675.29	675.288
	358	F.YC[+57.02146]EC[+57.02146]PHGRTGL.L		F.YCECPHGRTGL.L	YCECPHGRTGL,FL,2@57.02146,4@57.02146		11.5428	526.9	controllerType=0 controllerNumber=1 scan=3241	5.3e-06	5.7e-06	0	0	0	0	6.1e-07	6.6e-07	5.28	420.6	420.6	-2.56		1349.57	1349.57	Specific		11	>sp|Q01705|NOTC1_MOUSE Neurogenic locus notch homolog protein 1 OS=Mus musculus GN=Notch1 PE=1 SV=3	1	2240	C2(Carbamidomethyl / 57.0215); C4(Carbamidomethyl / 57.0215)	HCD	6.01	1348.56	1348.57	3	450.529	450.528
	358	F.YC[+57.02146]EC[+57.02146]PHGRTGL.L		F.YCECPHGRTGL.L	YCECPHGRTGL,FL,2@57.02146,4@57.02146		11.6513	494.1	controllerType=0 controllerNumber=1 scan=3294	1.3e-05	1.4e-05	0	0	0	0	2.2e-06	2.3e-06	4.87	433.7	433.7	-3.1		1349.57	1349.57	Specific		11.1	>sp|Q01705|NOTC1_MOUSE Neurogenic locus notch homolog protein 1 OS=Mus musculus GN=Notch1 PE=1 SV=3	1	2309	C2(Carbamidomethyl / 57.0215); C4(Carbamidomethyl / 57.0215)	HCD	4.88	1348.56	1348.57	3	450.529	450.528
	359	Y.C[+57.02146]EC[+57.02146]PHGRTGLL.C		Y.CECPHGRTGLL.C	CECPHGRTGLL,YC,1@57.02146,3@57.02146		12.4237	755.5	controllerType=0 controllerNumber=1 scan=3677	2.4e-11	2.6e-11	0	0	0	0	5.8e-12	6.3e-12	10.63	755.5	755.5	-3.69		1299.59	1299.59	Specific		11.2	>sp|Q01705|NOTC1_MOUSE Neurogenic locus notch homolog protein 1 OS=Mus musculus GN=Notch1 PE=1 SV=3	1	2811	C1(Carbamidomethyl / 57.0215); C3(Carbamidomethyl / 57.0215)	HCD	10.59	1298.58	1298.59	2	650.3	650.298
	359	Y.C[+57.02146]EC[+57.02146]PHGRTGLL.C		Y.CECPHGRTGLL.C	CECPHGRTGLL,YC,1@57.02146,3@57.02146		12.4958	633.6	controllerType=0 controllerNumber=1 scan=3713	1.7e-07	1.9e-07	0	0	0	0	3.1e-08	3.3e-08	6.76	633.6	633.6	-3.02		1299.59	1299.59	Specific		10	>sp|Q01705|NOTC1_MOUSE Neurogenic locus notch homolog protein 1 OS=Mus musculus GN=Notch1 PE=1 SV=3	1	2859	C1(Carbamidomethyl / 57.0215); C3(Carbamidomethyl / 57.0215)	HCD	7.73	1298.58	1298.59	3	433.869	433.868
	359	Y.C[+57.02146]EC[+57.02146]PHGRTGLL.C		Y.CECPHGRTGLL.C	CECPHGRTGLL,YC,1@57.02146,3@57.02146		12.3685	632.6	controllerType=0 controllerNumber=1 scan=3649	7.6e-08	8.2e-08	0	0	0	0	7.8e-09	8.4e-09	7.12	632.6	632.6	-2.59		1299.59	1299.59	Specific		9.8	>sp|Q01705|NOTC1_MOUSE Neurogenic locus notch homolog protein 1 OS=Mus musculus GN=Notch1 PE=1 SV=3	1	2774	C1(Carbamidomethyl / 57.0215); C3(Carbamidomethyl / 57.0215)	HCD	9.09	1298.58	1298.59	3	433.869	433.868
	359	Y.C[+57.02146]EC[+57.02146]PHGRTGLL.C		Y.CECPHGRTGLL.C	CECPHGRTGLL,YC,1@57.02146,3@57.02146		12.348	528.5	controllerType=0 controllerNumber=1 scan=3639	7.6e-06	8.2e-06	0	0	0	0	1.2e-06	1.3e-06	5.12	528.5	528.5	-2.1		1299.59	1299.59	Specific		8.8	>sp|Q01705|NOTC1_MOUSE Neurogenic locus notch homolog protein 1 OS=Mus musculus GN=Notch1 PE=1 SV=3	1	2760	C1(Carbamidomethyl / 57.0215); C3(Carbamidomethyl / 57.0215)	HCD	6.86	1298.58	1298.59	3	433.869	433.868
	405	Y.TGPAC[+57.02146]SQDVDEC[+57.02146]ALGANPC[+57.02146]EHAGKC[+57.02146]L.N		Y.TGPACSQDVDECALGANPCEHAGKCL.N	TGPACSQDVDECALGANPCEHAGKCL,YN,5@57.02146,12@57.02146,19@57.02146,25@57.02146		16.9482	1305.2	controllerType=0 controllerNumber=1 scan=5981	6e-22	6.5e-22	0	0	0	0	6e-22	6.5e-22	21.22	1305.2	1305.2	-3.06		2817.16	2817.17	Specific		20.7	>sp|Q01705|NOTC1_MOUSE Neurogenic locus notch homolog protein 1 OS=Mus musculus GN=Notch1 PE=1 SV=3	1	5894	C5(Carbamidomethyl / 57.0215); C12(Carbamidomethyl / 57.0215); C19(Carbamidomethyl / 57.0215); C25(Carbamidomethyl / 57.0215)	HCD	21.18	2816.15	2816.16	3	939.728	939.725
	405	Y.TGPAC[+57.02146]SQDVDEC[+57.02146]ALGANPC[+57.02146]EHAGKC[+57.02146]L.N		Y.TGPACSQDVDECALGANPCEHAGKCL.N	TGPACSQDVDECALGANPCEHAGKCL,YN,5@57.02146,12@57.02146,19@57.02146,25@57.02146		17.0696	1163.7	controllerType=0 controllerNumber=1 scan=6046	2.6e-19	2.8e-19	0	0	0	0	1.3e-19	1.4e-19	18.58	1163.7	1163.7	-2.47		2817.16	2817.17	Specific		22.2	>sp|Q01705|NOTC1_MOUSE Neurogenic locus notch homolog protein 1 OS=Mus musculus GN=Notch1 PE=1 SV=3	1	5975	C5(Carbamidomethyl / 57.0215); C12(Carbamidomethyl / 57.0215); C19(Carbamidomethyl / 57.0215); C25(Carbamidomethyl / 57.0215)	HCD	18.55	2816.16	2816.16	3	939.728	939.726
	431	L.NTLGS[+162.05282]FEC[+57.02146]QC[+57.02146]L.Q	S5(OGlycan / 162.0528)	L.NTLGSFECQCL.Q	NTLGSFECQCL,LQ,5@162.05282,8@57.02146,10@57.02146	Hex(1)	20.3247	531.9	controllerType=0 controllerNumber=1 scan=7652	0.00011	0.00012	0	0	0	0	1.2e-05	1.3e-05	3.96	318.6	51.2	-2.33		1490.61	1490.61	Specific	5	12.1	>sp|Q01705|NOTC1_MOUSE Neurogenic locus notch homolog protein 1 OS=Mus musculus GN=Notch1 PE=1 SV=3	1	8034	C8(Carbamidomethyl / 57.0215); C10(Carbamidomethyl / 57.0215)	HCD	2.81	1489.6	1489.61	2	745.811	745.809
EGF12	445	Y.TGPRC[+57.02146]EIDVNEC[+57.02146]IS[+146.05791]NPC[+57.02146]QNDAT[+426.13734]C[+57.02146]LDQIGEF.Q	S14(OGlycan / 146.0579); T22(OGlycan / 426.1373)	Y.TGPRCEIDVNECISNPCQNDATCLDQIGEF.Q	TGPRCEIDVNECISNPCQNDATCLDQIGEF,YQ,5@57.02146,12@57.02146,14@146.05791,17@57.02146,22@426.13734,23@57.02146	Fuc(1); Hex(1)Pent(2)	22.6134	809	controllerType=0 controllerNumber=1 scan=8688	9.4e-11	1e-10	0	0	0	0	2.2e-11	2.3e-11	10.03	809	10	-1.15		4084.67	4084.68	Specific	14;22	15.9	>sp|Q01705|NOTC1_MOUSE Neurogenic locus notch homolog protein 1 OS=Mus musculus GN=Notch1 PE=1 SV=3	1	9359	C5(Carbamidomethyl / 57.0215); C12(Carbamidomethyl / 57.0215); C17(Carbamidomethyl / 57.0215); C23(Carbamidomethyl / 57.0215)	HCD	8.08	4083.67	4083.67	3	1362.23	1362.23	3169067
Control	475	F.QC[+57.02146]IC[+57.02146]MPGYEGVY.C		F.QCICMPGYEGVY.C	QCICMPGYEGVY,FC,2@57.02146,4@57.02146		22.133	566.1	controllerType=0 controllerNumber=1 scan=8469	1.5e-07	1.6e-07	0	0	0	0	1.8e-08	1.9e-08	6.84	511	511	-2.95		1476.59	1476.6	Specific		12.9	>sp|Q01705|NOTC1_MOUSE Neurogenic locus notch homolog protein 1 OS=Mus musculus GN=Notch1 PE=1 SV=3	1	9079	C2(Carbamidomethyl / 57.0215); C4(Carbamidomethyl / 57.0215)	HCD	6.8	1475.58	1475.59	2	738.801	738.799
Control	475	F.QC[+57.02146]IC[+57.02146]MPGYEGVY.C		F.QCICMPGYEGVY.C	QCICMPGYEGVY,FC,2@57.02146,4@57.02146		22.2457	449.6	controllerType=0 controllerNumber=1 scan=8520	5.3e-05	5.7e-05	0	0	0	0	5.7e-06	6.1e-06	4.28	367	367	-1.79		1476.59	1476.6	Specific		10.9	>sp|Q01705|NOTC1_MOUSE Neurogenic locus notch homolog protein 1 OS=Mus musculus GN=Notch1 PE=1 SV=3	1	9141	C2(Carbamidomethyl / 57.0215); C4(Carbamidomethyl / 57.0215)	HCD	4.25	1475.59	1475.59	2	738.801	738.8
	578	Y.GSC[+57.02146]KD[+15.99492]GVATF.T	D5(b-oxidation / 15.9949)	Y.GSCKDGVATF.T	GSCKDGVATF,YT,3@57.02146,5@15.99492		13.9804	484	controllerType=0 controllerNumber=1 scan=4457	1.1e-05	1.2e-05	0	0	0	0	1.7e-06	1.9e-06	4.95	371.8	371.8	-2.67		1057.46	1057.46	Specific		9.6	>sp|Q01705|NOTC1_MOUSE Neurogenic locus notch homolog protein 1 OS=Mus musculus GN=Notch1 PE=1 SV=3	1	3835	C3(Carbamidomethyl / 57.0215)	HCD	4.62	1056.45	1056.45	2	529.235	529.233
	578	Y.GSC[+57.02146]KDGVATF.T		Y.GSCKDGVATF.T	GSCKDGVATF,YT,3@57.02146		13.5614	592.3	controllerType=0 controllerNumber=1 scan=4246	1.5e-07	1.6e-07	0	0	0	0	2.1e-08	2.2e-08	6.83	592.3	592.3	-2.32		1041.46	1041.47	Specific		11.7	>sp|Q01705|NOTC1_MOUSE Neurogenic locus notch homolog protein 1 OS=Mus musculus GN=Notch1 PE=1 SV=3	1	3567	C3(Carbamidomethyl / 57.0215)	HCD	6.8	1040.46	1040.46	2	521.237	521.236
	738	Y.KC[+57.02146]DC[+57.02146]APGW.S		Y.KCDCAPGW.S	KCDCAPGW,YS,2@57.02146,4@57.02146		13.9487	420.4	controllerType=0 controllerNumber=1 scan=4440	9e-06	9.7e-06	0	0	0	0	1.3e-06	1.4e-06	5.05	420.4	420.4	-3.34		993.388	993.392	Specific		9.8	>sp|Q01705|NOTC1_MOUSE Neurogenic locus notch homolog protein 1 OS=Mus musculus GN=Notch1 PE=1 SV=3	1	3813	C2(Carbamidomethyl / 57.0215); C4(Carbamidomethyl / 57.0215)	HCD	5.01	992.381	992.384	2	497.2	497.198
	738	Y.KC[+57.02146]DC[+57.02146]APGW.S		Y.KCDCAPGW.S	KCDCAPGW,YS,2@57.02146,4@57.02146		14.0609	241.8	controllerType=0 controllerNumber=1 scan=4497	0.0033	0.0036	0	0	0	0	0.00017	0.00019	2.48	241.8	241.8	-2.42		993.389	993.392	Specific		7.9	>sp|Q01705|NOTC1_MOUSE Neurogenic locus notch homolog protein 1 OS=Mus musculus GN=Notch1 PE=1 SV=3	1	3886	C2(Carbamidomethyl / 57.0215); C4(Carbamidomethyl / 57.0215)	HCD	2.45	992.382	992.384	2	497.2	497.198
	776	Y.VC[+57.02146]TC[+57.02146]REGF.S		Y.VCTCREGF.S	VCTCREGF,YS,2@57.02146,4@57.02146		12.6251	402.2	controllerType=0 controllerNumber=1 scan=3778	6.7e-06	7.2e-06	0	0	0	0	8.3e-07	9e-07	5.18	402.2	402.2	-2.64		1028.43	1028.43	Specific		9	>sp|Q01705|NOTC1_MOUSE Neurogenic locus notch homolog protein 1 OS=Mus musculus GN=Notch1 PE=1 SV=3	1	2947	C2(Carbamidomethyl / 57.0215); C4(Carbamidomethyl / 57.0215)	HCD	5.14	1027.42	1027.42	2	514.718	514.717
	776	Y.VC[+57.02146]TC[+57.02146]REGF.S		Y.VCTCREGF.S	VCTCREGF,YS,2@57.02146,4@57.02146		12.5157	313.3	controllerType=0 controllerNumber=1 scan=3725	0.012	0.013	0	0	0	0	0.00054	0.00059	1.9	313.3	313.3	-5.37		1028.42	1028.43	Specific		8.3	>sp|Q01705|NOTC1_MOUSE Neurogenic locus notch homolog protein 1 OS=Mus musculus GN=Notch1 PE=1 SV=3	1	2875	C2(Carbamidomethyl / 57.0215); C4(Carbamidomethyl / 57.0215)	HCD	1.87	1027.42	1027.42	2	514.718	514.715
	776	Y.VC[+57.02146]TC[+57.02146]REGF.S		Y.VCTCREGF.S	VCTCREGF,YS,2@57.02146,4@57.02146		12.7356	272.8	controllerType=0 controllerNumber=1 scan=3833	0.004	0.0043	0	0	0	0	0.00034	0.00037	2.4	272.8	272.8	-3.35		1028.43	1028.43	Specific		7.7	>sp|Q01705|NOTC1_MOUSE Neurogenic locus notch homolog protein 1 OS=Mus musculus GN=Notch1 PE=1 SV=3	1	3015	C2(Carbamidomethyl / 57.0215); C4(Carbamidomethyl / 57.0215)	HCD	2.36	1027.42	1027.42	2	514.718	514.716
	776	Y.VC[+57.02146]TC[+57.02146]REGF.S		Y.VCTCREGF.S	VCTCREGF,YS,2@57.02146,4@57.02146		12.7966	175	controllerType=0 controllerNumber=1 scan=3863	0.12	0.13	0	0.02	0	0	0.011	0.021	0.9	175	175	-4.9		1028.42	1028.43	Specific		6	>sp|Q01705|NOTC1_MOUSE Neurogenic locus notch homolog protein 1 OS=Mus musculus GN=Notch1 PE=1 SV=3	1	3050	C2(Carbamidomethyl / 57.0215); C4(Carbamidomethyl / 57.0215)	HCD	0.87	1027.42	1027.42	2	514.718	514.716
	814	Y.KC[+57.02146]N[+15.99492]C[+57.02146]PLPY.T	N3(b-oxidation / 15.9949)	Y.KCNCPLPY.T	KCNCPLPY,YT,2@57.02146,3@15.99492,4@57.02146		13.5961	145.8	controllerType=0 controllerNumber=1 scan=4264	0.12	0.13	0	0.014	0	0.027	0.01	0.014	0.91	145.8	145.8	4.05		1067.47	1067.46	Specific		5.4	>sp|Q01705|NOTC1_MOUSE Neurogenic locus notch homolog protein 1 OS=Mus musculus GN=Notch1 PE=1 SV=3	1	3587	C2(Carbamidomethyl / 57.0215); C4(Carbamidomethyl / 57.0215)	HCD	0.18	1066.46	1066.46	2	534.236	534.238
	814	Y.KC[+57.02146]NC[+57.02146]PLPY.T		Y.KCNCPLPY.T	KCNCPLPY,YT,2@57.02146,4@57.02146		14.7882	189.1	controllerType=0 controllerNumber=1 scan=4878	0.11	0.12	0	0	0	0	0.0065	0.0071	0.95	189.1	189.1	0.08		1051.47	1051.47	Specific		6.5	>sp|Q01705|NOTC1_MOUSE Neurogenic locus notch homolog protein 1 OS=Mus musculus GN=Notch1 PE=1 SV=3	1	4402	C2(Carbamidomethyl / 57.0215); C4(Carbamidomethyl / 57.0215)	HCD	0.92	1050.46	1050.46	2	526.239	526.239
	854	F.SC[+57.02146]VC[+57.02146]PTGW.Q		F.SCVCPTGW.Q	SCVCPTGW,FQ,2@57.02146,4@57.02146		18.6749	481.9	controllerType=0 controllerNumber=1 scan=6849	9.6e-06	1e-05	0	0	0	0	1.4e-06	1.5e-06	5.02	481.9	481.9	-2.65		966.378	966.381	Specific		10.2	>sp|Q01705|NOTC1_MOUSE Neurogenic locus notch homolog protein 1 OS=Mus musculus GN=Notch1 PE=1 SV=3	1	7027	C2(Carbamidomethyl / 57.0215); C4(Carbamidomethyl / 57.0215)	HCD	4.98	965.371	965.374	2	483.694	483.693
	892	Y.RC[+57.02146]LC[+57.02146]QAGY.T		Y.RCLCQAGY.T	RCLCQAGY,YT,2@57.02146,4@57.02146		12.3446	493.4	controllerType=0 controllerNumber=1 scan=3637	1.6e-05	1.8e-05	0	0	0	0	2.7e-06	3e-06	4.79	356.4	356.4	-2.29		1027.44	1027.44	Specific		9.7	>sp|Q01705|NOTC1_MOUSE Neurogenic locus notch homolog protein 1 OS=Mus musculus GN=Notch1 PE=1 SV=3	1	2757	C2(Carbamidomethyl / 57.0215); C4(Carbamidomethyl / 57.0215)	HCD	4.75	1026.44	1026.44	2	514.226	514.225
	892	Y.RC[+57.02146]LC[+57.02146]QAGY.T		Y.RCLCQAGY.T	RCLCQAGY,YT,2@57.02146,4@57.02146		12.4753	457.5	controllerType=0 controllerNumber=1 scan=3702	3e-05	3.2e-05	0	0	0	0	4.5e-06	4.8e-06	4.52	350.2	350.2	-2.17		1027.44	1027.44	Specific		9.7	>sp|Q01705|NOTC1_MOUSE Neurogenic locus notch homolog protein 1 OS=Mus musculus GN=Notch1 PE=1 SV=3	1	2843	C2(Carbamidomethyl / 57.0215); C4(Carbamidomethyl / 57.0215)	HCD	4.49	1026.44	1026.44	2	514.226	514.225
	892	Y.RC[+57.02146]LC[+57.02146]QAGY.T		Y.RCLCQAGY.T	RCLCQAGY,YT,2@57.02146,4@57.02146		12.5157	290.9	controllerType=0 controllerNumber=1 scan=3725	0.014	0.015	0	0	0	0	0.00065	0.0007	1.85	237.2	237.2	-0.5		1027.44	1027.44	Specific		7.6	>sp|Q01705|NOTC1_MOUSE Neurogenic locus notch homolog protein 1 OS=Mus musculus GN=Notch1 PE=1 SV=3	1	2874	C2(Carbamidomethyl / 57.0215); C4(Carbamidomethyl / 57.0215)	HCD	1.82	1026.44	1026.44	2	514.226	514.226
	892	Y.RC[+57.02146]LC[+57.02146]QAGY.T		Y.RCLCQAGY.T	RCLCQAGY,YT,2@57.02146,4@57.02146		12.3247	276	controllerType=0 controllerNumber=1 scan=3626	0.0025	0.0027	0	0	0	0	0.00013	0.00014	2.6	232.4	232.4	-2.64		1027.44	1027.44	Specific		7.6	>sp|Q01705|NOTC1_MOUSE Neurogenic locus notch homolog protein 1 OS=Mus musculus GN=Notch1 PE=1 SV=3	1	2740	C2(Carbamidomethyl / 57.0215); C4(Carbamidomethyl / 57.0215)	HCD	2.57	1026.43	1026.44	2	514.226	514.225
	968	Y.TC[+57.02146]TC[+57.02146]PVGF.N		Y.TCTCPVGF.N	TCTCPVGF,YN,2@57.02146,4@57.02146		18.2462	531.3	controllerType=0 controllerNumber=1 scan=6635	1.3e-06	1.4e-06	0	0	0	0	1.7e-07	1.9e-07	5.89	531.3	531.3	-2.64		941.383	941.385	Specific		11.5	>sp|Q01705|NOTC1_MOUSE Neurogenic locus notch homolog protein 1 OS=Mus musculus GN=Notch1 PE=1 SV=3	1	6762	C2(Carbamidomethyl / 57.0215); C4(Carbamidomethyl / 57.0215)	HCD	5.86	940.376	940.378	2	471.196	471.195
	976	F.NGIHC[+57.02146]ENNTPDC[+57.02146]TESSC[+57.02146]F.N		F.NGIHCENNTPDCTESSCF.N	NGIHCENNTPDCTESSCF,FN,5@57.02146,12@57.02146,17@57.02146		15.6542	746.3	controllerType=0 controllerNumber=1 scan=5323	4.4e-11	4.8e-11	0	0	0	0	1.4e-11	1.5e-11	10.36	644.9	644.9	-2.13		2141.79	2141.8	Specific		21.2	>sp|Q01705|NOTC1_MOUSE Neurogenic locus notch homolog protein 1 OS=Mus musculus GN=Notch1 PE=1 SV=3	1	5003	C5(Carbamidomethyl / 57.0215); C12(Carbamidomethyl / 57.0215); C17(Carbamidomethyl / 57.0215)	HCD	10.32	2140.78	2140.79	2	1071.4	1071.4
	976	F.NGIHC[+57.02146]ENNTPDC[+57.02146]TESSC[+57.02146]F.N		F.NGIHCENNTPDCTESSCF.N	NGIHCENNTPDCTESSCF,FN,5@57.02146,12@57.02146,17@57.02146		15.7737	733.4	controllerType=0 controllerNumber=1 scan=5385	4.4e-11	4.8e-11	0	0	0	0	1.6e-11	1.7e-11	10.36	668.8	668.8	-2.92		2141.79	2141.8	Specific		19.9	>sp|Q01705|NOTC1_MOUSE Neurogenic locus notch homolog protein 1 OS=Mus musculus GN=Notch1 PE=1 SV=3	1	5084	C5(Carbamidomethyl / 57.0215); C12(Carbamidomethyl / 57.0215); C17(Carbamidomethyl / 57.0215)	HCD	10.32	2140.78	2140.79	2	1071.4	1071.4
	976	F.NGIHC[+57.02146]ENNTPDC[+57.02146]TESSC[+57.02146]F.N		F.NGIHCENNTPDCTESSCF.N	NGIHCENNTPDCTESSCF,FN,5@57.02146,12@57.02146,17@57.02146		15.6942	516	controllerType=0 controllerNumber=1 scan=5344	1.4e-06	1.6e-06	0	0	0	0	2e-07	2.1e-07	5.84	516	516	-2.13		2141.79	2141.8	Specific		13.5	>sp|Q01705|NOTC1_MOUSE Neurogenic locus notch homolog protein 1 OS=Mus musculus GN=Notch1 PE=1 SV=3	1	5028	C5(Carbamidomethyl / 57.0215); C12(Carbamidomethyl / 57.0215); C17(Carbamidomethyl / 57.0215)	HCD	6.62	2140.78	2140.79	3	714.603	714.602
EGF26	994	F.NGGTC[+57.02146]VDGINS[+818.28044]F.T	S11(OGlycan / 818.2804)	F.NGGTCVDGINSF.T	NGGTCVDGINSF,FT,5@57.02146,11@818.28044	HexNAc(1)Hex(1)Fuc(1)NeuGc(1)	22.5968	485.7	controllerType=0 controllerNumber=1 scan=8681	0.00012	0.00013	0	0	0	0	1.3e-05	1.4e-05	3.93	335.8	34.8	0.28		2058.81	2058.81	Specific	11	18.1	>sp|Q01705|NOTC1_MOUSE Neurogenic locus notch homolog protein 1 OS=Mus musculus GN=Notch1 PE=1 SV=3	1	9351	C5(Carbamidomethyl / 57.0215)	HCD	2.79	2057.8	2057.8	2	1029.91	1029.91	2026229
EGF26	994	F.NGGTC[+57.02146]VDGINS[+818.28044]F.T	S11(OGlycan / 818.2804)	F.NGGTCVDGINSF.T	NGGTCVDGINSF,FT,5@57.02146,11@818.28044	HexNAc(1)Hex(1)Fuc(1)NeuGc(1)	22.1586	387.7	controllerType=0 controllerNumber=1 scan=8482	0.0037	0.004	0	0	0	0	0.00026	0.00028	2.43	245.1	34.3	-4.94		2058.8	2058.81	Specific	11	16.1	>sp|Q01705|NOTC1_MOUSE Neurogenic locus notch homolog protein 1 OS=Mus musculus GN=Notch1 PE=1 SV=3	1	9097	C5(Carbamidomethyl / 57.0215)	HCD	1.82	2057.79	2057.8	2	1029.91	1029.9
EGF26	994	F.NGGTC[+57.02146]VDGINS[+146.05791]F.T	S11(OGlycan / 146.0579)	F.NGGTCVDGINSF.T	NGGTCVDGINSF,FT,5@57.02146,11@146.05791	Fuc(1)	19.5473	484.5	controllerType=0 controllerNumber=1 scan=7281	8.7e-05	9.4e-05	0	0	0	0	9.4e-06	1e-05	4.06	285.2	58.3	-2.12		1386.58	1386.58	Specific	11	11.2	>sp|Q01705|NOTC1_MOUSE Neurogenic locus notch homolog protein 1 OS=Mus musculus GN=Notch1 PE=1 SV=3	1	7570	C5(Carbamidomethyl / 57.0215)	HCD	3.72	1385.57	1385.58	2	693.796	693.794	20210710
	1006	F.T[+1062.38636]C[+57.02146]LC[+57.02146]PPGF.T	T1(OGlycan / 1062.3864)	F.TCLCPPGF.T	TCLCPPGF,FT,1@1062.38636,2@57.02146,4@57.02146	HexNAc(3)Hex(1)NeuAc(1)	21.5804	209.9	controllerType=0 controllerNumber=1 scan=8218	0.11	0.12	0	0	0	0	0.008	0.0087	0.94	150.9	150.9	4.36		2013.8	2013.79	Specific	1	9.6	>sp|Q01705|NOTC1_MOUSE Neurogenic locus notch homolog protein 1 OS=Mus musculus GN=Notch1 PE=1 SV=3	1	8764	C2(Carbamidomethyl / 57.0215); C4(Carbamidomethyl / 57.0215)	HCD	0.87	2012.79	2012.79	2	1007.4	1007.4
	1006	F.T[+1062.38636]C[+57.02146]LC[+57.02146]PPGF.T	T1(OGlycan / 1062.3864)	F.TCLCPPGF.T	TCLCPPGF,FT,1@1062.38636,2@57.02146,4@57.02146	HexNAc(3)Hex(1)NeuAc(1)	21.6914	197.4	controllerType=0 controllerNumber=1 scan=8267	0.11	0.12	0	0	0	0	0.0073	0.0079	0.95	163.7	163.7	3.03		2013.8	2013.79	Specific	1	9.5	>sp|Q01705|NOTC1_MOUSE Neurogenic locus notch homolog protein 1 OS=Mus musculus GN=Notch1 PE=1 SV=3	1	8822	C2(Carbamidomethyl / 57.0215); C4(Carbamidomethyl / 57.0215)	HCD	0.86	2012.79	2012.79	2	1007.4	1007.4
	1006	F.TC[+57.02146]LC[+57.02146]PPGFT[+203.07937]GSY.C	T9(OGlycan / 203.0794)	F.TCLCPPGFTGSY.C	TCLCPPGFTGSY,FC,2@57.02146,4@57.02146,9@203.07937	HexNAc(1)	20.9847	624.4	controllerType=0 controllerNumber=1 scan=7949	8.7e-08	9.4e-08	0	0	0	0	1e-08	1.1e-08	7.06	624.4	0	-0.74		1562.65	1562.65	Specific	9	17.2	>sp|Q01705|NOTC1_MOUSE Neurogenic locus notch homolog protein 1 OS=Mus musculus GN=Notch1 PE=1 SV=3	1	8409	C2(Carbamidomethyl / 57.0215); C4(Carbamidomethyl / 57.0215)	HCD	5.91	1561.64	1561.64	2	781.829	781.828
	1006	F.TC[+57.02146]LC[+57.02146]PPGFT[+203.07937]GSY.C	T9(OGlycan / 203.0794)	F.TCLCPPGFTGSY.C	TCLCPPGFTGSY,FC,2@57.02146,4@57.02146,9@203.07937	HexNAc(1)	20.8742	448.9	controllerType=0 controllerNumber=1 scan=7901	1.5e-06	1.6e-06	0	0	0	0	2.2e-07	2.3e-07	5.84	448.9	5.4	-2.07		1562.65	1562.65	Specific	9	12.1	>sp|Q01705|NOTC1_MOUSE Neurogenic locus notch homolog protein 1 OS=Mus musculus GN=Notch1 PE=1 SV=3	1	8349	C2(Carbamidomethyl / 57.0215); C4(Carbamidomethyl / 57.0215)	HCD	4.69	1561.64	1561.64	2	781.829	781.827
	1009	L.C[+57.02146]PPGFT[+294.09508]GSYC[+57.02146]QY.D	T6(OGlycan / 294.0951)	L.CPPGFTGSYCQY.D	CPPGFTGSYCQY,LD,1@57.02146,6@294.09508,10@57.02146	Hex(1)Pent(1)	12.3949	26.4	controllerType=0 controllerNumber=1 scan=3662	0.12	0.13	0	0.014	0	0.028	0.0096	0.014	0.91	26.4	4	-2.49		1730.65	1730.66	Specific	6	5	>sp|Q01705|NOTC1_MOUSE Neurogenic locus notch homolog protein 1 OS=Mus musculus GN=Notch1 PE=1 SV=3	1	2791	C1(Carbamidomethyl / 57.0215); C10(Carbamidomethyl / 57.0215)	HCD	0.19	1729.64	1729.65	3	577.557	577.555
EGF27	1021	Y.DVNEC[+57.02146]DSRPC[+57.02146]LHGGT[+308.11073]C[+57.02146]QDSYGTY.K	T15(OGlycan / 308.1107)	Y.DVNECDSRPCLHGGTCQDSYGTY.K	DVNECDSRPCLHGGTCQDSYGTY,YK,5@57.02146,10@57.02146,15@308.11073,16@57.02146	Hex(1)Fuc(1)	16.2158	698.6	controllerType=0 controllerNumber=1 scan=5608	2.6e-09	2.8e-09	0	0	0	0	5.3e-10	5.8e-10	8.59	556.9	4.8	-1.55		2999.16	2999.16	Specific	15	18.8	>sp|Q01705|NOTC1_MOUSE Neurogenic locus notch homolog protein 1 OS=Mus musculus GN=Notch1 PE=1 SV=3	1	5389	C5(Carbamidomethyl / 57.0215); C10(Carbamidomethyl / 57.0215); C16(Carbamidomethyl / 57.0215)	HCD	7.44	2998.15	2998.15	3	1000.39	1000.39	17839044
	1044	Y.KC[+57.02146]TC[+57.02146]PQGY.T		Y.KCTCPQGY.T	KCTCPQGY,YT,2@57.02146,4@57.02146		9.9704	315.1	controllerType=0 controllerNumber=1 scan=2510	0.0035	0.0038	0	0	0	0	0.0002	0.00022	2.45	236.4	236.4	-3.08		1013.41	1013.42	Specific		8.1	>sp|Q01705|NOTC1_MOUSE Neurogenic locus notch homolog protein 1 OS=Mus musculus GN=Notch1 PE=1 SV=3	1	1270	C2(Carbamidomethyl / 57.0215); C4(Carbamidomethyl / 57.0215)	HCD	2.42	1012.41	1012.41	2	507.213	507.211
	1044	Y.KC[+57.02146]TC[+57.02146]PQGY.T		Y.KCTCPQGY.T	KCTCPQGY,YT,2@57.02146,4@57.02146		9.8781	161.1	controllerType=0 controllerNumber=1 scan=2469	0.11	0.12	0	0	0	0	0.0043	0.0046	0.97	125.3	125.3	-3.32		1013.41	1013.42	Specific		6	>sp|Q01705|NOTC1_MOUSE Neurogenic locus notch homolog protein 1 OS=Mus musculus GN=Notch1 PE=1 SV=3	1	1213	C2(Carbamidomethyl / 57.0215); C4(Carbamidomethyl / 57.0215)	HCD	0.94	1012.41	1012.41	2	507.213	507.211
	1052	Y.TGLNC[+57.02146]QNLVRW.C		Y.TGLNCQNLVRW.C	TGLNCQNLVRW,YC,5@57.02146		19.6995	669.6	controllerType=0 controllerNumber=1 scan=7356	4.9e-09	5.3e-09	0	0	0	0	7.8e-10	8.5e-10	8.31	669.6	669.6	-3.69		1360.67	1360.68	Specific		13.1	>sp|Q01705|NOTC1_MOUSE Neurogenic locus notch homolog protein 1 OS=Mus musculus GN=Notch1 PE=1 SV=3	1	7664	C5(Carbamidomethyl / 57.0215)	HCD	8.27	1359.67	1359.67	2	680.843	680.841
	1052	Y.TGLNC[+57.02146]QNLVRW.C		Y.TGLNCQNLVRW.C	TGLNCQNLVRW,YC,5@57.02146		17.5171	20.5	controllerType=0 controllerNumber=1 scan=6273	0.68	0.68	0.17	0.17	0	0	0.17	0.17	0.17	20.5	20.5	-1.89		1360.68	1360.68	Specific		3.2	>sp|Q01705|NOTC1_MOUSE Neurogenic locus notch homolog protein 1 OS=Mus musculus GN=Notch1 PE=1 SV=3	1	6291	C5(Carbamidomethyl / 57.0215)	HCD	0.17	1359.67	1359.67	2	680.843	680.842
	1055	L.NC[+57.02146]QNLVRW.C		L.NCQNLVRW.C	NCQNLVRW,LC,2@57.02146		17.2853	458.4	controllerType=0 controllerNumber=1 scan=6156	2.3e-06	2.5e-06	0	0	0	0	3.1e-07	3.3e-07	5.64	458.4	458.4	-2.81		1089.52	1089.53	Specific		11	>sp|Q01705|NOTC1_MOUSE Neurogenic locus notch homolog protein 1 OS=Mus musculus GN=Notch1 PE=1 SV=3	1	6127	C2(Carbamidomethyl / 57.0215)	HCD	5.86	1088.52	1088.52	2	545.266	545.265
	1090	W.TGVNC[+57.02146]DVL.S		W.TGVNCDVL.S	TGVNCDVL,WS,5@57.02146		17.505	427.7	controllerType=0 controllerNumber=1 scan=6266	3.4e-05	3.6e-05	0	0	0	0	4.8e-06	5.2e-06	4.47	427.7	427.7	-2.72		877.406	877.408	Specific		9.6	>sp|Q01705|NOTC1_MOUSE Neurogenic locus notch homolog protein 1 OS=Mus musculus GN=Notch1 PE=1 SV=3	1	6279	C5(Carbamidomethyl / 57.0215)	HCD	4.44	876.399	876.401	2	439.208	439.207
	1090	W.TGVNC[+57.02146]DVL.S		W.TGVNCDVL.S	TGVNCDVL,WS,5@57.02146		17.614	343.5	controllerType=0 controllerNumber=1 scan=6319	0.0016	0.0018	0	0	0	0	5.9e-05	6.4e-05	2.79	343.5	343.5	-2.23		877.406	877.408	Specific		8.3	>sp|Q01705|NOTC1_MOUSE Neurogenic locus notch homolog protein 1 OS=Mus musculus GN=Notch1 PE=1 SV=3	1	6346	C5(Carbamidomethyl / 57.0215)	HCD	2.75	876.399	876.401	2	439.208	439.207
	1098	L.SVSC[+57.02146]EVAAQKRGIDVTLL.C		L.SVSCEVAAQKRGIDVTLL.C	SVSCEVAAQKRGIDVTLL,LC,4@57.02146		18.9499	488.3	controllerType=0 controllerNumber=1 scan=6982	5.6e-06	6e-06	0	0	0	0	7.5e-07	8.1e-07	5.25	300	300	-2.74		1946.03	1946.04	Specific		13.7	>sp|Q01705|NOTC1_MOUSE Neurogenic locus notch homolog protein 1 OS=Mus musculus GN=Notch1 PE=1 SV=3	1	7195	C4(Carbamidomethyl / 57.0215)	HCD	5.22	1945.02	1945.03	3	649.351	649.349
	1116	L.C[+57.02146]QHGGLC[+57.02146]VDEGDKHY.C		L.CQHGGLCVDEGDKHY.C	CQHGGLCVDEGDKHY,LC,1@57.02146,7@57.02146		12.0829	628.5	controllerType=0 controllerNumber=1 scan=3505	6.1e-09	6.5e-09	0	0	0	0	9.6e-10	1e-09	8.22	628.5	628.5	-2.93		1774.72	1774.73	Specific		14.8	>sp|Q01705|NOTC1_MOUSE Neurogenic locus notch homolog protein 1 OS=Mus musculus GN=Notch1 PE=1 SV=3	1	2578	C1(Carbamidomethyl / 57.0215); C7(Carbamidomethyl / 57.0215)	HCD	8.18	1773.71	1773.72	4	444.437	444.436
	1116	L.C[+57.02146]QHGGLC[+57.02146]VDEGDKHY.C		L.CQHGGLCVDEGDKHY.C	CQHGGLCVDEGDKHY,LC,1@57.02146,7@57.02146		12.1249	507.6	controllerType=0 controllerNumber=1 scan=3527	1.7e-07	1.8e-07	0	0	0	0	2.7e-08	3e-08	6.77	507.6	507.6	-2.45		1774.72	1774.73	Specific		12.2	>sp|Q01705|NOTC1_MOUSE Neurogenic locus notch homolog protein 1 OS=Mus musculus GN=Notch1 PE=1 SV=3	1	2608	C1(Carbamidomethyl / 57.0215); C7(Carbamidomethyl / 57.0215)	HCD	6.74	1773.72	1773.72	4	444.437	444.436
	1116	L.C[+57.02146]QHGGLC[+57.02146]VDEGDKHY.C		L.CQHGGLCVDEGDKHY.C	CQHGGLCVDEGDKHY,LC,1@57.02146,7@57.02146		12.105	86.5	controllerType=0 controllerNumber=1 scan=3516	0.081	0.087	0	0	0	0	0.0021	0.0023	1.09	86.5	86.5	-2.54		1774.72	1774.73	Specific		6.5	>sp|Q01705|NOTC1_MOUSE Neurogenic locus notch homolog protein 1 OS=Mus musculus GN=Notch1 PE=1 SV=3	1	2594	C1(Carbamidomethyl / 57.0215); C7(Carbamidomethyl / 57.0215)	HCD	1.06	1773.72	1773.72	3	592.247	592.246
	1116	L.C[+57.02146]QHGGLC[+57.02146]VDEGDKHY.C		L.CQHGGLCVDEGDKHY.C	CQHGGLCVDEGDKHY,LC,1@57.02146,7@57.02146		12.2545	55.2	controllerType=0 controllerNumber=1 scan=3591	0.098	0.11	0	0	0	0	0.0028	0.003	1.01	55.2	55.2	-2.51		1774.72	1774.73	Specific		5.7	>sp|Q01705|NOTC1_MOUSE Neurogenic locus notch homolog protein 1 OS=Mus musculus GN=Notch1 PE=1 SV=3	1	2692	C1(Carbamidomethyl / 57.0215); C7(Carbamidomethyl / 57.0215)	HCD	0.97	1773.72	1773.72	4	444.437	444.436
	1168	F.SC[+57.02146]KC[+57.02146]VAGY.H		F.SCKCVAGY.H	SCKCVAGY,FH,2@57.02146,4@57.02146		10.8109	485.4	controllerType=0 controllerNumber=1 scan=2887	4.4e-06	4.7e-06	0	0	0	0	4.7e-07	5.1e-07	5.36	485.4	485.4	-3.77		944.393	944.396	Specific		9.7	>sp|Q01705|NOTC1_MOUSE Neurogenic locus notch homolog protein 1 OS=Mus musculus GN=Notch1 PE=1 SV=3	1	1770	C2(Carbamidomethyl / 57.0215); C4(Carbamidomethyl / 57.0215)	HCD	5.33	943.386	943.389	2	472.702	472.7
	1168	F.SC[+57.02146]KC[+57.02146]VAGY.H		F.SCKCVAGY.H	SCKCVAGY,FH,2@57.02146,4@57.02146		10.7012	481.8	controllerType=0 controllerNumber=1 scan=2835	1.1e-05	1.2e-05	0	0	0	0	1.6e-06	1.8e-06	4.97	481.8	481.8	-3.51		944.393	944.396	Specific		8.4	>sp|Q01705|NOTC1_MOUSE Neurogenic locus notch homolog protein 1 OS=Mus musculus GN=Notch1 PE=1 SV=3	1	1702	C2(Carbamidomethyl / 57.0215); C4(Carbamidomethyl / 57.0215)	HCD	4.94	943.386	943.389	2	472.702	472.7
	1168	F.SC[+57.02146]KC[+57.02146]VAGY.H		F.SCKCVAGY.H	SCKCVAGY,FH,2@57.02146,4@57.02146		10.5904	435.9	controllerType=0 controllerNumber=1 scan=2782	1.5e-05	1.7e-05	0	0	0	0	2.6e-06	2.8e-06	4.82	435.9	435.9	-3.58		944.393	944.396	Specific		9.2	>sp|Q01705|NOTC1_MOUSE Neurogenic locus notch homolog protein 1 OS=Mus musculus GN=Notch1 PE=1 SV=3	1	1631	C2(Carbamidomethyl / 57.0215); C4(Carbamidomethyl / 57.0215)	HCD	4.78	943.386	943.389	2	472.702	472.7
	1168	F.SC[+57.02146]KC[+57.02146]VAGY.H		F.SCKCVAGY.H	SCKCVAGY,FH,2@57.02146,4@57.02146		10.9267	383.8	controllerType=0 controllerNumber=1 scan=2945	6.2e-05	6.7e-05	0	0	0	0	6.8e-06	7.3e-06	4.21	383.8	383.8	-3.9		944.393	944.396	Specific		8.7	>sp|Q01705|NOTC1_MOUSE Neurogenic locus notch homolog protein 1 OS=Mus musculus GN=Notch1 PE=1 SV=3	1	1841	C2(Carbamidomethyl / 57.0215); C4(Carbamidomethyl / 57.0215)	HCD	4.17	943.385	943.389	2	472.702	472.7
	1333	F.IC[+57.02146]RC[+57.02146]PAGFEGATC[+57.02146]ENDARTC[+57.02146]GSL.R		F.ICRCPAGFEGATCENDARTCGSL.R	ICRCPAGFEGATCENDARTCGSL,FR,2@57.02146,4@57.02146,13@57.02146,20@57.02146		16.3868	940.8	controllerType=0 controllerNumber=1 scan=5695	3e-14	3.3e-14	0	0	0	0	1e-14	1.1e-14	13.52	940.8	940.8	-3.3		2602.08	2602.09	Specific		17.4	>sp|Q01705|NOTC1_MOUSE Neurogenic locus notch homolog protein 1 OS=Mus musculus GN=Notch1 PE=1 SV=3	1	5510	C2(Carbamidomethyl / 57.0215); C4(Carbamidomethyl / 57.0215); C13(Carbamidomethyl / 57.0215); C20(Carbamidomethyl / 57.0215)	HCD	13.49	2601.07	2601.08	3	868.035	868.032
	1333	F.IC[+57.02146]RC[+57.02146]PAGFEGATC[+57.02146]ENDARTC[+57.02146]GSL.R		F.ICRCPAGFEGATCENDARTCGSL.R	ICRCPAGFEGATCENDARTCGSL,FR,2@57.02146,4@57.02146,13@57.02146,20@57.02146		16.514	846.4	controllerType=0 controllerNumber=1 scan=5761	3.3e-11	3.5e-11	0	0	0	0	8.5e-12	9.2e-12	10.49	846.4	846.4	-4.5		2602.08	2602.09	Specific		15.5	>sp|Q01705|NOTC1_MOUSE Neurogenic locus notch homolog protein 1 OS=Mus musculus GN=Notch1 PE=1 SV=3	1	5599	C2(Carbamidomethyl / 57.0215); C4(Carbamidomethyl / 57.0215); C13(Carbamidomethyl / 57.0215); C20(Carbamidomethyl / 57.0215)	HCD	10.45	2601.07	2601.08	3	868.035	868.031
	1333	F.IC[+57.02146]RC[+57.02146]PAGF.E		F.ICRCPAGF.E	ICRCPAGF,FE,2@57.02146,4@57.02146		14.2342	419.6	controllerType=0 controllerNumber=1 scan=4588	6.8e-05	7.3e-05	0	0	0	0	7.4e-06	8e-06	4.17	317.5	317.5	-2.33		980.442	980.444	Specific		9.9	>sp|Q01705|NOTC1_MOUSE Neurogenic locus notch homolog protein 1 OS=Mus musculus GN=Notch1 PE=1 SV=3	1	4019	C2(Carbamidomethyl / 57.0215); C4(Carbamidomethyl / 57.0215)	HCD	4.19	979.434	979.437	2	490.726	490.724
	1333	F.IC[+57.02146]RC[+57.02146]PAGF.E		F.ICRCPAGF.E	ICRCPAGF,FE,2@57.02146,4@57.02146		14.1493	377.1	controllerType=0 controllerNumber=1 scan=4543	0.019	0.021	0	0	0	0	0.0009	0.00097	1.72	261.5	261.5	-4.44		980.44	980.444	Specific		8.9	>sp|Q01705|NOTC1_MOUSE Neurogenic locus notch homolog protein 1 OS=Mus musculus GN=Notch1 PE=1 SV=3	1	3958	C2(Carbamidomethyl / 57.0215); C4(Carbamidomethyl / 57.0215)	HCD	2.09	979.432	979.437	2	490.726	490.724
EGF35	1356	L.RC[+57.02146]LNGGTC[+57.02146]IS[+146.05791]GPRSPTC[+57.02146]L.C	S10(OGlycan / 146.0579)	L.RCLNGGTCISGPRSPTCL.C	RCLNGGTCISGPRSPTCL,LC,2@57.02146,8@57.02146,10@146.05791,17@57.02146	Fuc(1)	15.692	578.3	controllerType=0 controllerNumber=1 scan=5343	7.6e-08	8.2e-08	0	0	0	0	5.9e-09	6.3e-09	7.12	578.3	0	-3.41		2151.99	2151.99	Specific	10	13.5	>sp|Q01705|NOTC1_MOUSE Neurogenic locus notch homolog protein 1 OS=Mus musculus GN=Notch1 PE=1 SV=3	1	5027	C2(Carbamidomethyl / 57.0215); C8(Carbamidomethyl / 57.0215); C17(Carbamidomethyl / 57.0215)	HCD	6.98	2150.98	2150.99	3	718.003	718
EGF35	1359	L.NGGTC[+57.02146]ISGPRSPTC[+57.02146]LC[+57.02146]L.G		L.NGGTCISGPRSPTCLCL.G	NGGTCISGPRSPTCLCL,LG,5@57.02146,14@57.02146,16@57.02146		20.1672	33.6	controllerType=0 controllerNumber=1 scan=7580	0.85	0.85	0.21	0.21	0.32	0.32	0.21	0.21	0.07	33.6	33.6	0.87		1849.84	1849.84	Specific		2.9	>sp|Q01705|NOTC1_MOUSE Neurogenic locus notch homolog protein 1 OS=Mus musculus GN=Notch1 PE=1 SV=3	1	7946	C5(Carbamidomethyl / 57.0215); C14(Carbamidomethyl / 57.0215); C16(Carbamidomethyl / 57.0215)	HCD	0.07	1848.83	1848.83	2	925.421	925.422	12213123
EGF35	1359	L.NGGTC[+57.02146]ISGPRS[+146.05791]PTC[+57.02146]L.C	S11(OGlycan / 146.0579)	L.NGGTCISGPRSPTCL.C	NGGTCISGPRSPTCL,LC,5@57.02146,11@146.05791,14@57.02146	Fuc(1)	16.0499	683.2	controllerType=0 controllerNumber=1 scan=5525	2.5e-09	2.7e-09	0	0	0	0	4.6e-10	4.9e-10	8.6	630.4	0	-1.43		1722.78	1722.78	Specific	11	13.3	>sp|Q01705|NOTC1_MOUSE Neurogenic locus notch homolog protein 1 OS=Mus musculus GN=Notch1 PE=1 SV=3	1	5276	C5(Carbamidomethyl / 57.0215); C14(Carbamidomethyl / 57.0215)	HCD	7.46	1721.77	1721.77	2	861.893	861.892	62510498

## Sheet: KM062419-4 (Fng LMR, FVB159)
#EGF	Pos.	Sequence	Mods_x000D_ (variable)	SequenceOriginalDebug	PeptideParseFriendly	Glycans	Scan_x000D_ Time	Score	Scan #	PEP_x000D_ 2D	PEP_x000D_ 1D	FDR_x000D_ 2D	FDR_x000D_ 1D	FDR uniq._x000D_ 2D	FDR uniq._x000D_ 1D	q-value_x000D_ 2D	q-value_x000D_ 1D	|Log Prob|	Delta_x000D_ Score	Delta Mod._x000D_ Score	ppm_x000D_ err.	Off-_x000D_ By-X	Obs._x000D_ MH	Calc._x000D_ MH	Cleavage	Glycans_x000D_ Pos.	Z-Score	Protein_x000D_ Name	Prot._x000D_ Id	QID	Mods_x000D_ (fixed)	Fragment_x000D_ Type	|LogProbOld|	Obs.M	Calc.M	z	Calc._x000D_ m/z	Obs._x000D_ m/z	Area under the curve
	23	L.RC[+57.02146]SQPSGTC[+57.02146]L.N		L.RCSQPSGTCL.N	RCSQPSGTCL,LN,2@57.02146,9@57.02146		12.785	575.4	controllerType=0 controllerNumber=1 scan=3940	2.4e-07	2.7e-07	0	0	0	0	7.1e-08	8.1e-08	6.62	446.7	446.7	-9.74		1165.5	1165.51	Specific		11.2	>mN1ECD	1	2849	C2(Carbamidomethyl / 57.0215); C9(Carbamidomethyl / 57.0215)	HCD	6.57	1164.49	1164.5	2	583.258	583.252
	23	L.RC[+57.02146]SQPSGTC[+57.02146]L.N		L.RCSQPSGTCL.N	RCSQPSGTCL,LN,2@57.02146,9@57.02146		12.4193	553.5	controllerType=0 controllerNumber=1 scan=3785	8.5e-07	9.6e-07	0	0	0	0	1.6e-07	1.9e-07	6.07	402.5	402.5	-9.74		1165.5	1165.51	Specific		10.6	>mN1ECD	1	2683	C2(Carbamidomethyl / 57.0215); C9(Carbamidomethyl / 57.0215)	HCD	6.02	1164.49	1164.5	2	583.258	583.252
	23	L.RC[+57.02146]SQPSGTC[+57.02146]L.N		L.RCSQPSGTCL.N	RCSQPSGTCL,LN,2@57.02146,9@57.02146		12.5394	520.1	controllerType=0 controllerNumber=1 scan=3836	8.8e-08	1e-07	0	0	0	0	1.7e-08	1.9e-08	7.05	392.8	392.8	-9.32		1165.5	1165.51	Specific		11.4	>mN1ECD	1	2737	C2(Carbamidomethyl / 57.0215); C9(Carbamidomethyl / 57.0215)	HCD	7	1164.49	1164.5	2	583.258	583.253
	23	L.RC[+57.02146]SQPSGTC[+57.02146]L.N		L.RCSQPSGTCL.N	RCSQPSGTCL,LN,2@57.02146,9@57.02146		12.8994	516.4	controllerType=0 controllerNumber=1 scan=3990	1.8e-06	2e-06	0	0	0	0	4.8e-07	5.4e-07	5.75	411.8	411.8	-8.59		1165.5	1165.51	Specific		9.7	>mN1ECD	1	2908	C2(Carbamidomethyl / 57.0215); C9(Carbamidomethyl / 57.0215)	HCD	5.69	1164.49	1164.5	2	583.258	583.253
	23	L.RC[+57.02146]SQPSGTC[+57.02146]L.N		L.RCSQPSGTCL.N	RCSQPSGTCL,LN,2@57.02146,9@57.02146		12.6556	514.5	controllerType=0 controllerNumber=1 scan=3885	1.5e-07	1.7e-07	0	0	0	0	4e-08	4.5e-08	6.82	407.4	407.4	-8.59		1165.5	1165.51	Specific		11.3	>mN1ECD	1	2790	C2(Carbamidomethyl / 57.0215); C9(Carbamidomethyl / 57.0215)	HCD	6.77	1164.49	1164.5	2	583.258	583.253
	23	L.RC[+57.02146]SQPSGTC[+57.02146]L.N		L.RCSQPSGTCL.N	RCSQPSGTCL,LN,2@57.02146,9@57.02146		13.1965	410.2	controllerType=0 controllerNumber=1 scan=4117	1.3e-06	1.5e-06	0	0	0	0	3.2e-07	3.6e-07	5.88	410.2	410.2	-9.95		1165.5	1165.51	Specific		9.7	>mN1ECD	1	3051	C2(Carbamidomethyl / 57.0215); C9(Carbamidomethyl / 57.0215)	HCD	5.82	1164.49	1164.5	2	583.258	583.252
EGF2	53	F.VGQRC[+57.02146]QDSNPC[+57.02146]LS[+426.13734]T[+146.05791]PC[+57.02146]KNAGTC[+57.02146]HVVDHGGTVDY.A	S13(OGlycan / 426.1373); T14(OGlycan / 146.0579)	F.VGQRCQDSNPCLSTPCKNAGTCHVVDHGGTVDY.A	VGQRCQDSNPCLSTPCKNAGTCHVVDHGGTVDY,FA,5@57.02146,11@57.02146,13@426.13734,14@146.05791,16@57.02146,22@57.02146	Hex(1)Pent(2); Fuc(1)	16.3988	622.3	controllerType=0 controllerNumber=1 scan=5485	4.4e-09	5e-09	0	0	0	0	1.2e-09	1.4e-09	8.35	622.3	1.2	-9.07		4261.75	4261.79	Specific	13;14	14.5	>mN1ECD	1	4737	C5(Carbamidomethyl / 57.0215); C11(Carbamidomethyl / 57.0215); C16(Carbamidomethyl / 57.0215); C22(Carbamidomethyl / 57.0215)	HCD	7.54	4260.74	4260.78	5	853.164	853.156	35427499
EGF2	53	F.VGQRC[+57.02146]QDSNPC[+57.02146]LS[+426.13734]T[+146.05791]PC[+57.02146]KNAGTC[+57.02146]HVVDHGGTVDY.A	S13(OGlycan / 426.1373); T14(OGlycan / 146.0579)	F.VGQRCQDSNPCLSTPCKNAGTCHVVDHGGTVDY.A	VGQRCQDSNPCLSTPCKNAGTCHVVDHGGTVDY,FA,5@57.02146,11@57.02146,13@426.13734,14@146.05791,16@57.02146,22@57.02146	Hex(1)Pent(2); Fuc(1)	16.2723	605.5	controllerType=0 controllerNumber=1 scan=5430	4.4e-09	5e-09	0	0	0	0	1e-09	1.2e-09	8.35	605.5	1.2	-8.43		4261.75	4261.79	Specific	13;14	13.5	>mN1ECD	1	4670	C5(Carbamidomethyl / 57.0215); C11(Carbamidomethyl / 57.0215); C16(Carbamidomethyl / 57.0215); C22(Carbamidomethyl / 57.0215)	HCD	7.54	4260.75	4260.78	5	853.164	853.157
EGF2	53	F.VGQRC[+57.02146]QDSNPC[+57.02146]LS[+426.13734]T[+146.05791]PC[+57.02146]KNAGTC[+57.02146]HVVDHGGTVDY.A	S13(OGlycan / 426.1373); T14(OGlycan / 146.0579)	F.VGQRCQDSNPCLSTPCKNAGTCHVVDHGGTVDY.A	VGQRCQDSNPCLSTPCKNAGTCHVVDHGGTVDY,FA,5@57.02146,11@57.02146,13@426.13734,14@146.05791,16@57.02146,22@57.02146	Hex(1)Pent(2); Fuc(1)	16.1646	581.7	controllerType=0 controllerNumber=1 scan=5384	4.4e-08	5e-08	0	0	0	0	7.2e-09	8.1e-09	7.35	581.7	1.2	-8.57		4261.75	4261.79	Specific	13;14	14.1	>mN1ECD	1	4610	C5(Carbamidomethyl / 57.0215); C11(Carbamidomethyl / 57.0215); C16(Carbamidomethyl / 57.0215); C22(Carbamidomethyl / 57.0215)	HCD	6.54	4260.75	4260.78	5	853.164	853.157
EGF2	53	F.VGQRC[+57.02146]QDSNPC[+57.02146]LS[+426.13734]T[+146.05791]PC[+57.02146]KNAGTC[+57.02146]HVVDHGGTVDY.A	S13(OGlycan / 426.1373); T14(OGlycan / 146.0579)	F.VGQRCQDSNPCLSTPCKNAGTCHVVDHGGTVDY.A	VGQRCQDSNPCLSTPCKNAGTCHVVDHGGTVDY,FA,5@57.02146,11@57.02146,13@426.13734,14@146.05791,16@57.02146,22@57.02146	Hex(1)Pent(2); Fuc(1)	16.2382	290.7	controllerType=0 controllerNumber=1 scan=5416	7.5e-05	8.5e-05	0	0	0	0	1.2e-05	1.3e-05	4.12	290.7	1.2	-9.43		4261.75	4261.79	Specific	13;14	12.6	>mN1ECD	1	4656	C5(Carbamidomethyl / 57.0215); C11(Carbamidomethyl / 57.0215); C16(Carbamidomethyl / 57.0215); C22(Carbamidomethyl / 57.0215)	HCD	3.64	4260.74	4260.78	4	1066.2	1066.19	1739317
EGF2	53	F.VGQRC[+57.02146]QDSNPC[+57.02146]LS[+426.13734]T[+146.05791]PC[+57.02146]KNAGTC[+57.02146]HVVDHGGTVDY.A	S13(OGlycan / 426.1373); T14(OGlycan / 146.0579)	F.VGQRCQDSNPCLSTPCKNAGTCHVVDHGGTVDY.A	VGQRCQDSNPCLSTPCKNAGTCHVVDHGGTVDY,FA,5@57.02146,11@57.02146,13@426.13734,14@146.05791,16@57.02146,22@57.02146	Hex(1)Pent(2); Fuc(1)	16.531	185.5	controllerType=0 controllerNumber=1 scan=5543	0.0038	0.0043	0	0	0	0	0.00016	0.00018	2.42	185.5	0.3	-9.36		4261.75	4261.79	Specific	13;14	10.4	>mN1ECD	1	4809	C5(Carbamidomethyl / 57.0215); C11(Carbamidomethyl / 57.0215); C16(Carbamidomethyl / 57.0215); C22(Carbamidomethyl / 57.0215)	HCD	1.7	4260.74	4260.78	5	853.164	853.156
EGF2	53	F.VGQRC[+57.02146]QDSNPC[+57.02146]LS[+308.11073]TPC[+57.02146]KNAGTC[+57.02146]HVVDHGGTVDY.A	S13(OGlycan / 308.1107)	F.VGQRCQDSNPCLSTPCKNAGTCHVVDHGGTVDY.A	VGQRCQDSNPCLSTPCKNAGTCHVVDHGGTVDY,FA,5@57.02146,11@57.02146,13@308.11073,16@57.02146,22@57.02146	Hex(1)Fuc(1)	16.1903	228.8	controllerType=0 controllerNumber=1 scan=5395	8.4e-05	9.5e-05	0	0	0	0	1.2e-05	1.4e-05	4.07	228.8	0	-6.91		3997.68	3997.71	Specific	13	12.8	>mN1ECD	1	4625	C5(Carbamidomethyl / 57.0215); C11(Carbamidomethyl / 57.0215); C16(Carbamidomethyl / 57.0215); C22(Carbamidomethyl / 57.0215)	HCD	3.65	3996.67	3996.7	5	800.347	800.341	384415
EGF2	53	F.VGQRC[+57.02146]QDSNPC[+57.02146]L.S		F.VGQRCQDSNPCL.S	VGQRCQDSNPCL,FS,5@57.02146,11@57.02146		13.7041	318.7	controllerType=0 controllerNumber=1 scan=4335	3.1e-06	3.5e-06	0	0	0	0	7.7e-07	8.7e-07	5.51	318.7	318.7	-8.58		1433.61	1433.63	Specific		12.3	>mN1ECD	1	3313	C5(Carbamidomethyl / 57.0215); C11(Carbamidomethyl / 57.0215)	HCD	5.65	1432.61	1432.62	2	717.317	717.311	8723741
EGF2	53	F.VGQRC[+57.02146]QDSNPC[+57.02146]L.S		F.VGQRCQDSNPCL.S	VGQRCQDSNPCL,FS,5@57.02146,11@57.02146		13.5875	240.7	controllerType=0 controllerNumber=1 scan=4285	0.0001	0.00012	0	0	0	0	1.3e-05	1.5e-05	3.99	240.7	240.7	-9.77		1433.61	1433.63	Specific		10.6	>mN1ECD	1	3255	C5(Carbamidomethyl / 57.0215); C11(Carbamidomethyl / 57.0215)	HCD	4.15	1432.6	1432.62	2	717.317	717.31
EGF2	53	F.VGQRC[+57.02146]QDSNPC[+57.02146]L.S		F.VGQRCQDSNPCL.S	VGQRCQDSNPCL,FS,5@57.02146,11@57.02146		13.8463	86.4	controllerType=0 controllerNumber=1 scan=4397	0.0079	0.009	0	0	0	0	0.00033	0.00037	2.1	86.4	86.4	-9.85		1433.61	1433.63	Specific		8.5	>mN1ECD	1	3395	C5(Carbamidomethyl / 57.0215); C11(Carbamidomethyl / 57.0215)	HCD	2.05	1432.6	1432.62	2	717.317	717.31
EGF2	65	L.S[+146.05791]T[+426.13734]PC[+57.02146]KNAGTC[+57.02146]HVVDHGGTVDY.A	S1(OGlycan / 146.0579); T2(OGlycan / 426.1373)	L.STPCKNAGTCHVVDHGGTVDY.A	STPCKNAGTCHVVDHGGTVDY,LA,1@146.05791,2@426.13734,4@57.02146,10@57.02146	Fuc(1); Hex(1)Pent(2)	14.0747	327.7	controllerType=0 controllerNumber=1 scan=4494	4.9e-06	5.5e-06	0	0	0	0	1e-06	1.1e-06	5.31	327.7	0	-9		2847.16	2847.18	Specific	1;2	14.4	>mN1ECD	1	3517	C4(Carbamidomethyl / 57.0215); C10(Carbamidomethyl / 57.0215)	HCD	4.63	2846.15	2846.17	4	712.551	712.544	3248118
EGF2	65	L.S[+146.05791]T[+426.13734]PC[+57.02146]KNAGTC[+57.02146]HVVDHGGTVDY.A	S1(OGlycan / 146.0579); T2(OGlycan / 426.1373)	L.STPCKNAGTCHVVDHGGTVDY.A	STPCKNAGTCHVVDHGGTVDY,LA,1@146.05791,2@426.13734,4@57.02146,10@57.02146	Fuc(1); Hex(1)Pent(2)	14.2541	65.4	controllerType=0 controllerNumber=1 scan=4571	0.0011	0.0012	0	0	0	0	8.3e-05	9.4e-05	2.97	65.4	0	-9.17		2847.16	2847.18	Specific	1;2	11.5	>mN1ECD	1	3607	C4(Carbamidomethyl / 57.0215); C10(Carbamidomethyl / 57.0215)	HCD	2.19	2846.15	2846.17	4	712.551	712.544
	86	Y.AC[+57.02146]SC[+57.02146]PLGF.S		Y.ACSCPLGF.S	ACSCPLGF,YS,2@57.02146,4@57.02146		22.1256	382.4	controllerType=0 controllerNumber=1 scan=7983	3.4e-05	3.8e-05	0	0	0	0	4.9e-06	5.6e-06	4.47	382.4	382.4	-8.81		911.367	911.375	Specific		10.7	>mN1ECD	1	7717	C2(Carbamidomethyl / 57.0215); C4(Carbamidomethyl / 57.0215)	HCD	4.42	910.36	910.368	2	456.191	456.187
	98	L.C[+57.02146]LTPLDNAC[+57.02146]L.A		L.CLTPLDNACL.A	CLTPLDNACL,LA,1@57.02146,9@57.02146		24.0822	478	controllerType=0 controllerNumber=1 scan=8838	0.0008	0.0009	0	0	0	0	5.4e-05	6.1e-05	3.1	255.9	255.9	-7.98		1176.53	1176.54	Specific		11.1	>mN1ECD	1	8720	C1(Carbamidomethyl / 57.0215); C9(Carbamidomethyl / 57.0215)	HCD	3.04	1175.52	1175.53	2	588.773	588.768
EGF3	108	L.ANPC[+57.02146]RNGGT[+146.05791]C[+57.02146]DLL.T	T9(OGlycan / 146.0579)	L.ANPCRNGGTCDLL.T	ANPCRNGGTCDLL,LT,4@57.02146,9@146.05791,10@57.02146	Fuc(1)	17.0702	441.5	controllerType=0 controllerNumber=1 scan=5777	7.6e-08	8.6e-08	0	0	0	0	1.4e-08	1.6e-08	7.12	388	388	-8.37		1593.69	1593.7	Specific	9	11.9	>mN1ECD	1	5103	C4(Carbamidomethyl / 57.0215); C10(Carbamidomethyl / 57.0215)	HCD	6.35	1592.68	1592.69	2	797.353	797.347	3861839
EGF3	108	L.ANPC[+57.02146]RNGGT[+146.05791]C[+57.02146]DLL.T	T9(OGlycan / 146.0579)	L.ANPCRNGGTCDLL.T	ANPCRNGGTCDLL,LT,4@57.02146,9@146.05791,10@57.02146	Fuc(1)	17.1838	398.1	controllerType=0 controllerNumber=1 scan=5826	3e-06	3.3e-06	0	0	0	0	7.3e-07	8.2e-07	5.53	292.5	292.5	-8.98		1593.69	1593.7	Specific	9	11.8	>mN1ECD	1	5162	C4(Carbamidomethyl / 57.0215); C10(Carbamidomethyl / 57.0215)	HCD	4.76	1592.68	1592.69	2	797.353	797.346
EGF3	108	L.ANPC[+57.02146]RNGGT[+146.05791]C[+57.02146]DLL.T	T9(OGlycan / 146.0579)	L.ANPCRNGGTCDLL.T	ANPCRNGGTCDLL,LT,4@57.02146,9@146.05791,10@57.02146	Fuc(1)	17.3156	197.1	controllerType=0 controllerNumber=1 scan=5884	0.00037	0.00041	0	0	0	0	2.8e-05	3.1e-05	3.44	197.1	197.1	-7.75		1593.69	1593.7	Specific	9	9.2	>mN1ECD	1	5232	C4(Carbamidomethyl / 57.0215); C10(Carbamidomethyl / 57.0215)	HCD	2.68	1592.68	1592.69	2	797.353	797.347
	126	Y.KC[+57.02146]RC[+57.02146]PPGW.S		Y.KCRCPPGW.S	KCRCPPGW,YS,2@57.02146,4@57.02146		12.1869	451	controllerType=0 controllerNumber=1 scan=3685	2.9e-05	3.3e-05	0	0	0	0	4.4e-06	5e-06	4.54	451	451	-9.09		1060.47	1060.48	Specific		6.7	>mN1ECD	1	2574	C2(Carbamidomethyl / 57.0215); C4(Carbamidomethyl / 57.0215)	HCD	4.48	1059.46	1059.47	2	530.744	530.74
	126	Y.KC[+57.02146]RC[+57.02146]PPGW.S		Y.KCRCPPGW.S	KCRCPPGW,YS,2@57.02146,4@57.02146		12.4478	430.4	controllerType=0 controllerNumber=1 scan=3797	2.7e-05	3e-05	0	0	0	0	4.1e-06	4.7e-06	4.58	430.4	430.4	-9.32		1060.47	1060.48	Specific		6.4	>mN1ECD	1	2694	C2(Carbamidomethyl / 57.0215); C4(Carbamidomethyl / 57.0215)	HCD	4.52	1059.46	1059.47	2	530.744	530.739
	126	Y.KC[+57.02146]RC[+57.02146]PPGW.S		Y.KCRCPPGW.S	KCRCPPGW,YS,2@57.02146,4@57.02146		12.312	429.9	controllerType=0 controllerNumber=1 scan=3739	2.7e-05	3e-05	0	0	0	0	4e-06	4.5e-06	4.58	429.9	429.9	-8.86		1060.47	1060.48	Specific		6.5	>mN1ECD	1	2633	C2(Carbamidomethyl / 57.0215); C4(Carbamidomethyl / 57.0215)	HCD	4.52	1059.46	1059.47	2	530.744	530.74
	126	Y.KC[+57.02146]RC[+57.02146]PPGW.S		Y.KCRCPPGW.S	KCRCPPGW,YS,2@57.02146,4@57.02146		12.5673	399	controllerType=0 controllerNumber=1 scan=3848	5.5e-05	6.2e-05	0	0	0	0	8.7e-06	9.8e-06	4.26	399	399	-8.74		1060.47	1060.48	Specific		7.2	>mN1ECD	1	2751	C2(Carbamidomethyl / 57.0215); C4(Carbamidomethyl / 57.0215)	HCD	4.2	1059.46	1059.47	2	530.744	530.74
	126	Y.KC[+57.02146]RC[+57.02146]PPGW.S		Y.KCRCPPGW.S	KCRCPPGW,YS,2@57.02146,4@57.02146		12.6839	379.9	controllerType=0 controllerNumber=1 scan=3897	5.5e-05	6.2e-05	0	0	0	0	8.9e-06	1e-05	4.26	379.9	379.9	-9.78		1060.47	1060.48	Specific		6.4	>mN1ECD	1	2802	C2(Carbamidomethyl / 57.0215); C4(Carbamidomethyl / 57.0215)	HCD	4.2	1059.46	1059.47	2	530.744	530.739
	126	Y.KC[+57.02146]RC[+57.02146]PPGW.S		Y.KCRCPPGW.S	KCRCPPGW,YS,2@57.02146,4@57.02146		13.1694	370.6	controllerType=0 controllerNumber=1 scan=4105	5.5e-05	6.2e-05	0	0	0	0	9.2e-06	1e-05	4.26	370.6	370.6	-8.51		1060.47	1060.48	Specific		7	>mN1ECD	1	3035	C2(Carbamidomethyl / 57.0215); C4(Carbamidomethyl / 57.0215)	HCD	4.2	1059.47	1059.47	2	530.744	530.74
	126	Y.KC[+57.02146]RC[+57.02146]PPGW.S		Y.KCRCPPGW.S	KCRCPPGW,YS,2@57.02146,4@57.02146		13.0204	301.7	controllerType=0 controllerNumber=1 scan=4042	0.0053	0.006	0	0	0	0	0.00022	0.00025	2.28	301.7	301.7	-9.44		1060.47	1060.48	Specific		5.9	>mN1ECD	1	2962	C2(Carbamidomethyl / 57.0215); C4(Carbamidomethyl / 57.0215)	HCD	2.22	1059.46	1059.47	2	530.744	530.739
	126	Y.KC[+57.02146]RC[+57.02146]PPGW.S		Y.KCRCPPGW.S	KCRCPPGW,YS,2@57.02146,4@57.02146		12.8653	244.7	controllerType=0 controllerNumber=1 scan=3976	0.0043	0.0048	0	0	0	0	0.0002	0.00022	2.37	244.7	244.7	-9.9		1060.47	1060.48	Specific		6.9	>mN1ECD	1	2893	C2(Carbamidomethyl / 57.0215); C4(Carbamidomethyl / 57.0215)	HCD	2.31	1059.46	1059.47	2	530.744	530.739
	126	Y.KC[+57.02146]RC[+57.02146]PPGW.S		Y.KCRCPPGW.S	KCRCPPGW,YS,2@57.02146,4@57.02146		12.0676	222.2	controllerType=0 controllerNumber=1 scan=3635	0.027	0.03	0	0	0	0	0.00088	0.001	1.57	222.2	222.2	-9.32		1060.47	1060.48	Specific		5.5	>mN1ECD	1	2515	C2(Carbamidomethyl / 57.0215); C4(Carbamidomethyl / 57.0215)	HCD	1.52	1059.46	1059.47	2	530.744	530.739
	134	W.SGKSC[+57.02146]QQADPC[+57.02146]AS[+426.13734]NPC[+57.02146]ANGGQC[+57.02146]LPF.E	S13(OGlycan / 426.1373)	W.SGKSCQQADPCASNPCANGGQCLPF.E	SGKSCQQADPCASNPCANGGQCLPF,WE,5@57.02146,11@57.02146,13@426.13734,16@57.02146,22@57.02146	Hex(1)Pent(2)	20.0116	533.7	controllerType=0 controllerNumber=1 scan=7050	1.5e-06	1.7e-06	0	0	0	0	4e-07	4.5e-07	5.82	533.7	2.6	-7.93		3137.22	3137.24	Specific	13	17	>mN1ECD	1	6640	C5(Carbamidomethyl / 57.0215); C11(Carbamidomethyl / 57.0215); C16(Carbamidomethyl / 57.0215); C22(Carbamidomethyl / 57.0215)	HCD	5.06	3136.21	3136.24	3	1046.42	1046.41
	134	W.SGKSC[+57.02146]QQADPC[+57.02146]AS[+426.13734]NPC[+57.02146]ANGGQC[+57.02146]LPF.E	S13(OGlycan / 426.1373)	W.SGKSCQQADPCASNPCANGGQCLPF.E	SGKSCQQADPCASNPCANGGQCLPF,WE,5@57.02146,11@57.02146,13@426.13734,16@57.02146,22@57.02146	Hex(1)Pent(2)	20.1398	479.5	controllerType=0 controllerNumber=1 scan=7106	2.1e-06	2.3e-06	0	0	0	0	5.7e-07	6.4e-07	5.69	479.5	10.4	-8.98		3137.22	3137.24	Specific	13	17.8	>mN1ECD	1	6701	C5(Carbamidomethyl / 57.0215); C11(Carbamidomethyl / 57.0215); C16(Carbamidomethyl / 57.0215); C22(Carbamidomethyl / 57.0215)	HCD	4.92	3136.21	3136.24	3	1046.42	1046.41
	134	W.S[+426.13734]GKSC[+57.02146]QQADPC[+57.02146]ASNPC[+57.02146]ANGGQC[+57.02146]LPF.E	S1(OGlycan / 426.1373)	W.SGKSCQQADPCASNPCANGGQCLPF.E	SGKSCQQADPCASNPCANGGQCLPF,WE,1@426.13734,5@57.02146,11@57.02146,16@57.02146,22@57.02146	Hex(1)Pent(2)	19.8979	451.9	controllerType=0 controllerNumber=1 scan=7001	2.1e-06	2.3e-06	0	0	0	0	5.5e-07	6.2e-07	5.69	451.9	0.4	-8.75		3137.22	3137.24	Specific	1	14.9	>mN1ECD	1	6590	C5(Carbamidomethyl / 57.0215); C11(Carbamidomethyl / 57.0215); C16(Carbamidomethyl / 57.0215); C22(Carbamidomethyl / 57.0215)	HCD	4.92	3136.21	3136.24	3	1046.42	1046.41
	163	Y.IC[+57.02146]RC[+57.02146]PPGF.H		Y.ICRCPPGF.H	ICRCPPGF,YH,2@57.02146,4@57.02146		16.7083	420.9	controllerType=0 controllerNumber=1 scan=5620	1.4e-06	1.5e-06	0	0	0	0	3.6e-07	4.1e-07	5.87	420.9	420.9	-9.33		1006.45	1006.46	Specific		9.6	>mN1ECD	1	4908	C2(Carbamidomethyl / 57.0215); C4(Carbamidomethyl / 57.0215)	HCD	5.81	1005.44	1005.45	2	503.733	503.729
	163	Y.IC[+57.02146]RC[+57.02146]PPGF.H		Y.ICRCPPGF.H	ICRCPPGF,YH,2@57.02146,4@57.02146		16.4609	408.1	controllerType=0 controllerNumber=1 scan=5513	1.4e-06	1.5e-06	0	0	0	0	3.5e-07	4e-07	5.87	408.1	408.1	-8.72		1006.45	1006.46	Specific		9.2	>mN1ECD	1	4772	C2(Carbamidomethyl / 57.0215); C4(Carbamidomethyl / 57.0215)	HCD	5.81	1005.44	1005.45	2	503.733	503.729
	163	Y.IC[+57.02146]RC[+57.02146]PPGF.H		Y.ICRCPPGF.H	ICRCPPGF,YH,2@57.02146,4@57.02146		16.58	350.4	controllerType=0 controllerNumber=1 scan=5565	3e-05	3.4e-05	0	0	0	0	4.6e-06	5.2e-06	4.53	350.4	350.4	-8.48		1006.45	1006.46	Specific		9	>mN1ECD	1	4836	C2(Carbamidomethyl / 57.0215); C4(Carbamidomethyl / 57.0215)	HCD	4.47	1005.44	1005.45	2	503.733	503.729
	189	L.C[+57.02146]RHGGT[+146.05791]C[+57.02146]HNEIGSY.R	T6(OGlycan / 146.0579)	L.CRHGGTCHNEIGSY.R	CRHGGTCHNEIGSY,LR,1@57.02146,6@146.05791,7@57.02146	Fuc(1)	10.6626	147.4	controllerType=0 controllerNumber=1 scan=3034	0.013	0.015	0	0	0	0	0.00052	0.00059	1.89	147.4	10.4	-9.78		1793.72	1793.73	Specific	6	8.2	>mN1ECD	1	1850	C1(Carbamidomethyl / 57.0215); C7(Carbamidomethyl / 57.0215)	HCD	1.35	1792.71	1792.73	3	598.582	598.577
	220	Y.VPC[+57.02146]SPSPC[+57.02146]QNGGTC[+57.02146]RPTGDT[+146.05791]THEC[+57.02146]AC[+57.02146]LPGFAGQNC[+57.02146]EENVDDC[+57.02146]PGNNC[+57.02146]KNGGAC[+57.02146]VDGVNTY.N	T20(OGlycan / 146.0579)	Y.VPCSPSPCQNGGTCRPTGDTTHECACLPGFAGQNCEENVDDCPGNNCKNGGACVDGVNTY.N	VPCSPSPCQNGGTCRPTGDTTHECACLPGFAGQNCEENVDDCPGNNCKNGGACVDGVNTY,YN,3@57.02146,8@57.02146,14@57.02146,20@146.05791,24@57.02146,26@57.02146,35@57.02146,42@57.02146,47@57.02146,53@57.02146	Fuc(1)	20.6956	403.5	controllerType=0 controllerNumber=1 scan=7351	1.9e-05	2.1e-05	0	0	0	0	2.6e-06	2.9e-06	4.72	403.5	0	-7.97	1	6736.62	6735.67	Specific	20	14.6	>mN1ECD	1	6995	C3(Carbamidomethyl / 57.0215); C8(Carbamidomethyl / 57.0215); C14(Carbamidomethyl / 57.0215); C24(Carbamidomethyl / 57.0215); C26(Carbamidomethyl / 57.0215); C35(Carbamidomethyl / 57.0215); C42(Carbamidomethyl / 57.0215); C47(Carbamidomethyl / 57.0215); C53(Carbamidomethyl / 57.0215)	HCD	3.96	6735.62	6734.67	5	1347.94	1348.13
	220	Y.VPC[+57.02146]SPSPC[+57.02146]QNGGT[+146.05791]C[+57.02146]RPTGDTTHEC[+57.02146]AC[+57.02146]LPGFAGQNC[+57.02146]EENVDDC[+57.02146]PGNNC[+57.02146]KNGGAC[+57.02146]VDGVNTY.N	T13(OGlycan / 146.0579)	Y.VPCSPSPCQNGGTCRPTGDTTHECACLPGFAGQNCEENVDDCPGNNCKNGGACVDGVNTY.N	VPCSPSPCQNGGTCRPTGDTTHECACLPGFAGQNCEENVDDCPGNNCKNGGACVDGVNTY,YN,3@57.02146,8@57.02146,13@146.05791,14@57.02146,24@57.02146,26@57.02146,35@57.02146,42@57.02146,47@57.02146,53@57.02146	Fuc(1)	20.7836	50.9	controllerType=0 controllerNumber=1 scan=7389	0.0086	0.0098	0	0	0	0	0.00043	0.00049	2.06	50.9	7.5	-7		6735.63	6735.67	Specific	13	14.8	>mN1ECD	1	7041	C3(Carbamidomethyl / 57.0215); C8(Carbamidomethyl / 57.0215); C14(Carbamidomethyl / 57.0215); C24(Carbamidomethyl / 57.0215); C26(Carbamidomethyl / 57.0215); C35(Carbamidomethyl / 57.0215); C42(Carbamidomethyl / 57.0215); C47(Carbamidomethyl / 57.0215); C53(Carbamidomethyl / 57.0215)	HCD	1.46	6734.62	6734.67	4	1684.67	1684.66
	280	Y.NC[+57.02146]RC[+57.02146]PPEWTGQY.C		Y.NCRCPPEWTGQY.C	NCRCPPEWTGQY,YC,2@57.02146,4@57.02146		18.6614	556.6	controllerType=0 controllerNumber=1 scan=6467	4.3e-07	4.9e-07	0	0	0	0	1.1e-07	1.2e-07	6.36	339.5	339.5	-8.17		1567.63	1567.64	Specific		11.6	>mN1ECD	1	5930	C2(Carbamidomethyl / 57.0215); C4(Carbamidomethyl / 57.0215)	HCD	6.31	1566.62	1566.63	2	784.324	784.318
	280	Y.NC[+57.02146]RC[+57.02146]PPEWTGQY.C		Y.NCRCPPEWTGQY.C	NCRCPPEWTGQY,YC,2@57.02146,4@57.02146		18.5357	547.6	controllerType=0 controllerNumber=1 scan=6412	4.3e-07	4.9e-07	0	0	0	0	1e-07	1.2e-07	6.36	360.1	360.1	-7.24		1567.63	1567.64	Specific		12	>mN1ECD	1	5855	C2(Carbamidomethyl / 57.0215); C4(Carbamidomethyl / 57.0215)	HCD	6.31	1566.62	1566.63	2	784.324	784.319
	280	Y.NC[+57.02146]RC[+57.02146]PPEWTGQY.C		Y.NCRCPPEWTGQY.C	NCRCPPEWTGQY,YC,2@57.02146,4@57.02146		18.7903	525	controllerType=0 controllerNumber=1 scan=6523	4.3e-07	4.9e-07	0	0	0	0	1.1e-07	1.3e-07	6.36	342.8	342.8	-7.31		1567.63	1567.64	Specific		14.1	>mN1ECD	1	5999	C2(Carbamidomethyl / 57.0215); C4(Carbamidomethyl / 57.0215)	HCD	6.31	1566.62	1566.63	2	784.324	784.319
	280	Y.NC[+57.02146]RC[+57.02146]PPEWTGQY.C		Y.NCRCPPEWTGQY.C	NCRCPPEWTGQY,YC,2@57.02146,4@57.02146		18.9195	510.9	controllerType=0 controllerNumber=1 scan=6578	9.4e-08	1.1e-07	0	0	0	0	1.9e-08	2.1e-08	7.03	382.8	382.8	-8.79		1567.63	1567.64	Specific		14.4	>mN1ECD	1	6070	C2(Carbamidomethyl / 57.0215); C4(Carbamidomethyl / 57.0215)	HCD	6.97	1566.62	1566.63	2	784.324	784.318
	280	Y.NC[+57.02146]RC[+57.02146]PPEWTGQY.C		Y.NCRCPPEWTGQY.C	NCRCPPEWTGQY,YC,2@57.02146,4@57.02146		18.412	506.9	controllerType=0 controllerNumber=1 scan=6359	1.1e-06	1.2e-06	0	0	0	0	2.5e-07	2.9e-07	5.97	318.2	318.2	-7.16		1567.63	1567.64	Specific		12.9	>mN1ECD	1	5792	C2(Carbamidomethyl / 57.0215); C4(Carbamidomethyl / 57.0215)	HCD	5.92	1566.62	1566.63	2	784.324	784.319
	280	Y.NC[+57.02146]RC[+57.02146]PPEWTGQY.C		Y.NCRCPPEWTGQY.C	NCRCPPEWTGQY,YC,2@57.02146,4@57.02146		19.1769	498.2	controllerType=0 controllerNumber=1 scan=6690	7.4e-07	8.3e-07	0	0	0	0	1.4e-07	1.6e-07	6.13	357.6	357.6	-8.64		1567.63	1567.64	Specific		16.3	>mN1ECD	1	6202	C2(Carbamidomethyl / 57.0215); C4(Carbamidomethyl / 57.0215)	HCD	6.08	1566.62	1566.63	2	784.324	784.318
	280	Y.NC[+57.02146]RC[+57.02146]PPEWTGQY.C		Y.NCRCPPEWTGQY.C	NCRCPPEWTGQY,YC,2@57.02146,4@57.02146		19.0523	466.1	controllerType=0 controllerNumber=1 scan=6635	8.7e-07	9.8e-07	0	0	0	0	2.1e-07	2.4e-07	6.06	310.7	310.7	-8.17		1567.63	1567.64	Specific		14.8	>mN1ECD	1	6137	C2(Carbamidomethyl / 57.0215); C4(Carbamidomethyl / 57.0215)	HCD	6.01	1566.62	1566.63	2	784.324	784.318
	280	Y.NC[+57.02146]RC[+57.02146]PPEWTGQY.C		Y.NCRCPPEWTGQY.C	NCRCPPEWTGQY,YC,2@57.02146,4@57.02146		19.3009	376.8	controllerType=0 controllerNumber=1 scan=6743	1.1e-06	1.3e-06	0	0	0	0	2.7e-07	3e-07	5.95	358.8	358.8	-2.1		1567.64	1567.64	Specific		11.7	>mN1ECD	1	6267	C2(Carbamidomethyl / 57.0215); C4(Carbamidomethyl / 57.0215)	HCD	5.89	1566.63	1566.63	2	784.324	784.323
EGF8	292	Y.C[+57.02146]TEDVDEC[+57.02146]QLMPNAC[+57.02146]QNGGT[+203.07937]C[+57.02146]HNTHGGY.N	T20(OGlycan / 203.0794)	Y.CTEDVDECQLMPNACQNGGTCHNTHGGY.N	CTEDVDECQLMPNACQNGGTCHNTHGGY,YN,1@57.02146,8@57.02146,15@57.02146,20@203.07937,21@57.02146	HexNAc(1)	15.2729	192.4	controllerType=0 controllerNumber=1 scan=4998	0.003	0.0034	0	0	0	0	0.00015	0.00017	2.53	192.4	9.6	-8.56		3428.27	3428.3	Specific	20	13.1	>mN1ECD	1	4117	C1(Carbamidomethyl / 57.0215); C8(Carbamidomethyl / 57.0215); C15(Carbamidomethyl / 57.0215); C21(Carbamidomethyl / 57.0215)	HCD	1.93	3427.26	3427.29	4	857.83	857.822
EGF8	292	Y.C[+57.02146]TEDVDEC[+57.02146]QLMPNAC[+57.02146]QNGGT[+146.05791]C[+57.02146]HNTHGGY.N	T20(OGlycan / 146.0579)	Y.CTEDVDECQLMPNACQNGGTCHNTHGGY.N	CTEDVDECQLMPNACQNGGTCHNTHGGY,YN,1@57.02146,8@57.02146,15@57.02146,20@146.05791,21@57.02146	Fuc(1)	18.397	760.1	controllerType=0 controllerNumber=1 scan=6353	3e-12	3.3e-12	0	0	0	0	5.5e-13	6.2e-13	11.53	760.1	4.8	-6.99		3371.25	3371.28	Specific	20	27.5	>mN1ECD	1	5786	C1(Carbamidomethyl / 57.0215); C8(Carbamidomethyl / 57.0215); C15(Carbamidomethyl / 57.0215); C21(Carbamidomethyl / 57.0215)	HCD	10.76	3370.25	3370.27	3	1124.43	1124.42
	320	Y.NC[+57.02146]VC[+57.02146]VNGWTGEDC[+57.02146]SENIDDC[+57.02146]ASAAC[+57.02146]F.Q		Y.NCVCVNGWTGEDCSENIDDCASAACF.Q	NCVCVNGWTGEDCSENIDDCASAACF,YQ,2@57.02146,4@57.02146,13@57.02146,20@57.02146,25@57.02146		26.0171	404.2	controllerType=0 controllerNumber=1 scan=9677	2.1e-06	2.4e-06	0	0	0	0	5.8e-07	6.6e-07	5.68	404.2	404.2	-7.05		3011.08	3011.1	Specific		13.4	>mN1ECD	1	9718	C2(Carbamidomethyl / 57.0215); C4(Carbamidomethyl / 57.0215); C13(Carbamidomethyl / 57.0215); C20(Carbamidomethyl / 57.0215); C25(Carbamidomethyl / 57.0215)	HCD	5.62	3010.07	3010.09	3	1004.37	1004.36
	320	Y.NC[+57.02146]VC[+57.02146]VNGWTGEDC[+57.02146]SENIDDC[+57.02146]ASAAC[+57.02146]F.Q		Y.NCVCVNGWTGEDCSENIDDCASAACF.Q	NCVCVNGWTGEDCSENIDDCASAACF,YQ,2@57.02146,4@57.02146,13@57.02146,20@57.02146,25@57.02146		25.8901	357.9	controllerType=0 controllerNumber=1 scan=9623	4.6e-05	5.2e-05	0	0	0	0	7.2e-06	8.2e-06	4.34	357.9	357.9	-5.83		3011.08	3011.1	Specific		12	>mN1ECD	1	9651	C2(Carbamidomethyl / 57.0215); C4(Carbamidomethyl / 57.0215); C13(Carbamidomethyl / 57.0215); C20(Carbamidomethyl / 57.0215); C25(Carbamidomethyl / 57.0215)	HCD	4.28	3010.08	3010.09	3	1004.37	1004.37
	320	Y.NC[+57.02146]VC[+57.02146]VNGW.T		Y.NCVCVNGW.T	NCVCVNGW,YT,2@57.02146,4@57.02146		21.0061	296.7	controllerType=0 controllerNumber=1 scan=7488	0.0026	0.003	0	0	0	0	0.00013	0.00015	2.58	296.7	296.7	-9.27		1008.39	1008.4	Specific		8.7	>mN1ECD	1	7151	C2(Carbamidomethyl / 57.0215); C4(Carbamidomethyl / 57.0215)	HCD	2.72	1007.39	1007.4	2	504.705	504.7
	320	Y.NC[+57.02146]VC[+57.02146]VNGW.T		Y.NCVCVNGW.T	NCVCVNGW,YT,2@57.02146,4@57.02146		21.1424	250.7	controllerType=0 controllerNumber=1 scan=7550	0.0096	0.011	0	0	0	0	0.00047	0.00053	2.02	250.7	250.7	-8.42		1008.39	1008.4	Specific		7.6	>mN1ECD	1	7219	C2(Carbamidomethyl / 57.0215); C4(Carbamidomethyl / 57.0215)	HCD	2.16	1007.39	1007.4	2	504.705	504.701
EGF9	346	F.QGATC[+57.02146]HDRVAS[+146.05791]FY.C	S11(OGlycan / 146.0579)	F.QGATCHDRVASFY.C	QGATCHDRVASFY,FC,5@57.02146,11@146.05791	Fuc(1)	15.8373	524.5	controllerType=0 controllerNumber=1 scan=5243	5.3e-07	6e-07	0	0	0	0	1.3e-07	1.4e-07	6.27	524.5	15.1	-7.67		1657.71	1657.73	Specific	11	10.7	>mN1ECD	1	4422	C5(Carbamidomethyl / 57.0215)	HCD	6.05	1656.71	1656.72	3	553.247	553.243
EGF9	346	F.QGATC[+57.02146]HDRVAS[+146.05791]FY.C	S11(OGlycan / 146.0579)	F.QGATCHDRVASFY.C	QGATCHDRVASFY,FC,5@57.02146,11@146.05791	Fuc(1)	15.7138	328.5	controllerType=0 controllerNumber=1 scan=5190	4.4e-05	5e-05	0	0	0	0	7e-06	8e-06	4.35	328.5	0.9	-8.33		1657.71	1657.73	Specific	11	8.6	>mN1ECD	1	4353	C5(Carbamidomethyl / 57.0215)	HCD	3.72	1656.71	1656.72	3	553.247	553.243
EGF9	346	F.QGATC[+57.02146]HDRVAS[+146.05791]FY.C	S11(OGlycan / 146.0579)	F.QGATCHDRVASFY.C	QGATCHDRVASFY,FC,5@57.02146,11@146.05791	Fuc(1)	15.9678	290.8	controllerType=0 controllerNumber=1 scan=5299	0.00012	0.00014	0	0	0	0	1.4e-05	1.6e-05	3.91	290.8	1.3	-8.45		1657.71	1657.73	Specific	11	8.6	>mN1ECD	1	4496	C5(Carbamidomethyl / 57.0215)	HCD	3.34	1656.71	1656.72	3	553.247	553.243
EGF9	346	F.QGATC[+57.02146]HDRVAS[+146.05791]F.Y	S11(OGlycan / 146.0579)	F.QGATCHDRVASF.Y	QGATCHDRVASF,FY,5@57.02146,11@146.05791	Fuc(1)	13.1887	536.1	controllerType=0 controllerNumber=1 scan=4113	5e-08	5.6e-08	0	0	0	0	8.7e-09	9.8e-09	7.3	485.1	13.8	-8.3		1494.65	1494.66	Specific	11	12.9	>mN1ECD	1	3047	C5(Carbamidomethyl / 57.0215)	HCD	6.54	1493.64	1493.66	3	498.893	498.889
EGF9	346	F.QGATC[+57.02146]HDRVAS[+146.05791]F.Y	S11(OGlycan / 146.0579)	F.QGATCHDRVASF.Y	QGATCHDRVASF,FY,5@57.02146,11@146.05791	Fuc(1)	13.3172	479.7	controllerType=0 controllerNumber=1 scan=4168	8.2e-07	9.2e-07	0	0	0	0	1.5e-07	1.7e-07	6.09	400.3	7.5	-8.79		1494.65	1494.66	Specific	11	10.4	>mN1ECD	1	3115	C5(Carbamidomethyl / 57.0215)	HCD	5.23	1493.64	1493.66	3	498.893	498.889
EGF9	346	F.QGAT[+146.05791]C[+57.02146]HDRVASF.Y	T4(OGlycan / 146.0579)	F.QGATCHDRVASF.Y	QGATCHDRVASF,FY,4@146.05791,5@57.02146	Fuc(1)	13.2501	313.6	controllerType=0 controllerNumber=1 scan=4140	1.3e-05	1.5e-05	0	0	0	0	1.8e-06	2.1e-06	4.88	313.6	9.2	-8.43		1494.65	1494.66	Specific	4	12.9	>mN1ECD	1	3080	C5(Carbamidomethyl / 57.0215)	HCD	4.3	1493.64	1493.66	2	747.836	747.829
EGF9	346	F.QGAT[+146.05791]C[+57.02146]HDRVASF.Y	T4(OGlycan / 146.0579)	F.QGATCHDRVASF.Y	QGATCHDRVASF,FY,4@146.05791,5@57.02146	Fuc(1)	13.0677	299.9	controllerType=0 controllerNumber=1 scan=4062	3.1e-06	3.5e-06	0	0	0	0	7.5e-07	8.5e-07	5.51	299.9	17.7	-9.53		1494.65	1494.66	Specific	4	11.3	>mN1ECD	1	2983	C5(Carbamidomethyl / 57.0215)	HCD	4.94	1493.64	1493.66	3	498.893	498.888
EGF9	346	F.QGATC[+57.02146]HDRVAS[+146.05791]F.Y	S11(OGlycan / 146.0579)	F.QGATCHDRVASF.Y	QGATCHDRVASF,FY,5@57.02146,11@146.05791	Fuc(1)	13.1286	203.2	controllerType=0 controllerNumber=1 scan=4088	0.0014	0.0015	0	0	0	0	9.3e-05	0.00011	2.87	203.2	18.3	-9.82		1494.65	1494.66	Specific	11	9.8	>mN1ECD	1	3013	C5(Carbamidomethyl / 57.0215)	HCD	2.25	1493.64	1493.66	2	747.836	747.828
	358	F.YC[+57.02146]EC[+57.02146]PHGRTGLL.C		F.YCECPHGRTGLL.C	YCECPHGRTGLL,FC,2@57.02146,4@57.02146		15.3924	509.5	controllerType=0 controllerNumber=1 scan=5050	5e-06	5.6e-06	0	0	0	0	1e-06	1.2e-06	5.3	509.5	509.5	-9.94		1462.64	1462.66	Specific		9.5	>mN1ECD	1	4183	C2(Carbamidomethyl / 57.0215); C4(Carbamidomethyl / 57.0215)	HCD	5.48	1461.63	1461.65	2	731.832	731.825
	358	F.YC[+57.02146]EC[+57.02146]PHGRTGLL.C		F.YCECPHGRTGLL.C	YCECPHGRTGLL,FC,2@57.02146,4@57.02146		15.5858	434.5	controllerType=0 controllerNumber=1 scan=5135	1.4e-06	1.6e-06	0	0	0	0	3.9e-07	4.4e-07	5.86	434.5	434.5	-8.53		1462.64	1462.66	Specific		8.6	>mN1ECD	1	4286	C2(Carbamidomethyl / 57.0215); C4(Carbamidomethyl / 57.0215)	HCD	5.76	1461.64	1461.65	3	488.224	488.219
	358	F.YC[+57.02146]EC[+57.02146]PHGRTGLL.C		F.YCECPHGRTGLL.C	YCECPHGRTGLL,FC,2@57.02146,4@57.02146		15.4559	410.4	controllerType=0 controllerNumber=1 scan=5078	8.5e-07	9.7e-07	0	0	0	0	1.8e-07	2.1e-07	6.07	410.4	410.4	-9.28		1462.64	1462.66	Specific		8.8	>mN1ECD	1	4215	C2(Carbamidomethyl / 57.0215); C4(Carbamidomethyl / 57.0215)	HCD	5.98	1461.64	1461.65	3	488.224	488.219
	358	F.YC[+57.02146]EC[+57.02146]PHGRTGLL.C		F.YCECPHGRTGLL.C	YCECPHGRTGLL,FC,2@57.02146,4@57.02146		15.3362	378.7	controllerType=0 controllerNumber=1 scan=5026	1.7e-06	2e-06	0	0	0	0	4.6e-07	5.2e-07	5.76	378.7	378.7	-9.34		1462.64	1462.66	Specific		9.9	>mN1ECD	1	4151	C2(Carbamidomethyl / 57.0215); C4(Carbamidomethyl / 57.0215)	HCD	6.03	1461.64	1461.65	3	488.224	488.219
	358	F.YC[+57.02146]EC[+57.02146]PHGRTGLL.C		F.YCECPHGRTGLL.C	YCECPHGRTGLL,FC,2@57.02146,4@57.02146		15.7203	321	controllerType=0 controllerNumber=1 scan=5193	2.7e-05	3.1e-05	0	0	0	0	4.3e-06	4.8e-06	4.57	321	321	-8.21		1462.64	1462.66	Specific		8.9	>mN1ECD	1	4356	C2(Carbamidomethyl / 57.0215); C4(Carbamidomethyl / 57.0215)	HCD	4.64	1461.64	1461.65	3	488.224	488.22
	358	F.YC[+57.02146]EC[+57.02146]PHGRTGLL.C		F.YCECPHGRTGLL.C	YCECPHGRTGLL,FC,2@57.02146,4@57.02146		15.848	314.9	controllerType=0 controllerNumber=1 scan=5248	4.3e-05	4.8e-05	0	0	0	0	6.4e-06	7.2e-06	4.37	314.9	314.9	-8.46		1462.64	1462.66	Specific		8.9	>mN1ECD	1	4431	C2(Carbamidomethyl / 57.0215); C4(Carbamidomethyl / 57.0215)	HCD	4.51	1461.64	1461.65	3	488.224	488.22
	358	F.YC[+57.02146]EC[+57.02146]PHGRTGL.L		F.YCECPHGRTGL.L	YCECPHGRTGL,FL,2@57.02146,4@57.02146		12.7074	410.2	controllerType=0 controllerNumber=1 scan=3907	6e-07	6.8e-07	0	0	0	0	1.3e-07	1.5e-07	6.22	385.3	385.3	-9.28		1349.56	1349.57	Specific		10.5	>mN1ECD	1	2813	C2(Carbamidomethyl / 57.0215); C4(Carbamidomethyl / 57.0215)	HCD	6.13	1348.55	1348.57	3	450.529	450.525
	358	F.YC[+57.02146]EC[+57.02146]PHGRTGL.L		F.YCECPHGRTGL.L	YCECPHGRTGL,FL,2@57.02146,4@57.02146		12.7244	384.4	controllerType=0 controllerNumber=1 scan=3915	6.7e-06	7.5e-06	0	0	0	0	1.2e-06	1.4e-06	5.18	384.4	384.4	-8.81		1349.56	1349.57	Specific		10	>mN1ECD	1	2823	C2(Carbamidomethyl / 57.0215); C4(Carbamidomethyl / 57.0215)	HCD	5.44	1348.55	1348.57	2	675.29	675.284
	358	F.YC[+57.02146]EC[+57.02146]PHGRTGL.L		F.YCECPHGRTGL.L	YCECPHGRTGL,FL,2@57.02146,4@57.02146		12.5964	326.3	controllerType=0 controllerNumber=1 scan=3860	2.4e-05	2.7e-05	0	0	0	0	3.7e-06	4.2e-06	4.62	326.3	326.3	-9.48		1349.56	1349.57	Specific		10.1	>mN1ECD	1	2762	C2(Carbamidomethyl / 57.0215); C4(Carbamidomethyl / 57.0215)	HCD	4.7	1348.55	1348.57	3	450.529	450.525
	359	Y.C[+57.02146]EC[+57.02146]PHGRTGLL.C		Y.CECPHGRTGLL.C	CECPHGRTGLL,YC,1@57.02146,3@57.02146		13.6242	570.6	controllerType=0 controllerNumber=1 scan=4300	1.9e-07	2.1e-07	0	0	0	0	5.2e-08	5.9e-08	6.72	570.6	570.6	-8.58		1299.58	1299.59	Specific		9.9	>mN1ECD	1	3274	C1(Carbamidomethyl / 57.0215); C3(Carbamidomethyl / 57.0215)	HCD	6.67	1298.57	1298.59	3	433.869	433.865
	359	Y.C[+57.02146]EC[+57.02146]PHGRTGLL.C		Y.CECPHGRTGLL.C	CECPHGRTGLL,YC,1@57.02146,3@57.02146		13.7523	565.9	controllerType=0 controllerNumber=1 scan=4356	1.9e-07	2.2e-07	0	0	0	0	5.5e-08	6.2e-08	6.71	565.9	565.9	-9.22		1299.58	1299.59	Specific		9.2	>mN1ECD	1	3342	C1(Carbamidomethyl / 57.0215); C3(Carbamidomethyl / 57.0215)	HCD	6.66	1298.57	1298.59	3	433.869	433.865
	359	Y.C[+57.02146]EC[+57.02146]PHGRTGLL.C		Y.CECPHGRTGLL.C	CECPHGRTGLL,YC,1@57.02146,3@57.02146		13.7084	448.9	controllerType=0 controllerNumber=1 scan=4337	4e-06	4.5e-06	0	0	0	0	8.8e-07	1e-06	5.4	448.9	448.9	-7.35		1299.58	1299.59	Specific		8.9	>mN1ECD	1	3316	C1(Carbamidomethyl / 57.0215); C3(Carbamidomethyl / 57.0215)	HCD	5.48	1298.58	1298.59	2	650.3	650.295
	359	Y.C[+57.02146]EC[+57.02146]PHGRTGLL.C		Y.CECPHGRTGLL.C	CECPHGRTGLL,YC,1@57.02146,3@57.02146		13.8831	429.8	controllerType=0 controllerNumber=1 scan=4412	8.5e-07	9.7e-07	0	0	0	0	1.7e-07	2e-07	6.07	429.8	429.8	-8.72		1299.58	1299.59	Specific		9.2	>mN1ECD	1	3412	C1(Carbamidomethyl / 57.0215); C3(Carbamidomethyl / 57.0215)	HCD	5.98	1298.57	1298.59	3	433.869	433.865
	359	Y.C[+57.02146]EC[+57.02146]PHGRTGLL.C		Y.CECPHGRTGLL.C	CECPHGRTGLL,YC,1@57.02146,3@57.02146		13.5853	400.6	controllerType=0 controllerNumber=1 scan=4284	6e-06	6.7e-06	0	0	0	0	1.2e-06	1.3e-06	5.22	400.6	400.6	-9.61		1299.58	1299.59	Specific		8.4	>mN1ECD	1	3254	C1(Carbamidomethyl / 57.0215); C3(Carbamidomethyl / 57.0215)	HCD	5.04	1298.57	1298.59	2	650.3	650.294
	359	Y.C[+57.02146]EC[+57.02146]PHGRTGLL.C		Y.CECPHGRTGLL.C	CECPHGRTGLL,YC,1@57.02146,3@57.02146		13.5013	328.1	controllerType=0 controllerNumber=1 scan=4247	4.4e-05	5e-05	0	0	0	0	6.8e-06	7.7e-06	4.35	328.1	328.1	-7.1		1299.58	1299.59	Specific		8	>mN1ECD	1	3208	C1(Carbamidomethyl / 57.0215); C3(Carbamidomethyl / 57.0215)	HCD	4.75	1298.58	1298.59	3	433.869	433.866
	359	Y.C[+57.02146]EC[+57.02146]PHGRTGLL.C		Y.CECPHGRTGLL.C	CECPHGRTGLL,YC,1@57.02146,3@57.02146		14.0661	52.6	controllerType=0 controllerNumber=1 scan=4490	0.043	0.049	0	0	0	0	0.0015	0.0017	1.36	52.6	52.6	-9.29		1299.58	1299.59	Specific		5.3	>mN1ECD	1	3512	C1(Carbamidomethyl / 57.0215); C3(Carbamidomethyl / 57.0215)	HCD	1.31	1298.57	1298.59	3	433.869	433.865
	370	L.C[+57.02146]HLNDAC[+57.02146]ISNPC[+57.02146]NEGSNC[+57.02146]DT[+426.13734]NPVNGKAIC[+57.02146]TC[+57.02146]PSGY.T	T20(OGlycan / 426.1373)	L.CHLNDACISNPCNEGSNCDTNPVNGKAICTCPSGY.T	CHLNDACISNPCNEGSNCDTNPVNGKAICTCPSGY,LT,1@57.02146,7@57.02146,12@57.02146,18@57.02146,20@426.13734,29@57.02146,31@57.02146	Hex(1)Pent(2)	19.7158	648.5	controllerType=0 controllerNumber=1 scan=6922	4.4e-09	5e-09	0	0	0	0	1.3e-09	1.5e-09	8.35	648.5	0	-9.43		4382.68	4382.72	Specific	20	22.5	>mN1ECD	1	6494	C1(Carbamidomethyl / 57.0215); C7(Carbamidomethyl / 57.0215); C12(Carbamidomethyl / 57.0215); C18(Carbamidomethyl / 57.0215); C29(Carbamidomethyl / 57.0215); C31(Carbamidomethyl / 57.0215)	HCD	7.59	4381.67	4381.71	3	1461.58	1461.56
	370	L.C[+57.02146]HLNDAC[+57.02146]ISNPC[+57.02146]NEGSNC[+57.02146]DT[+426.13734]NPVNGKAIC[+57.02146]TC[+57.02146]PSGY.T	T20(OGlycan / 426.1373)	L.CHLNDACISNPCNEGSNCDTNPVNGKAICTCPSGY.T	CHLNDACISNPCNEGSNCDTNPVNGKAICTCPSGY,LT,1@57.02146,7@57.02146,12@57.02146,18@57.02146,20@426.13734,29@57.02146,31@57.02146	Hex(1)Pent(2)	19.7373	527.3	controllerType=0 controllerNumber=1 scan=6931	2.2e-06	2.4e-06	0	0	0	0	6.1e-07	6.9e-07	5.67	527.3	0	-8.61		4382.68	4382.72	Specific	20	16.7	>mN1ECD	1	6505	C1(Carbamidomethyl / 57.0215); C7(Carbamidomethyl / 57.0215); C12(Carbamidomethyl / 57.0215); C18(Carbamidomethyl / 57.0215); C29(Carbamidomethyl / 57.0215); C31(Carbamidomethyl / 57.0215)	HCD	6.45	4381.67	4381.71	4	1096.44	1096.43
	405	Y.TGPAC[+57.02146]SQDVDEC[+57.02146]ALGANPC[+57.02146]EHAGKC[+57.02146]L.N		Y.TGPACSQDVDECALGANPCEHAGKCL.N	TGPACSQDVDECALGANPCEHAGKCL,YN,5@57.02146,12@57.02146,19@57.02146,25@57.02146		18.6884	1124.9	controllerType=0 controllerNumber=1 scan=6479	3.4e-19	3.9e-19	0	0	0	0	3.4e-19	3.9e-19	18.46	1124.9	1124.9	-7.67		2817.15	2817.17	Specific		20.1	>mN1ECD	1	5945	C5(Carbamidomethyl / 57.0215); C12(Carbamidomethyl / 57.0215); C19(Carbamidomethyl / 57.0215); C25(Carbamidomethyl / 57.0215)	HCD	18.41	2816.14	2816.16	3	939.728	939.721
	405	Y.TGPAC[+57.02146]SQDVDEC[+57.02146]ALGANPC[+57.02146]EHAGKC[+57.02146]L.N		Y.TGPACSQDVDECALGANPCEHAGKCL.N	TGPACSQDVDECALGANPCEHAGKCL,YN,5@57.02146,12@57.02146,19@57.02146,25@57.02146		18.816	1010.1	controllerType=0 controllerNumber=1 scan=6534	3.4e-17	3.9e-17	0	0	0	0	1.7e-17	2e-17	16.46	1010.1	1010.1	-7.93		2817.15	2817.17	Specific		20.7	>mN1ECD	1	6015	C5(Carbamidomethyl / 57.0215); C12(Carbamidomethyl / 57.0215); C19(Carbamidomethyl / 57.0215); C25(Carbamidomethyl / 57.0215)	HCD	16.41	2816.14	2816.16	3	939.728	939.721
	405	Y.TGPAC[+57.02146]SQDVDEC[+57.02146]ALGANPC[+57.02146]EHAGKC[+57.02146]L.N		Y.TGPACSQDVDECALGANPCEHAGKCL.N	TGPACSQDVDECALGANPCEHAGKCL,YN,5@57.02146,12@57.02146,19@57.02146,25@57.02146		18.5699	970.1	controllerType=0 controllerNumber=1 scan=6427	3.4e-16	3.9e-16	0	0	0	0	1.3e-16	1.4e-16	15.46	970.1	970.1	-7.61		2817.15	2817.17	Specific		18.9	>mN1ECD	1	5877	C5(Carbamidomethyl / 57.0215); C12(Carbamidomethyl / 57.0215); C19(Carbamidomethyl / 57.0215); C25(Carbamidomethyl / 57.0215)	HCD	15.41	2816.14	2816.16	3	939.728	939.721
	405	Y.TGPAC[+57.02146]SQDVDEC[+57.02146]ALGANPC[+57.02146]EHAGKC[+57.02146]L.N		Y.TGPACSQDVDECALGANPCEHAGKCL.N	TGPACSQDVDECALGANPCEHAGKCL,YN,5@57.02146,12@57.02146,19@57.02146,25@57.02146		18.9452	641.8	controllerType=0 controllerNumber=1 scan=6589	3.4e-09	3.9e-09	0	0	0	0	7.1e-10	8e-10	8.46	641.8	641.8	-8.26		2817.15	2817.17	Specific		16	>mN1ECD	1	6084	C5(Carbamidomethyl / 57.0215); C12(Carbamidomethyl / 57.0215); C19(Carbamidomethyl / 57.0215); C25(Carbamidomethyl / 57.0215)	HCD	8.41	2816.14	2816.16	3	939.728	939.72
	405	Y.TGPAC[+57.02146]SQDVDEC[+57.02146]AL.G		Y.TGPACSQDVDECAL.G	TGPACSQDVDECAL,YG,5@57.02146,12@57.02146		19.3279	497.3	controllerType=0 controllerNumber=1 scan=6755	1.2e-06	1.3e-06	0	0	0	0	2.8e-07	3.1e-07	5.94	497.3	497.3	-8.26		1522.6	1522.61	Specific		13.3	>mN1ECD	1	6280	C5(Carbamidomethyl / 57.0215); C12(Carbamidomethyl / 57.0215)	HCD	6.11	1521.59	1521.61	2	761.811	761.805
	405	Y.TGPAC[+57.02146]SQDVDEC[+57.02146]AL.G		Y.TGPACSQDVDECAL.G	TGPACSQDVDECAL,YG,5@57.02146,12@57.02146		19.4532	451.5	controllerType=0 controllerNumber=1 scan=6809	9.4e-07	1.1e-06	0	0	0	0	2.2e-07	2.5e-07	6.03	451.5	451.5	-8.1		1522.6	1522.61	Specific		14	>mN1ECD	1	6350	C5(Carbamidomethyl / 57.0215); C12(Carbamidomethyl / 57.0215)	HCD	5.88	1521.6	1521.61	2	761.811	761.805
	419	L.GANPC[+57.02146]EHAGKC[+57.02146]L.N		L.GANPCEHAGKCL.N	GANPCEHAGKCL,LN,5@57.02146,11@57.02146		11.3319	351.5	controllerType=0 controllerNumber=1 scan=3321	5.6e-05	6.3e-05	0	0	0	0	9.5e-06	1.1e-05	4.25	351.5	351.5	-9.33		1313.56	1313.57	Specific		10.5	>mN1ECD	1	2180	C5(Carbamidomethyl / 57.0215); C11(Carbamidomethyl / 57.0215)	HCD	4.33	1312.55	1312.57	2	657.29	657.284
	419	L.GANPC[+57.02146]EHAGKC[+57.02146]L.N		L.GANPCEHAGKCL.N	GANPCEHAGKCL,LN,5@57.02146,11@57.02146		11.3753	339.8	controllerType=0 controllerNumber=1 scan=3339	4.4e-05	5e-05	0	0	0	0	6.6e-06	7.4e-06	4.36	297.2	297.2	-9.1		1313.56	1313.57	Specific		9.2	>mN1ECD	1	2200	C5(Carbamidomethyl / 57.0215); C11(Carbamidomethyl / 57.0215)	HCD	4.43	1312.55	1312.57	3	438.529	438.525
	419	L.GANPC[+57.02146]EHAGKC[+57.02146]L.N		L.GANPCEHAGKCL.N	GANPCEHAGKCL,LN,5@57.02146,11@57.02146		11.2556	237.2	controllerType=0 controllerNumber=1 scan=3288	0.0006	0.00068	0	0	0	0	4.5e-05	5.1e-05	3.22	237.2	237.2	-9.24		1313.56	1313.57	Specific		7.8	>mN1ECD	1	2139	C5(Carbamidomethyl / 57.0215); C11(Carbamidomethyl / 57.0215)	HCD	3.51	1312.55	1312.57	3	438.529	438.525
	419	L.GANPC[+57.02146]EHAGKC[+57.02146]L.N		L.GANPCEHAGKCL.N	GANPCEHAGKCL,LN,5@57.02146,11@57.02146		11.5021	222.7	controllerType=0 controllerNumber=1 scan=3393	0.0011	0.0013	0	0	0	0	8.8e-05	9.9e-05	2.95	222.7	222.7	-8.69		1313.56	1313.57	Specific		7.8	>mN1ECD	1	2261	C5(Carbamidomethyl / 57.0215); C11(Carbamidomethyl / 57.0215)	HCD	3.03	1312.55	1312.57	3	438.529	438.525
	431	L.NTLGS[+162.05282]FEC[+57.02146]QC[+57.02146]L.Q	S5(OGlycan / 162.0528)	L.NTLGSFECQCL.Q	NTLGSFECQCL,LQ,5@162.05282,8@57.02146,10@57.02146	Hex(1)	22.3784	571.8	controllerType=0 controllerNumber=1 scan=8094	3.2e-06	3.7e-06	0	0	0	0	8.1e-07	9.2e-07	5.49	357.3	51.3	-7.74		1490.6	1490.61	Specific	5	12.1	>mN1ECD	1	7846	C8(Carbamidomethyl / 57.0215); C10(Carbamidomethyl / 57.0215)	HCD	4.72	1489.59	1489.61	2	745.811	745.805
	431	L.NTLGS[+162.05282]FEC[+57.02146]QC[+57.02146]L.Q	S5(OGlycan / 162.0528)	L.NTLGSFECQCL.Q	NTLGSFECQCL,LQ,5@162.05282,8@57.02146,10@57.02146	Hex(1)	22.4892	566.7	controllerType=0 controllerNumber=1 scan=8142	3.2e-06	3.7e-06	0	0	0	0	8.3e-07	9.4e-07	5.49	332.4	49.7	-7.33		1490.6	1490.61	Specific	5	14.3	>mN1ECD	1	7898	C8(Carbamidomethyl / 57.0215); C10(Carbamidomethyl / 57.0215)	HCD	4.72	1489.6	1489.61	2	745.811	745.805
	431	L.NTLGSFEC[+57.02146]QC[+57.02146]L.Q		L.NTLGSFECQCL.Q	NTLGSFECQCL,LQ,8@57.02146,10@57.02146		23.3863	401	controllerType=0 controllerNumber=1 scan=8530	0.00036	0.0004	0	0	0	0	2.6e-05	2.9e-05	3.45	291.8	291.8	-8.25		1328.55	1328.56	Specific		10.6	>mN1ECD	1	8365	C8(Carbamidomethyl / 57.0215); C10(Carbamidomethyl / 57.0215)	HCD	3.26	1327.54	1327.55	2	664.784	664.779
	431	L.NTLGSFEC[+57.02146]QC[+57.02146]L.Q		L.NTLGSFECQCL.Q	NTLGSFECQCL,LQ,8@57.02146,10@57.02146		23.5093	358.8	controllerType=0 controllerNumber=1 scan=8583	0.00069	0.00078	0	0	0	0	5.1e-05	5.7e-05	3.16	307.1	307.1	-9.9		1328.55	1328.56	Specific		9.7	>mN1ECD	1	8423	C8(Carbamidomethyl / 57.0215); C10(Carbamidomethyl / 57.0215)	HCD	3.55	1327.54	1327.55	2	664.784	664.778
EGF12	445	Y.TGPRC[+57.02146]EIDVNEC[+57.02146]IS[+146.05791]NPC[+57.02146]QNDAT[+426.13734]C[+57.02146]LDQIGEF.Q	S14(OGlycan / 146.0579); T22(OGlycan / 426.1373)	Y.TGPRCEIDVNECISNPCQNDATCLDQIGEF.Q	TGPRCEIDVNECISNPCQNDATCLDQIGEF,YQ,5@57.02146,12@57.02146,14@146.05791,17@57.02146,22@426.13734,23@57.02146	Fuc(1); Hex(1)Pent(2)	25.0618	595.6	controllerType=0 controllerNumber=1 scan=9265	4.1e-07	4.6e-07	0	0	0	0	9.2e-08	1e-07	6.39	595.6	2.2	-7.51		4084.65	4084.68	Specific	14;22	15.5	>mN1ECD	1	9224	C5(Carbamidomethyl / 57.0215); C12(Carbamidomethyl / 57.0215); C17(Carbamidomethyl / 57.0215); C23(Carbamidomethyl / 57.0215)	HCD	5.58	4083.64	4083.67	3	1362.23	1362.22	15154497
EGF12	445	Y.TGPRC[+57.02146]EIDVNEC[+57.02146]IS[+146.05791]NPC[+57.02146]QNDAT[+426.13734]C[+57.02146]LDQIGEF.Q	S14(OGlycan / 146.0579); T22(OGlycan / 426.1373)	Y.TGPRCEIDVNECISNPCQNDATCLDQIGEF.Q	TGPRCEIDVNECISNPCQNDATCLDQIGEF,YQ,5@57.02146,12@57.02146,14@146.05791,17@57.02146,22@426.13734,23@57.02146	Fuc(1); Hex(1)Pent(2)	24.9397	585.6	controllerType=0 controllerNumber=1 scan=9211	4.1e-07	4.6e-07	0	0	0	0	8.6e-08	9.7e-08	6.39	585.6	1.8	-7.69		4084.65	4084.68	Specific	14;22	14.6	>mN1ECD	1	9158	C5(Carbamidomethyl / 57.0215); C12(Carbamidomethyl / 57.0215); C17(Carbamidomethyl / 57.0215); C23(Carbamidomethyl / 57.0215)	HCD	5.58	4083.64	4083.67	3	1362.23	1362.22
Control	475	F.QC[+57.02146]IC[+57.02146]M[+15.99492]PGYEGVY.C	M5(Oxidation / 15.9949)	F.QCICMPGYEGVY.C	QCICMPGYEGVY,FC,2@57.02146,4@57.02146,5@15.99492		21.2984	335.5	controllerType=0 controllerNumber=1 scan=7620	2.1e-05	2.4e-05	0	0	0	0	3.2e-06	3.6e-06	4.68	335.5	335.5	-6.71		1492.58	1492.59	Specific		11.4	>mN1ECD	1	7297	C2(Carbamidomethyl / 57.0215); C4(Carbamidomethyl / 57.0215)	HCD	4.36	1491.57	1491.58	2	746.799	746.794
Control	475	F.QC[+57.02146]IC[+57.02146]MPGYEGVY.C		F.QCICMPGYEGVY.C	QCICMPGYEGVY,FC,2@57.02146,4@57.02146		24.5046	483.2	controllerType=0 controllerNumber=1 scan=9023	1.3e-06	1.5e-06	0	0	0	0	3e-07	3.4e-07	5.89	406.7	406.7	-7.25		1476.58	1476.6	Specific		12.2	>mN1ECD	1	8932	C2(Carbamidomethyl / 57.0215); C4(Carbamidomethyl / 57.0215)	HCD	5.83	1475.58	1475.59	2	738.801	738.796	33978490
Control	475	F.QC[+57.02146]IC[+57.02146]MPGYEGVY.C		F.QCICMPGYEGVY.C	QCICMPGYEGVY,FC,2@57.02146,4@57.02146		24.6401	404.9	controllerType=0 controllerNumber=1 scan=9081	7.5e-06	8.5e-06	0	0	0	0	1.3e-06	1.5e-06	5.13	361.3	361.3	-6.83		1476.59	1476.6	Specific		11.7	>mN1ECD	1	8997	C2(Carbamidomethyl / 57.0215); C4(Carbamidomethyl / 57.0215)	HCD	5.07	1475.58	1475.59	2	738.801	738.796
Control	475	F.QC[+57.02146]IC[+57.02146]MPGYEGVY.C		F.QCICMPGYEGVY.C	QCICMPGYEGVY,FC,2@57.02146,4@57.02146		24.3818	393.3	controllerType=0 controllerNumber=1 scan=8970	1.9e-05	2.2e-05	0	0	0	0	2.7e-06	3e-06	4.72	393.3	393.3	-8.16		1476.58	1476.6	Specific		10.8	>mN1ECD	1	8869	C2(Carbamidomethyl / 57.0215); C4(Carbamidomethyl / 57.0215)	HCD	4.67	1475.58	1475.59	2	738.801	738.795
	487	Y.C[+57.02146]EINTDEC[+57.02146]ASS[+426.13734]PC[+57.02146]LHN[+15.99492]GHC[+57.02146]MDKINEF.Q	S11(OGlycan / 426.1373); N16(b-oxidation / 15.9949)	Y.CEINTDECASSPCLHNGHCMDKINEF.Q	CEINTDECASSPCLHNGHCMDKINEF,YQ,1@57.02146,8@57.02146,11@426.13734,13@57.02146,16@15.99492,19@57.02146	Hex(1)Pent(2)	17.8309	361.9	controllerType=0 controllerNumber=1 scan=6107	2.5e-06	2.8e-06	0	0	0	0	6.5e-07	7.3e-07	5.61	361.9	1.2	-7.25		3580.35	3580.38	Specific	11	14.3	>mN1ECD	1	5505	C1(Carbamidomethyl / 57.0215); C8(Carbamidomethyl / 57.0215); C13(Carbamidomethyl / 57.0215); C19(Carbamidomethyl / 57.0215)	HCD	5.07	3579.35	3579.37	4	895.851	895.844
	487	Y.C[+57.02146]EINTDEC[+57.02146]ASS[+426.13734]PC[+57.02146]LHNGHC[+57.02146]MDKINEF.Q	S11(OGlycan / 426.1373)	Y.CEINTDECASSPCLHNGHCMDKINEF.Q	CEINTDECASSPCLHNGHCMDKINEF,YQ,1@57.02146,8@57.02146,11@426.13734,13@57.02146,19@57.02146	Hex(1)Pent(2)	18.9474	920.6	controllerType=0 controllerNumber=1 scan=6590	3.4e-15	3.9e-15	0	0	0	0	9.6e-16	1.1e-15	14.46	920.6	1.2	-8.57		3564.35	3564.39	Specific	11	19.8	>mN1ECD	1	6085	C1(Carbamidomethyl / 57.0215); C8(Carbamidomethyl / 57.0215); C13(Carbamidomethyl / 57.0215); C19(Carbamidomethyl / 57.0215)	HCD	13.7	3563.35	3563.38	4	891.852	891.844
	487	Y.C[+57.02146]EINTDEC[+57.02146]ASS[+426.13734]PC[+57.02146]LHNGHC[+57.02146]MDKINEF.Q	S11(OGlycan / 426.1373)	Y.CEINTDECASSPCLHNGHCMDKINEF.Q	CEINTDECASSPCLHNGHCMDKINEF,YQ,1@57.02146,8@57.02146,11@426.13734,13@57.02146,19@57.02146	Hex(1)Pent(2)	18.8225	849.5	controllerType=0 controllerNumber=1 scan=6537	3.4e-13	3.9e-13	0	0	0	0	7e-14	7.9e-14	12.46	849.5	1.2	-8.16		3564.36	3564.39	Specific	11	20.4	>mN1ECD	1	6019	C1(Carbamidomethyl / 57.0215); C8(Carbamidomethyl / 57.0215); C13(Carbamidomethyl / 57.0215); C19(Carbamidomethyl / 57.0215)	HCD	11.7	3563.35	3563.38	4	891.852	891.845
	513	F.QC[+57.02146]QC[+57.02146]PKGF.N		F.QCQCPKGF.N	QCQCPKGF,FN,2@57.02146,4@57.02146		12.8342	400	controllerType=0 controllerNumber=1 scan=3962	8.6e-07	9.8e-07	0	0	0	0	2e-07	2.3e-07	6.06	360.4	360.4	-9.76		1024.42	1024.43	Specific		11.7	>mN1ECD	1	2873	C2(Carbamidomethyl / 57.0215); C4(Carbamidomethyl / 57.0215)	HCD	6.01	1023.42	1023.43	2	512.721	512.716
	513	F.QC[+57.02146]QC[+57.02146]PKGF.N		F.QCQCPKGF.N	QCQCPKGF,FN,2@57.02146,4@57.02146		12.7158	358.3	controllerType=0 controllerNumber=1 scan=3911	4.2e-05	4.8e-05	0	0	0	0	5.9e-06	6.7e-06	4.37	324.3	324.3	-8.57		1024.43	1024.43	Specific		10	>mN1ECD	1	2817	C2(Carbamidomethyl / 57.0215); C4(Carbamidomethyl / 57.0215)	HCD	4.32	1023.42	1023.43	2	512.721	512.716
	521	F.NGHLC[+57.02146]QY.D		F.NGHLCQY.D	NGHLCQY,FD,5@57.02146		11.274	282.9	controllerType=0 controllerNumber=1 scan=3296	0.00054	0.00061	0	0	0	0	4.2e-05	4.8e-05	3.27	263.1	263.1	-9.34		891.369	891.378	Specific		7.6	>mN1ECD	1	2150	C5(Carbamidomethyl / 57.0215)	HCD	3.22	890.362	890.37	2	446.192	446.188
	521	F.NGHLC[+57.02146]QY.D		F.NGHLCQY.D	NGHLCQY,FD,5@57.02146		11.403	259.6	controllerType=0 controllerNumber=1 scan=3351	0.00088	0.001	0	0	0	0	6.1e-05	6.9e-05	3.06	244.6	244.6	-9.41		891.369	891.378	Specific		7.5	>mN1ECD	1	2214	C5(Carbamidomethyl / 57.0215)	HCD	3	890.362	890.37	2	446.192	446.188
	528	Y.DVDEC[+57.02146]AST[+426.13734]PC[+57.02146]KNGAKC[+57.02146]LDGPNTY.T	T8(OGlycan / 426.1373)	Y.DVDECASTPCKNGAKCLDGPNTY.T	DVDECASTPCKNGAKCLDGPNTY,YT,5@57.02146,8@426.13734,10@57.02146,16@57.02146	Hex(1)Pent(2)	17.0321	621.9	controllerType=0 controllerNumber=1 scan=5760	3.4e-09	3.9e-09	0	0	0	0	5.4e-10	6.2e-10	8.46	590.7	0.4	-7.92		2998.19	2998.21	Specific	8	15.7	>mN1ECD	1	5081	C5(Carbamidomethyl / 57.0215); C10(Carbamidomethyl / 57.0215); C16(Carbamidomethyl / 57.0215)	HCD	7.7	2997.18	2997.2	3	1000.08	1000.07
	528	Y.DVDEC[+57.02146]AST[+426.13734]PC[+57.02146]KNGAKC[+57.02146]LDGPNTY.T	T8(OGlycan / 426.1373)	Y.DVDECASTPCKNGAKCLDGPNTY.T	DVDECASTPCKNGAKCLDGPNTY,YT,5@57.02146,8@426.13734,10@57.02146,16@57.02146	Hex(1)Pent(2)	16.9092	549.4	controllerType=0 controllerNumber=1 scan=5707	1.2e-07	1.4e-07	0	0	0	0	2.8e-08	3.2e-08	6.91	549.4	0.4	-7.49		2998.19	2998.21	Specific	8	16.5	>mN1ECD	1	5019	C5(Carbamidomethyl / 57.0215); C10(Carbamidomethyl / 57.0215); C16(Carbamidomethyl / 57.0215)	HCD	6.15	2997.18	2997.2	3	1000.08	1000.07
	551	Y.TC[+57.02146]VC[+57.02146]TEGYTGT[+365.13220]HC[+57.02146]EVDIDEC[+57.02146]DPDPC[+57.02146]HY.G	T11(OGlycan / 365.1322)	Y.TCVCTEGYTGTHCEVDIDECDPDPCHY.G	TCVCTEGYTGTHCEVDIDECDPDPCHY,YG,2@57.02146,4@57.02146,11@365.13220,13@57.02146,20@57.02146,25@57.02146	HexNAc(1)Hex(1)	20.0909	550.9	controllerType=0 controllerNumber=1 scan=7085	1e-07	1.2e-07	0	0	0	0	2.1e-08	2.4e-08	6.98	550.9	4.8	-6.49		3655.32	3655.34	Specific	11	25.4	>mN1ECD	1	6679	C2(Carbamidomethyl / 57.0215); C4(Carbamidomethyl / 57.0215); C13(Carbamidomethyl / 57.0215); C20(Carbamidomethyl / 57.0215); C25(Carbamidomethyl / 57.0215)	HCD	7.76	3654.31	3654.34	3	1219.12	1219.11
	551	Y.TC[+57.02146]VC[+57.02146]TEGYTGT[+203.07937]HC[+57.02146]EVDIDEC[+57.02146]DPDPC[+57.02146]HY.G	T11(OGlycan / 203.0794)	Y.TCVCTEGYTGTHCEVDIDECDPDPCHY.G	TCVCTEGYTGTHCEVDIDECDPDPCHY,YG,2@57.02146,4@57.02146,11@203.07937,13@57.02146,20@57.02146,25@57.02146	HexNAc(1)	20.1215	796	controllerType=0 controllerNumber=1 scan=7098	3e-12	3.3e-12	0	0	0	0	8.9e-13	1e-12	11.53	796	4.8	-7.6		3493.26	3493.29	Specific	11	29.8	>mN1ECD	1	6693	C2(Carbamidomethyl / 57.0215); C4(Carbamidomethyl / 57.0215); C13(Carbamidomethyl / 57.0215); C20(Carbamidomethyl / 57.0215); C25(Carbamidomethyl / 57.0215)	HCD	10.76	3492.26	3492.28	3	1165.1	1165.09
	551	Y.TC[+57.02146]VC[+57.02146]TEGYTGT[+203.07937]HC[+57.02146]EVDIDEC[+57.02146]DPDPC[+57.02146]HY.G	T11(OGlycan / 203.0794)	Y.TCVCTEGYTGTHCEVDIDECDPDPCHY.G	TCVCTEGYTGTHCEVDIDECDPDPCHY,YG,2@57.02146,4@57.02146,11@203.07937,13@57.02146,20@57.02146,25@57.02146	HexNAc(1)	20.2403	641.7	controllerType=0 controllerNumber=1 scan=7150	3e-09	3.3e-09	0	0	0	0	3.6e-10	4.1e-10	8.53	641.7	4.8	-8.02		3493.26	3493.29	Specific	11	26.8	>mN1ECD	1	6753	C2(Carbamidomethyl / 57.0215); C4(Carbamidomethyl / 57.0215); C13(Carbamidomethyl / 57.0215); C20(Carbamidomethyl / 57.0215); C25(Carbamidomethyl / 57.0215)	HCD	7.76	3492.26	3492.28	3	1165.1	1165.09
	551	Y.TC[+57.02146]VC[+57.02146]TEGYTGT[+203.07937]HC[+57.02146]EVDIDEC[+57.02146]DPDPC[+57.02146]HY.G	T11(OGlycan / 203.0794)	Y.TCVCTEGYTGTHCEVDIDECDPDPCHY.G	TCVCTEGYTGTHCEVDIDECDPDPCHY,YG,2@57.02146,4@57.02146,11@203.07937,13@57.02146,20@57.02146,25@57.02146	HexNAc(1)	20.4053	533.9	controllerType=0 controllerNumber=1 scan=7223	1e-07	1.2e-07	0	0	0	0	2.4e-08	2.7e-08	6.98	533.9	4.8	-7.81		3493.26	3493.29	Specific	11	24.6	>mN1ECD	1	6838	C2(Carbamidomethyl / 57.0215); C4(Carbamidomethyl / 57.0215); C13(Carbamidomethyl / 57.0215); C20(Carbamidomethyl / 57.0215); C25(Carbamidomethyl / 57.0215)	HCD	7.76	3492.26	3492.28	3	1165.1	1165.09
	578	Y.GSC[+57.02146]KDGVATF.T		Y.GSCKDGVATF.T	GSCKDGVATF,YT,3@57.02146		14.9094	537	controllerType=0 controllerNumber=1 scan=4850	1.1e-06	1.2e-06	0	0	0	0	2.4e-07	2.8e-07	5.98	537	537	-7.83		1041.46	1041.47	Specific		9.8	>mN1ECD	1	3959	C3(Carbamidomethyl / 57.0215)	HCD	5.92	1040.45	1040.46	2	521.237	521.233
	578	Y.GSC[+57.02146]KDGVATF.T		Y.GSCKDGVATF.T	GSCKDGVATF,YT,3@57.02146		14.7847	499.8	controllerType=0 controllerNumber=1 scan=4797	1.8e-06	2.1e-06	0	0	0	0	5.1e-07	5.7e-07	5.73	499.8	499.8	-8.18		1041.46	1041.47	Specific		9.2	>mN1ECD	1	3891	C3(Carbamidomethyl / 57.0215)	HCD	5.68	1040.45	1040.46	2	521.237	521.233
	578	Y.GSC[+57.02146]KDGVATF.T		Y.GSCKDGVATF.T	GSCKDGVATF,YT,3@57.02146		15.0347	427.7	controllerType=0 controllerNumber=1 scan=4905	1.3e-06	1.5e-06	0	0	0	0	3.3e-07	3.7e-07	5.88	427.7	427.7	-9.71		1041.46	1041.47	Specific		10	>mN1ECD	1	4027	C3(Carbamidomethyl / 57.0215)	HCD	5.82	1040.45	1040.46	2	521.237	521.232
	578	Y.GSC[+57.02146]KDGVATF.T		Y.GSCKDGVATF.T	GSCKDGVATF,YT,3@57.02146		15.038	293.7	controllerType=0 controllerNumber=1 scan=4907	0.00042	0.00047	0	0	0	0	3.3e-05	3.8e-05	3.38	293.7	293.7	-9.71		1041.46	1041.47	Specific		7.7	>mN1ECD	1	4030	C3(Carbamidomethyl / 57.0215)	HCD	3.33	1040.45	1040.46	2	521.237	521.232
	578	Y.GSC[+57.02146]KDGVATF.T		Y.GSCKDGVATF.T	GSCKDGVATF,YT,3@57.02146		15.2621	259.9	controllerType=0 controllerNumber=1 scan=4993	0.001	0.0012	0	0	0	0	7.4e-05	8.4e-05	2.98	259.9	259.9	-7.83		1041.46	1041.47	Specific		7.1	>mN1ECD	1	4109	C3(Carbamidomethyl / 57.0215)	HCD	2.93	1040.45	1040.46	2	521.237	521.233
	701	F.TC[+57.02146]RC[+57.02146]PEGYHDPTC[+57.02146]L.S		F.TCRCPEGYHDPTCL.S	TCRCPEGYHDPTCL,FS,2@57.02146,4@57.02146,13@57.02146		15.8914	388.3	controllerType=0 controllerNumber=1 scan=5266	1.4e-06	1.6e-06	0	0	0	0	3.8e-07	4.3e-07	5.86	388.3	388.3	-7.87		1765.7	1765.71	Specific		10.6	>mN1ECD	1	4453	C2(Carbamidomethyl / 57.0215); C4(Carbamidomethyl / 57.0215); C13(Carbamidomethyl / 57.0215)	HCD	5.8	1764.69	1764.7	3	589.241	589.237
	701	F.TC[+57.02146]RC[+57.02146]PEGYHDPTC[+57.02146]L.S		F.TCRCPEGYHDPTCL.S	TCRCPEGYHDPTCL,FS,2@57.02146,4@57.02146,13@57.02146		15.7673	317.7	controllerType=0 controllerNumber=1 scan=5213	4.3e-05	4.8e-05	0	0	0	0	6.1e-06	6.9e-06	4.37	317.7	317.7	-7.45		1765.7	1765.71	Specific		9.2	>mN1ECD	1	4383	C2(Carbamidomethyl / 57.0215); C4(Carbamidomethyl / 57.0215); C13(Carbamidomethyl / 57.0215)	HCD	4.32	1764.69	1764.7	3	589.241	589.237
	701	F.TC[+57.02146]RC[+57.02146]PEGYHDPTC[+57.02146]L.S		F.TCRCPEGYHDPTCL.S	TCRCPEGYHDPTCL,FS,2@57.02146,4@57.02146,13@57.02146		16.021	230.1	controllerType=0 controllerNumber=1 scan=5322	0.0002	0.00022	0	0	0	0	1.8e-05	2e-05	3.71	230.1	230.1	-8.28		1765.69	1765.71	Specific		9	>mN1ECD	1	4526	C2(Carbamidomethyl / 57.0215); C4(Carbamidomethyl / 57.0215); C13(Carbamidomethyl / 57.0215)	HCD	3.65	1764.69	1764.7	3	589.241	589.236
	701	F.TC[+57.02146]RC[+57.02146]PEGYHDPTC[+57.02146]L.S		F.TCRCPEGYHDPTCL.S	TCRCPEGYHDPTCL,FS,2@57.02146,4@57.02146,13@57.02146		15.746	170.2	controllerType=0 controllerNumber=1 scan=5204	0.0061	0.007	0	0	0	0	0.00027	0.0003	2.21	170.2	170.2	-8.49		1765.69	1765.71	Specific		6.9	>mN1ECD	1	4371	C2(Carbamidomethyl / 57.0215); C4(Carbamidomethyl / 57.0215); C13(Carbamidomethyl / 57.0215)	HCD	2.16	1764.69	1764.7	3	589.241	589.236
	715	L.SEVNEC[+57.02146]NS[+426.13734]NPC[+57.02146]IHGAC[+57.02146]RDGLNGY.K	S8(OGlycan / 426.1373)	L.SEVNECNSNPCIHGACRDGLNGY.K	SEVNECNSNPCIHGACRDGLNGY,LK,6@57.02146,8@426.13734,11@57.02146,16@57.02146	Hex(1)Pent(2)	17.0429	498.2	controllerType=0 controllerNumber=1 scan=5765	2.1e-07	2.3e-07	0	0	0	0	5.8e-08	6.5e-08	6.68	498.2	10.6	-6.98		3049.19	3049.21	Specific	8	17.5	>mN1ECD	1	5086	C6(Carbamidomethyl / 57.0215); C11(Carbamidomethyl / 57.0215); C16(Carbamidomethyl / 57.0215)	HCD	5.92	3048.18	3048.2	3	1017.07	1017.07
	715	L.SEVNEC[+57.02146]NS[+426.13734]NPC[+57.02146]IHGAC[+57.02146]RDGLNGY.K	S8(OGlycan / 426.1373)	L.SEVNECNSNPCIHGACRDGLNGY.K	SEVNECNSNPCIHGACRDGLNGY,LK,6@57.02146,8@426.13734,11@57.02146,16@57.02146	Hex(1)Pent(2)	17.1732	384.3	controllerType=0 controllerNumber=1 scan=5822	3.2e-07	3.6e-07	0	0	0	0	7.6e-08	8.6e-08	6.5	384.3	3.6	-7.1		3049.19	3049.21	Specific	8	19.2	>mN1ECD	1	5157	C6(Carbamidomethyl / 57.0215); C11(Carbamidomethyl / 57.0215); C16(Carbamidomethyl / 57.0215)	HCD	5.73	3048.18	3048.2	3	1017.07	1017.07
	738	Y.KC[+57.02146]DC[+57.02146]APGWSGT[+426.13734]NC[+57.02146]DINNNEC[+57.02146]ES[+146.05791]NPC[+57.02146]VNGGTC[+57.02146]KDMTSGY.V	T11(OGlycan / 426.1373); S22(OGlycan / 146.0579)	Y.KCDCAPGWSGTNCDINNNECESNPCVNGGTCKDMTSGY.V	KCDCAPGWSGTNCDINNNECESNPCVNGGTCKDMTSGY,YV,2@57.02146,4@57.02146,11@426.13734,13@57.02146,20@57.02146,22@146.05791,25@57.02146,31@57.02146	Hex(1)Pent(2); Fuc(1)	19.3087	665.2	controllerType=0 controllerNumber=1 scan=6747	4.3e-08	4.8e-08	0	0	0	0	5.8e-09	6.6e-09	7.37	665.2	0.5	-6.54		4901.8	4901.84	Specific	11;22	22.3	>mN1ECD	1	6272	C2(Carbamidomethyl / 57.0215); C4(Carbamidomethyl / 57.0215); C13(Carbamidomethyl / 57.0215); C20(Carbamidomethyl / 57.0215); C25(Carbamidomethyl / 57.0215); C31(Carbamidomethyl / 57.0215)	HCD	6.56	4900.8	4900.83	4	1226.21	1226.21
	738	Y.KC[+57.02146]DC[+57.02146]APGW.S		Y.KCDCAPGW.S	KCDCAPGW,YS,2@57.02146,4@57.02146		15.4347	419.8	controllerType=0 controllerNumber=1 scan=5069	1.3e-06	1.5e-06	0	0	0	0	3.4e-07	3.8e-07	5.88	419.8	419.8	-9.61		993.382	993.392	Specific		10.1	>mN1ECD	1	4205	C2(Carbamidomethyl / 57.0215); C4(Carbamidomethyl / 57.0215)	HCD	5.78	992.375	992.384	2	497.2	497.195
	738	Y.KC[+57.02146]DC[+57.02146]APGW.S		Y.KCDCAPGW.S	KCDCAPGW,YS,2@57.02146,4@57.02146		15.3077	395.9	controllerType=0 controllerNumber=1 scan=5013	2.8e-06	3.2e-06	0	0	0	0	6.9e-07	7.8e-07	5.55	395.9	395.9	-9.05		993.383	993.392	Specific		9	>mN1ECD	1	4135	C2(Carbamidomethyl / 57.0215); C4(Carbamidomethyl / 57.0215)	HCD	5.81	992.375	992.384	2	497.2	497.195
	738	Y.KC[+57.02146]DC[+57.02146]APGW.S		Y.KCDCAPGW.S	KCDCAPGW,YS,2@57.02146,4@57.02146		15.5985	378.2	controllerType=0 controllerNumber=1 scan=5141	4.6e-06	5.2e-06	0	0	0	0	9.5e-07	1.1e-06	5.34	378.2	378.2	-9.05		993.383	993.392	Specific		8.2	>mN1ECD	1	4292	C2(Carbamidomethyl / 57.0215); C4(Carbamidomethyl / 57.0215)	HCD	5.6	992.375	992.384	2	497.2	497.195
	738	Y.KC[+57.02146]DC[+57.02146]APGW.S		Y.KCDCAPGW.S	KCDCAPGW,YS,2@57.02146,4@57.02146		15.1984	303.2	controllerType=0 controllerNumber=1 scan=4966	0.00023	0.00026	0	0	0	0	2e-05	2.3e-05	3.63	303.2	303.2	-9.05		993.383	993.392	Specific		7.8	>mN1ECD	1	4080	C2(Carbamidomethyl / 57.0215); C4(Carbamidomethyl / 57.0215)	HCD	3.77	992.375	992.384	2	497.2	497.195
	776	Y.VC[+57.02146]TC[+57.02146]REGF.S		Y.VCTCREGF.S	VCTCREGF,YS,2@57.02146,4@57.02146		13.8016	317.4	controllerType=0 controllerNumber=1 scan=4377	6.6e-05	7.5e-05	0	0	0	0	1.1e-05	1.2e-05	4.18	317.4	317.4	-8.34		1028.42	1028.43	Specific		9.7	>mN1ECD	1	3366	C2(Carbamidomethyl / 57.0215); C4(Carbamidomethyl / 57.0215)	HCD	4.13	1027.41	1027.42	2	514.718	514.714
	776	Y.VC[+57.02146]TC[+57.02146]REGF.S		Y.VCTCREGF.S	VCTCREGF,YS,2@57.02146,4@57.02146		13.9304	296.3	controllerType=0 controllerNumber=1 scan=4432	0.00042	0.00047	0	0	0	0	3.1e-05	3.5e-05	3.38	296.3	296.3	-8.58		1028.42	1028.43	Specific		7.7	>mN1ECD	1	3438	C2(Carbamidomethyl / 57.0215); C4(Carbamidomethyl / 57.0215)	HCD	3.33	1027.41	1027.42	2	514.718	514.714
	776	Y.VC[+57.02146]TC[+57.02146]REGF.S		Y.VCTCREGF.S	VCTCREGF,YS,2@57.02146,4@57.02146		14.0618	230.9	controllerType=0 controllerNumber=1 scan=4488	0.0011	0.0012	0	0	0	0	7.9e-05	8.9e-05	2.97	230.9	230.9	-9.76		1028.42	1028.43	Specific		7.4	>mN1ECD	1	3509	C2(Carbamidomethyl / 57.0215); C4(Carbamidomethyl / 57.0215)	HCD	2.92	1027.41	1027.42	2	514.718	514.713
EGF21	784	F.SGPNC[+57.02146]QTNINEC[+57.02146]AS[+426.13734]NPC[+57.02146]LNQGT[+146.05791]C[+57.02146]IDDVAGY.K	S14(OGlycan / 426.1373); T22(OGlycan / 146.0579)	F.SGPNCQTNINECASNPCLNQGTCIDDVAGY.K	SGPNCQTNINECASNPCLNQGTCIDDVAGY,FK,5@57.02146,12@57.02146,14@426.13734,17@57.02146,22@146.05791,23@57.02146	Hex(1)Pent(2); Fuc(1)	22.8711	444.5	controllerType=0 controllerNumber=1 scan=8309	2e-06	2.2e-06	0	0	0	0	5.2e-07	5.9e-07	5.71	402.4	5.3	-6.66		3901.53	3901.55	Specific	14;22	13.3	>mN1ECD	1	8102	C5(Carbamidomethyl / 57.0215); C12(Carbamidomethyl / 57.0215); C17(Carbamidomethyl / 57.0215); C23(Carbamidomethyl / 57.0215)	HCD	4.89	3900.52	3900.54	3	1301.19	1301.18
EGF21	784	F.SGPNC[+57.02146]QTNINEC[+57.02146]AS[+426.13734]NPC[+57.02146]LNQGT[+146.05791]C[+57.02146]IDDVAGY.K	S14(OGlycan / 426.1373); T22(OGlycan / 146.0579)	F.SGPNCQTNINECASNPCLNQGTCIDDVAGY.K	SGPNCQTNINECASNPCLNQGTCIDDVAGY,FK,5@57.02146,12@57.02146,14@426.13734,17@57.02146,22@146.05791,23@57.02146	Hex(1)Pent(2); Fuc(1)	23.0001	427.8	controllerType=0 controllerNumber=1 scan=8364	1.8e-06	2e-06	0	0	0	0	4.9e-07	5.6e-07	5.75	413.3	8.6	-6.76		3901.53	3901.55	Specific	14;22	14.3	>mN1ECD	1	8166	C5(Carbamidomethyl / 57.0215); C12(Carbamidomethyl / 57.0215); C17(Carbamidomethyl / 57.0215); C23(Carbamidomethyl / 57.0215)	HCD	4.93	3900.52	3900.54	3	1301.19	1301.18
	814	Y.KC[+57.02146]NC[+57.02146]PLPY.T		Y.KCNCPLPY.T	KCNCPLPY,YT,2@57.02146,4@57.02146		16.1238	338.2	controllerType=0 controllerNumber=1 scan=5366	9e-05	0.0001	0	0	0	0	1.2e-05	1.4e-05	4.05	250.9	250.9	-8.51		1051.46	1051.47	Specific		9.4	>mN1ECD	1	4587	C2(Carbamidomethyl / 57.0215); C4(Carbamidomethyl / 57.0215)	HCD	3.99	1050.45	1050.46	2	526.239	526.234
	814	Y.KC[+57.02146]NC[+57.02146]PLPY.T		Y.KCNCPLPY.T	KCNCPLPY,YT,2@57.02146,4@57.02146		16.2467	334.6	controllerType=0 controllerNumber=1 scan=5419	6.1e-05	6.9e-05	0	0	0	0	1e-05	1.2e-05	4.22	271.6	271.6	-8.27		1051.46	1051.47	Specific		11.2	>mN1ECD	1	4658	C2(Carbamidomethyl / 57.0215); C4(Carbamidomethyl / 57.0215)	HCD	4.16	1050.45	1050.46	2	526.239	526.234
	814	Y.KC[+57.02146]NC[+57.02146]PLPY.T		Y.KCNCPLPY.T	KCNCPLPY,YT,2@57.02146,4@57.02146		16.6395	251.6	controllerType=0 controllerNumber=1 scan=5591	0.00023	0.00026	0	0	0	0	1.9e-05	2.2e-05	3.64	251.6	251.6	-7.81		1051.46	1051.47	Specific		9.1	>mN1ECD	1	4868	C2(Carbamidomethyl / 57.0215); C4(Carbamidomethyl / 57.0215)	HCD	3.58	1050.45	1050.46	2	526.239	526.235
	822	Y.TGATC[+57.02146]EVVLAPC[+57.02146]ATS[+203.07937]PC[+57.02146]KNSGVC[+57.02146]KESEDYESF.S	S15(OGlycan / 203.0794)	Y.TGATCEVVLAPCATSPCKNSGVCKESEDYESF.S	TGATCEVVLAPCATSPCKNSGVCKESEDYESF,YS,5@57.02146,12@57.02146,15@203.07937,17@57.02146,23@57.02146	HexNAc(1)	21.149	523.3	controllerType=0 controllerNumber=1 scan=7553	7.7e-06	8.8e-06	0	0	0	0	1.4e-06	1.6e-06	5.11	523.3	0	4.56		3756.62	3756.6	Specific	15	14.1	>mN1ECD	1	7222	C5(Carbamidomethyl / 57.0215); C12(Carbamidomethyl / 57.0215); C17(Carbamidomethyl / 57.0215); C23(Carbamidomethyl / 57.0215)	HCD	4.34	3755.61	3755.59	3	1252.87	1252.88
	822	Y.T[+203.07937]GATC[+57.02146]EVVL.A	T1(OGlycan / 203.0794)	Y.TGATCEVVL.A	TGATCEVVL,YA,1@203.07937,5@57.02146	HexNAc(1)	20.0425	321.7	controllerType=0 controllerNumber=1 scan=7064	4.8e-05	5.5e-05	0	0	0	0	7.9e-06	9e-06	4.31	321.7	4	-7.24		1152.54	1152.55	Specific	1	11.3	>mN1ECD	1	6657	C5(Carbamidomethyl / 57.0215)	HCD	3.68	1151.53	1151.54	2	576.776	576.772
	831	L.APC[+57.02146]ATSPC[+57.02146]KNSGVC[+57.02146]KESEDYESF.S		L.APCATSPCKNSGVCKESEDYESF.S	APCATSPCKNSGVCKESEDYESF,LS,3@57.02146,8@57.02146,14@57.02146		17.4822	394.1	controllerType=0 controllerNumber=1 scan=5956	3.2e-07	3.6e-07	0	0	0	0	8e-08	9.1e-08	6.5	394.1	394.1	-8.57		2623.05	2623.07	Specific		12.9	>mN1ECD	1	5321	C3(Carbamidomethyl / 57.0215); C8(Carbamidomethyl / 57.0215); C14(Carbamidomethyl / 57.0215)	HCD	6.76	2622.04	2622.07	3	875.03	875.022
	854	F.SC[+57.02146]VC[+57.02146]PTGW.Q		F.SCVCPTGW.Q	SCVCPTGW,FQ,2@57.02146,4@57.02146		20.4213	429.3	controllerType=0 controllerNumber=1 scan=7230	1.9e-05	2.1e-05	0	0	0	0	2.3e-06	2.7e-06	4.73	429.3	429.3	-8.52		966.372	966.381	Specific		8.8	>mN1ECD	1	6846	C2(Carbamidomethyl / 57.0215); C4(Carbamidomethyl / 57.0215)	HCD	4.67	965.365	965.374	2	483.694	483.69
	854	F.SC[+57.02146]VC[+57.02146]PTGW.Q		F.SCVCPTGW.Q	SCVCPTGW,FQ,2@57.02146,4@57.02146		20.5387	424.9	controllerType=0 controllerNumber=1 scan=7283	1.9e-05	2.1e-05	0	0	0	0	2.5e-06	2.8e-06	4.73	424.9	424.9	-8.02		966.373	966.381	Specific		9.5	>mN1ECD	1	6913	C2(Carbamidomethyl / 57.0215); C4(Carbamidomethyl / 57.0215)	HCD	4.67	965.366	965.374	2	483.694	483.69
	854	F.SC[+57.02146]VC[+57.02146]PTGW.Q		F.SCVCPTGW.Q	SCVCPTGW,FQ,2@57.02146,4@57.02146		20.6716	333.5	controllerType=0 controllerNumber=1 scan=7341	0.00066	0.00075	0	0	0	0	4.7e-05	5.4e-05	3.18	333.5	333.5	-6.82		966.374	966.381	Specific		8.3	>mN1ECD	1	6985	C2(Carbamidomethyl / 57.0215); C4(Carbamidomethyl / 57.0215)	HCD	3.13	965.367	965.374	2	483.694	483.691
EGF23	862	W.QGQTC[+57.02146]EVDINEC[+57.02146]VKS[+146.05791]PC[+57.02146]RHGASC[+57.02146]QN[+15.99492]TNGSY.R	S15(OGlycan / 146.0579); N25(b-oxidation / 15.9949)	W.QGQTCEVDINECVKSPCRHGASCQNTNGSY.R	QGQTCEVDINECVKSPCRHGASCQNTNGSY,WR,5@57.02146,12@57.02146,15@146.05791,17@57.02146,23@57.02146,25@15.99492	Fuc(1)	16.3861	253.5	controllerType=0 controllerNumber=1 scan=5480	2e-05	2.3e-05	0	0	0	0	2.9e-06	3.3e-06	4.7	253.5	0	-9.33		3618.46	3618.49	Specific	15	13.5	>mN1ECD	1	4733	C5(Carbamidomethyl / 57.0215); C12(Carbamidomethyl / 57.0215); C17(Carbamidomethyl / 57.0215); C23(Carbamidomethyl / 57.0215)	HCD	4.3	3617.45	3617.49	4	905.379	905.371
EGF23	862	W.QGQTC[+57.02146]EVDINEC[+57.02146]VKS[+146.05791]PC[+57.02146]RHGASC[+57.02146]QNTNGSY.R	S15(OGlycan / 146.0579)	W.QGQTCEVDINECVKSPCRHGASCQNTNGSY.R	QGQTCEVDINECVKSPCRHGASCQNTNGSY,WR,5@57.02146,12@57.02146,15@146.05791,17@57.02146,23@57.02146	Fuc(1)	16.3522	699.8	controllerType=0 controllerNumber=1 scan=5465	2.6e-10	3e-10	0	0	0	0	4.6e-11	5.2e-11	9.58	699.3	1.5	-8.96		3602.47	3602.5	Specific	15	13.6	>mN1ECD	1	4717	C5(Carbamidomethyl / 57.0215); C12(Carbamidomethyl / 57.0215); C17(Carbamidomethyl / 57.0215); C23(Carbamidomethyl / 57.0215)	HCD	8.81	3601.46	3601.49	4	901.38	901.372
EGF23	862	W.QGQTC[+57.02146]EVDINEC[+57.02146]VKS[+146.05791]PC[+57.02146]RHGASC[+57.02146]QNTNGSY.R	S15(OGlycan / 146.0579)	W.QGQTCEVDINECVKSPCRHGASCQNTNGSY.R	QGQTCEVDINECVKSPCRHGASCQNTNGSY,WR,5@57.02146,12@57.02146,15@146.05791,17@57.02146,23@57.02146	Fuc(1)	16.4758	591.5	controllerType=0 controllerNumber=1 scan=5519	2.6e-08	3e-08	0	0	0	0	3.4e-09	3.8e-09	7.58	591.5	2.1	-8.55		3602.47	3602.5	Specific	15	14.3	>mN1ECD	1	4778	C5(Carbamidomethyl / 57.0215); C12(Carbamidomethyl / 57.0215); C17(Carbamidomethyl / 57.0215); C23(Carbamidomethyl / 57.0215)	HCD	6.81	3601.46	3601.49	4	901.38	901.373
	892	Y.RC[+57.02146]LC[+57.02146]QAGY.T		Y.RCLCQAGY.T	RCLCQAGY,YT,2@57.02146,4@57.02146		13.6499	394.3	controllerType=0 controllerNumber=1 scan=4311	5.8e-05	6.6e-05	0	0	0	0	1e-05	1.1e-05	4.23	320.8	320.8	-8.58		1027.44	1027.44	Specific		8.8	>mN1ECD	1	3288	C2(Carbamidomethyl / 57.0215); C4(Carbamidomethyl / 57.0215)	HCD	4.18	1026.43	1026.44	2	514.226	514.222
	892	Y.RC[+57.02146]LC[+57.02146]QAGY.T		Y.RCLCQAGY.T	RCLCQAGY,YT,2@57.02146,4@57.02146		13.5267	394.1	controllerType=0 controllerNumber=1 scan=4258	3.6e-05	4.1e-05	0	0	0	0	5.7e-06	6.4e-06	4.44	319.3	319.3	-8.82		1027.44	1027.44	Specific		9	>mN1ECD	1	3222	C2(Carbamidomethyl / 57.0215); C4(Carbamidomethyl / 57.0215)	HCD	4.39	1026.43	1026.44	2	514.226	514.221
	892	Y.RC[+57.02146]LC[+57.02146]QAGY.T		Y.RCLCQAGY.T	RCLCQAGY,YT,2@57.02146,4@57.02146		13.6788	328.7	controllerType=0 controllerNumber=1 scan=4324	0.00014	0.00016	0	0	0	0	1.6e-05	1.8e-05	3.85	274.8	274.8	-8.46		1027.44	1027.44	Specific		8.3	>mN1ECD	1	3301	C2(Carbamidomethyl / 57.0215); C4(Carbamidomethyl / 57.0215)	HCD	3.8	1026.43	1026.44	2	514.226	514.222
EGF24	900	Y.T[+511.19010]GRNC[+57.02146]ESDIDDC[+57.02146]RPNPC[+57.02146]HNGGSC[+57.02146]TDGINTAF.C	T1(OGlycan / 511.1901)	Y.TGRNCESDIDDCRPNPCHNGGSCTDGINTAF.C	TGRNCESDIDDCRPNPCHNGGSCTDGINTAF,YC,1@511.19010,5@57.02146,12@57.02146,17@57.02146,23@57.02146	HexNAc(1)Hex(1)Fuc(1)	18.0785	251.2	controllerType=0 controllerNumber=1 scan=6214	2e-05	2.3e-05	0	0	0	0	3e-06	3.4e-06	4.7	251.2	1	-9.59	-1	4007.54	4008.59	Specific	1	16.3	>mN1ECD	1	5624	C5(Carbamidomethyl / 57.0215); C12(Carbamidomethyl / 57.0215); C17(Carbamidomethyl / 57.0215); C23(Carbamidomethyl / 57.0215)	HCD	3.93	4006.54	4007.58	4	1002.9	1002.64
EGF24	900	Y.TGRNC[+57.02146]ESDIDDC[+57.02146]RPNPC[+57.02146]HNGGS[+511.19010]C[+57.02146]TDGINTAF.C	S22(OGlycan / 511.1901)	Y.TGRNCESDIDDCRPNPCHNGGSCTDGINTAF.C	TGRNCESDIDDCRPNPCHNGGSCTDGINTAF,YC,5@57.02146,12@57.02146,17@57.02146,22@511.19010,23@57.02146	HexNAc(1)Hex(1)Fuc(1)	18.2056	42.2	controllerType=0 controllerNumber=1 scan=6269	0.00082	0.00093	0	0	0	0	5.8e-05	6.5e-05	3.09	42.2	4.8	-8.3		4008.55	4008.59	Specific	22	11.5	>mN1ECD	1	5689	C5(Carbamidomethyl / 57.0215); C12(Carbamidomethyl / 57.0215); C17(Carbamidomethyl / 57.0215); C23(Carbamidomethyl / 57.0215)	HCD	2.34	4007.55	4007.58	4	1002.9	1002.89
EGF24	900	Y.TGRNC[+57.02146]ESDIDDC[+57.02146]RPNPC[+57.02146]HNGGS[+365.13220]C[+57.02146]TDGINTAF.C	S22(OGlycan / 365.1322)	Y.TGRNCESDIDDCRPNPCHNGGSCTDGINTAF.C	TGRNCESDIDDCRPNPCHNGGSCTDGINTAF,YC,5@57.02146,12@57.02146,17@57.02146,22@365.13220,23@57.02146	HexNAc(1)Hex(1)	18.1422	291.1	controllerType=0 controllerNumber=1 scan=6242	1e-05	1.2e-05	0	0	0	0	1.5e-06	1.7e-06	4.98	291.1	4.8	-9.8		3862.49	3862.53	Specific	22	15.3	>mN1ECD	1	5658	C5(Carbamidomethyl / 57.0215); C12(Carbamidomethyl / 57.0215); C17(Carbamidomethyl / 57.0215); C23(Carbamidomethyl / 57.0215)	HCD	4.21	3861.48	3861.52	4	966.387	966.378
EGF24	900	Y.T[+349.13728]GRNC[+57.02146]ESDIDDC[+57.02146]RPNPC[+57.02146]HNGGSC[+57.02146]TDGINTAF.C	T1(OGlycan / 349.1373)	Y.TGRNCESDIDDCRPNPCHNGGSCTDGINTAF.C	TGRNCESDIDDCRPNPCHNGGSCTDGINTAF,YC,1@349.13728,5@57.02146,12@57.02146,17@57.02146,23@57.02146	HexNAc(1)Fuc(1)	18.1131	272	controllerType=0 controllerNumber=1 scan=6229	1.7e-05	2e-05	0	0	0	0	2.2e-06	2.5e-06	4.76	272	0.5	-8.81		3846.5	3846.53	Specific	1	14.7	>mN1ECD	1	5643	C5(Carbamidomethyl / 57.0215); C12(Carbamidomethyl / 57.0215); C17(Carbamidomethyl / 57.0215); C23(Carbamidomethyl / 57.0215)	HCD	4	3845.49	3845.53	4	962.389	962.38
EGF24	900	Y.TGRNC[+57.02146]ESDIDDC[+57.02146]RPNPC[+57.02146]HNGGS[+349.13728]C[+57.02146]TDGINTAF.C	S22(OGlycan / 349.1373)	Y.TGRNCESDIDDCRPNPCHNGGSCTDGINTAF.C	TGRNCESDIDDCRPNPCHNGGSCTDGINTAF,YC,5@57.02146,12@57.02146,17@57.02146,22@349.13728,23@57.02146	HexNAc(1)Fuc(1)	18.237	208.1	controllerType=0 controllerNumber=1 scan=6283	5e-05	5.7e-05	0	0	0	0	8.2e-06	9.3e-06	4.3	208.1	3.6	-8.12		3846.5	3846.53	Specific	22	14.3	>mN1ECD	1	5705	C5(Carbamidomethyl / 57.0215); C12(Carbamidomethyl / 57.0215); C17(Carbamidomethyl / 57.0215); C23(Carbamidomethyl / 57.0215)	HCD	3.53	3845.49	3845.53	4	962.389	962.381
EGF24	900	Y.TGRNC[+57.02146]ESDIDDC[+57.02146]RPNPC[+57.02146]HNGGS[+203.07937]C[+57.02146]TDGINTAF.C	S22(OGlycan / 203.0794)	Y.TGRNCESDIDDCRPNPCHNGGSCTDGINTAF.C	TGRNCESDIDDCRPNPCHNGGSCTDGINTAF,YC,5@57.02146,12@57.02146,17@57.02146,22@203.07937,23@57.02146	HexNAc(1)	18.1971	293.4	controllerType=0 controllerNumber=1 scan=6266	1e-05	1.2e-05	0	0	0	0	1.6e-06	1.8e-06	4.98	293.4	4.8	-8.36		3700.44	3700.48	Specific	22	14.3	>mN1ECD	1	5687	C5(Carbamidomethyl / 57.0215); C12(Carbamidomethyl / 57.0215); C17(Carbamidomethyl / 57.0215); C23(Carbamidomethyl / 57.0215)	HCD	4.21	3699.44	3699.47	4	925.874	925.866
EGF24	900	Y.TGRNC[+57.02146]ESDIDDC[+57.02146]RPNPC[+57.02146]HNGGS[+203.07937]C[+57.02146]TDGINTAF.C	S22(OGlycan / 203.0794)	Y.TGRNCESDIDDCRPNPCHNGGSCTDGINTAF.C	TGRNCESDIDDCRPNPCHNGGSCTDGINTAF,YC,5@57.02146,12@57.02146,17@57.02146,22@203.07937,23@57.02146	HexNAc(1)	18.3057	205.1	controllerType=0 controllerNumber=1 scan=6313	5e-05	5.7e-05	0	0	0	0	8.4e-06	9.5e-06	4.3	205.1	4.8	-7.76		3700.45	3700.48	Specific	22	13.8	>mN1ECD	1	5739	C5(Carbamidomethyl / 57.0215); C12(Carbamidomethyl / 57.0215); C17(Carbamidomethyl / 57.0215); C23(Carbamidomethyl / 57.0215)	HCD	3.53	3699.44	3699.47	4	925.874	925.867
	968	Y.TC[+57.02146]TC[+57.02146]PVGF.N		Y.TCTCPVGF.N	TCTCPVGF,YN,2@57.02146,4@57.02146		19.8893	410.3	controllerType=0 controllerNumber=1 scan=6997	1.5e-05	1.7e-05	0	0	0	0	1.9e-06	2.2e-06	4.84	410.3	410.3	-8.87		941.377	941.385	Specific		11	>mN1ECD	1	6585	C2(Carbamidomethyl / 57.0215); C4(Carbamidomethyl / 57.0215)	HCD	4.78	940.37	940.378	2	471.196	471.192
	976	F.NGIHC[+57.02146]ENNTPDC[+57.02146]TESSC[+57.02146]F.N		F.NGIHCENNTPDCTESSCF.N	NGIHCENNTPDCTESSCF,FN,5@57.02146,12@57.02146,17@57.02146		17.3097	611.3	controllerType=0 controllerNumber=1 scan=5881	3.5e-09	3.9e-09	0	0	0	0	8.5e-10	9.6e-10	8.46	559.2	559.2	-8.4		2141.78	2141.8	Specific		19.7	>mN1ECD	1	5229	C5(Carbamidomethyl / 57.0215); C12(Carbamidomethyl / 57.0215); C17(Carbamidomethyl / 57.0215)	HCD	8.4	2140.77	2140.79	2	1071.4	1071.39
	976	F.NGIHC[+57.02146]ENNTPDC[+57.02146]TESSC[+57.02146]F.N		F.NGIHCENNTPDCTESSCF.N	NGIHCENNTPDCTESSCF,FN,5@57.02146,12@57.02146,17@57.02146		17.1925	555.4	controllerType=0 controllerNumber=1 scan=5830	1.2e-07	1.4e-07	0	0	0	0	3.1e-08	3.5e-08	6.91	472.2	472.2	-9.76		2141.77	2141.8	Specific		17.6	>mN1ECD	1	5167	C5(Carbamidomethyl / 57.0215); C12(Carbamidomethyl / 57.0215); C17(Carbamidomethyl / 57.0215)	HCD	6.86	2140.77	2140.79	2	1071.4	1071.39
	976	F.NGIHC[+57.02146]ENNTPDC[+57.02146]TESSC[+57.02146]F.N		F.NGIHCENNTPDCTESSCF.N	NGIHCENNTPDCTESSCF,FN,5@57.02146,12@57.02146,17@57.02146		17.3113	402.3	controllerType=0 controllerNumber=1 scan=5882	2.1e-06	2.4e-06	0	0	0	0	6e-07	6.8e-07	5.67	373.5	373.5	-8.46		2141.78	2141.8	Specific		12.9	>mN1ECD	1	5230	C5(Carbamidomethyl / 57.0215); C12(Carbamidomethyl / 57.0215); C17(Carbamidomethyl / 57.0215)	HCD	5.49	2140.77	2140.79	3	714.603	714.597
	976	F.NGIHC[+57.02146]ENNTPDC[+57.02146]TESSC[+57.02146]F.N		F.NGIHCENNTPDCTESSCF.N	NGIHCENNTPDCTESSCF,FN,5@57.02146,12@57.02146,17@57.02146		17.4435	356.8	controllerType=0 controllerNumber=1 scan=5939	3.4e-06	3.8e-06	0	0	0	0	8.6e-07	9.7e-07	5.47	356.8	356.8	-8.51		2141.78	2141.8	Specific		16.1	>mN1ECD	1	5299	C5(Carbamidomethyl / 57.0215); C12(Carbamidomethyl / 57.0215); C17(Carbamidomethyl / 57.0215)	HCD	5.87	2140.77	2140.79	2	1071.4	1071.39
	976	F.NGIHC[+57.02146]ENNTPDC[+57.02146]TESSC[+57.02146]F.N		F.NGIHCENNTPDCTESSCF.N	NGIHCENNTPDCTESSCF,FN,5@57.02146,12@57.02146,17@57.02146		17.1903	346.8	controllerType=0 controllerNumber=1 scan=5829	4.6e-05	5.2e-05	0	0	0	0	7.5e-06	8.5e-06	4.33	346.8	346.8	-9.91		2141.77	2141.8	Specific		13.5	>mN1ECD	1	5166	C5(Carbamidomethyl / 57.0215); C12(Carbamidomethyl / 57.0215); C17(Carbamidomethyl / 57.0215)	HCD	4.73	2140.77	2140.79	3	714.603	714.596
	976	F.NGIHC[+57.02146]ENNTPDC[+57.02146]TESSC[+57.02146]F.N		F.NGIHCENNTPDCTESSCF.N	NGIHCENNTPDCTESSCF,FN,5@57.02146,12@57.02146,17@57.02146		17.4457	339.9	controllerType=0 controllerNumber=1 scan=5940	4.6e-05	5.2e-05	0	0	0	0	7.7e-06	8.7e-06	4.33	339.9	339.9	-8.54		2141.78	2141.8	Specific		14.7	>mN1ECD	1	5300	C5(Carbamidomethyl / 57.0215); C12(Carbamidomethyl / 57.0215); C17(Carbamidomethyl / 57.0215)	HCD	4.73	2140.77	2140.79	3	714.603	714.597
EGF26	994	F.NGGTC[+57.02146]VDGINS[+146.05791]F.T	S11(OGlycan / 146.0579)	F.NGGTCVDGINSF.T	NGGTCVDGINSF,FT,5@57.02146,11@146.05791	Fuc(1)	21.4442	490.8	controllerType=0 controllerNumber=1 scan=7684	2.4e-05	2.7e-05	0	0	0	0	3.5e-06	4e-06	4.62	289.3	61.1	-8.37		1386.57	1386.58	Specific	11	12.6	>mN1ECD	1	7366	C5(Carbamidomethyl / 57.0215)	HCD	3.86	1385.57	1385.58	2	693.796	693.79
EGF26	994	F.NGGTC[+57.02146]VDGINS[+146.05791]F.T	S11(OGlycan / 146.0579)	F.NGGTCVDGINSF.T	NGGTCVDGINSF,FT,5@57.02146,11@146.05791	Fuc(1)	21.3201	471.5	controllerType=0 controllerNumber=1 scan=7630	1.9e-05	2.2e-05	0	0	0	0	2.8e-06	3.2e-06	4.72	280.5	61.5	-8.46		1386.57	1386.58	Specific	11	13.8	>mN1ECD	1	7311	C5(Carbamidomethyl / 57.0215)	HCD	3.95	1385.57	1385.58	2	693.796	693.79
	1006	F.T[+365.13220]C[+57.02146]LC[+57.02146]PPGFTGSY.C	T1(OGlycan / 365.1322)	F.TCLCPPGFTGSY.C	TCLCPPGFTGSY,FC,1@365.13220,2@57.02146,4@57.02146	HexNAc(1)Hex(1)	22.8583	200	controllerType=0 controllerNumber=1 scan=8304	0.0084	0.0095	0	0	0	0	0.00036	0.00041	2.08	200	4.7	-7.16		1724.69	1724.7	Specific	1	10.2	>mN1ECD	1	8096	C2(Carbamidomethyl / 57.0215); C4(Carbamidomethyl / 57.0215)	HCD	1.71	1723.68	1723.7	2	862.855	862.849
	1006	F.TC[+57.02146]LC[+57.02146]PPGFT[+203.07937]GSY.C	T9(OGlycan / 203.0794)	F.TCLCPPGFTGSY.C	TCLCPPGFTGSY,FC,2@57.02146,4@57.02146,9@203.07937	HexNAc(1)	23.0725	565.7	controllerType=0 controllerNumber=1 scan=8395	4.1e-07	4.7e-07	0	0	0	0	9.7e-08	1.1e-07	6.38	565.7	0	-7.93		1562.64	1562.65	Specific	9	14.8	>mN1ECD	1	8203	C2(Carbamidomethyl / 57.0215); C4(Carbamidomethyl / 57.0215)	HCD	5.62	1561.63	1561.64	2	781.829	781.822
	1006	F.TC[+57.02146]LC[+57.02146]PPGFT[+203.07937]GSY.C	T9(OGlycan / 203.0794)	F.TCLCPPGFTGSY.C	TCLCPPGFTGSY,FC,2@57.02146,4@57.02146,9@203.07937	HexNAc(1)	22.9484	456.5	controllerType=0 controllerNumber=1 scan=8342	2e-06	2.3e-06	0	0	0	0	5.4e-07	6.1e-07	5.7	456.5	0	-6.52		1562.64	1562.65	Specific	9	16.5	>mN1ECD	1	8141	C2(Carbamidomethyl / 57.0215); C4(Carbamidomethyl / 57.0215)	HCD	4.93	1561.63	1561.64	2	781.829	781.824
	1006	F.T[+203.07937]C[+57.02146]LC[+57.02146]PPGFTGSY.C	T1(OGlycan / 203.0794)	F.TCLCPPGFTGSY.C	TCLCPPGFTGSY,FC,1@203.07937,2@57.02146,4@57.02146	HexNAc(1)	23.2142	329.1	controllerType=0 controllerNumber=1 scan=8456	5.8e-05	6.6e-05	0	0	0	0	9.7e-06	1.1e-05	4.24	329.1	1.1	-8.48		1562.64	1562.65	Specific	1	12.3	>mN1ECD	1	8280	C2(Carbamidomethyl / 57.0215); C4(Carbamidomethyl / 57.0215)	HCD	3.92	1561.63	1561.64	2	781.829	781.822
	1006	F.TC[+57.02146]LC[+57.02146]PPGFTGSY.C		F.TCLCPPGFTGSY.C	TCLCPPGFTGSY,FC,2@57.02146,4@57.02146		23.7418	408.5	controllerType=0 controllerNumber=1 scan=8685	2.2e-05	2.5e-05	0	0	0	0	3.3e-06	3.7e-06	4.66	408.5	408.5	-7.3		1359.56	1359.57	Specific		9.9	>mN1ECD	1	8545	C2(Carbamidomethyl / 57.0215); C4(Carbamidomethyl / 57.0215)	HCD	4.47	1358.55	1358.56	2	680.289	680.284
EGF27	1021	Y.DVNEC[+57.02146]DS[+308.11073]RPC[+57.02146]LHGGTC[+57.02146]QDSYGTY.K	S7(OGlycan / 308.1107)	Y.DVNECDSRPCLHGGTCQDSYGTY.K	DVNECDSRPCLHGGTCQDSYGTY,YK,5@57.02146,7@308.11073,10@57.02146,16@57.02146	Hex(1)Fuc(1)	17.8941	549.1	controllerType=0 controllerNumber=1 scan=6134	2.3e-07	2.6e-07	0	0	0	0	6.5e-08	7.3e-08	6.63	469.9	4.9	-6.8		2999.14	2999.16	Specific	7	17.8	>mN1ECD	1	5535	C5(Carbamidomethyl / 57.0215); C10(Carbamidomethyl / 57.0215); C16(Carbamidomethyl / 57.0215)	HCD	5.87	2998.13	2998.15	3	1000.39	1000.39
EGF27	1021	Y.DVNEC[+57.02146]DS[+308.11073]RPC[+57.02146]LHGGTC[+57.02146]QDSYGTY.K	S7(OGlycan / 308.1107)	Y.DVNECDSRPCLHGGTCQDSYGTY.K	DVNECDSRPCLHGGTCQDSYGTY,YK,5@57.02146,7@308.11073,10@57.02146,16@57.02146	Hex(1)Fuc(1)	17.7672	526.8	controllerType=0 controllerNumber=1 scan=6079	2.3e-07	2.6e-07	0	0	0	0	6.1e-08	6.9e-08	6.63	452.3	5.3	-7.41		2999.14	2999.16	Specific	7	16	>mN1ECD	1	5473	C5(Carbamidomethyl / 57.0215); C10(Carbamidomethyl / 57.0215); C16(Carbamidomethyl / 57.0215)	HCD	5.87	2998.13	2998.15	3	1000.39	1000.38
EGF27	1021	Y.DVNEC[+57.02146]DS[+308.11073]RPC[+57.02146]LHGGTC[+57.02146]QDSY.G	S7(OGlycan / 308.1107)	Y.DVNECDSRPCLHGGTCQDSY.G	DVNECDSRPCLHGGTCQDSY,YG,5@57.02146,7@308.11073,10@57.02146,16@57.02146	Hex(1)Fuc(1)	16.3817	431.8	controllerType=0 controllerNumber=1 scan=5478	1.7e-07	1.9e-07	0	0	0	0	4.6e-08	5.2e-08	6.77	406.5	7.3	-9.09		2678	2678.03	Specific	7	16.2	>mN1ECD	1	4731	C5(Carbamidomethyl / 57.0215); C10(Carbamidomethyl / 57.0215); C16(Carbamidomethyl / 57.0215)	HCD	5.96	2677	2677.02	3	893.348	893.34
EGF27	1021	Y.DVNEC[+57.02146]DS[+308.11073]RPC[+57.02146]LHGGTC[+57.02146]QDSY.G	S7(OGlycan / 308.1107)	Y.DVNECDSRPCLHGGTCQDSY.G	DVNECDSRPCLHGGTCQDSY,YG,5@57.02146,7@308.11073,10@57.02146,16@57.02146	Hex(1)Fuc(1)	16.266	404.9	controllerType=0 controllerNumber=1 scan=5428	1.7e-07	1.9e-07	0	0	0	0	4.3e-08	4.9e-08	6.77	404.9	7.3	-9.02		2678	2678.03	Specific	7	14.8	>mN1ECD	1	4669	C5(Carbamidomethyl / 57.0215); C10(Carbamidomethyl / 57.0215); C16(Carbamidomethyl / 57.0215)	HCD	5.96	2677	2677.02	3	893.348	893.34
	1044	Y.KC[+57.02146]TC[+57.02146]PQGY.T		Y.KCTCPQGY.T	KCTCPQGY,YT,2@57.02146,4@57.02146		10.3764	475.9	controllerType=0 controllerNumber=1 scan=2910	1.7e-05	1.9e-05	0	0	0	0	2.1e-06	2.4e-06	4.78	301.9	301.9	-9.34		1013.41	1013.42	Specific		10.2	>mN1ECD	1	1712	C2(Carbamidomethyl / 57.0215); C4(Carbamidomethyl / 57.0215)	HCD	4.73	1012.4	1012.41	2	507.213	507.208
	1044	Y.KC[+57.02146]TC[+57.02146]PQGY.T		Y.KCTCPQGY.T	KCTCPQGY,YT,2@57.02146,4@57.02146		10.2485	439.6	controllerType=0 controllerNumber=1 scan=2855	3.2e-05	3.6e-05	0	0	0	0	4.8e-06	5.4e-06	4.49	251.5	251.5	-9.34		1013.41	1013.42	Specific		9.3	>mN1ECD	1	1651	C2(Carbamidomethyl / 57.0215); C4(Carbamidomethyl / 57.0215)	HCD	4.44	1012.4	1012.41	2	507.213	507.208
	1044	Y.KC[+57.02146]TC[+57.02146]PQGY.T		Y.KCTCPQGY.T	KCTCPQGY,YT,2@57.02146,4@57.02146		10.5023	428.5	controllerType=0 controllerNumber=1 scan=2965	9.8e-05	0.00011	0	0	0	0	1.3e-05	1.4e-05	4.01	227	227	-9.4		1013.41	1013.42	Specific		8.7	>mN1ECD	1	1770	C2(Carbamidomethyl / 57.0215); C4(Carbamidomethyl / 57.0215)	HCD	3.96	1012.4	1012.41	2	507.213	507.208
	1044	Y.KC[+57.02146]TC[+57.02146]PQGY.T		Y.KCTCPQGY.T	KCTCPQGY,YT,2@57.02146,4@57.02146		10.633	416.2	controllerType=0 controllerNumber=1 scan=3021	1.5e-05	1.8e-05	0	0	0	0	2e-06	2.3e-06	4.81	313.3	313.3	-8.86		1013.41	1013.42	Specific		9.3	>mN1ECD	1	1836	C2(Carbamidomethyl / 57.0215); C4(Carbamidomethyl / 57.0215)	HCD	4.76	1012.4	1012.41	2	507.213	507.208
	1044	Y.KC[+57.02146]TC[+57.02146]PQGY.T		Y.KCTCPQGY.T	KCTCPQGY,YT,2@57.02146,4@57.02146		10.124	385.2	controllerType=0 controllerNumber=1 scan=2802	6.7e-05	7.6e-05	0	0	0	0	1.1e-05	1.3e-05	4.17	247.4	247.4	-8.86		1013.41	1013.42	Specific		8.9	>mN1ECD	1	1587	C2(Carbamidomethyl / 57.0215); C4(Carbamidomethyl / 57.0215)	HCD	4.12	1012.4	1012.41	2	507.213	507.208
	1052	Y.TGLNC[+57.02146]QNLVRW.C		Y.TGLNCQNLVRW.C	TGLNCQNLVRW,YC,5@57.02146		21.878	580.4	controllerType=0 controllerNumber=1 scan=7874	3e-08	3.4e-08	0	0	0	0	4.4e-09	5e-09	7.52	580.4	580.4	-8.98		1360.67	1360.68	Specific		12.8	>mN1ECD	1	7582	C5(Carbamidomethyl / 57.0215)	HCD	7.47	1359.66	1359.67	2	680.843	680.837
	1052	Y.TGLNC[+57.02146]QNLVRW.C		Y.TGLNCQNLVRW.C	TGLNCQNLVRW,YC,5@57.02146		22.0043	558.2	controllerType=0 controllerNumber=1 scan=7930	1.1e-07	1.2e-07	0	0	0	0	2.6e-08	2.9e-08	6.97	558.2	558.2	-8.44		1360.67	1360.68	Specific		11.9	>mN1ECD	1	7650	C5(Carbamidomethyl / 57.0215)	HCD	6.92	1359.66	1359.67	2	680.843	680.837
	1052	Y.TGLNC[+57.02146]QNLVRW.C		Y.TGLNCQNLVRW.C	TGLNCQNLVRW,YC,5@57.02146		22.1278	359.3	controllerType=0 controllerNumber=1 scan=7984	2.9e-06	3.3e-06	0	0	0	0	7.1e-07	8e-07	5.54	359.3	359.3	-7.99		1360.67	1360.68	Specific		12	>mN1ECD	1	7719	C5(Carbamidomethyl / 57.0215)	HCD	5.61	1359.66	1359.67	2	680.843	680.838
	1055	L.NC[+57.02146]QNLVRW.C		L.NCQNLVRW.C	NCQNLVRW,LC,2@57.02146		19.0265	438.5	controllerType=0 controllerNumber=1 scan=6624	1.2e-07	1.4e-07	0	0	0	0	3.3e-08	3.7e-08	6.91	438.5	438.5	-8.08		1089.52	1089.53	Specific		11.4	>mN1ECD	1	6127	C2(Carbamidomethyl / 57.0215)	HCD	6.82	1088.51	1088.52	2	545.266	545.262
	1055	L.NC[+57.02146]QNLVRW.C		L.NCQNLVRW.C	NCQNLVRW,LC,2@57.02146		19.1521	411	controllerType=0 controllerNumber=1 scan=6679	1.2e-07	1.4e-07	0	0	0	0	3.5e-08	4e-08	6.91	411	411	-8.64		1089.52	1089.53	Specific		11.9	>mN1ECD	1	6190	C2(Carbamidomethyl / 57.0215)	HCD	6.82	1088.51	1088.52	2	545.266	545.262
	1055	L.NC[+57.02146]QNLVRW.C		L.NCQNLVRW.C	NCQNLVRW,LC,2@57.02146		19.2751	399.3	controllerType=0 controllerNumber=1 scan=6732	3.2e-06	3.6e-06	0	0	0	0	7.9e-07	9e-07	5.5	399.3	399.3	-7.29		1089.52	1089.53	Specific		9.5	>mN1ECD	1	6254	C2(Carbamidomethyl / 57.0215)	HCD	5.77	1088.51	1088.52	2	545.266	545.263
	1082	Y.HC[+57.02146]EC[+57.02146]RSGW.T		Y.HCECRSGW.T	HCECRSGW,YT,2@57.02146,4@57.02146		9.8349	465	controllerType=0 controllerNumber=1 scan=2679	5.2e-07	5.9e-07	0	0	0	0	1.2e-07	1.4e-07	6.28	465	465	-9.23		1091.4	1091.41	Specific		12	>mN1ECD	1	1441	C2(Carbamidomethyl / 57.0215); C4(Carbamidomethyl / 57.0215)	HCD	6.23	1090.4	1090.41	2	546.211	546.206
	1082	Y.HC[+57.02146]EC[+57.02146]RSGW.T		Y.HCECRSGW.T	HCECRSGW,YT,2@57.02146,4@57.02146		9.6085	444.4	controllerType=0 controllerNumber=1 scan=2584	5e-06	5.6e-06	0	0	0	0	1.1e-06	1.2e-06	5.3	444.4	444.4	-8.89		1091.4	1091.41	Specific		10.5	>mN1ECD	1	1337	C2(Carbamidomethyl / 57.0215); C4(Carbamidomethyl / 57.0215)	HCD	5.25	1090.4	1090.41	2	546.211	546.206
	1082	Y.HC[+57.02146]EC[+57.02146]RSGW.T		Y.HCECRSGW.T	HCECRSGW,YT,2@57.02146,4@57.02146		9.7137	422.2	controllerType=0 controllerNumber=1 scan=2628	5.7e-06	6.4e-06	0	0	0	0	1.1e-06	1.3e-06	5.25	422.2	422.2	-9.34		1091.4	1091.41	Specific		10.3	>mN1ECD	1	1384	C2(Carbamidomethyl / 57.0215); C4(Carbamidomethyl / 57.0215)	HCD	5.19	1090.4	1090.41	2	546.211	546.206
	1082	Y.HC[+57.02146]EC[+57.02146]RSGW.T		Y.HCECRSGW.T	HCECRSGW,YT,2@57.02146,4@57.02146		9.5038	377.3	controllerType=0 controllerNumber=1 scan=2540	1.2e-05	1.3e-05	0	0	0	0	1.7e-06	2e-06	4.93	377.3	377.3	-9.23		1091.4	1091.41	Specific		9.6	>mN1ECD	1	1291	C2(Carbamidomethyl / 57.0215); C4(Carbamidomethyl / 57.0215)	HCD	4.87	1090.4	1090.41	2	546.211	546.206
	1082	Y.HC[+57.02146]EC[+57.02146]RSGW.T		Y.HCECRSGW.T	HCECRSGW,YT,2@57.02146,4@57.02146		9.9638	358.3	controllerType=0 controllerNumber=1 scan=2734	0.00013	0.00014	0	0	0	0	1.5e-05	1.7e-05	3.89	358.3	358.3	-9.34		1091.4	1091.41	Specific		9.4	>mN1ECD	1	1509	C2(Carbamidomethyl / 57.0215); C4(Carbamidomethyl / 57.0215)	HCD	3.84	1090.4	1090.41	2	546.211	546.206
	1082	Y.HC[+57.02146]EC[+57.02146]RSGW.T		Y.HCECRSGW.T	HCECRSGW,YT,2@57.02146,4@57.02146		10.137	217.1	controllerType=0 controllerNumber=1 scan=2808	0.0024	0.0027	0	0	0	0	0.00012	0.00014	2.63	217.1	217.1	-7.78		1091.41	1091.41	Specific		10.3	>mN1ECD	1	1597	C2(Carbamidomethyl / 57.0215); C4(Carbamidomethyl / 57.0215)	HCD	2.57	1090.4	1090.41	2	546.211	546.207
	1090	W.TGVNC[+57.02146]DVL.S		W.TGVNCDVL.S	TGVNCDVL,WS,5@57.02146		19.0308	362.7	controllerType=0 controllerNumber=1 scan=6626	0.0003	0.00034	0	0	0	0	2.3e-05	2.6e-05	3.52	362.7	362.7	-8.84		877.401	877.408	Specific		9.2	>mN1ECD	1	6129	C5(Carbamidomethyl / 57.0215)	HCD	3.46	876.393	876.401	2	439.208	439.204
	1090	W.TGVNC[+57.02146]DVL.S		W.TGVNCDVL.S	TGVNCDVL,WS,5@57.02146		19.1497	358.7	controllerType=0 controllerNumber=1 scan=6677	0.0004	0.00045	0	0	0	0	2.9e-05	3.3e-05	3.4	358.7	358.7	-9.32		877.4	877.408	Specific		9.8	>mN1ECD	1	6188	C5(Carbamidomethyl / 57.0215)	HCD	3.35	876.393	876.401	2	439.208	439.204
	1090	W.TGVNC[+57.02146]DVL.S		W.TGVNCDVL.S	TGVNCDVL,WS,5@57.02146		19.2816	276.8	controllerType=0 controllerNumber=1 scan=6735	0.0042	0.0048	0	0	0	0	0.00018	0.0002	2.37	276.8	276.8	-8.7		877.401	877.408	Specific		8.8	>mN1ECD	1	6258	C5(Carbamidomethyl / 57.0215)	HCD	2.32	876.394	876.401	2	439.208	439.204
	1098	L.SVSC[+57.02146]EVAAQKRGIDVTLL.C		L.SVSCEVAAQKRGIDVTLL.C	SVSCEVAAQKRGIDVTLL,LC,4@57.02146		21.0421	357.7	controllerType=0 controllerNumber=1 scan=7505	9.8e-06	1.1e-05	0	0	0	0	1.5e-06	1.6e-06	5.01	282	282	-9.51		1946.02	1946.04	Specific		11.5	>mN1ECD	1	7167	C4(Carbamidomethyl / 57.0215)	HCD	4.95	1945.01	1945.03	3	649.351	649.345
	1098	L.SVSC[+57.02146]EVAAQKRGIDVTL.L		L.SVSCEVAAQKRGIDVTL.L	SVSCEVAAQKRGIDVTL,LL,4@57.02146		19.1249	40.6	controllerType=0 controllerNumber=1 scan=6666	0.034	0.039	0	0	0	0	0.001	0.0012	1.47	40.6	40.6	-8.97		1832.94	1832.95	Specific		7.2	>mN1ECD	1	6174	C4(Carbamidomethyl / 57.0215)	HCD	1.41	1831.93	1831.95	3	611.656	611.65
	1115	L.LC[+57.02146]QHGGLC[+57.02146]VDEGDKHY.C		L.LCQHGGLCVDEGDKHY.C	LCQHGGLCVDEGDKHY,LC,2@57.02146,8@57.02146		14.5673	266.3	controllerType=0 controllerNumber=1 scan=4705	0.0005	0.00057	0	0	0	0	3.7e-05	4.2e-05	3.3	266.3	266.3	-8.11		1887.8	1887.81	Specific		8.4	>mN1ECD	1	3779	C2(Carbamidomethyl / 57.0215); C8(Carbamidomethyl / 57.0215)	HCD	3.46	1886.79	1886.8	4	472.708	472.704
	1116	L.C[+57.02146]QHGGLC[+57.02146]VDEGDKHY.C		L.CQHGGLCVDEGDKHY.C	CQHGGLCVDEGDKHY,LC,1@57.02146,7@57.02146		13.4201	783.2	controllerType=0 controllerNumber=1 scan=4212	6.7e-12	7.6e-12	0	0	0	0	2e-12	2.3e-12	11.17	750	750	-8.94		1774.71	1774.73	Specific		13.3	>mN1ECD	1	3164	C1(Carbamidomethyl / 57.0215); C7(Carbamidomethyl / 57.0215)	HCD	11.12	1773.7	1773.72	3	592.247	592.242
	1116	L.C[+57.02146]QHGGLC[+57.02146]VDEGDKHY.C		L.CQHGGLCVDEGDKHY.C	CQHGGLCVDEGDKHY,LC,1@57.02146,7@57.02146		13.4459	672.6	controllerType=0 controllerNumber=1 scan=4223	1.6e-10	1.8e-10	0	0	0	0	2.8e-11	3.2e-11	9.8	670.2	670.2	-7.95		1774.71	1774.73	Specific		14.2	>mN1ECD	1	3179	C1(Carbamidomethyl / 57.0215); C7(Carbamidomethyl / 57.0215)	HCD	11.75	1773.71	1773.72	4	444.437	444.434
	1116	L.C[+57.02146]QHGGLC[+57.02146]VDEGDKHY.C		L.CQHGGLCVDEGDKHY.C	CQHGGLCVDEGDKHY,LC,1@57.02146,7@57.02146		13.5481	660.1	controllerType=0 controllerNumber=1 scan=4267	6.7e-10	7.6e-10	0	0	0	0	9.1e-11	1e-10	9.17	648	648	-8.73		1774.71	1774.73	Specific		12.9	>mN1ECD	1	3232	C1(Carbamidomethyl / 57.0215); C7(Carbamidomethyl / 57.0215)	HCD	10.12	1773.7	1773.72	3	592.247	592.242
	1116	L.C[+57.02146]QHGGLC[+57.02146]VDEGDKHY.C		L.CQHGGLCVDEGDKHY.C	CQHGGLCVDEGDKHY,LC,1@57.02146,7@57.02146		13.3209	659.8	controllerType=0 controllerNumber=1 scan=4170	1.6e-10	1.8e-10	0	0	0	0	1.6e-11	1.8e-11	9.8	655.2	655.2	-8.98		1774.71	1774.73	Specific		12.1	>mN1ECD	1	3117	C1(Carbamidomethyl / 57.0215); C7(Carbamidomethyl / 57.0215)	HCD	10.75	1773.7	1773.72	4	444.437	444.433
	1116	L.C[+57.02146]QHGGLC[+57.02146]VDEGDKHY.C		L.CQHGGLCVDEGDKHY.C	CQHGGLCVDEGDKHY,LC,1@57.02146,7@57.02146		13.5755	601.9	controllerType=0 controllerNumber=1 scan=4279	1.6e-09	1.8e-09	0	0	0	0	1.9e-10	2.1e-10	8.8	599.7	599.7	-9.74		1774.71	1774.73	Specific		11.4	>mN1ECD	1	3248	C1(Carbamidomethyl / 57.0215); C7(Carbamidomethyl / 57.0215)	HCD	9.75	1773.7	1773.72	4	444.437	444.433
	1116	L.C[+57.02146]QHGGLC[+57.02146]VDEGDKHY.C		L.CQHGGLCVDEGDKHY.C	CQHGGLCVDEGDKHY,LC,1@57.02146,7@57.02146		13.3044	535.3	controllerType=0 controllerNumber=1 scan=4163	2.4e-07	2.7e-07	0	0	0	0	6.8e-08	7.7e-08	6.62	535.3	535.3	-8.94		1774.71	1774.73	Specific		14.4	>mN1ECD	1	3110	C1(Carbamidomethyl / 57.0215); C7(Carbamidomethyl / 57.0215)	HCD	8.12	1773.7	1773.72	3	592.247	592.242
	1116	L.C[+57.02146]QHGGLC[+57.02146]VDEGDKHY.C		L.CQHGGLCVDEGDKHY.C	CQHGGLCVDEGDKHY,LC,1@57.02146,7@57.02146		13.6776	249.7	controllerType=0 controllerNumber=1 scan=4323	0.001	0.0011	0	0	0	0	7e-05	7.9e-05	3	249.7	249.7	-8.73		1774.71	1774.73	Specific		8.2	>mN1ECD	1	3300	C1(Carbamidomethyl / 57.0215); C7(Carbamidomethyl / 57.0215)	HCD	3.35	1773.7	1773.72	3	592.247	592.242
EGF30	1138	Y.TGS[+146.05791]YC[+57.02146]EDEVDEC[+57.02146]SPNPC[+57.02146]QNGATC[+57.02146]TDY.L	S3(OGlycan / 146.0579)	Y.TGSYCEDEVDECSPNPCQNGATCTDY.L	TGSYCEDEVDECSPNPCQNGATCTDY,YL,3@146.05791,5@57.02146,12@57.02146,17@57.02146,23@57.02146	Fuc(1)	20.6803	341.2	controllerType=0 controllerNumber=1 scan=7345	0.00012	0.00014	0	0	0	0	1.4e-05	1.6e-05	3.92	276.9	0.4	-7.07		3175.12	3175.14	Specific	3	16.1	>mN1ECD	1	6990	C5(Carbamidomethyl / 57.0215); C12(Carbamidomethyl / 57.0215); C17(Carbamidomethyl / 57.0215); C23(Carbamidomethyl / 57.0215)	HCD	3.16	3174.11	3174.13	3	1059.05	1059.04
	1168	F.SC[+57.02146]KC[+57.02146]VAGY.H		F.SCKCVAGY.H	SCKCVAGY,FH,2@57.02146,4@57.02146		11.4529	463.8	controllerType=0 controllerNumber=1 scan=3372	2.4e-06	2.7e-06	0	0	0	0	6.3e-07	7.1e-07	5.62	463.8	463.8	-9.39		944.388	944.396	Specific		8	>mN1ECD	1	2239	C2(Carbamidomethyl / 57.0215); C4(Carbamidomethyl / 57.0215)	HCD	5.56	943.38	943.389	2	472.702	472.697
	1168	F.SC[+57.02146]KC[+57.02146]VAGY.H		F.SCKCVAGY.H	SCKCVAGY,FH,2@57.02146,4@57.02146		11.7971	403.5	controllerType=0 controllerNumber=1 scan=3519	4.7e-06	5.3e-06	0	0	0	0	9.8e-07	1.1e-06	5.33	403.5	403.5	-9.39		944.388	944.396	Specific		7.4	>mN1ECD	1	2387	C2(Carbamidomethyl / 57.0215); C4(Carbamidomethyl / 57.0215)	HCD	5.28	943.38	943.389	2	472.702	472.697
	1168	F.SC[+57.02146]KC[+57.02146]VAGY.H		F.SCKCVAGY.H	SCKCVAGY,FH,2@57.02146,4@57.02146		11.5625	397.8	controllerType=0 controllerNumber=1 scan=3419	4.6e-06	5.2e-06	0	0	0	0	9.1e-07	1e-06	5.34	397.8	397.8	-9.59		944.387	944.396	Specific		8.5	>mN1ECD	1	2287	C2(Carbamidomethyl / 57.0215); C4(Carbamidomethyl / 57.0215)	HCD	5.28	943.38	943.389	2	472.702	472.697
	1168	F.SC[+57.02146]KC[+57.02146]VAGY.H		F.SCKCVAGY.H	SCKCVAGY,FH,2@57.02146,4@57.02146		12.2236	220.1	controllerType=0 controllerNumber=1 scan=3701	0.0084	0.0096	0	0	0	0	0.0004	0.00045	2.07	220.1	220.1	-9.71		944.387	944.396	Specific		5.2	>mN1ECD	1	2594	C2(Carbamidomethyl / 57.0215); C4(Carbamidomethyl / 57.0215)	HCD	2.02	943.38	943.389	2	472.702	472.697
	1168	F.SC[+57.02146]KC[+57.02146]VAGY.H		F.SCKCVAGY.H	SCKCVAGY,FH,2@57.02146,4@57.02146		12.0913	192.2	controllerType=0 controllerNumber=1 scan=3645	0.025	0.029	0	0	0	0	0.00078	0.00088	1.59	192.2	192.2	-9.65		944.387	944.396	Specific		5.5	>mN1ECD	1	2530	C2(Carbamidomethyl / 57.0215); C4(Carbamidomethyl / 57.0215)	HCD	1.54	943.38	943.389	2	472.702	472.697
	1176	Y.HGSNC[+57.02146]SEEINEC[+57.02146]L.S		Y.HGSNCSEEINECL.S	HGSNCSEEINECL,YS,5@57.02146,12@57.02146		16.8352	432.4	controllerType=0 controllerNumber=1 scan=5675	6.2e-08	7e-08	0	0	0	0	1e-08	1.2e-08	7.21	432.4	432.4	-9.09		1548.59	1548.61	Specific		13.4	>mN1ECD	1	4980	C5(Carbamidomethyl / 57.0215); C12(Carbamidomethyl / 57.0215)	HCD	7.15	1547.58	1547.6	2	774.806	774.799
	1206	Y.KC[+57.02146]SC[+57.02146]PRGTQGVHC[+57.02146]EINVDDC[+57.02146]HPPLDPASRSPKC[+57.02146]F.N		Y.KCSCPRGTQGVHCEINVDDCHPPLDPASRSPKCF.N	KCSCPRGTQGVHCEINVDDCHPPLDPASRSPKCF,YN,2@57.02146,4@57.02146,13@57.02146,20@57.02146,33@57.02146		17.5556	403.9	controllerType=0 controllerNumber=1 scan=5988	0.00014	0.00016	0	0	0	0	1.6e-05	1.8e-05	3.85	403.9	403.9	-7.35		3981.74	3981.77	Specific		8.8	>mN1ECD	1	5361	C2(Carbamidomethyl / 57.0215); C4(Carbamidomethyl / 57.0215); C13(Carbamidomethyl / 57.0215); C20(Carbamidomethyl / 57.0215); C33(Carbamidomethyl / 57.0215)	HCD	3.79	3980.73	3980.76	5	797.159	797.153
	1206	Y.KC[+57.02146]SC[+57.02146]PRGTQGVHC[+57.02146]EINVDDC[+57.02146]HPPLDPASRSPKC[+57.02146]F.N		Y.KCSCPRGTQGVHCEINVDDCHPPLDPASRSPKCF.N	KCSCPRGTQGVHCEINVDDCHPPLDPASRSPKCF,YN,2@57.02146,4@57.02146,13@57.02146,20@57.02146,33@57.02146		17.5641	389.6	controllerType=0 controllerNumber=1 scan=5991	3.5e-05	4e-05	0	0	0	0	5.3e-06	6e-06	4.46	389.6	389.6	-7.48		3981.74	3981.77	Specific		8.1	>mN1ECD	1	5363	C2(Carbamidomethyl / 57.0215); C4(Carbamidomethyl / 57.0215); C13(Carbamidomethyl / 57.0215); C20(Carbamidomethyl / 57.0215); C33(Carbamidomethyl / 57.0215)	HCD	4.68	3980.73	3980.76	6	664.467	664.462
	1206	Y.KC[+57.02146]SC[+57.02146]PRGTQGVHC[+57.02146]EINVDDC[+57.02146]HPPLDPASRSPKC[+57.02146]F.N		Y.KCSCPRGTQGVHCEINVDDCHPPLDPASRSPKCF.N	KCSCPRGTQGVHCEINVDDCHPPLDPASRSPKCF,YN,2@57.02146,4@57.02146,13@57.02146,20@57.02146,33@57.02146		17.437	384.4	controllerType=0 controllerNumber=1 scan=5936	3.5e-05	4e-05	0	0	0	0	5.1e-06	5.8e-06	4.46	384.4	384.4	-8.4		3981.73	3981.77	Specific		8.5	>mN1ECD	1	5295	C2(Carbamidomethyl / 57.0215); C4(Carbamidomethyl / 57.0215); C13(Carbamidomethyl / 57.0215); C20(Carbamidomethyl / 57.0215); C33(Carbamidomethyl / 57.0215)	HCD	4.68	3980.73	3980.76	6	664.467	664.462
	1206	Y.KC[+57.02146]SC[+57.02146]PRGTQGVHC[+57.02146]EINVDDC[+57.02146]HPPLDPASRSPKC[+57.02146]F.N		Y.KCSCPRGTQGVHCEINVDDCHPPLDPASRSPKCF.N	KCSCPRGTQGVHCEINVDDCHPPLDPASRSPKCF,YN,2@57.02146,4@57.02146,13@57.02146,20@57.02146,33@57.02146		17.6826	360.6	controllerType=0 controllerNumber=1 scan=6043	0.0023	0.0026	0	0	0	0	0.0001	0.00012	2.65	360.6	360.6	-6.9		3981.74	3981.77	Specific		8.4	>mN1ECD	1	5430	C2(Carbamidomethyl / 57.0215); C4(Carbamidomethyl / 57.0215); C13(Carbamidomethyl / 57.0215); C20(Carbamidomethyl / 57.0215); C33(Carbamidomethyl / 57.0215)	HCD	2.87	3980.73	3980.76	5	797.159	797.154
	1206	Y.KC[+57.02146]SC[+57.02146]PRGTQGVHC[+57.02146]EINVDDC[+57.02146]HPPLDPASRSPKC[+57.02146]F.N		Y.KCSCPRGTQGVHCEINVDDCHPPLDPASRSPKCF.N	KCSCPRGTQGVHCEINVDDCHPPLDPASRSPKCF,YN,2@57.02146,4@57.02146,13@57.02146,20@57.02146,33@57.02146		17.4259	352.3	controllerType=0 controllerNumber=1 scan=5932	0.0061	0.0069	0	0	0	0	0.00024	0.00028	2.21	352.3	352.3	-8.43		3981.73	3981.77	Specific		7.5	>mN1ECD	1	5290	C2(Carbamidomethyl / 57.0215); C4(Carbamidomethyl / 57.0215); C13(Carbamidomethyl / 57.0215); C20(Carbamidomethyl / 57.0215); C33(Carbamidomethyl / 57.0215)	HCD	2.58	3980.73	3980.76	5	797.159	797.153
	1206	Y.KC[+57.02146]SC[+57.02146]PRGTQGVHC[+57.02146]EINVDDC[+57.02146]HPPLDPASRSPKC[+57.02146]F.N		Y.KCSCPRGTQGVHCEINVDDCHPPLDPASRSPKCF.N	KCSCPRGTQGVHCEINVDDCHPPLDPASRSPKCF,YN,2@57.02146,4@57.02146,13@57.02146,20@57.02146,33@57.02146		17.7356	311	controllerType=0 controllerNumber=1 scan=6066	0.0023	0.0026	0	0	0	0	0.00011	0.00013	2.64	311	311	-8.31		3981.73	3981.77	Specific		6.7	>mN1ECD	1	5461	C2(Carbamidomethyl / 57.0215); C4(Carbamidomethyl / 57.0215); C13(Carbamidomethyl / 57.0215); C20(Carbamidomethyl / 57.0215); C33(Carbamidomethyl / 57.0215)	HCD	2.9	3980.73	3980.76	6	664.467	664.462
	1252	Y.TC[+57.02146]TC[+57.02146]PPGF.V		Y.TCTCPPGF.V	TCTCPPGF,YV,2@57.02146,4@57.02146		18.8032	403	controllerType=0 controllerNumber=1 scan=6529	1.5e-06	1.7e-06	0	0	0	0	4.4e-07	4.9e-07	5.82	403	403	-8.08		939.362	939.37	Specific		11.7	>mN1ECD	1	6009	C2(Carbamidomethyl / 57.0215); C4(Carbamidomethyl / 57.0215)	HCD	5.76	938.355	938.363	2	470.189	470.185
	1252	Y.TC[+57.02146]TC[+57.02146]PPGF.V		Y.TCTCPPGF.V	TCTCPPGF,YV,2@57.02146,4@57.02146		18.7248	220.8	controllerType=0 controllerNumber=1 scan=6495	0.0073	0.0082	0	0	0	0	0.0003	0.00034	2.14	220.8	220.8	-7.17		939.363	939.37	Specific		9.6	>mN1ECD	1	5967	C2(Carbamidomethyl / 57.0215); C4(Carbamidomethyl / 57.0215)	HCD	2.08	938.356	938.363	2	470.189	470.185
	1260	F.VGERC[+57.02146]EGDVNEC[+57.02146]L.S		F.VGERCEGDVNECL.S	VGERCEGDVNECL,FS,5@57.02146,12@57.02146		16.6502	236.3	controllerType=0 controllerNumber=1 scan=5595	0.00029	0.00032	0	0	0	0	2.1e-05	2.4e-05	3.54	236.3	236.3	-8.52		1536.63	1536.64	Specific		8.5	>mN1ECD	1	4872	C5(Carbamidomethyl / 57.0215); C12(Carbamidomethyl / 57.0215)	HCD	3.49	1535.62	1535.63	2	768.824	768.818
	1273	L.SNPC[+57.02146]DPRGT[+426.13734]QNC[+57.02146]VQRVNDF.H	T9(OGlycan / 426.1373)	L.SNPCDPRGTQNCVQRVNDF.H	SNPCDPRGTQNCVQRVNDF,LH,4@57.02146,9@426.13734,12@57.02146	Hex(1)Pent(2)	16.9377	313.1	controllerType=0 controllerNumber=1 scan=5720	7.7e-06	8.7e-06	0	0	0	0	1.3e-06	1.5e-06	5.12	313.1	1.4	-7.94		2690.11	2690.13	Specific	9	15	>mN1ECD	1	5036	C4(Carbamidomethyl / 57.0215); C12(Carbamidomethyl / 57.0215)	HCD	4.35	2689.1	2689.12	3	897.382	897.375
	1273	L.SNPC[+57.02146]DPRGT[+426.13734]QNC[+57.02146]VQRVNDF.H	T9(OGlycan / 426.1373)	L.SNPCDPRGTQNCVQRVNDF.H	SNPCDPRGTQNCVQRVNDF,LH,4@57.02146,9@426.13734,12@57.02146	Hex(1)Pent(2)	17.0874	233.7	controllerType=0 controllerNumber=1 scan=5784	3.5e-05	4e-05	0	0	0	0	5.5e-06	6.2e-06	4.45	233.7	1.4	-7.74		2690.11	2690.13	Specific	9	12.7	>mN1ECD	1	5111	C4(Carbamidomethyl / 57.0215); C12(Carbamidomethyl / 57.0215)	HCD	3.69	2689.1	2689.12	3	897.382	897.375
	1333	F.IC[+57.02146]RC[+57.02146]PAGFEGATC[+57.02146]ENDARTC[+57.02146]GSL.R		F.ICRCPAGFEGATCENDARTCGSL.R	ICRCPAGFEGATCENDARTCGSL,FR,2@57.02146,4@57.02146,13@57.02146,20@57.02146		18.0343	790.6	controllerType=0 controllerNumber=1 scan=6196	3.4e-12	3.9e-12	0	0	0	0	1.2e-12	1.4e-12	11.46	790.6	790.6	-9.43		2602.07	2602.09	Specific		15.5	>mN1ECD	1	5607	C2(Carbamidomethyl / 57.0215); C4(Carbamidomethyl / 57.0215); C13(Carbamidomethyl / 57.0215); C20(Carbamidomethyl / 57.0215)	HCD	11.41	2601.06	2601.08	3	868.035	868.027
	1333	F.IC[+57.02146]RC[+57.02146]PAGFEGATC[+57.02146]ENDARTC[+57.02146]GSL.R		F.ICRCPAGFEGATCENDARTCGSL.R	ICRCPAGFEGATCENDARTCGSL,FR,2@57.02146,4@57.02146,13@57.02146,20@57.02146		18.1582	771.7	controllerType=0 controllerNumber=1 scan=6249	3.4e-12	3.9e-12	0	0	0	0	1.5e-12	1.7e-12	11.46	771.7	771.7	-8.44		2602.07	2602.09	Specific		13.7	>mN1ECD	1	5665	C2(Carbamidomethyl / 57.0215); C4(Carbamidomethyl / 57.0215); C13(Carbamidomethyl / 57.0215); C20(Carbamidomethyl / 57.0215)	HCD	11.41	2601.06	2601.08	3	868.035	868.028
	1333	F.IC[+57.02146]RC[+57.02146]PAGF.E		F.ICRCPAGF.E	ICRCPAGF,FE,2@57.02146,4@57.02146		15.5877	415.3	controllerType=0 controllerNumber=1 scan=5136	1.3e-06	1.4e-06	0	0	0	0	2.9e-07	3.3e-07	5.9	312.8	312.8	-8.43		980.436	980.444	Specific		11.5	>mN1ECD	1	4287	C2(Carbamidomethyl / 57.0215); C4(Carbamidomethyl / 57.0215)	HCD	5.81	979.428	979.437	2	490.726	490.721
	1333	F.IC[+57.02146]RC[+57.02146]PAGF.E		F.ICRCPAGF.E	ICRCPAGF,FE,2@57.02146,4@57.02146		15.7095	398.3	controllerType=0 controllerNumber=1 scan=5188	6.5e-05	7.4e-05	0	0	0	0	1.1e-05	1.2e-05	4.19	260.9	260.9	-8.55		980.436	980.444	Specific		10.2	>mN1ECD	1	4351	C2(Carbamidomethyl / 57.0215); C4(Carbamidomethyl / 57.0215)	HCD	4.45	979.428	979.437	2	490.726	490.721
	1333	F.IC[+57.02146]RC[+57.02146]PAGF.E		F.ICRCPAGF.E	ICRCPAGF,FE,2@57.02146,4@57.02146		15.7931	270.3	controllerType=0 controllerNumber=1 scan=5224	0.00043	0.00049	0	0	0	0	3.5e-05	4e-05	3.37	219.2	219.2	-8.61		980.436	980.444	Specific		8.9	>mN1ECD	1	4397	C2(Carbamidomethyl / 57.0215); C4(Carbamidomethyl / 57.0215)	HCD	3.53	979.428	979.437	2	490.726	490.721
	1333	F.IC[+57.02146]RC[+57.02146]PAGF.E		F.ICRCPAGF.E	ICRCPAGF,FE,2@57.02146,4@57.02146		15.5344	198.3	controllerType=0 controllerNumber=1 scan=5112	0.00094	0.0011	0	0	0	0	6.5e-05	7.4e-05	3.03	198.3	198.3	-9.42		980.435	980.444	Specific		8.3	>mN1ECD	1	4259	C2(Carbamidomethyl / 57.0215); C4(Carbamidomethyl / 57.0215)	HCD	2.97	979.428	979.437	2	490.726	490.721
	1341	F.EGATC[+57.02146]ENDARTC[+57.02146]GSL.R		F.EGATCENDARTCGSL.R	EGATCENDARTCGSL,FR,5@57.02146,12@57.02146		14.5243	366	controllerType=0 controllerNumber=1 scan=4686	1.3e-07	1.5e-07	0	0	0	0	3.8e-08	4.2e-08	6.89	366	366	-8.56		1640.65	1640.66	Specific		14.3	>mN1ECD	1	3753	C5(Carbamidomethyl / 57.0215); C12(Carbamidomethyl / 57.0215)	HCD	7.15	1639.64	1639.66	2	820.836	820.829
	1341	F.EGATC[+57.02146]ENDARTC[+57.02146]GSL.R		F.EGATCENDARTCGSL.R	EGATCENDARTCGSL,FR,5@57.02146,12@57.02146		14.3966	363.4	controllerType=0 controllerNumber=1 scan=4632	1e-06	1.1e-06	0	0	0	0	2.3e-07	2.6e-07	6	363.4	363.4	-9.09		1640.65	1640.66	Specific		15.9	>mN1ECD	1	3682	C5(Carbamidomethyl / 57.0215); C12(Carbamidomethyl / 57.0215)	HCD	6.26	1639.64	1639.66	2	820.836	820.828
EGF35	1356	L.RC[+57.02146]LNGGTC[+57.02146]IS[+146.05791]GPRSPTC[+57.02146]L.C	S10(OGlycan / 146.0579)	L.RCLNGGTCISGPRSPTCL.C	RCLNGGTCISGPRSPTCL,LC,2@57.02146,8@57.02146,10@146.05791,17@57.02146	Fuc(1)	17.3724	423.3	controllerType=0 controllerNumber=1 scan=5909	1.7e-07	1.9e-07	0	0	0	0	4.9e-08	5.5e-08	6.77	423.3	0	-8.43		2151.98	2151.99	Specific	10	12.1	>mN1ECD	1	5260	C2(Carbamidomethyl / 57.0215); C8(Carbamidomethyl / 57.0215); C17(Carbamidomethyl / 57.0215)	HCD	5.96	2150.97	2150.99	3	718.003	717.997
EGF35	1356	L.RC[+57.02146]LNGGTC[+57.02146]IS[+146.05791]GPRSPTC[+57.02146]L.C	S10(OGlycan / 146.0579)	L.RCLNGGTCISGPRSPTCL.C	RCLNGGTCISGPRSPTCL,LC,2@57.02146,8@57.02146,10@146.05791,17@57.02146	Fuc(1)	17.2429	421.8	controllerType=0 controllerNumber=1 scan=5852	1.6e-06	1.9e-06	0	0	0	0	4.5e-07	5.1e-07	5.78	421.8	0	-9.45		2151.97	2151.99	Specific	10	11	>mN1ECD	1	5195	C2(Carbamidomethyl / 57.0215); C8(Carbamidomethyl / 57.0215); C17(Carbamidomethyl / 57.0215)	HCD	4.98	2150.97	2150.99	3	718.003	717.996
EGF35	1359	L.NGGTC[+57.02146]ISGPRS[+146.05791]PTC[+57.02146]L.C	S11(OGlycan / 146.0579)	L.NGGTCISGPRSPTCL.C	NGGTCISGPRSPTCL,LC,5@57.02146,11@146.05791,14@57.02146	Fuc(1)	17.6668	599.6	controllerType=0 controllerNumber=1 scan=6035	1.4e-08	1.6e-08	0	0	0	0	1.9e-09	2.1e-09	7.85	587.1	5.3	-8.02		1722.76	1722.78	Specific	11	15.1	>mN1ECD	1	5419	C5(Carbamidomethyl / 57.0215); C14(Carbamidomethyl / 57.0215)	HCD	7.08	1721.76	1721.77	2	861.893	861.886
EGF35	1359	L.NGGTC[+57.02146]ISGPRS[+146.05791]PTC[+57.02146]L.C	S11(OGlycan / 146.0579)	L.NGGTCISGPRSPTCL.C	NGGTCISGPRSPTCL,LC,5@57.02146,11@146.05791,14@57.02146	Fuc(1)	17.7965	589.3	controllerType=0 controllerNumber=1 scan=6092	1.4e-08	1.6e-08	0	0	0	0	2.4e-09	2.7e-09	7.85	589.3	0	-7.46		1722.77	1722.78	Specific	11	14.6	>mN1ECD	1	5488	C5(Carbamidomethyl / 57.0215); C14(Carbamidomethyl / 57.0215)	HCD	7.08	1721.76	1721.77	2	861.893	861.886
EGF35	1359	L.NGGTC[+57.02146]IS[+146.05791]GPRSPTC[+57.02146]L.C	S7(OGlycan / 146.0579)	L.NGGTCISGPRSPTCL.C	NGGTCISGPRSPTCL,LC,5@57.02146,7@146.05791,14@57.02146	Fuc(1)	17.5577	443.8	controllerType=0 controllerNumber=1 scan=5989	6.8e-08	7.7e-08	0	0	0	0	1.2e-08	1.4e-08	7.17	443.8	0	-9.09		1722.76	1722.78	Specific	7	15	>mN1ECD	1	5362	C5(Carbamidomethyl / 57.0215); C14(Carbamidomethyl / 57.0215)	HCD	6.4	1721.76	1721.77	2	861.893	861.885
	1374	L.C[+57.02146]LGSF.T		L.CLGSF.T	CLGSF,LT,1@57.02146		19.2645	414	controllerType=0 controllerNumber=1 scan=6728	2.5e-05	2.8e-05	0	0	0	0	3.8e-06	4.3e-06	4.61	414	414	-8.35		583.25	583.254	Specific		5	>mN1ECD	1	6251	C1(Carbamidomethyl / 57.0215)	HCD	4.55	582.242	582.247	1	583.254	583.25
EGF36	1399	Y.NQGT[+146.05791]C[+57.02146]EPTSENPF.Y	T4(OGlycan / 146.0579)	Y.NQGTCEPTSENPF.Y	NQGTCEPTSENPF,YY,4@146.05791,5@57.02146	Fuc(1)	19.5924	401.2	controllerType=0 controllerNumber=1 scan=6869	8.6e-07	9.7e-07	0	0	0	0	1.9e-07	2.2e-07	6.07	401.2	5.3	-7.09		1626.65	1626.66	Specific	4	14.9	>mN1ECD	1	6427	C5(Carbamidomethyl / 57.0215)	HCD	5.3	1625.64	1625.65	2	813.833	813.827
	1412	F.YRC[+57.02146]LC[+57.02146]PAKF.N		F.YRCLCPAKF.N	YRCLCPAKF,FN,3@57.02146,5@57.02146		16.1389	297.6	controllerType=0 controllerNumber=1 scan=5373	0.00016	0.00018	0	0	0	0	1.7e-05	1.9e-05	3.8	230	230	-7.33		1214.57	1214.58	Specific		8.9	>mN1ECD	1	4597	C3(Carbamidomethyl / 57.0215); C5(Carbamidomethyl / 57.0215)	HCD	3.94	1213.56	1213.57	3	405.532	405.529
	1413	Y.RC[+57.02146]LC[+57.02146]PAKF.N		Y.RCLCPAKF.N	RCLCPAKF,YN,2@57.02146,4@57.02146		13.8788	423.3	controllerType=0 controllerNumber=1 scan=4410	6.5e-06	7.4e-06	0	0	0	0	1.2e-06	1.4e-06	5.19	423.3	423.3	-8.39		1051.51	1051.52	Specific		9	>mN1ECD	1	3409	C2(Carbamidomethyl / 57.0215); C4(Carbamidomethyl / 57.0215)	HCD	5.13	1050.5	1050.51	2	526.262	526.258
	1413	Y.RC[+57.02146]LC[+57.02146]PAKF.N		Y.RCLCPAKF.N	RCLCPAKF,YN,2@57.02146,4@57.02146		13.6285	422.1	controllerType=0 controllerNumber=1 scan=4302	1.1e-05	1.2e-05	0	0	0	0	1.7e-06	1.9e-06	4.98	422.1	422.1	-8.74		1051.51	1051.52	Specific		8.1	>mN1ECD	1	3276	C2(Carbamidomethyl / 57.0215); C4(Carbamidomethyl / 57.0215)	HCD	4.92	1050.5	1050.51	2	526.262	526.258
	1413	Y.RC[+57.02146]LC[+57.02146]PAKF.N		Y.RCLCPAKF.N	RCLCPAKF,YN,2@57.02146,4@57.02146		13.7511	420.2	controllerType=0 controllerNumber=1 scan=4355	2.2e-05	2.5e-05	0	0	0	0	3.4e-06	3.9e-06	4.65	420.2	420.2	-8.86		1051.51	1051.52	Specific		7.6	>mN1ECD	1	3341	C2(Carbamidomethyl / 57.0215); C4(Carbamidomethyl / 57.0215)	HCD	4.6	1050.5	1050.51	2	526.262	526.258
	1421	F.NGLLC[+57.02146]HIL.D		F.NGLLCHIL.D	NGLLCHIL,FD,5@57.02146		22.5344	238.3	controllerType=0 controllerNumber=1 scan=8162	0.00052	0.00058	0	0	0	0	4e-05	4.5e-05	3.29	238.3	238.3	-6.41		939.502	939.508	Specific		10.5	>mN1ECD	1	7925	C5(Carbamidomethyl / 57.0215)	HCD	3.23	938.495	938.501	2	470.258	470.255
	1424	L.LC[+57.02146]HILDY.S		L.LCHILDY.S	LCHILDY,LS,2@57.02146		19.7416	299.3	controllerType=0 controllerNumber=1 scan=6933	0.00034	0.00039	0	0	0	0	2.4e-05	2.8e-05	3.47	299.3	299.3	-8.14		933.442	933.45	Specific		7.2	>mN1ECD	1	6507	C2(Carbamidomethyl / 57.0215)	HCD	3.6	932.435	932.443	2	467.229	467.225
	1425	L.C[+57.02146]HILDY.S		L.CHILDY.S	CHILDY,LS,1@57.02146		17.5939	440.3	controllerType=0 controllerNumber=1 scan=6004	2.7e-06	3.1e-06	0	0	0	0	6.7e-07	7.5e-07	5.57	440.3	440.3	-7.53		820.36	820.366	Specific		8.5	>mN1ECD	1	5381	C1(Carbamidomethyl / 57.0215)	HCD	5.52	819.352	819.359	2	410.687	410.683
	1425	L.C[+57.02146]HILDY.S		L.CHILDY.S	CHILDY,LS,1@57.02146		17.7161	424.7	controllerType=0 controllerNumber=1 scan=6057	1.5e-06	1.7e-06	0	0	0	0	4.1e-07	4.7e-07	5.82	424.7	424.7	-8.05		820.359	820.366	Specific		9.3	>mN1ECD	1	5449	C1(Carbamidomethyl / 57.0215)	HCD	5.77	819.352	819.359	2	410.687	410.683
	1425	L.C[+57.02146]HILDY.S		L.CHILDY.S	CHILDY,LS,1@57.02146		17.8457	418.5	controllerType=0 controllerNumber=1 scan=6113	1.5e-06	1.7e-06	0	0	0	0	4.2e-07	4.8e-07	5.82	418.5	418.5	-7.76		820.359	820.366	Specific		9	>mN1ECD	1	5510	C1(Carbamidomethyl / 57.0215)	HCD	5.77	819.352	819.359	2	410.687	410.683

## Sheet: KM071418-01 (Fng LMR FVB163 167
#EGF	Pos.	Sequence	Mods_x000D_ (variable)	SequenceOriginalDebug	PeptideParseFriendly	Glycans	Scan_x000D_ Time	Score	Scan #	PEP_x000D_ 2D	PEP_x000D_ 1D	FDR_x000D_ 2D	FDR_x000D_ 1D	FDR uniq._x000D_ 2D	FDR uniq._x000D_ 1D	q-value_x000D_ 2D	q-value_x000D_ 1D	|Log Prob|	Delta_x000D_ Score	Delta Mod._x000D_ Score	ppm_x000D_ err.	Off-_x000D_ By-X	Obs._x000D_ MH	Calc._x000D_ MH	Cleavage	Glycans_x000D_ Pos.	Z-Score	Protein_x000D_ Name	Prot._x000D_ Id	QID	Mods_x000D_ (fixed)	Fragment_x000D_ Type	|LogProbOld|	Obs.M	Calc.M	z	Calc._x000D_ m/z	Obs._x000D_ m/z	Area under the curve
	23	L.RC[+57.02146]SQPSGTC[+57.02146]L.N		L.RCSQPSGTCL.N	RCSQPSGTCL,LN,2@57.02146,9@57.02146		15.3905	695.1	controllerType=0 controllerNumber=1 scan=4285	7.6e-10	8.5e-10	0	0	0	0	4.3e-10	4.8e-10	9.12	517.1	517.1	-1.68		1165.51	1165.51	Specific		11.4	>sp|Q01705|NOTC1_MOUSE Neurogenic locus notch homolog protein 1 OS=Mus musculus GN=Notch1 PE=1 SV=3	1	2462	C2(Carbamidomethyl / 57.0215); C9(Carbamidomethyl / 57.0215)	HCD	9.07	1164.5	1164.5	2	583.258	583.257
	23	L.RC[+57.02146]SQPSGTC[+57.02146]L.N		L.RCSQPSGTCL.N	RCSQPSGTCL,LN,2@57.02146,9@57.02146		15.2836	681.4	controllerType=0 controllerNumber=1 scan=4241	7.6e-10	8.5e-10	0	0	0	0	3.8e-10	4.3e-10	9.12	528	528	-3.56		1165.5	1165.51	Specific		11.8	>sp|Q01705|NOTC1_MOUSE Neurogenic locus notch homolog protein 1 OS=Mus musculus GN=Notch1 PE=1 SV=3	1	2418	C2(Carbamidomethyl / 57.0215); C9(Carbamidomethyl / 57.0215)	HCD	9.07	1164.5	1164.5	2	583.258	583.256
	23	L.RC[+57.02146]SQPSGTC[+57.02146]L.N		L.RCSQPSGTCL.N	RCSQPSGTCL,LN,2@57.02146,9@57.02146		15.1733	665.6	controllerType=0 controllerNumber=1 scan=4195	5e-09	5.6e-09	0	0	0	0	1.6e-09	1.8e-09	8.3	510.7	510.7	-2.73		1165.51	1165.51	Specific		11.2	>sp|Q01705|NOTC1_MOUSE Neurogenic locus notch homolog protein 1 OS=Mus musculus GN=Notch1 PE=1 SV=3	1	2376	C2(Carbamidomethyl / 57.0215); C9(Carbamidomethyl / 57.0215)	HCD	8.25	1164.5	1164.5	2	583.258	583.256
	23	L.RC[+57.02146]SQPSGTC[+57.02146]L.N		L.RCSQPSGTCL.N	RCSQPSGTCL,LN,2@57.02146,9@57.02146		15.0615	665.4	controllerType=0 controllerNumber=1 scan=4148	7.6e-10	8.5e-10	0	0	0	0	3.2e-10	3.6e-10	9.12	520	520	-1.57		1165.51	1165.51	Specific		11.3	>sp|Q01705|NOTC1_MOUSE Neurogenic locus notch homolog protein 1 OS=Mus musculus GN=Notch1 PE=1 SV=3	1	2331	C2(Carbamidomethyl / 57.0215); C9(Carbamidomethyl / 57.0215)	HCD	9.07	1164.5	1164.5	2	583.258	583.257
	23	L.RC[+57.02146]SQPSGTC[+57.02146]L.N		L.RCSQPSGTCL.N	RCSQPSGTCL,LN,2@57.02146,9@57.02146		14.9529	642.5	controllerType=0 controllerNumber=1 scan=4105	7.6e-09	8.5e-09	0	0	0	0	2.2e-09	2.5e-09	8.12	488.1	488.1	-2.1		1165.51	1165.51	Specific		11.7	>sp|Q01705|NOTC1_MOUSE Neurogenic locus notch homolog protein 1 OS=Mus musculus GN=Notch1 PE=1 SV=3	1	2292	C2(Carbamidomethyl / 57.0215); C9(Carbamidomethyl / 57.0215)	HCD	8.07	1164.5	1164.5	2	583.258	583.257
	23	L.RC[+57.02146]SQPSGTC[+57.02146]L.N		L.RCSQPSGTCL.N	RCSQPSGTCL,LN,2@57.02146,9@57.02146		14.8273	477.4	controllerType=0 controllerNumber=1 scan=4054	7.3e-06	8.2e-06	0	0	0	0	1.3e-06	1.5e-06	5.14	412.3	412.3	-0.11		1165.51	1165.51	Specific		8.9	>sp|Q01705|NOTC1_MOUSE Neurogenic locus notch homolog protein 1 OS=Mus musculus GN=Notch1 PE=1 SV=3	1	2242	C2(Carbamidomethyl / 57.0215); C9(Carbamidomethyl / 57.0215)	HCD	5.09	1164.5	1164.5	2	583.258	583.258
EGF2	53	F.VGQRC[+57.02146]QDSNPC[+57.02146]LS[+426.13734]T[+146.05791]PC[+57.02146]KNAGTC[+57.02146]HVVDHGGTVDY.A	S13(OGlycan / 426.1373); T14(OGlycan / 146.0579)	F.VGQRCQDSNPCLSTPCKNAGTCHVVDHGGTVDY.A	VGQRCQDSNPCLSTPCKNAGTCHVVDHGGTVDY,FA,5@57.02146,11@57.02146,13@426.13734,14@146.05791,16@57.02146,22@57.02146	Hex(1)Pent(2); Fuc(1)	23.8116	205.3	controllerType=0 controllerNumber=1 scan=7855	0.00022	0.00025	0	0	0	0	3.5e-05	3.9e-05	3.65	205.3	0.3	-0.69		4261.79	4261.79	Specific	13;14	13.4	>sp|Q01705|NOTC1_MOUSE Neurogenic locus notch homolog protein 1 OS=Mus musculus GN=Notch1 PE=1 SV=3	1	6647	C5(Carbamidomethyl / 57.0215); C11(Carbamidomethyl / 57.0215); C16(Carbamidomethyl / 57.0215); C22(Carbamidomethyl / 57.0215)	HCD	3.6	4260.78	4260.78	5	853.164	853.163	20538819
	134	W.SGKSC[+57.02146]QQADPC[+57.02146]AS[+426.13734]NPC[+57.02146]ANGGQC[+57.02146]LPF.E	S13(OGlycan / 426.1373)	W.SGKSCQQADPCASNPCANGGQCLPF.E	SGKSCQQADPCASNPCANGGQCLPF,WE,5@57.02146,11@57.02146,13@426.13734,16@57.02146,22@57.02146	Hex(1)Pent(2)	22.1245	124.8	controllerType=0 controllerNumber=1 scan=7140	0.007	0.0078	0	0	0	0	0.00083	0.00094	2.16	124.8	10.4	-1.74		3137.24	3137.24	Specific	13	13.7	>sp|Q01705|NOTC1_MOUSE Neurogenic locus notch homolog protein 1 OS=Mus musculus GN=Notch1 PE=1 SV=3	1	5827	C5(Carbamidomethyl / 57.0215); C11(Carbamidomethyl / 57.0215); C16(Carbamidomethyl / 57.0215); C22(Carbamidomethyl / 57.0215)	HCD	2.11	3136.23	3136.24	3	1046.42	1046.42
	134	W.SGKSC[+57.02146]QQADPC[+57.02146]AS[+426.13734]NPC[+57.02146]ANGGQC[+57.02146]LPF.E	S13(OGlycan / 426.1373)	W.SGKSCQQADPCASNPCANGGQCLPF.E	SGKSCQQADPCASNPCANGGQCLPF,WE,5@57.02146,11@57.02146,13@426.13734,16@57.02146,22@57.02146	Hex(1)Pent(2)	22.2419	90.6	controllerType=0 controllerNumber=1 scan=7189	0.007	0.0078	0	0	0	0	0.00086	0.00097	2.16	90.6	10.4	-2.09		3137.24	3137.24	Specific	13	12.9	>sp|Q01705|NOTC1_MOUSE Neurogenic locus notch homolog protein 1 OS=Mus musculus GN=Notch1 PE=1 SV=3	1	5882	C5(Carbamidomethyl / 57.0215); C11(Carbamidomethyl / 57.0215); C16(Carbamidomethyl / 57.0215); C22(Carbamidomethyl / 57.0215)	HCD	2.11	3136.23	3136.24	3	1046.42	1046.42
	134	W.SGKSC[+57.02146]QQADPC[+57.02146]AS[+426.13734]NPC[+57.02146]ANGGQC[+57.02146]LPF.E	S13(OGlycan / 426.1373)	W.SGKSCQQADPCASNPCANGGQCLPF.E	SGKSCQQADPCASNPCANGGQCLPF,WE,5@57.02146,11@57.02146,13@426.13734,16@57.02146,22@57.02146	Hex(1)Pent(2)	21.8965	73.5	controllerType=0 controllerNumber=1 scan=7048	0.007	0.0078	0	0	0	0	0.00081	0.0009	2.16	73.5	10.4	-1.16		3137.24	3137.24	Specific	13	11.5	>sp|Q01705|NOTC1_MOUSE Neurogenic locus notch homolog protein 1 OS=Mus musculus GN=Notch1 PE=1 SV=3	1	5727	C5(Carbamidomethyl / 57.0215); C11(Carbamidomethyl / 57.0215); C16(Carbamidomethyl / 57.0215); C22(Carbamidomethyl / 57.0215)	HCD	2.11	3136.23	3136.24	3	1046.42	1046.42
	134	W.SGKSC[+57.02146]QQADPC[+57.02146]AS[+426.13734]NPC[+57.02146]ANGGQC[+57.02146]LPF.E	S13(OGlycan / 426.1373)	W.SGKSCQQADPCASNPCANGGQCLPF.E	SGKSCQQADPCASNPCANGGQCLPF,WE,5@57.02146,11@57.02146,13@426.13734,16@57.02146,22@57.02146	Hex(1)Pent(2)	21.7862	61.5	controllerType=0 controllerNumber=1 scan=7002	0.007	0.0078	0	0	0	0	0.00078	0.00087	2.16	61.5	10.4	-2.33		3137.24	3137.24	Specific	13	11.9	>sp|Q01705|NOTC1_MOUSE Neurogenic locus notch homolog protein 1 OS=Mus musculus GN=Notch1 PE=1 SV=3	1	5673	C5(Carbamidomethyl / 57.0215); C11(Carbamidomethyl / 57.0215); C16(Carbamidomethyl / 57.0215); C22(Carbamidomethyl / 57.0215)	HCD	2.11	3136.23	3136.24	3	1046.42	1046.42
	280	Y.NC[+57.02146]RC[+57.02146]PPEWTGQY.C		Y.NCRCPPEWTGQY.C	NCRCPPEWTGQY,YC,2@57.02146,4@57.02146		21.2764	105.1	controllerType=0 controllerNumber=1 scan=6786	0.0011	0.0012	0	0	0	0	0.00012	0.00014	2.95	105.1	105.1	-1.32		1567.64	1567.64	Specific		9.6	>sp|Q01705|NOTC1_MOUSE Neurogenic locus notch homolog protein 1 OS=Mus musculus GN=Notch1 PE=1 SV=3	1	5387	C2(Carbamidomethyl / 57.0215); C4(Carbamidomethyl / 57.0215)	HCD	2.9	1566.63	1566.63	2	784.324	784.323
	280	Y.NC[+57.02146]RC[+57.02146]PPEWTGQY.C		Y.NCRCPPEWTGQY.C	NCRCPPEWTGQY,YC,2@57.02146,4@57.02146		21.1599	75	controllerType=0 controllerNumber=1 scan=6737	0.002	0.0023	0	0	0	0	0.00025	0.00028	2.69	75	75	-3.58		1567.64	1567.64	Specific		8.7	>sp|Q01705|NOTC1_MOUSE Neurogenic locus notch homolog protein 1 OS=Mus musculus GN=Notch1 PE=1 SV=3	1	5322	C2(Carbamidomethyl / 57.0215); C4(Carbamidomethyl / 57.0215)	HCD	2.64	1566.63	1566.63	2	784.324	784.322
	280	Y.NC[+57.02146]RC[+57.02146]PPEWTGQY.C		Y.NCRCPPEWTGQY.C	NCRCPPEWTGQY,YC,2@57.02146,4@57.02146		21.5307	62.3	controllerType=0 controllerNumber=1 scan=6894	0.0024	0.0027	0	0	0	0	0.00032	0.00036	2.62	62.3	62.3	-3.19		1567.64	1567.64	Specific		7.6	>sp|Q01705|NOTC1_MOUSE Neurogenic locus notch homolog protein 1 OS=Mus musculus GN=Notch1 PE=1 SV=3	1	5528	C2(Carbamidomethyl / 57.0215); C4(Carbamidomethyl / 57.0215)	HCD	2.57	1566.63	1566.63	2	784.324	784.322
	280	Y.NC[+57.02146]RC[+57.02146]PPEWTGQY.C		Y.NCRCPPEWTGQY.C	NCRCPPEWTGQY,YC,2@57.02146,4@57.02146		21.4011	50.9	controllerType=0 controllerNumber=1 scan=6839	0.002	0.0023	0	0	0	0	0.00026	0.00029	2.69	50.9	50.9	-2.56		1567.64	1567.64	Specific		8.1	>sp|Q01705|NOTC1_MOUSE Neurogenic locus notch homolog protein 1 OS=Mus musculus GN=Notch1 PE=1 SV=3	1	5455	C2(Carbamidomethyl / 57.0215); C4(Carbamidomethyl / 57.0215)	HCD	2.64	1566.63	1566.63	2	784.324	784.322
	320	Y.NC[+57.02146]VC[+57.02146]VNGWTGEDC[+57.02146]SENIDDC[+57.02146]ASAAC[+57.02146]F.Q		Y.NCVCVNGWTGEDCSENIDDCASAACF.Q	NCVCVNGWTGEDCSENIDDCASAACF,YQ,2@57.02146,4@57.02146,13@57.02146,20@57.02146,25@57.02146		26.5281	313.2	controllerType=0 controllerNumber=1 scan=9022	0.00022	0.00025	0	0	0	0	3.4e-05	3.8e-05	3.66	313.2	313.2	-1.09		3011.1	3011.1	Specific		12.3	>sp|Q01705|NOTC1_MOUSE Neurogenic locus notch homolog protein 1 OS=Mus musculus GN=Notch1 PE=1 SV=3	1	8136	C2(Carbamidomethyl / 57.0215); C4(Carbamidomethyl / 57.0215); C13(Carbamidomethyl / 57.0215); C20(Carbamidomethyl / 57.0215); C25(Carbamidomethyl / 57.0215)	HCD	3.61	3010.09	3010.09	3	1004.37	1004.37
	320	Y.NC[+57.02146]VC[+57.02146]VNGWTGEDC[+57.02146]SENIDDC[+57.02146]ASAAC[+57.02146]F.Q		Y.NCVCVNGWTGEDCSENIDDCASAACF.Q	NCVCVNGWTGEDCSENIDDCASAACF,YQ,2@57.02146,4@57.02146,13@57.02146,20@57.02146,25@57.02146		26.4014	279.1	controllerType=0 controllerNumber=1 scan=8968	0.00093	0.001	0	0	0	0	0.00011	0.00012	3.03	279.1	279.1	-2.3		3011.09	3011.1	Specific		13.6	>sp|Q01705|NOTC1_MOUSE Neurogenic locus notch homolog protein 1 OS=Mus musculus GN=Notch1 PE=1 SV=3	1	8071	C2(Carbamidomethyl / 57.0215); C4(Carbamidomethyl / 57.0215); C13(Carbamidomethyl / 57.0215); C20(Carbamidomethyl / 57.0215); C25(Carbamidomethyl / 57.0215)	HCD	2.98	3010.09	3010.09	3	1004.37	1004.37
	320	Y.NC[+57.02146]VC[+57.02146]VNGWTGEDC[+57.02146]SENIDDC[+57.02146]ASAAC[+57.02146]F.Q		Y.NCVCVNGWTGEDCSENIDDCASAACF.Q	NCVCVNGWTGEDCSENIDDCASAACF,YQ,2@57.02146,4@57.02146,13@57.02146,20@57.02146,25@57.02146		26.6678	224.8	controllerType=0 controllerNumber=1 scan=9083	0.00087	0.00097	0	0	0	0	0.0001	0.00011	3.06	224.8	224.8	-1.45		3011.1	3011.1	Specific		12.4	>sp|Q01705|NOTC1_MOUSE Neurogenic locus notch homolog protein 1 OS=Mus musculus GN=Notch1 PE=1 SV=3	1	8210	C2(Carbamidomethyl / 57.0215); C4(Carbamidomethyl / 57.0215); C13(Carbamidomethyl / 57.0215); C20(Carbamidomethyl / 57.0215); C25(Carbamidomethyl / 57.0215)	HCD	3.01	3010.09	3010.09	3	1004.37	1004.37
EGF9	346	F.QGAT[+146.05791]C[+57.02146]HDRVASF.Y	T4(OGlycan / 146.0579)	F.QGATCHDRVASF.Y	QGATCHDRVASF,FY,4@146.05791,5@57.02146	Fuc(1)	19.6431	146.2	controllerType=0 controllerNumber=1 scan=6113	0.0063	0.0071	0	0	0	0	0.00072	0.00081	2.2	146.2	9.2	-2.6		1494.66	1494.66	Specific	4	7.9	>sp|Q01705|NOTC1_MOUSE Neurogenic locus notch homolog protein 1 OS=Mus musculus GN=Notch1 PE=1 SV=3	1	4607	C5(Carbamidomethyl / 57.0215)	HCD	2.15	1493.65	1493.66	3	498.893	498.892	13458563
EGF9	346	F.QGAT[+146.05791]C[+57.02146]HDRVASF.Y	T4(OGlycan / 146.0579)	F.QGATCHDRVASF.Y	QGATCHDRVASF,FY,4@146.05791,5@57.02146	Fuc(1)	19.7533	86.1	controllerType=0 controllerNumber=1 scan=6160	0.021	0.023	0	0	0	0	0.0022	0.0024	1.69	86.1	24.2	-2.85		1494.66	1494.66	Specific	4	6.2	>sp|Q01705|NOTC1_MOUSE Neurogenic locus notch homolog protein 1 OS=Mus musculus GN=Notch1 PE=1 SV=3	1	4669	C5(Carbamidomethyl / 57.0215)	HCD	1.64	1493.65	1493.66	3	498.893	498.892
EGF9	346	F.QGAT[+146.05791]C[+57.02146]HDRVASF.Y	T4(OGlycan / 146.0579)	F.QGATCHDRVASF.Y	QGATCHDRVASF,FY,4@146.05791,5@57.02146	Fuc(1)	19.863	57.6	controllerType=0 controllerNumber=1 scan=6206	0.015	0.017	0	0	0	0	0.0016	0.0018	1.83	57.6	9.2	-2.73		1494.66	1494.66	Specific	4	7	>sp|Q01705|NOTC1_MOUSE Neurogenic locus notch homolog protein 1 OS=Mus musculus GN=Notch1 PE=1 SV=3	1	4723	C5(Carbamidomethyl / 57.0215)	HCD	1.78	1493.65	1493.66	3	498.893	498.892
EGF9	346	F.QGAT[+146.05791]C[+57.02146]HDRVASF.Y	T4(OGlycan / 146.0579)	F.QGATCHDRVASF.Y	QGATCHDRVASF,FY,4@146.05791,5@57.02146	Fuc(1)	20.2595	28.3	controllerType=0 controllerNumber=1 scan=6358	0.035	0.04	0	0	0	0	0.0037	0.0041	1.45	28.3	28.3	-3.65		1494.66	1494.66	Specific	4	5	>sp|Q01705|NOTC1_MOUSE Neurogenic locus notch homolog protein 1 OS=Mus musculus GN=Notch1 PE=1 SV=3	1	4873	C5(Carbamidomethyl / 57.0215)	HCD	1.4	1493.65	1493.66	3	498.893	498.891
EGF9	346	F.QGAT[+146.05791]C[+57.02146]HDRVASF.Y	T4(OGlycan / 146.0579)	F.QGATCHDRVASF.Y	QGATCHDRVASF,FY,4@146.05791,5@57.02146	Fuc(1)	20.2719	25	controllerType=0 controllerNumber=1 scan=6363	0.021	0.023	0	0	0	0	0.0023	0.0025	1.69	25	9.2	-1.93		1494.66	1494.66	Specific	4	5.7	>sp|Q01705|NOTC1_MOUSE Neurogenic locus notch homolog protein 1 OS=Mus musculus GN=Notch1 PE=1 SV=3	1	4879	C5(Carbamidomethyl / 57.0215)	HCD	1.64	1493.65	1493.66	3	498.893	498.892
EGF9	346	F.QGAT[+146.05791]C[+57.02146]HDRVASF.Y	T4(OGlycan / 146.0579)	F.QGATCHDRVASF.Y	QGATCHDRVASF,FY,4@146.05791,5@57.02146	Fuc(1)	19.2728	23.4	controllerType=0 controllerNumber=1 scan=5957	0.021	0.023	0	0	0	0	0.0021	0.0024	1.69	23.4	9.2	-1.93		1494.66	1494.66	Specific	4	6.2	>sp|Q01705|NOTC1_MOUSE Neurogenic locus notch homolog protein 1 OS=Mus musculus GN=Notch1 PE=1 SV=3	1	4408	C5(Carbamidomethyl / 57.0215)	HCD	1.64	1493.65	1493.66	3	498.893	498.892
EGF9	346	F.QGAT[+146.05791]C[+57.02146]HDRVASF.Y	T4(OGlycan / 146.0579)	F.QGATCHDRVASF.Y	QGATCHDRVASF,FY,4@146.05791,5@57.02146	Fuc(1)	19.3773	2.3	controllerType=0 controllerNumber=1 scan=6001	0.035	0.04	0	0	0	0	0.0036	0.004	1.45	2.3	2.3	-2.3		1494.66	1494.66	Specific	4	4.8	>sp|Q01705|NOTC1_MOUSE Neurogenic locus notch homolog protein 1 OS=Mus musculus GN=Notch1 PE=1 SV=3	1	4459	C5(Carbamidomethyl / 57.0215)	HCD	1.4	1493.65	1493.66	3	498.893	498.892
	358	F.YC[+57.02146]EC[+57.02146]PHGRTGLL.C		F.YCECPHGRTGLL.C	YCECPHGRTGLL,FC,2@57.02146,4@57.02146		23.8081	466.2	controllerType=0 controllerNumber=1 scan=7853	7.7e-07	8.6e-07	0	0	0	0	1.5e-07	1.7e-07	6.11	466.2	466.2	-1.39		1462.65	1462.66	Specific		10.7	>sp|Q01705|NOTC1_MOUSE Neurogenic locus notch homolog protein 1 OS=Mus musculus GN=Notch1 PE=1 SV=3	1	6644	C2(Carbamidomethyl / 57.0215); C4(Carbamidomethyl / 57.0215)	HCD	6.01	1461.65	1461.65	3	488.224	488.223
	358	F.YC[+57.02146]EC[+57.02146]PHGRTGLL.C		F.YCECPHGRTGLL.C	YCECPHGRTGLL,FC,2@57.02146,4@57.02146		23.6874	460	controllerType=0 controllerNumber=1 scan=7801	1.2e-07	1.3e-07	0	0	0	0	2.8e-08	3.1e-08	6.94	460	460	-1.52		1462.65	1462.66	Specific		11.7	>sp|Q01705|NOTC1_MOUSE Neurogenic locus notch homolog protein 1 OS=Mus musculus GN=Notch1 PE=1 SV=3	1	6578	C2(Carbamidomethyl / 57.0215); C4(Carbamidomethyl / 57.0215)	HCD	6.84	1461.65	1461.65	3	488.224	488.223
	358	F.YC[+57.02146]EC[+57.02146]PHGRTGLL.C		F.YCECPHGRTGLL.C	YCECPHGRTGLL,FC,2@57.02146,4@57.02146		23.1685	439.3	controllerType=0 controllerNumber=1 scan=7581	3.3e-06	3.7e-06	0	0	0	0	7.6e-07	8.5e-07	5.49	439.3	439.3	-1.27		1462.65	1462.66	Specific		9.4	>sp|Q01705|NOTC1_MOUSE Neurogenic locus notch homolog protein 1 OS=Mus musculus GN=Notch1 PE=1 SV=3	1	6329	C2(Carbamidomethyl / 57.0215); C4(Carbamidomethyl / 57.0215)	HCD	5.69	1461.65	1461.65	3	488.224	488.223
	358	F.YC[+57.02146]EC[+57.02146]PHGRTGLL.C		F.YCECPHGRTGLL.C	YCECPHGRTGLL,FC,2@57.02146,4@57.02146		23.9511	434.9	controllerType=0 controllerNumber=1 scan=7915	1.4e-06	1.5e-06	0	0	0	0	2.4e-07	2.7e-07	5.86	434.9	434.9	-1.33		1462.65	1462.66	Specific		10.6	>sp|Q01705|NOTC1_MOUSE Neurogenic locus notch homolog protein 1 OS=Mus musculus GN=Notch1 PE=1 SV=3	1	6713	C2(Carbamidomethyl / 57.0215); C4(Carbamidomethyl / 57.0215)	HCD	6.06	1461.65	1461.65	3	488.224	488.223
	358	F.YC[+57.02146]EC[+57.02146]PHGRTGLL.C		F.YCECPHGRTGLL.C	YCECPHGRTGLL,FC,2@57.02146,4@57.02146		23.4287	433.8	controllerType=0 controllerNumber=1 scan=7691	2.1e-07	2.3e-07	0	0	0	0	4.6e-08	5.2e-08	6.69	433.8	433.8	-1.83		1462.65	1462.66	Specific		11.9	>sp|Q01705|NOTC1_MOUSE Neurogenic locus notch homolog protein 1 OS=Mus musculus GN=Notch1 PE=1 SV=3	1	6454	C2(Carbamidomethyl / 57.0215); C4(Carbamidomethyl / 57.0215)	HCD	6.89	1461.65	1461.65	3	488.224	488.223
	358	F.YC[+57.02146]EC[+57.02146]PHGRTGLL.C		F.YCECPHGRTGLL.C	YCECPHGRTGLL,FC,2@57.02146,4@57.02146		23.5597	433.2	controllerType=0 controllerNumber=1 scan=7747	1.4e-06	1.5e-06	0	0	0	0	2.2e-07	2.5e-07	5.86	433.2	433.2	-1.33		1462.65	1462.66	Specific		11	>sp|Q01705|NOTC1_MOUSE Neurogenic locus notch homolog protein 1 OS=Mus musculus GN=Notch1 PE=1 SV=3	1	6517	C2(Carbamidomethyl / 57.0215); C4(Carbamidomethyl / 57.0215)	HCD	6.06	1461.65	1461.65	3	488.224	488.223
	358	F.YC[+57.02146]EC[+57.02146]PHGRTGLL.C		F.YCECPHGRTGLL.C	YCECPHGRTGLL,FC,2@57.02146,4@57.02146		23.3029	419.3	controllerType=0 controllerNumber=1 scan=7638	2.4e-06	2.7e-06	0	0	0	0	5.2e-07	5.8e-07	5.61	419.3	419.3	-1.08		1462.65	1462.66	Specific		10.1	>sp|Q01705|NOTC1_MOUSE Neurogenic locus notch homolog protein 1 OS=Mus musculus GN=Notch1 PE=1 SV=3	1	6388	C2(Carbamidomethyl / 57.0215); C4(Carbamidomethyl / 57.0215)	HCD	5.81	1461.65	1461.65	3	488.224	488.223
	358	F.YC[+57.02146]EC[+57.02146]PHGRTGLL.C		F.YCECPHGRTGLL.C	YCECPHGRTGLL,FC,2@57.02146,4@57.02146		23.0456	387.3	controllerType=0 controllerNumber=1 scan=7530	1.9e-06	2.2e-06	0	0	0	0	3.7e-07	4.2e-07	5.72	387.3	387.3	-2.08		1462.65	1462.66	Specific		10.1	>sp|Q01705|NOTC1_MOUSE Neurogenic locus notch homolog protein 1 OS=Mus musculus GN=Notch1 PE=1 SV=3	1	6276	C2(Carbamidomethyl / 57.0215); C4(Carbamidomethyl / 57.0215)	HCD	5.56	1461.65	1461.65	3	488.224	488.223
	358	F.YC[+57.02146]EC[+57.02146]PHGRTGLL.C		F.YCECPHGRTGLL.C	YCECPHGRTGLL,FC,2@57.02146,4@57.02146		24.1034	347.8	controllerType=0 controllerNumber=1 scan=7981	2.4e-05	2.7e-05	0	0	0	0	3.9e-06	4.4e-06	4.62	347.8	347.8	-1.02		1462.66	1462.66	Specific		10.1	>sp|Q01705|NOTC1_MOUSE Neurogenic locus notch homolog protein 1 OS=Mus musculus GN=Notch1 PE=1 SV=3	1	6797	C2(Carbamidomethyl / 57.0215); C4(Carbamidomethyl / 57.0215)	HCD	4.68	1461.65	1461.65	3	488.224	488.223
	358	F.YC[+57.02146]EC[+57.02146]PHGRTGLL.C		F.YCECPHGRTGLL.C	YCECPHGRTGLL,FC,2@57.02146,4@57.02146		22.6974	131.3	controllerType=0 controllerNumber=1 scan=7382	0.0088	0.0098	0	0	0	0	0.0012	0.0014	2.06	131.3	131.3	-2.89		1462.65	1462.66	Specific		5.6	>sp|Q01705|NOTC1_MOUSE Neurogenic locus notch homolog protein 1 OS=Mus musculus GN=Notch1 PE=1 SV=3	1	6110	C2(Carbamidomethyl / 57.0215); C4(Carbamidomethyl / 57.0215)	HCD	2.01	1461.64	1461.65	3	488.224	488.222
	358	F.YC[+57.02146]EC[+57.02146]PHGRTGLL.C		F.YCECPHGRTGLL.C	YCECPHGRTGLL,FC,2@57.02146,4@57.02146		22.5673	130.5	controllerType=0 controllerNumber=1 scan=7327	0.006	0.0067	0	0	0	0	0.00064	0.00072	2.22	130.5	130.5	-3.46		1462.65	1462.66	Specific		6.9	>sp|Q01705|NOTC1_MOUSE Neurogenic locus notch homolog protein 1 OS=Mus musculus GN=Notch1 PE=1 SV=3	1	6045	C2(Carbamidomethyl / 57.0215); C4(Carbamidomethyl / 57.0215)	HCD	2.18	1461.64	1461.65	3	488.224	488.222
	358	F.YC[+57.02146]EC[+57.02146]PHGRTGL.L		F.YCECPHGRTGL.L	YCECPHGRTGL,FL,2@57.02146,4@57.02146		18.2224	177.8	controllerType=0 controllerNumber=1 scan=5517	0.0063	0.0071	0	0	0	0	0.0007	0.00078	2.2	177.8	177.8	-3.98		1349.57	1349.57	Specific		7.3	>sp|Q01705|NOTC1_MOUSE Neurogenic locus notch homolog protein 1 OS=Mus musculus GN=Notch1 PE=1 SV=3	1	3881	C2(Carbamidomethyl / 57.0215); C4(Carbamidomethyl / 57.0215)	HCD	2.15	1348.56	1348.57	3	450.529	450.527
	358	F.YC[+57.02146]EC[+57.02146]PHGRTGL.L		F.YCECPHGRTGL.L	YCECPHGRTGL,FL,2@57.02146,4@57.02146		18.2987	100.7	controllerType=0 controllerNumber=1 scan=5550	0.021	0.023	0	0	0	0	0.002	0.0023	1.69	88.3	88.3	-5.88		1349.56	1349.57	Specific		5.7	>sp|Q01705|NOTC1_MOUSE Neurogenic locus notch homolog protein 1 OS=Mus musculus GN=Notch1 PE=1 SV=3	1	3921	C2(Carbamidomethyl / 57.0215); C4(Carbamidomethyl / 57.0215)	HCD	1.64	1348.56	1348.57	3	450.529	450.526
	358	F.YC[+57.02146]EC[+57.02146]PHGRTGL.L		F.YCECPHGRTGL.L	YCECPHGRTGL,FL,2@57.02146,4@57.02146		18.6363	49.1	controllerType=0 controllerNumber=1 scan=5689	0.035	0.04	0	0	0	0	0.0034	0.0038	1.45	49.1	49.1	-4.6		1349.57	1349.57	Specific		5.5	>sp|Q01705|NOTC1_MOUSE Neurogenic locus notch homolog protein 1 OS=Mus musculus GN=Notch1 PE=1 SV=3	1	4079	C2(Carbamidomethyl / 57.0215); C4(Carbamidomethyl / 57.0215)	HCD	1.4	1348.56	1348.57	3	450.529	450.527
	359	Y.C[+57.02146]EC[+57.02146]PHGRTGLL.C		Y.CECPHGRTGLL.C	CECPHGRTGLL,YC,1@57.02146,3@57.02146		21.0005	497.3	controllerType=0 controllerNumber=1 scan=6670	2.1e-06	2.3e-06	0	0	0	0	4.2e-07	4.7e-07	5.69	463.7	463.7	-1.4		1299.59	1299.59	Specific		9.2	>sp|Q01705|NOTC1_MOUSE Neurogenic locus notch homolog protein 1 OS=Mus musculus GN=Notch1 PE=1 SV=3	1	5245	C1(Carbamidomethyl / 57.0215); C3(Carbamidomethyl / 57.0215)	HCD	5.64	1298.58	1298.59	3	433.869	433.869
	359	Y.C[+57.02146]EC[+57.02146]PHGRTGLL.C		Y.CECPHGRTGLL.C	CECPHGRTGLL,YC,1@57.02146,3@57.02146		21.365	413.5	controllerType=0 controllerNumber=1 scan=6823	6e-06	6.8e-06	0	0	0	0	1.1e-06	1.2e-06	5.22	413.5	413.5	-3.3		1299.59	1299.59	Specific		8.6	>sp|Q01705|NOTC1_MOUSE Neurogenic locus notch homolog protein 1 OS=Mus musculus GN=Notch1 PE=1 SV=3	1	5434	C1(Carbamidomethyl / 57.0215); C3(Carbamidomethyl / 57.0215)	HCD	5.42	1298.58	1298.59	3	433.869	433.868
	359	Y.C[+57.02146]EC[+57.02146]PHGRTGLL.C		Y.CECPHGRTGLL.C	CECPHGRTGLL,YC,1@57.02146,3@57.02146		20.8802	408.1	controllerType=0 controllerNumber=1 scan=6619	6e-06	6.8e-06	0	0	0	0	1e-06	1.2e-06	5.22	396.1	396.1	-2.24		1299.59	1299.59	Specific		8	>sp|Q01705|NOTC1_MOUSE Neurogenic locus notch homolog protein 1 OS=Mus musculus GN=Notch1 PE=1 SV=3	1	5177	C1(Carbamidomethyl / 57.0215); C3(Carbamidomethyl / 57.0215)	HCD	5.42	1298.58	1298.59	3	433.869	433.868
	359	Y.C[+57.02146]EC[+57.02146]PHGRTGLL.C		Y.CECPHGRTGLL.C	CECPHGRTGLL,YC,1@57.02146,3@57.02146		21.2436	406.5	controllerType=0 controllerNumber=1 scan=6772	2.4e-06	2.7e-06	0	0	0	0	4.9e-07	5.4e-07	5.61	406.5	406.5	-3.65		1299.59	1299.59	Specific		10.1	>sp|Q01705|NOTC1_MOUSE Neurogenic locus notch homolog protein 1 OS=Mus musculus GN=Notch1 PE=1 SV=3	1	5366	C1(Carbamidomethyl / 57.0215); C3(Carbamidomethyl / 57.0215)	HCD	5.81	1298.58	1298.59	3	433.869	433.868
	359	Y.C[+57.02146]EC[+57.02146]PHGRTGLL.C		Y.CECPHGRTGLL.C	CECPHGRTGLL,YC,1@57.02146,3@57.02146		21.1197	381.5	controllerType=0 controllerNumber=1 scan=6719	4.6e-05	5.2e-05	0	0	0	0	6.6e-06	7.4e-06	4.34	347.3	347.3	-2.88		1299.59	1299.59	Specific		8.8	>sp|Q01705|NOTC1_MOUSE Neurogenic locus notch homolog protein 1 OS=Mus musculus GN=Notch1 PE=1 SV=3	1	5298	C1(Carbamidomethyl / 57.0215); C3(Carbamidomethyl / 57.0215)	HCD	4.18	1298.58	1298.59	3	433.869	433.868
	359	Y.C[+57.02146]EC[+57.02146]PHGRTGLL.C		Y.CECPHGRTGLL.C	CECPHGRTGLL,YC,1@57.02146,3@57.02146		20.7578	357.8	controllerType=0 controllerNumber=1 scan=6567	2.2e-05	2.5e-05	0	0	0	0	3.7e-06	4.2e-06	4.65	357.8	357.8	-3.23		1299.59	1299.59	Specific		9.4	>sp|Q01705|NOTC1_MOUSE Neurogenic locus notch homolog protein 1 OS=Mus musculus GN=Notch1 PE=1 SV=3	1	5113	C1(Carbamidomethyl / 57.0215); C3(Carbamidomethyl / 57.0215)	HCD	4.71	1298.58	1298.59	3	433.869	433.868
	359	Y.C[+57.02146]EC[+57.02146]PHGRTGLL.C		Y.CECPHGRTGLL.C	CECPHGRTGLL,YC,1@57.02146,3@57.02146		21.496	348.5	controllerType=0 controllerNumber=1 scan=6879	6e-05	6.7e-05	0	0	0	0	9.5e-06	1.1e-05	4.22	348.5	348.5	-3.09		1299.59	1299.59	Specific		8.4	>sp|Q01705|NOTC1_MOUSE Neurogenic locus notch homolog protein 1 OS=Mus musculus GN=Notch1 PE=1 SV=3	1	5508	C1(Carbamidomethyl / 57.0215); C3(Carbamidomethyl / 57.0215)	HCD	4.29	1298.58	1298.59	3	433.869	433.868
	359	Y.C[+57.02146]EC[+57.02146]PHGRTGLL.C		Y.CECPHGRTGLL.C	CECPHGRTGLL,YC,1@57.02146,3@57.02146		20.6292	336.7	controllerType=0 controllerNumber=1 scan=6513	3.2e-05	3.6e-05	0	0	0	0	4.6e-06	5.2e-06	4.49	336.7	336.7	-3.58		1299.59	1299.59	Specific		9.1	>sp|Q01705|NOTC1_MOUSE Neurogenic locus notch homolog protein 1 OS=Mus musculus GN=Notch1 PE=1 SV=3	1	5047	C1(Carbamidomethyl / 57.0215); C3(Carbamidomethyl / 57.0215)	HCD	4.55	1298.58	1298.59	3	433.869	433.868
EGF12	445	Y.T[+426.13734]GPRC[+57.02146]EIDVNEC[+57.02146]IS[+146.05791]NPC[+57.02146]QNDATC[+57.02146]LDQIGEF.Q	T1(OGlycan / 426.1373); S14(OGlycan / 146.0579)	Y.TGPRCEIDVNECISNPCQNDATCLDQIGEF.Q	TGPRCEIDVNECISNPCQNDATCLDQIGEF,YQ,1@426.13734,5@57.02146,12@57.02146,14@146.05791,17@57.02146,23@57.02146	Hex(1)Pent(2); Fuc(1)	26.7201	387	controllerType=0 controllerNumber=1 scan=9106	6.2e-06	6.9e-06	0	0	0	0	1.2e-06	1.3e-06	5.21	387	2.4	0.02		4084.68	4084.68	Specific	1;14	16.5	>sp|Q01705|NOTC1_MOUSE Neurogenic locus notch homolog protein 1 OS=Mus musculus GN=Notch1 PE=1 SV=3	1	8235	C5(Carbamidomethyl / 57.0215); C12(Carbamidomethyl / 57.0215); C17(Carbamidomethyl / 57.0215); C23(Carbamidomethyl / 57.0215)	HCD	5.16	4083.67	4083.67	3	1362.23	1362.23	3163289
Control	475	F.QC[+57.02146]IC[+57.02146]MPGYEGVY.C		F.QCICMPGYEGVY.C	QCICMPGYEGVY,FC,2@57.02146,4@57.02146		25.3811	445.6	controllerType=0 controllerNumber=1 scan=8532	3.4e-07	3.8e-07	0	0	0	0	8.6e-08	9.7e-08	6.47	445.6	445.6	-1.21		1476.59	1476.6	Specific		13	>sp|Q01705|NOTC1_MOUSE Neurogenic locus notch homolog protein 1 OS=Mus musculus GN=Notch1 PE=1 SV=3	1	7511	C2(Carbamidomethyl / 57.0215); C4(Carbamidomethyl / 57.0215)	HCD	6.42	1475.59	1475.59	2	738.801	738.801
Control	475	F.QC[+57.02146]IC[+57.02146]MPGYEGVY.C		F.QCICMPGYEGVY.C	QCICMPGYEGVY,FC,2@57.02146,4@57.02146		25.2183	364.1	controllerType=0 controllerNumber=1 scan=8462	3.2e-06	3.6e-06	0	0	0	0	7.2e-07	8.1e-07	5.49	364.1	364.1	-1.54		1476.59	1476.6	Specific		13.7	>sp|Q01705|NOTC1_MOUSE Neurogenic locus notch homolog protein 1 OS=Mus musculus GN=Notch1 PE=1 SV=3	1	7413	C2(Carbamidomethyl / 57.0215); C4(Carbamidomethyl / 57.0215)	HCD	5.44	1475.59	1475.59	2	738.801	738.8
	487	Y.C[+57.02146]EINTDEC[+57.02146]ASS[+426.13734]PC[+57.02146]LHNGHC[+57.02146]MDKINEF.Q	S11(OGlycan / 426.1373)	Y.CEINTDECASSPCLHNGHCMDKINEF.Q	CEINTDECASSPCLHNGHCMDKINEF,YQ,1@57.02146,8@57.02146,11@426.13734,13@57.02146,19@57.02146	Hex(1)Pent(2)	25.1403	200.3	controllerType=0 controllerNumber=1 scan=8429	2.8e-05	3.1e-05	0	0	0	0	4.4e-06	4.9e-06	4.55	200.3	1.2	-1.72		3564.38	3564.39	Specific	11	13.8	>sp|Q01705|NOTC1_MOUSE Neurogenic locus notch homolog protein 1 OS=Mus musculus GN=Notch1 PE=1 SV=3	1	7370	C1(Carbamidomethyl / 57.0215); C8(Carbamidomethyl / 57.0215); C13(Carbamidomethyl / 57.0215); C19(Carbamidomethyl / 57.0215)	HCD	4.5	3563.37	3563.38	4	891.852	891.85
	513	F.QC[+57.02146]QC[+57.02146]PKGF.N		F.QCQCPKGF.N	QCQCPKGF,FN,2@57.02146,4@57.02146		15.3682	485.3	controllerType=0 controllerNumber=1 scan=4276	3.4e-06	3.9e-06	0	0	0	0	7.9e-07	8.9e-07	5.46	390.5	390.5	-2.02		1024.43	1024.43	Specific		10.5	>sp|Q01705|NOTC1_MOUSE Neurogenic locus notch homolog protein 1 OS=Mus musculus GN=Notch1 PE=1 SV=3	1	2452	C2(Carbamidomethyl / 57.0215); C4(Carbamidomethyl / 57.0215)	HCD	5.41	1023.42	1023.43	2	512.721	512.72
	513	F.QC[+57.02146]QC[+57.02146]PKGF.N		F.QCQCPKGF.N	QCQCPKGF,FN,2@57.02146,4@57.02146		15.2601	467.2	controllerType=0 controllerNumber=1 scan=4232	3.1e-06	3.4e-06	0	0	0	0	6.2e-07	6.9e-07	5.52	397.1	397.1	-2.38		1024.43	1024.43	Specific		11	>sp|Q01705|NOTC1_MOUSE Neurogenic locus notch homolog protein 1 OS=Mus musculus GN=Notch1 PE=1 SV=3	1	2412	C2(Carbamidomethyl / 57.0215); C4(Carbamidomethyl / 57.0215)	HCD	5.47	1023.42	1023.43	2	512.721	512.719
	513	F.QC[+57.02146]QC[+57.02146]PKGF.N		F.QCQCPKGF.N	QCQCPKGF,FN,2@57.02146,4@57.02146		15.1517	388	controllerType=0 controllerNumber=1 scan=4186	0.00018	0.00021	0	0	0	0	2.4e-05	2.7e-05	3.74	347.9	347.9	-2.85		1024.43	1024.43	Specific		8.3	>sp|Q01705|NOTC1_MOUSE Neurogenic locus notch homolog protein 1 OS=Mus musculus GN=Notch1 PE=1 SV=3	1	2367	C2(Carbamidomethyl / 57.0215); C4(Carbamidomethyl / 57.0215)	HCD	3.69	1023.42	1023.43	2	512.721	512.719
	513	F.QC[+57.02146]QC[+57.02146]PKGF.N		F.QCQCPKGF.N	QCQCPKGF,FN,2@57.02146,4@57.02146		15.4796	347.8	controllerType=0 controllerNumber=1 scan=4323	5.4e-05	6e-05	0	0	0	0	7.8e-06	8.7e-06	4.27	347.8	347.8	-2.97		1024.43	1024.43	Specific		10.8	>sp|Q01705|NOTC1_MOUSE Neurogenic locus notch homolog protein 1 OS=Mus musculus GN=Notch1 PE=1 SV=3	1	2495	C2(Carbamidomethyl / 57.0215); C4(Carbamidomethyl / 57.0215)	HCD	4.22	1023.42	1023.43	2	512.721	512.719
	513	F.QC[+57.02146]QC[+57.02146]PKGF.N		F.QCQCPKGF.N	QCQCPKGF,FN,2@57.02146,4@57.02146		15.5848	342.6	controllerType=0 controllerNumber=1 scan=4367	8.1e-06	9.1e-06	0	0	0	0	1.5e-06	1.7e-06	5.09	342.6	342.6	-2.38		1024.43	1024.43	Specific		11.9	>sp|Q01705|NOTC1_MOUSE Neurogenic locus notch homolog protein 1 OS=Mus musculus GN=Notch1 PE=1 SV=3	1	2543	C2(Carbamidomethyl / 57.0215); C4(Carbamidomethyl / 57.0215)	HCD	5.04	1023.42	1023.43	2	512.721	512.719
	513	F.QC[+57.02146]QC[+57.02146]PKGF.N		F.QCQCPKGF.N	QCQCPKGF,FN,2@57.02146,4@57.02146		15.6965	238.9	controllerType=0 controllerNumber=1 scan=4412	0.00033	0.00037	0	0	0	0	4.5e-05	5.1e-05	3.48	238.9	238.9	-2.73		1024.43	1024.43	Specific		10.5	>sp|Q01705|NOTC1_MOUSE Neurogenic locus notch homolog protein 1 OS=Mus musculus GN=Notch1 PE=1 SV=3	1	2595	C2(Carbamidomethyl / 57.0215); C4(Carbamidomethyl / 57.0215)	HCD	3.43	1023.42	1023.43	2	512.721	512.719
	551	Y.TC[+57.02146]VC[+57.02146]TEGYTGT[+203.07937]HC[+57.02146]EVDIDEC[+57.02146]DPDPC[+57.02146]HY.G	T11(OGlycan / 203.0794)	Y.TCVCTEGYTGTHCEVDIDECDPDPCHY.G	TCVCTEGYTGTHCEVDIDECDPDPCHY,YG,2@57.02146,4@57.02146,11@203.07937,13@57.02146,20@57.02146,25@57.02146	HexNAc(1)	23.6939	461.5	controllerType=0 controllerNumber=1 scan=7804	1.9e-07	2.1e-07	0	0	0	0	4.1e-08	4.6e-08	6.73	461.5	4.8	-3.62		3493.28	3493.29	Specific	11	22.6	>sp|Q01705|NOTC1_MOUSE Neurogenic locus notch homolog protein 1 OS=Mus musculus GN=Notch1 PE=1 SV=3	1	6581	C2(Carbamidomethyl / 57.0215); C4(Carbamidomethyl / 57.0215); C13(Carbamidomethyl / 57.0215); C20(Carbamidomethyl / 57.0215); C25(Carbamidomethyl / 57.0215)	HCD	6.68	3492.27	3492.28	3	1165.1	1165.1
	551	Y.TC[+57.02146]VC[+57.02146]TEGYTGT[+203.07937]HC[+57.02146]EVDIDEC[+57.02146]DPDPC[+57.02146]HY.G	T11(OGlycan / 203.0794)	Y.TCVCTEGYTGTHCEVDIDECDPDPCHY.G	TCVCTEGYTGTHCEVDIDECDPDPCHY,YG,2@57.02146,4@57.02146,11@203.07937,13@57.02146,20@57.02146,25@57.02146	HexNAc(1)	23.5127	414.8	controllerType=0 controllerNumber=1 scan=7727	3.3e-07	3.7e-07	0	0	0	0	8e-08	9e-08	6.48	414.8	4.8	-0.89		3493.29	3493.29	Specific	11	21.8	>sp|Q01705|NOTC1_MOUSE Neurogenic locus notch homolog protein 1 OS=Mus musculus GN=Notch1 PE=1 SV=3	1	6494	C2(Carbamidomethyl / 57.0215); C4(Carbamidomethyl / 57.0215); C13(Carbamidomethyl / 57.0215); C20(Carbamidomethyl / 57.0215); C25(Carbamidomethyl / 57.0215)	HCD	6.43	3492.28	3492.28	3	1165.1	1165.1
	551	Y.TC[+57.02146]VC[+57.02146]TEGYTGT[+203.07937]HC[+57.02146]EVDIDEC[+57.02146]DPDPC[+57.02146]HY.G	T11(OGlycan / 203.0794)	Y.TCVCTEGYTGTHCEVDIDECDPDPCHY.G	TCVCTEGYTGTHCEVDIDECDPDPCHY,YG,2@57.02146,4@57.02146,11@203.07937,13@57.02146,20@57.02146,25@57.02146	HexNAc(1)	23.6352	373.7	controllerType=0 controllerNumber=1 scan=7779	1.8e-06	2e-06	0	0	0	0	3.2e-07	3.6e-07	5.75	373.7	4.8	-0.89		3493.29	3493.29	Specific	11	20.7	>sp|Q01705|NOTC1_MOUSE Neurogenic locus notch homolog protein 1 OS=Mus musculus GN=Notch1 PE=1 SV=3	1	6555	C2(Carbamidomethyl / 57.0215); C4(Carbamidomethyl / 57.0215); C13(Carbamidomethyl / 57.0215); C20(Carbamidomethyl / 57.0215); C25(Carbamidomethyl / 57.0215)	HCD	5.7	3492.28	3492.28	3	1165.1	1165.1
	551	Y.TC[+57.02146]VC[+57.02146]TEGYTGT[+203.07937]HC[+57.02146]EVDIDEC[+57.02146]DPDPC[+57.02146]HY.G	T11(OGlycan / 203.0794)	Y.TCVCTEGYTGTHCEVDIDECDPDPCHY.G	TCVCTEGYTGTHCEVDIDECDPDPCHY,YG,2@57.02146,4@57.02146,11@203.07937,13@57.02146,20@57.02146,25@57.02146	HexNAc(1)	23.3852	368.2	controllerType=0 controllerNumber=1 scan=7673	1.8e-06	2e-06	0	0	0	0	2.9e-07	3.3e-07	5.75	368.2	4.8	-0.89		3493.29	3493.29	Specific	11	20.6	>sp|Q01705|NOTC1_MOUSE Neurogenic locus notch homolog protein 1 OS=Mus musculus GN=Notch1 PE=1 SV=3	1	6434	C2(Carbamidomethyl / 57.0215); C4(Carbamidomethyl / 57.0215); C13(Carbamidomethyl / 57.0215); C20(Carbamidomethyl / 57.0215); C25(Carbamidomethyl / 57.0215)	HCD	5.7	3492.28	3492.28	3	1165.1	1165.1
	551	Y.TC[+57.02146]VC[+57.02146]TEGYTGT[+203.07937]HC[+57.02146]EVDIDEC[+57.02146]DPDPC[+57.02146]HY.G	T11(OGlycan / 203.0794)	Y.TCVCTEGYTGTHCEVDIDECDPDPCHY.G	TCVCTEGYTGTHCEVDIDECDPDPCHY,YG,2@57.02146,4@57.02146,11@203.07937,13@57.02146,20@57.02146,25@57.02146	HexNAc(1)	23.2614	302.3	controllerType=0 controllerNumber=1 scan=7620	7.4e-06	8.4e-06	0	0	0	0	1.4e-06	1.6e-06	5.13	302.3	4.8	-4.35		3493.28	3493.29	Specific	11	18.9	>sp|Q01705|NOTC1_MOUSE Neurogenic locus notch homolog protein 1 OS=Mus musculus GN=Notch1 PE=1 SV=3	1	6369	C2(Carbamidomethyl / 57.0215); C4(Carbamidomethyl / 57.0215); C13(Carbamidomethyl / 57.0215); C20(Carbamidomethyl / 57.0215); C25(Carbamidomethyl / 57.0215)	HCD	5.08	3492.27	3492.28	3	1165.1	1165.1
	578	Y.GSC[+57.02146]KDGVATF.T		Y.GSCKDGVATF.T	GSCKDGVATF,YT,3@57.02146		17.2445	595.4	controllerType=0 controllerNumber=1 scan=5083	5e-07	5.6e-07	0	0	0	0	1.2e-07	1.3e-07	6.3	595.4	595.4	-2.68		1041.46	1041.47	Specific		11	>sp|Q01705|NOTC1_MOUSE Neurogenic locus notch homolog protein 1 OS=Mus musculus GN=Notch1 PE=1 SV=3	1	3364	C3(Carbamidomethyl / 57.0215)	HCD	6.25	1040.46	1040.46	2	521.237	521.236
	578	Y.GSC[+57.02146]KDGVATF.T		Y.GSCKDGVATF.T	GSCKDGVATF,YT,3@57.02146		17.6076	586.8	controllerType=0 controllerNumber=1 scan=5247	7.6e-08	8.5e-08	0	0	0	0	1.7e-08	1.9e-08	7.12	586.8	586.8	-2.79		1041.46	1041.47	Specific		12	>sp|Q01705|NOTC1_MOUSE Neurogenic locus notch homolog protein 1 OS=Mus musculus GN=Notch1 PE=1 SV=3	1	3556	C3(Carbamidomethyl / 57.0215)	HCD	7.07	1040.46	1040.46	2	521.237	521.236
	578	Y.GSC[+57.02146]KDGVATF.T		Y.GSCKDGVATF.T	GSCKDGVATF,YT,3@57.02146		17.4869	570.2	controllerType=0 controllerNumber=1 scan=5192	7.6e-08	8.5e-08	0	0	0	0	1.5e-08	1.6e-08	7.12	570.2	570.2	-2.68		1041.46	1041.47	Specific		12.9	>sp|Q01705|NOTC1_MOUSE Neurogenic locus notch homolog protein 1 OS=Mus musculus GN=Notch1 PE=1 SV=3	1	3490	C3(Carbamidomethyl / 57.0215)	HCD	7.07	1040.46	1040.46	2	521.237	521.236
	578	Y.GSC[+57.02146]KDGVATF.T		Y.GSCKDGVATF.T	GSCKDGVATF,YT,3@57.02146		17.7203	565.9	controllerType=0 controllerNumber=1 scan=5296	7.6e-08	8.5e-08	0	0	0	0	1.9e-08	2.1e-08	7.12	565.9	565.9	-2.79		1041.46	1041.47	Specific		11.4	>sp|Q01705|NOTC1_MOUSE Neurogenic locus notch homolog protein 1 OS=Mus musculus GN=Notch1 PE=1 SV=3	1	3614	C3(Carbamidomethyl / 57.0215)	HCD	7.07	1040.46	1040.46	2	521.237	521.236
	578	Y.GSC[+57.02146]KDGVATF.T		Y.GSCKDGVATF.T	GSCKDGVATF,YT,3@57.02146		17.9817	361.7	controllerType=0 controllerNumber=1 scan=5413	0.00015	0.00017	0	0	0	0	2.1e-05	2.3e-05	3.83	361.7	361.7	-2.91		1041.46	1041.47	Specific		7.9	>sp|Q01705|NOTC1_MOUSE Neurogenic locus notch homolog protein 1 OS=Mus musculus GN=Notch1 PE=1 SV=3	1	3754	C3(Carbamidomethyl / 57.0215)	HCD	3.78	1040.46	1040.46	2	521.237	521.236
	578	Y.GSC[+57.02146]KDGVATF.T		Y.GSCKDGVATF.T	GSCKDGVATF,YT,3@57.02146		17.846	339.1	controllerType=0 controllerNumber=1 scan=5350	5.4e-05	6e-05	0	0	0	0	8.2e-06	9.2e-06	4.27	339.1	339.1	-2.44		1041.46	1041.47	Specific		10.7	>sp|Q01705|NOTC1_MOUSE Neurogenic locus notch homolog protein 1 OS=Mus musculus GN=Notch1 PE=1 SV=3	1	3673	C3(Carbamidomethyl / 57.0215)	HCD	4.22	1040.46	1040.46	2	521.237	521.236
	578	Y.GSC[+57.02146]KDGVATF.T		Y.GSCKDGVATF.T	GSCKDGVATF,YT,3@57.02146		17.3658	327.7	controllerType=0 controllerNumber=1 scan=5137	0.00019	0.00022	0	0	0	0	2.9e-05	3.2e-05	3.71	327.7	327.7	-3.03		1041.46	1041.47	Specific		9.3	>sp|Q01705|NOTC1_MOUSE Neurogenic locus notch homolog protein 1 OS=Mus musculus GN=Notch1 PE=1 SV=3	1	3425	C3(Carbamidomethyl / 57.0215)	HCD	3.66	1040.46	1040.46	2	521.237	521.236
	578	Y.GSC[+57.02146]KDGVATF.T		Y.GSCKDGVATF.T	GSCKDGVATF,YT,3@57.02146		17.0078	211.7	controllerType=0 controllerNumber=1 scan=4977	0.0023	0.0026	0	0	0	0	0.0003	0.00034	2.64	211.7	211.7	-1.97		1041.46	1041.47	Specific		7.2	>sp|Q01705|NOTC1_MOUSE Neurogenic locus notch homolog protein 1 OS=Mus musculus GN=Notch1 PE=1 SV=3	1	3230	C3(Carbamidomethyl / 57.0215)	HCD	2.59	1040.46	1040.46	2	521.237	521.236
	578	Y.GSC[+57.02146]KDGVATF.T		Y.GSCKDGVATF.T	GSCKDGVATF,YT,3@57.02146		17.1335	192.8	controllerType=0 controllerNumber=1 scan=5033	0.002	0.0022	0	0	0	0	0.00022	0.00024	2.71	192.8	192.8	-2.32		1041.46	1041.47	Specific		8.5	>sp|Q01705|NOTC1_MOUSE Neurogenic locus notch homolog protein 1 OS=Mus musculus GN=Notch1 PE=1 SV=3	1	3304	C3(Carbamidomethyl / 57.0215)	HCD	2.66	1040.46	1040.46	2	521.237	521.236
EGF20	738	Y.KC[+57.02146]DC[+57.02146]APGWS[+426.13734]GT[+146.05791]NC[+57.02146]DINNNEC[+57.02146]ESNPC[+57.02146]VNGGTC[+57.02146]KDMTSGY.V	S9(OGlycan / 426.1373); T11(OGlycan / 146.0579)	Y.KCDCAPGWSGTNCDINNNECESNPCVNGGTCKDMTSGY.V	KCDCAPGWSGTNCDINNNECESNPCVNGGTCKDMTSGY,YV,2@57.02146,4@57.02146,9@426.13734,11@146.05791,13@57.02146,20@57.02146,25@57.02146,31@57.02146	Hex(1)Pent(2); Fuc(1)	22.3832	62	controllerType=0 controllerNumber=1 scan=7249	0.0018	0.002	0	0	0	0	0.0002	0.00022	2.75	62	0	-2.47	-1	4900.82	4901.84	Specific	9;11	12.1	>sp|Q01705|NOTC1_MOUSE Neurogenic locus notch homolog protein 1 OS=Mus musculus GN=Notch1 PE=1 SV=3	1	5951	C2(Carbamidomethyl / 57.0215); C4(Carbamidomethyl / 57.0215); C13(Carbamidomethyl / 57.0215); C20(Carbamidomethyl / 57.0215); C25(Carbamidomethyl / 57.0215); C31(Carbamidomethyl / 57.0215)	HCD	2.7	4899.81	4900.83	4	1226.21	1225.96
	738	Y.KC[+57.02146]DC[+57.02146]APGW.S		Y.KCDCAPGW.S	KCDCAPGW,YS,2@57.02146,4@57.02146		17.9499	409.5	controllerType=0 controllerNumber=1 scan=5397	9.7e-06	1.1e-05	0	0	0	0	1.8e-06	2e-06	5.01	409.5	409.5	-3.28		993.388	993.392	Specific		9.7	>sp|Q01705|NOTC1_MOUSE Neurogenic locus notch homolog protein 1 OS=Mus musculus GN=Notch1 PE=1 SV=3	1	3732	C2(Carbamidomethyl / 57.0215); C4(Carbamidomethyl / 57.0215)	HCD	4.96	992.381	992.384	2	497.2	497.198
	776	Y.VC[+57.02146]TC[+57.02146]REGF.S		Y.VCTCREGF.S	VCTCREGF,YS,2@57.02146,4@57.02146		16.4771	281.9	controllerType=0 controllerNumber=1 scan=4741	0.005	0.0056	0	0	0	0	0.00047	0.00053	2.3	281.9	281.9	-0.98		1028.43	1028.43	Specific		6.3	>sp|Q01705|NOTC1_MOUSE Neurogenic locus notch homolog protein 1 OS=Mus musculus GN=Notch1 PE=1 SV=3	1	2948	C2(Carbamidomethyl / 57.0215); C4(Carbamidomethyl / 57.0215)	HCD	2.25	1027.42	1027.42	2	514.718	514.717
	776	Y.VC[+57.02146]TC[+57.02146]REGF.S		Y.VCTCREGF.S	VCTCREGF,YS,2@57.02146,4@57.02146		16.591	132.6	controllerType=0 controllerNumber=1 scan=4792	0.043	0.048	0	0.011	0	0	0.0047	0.011	1.37	132.6	132.6	-1.57		1028.43	1028.43	Specific		5.3	>sp|Q01705|NOTC1_MOUSE Neurogenic locus notch homolog protein 1 OS=Mus musculus GN=Notch1 PE=1 SV=3	1	3009	C2(Carbamidomethyl / 57.0215); C4(Carbamidomethyl / 57.0215)	HCD	1.32	1027.42	1027.42	2	514.718	514.717
	814	Y.KC[+57.02146]NC[+57.02146]PLPYTGATC[+57.02146]EVVLAPC[+57.02146]AT[+568.21157]SPC[+57.02146]KNSGVC[+57.02146]KESEDY.E	T22(OGlycan / 568.2116)	Y.KCNCPLPYTGATCEVVLAPCATSPCKNSGVCKESEDY.E	KCNCPLPYTGATCEVVLAPCATSPCKNSGVCKESEDY,YE,2@57.02146,4@57.02146,13@57.02146,20@57.02146,22@568.21157,25@57.02146,31@57.02146	HexNAc(2)Hex(1)	27.297	121.5	controllerType=0 controllerNumber=1 scan=9352	0.037	0.041	0	0	0	0	0.0043	0.0048	1.44	121.5	0	2.77	-1	4790.05	4791.04	Specific	22	11.3	>sp|Q01705|NOTC1_MOUSE Neurogenic locus notch homolog protein 1 OS=Mus musculus GN=Notch1 PE=1 SV=3	1	8527	C2(Carbamidomethyl / 57.0215); C4(Carbamidomethyl / 57.0215); C13(Carbamidomethyl / 57.0215); C20(Carbamidomethyl / 57.0215); C25(Carbamidomethyl / 57.0215); C31(Carbamidomethyl / 57.0215)	HCD	1.39	4789.05	4790.04	4	1198.52	1198.27
	814	Y.KC[+57.02146]NC[+57.02146]PLPY.T		Y.KCNCPLPY.T	KCNCPLPY,YT,2@57.02146,4@57.02146		19.146	238.6	controllerType=0 controllerNumber=1 scan=5904	0.00033	0.00037	0	0	0	0	4.7e-05	5.3e-05	3.48	238.6	238.6	-2.01		1051.47	1051.47	Specific		11.2	>sp|Q01705|NOTC1_MOUSE Neurogenic locus notch homolog protein 1 OS=Mus musculus GN=Notch1 PE=1 SV=3	1	4340	C2(Carbamidomethyl / 57.0215); C4(Carbamidomethyl / 57.0215)	HCD	3.43	1050.46	1050.46	2	526.239	526.237
	814	Y.KC[+57.02146]NC[+57.02146]PLPY.T		Y.KCNCPLPY.T	KCNCPLPY,YT,2@57.02146,4@57.02146		18.8846	175.7	controllerType=0 controllerNumber=1 scan=5794	0.0032	0.0036	0	0	0	0	0.00038	0.00042	2.49	175.7	175.7	-2.47		1051.47	1051.47	Specific		9.7	>sp|Q01705|NOTC1_MOUSE Neurogenic locus notch homolog protein 1 OS=Mus musculus GN=Notch1 PE=1 SV=3	1	4209	C2(Carbamidomethyl / 57.0215); C4(Carbamidomethyl / 57.0215)	HCD	2.44	1050.46	1050.46	2	526.239	526.237
	814	Y.KC[+57.02146]NC[+57.02146]PLPY.T		Y.KCNCPLPY.T	KCNCPLPY,YT,2@57.02146,4@57.02146		19.4098	135.3	controllerType=0 controllerNumber=1 scan=6015	0.0076	0.0085	0	0	0	0	0.00092	0.001	2.12	135.3	135.3	-1.77		1051.47	1051.47	Specific		8.6	>sp|Q01705|NOTC1_MOUSE Neurogenic locus notch homolog protein 1 OS=Mus musculus GN=Notch1 PE=1 SV=3	1	4478	C2(Carbamidomethyl / 57.0215); C4(Carbamidomethyl / 57.0215)	HCD	2.07	1050.46	1050.46	2	526.239	526.238
	814	Y.KC[+57.02146]NC[+57.02146]PLPY.T		Y.KCNCPLPY.T	KCNCPLPY,YT,2@57.02146,4@57.02146		19.0175	120.3	controllerType=0 controllerNumber=1 scan=5850	0.0076	0.0085	0	0	0	0	0.00089	0.001	2.12	120.3	120.3	-2.01		1051.47	1051.47	Specific		8.3	>sp|Q01705|NOTC1_MOUSE Neurogenic locus notch homolog protein 1 OS=Mus musculus GN=Notch1 PE=1 SV=3	1	4275	C2(Carbamidomethyl / 57.0215); C4(Carbamidomethyl / 57.0215)	HCD	2.07	1050.46	1050.46	2	526.239	526.237
	814	Y.KC[+57.02146]NC[+57.02146]PLPY.T		Y.KCNCPLPY.T	KCNCPLPY,YT,2@57.02146,4@57.02146		19.2792	71.1	controllerType=0 controllerNumber=1 scan=5960	0.02	0.022	0	0	0	0	0.0019	0.0021	1.71	71.1	71.1	-2.01		1051.47	1051.47	Specific		7.1	>sp|Q01705|NOTC1_MOUSE Neurogenic locus notch homolog protein 1 OS=Mus musculus GN=Notch1 PE=1 SV=3	1	4412	C2(Carbamidomethyl / 57.0215); C4(Carbamidomethyl / 57.0215)	HCD	1.66	1050.46	1050.46	2	526.239	526.237
EGF23	854	F.SC[+57.02146]VC[+57.02146]PTGWQGQTC[+57.02146]EVDINEC[+57.02146]VKS[+146.05791]PC[+57.02146]RHGASC[+57.02146]QNTNGSY.R	S23(OGlycan / 146.0579)	F.SCVCPTGWQGQTCEVDINECVKSPCRHGASCQNTNGSY.R	SCVCPTGWQGQTCEVDINECVKSPCRHGASCQNTNGSY,FR,2@57.02146,4@57.02146,13@57.02146,20@57.02146,23@146.05791,25@57.02146,31@57.02146	Fuc(1)	24.8208	705.1	controllerType=0 controllerNumber=1 scan=8291	1.7e-10	1.9e-10	0	0	0	0	1.1e-10	1.3e-10	9.78	705.1	3.6	-3.15		4549.85	4549.86	Specific	23	22.6	>sp|Q01705|NOTC1_MOUSE Neurogenic locus notch homolog protein 1 OS=Mus musculus GN=Notch1 PE=1 SV=3	1	7188	C2(Carbamidomethyl / 57.0215); C4(Carbamidomethyl / 57.0215); C13(Carbamidomethyl / 57.0215); C20(Carbamidomethyl / 57.0215); C25(Carbamidomethyl / 57.0215); C31(Carbamidomethyl / 57.0215)	HCD	9.73	4548.84	4548.86	4	1138.22	1138.22
EGF23	854	F.SC[+57.02146]VC[+57.02146]PTGWQGQTC[+57.02146]EVDINEC[+57.02146]VKS[+146.05791]PC[+57.02146]RHGASC[+57.02146]QNTNGSY.R	S23(OGlycan / 146.0579)	F.SCVCPTGWQGQTCEVDINECVKSPCRHGASCQNTNGSY.R	SCVCPTGWQGQTCEVDINECVKSPCRHGASCQNTNGSY,FR,2@57.02146,4@57.02146,13@57.02146,20@57.02146,23@146.05791,25@57.02146,31@57.02146	Fuc(1)	24.6948	215.1	controllerType=0 controllerNumber=1 scan=8236	0.00013	0.00015	0	0	0	0	1.8e-05	2e-05	3.88	215.1	3.6	-0.79		4549.86	4549.86	Specific	23	16.7	>sp|Q01705|NOTC1_MOUSE Neurogenic locus notch homolog protein 1 OS=Mus musculus GN=Notch1 PE=1 SV=3	1	7110	C2(Carbamidomethyl / 57.0215); C4(Carbamidomethyl / 57.0215); C13(Carbamidomethyl / 57.0215); C20(Carbamidomethyl / 57.0215); C25(Carbamidomethyl / 57.0215); C31(Carbamidomethyl / 57.0215)	HCD	3.83	4548.85	4548.86	4	1138.22	1138.22
	854	F.SC[+57.02146]VC[+57.02146]PTGW.Q		F.SCVCPTGW.Q	SCVCPTGW,FQ,2@57.02146,4@57.02146		21.4423	314.8	controllerType=0 controllerNumber=1 scan=6856	0.0015	0.0017	0	0	0	0	0.00017	0.00019	2.82	314.8	314.8	-3.53		966.377	966.381	Specific		7.8	>sp|Q01705|NOTC1_MOUSE Neurogenic locus notch homolog protein 1 OS=Mus musculus GN=Notch1 PE=1 SV=3	1	5477	C2(Carbamidomethyl / 57.0215); C4(Carbamidomethyl / 57.0215)	HCD	2.86	965.37	965.374	2	483.694	483.692
	854	F.SC[+57.02146]VC[+57.02146]PTGW.Q		F.SCVCPTGW.Q	SCVCPTGW,FQ,2@57.02146,4@57.02146		21.5716	269.5	controllerType=0 controllerNumber=1 scan=6911	0.0029	0.0033	0	0	0	0	0.00035	0.00039	2.53	269.5	269.5	-2.96		966.378	966.381	Specific		8.9	>sp|Q01705|NOTC1_MOUSE Neurogenic locus notch homolog protein 1 OS=Mus musculus GN=Notch1 PE=1 SV=3	1	5551	C2(Carbamidomethyl / 57.0215); C4(Carbamidomethyl / 57.0215)	HCD	2.7	965.371	965.374	2	483.694	483.693
	892	Y.RC[+57.02146]LC[+57.02146]QAGY.T		Y.RCLCQAGY.T	RCLCQAGY,YT,2@57.02146,4@57.02146		16.4058	471.4	controllerType=0 controllerNumber=1 scan=4711	1.8e-05	2e-05	0	0	0	0	2.6e-06	2.9e-06	4.75	362.3	362.3	-2.05		1027.44	1027.44	Specific		9.3	>sp|Q01705|NOTC1_MOUSE Neurogenic locus notch homolog protein 1 OS=Mus musculus GN=Notch1 PE=1 SV=3	1	2916	C2(Carbamidomethyl / 57.0215); C4(Carbamidomethyl / 57.0215)	HCD	4.7	1026.44	1026.44	2	514.226	514.225
	892	Y.RC[+57.02146]LC[+57.02146]QAGY.T		Y.RCLCQAGY.T	RCLCQAGY,YT,2@57.02146,4@57.02146		16.2706	471.2	controllerType=0 controllerNumber=1 scan=4653	1.8e-05	2e-05	0	0	0	0	2.5e-06	2.8e-06	4.75	367.8	367.8	-4.07		1027.44	1027.44	Specific		9.3	>sp|Q01705|NOTC1_MOUSE Neurogenic locus notch homolog protein 1 OS=Mus musculus GN=Notch1 PE=1 SV=3	1	2852	C2(Carbamidomethyl / 57.0215); C4(Carbamidomethyl / 57.0215)	HCD	4.7	1026.43	1026.44	2	514.226	514.224
	892	Y.RC[+57.02146]LC[+57.02146]QAGY.T		Y.RCLCQAGY.T	RCLCQAGY,YT,2@57.02146,4@57.02146		16.159	433.5	controllerType=0 controllerNumber=1 scan=4606	3.4e-05	3.8e-05	0	0	0	0	4.9e-06	5.5e-06	4.47	344.7	344.7	-3.24		1027.44	1027.44	Specific		9.8	>sp|Q01705|NOTC1_MOUSE Neurogenic locus notch homolog protein 1 OS=Mus musculus GN=Notch1 PE=1 SV=3	1	2803	C2(Carbamidomethyl / 57.0215); C4(Carbamidomethyl / 57.0215)	HCD	4.42	1026.43	1026.44	2	514.226	514.224
	892	Y.RC[+57.02146]LC[+57.02146]QAGY.T		Y.RCLCQAGY.T	RCLCQAGY,YT,2@57.02146,4@57.02146		16.0432	387	controllerType=0 controllerNumber=1 scan=4557	0.00012	0.00013	0	0	0	0	1.6e-05	1.8e-05	3.92	291.9	291.9	-3.36		1027.44	1027.44	Specific		8.8	>sp|Q01705|NOTC1_MOUSE Neurogenic locus notch homolog protein 1 OS=Mus musculus GN=Notch1 PE=1 SV=3	1	2749	C2(Carbamidomethyl / 57.0215); C4(Carbamidomethyl / 57.0215)	HCD	3.87	1026.43	1026.44	2	514.226	514.224
	892	Y.RC[+57.02146]LC[+57.02146]QAGY.T		Y.RCLCQAGY.T	RCLCQAGY,YT,2@57.02146,4@57.02146		15.9286	349.5	controllerType=0 controllerNumber=1 scan=4509	5.2e-05	5.9e-05	0	0	0	0	7.4e-06	8.3e-06	4.28	310	310	-3.24		1027.44	1027.44	Specific		10	>sp|Q01705|NOTC1_MOUSE Neurogenic locus notch homolog protein 1 OS=Mus musculus GN=Notch1 PE=1 SV=3	1	2697	C2(Carbamidomethyl / 57.0215); C4(Carbamidomethyl / 57.0215)	HCD	4.23	1026.43	1026.44	2	514.226	514.224
	968	Y.TC[+57.02146]TC[+57.02146]PVGF.N		Y.TCTCPVGF.N	TCTCPVGF,YN,2@57.02146,4@57.02146		20.6917	466.2	controllerType=0 controllerNumber=1 scan=6539	9e-06	1e-05	0	0	0	0	1.7e-06	1.9e-06	5.05	466.2	466.2	-2.38		941.383	941.385	Specific		10.8	>sp|Q01705|NOTC1_MOUSE Neurogenic locus notch homolog protein 1 OS=Mus musculus GN=Notch1 PE=1 SV=3	1	5077	C2(Carbamidomethyl / 57.0215); C4(Carbamidomethyl / 57.0215)	HCD	5	940.376	940.378	2	471.196	471.195
	968	Y.TC[+57.02146]TC[+57.02146]PVGF.N		Y.TCTCPVGF.N	TCTCPVGF,YN,2@57.02146,4@57.02146		20.8028	422.9	controllerType=0 controllerNumber=1 scan=6586	1.6e-05	1.8e-05	0	0	0	0	2.3e-06	2.6e-06	4.8	422.9	422.9	-2.25		941.383	941.385	Specific		10.7	>sp|Q01705|NOTC1_MOUSE Neurogenic locus notch homolog protein 1 OS=Mus musculus GN=Notch1 PE=1 SV=3	1	5137	C2(Carbamidomethyl / 57.0215); C4(Carbamidomethyl / 57.0215)	HCD	4.75	940.376	940.378	2	471.196	471.195
	968	Y.TC[+57.02146]TC[+57.02146]PVGF.N		Y.TCTCPVGF.N	TCTCPVGF,YN,2@57.02146,4@57.02146		20.5797	245.3	controllerType=0 controllerNumber=1 scan=6492	0.002	0.0022	0	0	0	0	0.00023	0.00025	2.7	245.3	245.3	-1.99		941.384	941.385	Specific		9.8	>sp|Q01705|NOTC1_MOUSE Neurogenic locus notch homolog protein 1 OS=Mus musculus GN=Notch1 PE=1 SV=3	1	5024	C2(Carbamidomethyl / 57.0215); C4(Carbamidomethyl / 57.0215)	HCD	2.65	940.376	940.378	2	471.196	471.195
	968	Y.TC[+57.02146]TC[+57.02146]PVGF.N		Y.TCTCPVGF.N	TCTCPVGF,YN,2@57.02146,4@57.02146		20.9255	127.6	controllerType=0 controllerNumber=1 scan=6638	0.021	0.024	0	0	0	0	0.0023	0.0026	1.67	127.6	127.6	-2.77		941.383	941.385	Specific		7.4	>sp|Q01705|NOTC1_MOUSE Neurogenic locus notch homolog protein 1 OS=Mus musculus GN=Notch1 PE=1 SV=3	1	5204	C2(Carbamidomethyl / 57.0215); C4(Carbamidomethyl / 57.0215)	HCD	1.62	940.376	940.378	2	471.196	471.195
	968	Y.TC[+57.02146]TC[+57.02146]PVGF.N		Y.TCTCPVGF.N	TCTCPVGF,YN,2@57.02146,4@57.02146		20.9385	93.8	controllerType=0 controllerNumber=1 scan=6644	0.021	0.024	0	0	0	0	0.0024	0.0027	1.67	93.8	93.8	-2.77		941.383	941.385	Specific		7.2	>sp|Q01705|NOTC1_MOUSE Neurogenic locus notch homolog protein 1 OS=Mus musculus GN=Notch1 PE=1 SV=3	1	5213	C2(Carbamidomethyl / 57.0215); C4(Carbamidomethyl / 57.0215)	HCD	1.62	940.376	940.378	2	471.196	471.195
	976	F.NGIHC[+57.02146]ENNTPDC[+57.02146]TESSC[+57.02146]F.N		F.NGIHCENNTPDCTESSCF.N	NGIHCENNTPDCTESSCF,FN,5@57.02146,12@57.02146,17@57.02146		18.9235	319.5	controllerType=0 controllerNumber=1 scan=5811	2e-05	2.2e-05	0	0	0	0	3e-06	3.3e-06	4.7	319.5	319.5	-2.92		2141.79	2141.8	Specific		15.4	>sp|Q01705|NOTC1_MOUSE Neurogenic locus notch homolog protein 1 OS=Mus musculus GN=Notch1 PE=1 SV=3	1	4231	C5(Carbamidomethyl / 57.0215); C12(Carbamidomethyl / 57.0215); C17(Carbamidomethyl / 57.0215)	HCD	4.65	2140.78	2140.79	2	1071.4	1071.4
	976	F.NGIHC[+57.02146]ENNTPDC[+57.02146]TESSC[+57.02146]F.N		F.NGIHCENNTPDCTESSCF.N	NGIHCENNTPDCTESSCF,FN,5@57.02146,12@57.02146,17@57.02146		18.9889	205.3	controllerType=0 controllerNumber=1 scan=5838	0.00026	0.00029	0	0	0	0	3.7e-05	4.1e-05	3.58	205.3	205.3	-2.47		2141.79	2141.8	Specific		11.6	>sp|Q01705|NOTC1_MOUSE Neurogenic locus notch homolog protein 1 OS=Mus musculus GN=Notch1 PE=1 SV=3	1	4262	C5(Carbamidomethyl / 57.0215); C12(Carbamidomethyl / 57.0215); C17(Carbamidomethyl / 57.0215)	HCD	3.53	2140.78	2140.79	3	714.603	714.602
	976	F.NGIHC[+57.02146]ENNTPDC[+57.02146]TESSC[+57.02146]F.N		F.NGIHCENNTPDCTESSCF.N	NGIHCENNTPDCTESSCF,FN,5@57.02146,12@57.02146,17@57.02146		19.0543	164.8	controllerType=0 controllerNumber=1 scan=5866	0.00037	0.00041	0	0	0	0	4.9e-05	5.5e-05	3.43	164.8	164.8	-1.56		2141.79	2141.8	Specific		11.9	>sp|Q01705|NOTC1_MOUSE Neurogenic locus notch homolog protein 1 OS=Mus musculus GN=Notch1 PE=1 SV=3	1	4295	C5(Carbamidomethyl / 57.0215); C12(Carbamidomethyl / 57.0215); C17(Carbamidomethyl / 57.0215)	HCD	3.39	2140.79	2140.79	2	1071.4	1071.4
	976	F.NGIHC[+57.02146]ENNTPDC[+57.02146]TESSC[+57.02146]F.N		F.NGIHCENNTPDCTESSCF.N	NGIHCENNTPDCTESSCF,FN,5@57.02146,12@57.02146,17@57.02146		19.1221	153	controllerType=0 controllerNumber=1 scan=5894	0.011	0.013	0	0	0	0	0.0015	0.0017	1.95	153	153	-1.53		2141.79	2141.8	Specific		9.7	>sp|Q01705|NOTC1_MOUSE Neurogenic locus notch homolog protein 1 OS=Mus musculus GN=Notch1 PE=1 SV=3	1	4328	C5(Carbamidomethyl / 57.0215); C12(Carbamidomethyl / 57.0215); C17(Carbamidomethyl / 57.0215)	HCD	1.9	2140.79	2140.79	3	714.603	714.602
	976	F.NGIHC[+57.02146]ENNTPDC[+57.02146]TESSC[+57.02146]F.N		F.NGIHCENNTPDCTESSCF.N	NGIHCENNTPDCTESSCF,FN,5@57.02146,12@57.02146,17@57.02146		18.8738	145.9	controllerType=0 controllerNumber=1 scan=5790	0.011	0.013	0	0	0	0	0.0014	0.0016	1.95	145.9	145.9	-1.53		2141.79	2141.8	Specific		9.7	>sp|Q01705|NOTC1_MOUSE Neurogenic locus notch homolog protein 1 OS=Mus musculus GN=Notch1 PE=1 SV=3	1	4205	C5(Carbamidomethyl / 57.0215); C12(Carbamidomethyl / 57.0215); C17(Carbamidomethyl / 57.0215)	HCD	1.9	2140.79	2140.79	3	714.603	714.602
	976	F.NGIHC[+57.02146]ENNTPDC[+57.02146]TESSC[+57.02146]F.N		F.NGIHCENNTPDCTESSCF.N	NGIHCENNTPDCTESSCF,FN,5@57.02146,12@57.02146,17@57.02146		19.1827	27.7	controllerType=0 controllerNumber=1 scan=5920	0.0096	0.011	0	0	0	0	0.0013	0.0015	2.02	27.7	27.7	-2.47		2141.79	2141.8	Specific		8.6	>sp|Q01705|NOTC1_MOUSE Neurogenic locus notch homolog protein 1 OS=Mus musculus GN=Notch1 PE=1 SV=3	1	4365	C5(Carbamidomethyl / 57.0215); C12(Carbamidomethyl / 57.0215); C17(Carbamidomethyl / 57.0215)	HCD	1.97	2140.78	2140.79	2	1071.4	1071.4
EGF26	994	F.NGGTC[+57.02146]VDGINS[+818.28044]F.T	S11(OGlycan / 818.2804)	F.NGGTCVDGINSF.T	NGGTCVDGINSF,FT,5@57.02146,11@818.28044	HexNAc(1)Hex(1)Fuc(1)NeuGc(1)	24.2049	296.6	controllerType=0 controllerNumber=1 scan=8024	0.0004	0.00045	0	0	0	0	6.4e-05	7.2e-05	3.4	181.8	16.8	-2.92		2058.8	2058.81	Specific	11	15.1	>sp|Q01705|NOTC1_MOUSE Neurogenic locus notch homolog protein 1 OS=Mus musculus GN=Notch1 PE=1 SV=3	1	6851	C5(Carbamidomethyl / 57.0215)	HCD	3.55	2057.79	2057.8	2	1029.91	1029.9
EGF26	994	F.NGGTC[+57.02146]VDGINS[+146.05791]F.T	S11(OGlycan / 146.0579)	F.NGGTCVDGINSF.T	NGGTCVDGINSF,FT,5@57.02146,11@146.05791	Fuc(1)	22.096	450.9	controllerType=0 controllerNumber=1 scan=7128	6.4e-06	7.2e-06	0	0	0	0	1.2e-06	1.4e-06	5.19	363.9	41.1	-2.21		1386.58	1386.58	Specific	11	12.2	>sp|Q01705|NOTC1_MOUSE Neurogenic locus notch homolog protein 1 OS=Mus musculus GN=Notch1 PE=1 SV=3	1	5814	C5(Carbamidomethyl / 57.0215)	HCD	5.14	1385.57	1385.58	2	693.796	693.794
EGF26	994	F.NGGTC[+57.02146]VDGINS[+146.05791]F.T	S11(OGlycan / 146.0579)	F.NGGTCVDGINSF.T	NGGTCVDGINSF,FT,5@57.02146,11@146.05791	Fuc(1)	21.9881	289.1	controllerType=0 controllerNumber=1 scan=7085	3.8e-05	4.2e-05	0	0	0	0	5.2e-06	5.9e-06	4.43	289.1	5.5	-2.12		1386.58	1386.58	Specific	11	11.9	>sp|Q01705|NOTC1_MOUSE Neurogenic locus notch homolog protein 1 OS=Mus musculus GN=Notch1 PE=1 SV=3	1	5769	C5(Carbamidomethyl / 57.0215)	HCD	4.38	1385.57	1385.58	2	693.796	693.794
EGF26	994	F.NGGTC[+57.02146]VDGINS[+146.05791]F.T	S11(OGlycan / 146.0579)	F.NGGTCVDGINSF.T	NGGTCVDGINSF,FT,5@57.02146,11@146.05791	Fuc(1)	22.2211	153	controllerType=0 controllerNumber=1 scan=7180	0.0064	0.0072	0	0	0	0	0.00075	0.00084	2.19	153	11.2	-2.3		1386.58	1386.58	Specific	11	9.9	>sp|Q01705|NOTC1_MOUSE Neurogenic locus notch homolog protein 1 OS=Mus musculus GN=Notch1 PE=1 SV=3	1	5873	C5(Carbamidomethyl / 57.0215)	HCD	2.14	1385.57	1385.58	2	693.796	693.794
EGF26	994	F.NGGTC[+57.02146]VDGINSF.T		F.NGGTCVDGINSF.T	NGGTCVDGINSF,FT,5@57.02146		22.0637	102.3	controllerType=0 controllerNumber=1 scan=7115	0.032	0.036	0	0	0	0	0.0032	0.0036	1.49	102.3	102.3	-4.1		1240.52	1240.53	Specific		6.8	>sp|Q01705|NOTC1_MOUSE Neurogenic locus notch homolog protein 1 OS=Mus musculus GN=Notch1 PE=1 SV=3	1	5800	C5(Carbamidomethyl / 57.0215)	HCD	1.44	1239.51	1239.52	2	620.767	620.764
	1006	F.T[+203.07937]C[+57.02146]LC[+57.02146]PPGFTGSY.C	T1(OGlycan / 203.0794)	F.TCLCPPGFTGSY.C	TCLCPPGFTGSY,FC,1@203.07937,2@57.02146,4@57.02146	HexNAc(1)	23.7678	209.7	controllerType=0 controllerNumber=1 scan=7836	0.0014	0.0016	0	0	0	0	0.00016	0.00018	2.86	209.7	3.1	-4.65		1562.64	1562.65	Specific	1	9.9	>sp|Q01705|NOTC1_MOUSE Neurogenic locus notch homolog protein 1 OS=Mus musculus GN=Notch1 PE=1 SV=3	1	6623	C2(Carbamidomethyl / 57.0215); C4(Carbamidomethyl / 57.0215)	HCD	2.81	1561.64	1561.64	2	781.829	781.825
EGF27	1021	Y.DVNEC[+57.02146]DS[+308.11073]RPC[+57.02146]LHGGTC[+57.02146]QDSYGTY.K	S7(OGlycan / 308.1107)	Y.DVNECDSRPCLHGGTCQDSYGTY.K	DVNECDSRPCLHGGTCQDSYGTY,YK,5@57.02146,7@308.11073,10@57.02146,16@57.02146	Hex(1)Fuc(1)	20.5255	94.2	controllerType=0 controllerNumber=1 scan=6469	0.02	0.022	0	0	0	0	0.002	0.0022	1.7	94.2	4.9	-1.91		2999.16	2999.16	Specific	7	10.2	>sp|Q01705|NOTC1_MOUSE Neurogenic locus notch homolog protein 1 OS=Mus musculus GN=Notch1 PE=1 SV=3	1	4998	C5(Carbamidomethyl / 57.0215); C10(Carbamidomethyl / 57.0215); C16(Carbamidomethyl / 57.0215)	HCD	1.65	2998.15	2998.15	3	1000.39	1000.39
EGF27	1021	Y.DVNEC[+57.02146]DS[+308.11073]RPC[+57.02146]LHGGTC[+57.02146]QDSYGTY.K	S7(OGlycan / 308.1107)	Y.DVNECDSRPCLHGGTCQDSYGTY.K	DVNECDSRPCLHGGTCQDSYGTY,YK,5@57.02146,7@308.11073,10@57.02146,16@57.02146	Hex(1)Fuc(1)	20.4048	92	controllerType=0 controllerNumber=1 scan=6418	0.0021	0.0024	0	0	0	0	0.00028	0.00032	2.67	92	4.9	-3.2		2999.15	2999.16	Specific	7	11.2	>sp|Q01705|NOTC1_MOUSE Neurogenic locus notch homolog protein 1 OS=Mus musculus GN=Notch1 PE=1 SV=3	1	4937	C5(Carbamidomethyl / 57.0215); C10(Carbamidomethyl / 57.0215); C16(Carbamidomethyl / 57.0215)	HCD	2.62	2998.14	2998.15	3	1000.39	1000.39
EGF27	1021	Y.DVNEC[+57.02146]DS[+308.11073]RPC[+57.02146]LHGGTC[+57.02146]QDSYGTY.K	S7(OGlycan / 308.1107)	Y.DVNECDSRPCLHGGTCQDSYGTY.K	DVNECDSRPCLHGGTCQDSYGTY,YK,5@57.02146,7@308.11073,10@57.02146,16@57.02146	Hex(1)Fuc(1)	20.2939	46.1	controllerType=0 controllerNumber=1 scan=6372	0.025	0.027	0	0	0	0	0.0025	0.0028	1.61	46.1	4.9	-3.5		2999.15	2999.16	Specific	7	9.5	>sp|Q01705|NOTC1_MOUSE Neurogenic locus notch homolog protein 1 OS=Mus musculus GN=Notch1 PE=1 SV=3	1	4886	C5(Carbamidomethyl / 57.0215); C10(Carbamidomethyl / 57.0215); C16(Carbamidomethyl / 57.0215)	HCD	1.56	2998.14	2998.15	3	1000.39	1000.39
	1044	Y.KC[+57.02146]TC[+57.02146]PQGYTGL.N		Y.KCTCPQGYTGL.N	KCTCPQGYTGL,YN,2@57.02146,4@57.02146		18.5818	169.8	controllerType=0 controllerNumber=1 scan=5668	0.002	0.0023	0	0	0	0	0.00024	0.00027	2.69	169.8	169.8	-5.9		1284.56	1284.57	Specific		8.3	>sp|Q01705|NOTC1_MOUSE Neurogenic locus notch homolog protein 1 OS=Mus musculus GN=Notch1 PE=1 SV=3	1	4057	C2(Carbamidomethyl / 57.0215); C4(Carbamidomethyl / 57.0215)	HCD	2.64	1283.56	1283.56	2	642.789	642.785
	1044	Y.KC[+57.02146]TC[+57.02146]PQGYTGL.N		Y.KCTCPQGYTGL.N	KCTCPQGYTGL,YN,2@57.02146,4@57.02146		18.7073	158.7	controllerType=0 controllerNumber=1 scan=5719	0.0024	0.0027	0	0	0	0	0.00031	0.00035	2.62	158.7	158.7	-7.13		1284.56	1284.57	Specific		8	>sp|Q01705|NOTC1_MOUSE Neurogenic locus notch homolog protein 1 OS=Mus musculus GN=Notch1 PE=1 SV=3	1	4110	C2(Carbamidomethyl / 57.0215); C4(Carbamidomethyl / 57.0215)	HCD	2.57	1283.55	1283.56	2	642.789	642.785
	1044	Y.KC[+57.02146]TC[+57.02146]PQGYTGL.N		Y.KCTCPQGYTGL.N	KCTCPQGYTGL,YN,2@57.02146,4@57.02146		18.4353	120.2	controllerType=0 controllerNumber=1 scan=5607	0.0088	0.0098	0	0	0	0	0.0012	0.0013	2.06	120.2	120.2	-4		1284.57	1284.57	Specific		5.6	>sp|Q01705|NOTC1_MOUSE Neurogenic locus notch homolog protein 1 OS=Mus musculus GN=Notch1 PE=1 SV=3	1	3988	C2(Carbamidomethyl / 57.0215); C4(Carbamidomethyl / 57.0215)	HCD	2.01	1283.56	1283.56	2	642.789	642.787
	1044	Y.KC[+57.02146]TC[+57.02146]PQGY.T		Y.KCTCPQGY.T	KCTCPQGY,YT,2@57.02146,4@57.02146		13.8127	198.5	controllerType=0 controllerNumber=1 scan=3639	0.0057	0.0064	0	0	0	0	0.00059	0.00067	2.24	198.5	198.5	-3.56		1013.41	1013.42	Specific		7	>sp|Q01705|NOTC1_MOUSE Neurogenic locus notch homolog protein 1 OS=Mus musculus GN=Notch1 PE=1 SV=3	1	1817	C2(Carbamidomethyl / 57.0215); C4(Carbamidomethyl / 57.0215)	HCD	2.19	1012.41	1012.41	2	507.213	507.211
	1044	Y.KC[+57.02146]TC[+57.02146]PQGY.T		Y.KCTCPQGY.T	KCTCPQGY,YT,2@57.02146,4@57.02146		13.7102	97.1	controllerType=0 controllerNumber=1 scan=3597	0.0087	0.0098	0	0	0	0	0.0011	0.0012	2.06	97.1	97.1	-3.38		1013.41	1013.42	Specific		7.5	>sp|Q01705|NOTC1_MOUSE Neurogenic locus notch homolog protein 1 OS=Mus musculus GN=Notch1 PE=1 SV=3	1	1772	C2(Carbamidomethyl / 57.0215); C4(Carbamidomethyl / 57.0215)	HCD	2.01	1012.41	1012.41	2	507.213	507.211
	1044	Y.KC[+57.02146]TC[+57.02146]PQGY.T		Y.KCTCPQGY.T	KCTCPQGY,YT,2@57.02146,4@57.02146		13.9312	82.9	controllerType=0 controllerNumber=1 scan=3687	0.0087	0.0098	0	0	0	0	0.0011	0.0013	2.06	82.9	82.9	-1.81		1013.42	1013.42	Specific		7.3	>sp|Q01705|NOTC1_MOUSE Neurogenic locus notch homolog protein 1 OS=Mus musculus GN=Notch1 PE=1 SV=3	1	1864	C2(Carbamidomethyl / 57.0215); C4(Carbamidomethyl / 57.0215)	HCD	2.01	1012.41	1012.41	2	507.213	507.212
	1044	Y.KC[+57.02146]TC[+57.02146]PQGY.T		Y.KCTCPQGY.T	KCTCPQGY,YT,2@57.02146,4@57.02146		13.9377	60.4	controllerType=0 controllerNumber=1 scan=3690	0.027	0.03	0	0	0	0	0.0027	0.003	1.58	60.4	60.4	-1.81		1013.42	1013.42	Specific		5.7	>sp|Q01705|NOTC1_MOUSE Neurogenic locus notch homolog protein 1 OS=Mus musculus GN=Notch1 PE=1 SV=3	1	1868	C2(Carbamidomethyl / 57.0215); C4(Carbamidomethyl / 57.0215)	HCD	1.53	1012.41	1012.41	2	507.213	507.212
	1052	Y.TGLNC[+57.02146]QNLVRW.C		Y.TGLNCQNLVRW.C	TGLNCQNLVRW,YC,5@57.02146		25.958	640.1	controllerType=0 controllerNumber=1 scan=8778	4.5e-09	5e-09	0	0	0	0	1.1e-09	1.2e-09	8.35	640.1	640.1	-1		1360.68	1360.68	Specific		13.4	>sp|Q01705|NOTC1_MOUSE Neurogenic locus notch homolog protein 1 OS=Mus musculus GN=Notch1 PE=1 SV=3	1	7829	C5(Carbamidomethyl / 57.0215)	HCD	8.3	1359.67	1359.67	2	680.843	680.842
	1052	Y.TGLNC[+57.02146]QNLVRW.C		Y.TGLNCQNLVRW.C	TGLNCQNLVRW,YC,5@57.02146		26.0863	628.8	controllerType=0 controllerNumber=1 scan=8833	4.5e-09	5e-09	0	0	0	0	1.4e-09	1.5e-09	8.35	628.8	628.8	-1.27		1360.68	1360.68	Specific		15	>sp|Q01705|NOTC1_MOUSE Neurogenic locus notch homolog protein 1 OS=Mus musculus GN=Notch1 PE=1 SV=3	1	7900	C5(Carbamidomethyl / 57.0215)	HCD	8.3	1359.67	1359.67	2	680.843	680.842
	1052	Y.TGLNC[+57.02146]QNLVRW.C		Y.TGLNCQNLVRW.C	TGLNCQNLVRW,YC,5@57.02146		26.2145	568.4	controllerType=0 controllerNumber=1 scan=8888	4.5e-08	5e-08	0	0	0	0	8.2e-09	9.2e-09	7.35	568.4	568.4	-1.8		1360.68	1360.68	Specific		12.7	>sp|Q01705|NOTC1_MOUSE Neurogenic locus notch homolog protein 1 OS=Mus musculus GN=Notch1 PE=1 SV=3	1	7967	C5(Carbamidomethyl / 57.0215)	HCD	7.3	1359.67	1359.67	2	680.843	680.842
	1052	Y.TGLNC[+57.02146]QNLVRW.C		Y.TGLNCQNLVRW.C	TGLNCQNLVRW,YC,5@57.02146		25.8286	531.4	controllerType=0 controllerNumber=1 scan=8723	2.6e-07	3e-07	0	0	0	0	5.7e-08	6.4e-08	6.58	531.4	531.4	-2.25		1360.68	1360.68	Specific		13.2	>sp|Q01705|NOTC1_MOUSE Neurogenic locus notch homolog protein 1 OS=Mus musculus GN=Notch1 PE=1 SV=3	1	7762	C5(Carbamidomethyl / 57.0215)	HCD	6.53	1359.67	1359.67	2	680.843	680.842
	1052	Y.TGLNC[+57.02146]QNLVRW.C		Y.TGLNCQNLVRW.C	TGLNCQNLVRW,YC,5@57.02146		26.3478	476.6	controllerType=0 controllerNumber=1 scan=8945	2.7e-07	3.1e-07	0	0	0	0	6.3e-08	7e-08	6.56	476.6	476.6	-1.98		1360.68	1360.68	Specific		14.2	>sp|Q01705|NOTC1_MOUSE Neurogenic locus notch homolog protein 1 OS=Mus musculus GN=Notch1 PE=1 SV=3	1	8040	C5(Carbamidomethyl / 57.0215)	HCD	6.51	1359.67	1359.67	2	680.843	680.842
	1052	Y.TGLNC[+57.02146]QNLVRW.C		Y.TGLNCQNLVRW.C	TGLNCQNLVRW,YC,5@57.02146		25.7104	327.1	controllerType=0 controllerNumber=1 scan=8673	7.3e-06	8.2e-06	0	0	0	0	1.4e-06	1.5e-06	5.14	327.1	327.1	-1.89		1360.68	1360.68	Specific		11.6	>sp|Q01705|NOTC1_MOUSE Neurogenic locus notch homolog protein 1 OS=Mus musculus GN=Notch1 PE=1 SV=3	1	7695	C5(Carbamidomethyl / 57.0215)	HCD	5.09	1359.67	1359.67	2	680.843	680.842
	1052	Y.TGLNC[+57.02146]QNLVRW.C		Y.TGLNCQNLVRW.C	TGLNCQNLVRW,YC,5@57.02146		26.7716	79.6	controllerType=0 controllerNumber=1 scan=9128	0.0054	0.006	0	0	0	0	0.00052	0.00058	2.27	79.6	79.6	-1.89		1360.68	1360.68	Specific		7.4	>sp|Q01705|NOTC1_MOUSE Neurogenic locus notch homolog protein 1 OS=Mus musculus GN=Notch1 PE=1 SV=3	1	8261	C5(Carbamidomethyl / 57.0215)	HCD	2.22	1359.67	1359.67	2	680.843	680.842
	1052	Y.TGLNC[+57.02146]QNL.V		Y.TGLNCQNL.V	TGLNCQNL,YV,5@57.02146		18.5062	204.6	controllerType=0 controllerNumber=1 scan=5637	0.0024	0.0027	0	0	0	0	0.00034	0.00038	2.62	204.6	204.6	-3.88		919.427	919.43	Specific		7.2	>sp|Q01705|NOTC1_MOUSE Neurogenic locus notch homolog protein 1 OS=Mus musculus GN=Notch1 PE=1 SV=3	1	4021	C5(Carbamidomethyl / 57.0215)	HCD	2.51	918.419	918.423	2	460.219	460.217
	1052	Y.TGLNC[+57.02146]QNL.V		Y.TGLNCQNL.V	TGLNCQNL,YV,5@57.02146		18.6144	168.7	controllerType=0 controllerNumber=1 scan=5680	0.0079	0.0089	0	0	0	0	0.00095	0.0011	2.1	168.7	168.7	-3.74		919.427	919.43	Specific		8.5	>sp|Q01705|NOTC1_MOUSE Neurogenic locus notch homolog protein 1 OS=Mus musculus GN=Notch1 PE=1 SV=3	1	4069	C5(Carbamidomethyl / 57.0215)	HCD	2.05	918.419	918.423	2	460.219	460.217
	1063	W.C[+57.02146]DS[+162.05282]APC[+57.02146]KNGGRC[+57.02146]W.Q	S3(OGlycan / 162.0528)	W.CDSAPCKNGGRCW.Q	CDSAPCKNGGRCW,WQ,1@57.02146,3@162.05282,6@57.02146,12@57.02146	Hex(1)	18.0184	595.7	controllerType=0 controllerNumber=1 scan=5429	5.3e-08	6e-08	0	0	0	0	1e-08	1.1e-08	7.27	572	293.7	-3.83		1729.67	1729.67	Specific	3	12.6	>sp|Q01705|NOTC1_MOUSE Neurogenic locus notch homolog protein 1 OS=Mus musculus GN=Notch1 PE=1 SV=3	1	3769	C1(Carbamidomethyl / 57.0215); C6(Carbamidomethyl / 57.0215); C12(Carbamidomethyl / 57.0215)	HCD	7.22	1728.66	1728.67	3	577.229	577.227
	1063	W.C[+57.02146]DS[+162.05282]APC[+57.02146]KNGGRC[+57.02146]W.Q	S3(OGlycan / 162.0528)	W.CDSAPCKNGGRCW.Q	CDSAPCKNGGRCW,WQ,1@57.02146,3@162.05282,6@57.02146,12@57.02146	Hex(1)	18.143	559.9	controllerType=0 controllerNumber=1 scan=5483	3.1e-07	3.5e-07	0	0	0	0	7.4e-08	8.3e-08	6.51	559.9	248.7	-3.93		1729.67	1729.67	Specific	3	13.8	>sp|Q01705|NOTC1_MOUSE Neurogenic locus notch homolog protein 1 OS=Mus musculus GN=Notch1 PE=1 SV=3	1	3835	C1(Carbamidomethyl / 57.0215); C6(Carbamidomethyl / 57.0215); C12(Carbamidomethyl / 57.0215)	HCD	6.46	1728.66	1728.67	3	577.229	577.227
	1063	W.C[+57.02146]DS[+162.05282]APC[+57.02146]KNGGRC[+57.02146]W.Q	S3(OGlycan / 162.0528)	W.CDSAPCKNGGRCW.Q	CDSAPCKNGGRCW,WQ,1@57.02146,3@162.05282,6@57.02146,12@57.02146	Hex(1)	17.8947	390.2	controllerType=0 controllerNumber=1 scan=5373	4.5e-07	5.1e-07	0	0	0	0	1.1e-07	1.2e-07	6.35	390.2	164.7	-3.51		1729.67	1729.67	Specific	3	13.5	>sp|Q01705|NOTC1_MOUSE Neurogenic locus notch homolog protein 1 OS=Mus musculus GN=Notch1 PE=1 SV=3	1	3701	C1(Carbamidomethyl / 57.0215); C6(Carbamidomethyl / 57.0215); C12(Carbamidomethyl / 57.0215)	HCD	6.3	1728.66	1728.67	3	577.229	577.227
	1063	W.C[+57.02146]DS[+162.05282]APC[+57.02146]KNGGRC[+57.02146]W.Q	S3(OGlycan / 162.0528)	W.CDSAPCKNGGRCW.Q	CDSAPCKNGGRCW,WQ,1@57.02146,3@162.05282,6@57.02146,12@57.02146	Hex(1)	18.2739	356.8	controllerType=0 controllerNumber=1 scan=5539	4e-06	4.4e-06	0	0	0	0	8.7e-07	9.8e-07	5.4	356.8	137.5	-4.25		1729.67	1729.67	Specific	3	11.6	>sp|Q01705|NOTC1_MOUSE Neurogenic locus notch homolog protein 1 OS=Mus musculus GN=Notch1 PE=1 SV=3	1	3908	C1(Carbamidomethyl / 57.0215); C6(Carbamidomethyl / 57.0215); C12(Carbamidomethyl / 57.0215)	HCD	5.35	1728.66	1728.67	3	577.229	577.227
	1063	W.C[+57.02146]DS[+162.05282]APC[+57.02146]KNGGRC[+57.02146]W.Q	S3(OGlycan / 162.0528)	W.CDSAPCKNGGRCW.Q	CDSAPCKNGGRCW,WQ,1@57.02146,3@162.05282,6@57.02146,12@57.02146	Hex(1)	17.644	293.9	controllerType=0 controllerNumber=1 scan=5263	8.5e-05	9.5e-05	0	0	0	0	1.1e-05	1.2e-05	4.07	293.9	176.1	-2.45		1729.67	1729.67	Specific	3	10.8	>sp|Q01705|NOTC1_MOUSE Neurogenic locus notch homolog protein 1 OS=Mus musculus GN=Notch1 PE=1 SV=3	1	3576	C1(Carbamidomethyl / 57.0215); C6(Carbamidomethyl / 57.0215); C12(Carbamidomethyl / 57.0215)	HCD	4.02	1728.66	1728.67	3	577.229	577.228
	1063	W.C[+57.02146]DS[+162.05282]APC[+57.02146]KNGGRC[+57.02146]W.Q	S3(OGlycan / 162.0528)	W.CDSAPCKNGGRCW.Q	CDSAPCKNGGRCW,WQ,1@57.02146,3@162.05282,6@57.02146,12@57.02146	Hex(1)	17.503	0.4	controllerType=0 controllerNumber=1 scan=5201	0.0063	0.0071	0	0	0	0	0.00067	0.00075	2.2	0.4	0.4	-2.34		1729.67	1729.67	Specific	3	8	>sp|Q01705|NOTC1_MOUSE Neurogenic locus notch homolog protein 1 OS=Mus musculus GN=Notch1 PE=1 SV=3	1	3502	C1(Carbamidomethyl / 57.0215); C6(Carbamidomethyl / 57.0215); C12(Carbamidomethyl / 57.0215)	HCD	2.15	1728.66	1728.67	3	577.229	577.228
	1090	W.TGVNC[+57.02146]DVL.S		W.TGVNCDVL.S	TGVNCDVL,WS,5@57.02146		19.7916	391.2	controllerType=0 controllerNumber=1 scan=6176	2.2e-05	2.5e-05	0	0	0	0	3.5e-06	4e-06	4.65	391.2	391.2	-4.52		877.404	877.408	Specific		10	>sp|Q01705|NOTC1_MOUSE Neurogenic locus notch homolog protein 1 OS=Mus musculus GN=Notch1 PE=1 SV=3	1	4688	C5(Carbamidomethyl / 57.0215)	HCD	4.6	876.397	876.401	2	439.208	439.206
	1090	W.TGVNC[+57.02146]DVL.S		W.TGVNCDVL.S	TGVNCDVL,WS,5@57.02146		19.8986	335.5	controllerType=0 controllerNumber=1 scan=6219	0.00028	0.00032	0	0	0	0	4e-05	4.5e-05	3.55	335.5	335.5	-3.06		877.406	877.408	Specific		9.7	>sp|Q01705|NOTC1_MOUSE Neurogenic locus notch homolog protein 1 OS=Mus musculus GN=Notch1 PE=1 SV=3	1	4735	C5(Carbamidomethyl / 57.0215)	HCD	3.5	876.398	876.401	2	439.208	439.207
	1090	W.TGVNC[+57.02146]DVL.S		W.TGVNCDVL.S	TGVNCDVL,WS,5@57.02146		20.02	103.1	controllerType=0 controllerNumber=1 scan=6265	0.04	0.044	0	0.011	0	0	0.0045	0.011	1.4	103.1	103.1	-7.52		877.402	877.408	Specific		6.5	>sp|Q01705|NOTC1_MOUSE Neurogenic locus notch homolog protein 1 OS=Mus musculus GN=Notch1 PE=1 SV=3	1	4783	C5(Carbamidomethyl / 57.0215)	HCD	1.35	876.394	876.401	2	439.208	439.204
	1098	L.SVSC[+57.02146]EVAAQKRGIDVTLL.C		L.SVSCEVAAQKRGIDVTLL.C	SVSCEVAAQKRGIDVTLL,LC,4@57.02146		27.2432	496.6	controllerType=0 controllerNumber=1 scan=9329	2.4e-06	2.6e-06	0	0	0	0	4.5e-07	5.1e-07	5.63	341.5	341.5	-0.86		1946.04	1946.04	Specific		16.2	>sp|Q01705|NOTC1_MOUSE Neurogenic locus notch homolog protein 1 OS=Mus musculus GN=Notch1 PE=1 SV=3	1	8500	C4(Carbamidomethyl / 57.0215)	HCD	5.58	1945.03	1945.03	3	649.351	649.35
	1098	L.SVSC[+57.02146]EVAAQKRGIDVTLL.C		L.SVSCEVAAQKRGIDVTLL.C	SVSCEVAAQKRGIDVTLL,LC,4@57.02146		27.1118	488.4	controllerType=0 controllerNumber=1 scan=9273	3.6e-06	4e-06	0	0	0	0	8.3e-07	9.3e-07	5.45	314.4	314.4	-0.39		1946.04	1946.04	Specific		13.8	>sp|Q01705|NOTC1_MOUSE Neurogenic locus notch homolog protein 1 OS=Mus musculus GN=Notch1 PE=1 SV=3	1	8433	C4(Carbamidomethyl / 57.0215)	HCD	5.4	1945.03	1945.03	3	649.351	649.35
	1098	L.SVSC[+57.02146]EVAAQKRGIDVTLL.C		L.SVSCEVAAQKRGIDVTLL.C	SVSCEVAAQKRGIDVTLL,LC,4@57.02146		26.9857	482.8	controllerType=0 controllerNumber=1 scan=9219	4.3e-06	4.8e-06	0	0	0	0	9.2e-07	1e-06	5.37	293.4	293.4	-0.2		1946.04	1946.04	Specific		14.5	>sp|Q01705|NOTC1_MOUSE Neurogenic locus notch homolog protein 1 OS=Mus musculus GN=Notch1 PE=1 SV=3	1	8370	C4(Carbamidomethyl / 57.0215)	HCD	5.32	1945.03	1945.03	3	649.351	649.351
	1098	L.SVSC[+57.02146]EVAAQKRGIDVTLL.C		L.SVSCEVAAQKRGIDVTLL.C	SVSCEVAAQKRGIDVTLL,LC,4@57.02146		27.3705	429.5	controllerType=0 controllerNumber=1 scan=9383	2.6e-06	2.9e-06	0	0	0	0	5.5e-07	6.1e-07	5.59	359.8	359.8	-1.23		1946.04	1946.04	Specific		16.5	>sp|Q01705|NOTC1_MOUSE Neurogenic locus notch homolog protein 1 OS=Mus musculus GN=Notch1 PE=1 SV=3	1	8567	C4(Carbamidomethyl / 57.0215)	HCD	5.54	1945.03	1945.03	3	649.351	649.35
	1098	L.SVSC[+57.02146]EVAAQKRGIDVTLL.C		L.SVSCEVAAQKRGIDVTLL.C	SVSCEVAAQKRGIDVTLL,LC,4@57.02146		26.8576	419.1	controllerType=0 controllerNumber=1 scan=9164	1.4e-05	1.6e-05	0	0	0	0	2.1e-06	2.4e-06	4.85	266.1	266.1	-0.76		1946.04	1946.04	Specific		14.6	>sp|Q01705|NOTC1_MOUSE Neurogenic locus notch homolog protein 1 OS=Mus musculus GN=Notch1 PE=1 SV=3	1	8303	C4(Carbamidomethyl / 57.0215)	HCD	4.8	1945.03	1945.03	3	649.351	649.35
	1098	L.SVSC[+57.02146]EVAAQKRGIDVTLL.C		L.SVSCEVAAQKRGIDVTLL.C	SVSCEVAAQKRGIDVTLL,LC,4@57.02146		26.7328	271.4	controllerType=0 controllerNumber=1 scan=9111	2.7e-05	3.1e-05	0	0	0	0	4.1e-06	4.6e-06	4.57	257.7	257.7	-0.2		1946.04	1946.04	Specific		11.3	>sp|Q01705|NOTC1_MOUSE Neurogenic locus notch homolog protein 1 OS=Mus musculus GN=Notch1 PE=1 SV=3	1	8240	C4(Carbamidomethyl / 57.0215)	HCD	4.52	1945.03	1945.03	3	649.351	649.351
	1098	L.SVSC[+57.02146]EVAAQKRGIDVTLL.C		L.SVSCEVAAQKRGIDVTLL.C	SVSCEVAAQKRGIDVTLL,LC,4@57.02146		27.4987	239.4	controllerType=0 controllerNumber=1 scan=9438	0.00038	0.00042	0	0	0	0	5.6e-05	6.3e-05	3.42	199.8	199.8	-0.95		1946.04	1946.04	Specific		10.3	>sp|Q01705|NOTC1_MOUSE Neurogenic locus notch homolog protein 1 OS=Mus musculus GN=Notch1 PE=1 SV=3	1	8641	C4(Carbamidomethyl / 57.0215)	HCD	3.37	1945.03	1945.03	3	649.351	649.35
	1098	L.SVSC[+57.02146]EVAAQKRGIDVTLL.C		L.SVSCEVAAQKRGIDVTLL.C	SVSCEVAAQKRGIDVTLL,LC,4@57.02146		27.6415	165.8	controllerType=0 controllerNumber=1 scan=9499	0.0015	0.0017	0	0	0	0	0.00018	0.0002	2.81	165.8	165.8	-1.33		1946.03	1946.04	Specific		10	>sp|Q01705|NOTC1_MOUSE Neurogenic locus notch homolog protein 1 OS=Mus musculus GN=Notch1 PE=1 SV=3	1	8720	C4(Carbamidomethyl / 57.0215)	HCD	2.76	1945.03	1945.03	3	649.351	649.35
	1098	L.SVSC[+57.02146]EVAAQKRGIDVTLL.C		L.SVSCEVAAQKRGIDVTLL.C	SVSCEVAAQKRGIDVTLL,LC,4@57.02146		26.607	154.2	controllerType=0 controllerNumber=1 scan=9056	0.002	0.0023	0	0	0	0	0.00027	0.00031	2.69	154.2	154.2	-2.46		1946.03	1946.04	Specific		8.8	>sp|Q01705|NOTC1_MOUSE Neurogenic locus notch homolog protein 1 OS=Mus musculus GN=Notch1 PE=1 SV=3	1	8179	C4(Carbamidomethyl / 57.0215)	HCD	2.64	1945.03	1945.03	3	649.351	649.349
	1116	L.C[+57.02146]QHGGLC[+57.02146]VDEGDKHY.C		L.CQHGGLCVDEGDKHY.C	CQHGGLCVDEGDKHY,LC,1@57.02146,7@57.02146		21.8467	636.9	controllerType=0 controllerNumber=1 scan=7027	1.8e-09	2e-09	0	0	0	0	8e-10	8.9e-10	8.75	636.9	636.9	-2.03		1774.72	1774.73	Specific		14.5	>sp|Q01705|NOTC1_MOUSE Neurogenic locus notch homolog protein 1 OS=Mus musculus GN=Notch1 PE=1 SV=3	1	5705	C1(Carbamidomethyl / 57.0215); C7(Carbamidomethyl / 57.0215)	HCD	8.7	1773.72	1773.72	4	444.437	444.436
	1116	L.C[+57.02146]QHGGLC[+57.02146]VDEGDKHY.C		L.CQHGGLCVDEGDKHY.C	CQHGGLCVDEGDKHY,LC,1@57.02146,7@57.02146		21.7232	606.8	controllerType=0 controllerNumber=1 scan=6975	1.8e-09	2e-09	0	0	0	0	7e-10	7.8e-10	8.75	606.8	606.8	-3.27		1774.72	1774.73	Specific		13.5	>sp|Q01705|NOTC1_MOUSE Neurogenic locus notch homolog protein 1 OS=Mus musculus GN=Notch1 PE=1 SV=3	1	5638	C1(Carbamidomethyl / 57.0215); C7(Carbamidomethyl / 57.0215)	HCD	8.7	1773.71	1773.72	4	444.437	444.436
	1116	L.C[+57.02146]QHGGLC[+57.02146]VDEGDKHY.C		L.CQHGGLCVDEGDKHY.C	CQHGGLCVDEGDKHY,LC,1@57.02146,7@57.02146		21.3414	601.4	controllerType=0 controllerNumber=1 scan=6813	1.8e-09	2e-09	0	0	0	0	5.8e-10	6.5e-10	8.75	601.4	601.4	-3.06		1774.72	1774.73	Specific		13.9	>sp|Q01705|NOTC1_MOUSE Neurogenic locus notch homolog protein 1 OS=Mus musculus GN=Notch1 PE=1 SV=3	1	5420	C1(Carbamidomethyl / 57.0215); C7(Carbamidomethyl / 57.0215)	HCD	8.7	1773.71	1773.72	4	444.437	444.436
	1116	L.C[+57.02146]QHGGLC[+57.02146]VDEGDKHY.C		L.CQHGGLCVDEGDKHY.C	CQHGGLCVDEGDKHY,LC,1@57.02146,7@57.02146		21.4681	588.3	controllerType=0 controllerNumber=1 scan=6867	1.8e-08	2e-08	0	0	0	0	4e-09	4.4e-09	7.75	588.3	588.3	-3.55		1774.72	1774.73	Specific		12.9	>sp|Q01705|NOTC1_MOUSE Neurogenic locus notch homolog protein 1 OS=Mus musculus GN=Notch1 PE=1 SV=3	1	5494	C1(Carbamidomethyl / 57.0215); C7(Carbamidomethyl / 57.0215)	HCD	7.7	1773.71	1773.72	4	444.437	444.436
	1116	L.C[+57.02146]QHGGLC[+57.02146]VDEGDKHY.C		L.CQHGGLCVDEGDKHY.C	CQHGGLCVDEGDKHY,LC,1@57.02146,7@57.02146		21.2179	576	controllerType=0 controllerNumber=1 scan=6761	1.8e-08	2e-08	0	0	0	0	3.1e-09	3.5e-09	7.75	576	576	-2.45		1774.72	1774.73	Specific		13.9	>sp|Q01705|NOTC1_MOUSE Neurogenic locus notch homolog protein 1 OS=Mus musculus GN=Notch1 PE=1 SV=3	1	5353	C1(Carbamidomethyl / 57.0215); C7(Carbamidomethyl / 57.0215)	HCD	7.7	1773.72	1773.72	4	444.437	444.436
	1116	L.C[+57.02146]QHGGLC[+57.02146]VDEGDKHY.C		L.CQHGGLCVDEGDKHY.C	CQHGGLCVDEGDKHY,LC,1@57.02146,7@57.02146		21.9495	573.9	controllerType=0 controllerNumber=1 scan=7070	1.8e-08	2e-08	0	0	0	0	5.3e-09	6e-09	7.75	573.9	573.9	-2.51		1774.72	1774.73	Specific		13	>sp|Q01705|NOTC1_MOUSE Neurogenic locus notch homolog protein 1 OS=Mus musculus GN=Notch1 PE=1 SV=3	1	5753	C1(Carbamidomethyl / 57.0215); C7(Carbamidomethyl / 57.0215)	HCD	7.7	1773.72	1773.72	4	444.437	444.436
	1116	L.C[+57.02146]QHGGLC[+57.02146]VDEGDKHY.C		L.CQHGGLCVDEGDKHY.C	CQHGGLCVDEGDKHY,LC,1@57.02146,7@57.02146		21.5979	570.5	controllerType=0 controllerNumber=1 scan=6922	1.8e-08	2e-08	0	0	0	0	4.7e-09	5.3e-09	7.75	570.5	570.5	-2.93		1774.72	1774.73	Specific		13.9	>sp|Q01705|NOTC1_MOUSE Neurogenic locus notch homolog protein 1 OS=Mus musculus GN=Notch1 PE=1 SV=3	1	5565	C1(Carbamidomethyl / 57.0215); C7(Carbamidomethyl / 57.0215)	HCD	7.7	1773.71	1773.72	4	444.437	444.436
	1116	L.C[+57.02146]QHGGLC[+57.02146]VDEGDKHY.C		L.CQHGGLCVDEGDKHY.C	CQHGGLCVDEGDKHY,LC,1@57.02146,7@57.02146		22.0594	519.3	controllerType=0 controllerNumber=1 scan=7113	1.2e-07	1.4e-07	0	0	0	0	3.1e-08	3.4e-08	6.92	519.3	519.3	-2.17		1774.72	1774.73	Specific		12.9	>sp|Q01705|NOTC1_MOUSE Neurogenic locus notch homolog protein 1 OS=Mus musculus GN=Notch1 PE=1 SV=3	1	5798	C1(Carbamidomethyl / 57.0215); C7(Carbamidomethyl / 57.0215)	HCD	6.87	1773.72	1773.72	4	444.437	444.436
	1116	L.C[+57.02146]QHGGLC[+57.02146]VDEGDKHY.C		L.CQHGGLCVDEGDKHY.C	CQHGGLCVDEGDKHY,LC,1@57.02146,7@57.02146		21.0984	471.1	controllerType=0 controllerNumber=1 scan=6710	1.1e-07	1.2e-07	0	0	0	0	2.2e-08	2.5e-08	6.97	471.1	471.1	-2.72		1774.72	1774.73	Specific		11.3	>sp|Q01705|NOTC1_MOUSE Neurogenic locus notch homolog protein 1 OS=Mus musculus GN=Notch1 PE=1 SV=3	1	5286	C1(Carbamidomethyl / 57.0215); C7(Carbamidomethyl / 57.0215)	HCD	6.92	1773.71	1773.72	4	444.437	444.436
	1116	L.C[+57.02146]QHGGLC[+57.02146]VDEGDKHY.C		L.CQHGGLCVDEGDKHY.C	CQHGGLCVDEGDKHY,LC,1@57.02146,7@57.02146		21.5845	44.3	controllerType=0 controllerNumber=1 scan=6917	0.036	0.04	0	0	0	0	0.0039	0.0044	1.44	44.3	44.3	-2.85		1774.72	1774.73	Specific		5.1	>sp|Q01705|NOTC1_MOUSE Neurogenic locus notch homolog protein 1 OS=Mus musculus GN=Notch1 PE=1 SV=3	1	5561	C1(Carbamidomethyl / 57.0215); C7(Carbamidomethyl / 57.0215)	HCD	1.4	1773.71	1773.72	3	592.247	592.245
	1116	L.C[+57.02146]QHGGLC[+57.02146]VDEGDKHY.C		L.CQHGGLCVDEGDKHY.C	CQHGGLCVDEGDKHY,LC,1@57.02146,7@57.02146		21.481	2.5	controllerType=0 controllerNumber=1 scan=6873	0.036	0.04	0	0	0	0	0.0038	0.0043	1.44	2.5	2.5	-2.13		1774.72	1774.73	Specific		5.3	>sp|Q01705|NOTC1_MOUSE Neurogenic locus notch homolog protein 1 OS=Mus musculus GN=Notch1 PE=1 SV=3	1	5502	C1(Carbamidomethyl / 57.0215); C7(Carbamidomethyl / 57.0215)	HCD	1.4	1773.72	1773.72	3	592.247	592.246
	1168	F.SC[+57.02146]KC[+57.02146]VAGY.H		F.SCKCVAGY.H	SCKCVAGY,FH,2@57.02146,4@57.02146		14.5811	394.3	controllerType=0 controllerNumber=1 scan=3954	5.8e-05	6.5e-05	0	0	0	0	8.6e-06	9.7e-06	4.24	394.3	394.3	-2.86		944.394	944.396	Specific		6.4	>sp|Q01705|NOTC1_MOUSE Neurogenic locus notch homolog protein 1 OS=Mus musculus GN=Notch1 PE=1 SV=3	1	2126	C2(Carbamidomethyl / 57.0215); C4(Carbamidomethyl / 57.0215)	HCD	4.19	943.386	943.389	2	472.702	472.7
	1168	F.SC[+57.02146]KC[+57.02146]VAGY.H		F.SCKCVAGY.H	SCKCVAGY,FH,2@57.02146,4@57.02146		14.6916	373.5	controllerType=0 controllerNumber=1 scan=4001	0.00039	0.00044	0	0	0	0	6.2e-05	7e-05	3.41	373.5	373.5	-2.35		944.394	944.396	Specific		6.5	>sp|Q01705|NOTC1_MOUSE Neurogenic locus notch homolog protein 1 OS=Mus musculus GN=Notch1 PE=1 SV=3	1	2183	C2(Carbamidomethyl / 57.0215); C4(Carbamidomethyl / 57.0215)	HCD	3.36	943.387	943.389	2	472.702	472.701
	1168	F.SC[+57.02146]KC[+57.02146]VAGY.H		F.SCKCVAGY.H	SCKCVAGY,FH,2@57.02146,4@57.02146		14.4717	324.5	controllerType=0 controllerNumber=1 scan=3909	0.0017	0.0019	0	0	0	0	0.00019	0.00021	2.78	324.5	324.5	-1.89		944.395	944.396	Specific		6.1	>sp|Q01705|NOTC1_MOUSE Neurogenic locus notch homolog protein 1 OS=Mus musculus GN=Notch1 PE=1 SV=3	1	2081	C2(Carbamidomethyl / 57.0215); C4(Carbamidomethyl / 57.0215)	HCD	2.73	943.387	943.389	2	472.702	472.701
	1168	F.SC[+57.02146]KC[+57.02146]VAGY.H		F.SCKCVAGY.H	SCKCVAGY,FH,2@57.02146,4@57.02146		14.7951	287.5	controllerType=0 controllerNumber=1 scan=4041	0.0053	0.0059	0	0	0	0	0.0005	0.00056	2.28	287.5	287.5	-2.54		944.394	944.396	Specific		5.2	>sp|Q01705|NOTC1_MOUSE Neurogenic locus notch homolog protein 1 OS=Mus musculus GN=Notch1 PE=1 SV=3	1	2226	C2(Carbamidomethyl / 57.0215); C4(Carbamidomethyl / 57.0215)	HCD	2.23	943.387	943.389	2	472.702	472.701
	1333	F.IC[+57.02146]RC[+57.02146]PAGFEGATC[+57.02146]ENDARTC[+57.02146]GSLRC[+57.02146]L.N		F.ICRCPAGFEGATCENDARTCGSLRCL.N	ICRCPAGFEGATCENDARTCGSLRCL,FN,2@57.02146,4@57.02146,13@57.02146,20@57.02146,25@57.02146		25.7643	234.3	controllerType=0 controllerNumber=1 scan=8696	5.8e-05	6.6e-05	0	0	0	0	9e-06	1e-05	4.23	234.3	234.3	-0.48		3031.3	3031.31	Specific		11.7	>sp|Q01705|NOTC1_MOUSE Neurogenic locus notch homolog protein 1 OS=Mus musculus GN=Notch1 PE=1 SV=3	1	7727	C2(Carbamidomethyl / 57.0215); C4(Carbamidomethyl / 57.0215); C13(Carbamidomethyl / 57.0215); C20(Carbamidomethyl / 57.0215); C25(Carbamidomethyl / 57.0215)	HCD	4.12	3030.3	3030.3	4	758.582	758.582
	1333	F.IC[+57.02146]RC[+57.02146]PAGFEGATC[+57.02146]ENDARTC[+57.02146]GSL.R		F.ICRCPAGFEGATCENDARTCGSL.R	ICRCPAGFEGATCENDARTCGSL,FR,2@57.02146,4@57.02146,13@57.02146,20@57.02146		22.9788	561.2	controllerType=0 controllerNumber=1 scan=7502	2.5e-07	2.8e-07	0	0	0	0	5.1e-08	5.8e-08	6.61	561.2	561.2	-4.78		2602.08	2602.09	Specific		14.5	>sp|Q01705|NOTC1_MOUSE Neurogenic locus notch homolog protein 1 OS=Mus musculus GN=Notch1 PE=1 SV=3	1	6244	C2(Carbamidomethyl / 57.0215); C4(Carbamidomethyl / 57.0215); C13(Carbamidomethyl / 57.0215); C20(Carbamidomethyl / 57.0215)	HCD	6.56	2601.07	2601.08	3	868.035	868.031
EGF35	1356	L.RC[+57.02146]LNGGTC[+57.02146]ISGPRSPT[+146.05791]C[+57.02146]L.C	T16(OGlycan / 146.0579)	L.RCLNGGTCISGPRSPTCL.C	RCLNGGTCISGPRSPTCL,LC,2@57.02146,8@57.02146,16@146.05791,17@57.02146	Fuc(1)	22.9981	252.4	controllerType=0 controllerNumber=1 scan=7510	0.00032	0.00036	0	0	0	0	4.4e-05	4.9e-05	3.49	252.4	0	-2.9		2151.99	2151.99	Specific	16	9.8	>sp|Q01705|NOTC1_MOUSE Neurogenic locus notch homolog protein 1 OS=Mus musculus GN=Notch1 PE=1 SV=3	1	6252	C2(Carbamidomethyl / 57.0215); C8(Carbamidomethyl / 57.0215); C17(Carbamidomethyl / 57.0215)	HCD	3.67	2150.98	2150.99	3	718.003	718.001
EGF35	1356	L.RC[+57.02146]LNGGT[+146.05791]C[+57.02146]ISGPRSPTC[+57.02146]L.C	T7(OGlycan / 146.0579)	L.RCLNGGTCISGPRSPTCL.C	RCLNGGTCISGPRSPTCL,LC,2@57.02146,7@146.05791,8@57.02146,17@57.02146	Fuc(1)	22.8673	206	controllerType=0 controllerNumber=1 scan=7455	0.00021	0.00024	0	0	0	0	3.2e-05	3.6e-05	3.67	206	6	-9.19		2151.97	2151.99	Specific	7	10.5	>sp|Q01705|NOTC1_MOUSE Neurogenic locus notch homolog protein 1 OS=Mus musculus GN=Notch1 PE=1 SV=3	1	6190	C2(Carbamidomethyl / 57.0215); C8(Carbamidomethyl / 57.0215); C17(Carbamidomethyl / 57.0215)	HCD	3.56	2150.97	2150.99	3	718.003	717.996
EGF35	1356	L.RC[+57.02146]LNGGT[+146.05791]C[+57.02146]ISGPRSPTC[+57.02146]L.C	T7(OGlycan / 146.0579)	L.RCLNGGTCISGPRSPTCL.C	RCLNGGTCISGPRSPTCL,LC,2@57.02146,7@146.05791,8@57.02146,17@57.02146	Fuc(1)	22.7404	188.2	controllerType=0 controllerNumber=1 scan=7400	0.002	0.0023	0	0	0	0	0.00026	0.0003	2.69	188.2	6	-2.98		2151.99	2151.99	Specific	7	9	>sp|Q01705|NOTC1_MOUSE Neurogenic locus notch homolog protein 1 OS=Mus musculus GN=Notch1 PE=1 SV=3	1	6128	C2(Carbamidomethyl / 57.0215); C8(Carbamidomethyl / 57.0215); C17(Carbamidomethyl / 57.0215)	HCD	2.64	2150.98	2150.99	3	718.003	718.001
EGF35	1356	L.RC[+57.02146]LNGGT[+146.05791]C[+57.02146]ISGPRSPTC[+57.02146]L.C	T7(OGlycan / 146.0579)	L.RCLNGGTCISGPRSPTCL.C	RCLNGGTCISGPRSPTCL,LC,2@57.02146,7@146.05791,8@57.02146,17@57.02146	Fuc(1)	22.6129	155.1	controllerType=0 controllerNumber=1 scan=7346	0.0015	0.0017	0	0	0	0	0.00017	0.0002	2.81	155.1	6	-5.11		2151.98	2151.99	Specific	7	9.6	>sp|Q01705|NOTC1_MOUSE Neurogenic locus notch homolog protein 1 OS=Mus musculus GN=Notch1 PE=1 SV=3	1	6067	C2(Carbamidomethyl / 57.0215); C8(Carbamidomethyl / 57.0215); C17(Carbamidomethyl / 57.0215)	HCD	2.76	2150.98	2150.99	3	718.003	717.999
EGF35	1356	L.RC[+57.02146]LNGGT[+146.05791]C[+57.02146]ISGPRSPTC[+57.02146]L.C	T7(OGlycan / 146.0579)	L.RCLNGGTCISGPRSPTCL.C	RCLNGGTCISGPRSPTCL,LC,2@57.02146,7@146.05791,8@57.02146,17@57.02146	Fuc(1)	22.4914	72.1	controllerType=0 controllerNumber=1 scan=7295	0.0037	0.0042	0	0	0	0	0.00039	0.00044	2.43	72.1	6	-3.66		2151.99	2151.99	Specific	7	8.5	>sp|Q01705|NOTC1_MOUSE Neurogenic locus notch homolog protein 1 OS=Mus musculus GN=Notch1 PE=1 SV=3	1	6006	C2(Carbamidomethyl / 57.0215); C8(Carbamidomethyl / 57.0215); C17(Carbamidomethyl / 57.0215)	HCD	2.38	2150.98	2150.99	3	718.003	718
EGF35	1356	L.RC[+57.02146]LNGGT[+146.05791]C[+57.02146]ISGPRSPTC[+57.02146]L.C	T7(OGlycan / 146.0579)	L.RCLNGGTCISGPRSPTCL.C	RCLNGGTCISGPRSPTCL,LC,2@57.02146,7@146.05791,8@57.02146,17@57.02146	Fuc(1)	23.3659	11.1	controllerType=0 controllerNumber=1 scan=7665	0.01	0.012	0	0	0	0	0.0014	0.0015	1.98	11.1	6	-3.07		2151.99	2151.99	Specific	7	7.1	>sp|Q01705|NOTC1_MOUSE Neurogenic locus notch homolog protein 1 OS=Mus musculus GN=Notch1 PE=1 SV=3	1	6425	C2(Carbamidomethyl / 57.0215); C8(Carbamidomethyl / 57.0215); C17(Carbamidomethyl / 57.0215)	HCD	1.93	2150.98	2150.99	3	718.003	718.001
	1359	L.NGGTC[+57.02146]ISGPRS[+146.05791]PTC[+57.02146]L.C	S11(OGlycan / 146.0579)	L.NGGTCISGPRSPTCL.C	NGGTCISGPRSPTCL,LC,5@57.02146,11@146.05791,14@57.02146	Fuc(1)	19.7555	431.9	controllerType=0 controllerNumber=1 scan=6161	5.3e-07	6e-07	0	0	0	0	1.3e-07	1.4e-07	6.27	431.9	0	-2.92		1722.77	1722.78	Specific	11	17.6	>sp|Q01705|NOTC1_MOUSE Neurogenic locus notch homolog protein 1 OS=Mus musculus GN=Notch1 PE=1 SV=3	1	4670	C5(Carbamidomethyl / 57.0215); C14(Carbamidomethyl / 57.0215)	HCD	6.22	1721.77	1721.77	2	861.893	861.89
	1359	L.NGGTC[+57.02146]IS[+146.05791]GPRSPTC[+57.02146]L.C	S7(OGlycan / 146.0579)	L.NGGTCISGPRSPTCL.C	NGGTCISGPRSPTCL,LC,5@57.02146,7@146.05791,14@57.02146	Fuc(1)	19.6409	395.2	controllerType=0 controllerNumber=1 scan=6112	4.2e-07	4.7e-07	0	0	0	0	1e-07	1.1e-07	6.38	395.2	0	-2.28		1722.77	1722.78	Specific	7	16.7	>sp|Q01705|NOTC1_MOUSE Neurogenic locus notch homolog protein 1 OS=Mus musculus GN=Notch1 PE=1 SV=3	1	4606	C5(Carbamidomethyl / 57.0215); C14(Carbamidomethyl / 57.0215)	HCD	6.33	1721.77	1721.77	2	861.893	861.891
	1359	L.NGGTC[+57.02146]IS[+146.05791]GPRSPTC[+57.02146]L.C	S7(OGlycan / 146.0579)	L.NGGTCISGPRSPTCL.C	NGGTCISGPRSPTCL,LC,5@57.02146,7@146.05791,14@57.02146	Fuc(1)	19.5105	378.7	controllerType=0 controllerNumber=1 scan=6057	4.2e-07	4.7e-07	0	0	0	0	9.4e-08	1.1e-07	6.38	378.7	0	-2.43		1722.77	1722.78	Specific	7	16.2	>sp|Q01705|NOTC1_MOUSE Neurogenic locus notch homolog protein 1 OS=Mus musculus GN=Notch1 PE=1 SV=3	1	4531	C5(Carbamidomethyl / 57.0215); C14(Carbamidomethyl / 57.0215)	HCD	6.33	1721.77	1721.77	2	861.893	861.891
	1359	L.NGGTC[+57.02146]IS[+146.05791]GPRSPTC[+57.02146]L.C	S7(OGlycan / 146.0579)	L.NGGTCISGPRSPTCL.C	NGGTCISGPRSPTCL,LC,5@57.02146,7@146.05791,14@57.02146	Fuc(1)	19.8673	374.3	controllerType=0 controllerNumber=1 scan=6208	2.8e-06	3.2e-06	0	0	0	0	5.8e-07	6.5e-07	5.55	374.3	0	-1.65		1722.78	1722.78	Specific	7	16.2	>sp|Q01705|NOTC1_MOUSE Neurogenic locus notch homolog protein 1 OS=Mus musculus GN=Notch1 PE=1 SV=3	1	4726	C5(Carbamidomethyl / 57.0215); C14(Carbamidomethyl / 57.0215)	HCD	5.5	1721.77	1721.77	2	861.893	861.891
	1359	L.NGGT[+146.05791]C[+57.02146]ISGPRSPTC[+57.02146]L.C	T4(OGlycan / 146.0579)	L.NGGTCISGPRSPTCL.C	NGGTCISGPRSPTCL,LC,4@146.05791,5@57.02146,14@57.02146	Fuc(1)	19.9978	178.6	controllerType=0 controllerNumber=1 scan=6257	0.0012	0.0014	0	0	0	0	0.00015	0.00016	2.92	178.6	6	-1.08		1722.78	1722.78	Specific	4	10.6	>sp|Q01705|NOTC1_MOUSE Neurogenic locus notch homolog protein 1 OS=Mus musculus GN=Notch1 PE=1 SV=3	1	4774	C5(Carbamidomethyl / 57.0215); C14(Carbamidomethyl / 57.0215)	HCD	2.87	1721.77	1721.77	2	861.893	861.892
	1359	L.NGGT[+146.05791]C[+57.02146]ISGPRSPTC[+57.02146]L.C	T4(OGlycan / 146.0579)	L.NGGTCISGPRSPTCL.C	NGGTCISGPRSPTCL,LC,4@146.05791,5@57.02146,14@57.02146	Fuc(1)	19.3817	170.1	controllerType=0 controllerNumber=1 scan=6003	0.0012	0.0014	0	0	0	0	0.00014	0.00016	2.92	170.1	6	-2.35		1722.77	1722.78	Specific	4	10.9	>sp|Q01705|NOTC1_MOUSE Neurogenic locus notch homolog protein 1 OS=Mus musculus GN=Notch1 PE=1 SV=3	1	4461	C5(Carbamidomethyl / 57.0215); C14(Carbamidomethyl / 57.0215)	HCD	2.87	1721.77	1721.77	2	861.893	861.891

## Sheet: KM062419-5 (Fng LMR FVB163 167)
#EGF	Pos.	Sequence	Mods_x000D_ (variable)	SequenceOriginalDebug	PeptideParseFriendly	Glycans	Scan_x000D_ Time	Score	Scan #	PEP_x000D_ 2D	PEP_x000D_ 1D	FDR_x000D_ 2D	FDR_x000D_ 1D	FDR uniq._x000D_ 2D	FDR uniq._x000D_ 1D	q-value_x000D_ 2D	q-value_x000D_ 1D	|Log Prob|	Delta_x000D_ Score	Delta Mod._x000D_ Score	ppm_x000D_ err.	Off-_x000D_ By-X	Obs._x000D_ MH	Calc._x000D_ MH	Cleavage	Glycans_x000D_ Pos.	Z-Score	Protein_x000D_ Name	Prot._x000D_ Id	QID	Mods_x000D_ (fixed)	Fragment_x000D_ Type	|LogProbOld|	Obs.M	Calc.M	z	Calc._x000D_ m/z	Obs._x000D_ m/z	Area under the curve
	10	L.C[+57.02146]LTLLPAL.A		L.CLTLLPAL.A	CLTLLPAL,LA,1@57.02146		15.3624	140.8	controllerType=0 controllerNumber=1 scan=5027	0.31	0.32	0.057	0.049	0.084	0.084	0.057	0.05	0.51	140.8	140.8	-3.2		900.519	900.522	Specific		4.2	>mN1ECD	1	4189	C1(Carbamidomethyl / 57.0215)	HCD	0.5	899.512	899.515	2	450.765	450.763
	10	L.C[+57.02146]LTLLPAL.A		L.CLTLLPAL.A	CLTLLPAL,LA,1@57.02146		15.4986	99.7	controllerType=0 controllerNumber=1 scan=5087	0.32	0.33	0.06	0.054	0.084	0.084	0.061	0.056	0.49	99.7	99.7	-4.01		900.519	900.522	Specific		3.8	>mN1ECD	1	4267	C1(Carbamidomethyl / 57.0215)	HCD	0.48	899.511	899.515	2	450.765	450.763
	23	L.RC[+57.02146]SQPSGTC[+57.02146]L.N		L.RCSQPSGTCL.N	RCSQPSGTCL,LN,2@57.02146,9@57.02146		12.6112	568.7	controllerType=0 controllerNumber=1 scan=3854	2e-08	2.3e-08	0	0	0	0	1.7e-09	1.9e-09	7.7	444.7	444.7	-8.17		1165.5	1165.51	Specific		11.8	>mN1ECD	1	2753	C2(Carbamidomethyl / 57.0215); C9(Carbamidomethyl / 57.0215)	HCD	7.64	1164.49	1164.5	2	583.258	583.253
	23	L.RC[+57.02146]SQPSGTC[+57.02146]L.N		L.RCSQPSGTCL.N	RCSQPSGTCL,LN,2@57.02146,9@57.02146		12.7388	557.3	controllerType=0 controllerNumber=1 scan=3909	9.1e-07	1e-06	0	0	0	0	1.9e-07	2.2e-07	6.04	383.5	383.5	-7.65		1165.5	1165.51	Specific		10.3	>mN1ECD	1	2817	C2(Carbamidomethyl / 57.0215); C9(Carbamidomethyl / 57.0215)	HCD	5.99	1164.49	1164.5	2	583.258	583.254
	23	L.RC[+57.02146]SQPSGTC[+57.02146]L.N		L.RCSQPSGTCL.N	RCSQPSGTCL,LN,2@57.02146,9@57.02146		12.4845	555.1	controllerType=0 controllerNumber=1 scan=3800	5.9e-07	6.7e-07	0	0	0	0	1.3e-07	1.5e-07	6.23	422.5	422.5	-8.9		1165.5	1165.51	Specific		11	>mN1ECD	1	2697	C2(Carbamidomethyl / 57.0215); C9(Carbamidomethyl / 57.0215)	HCD	6.18	1164.49	1164.5	2	583.258	583.253
	23	L.RC[+57.02146]SQPSGTC[+57.02146]L.N		L.RCSQPSGTCL.N	RCSQPSGTCL,LN,2@57.02146,9@57.02146		12.8663	527.1	controllerType=0 controllerNumber=1 scan=3964	5.9e-07	6.7e-07	0	0	0	0	1.4e-07	1.5e-07	6.23	419.2	419.2	-8.38		1165.5	1165.51	Specific		10.8	>mN1ECD	1	2883	C2(Carbamidomethyl / 57.0215); C9(Carbamidomethyl / 57.0215)	HCD	6.18	1164.49	1164.5	2	583.258	583.253
	23	L.RC[+57.02146]SQPSGTC[+57.02146]L.N		L.RCSQPSGTCL.N	RCSQPSGTCL,LN,2@57.02146,9@57.02146		12.9833	494.6	controllerType=0 controllerNumber=1 scan=4015	1.5e-07	1.7e-07	0	0	0	0	2.6e-08	2.9e-08	6.82	425.7	425.7	-7.65		1165.5	1165.51	Specific		11.4	>mN1ECD	1	2938	C2(Carbamidomethyl / 57.0215); C9(Carbamidomethyl / 57.0215)	HCD	6.76	1164.49	1164.5	2	583.258	583.254
	23	L.RC[+57.02146]SQPSGTC[+57.02146]L.N		L.RCSQPSGTCL.N	RCSQPSGTCL,LN,2@57.02146,9@57.02146		13.1012	442.4	controllerType=0 controllerNumber=1 scan=4066	1.2e-06	1.3e-06	0	0	0	0	2.4e-07	2.8e-07	5.93	396.4	396.4	-7.44		1165.5	1165.51	Specific		9.8	>mN1ECD	1	2996	C2(Carbamidomethyl / 57.0215); C9(Carbamidomethyl / 57.0215)	HCD	5.88	1164.49	1164.5	2	583.258	583.254
EGF2	53	F.VGQRC[+57.02146]QDSNPC[+57.02146]LS[+426.13734]T[+146.05791]PC[+57.02146]KNAGTC[+57.02146]HVVDHGGTVDY.A	S13(OGlycan / 426.1373); T14(OGlycan / 146.0579)	F.VGQRCQDSNPCLSTPCKNAGTCHVVDHGGTVDY.A	VGQRCQDSNPCLSTPCKNAGTCHVVDHGGTVDY,FA,5@57.02146,11@57.02146,13@426.13734,14@146.05791,16@57.02146,22@57.02146	Hex(1)Pent(2); Fuc(1)	16.3758	737.7	controllerType=0 controllerNumber=1 scan=5464	2.9e-11	3.3e-11	0	0	0	0	1e-11	1.2e-11	10.53	737.7	1.2	-7.64		4261.76	4261.79	Specific	13;14	15.3	>mN1ECD	1	4742	C5(Carbamidomethyl / 57.0215); C11(Carbamidomethyl / 57.0215); C16(Carbamidomethyl / 57.0215); C22(Carbamidomethyl / 57.0215)	HCD	10.02	4260.75	4260.78	5	853.164	853.157	39772175
EGF2	53	F.VGQRC[+57.02146]QDSNPC[+57.02146]LS[+426.13734]T[+146.05791]PC[+57.02146]KNAGTC[+57.02146]HVVDHGGTVDY.A	S13(OGlycan / 426.1373); T14(OGlycan / 146.0579)	F.VGQRCQDSNPCLSTPCKNAGTCHVVDHGGTVDY.A	VGQRCQDSNPCLSTPCKNAGTCHVVDHGGTVDY,FA,5@57.02146,11@57.02146,13@426.13734,14@146.05791,16@57.02146,22@57.02146	Hex(1)Pent(2); Fuc(1)	16.5024	735.7	controllerType=0 controllerNumber=1 scan=5519	2.9e-11	3.3e-11	0	0	0	0	1.1e-11	1.3e-11	10.53	735.7	1.2	-7.64		4261.76	4261.79	Specific	13;14	15.9	>mN1ECD	1	4811	C5(Carbamidomethyl / 57.0215); C11(Carbamidomethyl / 57.0215); C16(Carbamidomethyl / 57.0215); C22(Carbamidomethyl / 57.0215)	HCD	10.02	4260.75	4260.78	5	853.164	853.157
EGF2	53	F.VGQRC[+57.02146]QDSNPC[+57.02146]LS[+426.13734]T[+146.05791]PC[+57.02146]KNAGTC[+57.02146]HVVDHGGTVDY.A	S13(OGlycan / 426.1373); T14(OGlycan / 146.0579)	F.VGQRCQDSNPCLSTPCKNAGTCHVVDHGGTVDY.A	VGQRCQDSNPCLSTPCKNAGTCHVVDHGGTVDY,FA,5@57.02146,11@57.02146,13@426.13734,14@146.05791,16@57.02146,22@57.02146	Hex(1)Pent(2); Fuc(1)	16.2654	505.9	controllerType=0 controllerNumber=1 scan=5417	2.2e-07	2.5e-07	0	0	0	0	4.3e-08	4.9e-08	6.65	505.9	1.2	-6.35		4261.76	4261.79	Specific	13;14	15	>mN1ECD	1	4684	C5(Carbamidomethyl / 57.0215); C11(Carbamidomethyl / 57.0215); C16(Carbamidomethyl / 57.0215); C22(Carbamidomethyl / 57.0215)	HCD	6.14	4260.76	4260.78	5	853.164	853.158
EGF2	53	F.VGQRC[+57.02146]QDSNPC[+57.02146]LS[+426.13734]T[+146.05791]PC[+57.02146]KNAGTC[+57.02146]HVVDHGGTVDY.A	S13(OGlycan / 426.1373); T14(OGlycan / 146.0579)	F.VGQRCQDSNPCLSTPCKNAGTCHVVDHGGTVDY.A	VGQRCQDSNPCLSTPCKNAGTCHVVDHGGTVDY,FA,5@57.02146,11@57.02146,13@426.13734,14@146.05791,16@57.02146,22@57.02146	Hex(1)Pent(2); Fuc(1)	16.3609	380.5	controllerType=0 controllerNumber=1 scan=5458	1.3e-06	1.4e-06	0	0	0	0	2.5e-07	2.9e-07	5.9	380.5	1.2	-6.91		4261.76	4261.79	Specific	13;14	13.2	>mN1ECD	1	4735	C5(Carbamidomethyl / 57.0215); C11(Carbamidomethyl / 57.0215); C16(Carbamidomethyl / 57.0215); C22(Carbamidomethyl / 57.0215)	HCD	5.68	4260.75	4260.78	4	1066.2	1066.2	2414353
EGF2	53	F.VGQRC[+57.02146]QDSNPC[+57.02146]LS[+426.13734]T[+146.05791]PC[+57.02146]KNAGTC[+57.02146]HVVDHGGTVDY.A	S13(OGlycan / 426.1373); T14(OGlycan / 146.0579)	F.VGQRCQDSNPCLSTPCKNAGTCHVVDHGGTVDY.A	VGQRCQDSNPCLSTPCKNAGTCHVVDHGGTVDY,FA,5@57.02146,11@57.02146,13@426.13734,14@146.05791,16@57.02146,22@57.02146	Hex(1)Pent(2); Fuc(1)	16.646	296.6	controllerType=0 controllerNumber=1 scan=5583	1.3e-05	1.4e-05	0	0	0	0	2.2e-06	2.5e-06	4.9	296.6	0.3	-6.35		4261.76	4261.79	Specific	13;14	11.7	>mN1ECD	1	4889	C5(Carbamidomethyl / 57.0215); C11(Carbamidomethyl / 57.0215); C16(Carbamidomethyl / 57.0215); C22(Carbamidomethyl / 57.0215)	HCD	4.61	4260.76	4260.78	5	853.164	853.158
EGF2	53	F.VGQRC[+57.02146]QDSNPC[+57.02146]LS[+426.13734]T[+146.05791]PC[+57.02146]KNAGTC[+57.02146]HVVDHGGTVDY.A	S13(OGlycan / 426.1373); T14(OGlycan / 146.0579)	F.VGQRCQDSNPCLSTPCKNAGTCHVVDHGGTVDY.A	VGQRCQDSNPCLSTPCKNAGTCHVVDHGGTVDY,FA,5@57.02146,11@57.02146,13@426.13734,14@146.05791,16@57.02146,22@57.02146	Hex(1)Pent(2); Fuc(1)	16.7694	80.4	controllerType=0 controllerNumber=1 scan=5637	0.021	0.024	0	0	0	0	0.00082	0.00093	1.67	80.4	0.3	-6.92		4261.76	4261.79	Specific	13;14	9	>mN1ECD	1	4960	C5(Carbamidomethyl / 57.0215); C11(Carbamidomethyl / 57.0215); C16(Carbamidomethyl / 57.0215); C22(Carbamidomethyl / 57.0215)	HCD	1.34	4260.75	4260.78	5	853.164	853.158
EGF2	53	F.VGQRC[+57.02146]QDSNPC[+57.02146]LS[+146.05791]T[+294.09508]PC[+57.02146]KNAGTC[+57.02146]HVVDHGGTVDY.A	S13(OGlycan / 146.0579); T14(OGlycan / 294.0951)	F.VGQRCQDSNPCLSTPCKNAGTCHVVDHGGTVDY.A	VGQRCQDSNPCLSTPCKNAGTCHVVDHGGTVDY,FA,5@57.02146,11@57.02146,13@146.05791,14@294.09508,16@57.02146,22@57.02146	Fuc(1); Hex(1)Pent(1)	16.3652	229.7	controllerType=0 controllerNumber=1 scan=5460	8.2e-05	9.3e-05	0	0	0	0	9.4e-06	1.1e-05	4.09	229.7	0	-6.99		4129.72	4129.75	Specific	13;14	11.6	>mN1ECD	1	4738	C5(Carbamidomethyl / 57.0215); C11(Carbamidomethyl / 57.0215); C16(Carbamidomethyl / 57.0215); C22(Carbamidomethyl / 57.0215)	HCD	3.88	4128.71	4128.74	5	826.755	826.75	1226723
EGF2	53	F.VGQRC[+57.02146]QDSNPC[+57.02146]LS[+308.11073]TPC[+57.02146]KNAGTC[+57.02146]HVVDHGGTVDY.A	S13(OGlycan / 308.1107)	F.VGQRCQDSNPCLSTPCKNAGTCHVVDHGGTVDY.A	VGQRCQDSNPCLSTPCKNAGTCHVVDHGGTVDY,FA,5@57.02146,11@57.02146,13@308.11073,16@57.02146,22@57.02146	Hex(1)Fuc(1)	16.2872	258.5	controllerType=0 controllerNumber=1 scan=5426	4.1e-05	4.6e-05	0	0	0	0	6.3e-06	7.2e-06	4.39	258.5	0	-7.67		3997.67	3997.71	Specific	13	12.2	>mN1ECD	1	4694	C5(Carbamidomethyl / 57.0215); C11(Carbamidomethyl / 57.0215); C16(Carbamidomethyl / 57.0215); C22(Carbamidomethyl / 57.0215)	HCD	4.09	3996.67	3996.7	5	800.347	800.341	1011519
EGF2	53	F.VGQRC[+57.02146]QDS[+146.05791]NPC[+57.02146]L.S	S8(OGlycan / 146.0579)	F.VGQRCQDSNPCL.S	VGQRCQDSNPCL,FS,5@57.02146,8@146.05791,11@57.02146	Fuc(1)	29.7429	41.5	controllerType=0 controllerNumber=1 scan=11340	0.071	0.08	0	0.0075	0	0.018	0.0036	0.0075	1.15	41.5	41.5	-7.19		1579.67	1579.68	Specific	8	3.6	>mN1ECD	1	11641	C5(Carbamidomethyl / 57.0215); C11(Carbamidomethyl / 57.0215)	HCD	1.07	1578.67	1578.68	2	790.346	790.34	777525945
EGF2	53	F.VGQRC[+57.02146]QDS[+146.05791]NPC[+57.02146]L.S	S8(OGlycan / 146.0579)	F.VGQRCQDSNPCL.S	VGQRCQDSNPCL,FS,5@57.02146,8@146.05791,11@57.02146	Fuc(1)	30.2718	17.2	controllerType=0 controllerNumber=1 scan=11571	0.071	0.08	0	0.0074	0	0.018	0.0039	0.0075	1.15	17.2	17.2	-2.17		1579.68	1579.68	Specific	8	3	>mN1ECD	1	11925	C5(Carbamidomethyl / 57.0215); C11(Carbamidomethyl / 57.0215)	HCD	1.07	1578.67	1578.68	2	790.346	790.344
	53	F.VGQRC[+57.02146]QDSNPC[+57.02146]L.S		F.VGQRCQDSNPCL.S	VGQRCQDSNPCL,FS,5@57.02146,11@57.02146		13.8162	292.1	controllerType=0 controllerNumber=1 scan=4373	2.8e-05	3.2e-05	0	0	0	0	4.9e-06	5.6e-06	4.55	292.1	292.1	-7.55		1433.62	1433.63	Specific		10.9	>mN1ECD	1	3385	C5(Carbamidomethyl / 57.0215); C11(Carbamidomethyl / 57.0215)	HCD	4.72	1432.61	1432.62	2	717.317	717.311
	53	F.VGQRC[+57.02146]QDSNPC[+57.02146]L.S		F.VGQRCQDSNPCL.S	VGQRCQDSNPCL,FS,5@57.02146,11@57.02146		13.6939	264.8	controllerType=0 controllerNumber=1 scan=4320	4.1e-05	4.7e-05	0	0	0	0	6.5e-06	7.4e-06	4.38	264.8	264.8	-6.02		1433.62	1433.63	Specific		11.2	>mN1ECD	1	3317	C5(Carbamidomethyl / 57.0215); C11(Carbamidomethyl / 57.0215)	HCD	4.5	1432.61	1432.62	2	717.317	717.312
	65	L.S[+426.13734]T[+146.05791]PC[+57.02146]KNAGTC[+57.02146]HVVDHGGTVDY.A	S1(OGlycan / 426.1373); T2(OGlycan / 146.0579)	L.STPCKNAGTCHVVDHGGTVDY.A	STPCKNAGTCHVVDHGGTVDY,LA,1@426.13734,2@146.05791,4@57.02146,10@57.02146	Hex(1)Pent(2); Fuc(1)	14.1845	355.1	controllerType=0 controllerNumber=1 scan=4531	3.8e-06	4.3e-06	0	0	0	0	7.9e-07	9e-07	5.42	355.1	0	-7.97		2847.16	2847.18	Specific	1;2	13.6	>mN1ECD	1	3594	C4(Carbamidomethyl / 57.0215); C10(Carbamidomethyl / 57.0215)	HCD	5.14	2846.15	2846.17	4	712.551	712.545
	65	L.S[+146.05791]T[+426.13734]PC[+57.02146]KNAGTC[+57.02146]HVVDHGGTVDY.A	S1(OGlycan / 146.0579); T2(OGlycan / 426.1373)	L.STPCKNAGTCHVVDHGGTVDY.A	STPCKNAGTCHVVDHGGTVDY,LA,1@146.05791,2@426.13734,4@57.02146,10@57.02146	Fuc(1); Hex(1)Pent(2)	14.3147	180.4	controllerType=0 controllerNumber=1 scan=4588	0.00033	0.00037	0	0	0	0	1.9e-05	2.1e-05	3.48	180.4	0	-7.97		2847.16	2847.18	Specific	1;2	12.1	>mN1ECD	1	3665	C4(Carbamidomethyl / 57.0215); C10(Carbamidomethyl / 57.0215)	HCD	2.97	2846.15	2846.17	4	712.551	712.545
	86	Y.AC[+57.02146]SC[+57.02146]PLGF.S		Y.ACSCPLGF.S	ACSCPLGF,YS,2@57.02146,4@57.02146		22.2896	391.2	controllerType=0 controllerNumber=1 scan=8039	2.2e-07	2.5e-07	0	0	0	0	4e-08	4.6e-08	6.66	391.2	391.2	-7.05		911.369	911.375	Specific		11.3	>mN1ECD	1	7844	C2(Carbamidomethyl / 57.0215); C4(Carbamidomethyl / 57.0215)	HCD	6.61	910.361	910.368	1	911.375	911.369
	86	Y.AC[+57.02146]SC[+57.02146]PLGF.S		Y.ACSCPLGF.S	ACSCPLGF,YS,2@57.02146,4@57.02146		22.2703	376.6	controllerType=0 controllerNumber=1 scan=8031	2.2e-05	2.5e-05	0	0	0	0	4.1e-06	4.6e-06	4.65	376.6	376.6	-8.34		911.367	911.375	Specific		10.5	>mN1ECD	1	7834	C2(Carbamidomethyl / 57.0215); C4(Carbamidomethyl / 57.0215)	HCD	4.89	910.36	910.368	2	456.191	456.187
	86	Y.AC[+57.02146]SC[+57.02146]PLGF.S		Y.ACSCPLGF.S	ACSCPLGF,YS,2@57.02146,4@57.02146		22.3921	328.4	controllerType=0 controllerNumber=1 scan=8084	0.001	0.0011	0	0	0	0	6e-05	6.8e-05	3	328.4	328.4	-8.21		911.367	911.375	Specific		8.9	>mN1ECD	1	7898	C2(Carbamidomethyl / 57.0215); C4(Carbamidomethyl / 57.0215)	HCD	3.21	910.36	910.368	2	456.191	456.187
	92	L.GFS[+672.22253]GPL.C	S3(OGlycan / 672.2225)	L.GFSGPL.C	GFSGPL,LC,3@672.22253	HexNAc(1)Hex(1)NeuGc(1)	23.6989	199.3	controllerType=0 controllerNumber=1 scan=8652	0.069	0.079	0	0.0075	0	0.018	0.0031	0.0075	1.16	68.3	68.3	-7.03		1249.51	1249.52	Specific	3	7.9	>mN1ECD	1	8565		HCD	1.08	1248.5	1248.51	2	625.264	625.26
	98	L.C[+57.02146]LTPLDNAC[+57.02146]L.A		L.CLTPLDNACL.A	CLTPLDNACL,LA,1@57.02146,9@57.02146		24.2068	529.7	controllerType=0 controllerNumber=1 scan=8877	0.00053	0.0006	0	0	0	0	3e-05	3.4e-05	3.28	240.3	240.3	-7.77		1176.53	1176.54	Specific		10.9	>mN1ECD	1	8826	C1(Carbamidomethyl / 57.0215); C9(Carbamidomethyl / 57.0215)	HCD	3.22	1175.52	1175.53	2	588.773	588.768
	98	L.C[+57.02146]LTPLDNAC[+57.02146]L.A		L.CLTPLDNACL.A	CLTPLDNACL,LA,1@57.02146,9@57.02146		24.3257	471.4	controllerType=0 controllerNumber=1 scan=8931	0.00043	0.00048	0	0	0	0	2.4e-05	2.7e-05	3.37	293.7	293.7	-7.87		1176.53	1176.54	Specific		10.8	>mN1ECD	1	8886	C1(Carbamidomethyl / 57.0215); C9(Carbamidomethyl / 57.0215)	HCD	3.32	1175.52	1175.53	2	588.773	588.768
	100	L.TPLD[+15.99492]NAC[+57.02146]L.A	D4(b-oxidation / 15.9949)	L.TPLDNACL.A	TPLDNACL,LA,4@15.99492,7@57.02146		15.4713	36.2	controllerType=0 controllerNumber=1 scan=5075	0.31	0.32	0.055	0.055	0.079	0.095	0.057	0.056	0.51	24.1	0	-7.78		919.412	919.419	Specific		2.2	>mN1ECD	1	4251	C7(Carbamidomethyl / 57.0215)	HCD	0.46	918.404	918.412	2	460.213	460.209
	100	L.TPLD[+15.99492]NAC[+57.02146]L.A	D4(b-oxidation / 15.9949)	L.TPLDNACL.A	TPLDNACL,LA,4@15.99492,7@57.02146		15.5834	18.4	controllerType=0 controllerNumber=1 scan=5123	0.31	0.32	0.055	0.055	0.079	0.095	0.057	0.056	0.51	18.4	0	-7.31		919.412	919.419	Specific		2.2	>mN1ECD	1	4308	C7(Carbamidomethyl / 57.0215)	HCD	0.46	918.405	918.412	2	460.213	460.21
	100	L.TPLD[+15.99492]NAC[+57.02146]L.A	D4(b-oxidation / 15.9949)	L.TPLDNACL.A	TPLDNACL,LA,4@15.99492,7@57.02146		15.7745	14.4	controllerType=0 controllerNumber=1 scan=5206	0.31	0.32	0.054	0.054	0.079	0.095	0.057	0.056	0.51	14.4	0	-7.71		919.412	919.419	Specific		1.7	>mN1ECD	1	4409	C7(Carbamidomethyl / 57.0215)	HCD	0.46	918.405	918.412	2	460.213	460.21
EGF3	108	L.ANPC[+57.02146]RNGGT[+146.05791]C[+57.02146]DLL.T	T9(OGlycan / 146.0579)	L.ANPCRNGGTCDLL.T	ANPCRNGGTCDLL,LT,4@57.02146,9@146.05791,10@57.02146	Fuc(1)	17.191	417.8	controllerType=0 controllerNumber=1 scan=5820	5.6e-07	6.3e-07	0	0	0	0	1.2e-07	1.4e-07	6.25	359.3	359.3	-6.99		1593.69	1593.7	Specific	9	11.5	>mN1ECD	1	5198	C4(Carbamidomethyl / 57.0215); C10(Carbamidomethyl / 57.0215)	HCD	5.78	1592.68	1592.69	2	797.353	797.348	41376335
EGF3	108	L.ANPC[+57.02146]RNGGT[+146.05791]C[+57.02146]DLL.T	T9(OGlycan / 146.0579)	L.ANPCRNGGTCDLL.T	ANPCRNGGTCDLL,LT,4@57.02146,9@146.05791,10@57.02146	Fuc(1)	17.3097	391.3	controllerType=0 controllerNumber=1 scan=5872	1.2e-05	1.4e-05	0	0	0	0	2e-06	2.3e-06	4.92	305.6	305.6	-8.29		1593.69	1593.7	Specific	9	10.3	>mN1ECD	1	5262	C4(Carbamidomethyl / 57.0215); C10(Carbamidomethyl / 57.0215)	HCD	4.45	1592.68	1592.69	2	797.353	797.347
EGF3	108	L.ANPC[+57.02146]RNGGT[+146.05791]C[+57.02146]DLL.T	T9(OGlycan / 146.0579)	L.ANPCRNGGTCDLL.T	ANPCRNGGTCDLL,LT,4@57.02146,9@146.05791,10@57.02146	Fuc(1)	17.4425	262.5	controllerType=0 controllerNumber=1 scan=5930	7.9e-05	9e-05	0	0	0	0	9.1e-06	1e-05	4.1	262.5	262.5	-8.83		1593.69	1593.7	Specific	9	9.4	>mN1ECD	1	5334	C4(Carbamidomethyl / 57.0215); C10(Carbamidomethyl / 57.0215)	HCD	3.63	1592.68	1592.69	2	797.353	797.346
EGF3	120	L.LT[+146.05791]L.T	T2(OGlycan / 146.0579)	L.LTL.T	LTL,LT,2@146.05791	Fuc(1)	14.9317	142.6	controllerType=0 controllerNumber=1 scan=4851	0.075	0.085	0	0.018	0	0.043	0.0054	0.018	1.12	41	41	-4.62		492.289	492.292	Specific	2	4	>mN1ECD	1	3998		HCD	0.91	491.282	491.284	1	492.292	492.289	1516817
EGF3	120	L.LT[+146.05791]L.T	T2(OGlycan / 146.0579)	L.LTL.T	LTL,LT,2@146.05791	Fuc(1)	14.8737	61.3	controllerType=0 controllerNumber=1 scan=4826	0.075	0.085	0	0.018	0	0.043	0.0052	0.018	1.12	33.7	33.7	-3.75		492.29	492.292	Specific	2	2.9	>mN1ECD	1	3964		HCD	0.91	491.282	491.284	1	492.292	492.29
	126	Y.KC[+57.02146]RC[+57.02146]PPGW.S		Y.KCRCPPGW.S	KCRCPPGW,YS,2@57.02146,4@57.02146		12.4588	465.4	controllerType=0 controllerNumber=1 scan=3789	2.2e-05	2.5e-05	0	0	0	0	3.9e-06	4.5e-06	4.65	465.4	465.4	-8.17		1060.47	1060.48	Specific		6.9	>mN1ECD	1	2685	C2(Carbamidomethyl / 57.0215); C4(Carbamidomethyl / 57.0215)	HCD	4.6	1059.47	1059.47	2	530.744	530.74
	126	Y.KC[+57.02146]RC[+57.02146]PPGW.S		Y.KCRCPPGW.S	KCRCPPGW,YS,2@57.02146,4@57.02146		12.2009	456.1	controllerType=0 controllerNumber=1 scan=3679	2.2e-05	2.5e-05	0	0	0	0	3.7e-06	4.2e-06	4.65	456.1	456.1	-7.02		1060.47	1060.48	Specific		7	>mN1ECD	1	2551	C2(Carbamidomethyl / 57.0215); C4(Carbamidomethyl / 57.0215)	HCD	4.6	1059.47	1059.47	2	530.744	530.741
	126	Y.KC[+57.02146]RC[+57.02146]PPGW.S		Y.KCRCPPGW.S	KCRCPPGW,YS,2@57.02146,4@57.02146		12.3281	446.2	controllerType=0 controllerNumber=1 scan=3733	2.2e-05	2.5e-05	0	0	0	0	3.8e-06	4.3e-06	4.65	446.2	446.2	-7.25		1060.47	1060.48	Specific		6.9	>mN1ECD	1	2624	C2(Carbamidomethyl / 57.0215); C4(Carbamidomethyl / 57.0215)	HCD	4.6	1059.47	1059.47	2	530.744	530.74
	126	Y.KC[+57.02146]RC[+57.02146]PPGW.S		Y.KCRCPPGW.S	KCRCPPGW,YS,2@57.02146,4@57.02146		12.5898	420.6	controllerType=0 controllerNumber=1 scan=3845	4e-05	4.5e-05	0	0	0	0	6e-06	6.8e-06	4.4	420.6	420.6	-7.82		1060.47	1060.48	Specific		6.8	>mN1ECD	1	2744	C2(Carbamidomethyl / 57.0215); C4(Carbamidomethyl / 57.0215)	HCD	4.35	1059.47	1059.47	2	530.744	530.74
	126	Y.KC[+57.02146]RC[+57.02146]PPGW.S		Y.KCRCPPGW.S	KCRCPPGW,YS,2@57.02146,4@57.02146		13.2512	403.4	controllerType=0 controllerNumber=1 scan=4130	4e-05	4.5e-05	0	0	0	0	6.1e-06	7e-06	4.4	403.4	403.4	-6.67		1060.47	1060.48	Specific		6.8	>mN1ECD	1	3069	C2(Carbamidomethyl / 57.0215); C4(Carbamidomethyl / 57.0215)	HCD	4.35	1059.47	1059.47	2	530.744	530.741
	126	Y.KC[+57.02146]RC[+57.02146]PPGW.S		Y.KCRCPPGW.S	KCRCPPGW,YS,2@57.02146,4@57.02146		12.7174	389.7	controllerType=0 controllerNumber=1 scan=3900	0.00011	0.00013	0	0	0	0	1.1e-05	1.3e-05	3.94	389.7	389.7	-8.4		1060.47	1060.48	Specific		5.7	>mN1ECD	1	2808	C2(Carbamidomethyl / 57.0215); C4(Carbamidomethyl / 57.0215)	HCD	3.89	1059.47	1059.47	2	530.744	530.74
	126	Y.KC[+57.02146]RC[+57.02146]PPGW.S		Y.KCRCPPGW.S	KCRCPPGW,YS,2@57.02146,4@57.02146		13.1227	372.6	controllerType=0 controllerNumber=1 scan=4075	2.5e-05	2.8e-05	0	0	0	0	4.4e-06	5e-06	4.6	372.6	372.6	-7.02		1060.47	1060.48	Specific		7.3	>mN1ECD	1	3005	C2(Carbamidomethyl / 57.0215); C4(Carbamidomethyl / 57.0215)	HCD	4.55	1059.47	1059.47	2	530.744	530.741
	126	Y.KC[+57.02146]RC[+57.02146]PPGW.S		Y.KCRCPPGW.S	KCRCPPGW,YS,2@57.02146,4@57.02146		12.9932	329.5	controllerType=0 controllerNumber=1 scan=4019	0.0011	0.0012	0	0	0	0	6.9e-05	7.8e-05	2.96	316.8	316.8	-8.51		1060.47	1060.48	Specific		6.8	>mN1ECD	1	2941	C2(Carbamidomethyl / 57.0215); C4(Carbamidomethyl / 57.0215)	HCD	2.91	1059.47	1059.47	2	530.744	530.74
	126	Y.KC[+57.02146]RC[+57.02146]PPGW.S		Y.KCRCPPGW.S	KCRCPPGW,YS,2@57.02146,4@57.02146		12.8406	301.9	controllerType=0 controllerNumber=1 scan=3953	0.0046	0.0052	0	0	0	0	0.00018	0.00021	2.34	301.9	301.9	-7.36		1060.47	1060.48	Specific		5.7	>mN1ECD	1	2872	C2(Carbamidomethyl / 57.0215); C4(Carbamidomethyl / 57.0215)	HCD	2.28	1059.47	1059.47	2	530.744	530.74
	126	Y.KC[+57.02146]RC[+57.02146]PPGW.S		Y.KCRCPPGW.S	KCRCPPGW,YS,2@57.02146,4@57.02146		12.8965	93	controllerType=0 controllerNumber=1 scan=3977	0.073	0.082	0	0.011	0	0	0.0046	0.011	1.14	93	93	-7.94		1060.47	1060.48	Specific		5	>mN1ECD	1	2896	C2(Carbamidomethyl / 57.0215); C4(Carbamidomethyl / 57.0215)	HCD	1.08	1059.47	1059.47	2	530.744	530.74
	134	W.SGKSC[+57.02146]QQADPC[+57.02146]AS[+426.13734]NPC[+57.02146]ANGGQC[+57.02146]LPF.E	S13(OGlycan / 426.1373)	W.SGKSCQQADPCASNPCANGGQCLPF.E	SGKSCQQADPCASNPCANGGQCLPF,WE,5@57.02146,11@57.02146,13@426.13734,16@57.02146,22@57.02146	Hex(1)Pent(2)	20.0591	578.5	controllerType=0 controllerNumber=1 scan=7063	2.8e-07	3.2e-07	0	0	0	0	6.3e-08	7.2e-08	6.55	578.5	2.1	-7.81		3137.22	3137.24	Specific	13	17.6	>mN1ECD	1	6728	C5(Carbamidomethyl / 57.0215); C11(Carbamidomethyl / 57.0215); C16(Carbamidomethyl / 57.0215); C22(Carbamidomethyl / 57.0215)	HCD	6.08	3136.21	3136.24	3	1046.42	1046.41
	134	W.S[+426.13734]GKSC[+57.02146]QQADPC[+57.02146]ASNPC[+57.02146]ANGGQC[+57.02146]LPF.E	S1(OGlycan / 426.1373)	W.SGKSCQQADPCASNPCANGGQCLPF.E	SGKSCQQADPCASNPCANGGQCLPF,WE,1@426.13734,5@57.02146,11@57.02146,16@57.02146,22@57.02146	Hex(1)Pent(2)	20.1786	564.1	controllerType=0 controllerNumber=1 scan=7115	2.8e-07	3.2e-07	0	0	0	0	6.7e-08	7.6e-08	6.55	564.1	2	-7.11		3137.22	3137.24	Specific	1	16.6	>mN1ECD	1	6786	C5(Carbamidomethyl / 57.0215); C11(Carbamidomethyl / 57.0215); C16(Carbamidomethyl / 57.0215); C22(Carbamidomethyl / 57.0215)	HCD	6.08	3136.21	3136.24	3	1046.42	1046.41
	163	Y.IC[+57.02146]RC[+57.02146]PPGF.H		Y.ICRCPPGF.H	ICRCPPGF,YH,2@57.02146,4@57.02146		16.5414	419.3	controllerType=0 controllerNumber=1 scan=5536	2.4e-06	2.7e-06	0	0	0	0	5.1e-07	5.7e-07	5.62	419.3	419.3	-8.54		1006.45	1006.46	Specific		9	>mN1ECD	1	4831	C2(Carbamidomethyl / 57.0215); C4(Carbamidomethyl / 57.0215)	HCD	5.57	1005.44	1005.45	2	503.733	503.729
	163	Y.IC[+57.02146]RC[+57.02146]PPGF.H		Y.ICRCPPGF.H	ICRCPPGF,YH,2@57.02146,4@57.02146		16.6523	407.3	controllerType=0 controllerNumber=1 scan=5585	3.7e-06	4.2e-06	0	0	0	0	7.7e-07	8.7e-07	5.43	407.3	407.3	-7.32		1006.45	1006.46	Specific		8.8	>mN1ECD	1	4891	C2(Carbamidomethyl / 57.0215); C4(Carbamidomethyl / 57.0215)	HCD	5.38	1005.45	1005.45	2	503.733	503.73
	163	Y.IC[+57.02146]RC[+57.02146]PPGF.H		Y.ICRCPPGF.H	ICRCPPGF,YH,2@57.02146,4@57.02146		16.8653	382.3	controllerType=0 controllerNumber=1 scan=5678	2.6e-06	3e-06	0	0	0	0	5.6e-07	6.4e-07	5.58	382.3	382.3	-8.72		1006.45	1006.46	Specific		9.3	>mN1ECD	1	5012	C2(Carbamidomethyl / 57.0215); C4(Carbamidomethyl / 57.0215)	HCD	5.53	1005.44	1005.45	2	503.733	503.729
	163	Y.IC[+57.02146]RC[+57.02146]PPGF.H		Y.ICRCPPGF.H	ICRCPPGF,YH,2@57.02146,4@57.02146		17.0237	381.4	controllerType=0 controllerNumber=1 scan=5747	4.1e-06	4.6e-06	0	0	0	0	9.1e-07	1e-06	5.39	381.4	381.4	-4.9		1006.45	1006.46	Specific		8.8	>mN1ECD	1	5107	C2(Carbamidomethyl / 57.0215); C4(Carbamidomethyl / 57.0215)	HCD	5.34	1005.45	1005.45	2	503.733	503.731
	171	F.HGPTC[+57.02146]RQDVNEC[+57.02146]SQNPGL.C		F.HGPTCRQDVNECSQNPGL.C	HGPTCRQDVNECSQNPGL,FC,5@57.02146,12@57.02146		14.3536	199.3	controllerType=0 controllerNumber=1 scan=4604	0.0019	0.0022	0	0	0	0	0.0001	0.00012	2.72	199.3	199.3	-7.63		2068.88	2068.89	Specific		9.2	>mN1ECD	1	3683	C5(Carbamidomethyl / 57.0215); C12(Carbamidomethyl / 57.0215)	HCD	2.66	2067.87	2067.89	3	690.302	690.297
EGF5	189	L.C[+57.02146]RHGGT[+146.05791]C[+57.02146]HNEIGSY.R	T6(OGlycan / 146.0579)	L.CRHGGTCHNEIGSY.R	CRHGGTCHNEIGSY,LR,1@57.02146,6@146.05791,7@57.02146	Fuc(1)	10.7102	224.9	controllerType=0 controllerNumber=1 scan=3040	0.0018	0.002	0	0	0	0	9.7e-05	0.00011	2.74	224.9	22.1	-8.04		1793.72	1793.73	Specific	6	10	>mN1ECD	1	1800	C1(Carbamidomethyl / 57.0215); C7(Carbamidomethyl / 57.0215)	HCD	2.29	1792.71	1792.73	3	598.582	598.578	4466307
EGF5	189	L.C[+57.02146]RHGGT[+146.05791]C[+57.02146]HNEIGSY.R	T6(OGlycan / 146.0579)	L.CRHGGTCHNEIGSY.R	CRHGGTCHNEIGSY,LR,1@57.02146,6@146.05791,7@57.02146	Fuc(1)	10.7145	150.2	controllerType=0 controllerNumber=1 scan=3042	0.0047	0.0054	0	0	0	0	0.00022	0.00025	2.33	150.2	12	-7.78		1793.72	1793.73	Specific	6	8.4	>mN1ECD	1	1802	C1(Carbamidomethyl / 57.0215); C7(Carbamidomethyl / 57.0215)	HCD	1.89	1792.71	1792.73	4	449.189	449.185	4943953
EGF5	189	L.C[+57.02146]RHGGT[+146.05791]C[+57.02146]HNEIGSY.R	T6(OGlycan / 146.0579)	L.CRHGGTCHNEIGSY.R	CRHGGTCHNEIGSY,LR,1@57.02146,6@146.05791,7@57.02146	Fuc(1)	10.8504	66.1	controllerType=0 controllerNumber=1 scan=3100	0.045	0.051	0	0	0	0	0.0017	0.0019	1.35	66.1	10.4	-6.72		1793.72	1793.73	Specific	6	6.4	>mN1ECD	1	1868	C1(Carbamidomethyl / 57.0215); C7(Carbamidomethyl / 57.0215)	HCD	1.16	1792.71	1792.73	3	598.582	598.578
EGF5	189	L.C[+57.02146]RHGGT[+146.05791]C[+57.02146]HNEIGSY.R	T6(OGlycan / 146.0579)	L.CRHGGTCHNEIGSY.R	CRHGGTCHNEIGSY,LR,1@57.02146,6@146.05791,7@57.02146	Fuc(1)	10.8482	22.2	controllerType=0 controllerNumber=1 scan=3099	0.049	0.055	0	0	0	0	0.002	0.0023	1.31	22.2	13.2	-8.05		1793.72	1793.73	Specific	6	5.6	>mN1ECD	1	1866	C1(Carbamidomethyl / 57.0215); C7(Carbamidomethyl / 57.0215)	HCD	1.15	1792.71	1792.73	4	449.189	449.185
	203	Y.RC[+57.02146]AC[+57.02146]RATHTGPHC[+57.02146]ELPY.V		Y.RCACRATHTGPHCELPY.V	RCACRATHTGPHCELPY,YV,2@57.02146,4@57.02146,13@57.02146		12.7953	31.3	controllerType=0 controllerNumber=1 scan=3934	0.072	0.082	0	0.011	0	0.026	0.0041	0.011	1.14	31.3	31.3	-8.48		2085.9	2085.92	Specific		6	>mN1ECD	1	2848	C2(Carbamidomethyl / 57.0215); C4(Carbamidomethyl / 57.0215); C13(Carbamidomethyl / 57.0215)	HCD	1.09	2084.89	2084.91	4	522.235	522.23
	203	Y.RC[+57.02146]AC[+57.02146]RATHTGPHC[+57.02146]ELPY.V		Y.RCACRATHTGPHCELPY.V	RCACRATHTGPHCELPY,YV,2@57.02146,4@57.02146,13@57.02146		12.9334	30.6	controllerType=0 controllerNumber=1 scan=3994	0.072	0.082	0	0.011	0	0.026	0.0044	0.011	1.14	30.6	30.6	-9.18		2085.9	2085.92	Specific		6.4	>mN1ECD	1	2916	C2(Carbamidomethyl / 57.0215); C4(Carbamidomethyl / 57.0215); C13(Carbamidomethyl / 57.0215)	HCD	1.09	2084.89	2084.91	4	522.235	522.23
	220	Y.VPC[+57.02146]SPSPC[+57.02146]QNGGTC[+57.02146]RPTGDT[+146.05791]THEC[+57.02146]AC[+57.02146]LPGFAGQNC[+57.02146]EENVDDC[+57.02146]PGNNC[+57.02146]KNGGAC[+57.02146]VDGVNTY.N	T20(OGlycan / 146.0579)	Y.VPCSPSPCQNGGTCRPTGDTTHECACLPGFAGQNCEENVDDCPGNNCKNGGACVDGVNTY.N	VPCSPSPCQNGGTCRPTGDTTHECACLPGFAGQNCEENVDDCPGNNCKNGGACVDGVNTY,YN,3@57.02146,8@57.02146,14@57.02146,20@146.05791,24@57.02146,26@57.02146,35@57.02146,42@57.02146,47@57.02146,53@57.02146	Fuc(1)	20.8464	523.2	controllerType=0 controllerNumber=1 scan=7407	1.3e-05	1.5e-05	0	0	0	0	2.5e-06	2.9e-06	4.87	523.2	0	-6.71		6735.63	6735.67	Specific	20	15.6	>mN1ECD	1	7120	C3(Carbamidomethyl / 57.0215); C8(Carbamidomethyl / 57.0215); C14(Carbamidomethyl / 57.0215); C24(Carbamidomethyl / 57.0215); C26(Carbamidomethyl / 57.0215); C35(Carbamidomethyl / 57.0215); C42(Carbamidomethyl / 57.0215); C47(Carbamidomethyl / 57.0215); C53(Carbamidomethyl / 57.0215)	HCD	4.4	6734.62	6734.67	5	1347.94	1347.93
	280	Y.NC[+57.02146]RC[+57.02146]PPEWTGQY.C		Y.NCRCPPEWTGQY.C	NCRCPPEWTGQY,YC,2@57.02146,4@57.02146		18.9041	566	controllerType=0 controllerNumber=1 scan=6565	7e-09	7.9e-09	0	0	0	0	1.1e-09	1.2e-09	8.15	367.4	367.4	-6.38		1567.63	1567.64	Specific		12.8	>mN1ECD	1	6111	C2(Carbamidomethyl / 57.0215); C4(Carbamidomethyl / 57.0215)	HCD	8.1	1566.62	1566.63	2	784.324	784.319
	280	Y.NC[+57.02146]RC[+57.02146]PPEWTGQY.C		Y.NCRCPPEWTGQY.C	NCRCPPEWTGQY,YC,2@57.02146,4@57.02146		18.6526	559.9	controllerType=0 controllerNumber=1 scan=6455	2.5e-07	2.8e-07	0	0	0	0	5.3e-08	6.1e-08	6.61	344.2	344.2	-6.61		1567.63	1567.64	Specific		11.7	>mN1ECD	1	5972	C2(Carbamidomethyl / 57.0215); C4(Carbamidomethyl / 57.0215)	HCD	6.56	1566.62	1566.63	2	784.324	784.319
	280	Y.NC[+57.02146]RC[+57.02146]PPEWTGQY.C		Y.NCRCPPEWTGQY.C	NCRCPPEWTGQY,YC,2@57.02146,4@57.02146		18.7817	553.5	controllerType=0 controllerNumber=1 scan=6512	2.5e-07	2.8e-07	0	0	0	0	5.7e-08	6.4e-08	6.61	339.2	339.2	-7.55		1567.63	1567.64	Specific		13.1	>mN1ECD	1	6046	C2(Carbamidomethyl / 57.0215); C4(Carbamidomethyl / 57.0215)	HCD	6.56	1566.62	1566.63	2	784.324	784.318
	280	Y.NC[+57.02146]RC[+57.02146]PPEWTGQY.C		Y.NCRCPPEWTGQY.C	NCRCPPEWTGQY,YC,2@57.02146,4@57.02146		18.5298	514.9	controllerType=0 controllerNumber=1 scan=6402	8.1e-07	9.1e-07	0	0	0	0	1.9e-07	2.1e-07	6.09	329.4	329.4	-7.08		1567.63	1567.64	Specific		14.7	>mN1ECD	1	5909	C2(Carbamidomethyl / 57.0215); C4(Carbamidomethyl / 57.0215)	HCD	6.04	1566.62	1566.63	2	784.324	784.319
	280	Y.NC[+57.02146]RC[+57.02146]PPEWTGQY.C		Y.NCRCPPEWTGQY.C	NCRCPPEWTGQY,YC,2@57.02146,4@57.02146		19.16	514	controllerType=0 controllerNumber=1 scan=6675	4.6e-07	5.2e-07	0	0	0	0	9.8e-08	1.1e-07	6.34	331.9	331.9	-6.77		1567.63	1567.64	Specific		12.5	>mN1ECD	1	6248	C2(Carbamidomethyl / 57.0215); C4(Carbamidomethyl / 57.0215)	HCD	6.28	1566.62	1566.63	2	784.324	784.319
	280	Y.NC[+57.02146]RC[+57.02146]PPEWTGQY.C		Y.NCRCPPEWTGQY.C	NCRCPPEWTGQY,YC,2@57.02146,4@57.02146		19.0349	473.9	controllerType=0 controllerNumber=1 scan=6621	5.5e-07	6.2e-07	0	0	0	0	1.2e-07	1.3e-07	6.26	325.7	325.7	-7.55		1567.63	1567.64	Specific		13	>mN1ECD	1	6180	C2(Carbamidomethyl / 57.0215); C4(Carbamidomethyl / 57.0215)	HCD	6.21	1566.62	1566.63	2	784.324	784.318
	280	Y.NC[+57.02146]RC[+57.02146]PPEWTGQY.C		Y.NCRCPPEWTGQY.C	NCRCPPEWTGQY,YC,2@57.02146,4@57.02146		19.2884	473.5	controllerType=0 controllerNumber=1 scan=6731	3.6e-08	4.1e-08	0	0	0	0	6.5e-09	7.3e-09	7.44	393.6	393.6	-7.47		1567.63	1567.64	Specific		15.3	>mN1ECD	1	6320	C2(Carbamidomethyl / 57.0215); C4(Carbamidomethyl / 57.0215)	HCD	7.39	1566.62	1566.63	2	784.324	784.319
	280	Y.NC[+57.02146]RC[+57.02146]PPEWTGQY.C		Y.NCRCPPEWTGQY.C	NCRCPPEWTGQY,YC,2@57.02146,4@57.02146		19.4317	337.3	controllerType=0 controllerNumber=1 scan=6794	1.8e-06	2e-06	0	0	0	0	3.7e-07	4.2e-07	5.74	312.1	312.1	-8.64		1567.63	1567.64	Specific		11.2	>mN1ECD	1	6390	C2(Carbamidomethyl / 57.0215); C4(Carbamidomethyl / 57.0215)	HCD	5.69	1566.62	1566.63	2	784.324	784.318
EGF8	292	Y.C[+57.02146]TEDVDEC[+57.02146]QLMPNAC[+57.02146]QNGGT[+146.05791]C[+57.02146]HNTHGGY.N	T20(OGlycan / 146.0579)	Y.CTEDVDECQLMPNACQNGGTCHNTHGGY.N	CTEDVDECQLMPNACQNGGTCHNTHGGY,YN,1@57.02146,8@57.02146,15@57.02146,20@146.05791,21@57.02146	Fuc(1)	18.5636	839.8	controllerType=0 controllerNumber=1 scan=6417	3.4e-13	3.8e-13	0	0	0	0	6.3e-14	7.1e-14	12.47	839.8	4.8	-5.69		3371.26	3371.28	Specific	20	27.4	>mN1ECD	1	5928	C1(Carbamidomethyl / 57.0215); C8(Carbamidomethyl / 57.0215); C15(Carbamidomethyl / 57.0215); C21(Carbamidomethyl / 57.0215)	HCD	12	3370.25	3370.27	3	1124.43	1124.42	1868219
	320	Y.NC[+57.02146]VC[+57.02146]VNGWTGEDC[+57.02146]SENIDDC[+57.02146]ASAAC[+57.02146]F.Q		Y.NCVCVNGWTGEDCSENIDDCASAACF.Q	NCVCVNGWTGEDCSENIDDCASAACF,YQ,2@57.02146,4@57.02146,13@57.02146,20@57.02146,25@57.02146		26.02	411.1	controllerType=0 controllerNumber=1 scan=9669	2.8e-06	3.2e-06	0	0	0	0	5.8e-07	6.6e-07	5.55	411.1	411.1	-4.31		3011.09	3011.1	Specific		13.1	>mN1ECD	1	9735	C2(Carbamidomethyl / 57.0215); C4(Carbamidomethyl / 57.0215); C13(Carbamidomethyl / 57.0215); C20(Carbamidomethyl / 57.0215); C25(Carbamidomethyl / 57.0215)	HCD	5.75	3010.08	3010.09	3	1004.37	1004.37
	320	Y.NC[+57.02146]VC[+57.02146]VNGWTGEDC[+57.02146]SENIDDC[+57.02146]ASAAC[+57.02146]F.Q		Y.NCVCVNGWTGEDCSENIDDCASAACF.Q	NCVCVNGWTGEDCSENIDDCASAACF,YQ,2@57.02146,4@57.02146,13@57.02146,20@57.02146,25@57.02146		26.1602	327.2	controllerType=0 controllerNumber=1 scan=9730	7.8e-05	8.8e-05	0	0	0	0	8.7e-06	9.9e-06	4.11	327.2	327.2	-6.44		3011.08	3011.1	Specific		12.3	>mN1ECD	1	9812	C2(Carbamidomethyl / 57.0215); C4(Carbamidomethyl / 57.0215); C13(Carbamidomethyl / 57.0215); C20(Carbamidomethyl / 57.0215); C25(Carbamidomethyl / 57.0215)	HCD	4.28	3010.07	3010.09	3	1004.37	1004.37
	320	Y.NC[+57.02146]VC[+57.02146]VNGW.T		Y.NCVCVNGW.T	NCVCVNGW,YT,2@57.02146,4@57.02146		21.165	303.4	controllerType=0 controllerNumber=1 scan=7548	0.0034	0.0039	0	0	0	0	0.00015	0.00017	2.47	303.4	303.4	-8.36		1008.39	1008.4	Specific		7.7	>mN1ECD	1	7286	C2(Carbamidomethyl / 57.0215); C4(Carbamidomethyl / 57.0215)	HCD	2.63	1007.39	1007.4	2	504.705	504.701
	320	Y.NC[+57.02146]VC[+57.02146]VNGW.T		Y.NCVCVNGW.T	NCVCVNGW,YT,2@57.02146,4@57.02146		21.2865	245.2	controllerType=0 controllerNumber=1 scan=7602	0.016	0.018	0	0	0	0	0.00066	0.00075	1.8	245.2	245.2	-7.21		1008.4	1008.4	Specific		7	>mN1ECD	1	7344	C2(Carbamidomethyl / 57.0215); C4(Carbamidomethyl / 57.0215)	HCD	1.88	1007.39	1007.4	2	504.705	504.701
	328	W.TGEDC[+57.02146]SENIDDC[+57.02146]ASAAC[+57.02146]F.Q		W.TGEDCSENIDDCASAACF.Q	TGEDCSENIDDCASAACF,WQ,5@57.02146,12@57.02146,17@57.02146		22.4148	605.7	controllerType=0 controllerNumber=1 scan=8094	3.6e-08	4.1e-08	0	0	0	0	7.2e-09	8.2e-09	7.44	605.7	605.7	-7.36		2021.7	2021.72	Specific		19	>mN1ECD	1	7909	C5(Carbamidomethyl / 57.0215); C12(Carbamidomethyl / 57.0215); C17(Carbamidomethyl / 57.0215)	HCD	7.38	2020.69	2020.71	2	1011.36	1011.35
EGF9	346	F.QGAT[+308.11073]C[+57.02146]HDRVAS[+162.05282]FYC[+57.02146]EC[+57.02146]PHGRTGL.L	T4(OGlycan / 308.1107); S11(OGlycan / 162.0528)	F.QGATCHDRVASFYCECPHGRTGL.L	QGATCHDRVASFYCECPHGRTGL,FL,4@308.11073,5@57.02146,11@162.05282,14@57.02146,16@57.02146	Hex(1)Fuc(1); Hex(1)	12.652	247.1	controllerType=0 controllerNumber=1 scan=3872	0.013	0.014	0	0	0	0	0.0005	0.00056	1.9	247.1	1.2	-5.37		3149.31	3149.32	Specific	4;11	8.4	>mN1ECD	1	2776	C5(Carbamidomethyl / 57.0215); C14(Carbamidomethyl / 57.0215); C16(Carbamidomethyl / 57.0215)	HCD	1.62	3148.3	3148.32	7	450.767	450.764	12131627
EGF9	346	F.QGATC[+57.02146]HDRVAS[+146.05791]FY.C	S11(OGlycan / 146.0579)	F.QGATCHDRVASFY.C	QGATCHDRVASFY,FC,5@57.02146,11@146.05791	Fuc(1)	15.9178	520.4	controllerType=0 controllerNumber=1 scan=5268	2.1e-07	2.3e-07	0	0	0	0	3.7e-08	4.2e-08	6.69	520.4	10.7	-6.46		1657.72	1657.73	Specific	11	11.1	>mN1ECD	1	4485	C5(Carbamidomethyl / 57.0215)	HCD	6.82	1656.71	1656.72	3	553.247	553.244	56874065
EGF9	346	F.QGAT[+146.05791]C[+57.02146]HDRVASFY.C	T4(OGlycan / 146.0579)	F.QGATCHDRVASFY.C	QGATCHDRVASFY,FC,4@146.05791,5@57.02146	Fuc(1)	16.0468	436.1	controllerType=0 controllerNumber=1 scan=5323	4.7e-07	5.3e-07	0	0	0	0	1e-07	1.2e-07	6.33	436.1	13.5	-5.9		1657.72	1657.73	Specific	4	10.4	>mN1ECD	1	4557	C5(Carbamidomethyl / 57.0215)	HCD	6.11	1656.71	1656.72	3	553.247	553.244
EGF9	346	F.QGATC[+57.02146]HDRVAS[+146.05791]FY.C	S11(OGlycan / 146.0579)	F.QGATCHDRVASFY.C	QGATCHDRVASFY,FC,5@57.02146,11@146.05791	Fuc(1)	15.798	377	controllerType=0 controllerNumber=1 scan=5216	8e-07	9e-07	0	0	0	0	1.8e-07	2e-07	6.1	377	4.5	-6.02		1657.72	1657.73	Specific	11	9.7	>mN1ECD	1	4421	C5(Carbamidomethyl / 57.0215)	HCD	5.67	1656.71	1656.72	3	553.247	553.244
EGF9	346	F.QGAT[+146.05791]C[+57.02146]HDRVASFY.C	T4(OGlycan / 146.0579)	F.QGATCHDRVASFY.C	QGATCHDRVASFY,FC,4@146.05791,5@57.02146	Fuc(1)	15.8748	291.6	controllerType=0 controllerNumber=1 scan=5249	0.00013	0.00015	0	0	0	0	1.3e-05	1.4e-05	3.89	291.6	3.7	-6.04		1657.72	1657.73	Specific	4	10.5	>mN1ECD	1	4460	C5(Carbamidomethyl / 57.0215)	HCD	3.87	1656.71	1656.72	2	829.367	829.362	2383724
EGF9	346	F.QGAT[+146.05791]C[+57.02146]HDRVASFY.C	T4(OGlycan / 146.0579)	F.QGATCHDRVASFY.C	QGATCHDRVASFY,FC,4@146.05791,5@57.02146	Fuc(1)	16.0101	59	controllerType=0 controllerNumber=1 scan=5308	0.046	0.053	0	0	0	0	0.0018	0.0021	1.33	59	9.2	-6.78		1657.72	1657.73	Specific	4	6.7	>mN1ECD	1	4541	C5(Carbamidomethyl / 57.0215)	HCD	1.16	1656.71	1656.72	2	829.367	829.362
EGF9	346	F.QGATC[+57.02146]HDRVAS[+146.05791]F.Y	S11(OGlycan / 146.0579)	F.QGATCHDRVASF.Y	QGATCHDRVASF,FY,5@57.02146,11@146.05791	Fuc(1)	13.2749	548.4	controllerType=0 controllerNumber=1 scan=4140	2.7e-08	3e-08	0	0	0	0	4.2e-09	4.8e-09	7.58	459	20.9	-6.59		1494.65	1494.66	Specific	11	12.5	>mN1ECD	1	3081	C5(Carbamidomethyl / 57.0215)	HCD	7.1	1493.65	1493.66	3	498.893	498.89	74250401
EGF9	346	F.QGATC[+57.02146]HDRVAS[+146.05791]F.Y	S11(OGlycan / 146.0579)	F.QGATCHDRVASF.Y	QGATCHDRVASF,FY,5@57.02146,11@146.05791	Fuc(1)	13.4031	518.8	controllerType=0 controllerNumber=1 scan=4195	5e-08	5.6e-08	0	0	0	0	1e-08	1.1e-08	7.3	460.8	6.4	-7.32		1494.65	1494.66	Specific	11	11.6	>mN1ECD	1	3155	C5(Carbamidomethyl / 57.0215)	HCD	7.1	1493.65	1493.66	3	498.893	498.889
EGF9	346	F.QGATC[+57.02146]HDRVAS[+146.05791]F.Y	S11(OGlycan / 146.0579)	F.QGATCHDRVASF.Y	QGATCHDRVASF,FY,5@57.02146,11@146.05791	Fuc(1)	13.161	501.9	controllerType=0 controllerNumber=1 scan=4092	5e-08	5.6e-08	0	0	0	0	9e-09	1e-08	7.3	457.4	7.6	-7.26		1494.65	1494.66	Specific	11	11.7	>mN1ECD	1	3024	C5(Carbamidomethyl / 57.0215)	HCD	7.1	1493.65	1493.66	3	498.893	498.889
EGF9	346	F.QGAT[+146.05791]C[+57.02146]HDRVASF.Y	T4(OGlycan / 146.0579)	F.QGATCHDRVASF.Y	QGATCHDRVASF,FY,4@146.05791,5@57.02146	Fuc(1)	13.2319	392.6	controllerType=0 controllerNumber=1 scan=4122	2.8e-07	3.2e-07	0	0	0	0	7e-08	7.9e-08	6.55	392.6	15.5	-7.13		1494.65	1494.66	Specific	4	14	>mN1ECD	1	3059	C5(Carbamidomethyl / 57.0215)	HCD	6.12	1493.65	1493.66	2	747.836	747.83	3268642
EGF9	346	F.QGAT[+146.05791]C[+57.02146]HDRVASF.Y	T4(OGlycan / 146.0579)	F.QGATCHDRVASF.Y	QGATCHDRVASF,FY,4@146.05791,5@57.02146	Fuc(1)	13.5309	322.5	controllerType=0 controllerNumber=1 scan=4250	2.2e-05	2.4e-05	0	0	0	0	3.6e-06	4.1e-06	4.66	322.5	7.9	-8.18		1494.65	1494.66	Specific	4	8.9	>mN1ECD	1	3225	C5(Carbamidomethyl / 57.0215)	HCD	4.42	1493.64	1493.66	3	498.893	498.889
EGF9	346	F.QGAT[+146.05791]C[+57.02146]HDRVASF.Y	T4(OGlycan / 146.0579)	F.QGATCHDRVASF.Y	QGATCHDRVASF,FY,4@146.05791,5@57.02146	Fuc(1)	13.3541	176.3	controllerType=0 controllerNumber=1 scan=4174	0.0043	0.0049	0	0	0	0	0.00017	0.00019	2.36	176.3	9.2	-7.54		1494.65	1494.66	Specific	4	9.2	>mN1ECD	1	3126	C5(Carbamidomethyl / 57.0215)	HCD	1.93	1493.65	1493.66	2	747.836	747.83
EGF9	346	F.QGAT[+146.05791]C[+57.02146]HDRVASF.Y	T4(OGlycan / 146.0579)	F.QGATCHDRVASF.Y	QGATCHDRVASF,FY,4@146.05791,5@57.02146	Fuc(1)	13.696	119.3	controllerType=0 controllerNumber=1 scan=4321	0.043	0.049	0	0	0	0	0.0013	0.0015	1.36	119.3	9.2	-7.87		1494.65	1494.66	Specific	4	5.6	>mN1ECD	1	3318	C5(Carbamidomethyl / 57.0215)	HCD	1.17	1493.65	1493.66	3	498.893	498.889
	358	F.YC[+57.02146]EC[+57.02146]PHGRTGLL.C		F.YCECPHGRTGLL.C	YCECPHGRTGLL,FC,2@57.02146,4@57.02146		15.4735	565.8	controllerType=0 controllerNumber=1 scan=5076	3.8e-07	4.3e-07	0	0	0	0	7.8e-08	8.8e-08	6.42	565.8	565.8	-8.1		1462.64	1462.66	Specific		9.1	>mN1ECD	1	4253	C2(Carbamidomethyl / 57.0215); C4(Carbamidomethyl / 57.0215)	HCD	7.36	1461.64	1461.65	2	731.832	731.826
	358	F.YC[+57.02146]EC[+57.02146]PHGRTGLL.C		F.YCECPHGRTGLL.C	YCECPHGRTGLL,FC,2@57.02146,4@57.02146		15.5896	548.8	controllerType=0 controllerNumber=1 scan=5126	1.4e-06	1.5e-06	0	0	0	0	3e-07	3.4e-07	5.87	548.8	548.8	-8.35		1462.64	1462.66	Specific		9.8	>mN1ECD	1	4311	C2(Carbamidomethyl / 57.0215); C4(Carbamidomethyl / 57.0215)	HCD	6.42	1461.64	1461.65	2	731.832	731.826
	358	F.YC[+57.02146]EC[+57.02146]PHGRTGLL.C		F.YCECPHGRTGLL.C	YCECPHGRTGLL,FC,2@57.02146,4@57.02146		15.5599	493.3	controllerType=0 controllerNumber=1 scan=5113	6e-07	6.8e-07	0	0	0	0	1.4e-07	1.6e-07	6.22	493.3	493.3	-7.65		1462.65	1462.66	Specific		9.8	>mN1ECD	1	4296	C2(Carbamidomethyl / 57.0215); C4(Carbamidomethyl / 57.0215)	HCD	6.44	1461.64	1461.65	3	488.224	488.22
	358	F.YC[+57.02146]EC[+57.02146]PHGRTGLL.C		F.YCECPHGRTGLL.C	YCECPHGRTGLL,FC,2@57.02146,4@57.02146		15.4371	434	controllerType=0 controllerNumber=1 scan=5060	1.3e-06	1.5e-06	0	0	0	0	2.7e-07	3e-07	5.89	434	434	-7.65		1462.65	1462.66	Specific		8.7	>mN1ECD	1	4231	C2(Carbamidomethyl / 57.0215); C4(Carbamidomethyl / 57.0215)	HCD	6.08	1461.64	1461.65	3	488.224	488.22
	358	F.YC[+57.02146]EC[+57.02146]PHGRTGLL.C		F.YCECPHGRTGLL.C	YCECPHGRTGLL,FC,2@57.02146,4@57.02146		15.6874	403.7	controllerType=0 controllerNumber=1 scan=5168	7.3e-07	8.2e-07	0	0	0	0	1.5e-07	1.7e-07	6.14	403.7	403.7	-7.46		1462.65	1462.66	Specific		9.7	>mN1ECD	1	4363	C2(Carbamidomethyl / 57.0215); C4(Carbamidomethyl / 57.0215)	HCD	6.34	1461.64	1461.65	3	488.224	488.22
	358	F.YC[+57.02146]EC[+57.02146]PHGRTGLL.C		F.YCECPHGRTGLL.C	YCECPHGRTGLL,FC,2@57.02146,4@57.02146		15.9417	359.1	controllerType=0 controllerNumber=1 scan=5278	2.1e-05	2.3e-05	0	0	0	0	3.5e-06	4e-06	4.69	359.1	359.1	-8.15		1462.64	1462.66	Specific		8.8	>mN1ECD	1	4498	C2(Carbamidomethyl / 57.0215); C4(Carbamidomethyl / 57.0215)	HCD	4.86	1461.64	1461.65	3	488.224	488.22
	358	F.YC[+57.02146]EC[+57.02146]PHGRTGLL.C		F.YCECPHGRTGLL.C	YCECPHGRTGLL,FC,2@57.02146,4@57.02146		15.8254	359.1	controllerType=0 controllerNumber=1 scan=5228	1.2e-05	1.3e-05	0	0	0	0	2e-06	2.2e-06	4.94	359.1	359.1	-6.15		1462.65	1462.66	Specific		9.8	>mN1ECD	1	4437	C2(Carbamidomethyl / 57.0215); C4(Carbamidomethyl / 57.0215)	HCD	5.11	1461.64	1461.65	3	488.224	488.221
	358	F.YC[+57.02146]EC[+57.02146]PHGRTGL.L		F.YCECPHGRTGL.L	YCECPHGRTGL,FL,2@57.02146,4@57.02146		12.7645	414.2	controllerType=0 controllerNumber=1 scan=3920	1.6e-06	1.8e-06	0	0	0	0	3.2e-07	3.7e-07	5.8	360.2	360.2	-8.87		1349.56	1349.57	Specific		11.3	>mN1ECD	1	2831	C2(Carbamidomethyl / 57.0215); C4(Carbamidomethyl / 57.0215)	HCD	5.99	1348.55	1348.57	3	450.529	450.525
	358	F.YC[+57.02146]EC[+57.02146]PHGRTGL.L		F.YCECPHGRTGL.L	YCECPHGRTGL,FL,2@57.02146,4@57.02146		12.652	405.9	controllerType=0 controllerNumber=1 scan=3872	1.3e-06	1.5e-06	0	0	0	0	2.9e-07	3.3e-07	5.87	405.9	405.9	-9.34		1349.56	1349.57	Specific		10.9	>mN1ECD	1	2775	C2(Carbamidomethyl / 57.0215); C4(Carbamidomethyl / 57.0215)	HCD	6.07	1348.55	1348.57	3	450.529	450.525
	358	F.YC[+57.02146]EC[+57.02146]PHGRTGL.L		F.YCECPHGRTGL.L	YCECPHGRTGL,FL,2@57.02146,4@57.02146		12.8943	276.1	controllerType=0 controllerNumber=1 scan=3976	0.00023	0.00026	0	0	0	0	1.5e-05	1.7e-05	3.65	276.1	276.1	-9.21		1349.56	1349.57	Specific		9	>mN1ECD	1	2894	C2(Carbamidomethyl / 57.0215); C4(Carbamidomethyl / 57.0215)	HCD	3.76	1348.55	1348.57	3	450.529	450.525
	359	Y.C[+57.02146]EC[+57.02146]PHGRTGLL.C		Y.CECPHGRTGLL.C	CECPHGRTGLL,YC,1@57.02146,3@57.02146		13.7358	578.5	controllerType=0 controllerNumber=1 scan=4338	2.4e-07	2.7e-07	0	0	0	0	4.7e-08	5.3e-08	6.62	578.5	578.5	-6.96		1299.58	1299.59	Specific		9.9	>mN1ECD	1	3339	C1(Carbamidomethyl / 57.0215); C3(Carbamidomethyl / 57.0215)	HCD	6.56	1298.58	1298.59	3	433.869	433.866
	359	Y.C[+57.02146]EC[+57.02146]PHGRTGLL.C		Y.CECPHGRTGLL.C	CECPHGRTGLL,YC,1@57.02146,3@57.02146		13.8628	535.8	controllerType=0 controllerNumber=1 scan=4393	1.1e-06	1.3e-06	0	0	0	0	2.3e-07	2.6e-07	5.95	535.8	535.8	-7.67		1299.58	1299.59	Specific		9.2	>mN1ECD	1	3408	C1(Carbamidomethyl / 57.0215); C3(Carbamidomethyl / 57.0215)	HCD	6.5	1298.58	1298.59	3	433.869	433.866
	359	Y.C[+57.02146]EC[+57.02146]PHGRTGLL.C		Y.CECPHGRTGLL.C	CECPHGRTGLL,YC,1@57.02146,3@57.02146		13.6128	512	controllerType=0 controllerNumber=1 scan=4285	3.3e-06	3.7e-06	0	0	0	0	6.5e-07	7.3e-07	5.48	512	512	-7.17		1299.58	1299.59	Specific		8.4	>mN1ECD	1	3271	C1(Carbamidomethyl / 57.0215); C3(Carbamidomethyl / 57.0215)	HCD	5.7	1298.58	1298.59	3	433.869	433.866
	359	Y.C[+57.02146]EC[+57.02146]PHGRTGLL.C		Y.CECPHGRTGLL.C	CECPHGRTGLL,YC,1@57.02146,3@57.02146		13.7658	499.2	controllerType=0 controllerNumber=1 scan=4351	9e-06	1e-05	0	0	0	0	1.2e-06	1.4e-06	5.05	499.2	499.2	-7.35		1299.58	1299.59	Specific		9.4	>mN1ECD	1	3356	C1(Carbamidomethyl / 57.0215); C3(Carbamidomethyl / 57.0215)	HCD	5.87	1298.58	1298.59	2	650.3	650.295
	359	Y.C[+57.02146]EC[+57.02146]PHGRTGLL.C		Y.CECPHGRTGLL.C	CECPHGRTGLL,YC,1@57.02146,3@57.02146		13.6532	391	controllerType=0 controllerNumber=1 scan=4303	1.9e-05	2.1e-05	0	0	0	0	3e-06	3.4e-06	4.73	391	391	-8.48		1299.58	1299.59	Specific		8.4	>mN1ECD	1	3295	C1(Carbamidomethyl / 57.0215); C3(Carbamidomethyl / 57.0215)	HCD	4.97	1298.57	1298.59	2	650.3	650.295
	359	Y.C[+57.02146]EC[+57.02146]PHGRTGLL.C		Y.CECPHGRTGLL.C	CECPHGRTGLL,YC,1@57.02146,3@57.02146		13.9948	376.6	controllerType=0 controllerNumber=1 scan=4450	1.1e-05	1.3e-05	0	0	0	0	1.7e-06	1.9e-06	4.96	376.6	376.6	-6.89		1299.58	1299.59	Specific		7.2	>mN1ECD	1	3486	C1(Carbamidomethyl / 57.0215); C3(Carbamidomethyl / 57.0215)	HCD	4.94	1298.58	1298.59	3	433.869	433.866
	370	L.C[+57.02146]HLNDAC[+57.02146]ISNPC[+57.02146]NEGS[+426.13734]NC[+57.02146]DTNPVNGKAIC[+57.02146]TC[+57.02146]PSGY.T	S16(OGlycan / 426.1373)	L.CHLNDACISNPCNEGSNCDTNPVNGKAICTCPSGY.T	CHLNDACISNPCNEGSNCDTNPVNGKAICTCPSGY,LT,1@57.02146,7@57.02146,12@57.02146,16@426.13734,18@57.02146,29@57.02146,31@57.02146	Hex(1)Pent(2)	19.9147	754.3	controllerType=0 controllerNumber=1 scan=7001	2.9e-12	3.3e-12	0	0	0	0	4.7e-13	5.4e-13	11.53	754.3	0	-7.43		4382.69	4382.72	Specific	16	21.1	>mN1ECD	1	6653	C1(Carbamidomethyl / 57.0215); C7(Carbamidomethyl / 57.0215); C12(Carbamidomethyl / 57.0215); C18(Carbamidomethyl / 57.0215); C29(Carbamidomethyl / 57.0215); C31(Carbamidomethyl / 57.0215)	HCD	11.06	4381.68	4381.71	3	1461.58	1461.57
	370	L.C[+57.02146]HLNDAC[+57.02146]ISNPC[+57.02146]NEGSNC[+57.02146]DT[+426.13734]NPVNGKAIC[+57.02146]TC[+57.02146]PSGY.T	T20(OGlycan / 426.1373)	L.CHLNDACISNPCNEGSNCDTNPVNGKAICTCPSGY.T	CHLNDACISNPCNEGSNCDTNPVNGKAICTCPSGY,LT,1@57.02146,7@57.02146,12@57.02146,18@57.02146,20@426.13734,29@57.02146,31@57.02146	Hex(1)Pent(2)	19.8632	580.3	controllerType=0 controllerNumber=1 scan=6979	4.2e-07	4.7e-07	0	0	0	0	8.8e-08	9.9e-08	6.38	580.3	0	-8.17		4382.68	4382.72	Specific	20	18.6	>mN1ECD	1	6623	C1(Carbamidomethyl / 57.0215); C7(Carbamidomethyl / 57.0215); C12(Carbamidomethyl / 57.0215); C18(Carbamidomethyl / 57.0215); C29(Carbamidomethyl / 57.0215); C31(Carbamidomethyl / 57.0215)	HCD	7.91	4381.68	4381.71	4	1096.44	1096.43
	405	Y.TGPAC[+57.02146]SQDVDEC[+57.02146]ALGANPC[+57.02146]EHAGKC[+57.02146]L.N		Y.TGPACSQDVDECALGANPCEHAGKCL.N	TGPACSQDVDECALGANPCEHAGKCL,YN,5@57.02146,12@57.02146,19@57.02146,25@57.02146		18.8031	1199	controllerType=0 controllerNumber=1 scan=6521	2.1e-20	2.4e-20	0	0	0	0	2.1e-20	2.4e-20	19.67	1199	1199	-7.02		2817.15	2817.17	Specific		20.4	>mN1ECD	1	6055	C5(Carbamidomethyl / 57.0215); C12(Carbamidomethyl / 57.0215); C19(Carbamidomethyl / 57.0215); C25(Carbamidomethyl / 57.0215)	HCD	19.62	2816.14	2816.16	3	939.728	939.721
	405	Y.TGPAC[+57.02146]SQDVDEC[+57.02146]ALGANPC[+57.02146]EHAGKC[+57.02146]L.N		Y.TGPACSQDVDECALGANPCEHAGKCL.N	TGPACSQDVDECALGANPCEHAGKCL,YN,5@57.02146,12@57.02146,19@57.02146,25@57.02146		18.9299	1110	controllerType=0 controllerNumber=1 scan=6576	2.1e-19	2.4e-19	0	0	0	0	1.2e-19	1.3e-19	18.67	1110	1110	-5.85		2817.15	2817.17	Specific		19	>mN1ECD	1	6124	C5(Carbamidomethyl / 57.0215); C12(Carbamidomethyl / 57.0215); C19(Carbamidomethyl / 57.0215); C25(Carbamidomethyl / 57.0215)	HCD	18.62	2816.15	2816.16	3	939.728	939.722
	405	Y.TGPAC[+57.02146]SQDVDEC[+57.02146]ALGANPC[+57.02146]EHAGKC[+57.02146]L.N		Y.TGPACSQDVDECALGANPCEHAGKCL.N	TGPACSQDVDECALGANPCEHAGKCL,YN,5@57.02146,12@57.02146,19@57.02146,25@57.02146		18.6892	1091.7	controllerType=0 controllerNumber=1 scan=6471	2.1e-18	2.4e-18	0	0	0	0	7.9e-19	8.9e-19	17.67	1091.7	1091.7	-7.35		2817.15	2817.17	Specific		21.3	>mN1ECD	1	5993	C5(Carbamidomethyl / 57.0215); C12(Carbamidomethyl / 57.0215); C19(Carbamidomethyl / 57.0215); C25(Carbamidomethyl / 57.0215)	HCD	17.62	2816.14	2816.16	3	939.728	939.721
	405	Y.TGPAC[+57.02146]SQDVDEC[+57.02146]ALGANPC[+57.02146]EHAGKC[+57.02146]L.N		Y.TGPACSQDVDECALGANPCEHAGKCL.N	TGPACSQDVDECALGANPCEHAGKCL,YN,5@57.02146,12@57.02146,19@57.02146,25@57.02146		19.0586	717.7	controllerType=0 controllerNumber=1 scan=6631	2.1e-11	2.4e-11	0	0	0	0	8.2e-12	9.3e-12	10.67	717.7	717.7	-6.18		2817.15	2817.17	Specific		19.5	>mN1ECD	1	6192	C5(Carbamidomethyl / 57.0215); C12(Carbamidomethyl / 57.0215); C19(Carbamidomethyl / 57.0215); C25(Carbamidomethyl / 57.0215)	HCD	10.62	2816.14	2816.16	3	939.728	939.722
	405	Y.TGPAC[+57.02146]SQDVDEC[+57.02146]AL.G		Y.TGPACSQDVDECAL.G	TGPACSQDVDECAL,YG,5@57.02146,12@57.02146		19.5695	566.7	controllerType=0 controllerNumber=1 scan=6853	9.2e-08	1e-07	0	0	0	0	1.6e-08	1.9e-08	7.03	566.7	566.7	-6.66		1522.6	1522.61	Specific		15.9	>mN1ECD	1	6457	C5(Carbamidomethyl / 57.0215); C12(Carbamidomethyl / 57.0215)	HCD	7.98	1521.6	1521.61	2	761.811	761.806
	405	Y.TGPAC[+57.02146]SQDVDEC[+57.02146]AL.G		Y.TGPACSQDVDECAL.G	TGPACSQDVDECAL,YG,5@57.02146,12@57.02146		19.4513	462.2	controllerType=0 controllerNumber=1 scan=6802	4.8e-07	5.4e-07	0	0	0	0	1.1e-07	1.3e-07	6.32	462.2	462.2	-6.82		1522.6	1522.61	Specific		14.4	>mN1ECD	1	6399	C5(Carbamidomethyl / 57.0215); C12(Carbamidomethyl / 57.0215)	HCD	6.1	1521.6	1521.61	2	761.811	761.806
	419	L.GANPC[+57.02146]EHAGKC[+57.02146]L.N		L.GANPCEHAGKCL.N	GANPCEHAGKCL,LN,5@57.02146,11@57.02146		11.4274	445	controllerType=0 controllerNumber=1 scan=3348	4.4e-07	4.9e-07	0	0	0	0	9.3e-08	1e-07	6.36	372.3	372.3	-8.06		1313.56	1313.57	Specific		9.1	>mN1ECD	1	2159	C5(Carbamidomethyl / 57.0215); C11(Carbamidomethyl / 57.0215)	HCD	6.14	1312.55	1312.57	3	438.529	438.526
	419	L.GANPC[+57.02146]EHAGKC[+57.02146]L.N		L.GANPCEHAGKCL.N	GANPCEHAGKCL,LN,5@57.02146,11@57.02146		11.3097	347	controllerType=0 controllerNumber=1 scan=3298	1.2e-05	1.4e-05	0	0	0	0	2.1e-06	2.4e-06	4.91	347	347	-8.83		1313.56	1313.57	Specific		9.3	>mN1ECD	1	2102	C5(Carbamidomethyl / 57.0215); C11(Carbamidomethyl / 57.0215)	HCD	5.08	1312.55	1312.57	3	438.529	438.525
	419	L.GANPC[+57.02146]EHAGKC[+57.02146]L.N		L.GANPCEHAGKCL.N	GANPCEHAGKCL,LN,5@57.02146,11@57.02146		11.4448	319.2	controllerType=0 controllerNumber=1 scan=3356	0.00024	0.00027	0	0	0	0	1.7e-05	1.9e-05	3.62	319.2	319.2	-9.23		1313.56	1313.57	Specific		8.6	>mN1ECD	1	2171	C5(Carbamidomethyl / 57.0215); C11(Carbamidomethyl / 57.0215)	HCD	3.79	1312.55	1312.57	2	657.29	657.284
	419	L.GANPC[+57.02146]EHAGKC[+57.02146]L.N		L.GANPCEHAGKCL.N	GANPCEHAGKCL,LN,5@57.02146,11@57.02146		11.5588	300.2	controllerType=0 controllerNumber=1 scan=3404	3.6e-05	4.1e-05	0	0	0	0	5.4e-06	6.1e-06	4.44	300.2	300.2	-7.43		1313.56	1313.57	Specific		9.3	>mN1ECD	1	2225	C5(Carbamidomethyl / 57.0215); C11(Carbamidomethyl / 57.0215)	HCD	4.61	1312.56	1312.57	3	438.529	438.526
	431	L.N[+15.99492]TLGS[+162.05282]FEC[+57.02146]QC[+57.02146]L.Q	N1(b-oxidation / 15.9949); S5(OGlycan / 162.0528)	L.NTLGSFECQCL.Q	NTLGSFECQCL,LQ,1@15.99492,5@162.05282,8@57.02146,10@57.02146	Hex(1)	22.7286	314.4	controllerType=0 controllerNumber=1 scan=8232	0.0023	0.0026	0	0	0	0	0.00011	0.00013	2.64	267.1	30.2	-6.71		1506.6	1506.61	Specific	5	10.5	>mN1ECD	1	8066	C8(Carbamidomethyl / 57.0215); C10(Carbamidomethyl / 57.0215)	HCD	2.58	1505.59	1505.6	2	753.808	753.803
	431	L.NTLGS[+162.05282]FEC[+57.02146]QC[+57.02146]L.Q	S5(OGlycan / 162.0528)	L.NTLGSFECQCL.Q	NTLGSFECQCL,LQ,5@162.05282,8@57.02146,10@57.02146	Hex(1)	22.5446	558.2	controllerType=0 controllerNumber=1 scan=8151	1.9e-05	2.2e-05	0	0	0	0	3.3e-06	3.7e-06	4.72	363.4	46.3	-9.54		1490.6	1490.61	Specific	5	13	>mN1ECD	1	7974	C8(Carbamidomethyl / 57.0215); C10(Carbamidomethyl / 57.0215)	HCD	4.24	1489.59	1489.61	2	745.811	745.803
	431	L.NTLGS[+162.05282]FEC[+57.02146]QC[+57.02146]L.Q	S5(OGlycan / 162.0528)	L.NTLGSFECQCL.Q	NTLGSFECQCL,LQ,5@162.05282,8@57.02146,10@57.02146	Hex(1)	22.665	545.1	controllerType=0 controllerNumber=1 scan=8204	4.6e-05	5.3e-05	0	0	0	0	6.9e-06	7.8e-06	4.33	290.6	51.6	-6.92		1490.6	1490.61	Specific	5	12.6	>mN1ECD	1	8038	C8(Carbamidomethyl / 57.0215); C10(Carbamidomethyl / 57.0215)	HCD	3.86	1489.6	1489.61	2	745.811	745.805
	431	L.NTLGSFEC[+57.02146]QC[+57.02146]L.Q		L.NTLGSFECQCL.Q	NTLGSFECQCL,LQ,8@57.02146,10@57.02146		23.5334	390.7	controllerType=0 controllerNumber=1 scan=8581	0.0011	0.0012	0	0	0	0	6.4e-05	7.3e-05	2.97	300.6	300.6	-6.22		1328.55	1328.56	Specific		9.5	>mN1ECD	1	8481	C8(Carbamidomethyl / 57.0215); C10(Carbamidomethyl / 57.0215)	HCD	3.21	1327.55	1327.55	2	664.784	664.78
	431	L.NTLGSFEC[+57.02146]QC[+57.02146]L.Q		L.NTLGSFECQCL.Q	NTLGSFECQCL,LQ,8@57.02146,10@57.02146		23.6684	299.3	controllerType=0 controllerNumber=1 scan=8639	0.0085	0.0096	0	0	0	0	0.00028	0.00032	2.07	273.2	273.2	-6.04		1328.55	1328.56	Specific		7.6	>mN1ECD	1	8548	C8(Carbamidomethyl / 57.0215); C10(Carbamidomethyl / 57.0215)	HCD	2.44	1327.55	1327.55	2	664.784	664.78
	434	L.GS[+162.05282]FEC[+57.02146]QC[+57.02146]L.Q	S2(OGlycan / 162.0528)	L.GSFECQCL.Q	GSFECQCL,LQ,2@162.05282,5@57.02146,7@57.02146	Hex(1)	18.86	218.4	controllerType=0 controllerNumber=1 scan=6546	0.095	0.11	0.04	0.032	0.051	0.051	0.04	0.032	1.02	53.8	53.8	-7.1		1162.43	1162.44	Specific	2	5.3	>mN1ECD	1	6086	C5(Carbamidomethyl / 57.0215); C7(Carbamidomethyl / 57.0215)	HCD	0.78	1161.42	1161.43	2	581.723	581.719
	434	L.GSFEC[+57.02146]QC[+57.02146]L.Q		L.GSFECQCL.Q	GSFECQCL,LQ,5@57.02146,7@57.02146		19.6823	229.6	controllerType=0 controllerNumber=1 scan=6902	0.056	0.063	0	0	0	0	0.0024	0.0027	1.25	180.3	180.3	-7.36		1000.38	1000.39	Specific		6.7	>mN1ECD	1	6520	C5(Carbamidomethyl / 57.0215); C7(Carbamidomethyl / 57.0215)	HCD	1.31	999.372	999.379	2	500.697	500.693
EGF12	445	Y.TGPRC[+57.02146]EIDVNEC[+57.02146]IS[+146.05791]NPC[+57.02146]QNDAT[+426.13734]C[+57.02146]LDQIGEF.Q	S14(OGlycan / 146.0579); T22(OGlycan / 426.1373)	Y.TGPRCEIDVNECISNPCQNDATCLDQIGEF.Q	TGPRCEIDVNECISNPCQNDATCLDQIGEF,YQ,5@57.02146,12@57.02146,14@146.05791,17@57.02146,22@426.13734,23@57.02146	Fuc(1); Hex(1)Pent(2)	25.2055	653.9	controllerType=0 controllerNumber=1 scan=9317	4.7e-09	5.4e-09	0	0	0	0	4.6e-10	5.2e-10	8.32	653.9	2.4	-6.26		4084.65	4084.68	Specific	14;22	14.1	>mN1ECD	1	9333	C5(Carbamidomethyl / 57.0215); C12(Carbamidomethyl / 57.0215); C17(Carbamidomethyl / 57.0215); C23(Carbamidomethyl / 57.0215)	HCD	7.81	4083.64	4083.67	3	1362.23	1362.22	17794665
EGF12	445	Y.TGPRC[+57.02146]EIDVNEC[+57.02146]IS[+146.05791]NPC[+57.02146]QNDAT[+426.13734]C[+57.02146]LDQIGEF.Q	S14(OGlycan / 146.0579); T22(OGlycan / 426.1373)	Y.TGPRCEIDVNECISNPCQNDATCLDQIGEF.Q	TGPRCEIDVNECISNPCQNDATCLDQIGEF,YQ,5@57.02146,12@57.02146,14@146.05791,17@57.02146,22@426.13734,23@57.02146	Fuc(1); Hex(1)Pent(2)	25.0814	586.2	controllerType=0 controllerNumber=1 scan=9263	4.7e-07	5.4e-07	0	0	0	0	1.1e-07	1.2e-07	6.32	586.2	1.2	-7.15		4084.65	4084.68	Specific	14;22	14.9	>mN1ECD	1	9273	C5(Carbamidomethyl / 57.0215); C12(Carbamidomethyl / 57.0215); C17(Carbamidomethyl / 57.0215); C23(Carbamidomethyl / 57.0215)	HCD	5.81	4083.64	4083.67	3	1362.23	1362.22
EGF12	445	Y.TGPRC[+57.02146]EIDVNEC[+57.02146]IS[+146.05791]NPC[+57.02146]QNDAT[+426.13734]C[+57.02146]LDQIGEF.Q	S14(OGlycan / 146.0579); T22(OGlycan / 426.1373)	Y.TGPRCEIDVNECISNPCQNDATCLDQIGEF.Q	TGPRCEIDVNECISNPCQNDATCLDQIGEF,YQ,5@57.02146,12@57.02146,14@146.05791,17@57.02146,22@426.13734,23@57.02146	Fuc(1); Hex(1)Pent(2)	25.1208	480	controllerType=0 controllerNumber=1 scan=9280	3.6e-06	4.1e-06	0	0	0	0	7.2e-07	8.1e-07	5.44	480	1.2	-6.34		4084.65	4084.68	Specific	14;22	11.8	>mN1ECD	1	9293	C5(Carbamidomethyl / 57.0215); C12(Carbamidomethyl / 57.0215); C17(Carbamidomethyl / 57.0215); C23(Carbamidomethyl / 57.0215)	HCD	5.81	4083.64	4083.67	4	1021.92	1021.92	2768030
Control	475	F.QC[+57.02146]IC[+57.02146]MPGYEGVY.C		F.QCICMPGYEGVY.C	QCICMPGYEGVY,FC,2@57.02146,4@57.02146		24.647	521.8	controllerType=0 controllerNumber=1 scan=9073	4e-07	4.6e-07	0	0	0	0	8.3e-08	9.4e-08	6.39	452.7	452.7	-6.09		1476.59	1476.6	Specific		12.8	>mN1ECD	1	9044	C2(Carbamidomethyl / 57.0215); C4(Carbamidomethyl / 57.0215)	HCD	6.34	1475.58	1475.59	2	738.801	738.797	31130876
Control	475	F.QC[+57.02146]IC[+57.02146]MPGYEGVY.C		F.QCICMPGYEGVY.C	QCICMPGYEGVY,FC,2@57.02146,4@57.02146		24.5248	488.5	controllerType=0 controllerNumber=1 scan=9020	7.6e-07	8.6e-07	0	0	0	0	1.7e-07	1.9e-07	6.12	426	426	-6.83		1476.59	1476.6	Specific		11.7	>mN1ECD	1	8980	C2(Carbamidomethyl / 57.0215); C4(Carbamidomethyl / 57.0215)	HCD	6.07	1475.58	1475.59	2	738.801	738.796
Control	475	F.QC[+57.02146]IC[+57.02146]MPGYEGVY.C		F.QCICMPGYEGVY.C	QCICMPGYEGVY,FC,2@57.02146,4@57.02146		24.7765	406.4	controllerType=0 controllerNumber=1 scan=9129	1e-05	1.2e-05	0	0	0	0	1.4e-06	1.6e-06	4.99	384.3	384.3	-6.26		1476.59	1476.6	Specific		10	>mN1ECD	1	9111	C2(Carbamidomethyl / 57.0215); C4(Carbamidomethyl / 57.0215)	HCD	4.93	1475.58	1475.59	2	738.801	738.797
	487	Y.C[+57.02146]EINTDEC[+57.02146]ASS[+426.13734]PC[+57.02146]LHNGHC[+57.02146]MDKINEF.Q	S11(OGlycan / 426.1373)	Y.CEINTDECASSPCLHNGHCMDKINEF.Q	CEINTDECASSPCLHNGHCMDKINEF,YQ,1@57.02146,8@57.02146,11@426.13734,13@57.02146,19@57.02146	Hex(1)Pent(2)	19.0898	897.5	controllerType=0 controllerNumber=1 scan=6645	2.1e-14	2.4e-14	0	0	0	0	8.5e-15	9.7e-15	13.67	897.5	1.2	-6.79		3564.36	3564.39	Specific	11	20.8	>mN1ECD	1	6211	C1(Carbamidomethyl / 57.0215); C8(Carbamidomethyl / 57.0215); C13(Carbamidomethyl / 57.0215); C19(Carbamidomethyl / 57.0215)	HCD	13.2	3563.35	3563.38	4	891.852	891.846
	487	Y.C[+57.02146]EINTDEC[+57.02146]ASS[+426.13734]PC[+57.02146]LHNGHC[+57.02146]MDKINEF.Q	S11(OGlycan / 426.1373)	Y.CEINTDECASSPCLHNGHCMDKINEF.Q	CEINTDECASSPCLHNGHCMDKINEF,YQ,1@57.02146,8@57.02146,11@426.13734,13@57.02146,19@57.02146	Hex(1)Pent(2)	18.975	896.4	controllerType=0 controllerNumber=1 scan=6596	2.1e-14	2.4e-14	0	0	0	0	5.3e-15	6e-15	13.67	896.4	1.2	-6.52		3564.36	3564.39	Specific	11	22.1	>mN1ECD	1	6150	C1(Carbamidomethyl / 57.0215); C8(Carbamidomethyl / 57.0215); C13(Carbamidomethyl / 57.0215); C19(Carbamidomethyl / 57.0215)	HCD	13.2	3563.35	3563.38	4	891.852	891.846
	513	F.QC[+57.02146]QC[+57.02146]PKGF.N		F.QCQCPKGF.N	QCQCPKGF,FN,2@57.02146,4@57.02146		12.9417	422.7	controllerType=0 controllerNumber=1 scan=3997	1.2e-05	1.3e-05	0	0	0	0	1.9e-06	2.1e-06	4.94	334.9	334.9	-8.57		1024.43	1024.43	Specific		11	>mN1ECD	1	2919	C2(Carbamidomethyl / 57.0215); C4(Carbamidomethyl / 57.0215)	HCD	4.88	1023.42	1023.43	2	512.721	512.716
	513	F.QC[+57.02146]QC[+57.02146]PKGF.N		F.QCQCPKGF.N	QCQCPKGF,FN,2@57.02146,4@57.02146		12.8187	401.7	controllerType=0 controllerNumber=1 scan=3944	2.8e-05	3.2e-05	0	0	0	0	4.8e-06	5.4e-06	4.55	284.5	284.5	-7.5		1024.43	1024.43	Specific		10.5	>mN1ECD	1	2860	C2(Carbamidomethyl / 57.0215); C4(Carbamidomethyl / 57.0215)	HCD	4.5	1023.42	1023.43	2	512.721	512.717
	521	F.NGHLC[+57.02146]QY.D		F.NGHLCQY.D	NGHLCQY,FD,5@57.02146		11.2739	284.3	controllerType=0 controllerNumber=1 scan=3282	0.00058	0.00066	0	0	0	0	3.5e-05	4e-05	3.23	253.1	253.1	-8.79		891.37	891.378	Specific		7.6	>mN1ECD	1	2082	C5(Carbamidomethyl / 57.0215)	HCD	3.18	890.363	890.37	2	446.192	446.189
	521	F.NGHLC[+57.02146]QY.D		F.NGHLCQY.D	NGHLCQY,FD,5@57.02146		11.1524	274.6	controllerType=0 controllerNumber=1 scan=3229	0.00038	0.00043	0	0	0	0	2e-05	2.3e-05	3.43	264	264	-9.88		891.369	891.378	Specific		8.4	>mN1ECD	1	2023	C5(Carbamidomethyl / 57.0215)	HCD	3.37	890.362	890.37	2	446.192	446.188
	521	F.NGHLC[+57.02146]QY.D		F.NGHLCQY.D	NGHLCQY,FD,5@57.02146		11.4015	270.6	controllerType=0 controllerNumber=1 scan=3337	0.00085	0.00097	0	0	0	0	4.8e-05	5.5e-05	3.07	243.5	243.5	-8.24		891.37	891.378	Specific		7.4	>mN1ECD	1	2148	C5(Carbamidomethyl / 57.0215)	HCD	3.01	890.363	890.37	2	446.192	446.189
	521	F.NGHLC[+57.02146]QY.D		F.NGHLCQY.D	NGHLCQY,FD,5@57.02146		11.531	248.1	controllerType=0 controllerNumber=1 scan=3392	0.00085	0.00097	0	0	0	0	5.2e-05	5.9e-05	3.07	248.1	248.1	-7.69		891.371	891.378	Specific		7.7	>mN1ECD	1	2213	C5(Carbamidomethyl / 57.0215)	HCD	3.01	890.364	890.37	2	446.192	446.189
	528	Y.DVDEC[+57.02146]AST[+426.13734]PC[+57.02146]KNGAKC[+57.02146]LDGPNTY.T	T8(OGlycan / 426.1373)	Y.DVDECASTPCKNGAKCLDGPNTY.T	DVDECASTPCKNGAKCLDGPNTY,YT,5@57.02146,8@426.13734,10@57.02146,16@57.02146	Hex(1)Pent(2)	17.0626	710.6	controllerType=0 controllerNumber=1 scan=5764	2.1e-11	2.4e-11	0	0	0	0	3.4e-12	3.9e-12	10.67	593.3	3.1	-7.31		2998.19	2998.21	Specific	8	16.8	>mN1ECD	1	5125	C5(Carbamidomethyl / 57.0215); C10(Carbamidomethyl / 57.0215); C16(Carbamidomethyl / 57.0215)	HCD	10.2	2997.18	2997.2	3	1000.08	1000.07
	528	Y.DVDEC[+57.02146]AST[+426.13734]PC[+57.02146]KNGAKC[+57.02146]LDGPNTY.T	T8(OGlycan / 426.1373)	Y.DVDECASTPCKNGAKCLDGPNTY.T	DVDECASTPCKNGAKCLDGPNTY,YT,5@57.02146,8@426.13734,10@57.02146,16@57.02146	Hex(1)Pent(2)	17.1932	599.9	controllerType=0 controllerNumber=1 scan=5821	2.1e-08	2.4e-08	0	0	0	0	2.3e-09	2.6e-09	7.67	592.9	0.4	-6.57		2998.19	2998.21	Specific	8	15.8	>mN1ECD	1	5199	C5(Carbamidomethyl / 57.0215); C10(Carbamidomethyl / 57.0215); C16(Carbamidomethyl / 57.0215)	HCD	7.2	2997.19	2997.2	3	1000.08	1000.07
	545	L.DGPNT[+426.13734]Y.T	T5(OGlycan / 426.1373)	L.DGPNTY.T	DGPNTY,LT,5@426.13734	Hex(1)Pent(2)	9.8934	78.2	controllerType=0 controllerNumber=1 scan=2690	0.31	0.32	0.056	0.049	0.083	0.083	0.057	0.05	0.51	78.2	78.2	-1.86		1092.41	1092.41	Specific	5	4.1	>mN1ECD	1	1384		HCD	0.46	1091.4	1091.4	2	546.709	546.708
	545	L.DGPNT[+294.09508]Y.T	T5(OGlycan / 294.0951)	L.DGPNTY.T	DGPNTY,LT,5@294.09508	Hex(1)Pent(1)	15.9048	71.4	controllerType=0 controllerNumber=1 scan=5262	0.31	0.32	0.056	0.049	0.083	0.083	0.057	0.05	0.51	71.4	71.4	-6.03		960.362	960.368	Specific	5	3.7	>mN1ECD	1	4479		HCD	0.46	959.355	959.361	2	480.688	480.685
	551	Y.TC[+57.02146]VC[+57.02146]TEGYTGT[+365.13220]HC[+57.02146]EVDIDEC[+57.02146]DPDPC[+57.02146]HY.G	T11(OGlycan / 365.1322)	Y.TCVCTEGYTGTHCEVDIDECDPDPCHY.G	TCVCTEGYTGTHCEVDIDECDPDPCHY,YG,2@57.02146,4@57.02146,11@365.13220,13@57.02146,20@57.02146,25@57.02146	HexNAc(1)Hex(1)	20.3741	280.5	controllerType=0 controllerNumber=1 scan=7201	1.3e-05	1.4e-05	0	0	0	0	2.2e-06	2.5e-06	4.89	280.5	4.8	-6.99		3655.32	3655.34	Specific	11	18.7	>mN1ECD	1	6880	C2(Carbamidomethyl / 57.0215); C4(Carbamidomethyl / 57.0215); C13(Carbamidomethyl / 57.0215); C20(Carbamidomethyl / 57.0215); C25(Carbamidomethyl / 57.0215)	HCD	4.87	3654.31	3654.34	3	1219.12	1219.11
	551	Y.TC[+57.02146]VC[+57.02146]TEGYTGT[+203.07937]HC[+57.02146]EVDIDEC[+57.02146]DPDPC[+57.02146]HY.G	T11(OGlycan / 203.0794)	Y.TCVCTEGYTGTHCEVDIDECDPDPCHY.G	TCVCTEGYTGTHCEVDIDECDPDPCHY,YG,2@57.02146,4@57.02146,11@203.07937,13@57.02146,20@57.02146,25@57.02146	HexNAc(1)	20.2644	702	controllerType=0 controllerNumber=1 scan=7153	2.1e-11	2.4e-11	0	0	0	0	9e-12	1e-11	10.67	702	4.8	-6.24		3493.27	3493.29	Specific	11	25.7	>mN1ECD	1	6830	C2(Carbamidomethyl / 57.0215); C4(Carbamidomethyl / 57.0215); C13(Carbamidomethyl / 57.0215); C20(Carbamidomethyl / 57.0215); C25(Carbamidomethyl / 57.0215)	HCD	10.2	3492.26	3492.28	3	1165.1	1165.09
	551	Y.TC[+57.02146]VC[+57.02146]TEGYTGT[+203.07937]HC[+57.02146]EVDIDEC[+57.02146]DPDPC[+57.02146]HY.G	T11(OGlycan / 203.0794)	Y.TCVCTEGYTGTHCEVDIDECDPDPCHY.G	TCVCTEGYTGTHCEVDIDECDPDPCHY,YG,2@57.02146,4@57.02146,11@203.07937,13@57.02146,20@57.02146,25@57.02146	HexNAc(1)	20.3826	637.4	controllerType=0 controllerNumber=1 scan=7204	2.1e-09	2.4e-09	0	0	0	0	2e-10	2.3e-10	8.67	637.4	4.8	-8.02		3493.26	3493.29	Specific	11	27.2	>mN1ECD	1	6882	C2(Carbamidomethyl / 57.0215); C4(Carbamidomethyl / 57.0215); C13(Carbamidomethyl / 57.0215); C20(Carbamidomethyl / 57.0215); C25(Carbamidomethyl / 57.0215)	HCD	8.2	3492.26	3492.28	3	1165.1	1165.09
	551	Y.TC[+57.02146]VC[+57.02146]TEGYTGT[+203.07937]HC[+57.02146]EVDIDEC[+57.02146]DPDPC[+57.02146]HY.G	T11(OGlycan / 203.0794)	Y.TCVCTEGYTGTHCEVDIDECDPDPCHY.G	TCVCTEGYTGTHCEVDIDECDPDPCHY,YG,2@57.02146,4@57.02146,11@203.07937,13@57.02146,20@57.02146,25@57.02146	HexNAc(1)	20.5477	514	controllerType=0 controllerNumber=1 scan=7276	1.6e-07	1.8e-07	0	0	0	0	3.1e-08	3.5e-08	6.79	514	4.8	-8.86		3493.26	3493.29	Specific	11	24.1	>mN1ECD	1	6962	C2(Carbamidomethyl / 57.0215); C4(Carbamidomethyl / 57.0215); C13(Carbamidomethyl / 57.0215); C20(Carbamidomethyl / 57.0215); C25(Carbamidomethyl / 57.0215)	HCD	7.2	3492.25	3492.28	3	1165.1	1165.09
	551	Y.TC[+57.02146]VC[+57.02146]TEGYTGT[+162.05282]HC[+57.02146]EVDIDEC[+57.02146]DPDPC[+57.02146]HY.G	T11(OGlycan / 162.0528)	Y.TCVCTEGYTGTHCEVDIDECDPDPCHY.G	TCVCTEGYTGTHCEVDIDECDPDPCHY,YG,2@57.02146,4@57.02146,11@162.05282,13@57.02146,20@57.02146,25@57.02146	Hex(1)	20.2864	568.8	controllerType=0 controllerNumber=1 scan=7162	2.1e-08	2.4e-08	0	0	0	0	2.9e-09	3.3e-09	7.67	568.8	2.4	-8.34		3452.24	3452.26	Specific	11	23.1	>mN1ECD	1	6840	C2(Carbamidomethyl / 57.0215); C4(Carbamidomethyl / 57.0215); C13(Carbamidomethyl / 57.0215); C20(Carbamidomethyl / 57.0215); C25(Carbamidomethyl / 57.0215)	HCD	8.2	3451.23	3451.26	3	1151.43	1151.42
	551	Y.TC[+57.02146]VC[+57.02146]TEGYTGT[+162.05282]HC[+57.02146]EVDIDEC[+57.02146]DPDPC[+57.02146]HY.G	T11(OGlycan / 162.0528)	Y.TCVCTEGYTGTHCEVDIDECDPDPCHY.G	TCVCTEGYTGTHCEVDIDECDPDPCHY,YG,2@57.02146,4@57.02146,11@162.05282,13@57.02146,20@57.02146,25@57.02146	Hex(1)	20.4251	558.6	controllerType=0 controllerNumber=1 scan=7223	8.7e-08	9.8e-08	0	0	0	0	1.5e-08	1.7e-08	7.06	558.6	2.4	-6.01		3452.24	3452.26	Specific	11	23	>mN1ECD	1	6906	C2(Carbamidomethyl / 57.0215); C4(Carbamidomethyl / 57.0215); C13(Carbamidomethyl / 57.0215); C20(Carbamidomethyl / 57.0215); C25(Carbamidomethyl / 57.0215)	HCD	8.2	3451.24	3451.26	3	1151.43	1151.42
	578	Y.GSC[+57.02146]KD[+15.99492]GVATF.T	D5(b-oxidation / 15.9949)	Y.GSCKDGVATF.T	GSCKDGVATF,YT,3@57.02146,5@15.99492		15.2931	515.6	controllerType=0 controllerNumber=1 scan=4998	1.7e-06	1.9e-06	0	0	0	0	3.4e-07	3.8e-07	5.77	447	447	-9.95		1057.45	1057.46	Specific		10.2	>mN1ECD	1	4158	C3(Carbamidomethyl / 57.0215)	HCD	5.29	1056.44	1056.45	2	529.235	529.229
	578	Y.GSC[+57.02146]KD[+15.99492]GVATF.T	D5(b-oxidation / 15.9949)	Y.GSCKDGVATF.T	GSCKDGVATF,YT,3@57.02146,5@15.99492		15.4096	503.9	controllerType=0 controllerNumber=1 scan=5048	1.1e-06	1.3e-06	0	0	0	0	2.2e-07	2.5e-07	5.96	436.6	436.6	-8.91		1057.45	1057.46	Specific		10.5	>mN1ECD	1	4215	C3(Carbamidomethyl / 57.0215)	HCD	6.36	1056.45	1056.45	2	529.235	529.23
	578	Y.GSC[+57.02146]KDGVATF.T		Y.GSCKDGVATF.T	GSCKDGVATF,YT,3@57.02146		14.8951	509.8	controllerType=0 controllerNumber=1 scan=4835	2e-06	2.2e-06	0	0	0	0	4.4e-07	5e-07	5.71	509.8	509.8	-6.54		1041.46	1041.47	Specific		9.5	>mN1ECD	1	3977	C3(Carbamidomethyl / 57.0215)	HCD	6.53	1040.45	1040.46	2	521.237	521.234
	578	Y.GSC[+57.02146]KDGVATF.T		Y.GSCKDGVATF.T	GSCKDGVATF,YT,3@57.02146		15.019	509.3	controllerType=0 controllerNumber=1 scan=4888	1.1e-06	1.3e-06	0	0	0	0	2.1e-07	2.4e-07	5.96	509.3	509.3	-6.54		1041.46	1041.47	Specific		10.6	>mN1ECD	1	4048	C3(Carbamidomethyl / 57.0215)	HCD	6.78	1040.45	1040.46	2	521.237	521.234
	578	Y.GSC[+57.02146]KDGVATF.T		Y.GSCKDGVATF.T	GSCKDGVATF,YT,3@57.02146		15.4414	199.4	controllerType=0 controllerNumber=1 scan=5062	0.013	0.015	0	0	0	0	0.00055	0.00062	1.88	199.4	199.4	-7.01		1041.46	1041.47	Specific		6.1	>mN1ECD	1	4234	C3(Carbamidomethyl / 57.0215)	HCD	2.1	1040.45	1040.46	2	521.237	521.234
	701	F.TC[+57.02146]RC[+57.02146]PEGYHDPTC[+57.02146]L.S		F.TCRCPEGYHDPTCL.S	TCRCPEGYHDPTCL,FS,2@57.02146,4@57.02146,13@57.02146		16.0169	406.1	controllerType=0 controllerNumber=1 scan=5310	7.3e-07	8.2e-07	0	0	0	0	1.6e-07	1.8e-07	6.14	406.1	406.1	-6.52		1765.7	1765.71	Specific		10.4	>mN1ECD	1	4542	C2(Carbamidomethyl / 57.0215); C4(Carbamidomethyl / 57.0215); C13(Carbamidomethyl / 57.0215)	HCD	6.09	1764.69	1764.7	3	589.241	589.237
	701	F.TC[+57.02146]RC[+57.02146]PEGYHDPTC[+57.02146]L.S		F.TCRCPEGYHDPTCL.S	TCRCPEGYHDPTCL,FS,2@57.02146,4@57.02146,13@57.02146		15.894	355.8	controllerType=0 controllerNumber=1 scan=5257	1.3e-05	1.5e-05	0	0	0	0	2.5e-06	2.8e-06	4.88	355.8	355.8	-6.62		1765.7	1765.71	Specific		8.9	>mN1ECD	1	4470	C2(Carbamidomethyl / 57.0215); C4(Carbamidomethyl / 57.0215); C13(Carbamidomethyl / 57.0215)	HCD	4.82	1764.69	1764.7	3	589.241	589.237
	701	F.TC[+57.02146]RC[+57.02146]PEGYHDPTC[+57.02146]L.S		F.TCRCPEGYHDPTCL.S	TCRCPEGYHDPTCL,FS,2@57.02146,4@57.02146,13@57.02146		16.1577	246	controllerType=0 controllerNumber=1 scan=5371	0.00012	0.00014	0	0	0	0	1.2e-05	1.4e-05	3.9	246	246	-3.93		1765.7	1765.71	Specific		9.4	>mN1ECD	1	4622	C2(Carbamidomethyl / 57.0215); C4(Carbamidomethyl / 57.0215); C13(Carbamidomethyl / 57.0215)	HCD	3.85	1764.69	1764.7	3	589.241	589.239
	715	L.SEVNEC[+57.02146]NS[+426.13734]NPC[+57.02146]IHGAC[+57.02146]RDGLNGY.K	S8(OGlycan / 426.1373)	L.SEVNECNSNPCIHGACRDGLNGY.K	SEVNECNSNPCIHGACRDGLNGY,LK,6@57.02146,8@426.13734,11@57.02146,16@57.02146	Hex(1)Pent(2)	17.1954	728	controllerType=0 controllerNumber=1 scan=5822	2.1e-11	2.4e-11	0	0	0	0	4.9e-12	5.6e-12	10.67	728	29.9	-5.96		3049.19	3049.21	Specific	8	18.8	>mN1ECD	1	5200	C6(Carbamidomethyl / 57.0215); C11(Carbamidomethyl / 57.0215); C16(Carbamidomethyl / 57.0215)	HCD	10.2	3048.18	3048.2	3	1017.07	1017.07
	738	Y.KC[+57.02146]DC[+57.02146]APGW.S		Y.KCDCAPGW.S	KCDCAPGW,YS,2@57.02146,4@57.02146		15.4819	420.9	controllerType=0 controllerNumber=1 scan=5079	2.4e-06	2.7e-06	0	0	0	0	4.9e-07	5.5e-07	5.62	420.9	420.9	-7.88		993.384	993.392	Specific		9.1	>mN1ECD	1	4255	C2(Carbamidomethyl / 57.0215); C4(Carbamidomethyl / 57.0215)	HCD	5.57	992.377	992.384	2	497.2	497.196
	738	Y.KC[+57.02146]DC[+57.02146]APGW.S		Y.KCDCAPGW.S	KCDCAPGW,YS,2@57.02146,4@57.02146		15.3567	410.5	controllerType=0 controllerNumber=1 scan=5024	2.4e-06	2.7e-06	0	0	0	0	4.7e-07	5.3e-07	5.62	410.5	410.5	-8.19		993.384	993.392	Specific		8.9	>mN1ECD	1	4184	C2(Carbamidomethyl / 57.0215); C4(Carbamidomethyl / 57.0215)	HCD	5.57	992.376	992.384	2	497.2	497.195
	738	Y.KC[+57.02146]DC[+57.02146]APGW.S		Y.KCDCAPGW.S	KCDCAPGW,YS,2@57.02146,4@57.02146		15.6091	407.5	controllerType=0 controllerNumber=1 scan=5134	3.7e-06	4.2e-06	0	0	0	0	7.4e-07	8.4e-07	5.43	407.5	407.5	-7.52		993.384	993.392	Specific		8.5	>mN1ECD	1	4321	C2(Carbamidomethyl / 57.0215); C4(Carbamidomethyl / 57.0215)	HCD	5.38	992.377	992.384	2	497.2	497.196
	738	Y.KC[+57.02146]DC[+57.02146]APGW.S		Y.KCDCAPGW.S	KCDCAPGW,YS,2@57.02146,4@57.02146		15.7488	342.2	controllerType=0 controllerNumber=1 scan=5195	8.5e-05	9.7e-05	0	0	0	0	1e-05	1.2e-05	4.07	342.2	342.2	-6.29		993.385	993.392	Specific		7.7	>mN1ECD	1	4393	C2(Carbamidomethyl / 57.0215); C4(Carbamidomethyl / 57.0215)	HCD	4.01	992.378	992.384	2	497.2	497.196
	746	W.SGTNC[+57.02146]DINNNEC[+57.02146]ES[+203.07937]NPC[+57.02146]VNGGTC[+57.02146]KDM[+15.99492]T[+365.13220]SGY.V	S14(OGlycan / 203.0794); M26(Oxidation / 15.9949); T27(OGlycan / 365.1322)	W.SGTNCDINNNECESNPCVNGGTCKDMTSGY.V	SGTNCDINNNECESNPCVNGGTCKDMTSGY,WV,5@57.02146,12@57.02146,14@203.07937,17@57.02146,23@57.02146,26@15.99492,27@365.13220	HexNAc(1); HexNAc(1)Hex(1)	23.0974	73.7	controllerType=0 controllerNumber=1 scan=8394	0.066	0.074	0	0	0	0	0.0029	0.0033	1.18	73.7	0.9	-1.85		3939.47	3939.47	Specific	14;27	9.5	>mN1ECD	1	8262	C5(Carbamidomethyl / 57.0215); C12(Carbamidomethyl / 57.0215); C17(Carbamidomethyl / 57.0215); C23(Carbamidomethyl / 57.0215)	HCD	1.08	3938.46	3938.47	3	1313.83	1313.83
	776	Y.VC[+57.02146]TC[+57.02146]REGFSGPNC[+57.02146]QT[+426.13734]NINEC[+57.02146]ASNPC[+57.02146]LNQGT[+146.05791]C[+57.02146]IDDVAGY.K	T15(OGlycan / 426.1373); T30(OGlycan / 146.0579)	Y.VCTCREGFSGPNCQTNINECASNPCLNQGTCIDDVAGY.K	VCTCREGFSGPNCQTNINECASNPCLNQGTCIDDVAGY,YK,2@57.02146,4@57.02146,13@57.02146,15@426.13734,20@57.02146,25@57.02146,30@146.05791,31@57.02146	Hex(1)Pent(2); Fuc(1)	22.6092	30.1	controllerType=0 controllerNumber=1 scan=8180	0.07	0.079	0	0.0075	0	0.018	0.0034	0.0075	1.15	30.1	0	-8.78		4910.92	4910.96	Specific	15;30	9.4	>mN1ECD	1	8010	C2(Carbamidomethyl / 57.0215); C4(Carbamidomethyl / 57.0215); C13(Carbamidomethyl / 57.0215); C20(Carbamidomethyl / 57.0215); C25(Carbamidomethyl / 57.0215); C31(Carbamidomethyl / 57.0215)	HCD	1.07	4909.91	4909.96	4	1228.5	1228.49
	776	Y.VC[+57.02146]TC[+57.02146]REGF.S		Y.VCTCREGF.S	VCTCREGF,YS,2@57.02146,4@57.02146		13.9656	374.2	controllerType=0 controllerNumber=1 scan=4437	2.6e-06	3e-06	0	0	0	0	5.4e-07	6.2e-07	5.58	374.2	374.2	-7.03		1028.42	1028.43	Specific		9	>mN1ECD	1	3469	C2(Carbamidomethyl / 57.0215); C4(Carbamidomethyl / 57.0215)	HCD	5.53	1027.41	1027.42	2	514.718	514.714
	776	Y.VC[+57.02146]TC[+57.02146]REGF.S		Y.VCTCREGF.S	VCTCREGF,YS,2@57.02146,4@57.02146		13.8371	341.5	controllerType=0 controllerNumber=1 scan=4382	5.9e-05	6.7e-05	0	0	0	0	8.3e-06	9.5e-06	4.23	341.5	341.5	-6.68		1028.42	1028.43	Specific		8.7	>mN1ECD	1	3394	C2(Carbamidomethyl / 57.0215); C4(Carbamidomethyl / 57.0215)	HCD	4.18	1027.41	1027.42	2	514.718	514.715
	776	Y.VC[+57.02146]TC[+57.02146]REGF.S		Y.VCTCREGF.S	VCTCREGF,YS,2@57.02146,4@57.02146		14.0967	299	controllerType=0 controllerNumber=1 scan=4493	0.00044	0.0005	0	0	0	0	2.6e-05	2.9e-05	3.36	299	299	-7.98		1028.42	1028.43	Specific		7.2	>mN1ECD	1	3544	C2(Carbamidomethyl / 57.0215); C4(Carbamidomethyl / 57.0215)	HCD	3.31	1027.41	1027.42	2	514.718	514.714
	776	Y.VC[+57.02146]TC[+57.02146]REGF.S		Y.VCTCREGF.S	VCTCREGF,YS,2@57.02146,4@57.02146		14.4201	137.9	controllerType=0 controllerNumber=1 scan=4633	0.044	0.05	0	0	0	0	0.0015	0.0017	1.36	137.9	137.9	-9.29		1028.42	1028.43	Specific		6.4	>mN1ECD	1	3727	C2(Carbamidomethyl / 57.0215); C4(Carbamidomethyl / 57.0215)	HCD	1.3	1027.41	1027.42	2	514.718	514.713
EGF21	784	F.S[+146.05791]GPNC[+57.02146]QTNINEC[+57.02146]AS[+426.13734]NPC[+57.02146]LNQGTC[+57.02146]IDDVAGY.K	S1(OGlycan / 146.0579); S14(OGlycan / 426.1373)	F.SGPNCQTNINECASNPCLNQGTCIDDVAGY.K	SGPNCQTNINECASNPCLNQGTCIDDVAGY,FK,1@146.05791,5@57.02146,12@57.02146,14@426.13734,17@57.02146,23@57.02146	Fuc(1); Hex(1)Pent(2)	23.1447	534.2	controllerType=0 controllerNumber=1 scan=8414	1.9e-06	2.2e-06	0	0	0	0	4.2e-07	4.8e-07	5.71	472.8	0.7	-7.32		3901.52	3901.55	Specific	1;14	15.4	>mN1ECD	1	8286	C5(Carbamidomethyl / 57.0215); C12(Carbamidomethyl / 57.0215); C17(Carbamidomethyl / 57.0215); C23(Carbamidomethyl / 57.0215)	HCD	5.2	3900.52	3900.54	3	1301.19	1301.18	4124803
EGF21	784	F.SGPNC[+57.02146]QTNINEC[+57.02146]AS[+426.13734]NPC[+57.02146]LNQGT[+146.05791]C[+57.02146]IDDVAGY.K	S14(OGlycan / 426.1373); T22(OGlycan / 146.0579)	F.SGPNCQTNINECASNPCLNQGTCIDDVAGY.K	SGPNCQTNINECASNPCLNQGTCIDDVAGY,FK,5@57.02146,12@57.02146,14@426.13734,17@57.02146,22@146.05791,23@57.02146	Hex(1)Pent(2); Fuc(1)	23.0224	434.6	controllerType=0 controllerNumber=1 scan=8362	4.4e-06	5e-06	0	0	0	0	9.4e-07	1.1e-06	5.36	434.6	4.2	-5.82		3901.53	3901.55	Specific	14;22	16.2	>mN1ECD	1	8223	C5(Carbamidomethyl / 57.0215); C12(Carbamidomethyl / 57.0215); C17(Carbamidomethyl / 57.0215); C23(Carbamidomethyl / 57.0215)	HCD	4.85	3900.52	3900.54	3	1301.19	1301.18
	814	Y.KC[+57.02146]NC[+57.02146]PLPY.T		Y.KCNCPLPY.T	KCNCPLPY,YT,2@57.02146,4@57.02146		16.2267	345.5	controllerType=0 controllerNumber=1 scan=5400	1.1e-05	1.3e-05	0	0	0	0	1.8e-06	2.1e-06	4.95	258.5	258.5	-6.42		1051.46	1051.47	Specific		11.8	>mN1ECD	1	4664	C2(Carbamidomethyl / 57.0215); C4(Carbamidomethyl / 57.0215)	HCD	4.9	1050.46	1050.46	2	526.239	526.235
	814	Y.KC[+57.02146]NC[+57.02146]PLPY.T		Y.KCNCPLPY.T	KCNCPLPY,YT,2@57.02146,4@57.02146		16.4767	337.9	controllerType=0 controllerNumber=1 scan=5508	0.00014	0.00016	0	0	0	0	1.3e-05	1.5e-05	3.84	248.3	248.3	-8.85		1051.46	1051.47	Specific		9.3	>mN1ECD	1	4798	C2(Carbamidomethyl / 57.0215); C4(Carbamidomethyl / 57.0215)	HCD	3.79	1050.45	1050.46	2	526.239	526.234
	814	Y.KC[+57.02146]NC[+57.02146]PLPY.T		Y.KCNCPLPY.T	KCNCPLPY,YT,2@57.02146,4@57.02146		16.35	328.6	controllerType=0 controllerNumber=1 scan=5453	5.2e-05	5.8e-05	0	0	0	0	7.6e-06	8.6e-06	4.29	264.5	264.5	-7.81		1051.46	1051.47	Specific		10.7	>mN1ECD	1	4729	C2(Carbamidomethyl / 57.0215); C4(Carbamidomethyl / 57.0215)	HCD	4.23	1050.45	1050.46	2	526.239	526.235
	814	Y.KC[+57.02146]NC[+57.02146]PLPY.T		Y.KCNCPLPY.T	KCNCPLPY,YT,2@57.02146,4@57.02146		16.6209	283.6	controllerType=0 controllerNumber=1 scan=5572	0.00045	0.00051	0	0	0	0	2.8e-05	3.2e-05	3.35	224.5	224.5	-6.53		1051.46	1051.47	Specific		9.7	>mN1ECD	1	4876	C2(Carbamidomethyl / 57.0215); C4(Carbamidomethyl / 57.0215)	HCD	3.3	1050.46	1050.46	2	526.239	526.235
	814	Y.KC[+57.02146]NC[+57.02146]PLPY.T		Y.KCNCPLPY.T	KCNCPLPY,YT,2@57.02146,4@57.02146		17.3657	117.1	controllerType=0 controllerNumber=1 scan=5897	0.074	0.084	0	0.011	0	0	0.0049	0.011	1.13	117.1	117.1	-2.47		1051.47	1051.47	Specific		4.7	>mN1ECD	1	5295	C2(Carbamidomethyl / 57.0215); C4(Carbamidomethyl / 57.0215)	HCD	1.08	1050.46	1050.46	2	526.239	526.237
	822	Y.TGATC[+57.02146]EVVLAPC[+57.02146]ATS[+203.07937]PC[+57.02146]KNSGVC[+57.02146]KESEDYESF.S	S15(OGlycan / 203.0794)	Y.TGATCEVVLAPCATSPCKNSGVCKESEDYESF.S	TGATCEVVLAPCATSPCKNSGVCKESEDYESF,YS,5@57.02146,12@57.02146,15@203.07937,17@57.02146,23@57.02146	HexNAc(1)	21.3378	543.1	controllerType=0 controllerNumber=1 scan=7625	2.5e-07	2.8e-07	0	0	0	0	5e-08	5.7e-08	6.61	543.1	0	-7.23		3756.57	3756.6	Specific	15	18.7	>mN1ECD	1	7370	C5(Carbamidomethyl / 57.0215); C12(Carbamidomethyl / 57.0215); C17(Carbamidomethyl / 57.0215); C23(Carbamidomethyl / 57.0215)	HCD	7.75	3755.57	3755.59	3	1252.87	1252.86
	822	Y.TGATC[+57.02146]EVVLAPC[+57.02146]ATSPC[+57.02146]KNS[+162.05282]GVC[+57.02146]KESEDYESF.S	S20(OGlycan / 162.0528)	Y.TGATCEVVLAPCATSPCKNSGVCKESEDYESF.S	TGATCEVVLAPCATSPCKNSGVCKESEDYESF,YS,5@57.02146,12@57.02146,17@57.02146,20@162.05282,23@57.02146	Hex(1)	21.2974	572.4	controllerType=0 controllerNumber=1 scan=7607	6e-08	6.8e-08	0	0	0	0	1.3e-08	1.5e-08	7.22	572.4	1.2	-7.82		3715.55	3715.58	Specific	20	17.2	>mN1ECD	1	7350	C5(Carbamidomethyl / 57.0215); C12(Carbamidomethyl / 57.0215); C17(Carbamidomethyl / 57.0215); C23(Carbamidomethyl / 57.0215)	HCD	6.75	3714.54	3714.57	3	1239.2	1239.19
	822	Y.T[+203.07937]GATC[+57.02146]EVVL.A	T1(OGlycan / 203.0794)	Y.TGATCEVVL.A	TGATCEVVL,YA,1@203.07937,5@57.02146	HexNAc(1)	20.1902	340	controllerType=0 controllerNumber=1 scan=7121	4.2e-05	4.7e-05	0	0	0	0	6.7e-06	7.6e-06	4.38	340	4	-6.92		1152.54	1152.55	Specific	1	11.7	>mN1ECD	1	6794	C5(Carbamidomethyl / 57.0215)	HCD	4.13	1151.53	1151.54	2	576.776	576.772
	831	L.APC[+57.02146]ATSPC[+57.02146]KNSGVC[+57.02146]KESEDYESF.S		L.APCATSPCKNSGVCKESEDYESF.S	APCATSPCKNSGVCKESEDYESF,LS,3@57.02146,8@57.02146,14@57.02146		17.6309	196.3	controllerType=0 controllerNumber=1 scan=6011	0.00091	0.001	0	0	0	0	5.6e-05	6.3e-05	3.04	196.3	196.3	-6.55		2623.06	2623.07	Specific		10.9	>mN1ECD	1	5435	C3(Carbamidomethyl / 57.0215); C8(Carbamidomethyl / 57.0215); C14(Carbamidomethyl / 57.0215)	HCD	2.99	2622.05	2622.07	3	875.03	875.024
	854	F.SC[+57.02146]VC[+57.02146]PTGW.Q		F.SCVCPTGW.Q	SCVCPTGW,FQ,2@57.02146,4@57.02146		20.6849	463.8	controllerType=0 controllerNumber=1 scan=7337	1.7e-05	1.9e-05	0	0	0	0	2.8e-06	3.2e-06	4.78	463.8	463.8	-7.26		966.374	966.381	Specific		10.1	>mN1ECD	1	7034	C2(Carbamidomethyl / 57.0215); C4(Carbamidomethyl / 57.0215)	HCD	4.73	965.366	965.374	2	483.694	483.69
	854	F.SC[+57.02146]VC[+57.02146]PTGW.Q		F.SCVCPTGW.Q	SCVCPTGW,FQ,2@57.02146,4@57.02146		20.5673	369.7	controllerType=0 controllerNumber=1 scan=7285	5.8e-05	6.5e-05	0	0	0	0	8.1e-06	9.2e-06	4.24	369.7	369.7	-8.2		966.373	966.381	Specific		8.5	>mN1ECD	1	6974	C2(Carbamidomethyl / 57.0215); C4(Carbamidomethyl / 57.0215)	HCD	4.19	965.366	965.374	2	483.694	483.69
	854	F.SC[+57.02146]VC[+57.02146]PTGW.Q		F.SCVCPTGW.Q	SCVCPTGW,FQ,2@57.02146,4@57.02146		20.8141	341.3	controllerType=0 controllerNumber=1 scan=7393	0.00083	0.00093	0	0	0	0	4.5e-05	5.1e-05	3.08	341.3	341.3	-5.3		966.376	966.381	Specific		8.5	>mN1ECD	1	7103	C2(Carbamidomethyl / 57.0215); C4(Carbamidomethyl / 57.0215)	HCD	3.03	965.368	965.374	2	483.694	483.692
	854	F.SC[+57.02146]VC[+57.02146]PTGW.Q		F.SCVCPTGW.Q	SCVCPTGW,FQ,2@57.02146,4@57.02146		20.9797	134.9	controllerType=0 controllerNumber=1 scan=7464	0.075	0.085	0.0036	0.029	0	0	0.0059	0.029	1.12	134.9	134.9	-7.7		966.373	966.381	Specific		5.5	>mN1ECD	1	7188	C2(Carbamidomethyl / 57.0215); C4(Carbamidomethyl / 57.0215)	HCD	1.07	965.366	965.374	2	483.694	483.69
EGF23	862	W.QGQTC[+57.02146]EVDINEC[+57.02146]VKS[+146.05791]PC[+57.02146]RHGASC[+57.02146]QN[+15.99492]TNGSY.R	S15(OGlycan / 146.0579); N25(b-oxidation / 15.9949)	W.QGQTCEVDINECVKSPCRHGASCQNTNGSY.R	QGQTCEVDINECVKSPCRHGASCQNTNGSY,WR,5@57.02146,12@57.02146,15@146.05791,17@57.02146,23@57.02146,25@15.99492	Fuc(1)	16.5197	428.6	controllerType=0 controllerNumber=1 scan=5527	2.9e-07	3.3e-07	0	0	0	0	7.3e-08	8.3e-08	6.54	428.6	7.2	-7.24		3618.47	3618.49	Specific	15	14	>mN1ECD	1	4821	C5(Carbamidomethyl / 57.0215); C12(Carbamidomethyl / 57.0215); C17(Carbamidomethyl / 57.0215); C23(Carbamidomethyl / 57.0215)	HCD	6.11	3617.46	3617.49	4	905.379	905.373	2635002
EGF23	862	W.QGQTC[+57.02146]EVDINEC[+57.02146]VKS[+146.05791]PC[+57.02146]RHGASC[+57.02146]QNTNGSY.R	S15(OGlycan / 146.0579)	W.QGQTCEVDINECVKSPCRHGASCQNTNGSY.R	QGQTCEVDINECVKSPCRHGASCQNTNGSY,WR,5@57.02146,12@57.02146,15@146.05791,17@57.02146,23@57.02146	Fuc(1)	16.5838	760.3	controllerType=0 controllerNumber=1 scan=5555	3.1e-12	3.5e-12	0	0	0	0	1e-12	1.2e-12	11.51	760.3	0.5	-7.47		3602.47	3602.5	Specific	15	14.3	>mN1ECD	1	4856	C5(Carbamidomethyl / 57.0215); C12(Carbamidomethyl / 57.0215); C17(Carbamidomethyl / 57.0215); C23(Carbamidomethyl / 57.0215)	HCD	11.03	3601.47	3601.49	4	901.38	901.374
EGF23	862	W.QGQTC[+57.02146]EVDINEC[+57.02146]VKS[+146.05791]PC[+57.02146]RHGASC[+57.02146]QNTNGSY.R	S15(OGlycan / 146.0579)	W.QGQTCEVDINECVKSPCRHGASCQNTNGSY.R	QGQTCEVDINECVKSPCRHGASCQNTNGSY,WR,5@57.02146,12@57.02146,15@146.05791,17@57.02146,23@57.02146	Fuc(1)	16.4555	706.9	controllerType=0 controllerNumber=1 scan=5499	3.1e-11	3.5e-11	0	0	0	0	1.2e-11	1.4e-11	10.51	706.9	3.7	-7.8		3602.47	3602.5	Specific	15	14.2	>mN1ECD	1	4786	C5(Carbamidomethyl / 57.0215); C12(Carbamidomethyl / 57.0215); C17(Carbamidomethyl / 57.0215); C23(Carbamidomethyl / 57.0215)	HCD	10.03	3601.46	3601.49	4	901.38	901.373
	892	Y.RC[+57.02146]LC[+57.02146]QAGY.T		Y.RCLCQAGY.T	RCLCQAGY,YT,2@57.02146,4@57.02146		13.7109	428.1	controllerType=0 controllerNumber=1 scan=4327	3.4e-05	3.9e-05	0	0	0	0	5.1e-06	5.8e-06	4.47	350.3	350.3	-7.16		1027.44	1027.44	Specific		8.6	>mN1ECD	1	3326	C2(Carbamidomethyl / 57.0215); C4(Carbamidomethyl / 57.0215)	HCD	4.41	1026.43	1026.44	2	514.226	514.222
	892	Y.RC[+57.02146]LC[+57.02146]QAGY.T		Y.RCLCQAGY.T	RCLCQAGY,YT,2@57.02146,4@57.02146		13.5887	386.6	controllerType=0 controllerNumber=1 scan=4275	3.7e-05	4.2e-05	0	0	0	0	5.6e-06	6.3e-06	4.43	308.9	308.9	-6.92		1027.44	1027.44	Specific		10.1	>mN1ECD	1	3258	C2(Carbamidomethyl / 57.0215); C4(Carbamidomethyl / 57.0215)	HCD	4.38	1026.43	1026.44	2	514.226	514.222
EGF24	900	Y.TGRNC[+57.02146]ES[+511.19010]DIDDC[+57.02146]RPNPC[+57.02146]HNGGSC[+57.02146]TDGINTAF.C	S7(OGlycan / 511.1901)	Y.TGRNCESDIDDCRPNPCHNGGSCTDGINTAF.C	TGRNCESDIDDCRPNPCHNGGSCTDGINTAF,YC,5@57.02146,7@511.19010,12@57.02146,17@57.02146,23@57.02146	HexNAc(1)Hex(1)Fuc(1)	18.2333	214.8	controllerType=0 controllerNumber=1 scan=6273	0.00019	0.00021	0	0	0	0	1.4e-05	1.6e-05	3.73	214.8	3	-7.08		4008.56	4008.59	Specific	7	14.4	>mN1ECD	1	5751	C5(Carbamidomethyl / 57.0215); C12(Carbamidomethyl / 57.0215); C17(Carbamidomethyl / 57.0215); C23(Carbamidomethyl / 57.0215)	HCD	3.26	4007.55	4007.58	4	1002.9	1002.89	2091737
EGF24	900	Y.TGRNC[+57.02146]ES[+365.13220]DIDDC[+57.02146]RPNPC[+57.02146]HNGGSC[+57.02146]TDGINTAF.C	S7(OGlycan / 365.1322)	Y.TGRNCESDIDDCRPNPCHNGGSCTDGINTAF.C	TGRNCESDIDDCRPNPCHNGGSCTDGINTAF,YC,5@57.02146,7@365.13220,12@57.02146,17@57.02146,23@57.02146	HexNAc(1)Hex(1)	18.2633	239.1	controllerType=0 controllerNumber=1 scan=6286	8.7e-05	9.9e-05	0	0	0	0	1.1e-05	1.2e-05	4.06	239.1	5.6	-8.47		3862.5	3862.53	Specific	7	15.3	>mN1ECD	1	5769	C5(Carbamidomethyl / 57.0215); C12(Carbamidomethyl / 57.0215); C17(Carbamidomethyl / 57.0215); C23(Carbamidomethyl / 57.0215)	HCD	3.59	3861.49	3861.52	4	966.387	966.379	44604549
EGF24	900	Y.TGRNC[+57.02146]ESDIDDC[+57.02146]RPNPC[+57.02146]HNGGS[+365.13220]C[+57.02146]TDGINTAF.C	S22(OGlycan / 365.1322)	Y.TGRNCESDIDDCRPNPCHNGGSCTDGINTAF.C	TGRNCESDIDDCRPNPCHNGGSCTDGINTAF,YC,5@57.02146,12@57.02146,17@57.02146,22@365.13220,23@57.02146	HexNAc(1)Hex(1)	18.3916	71.2	controllerType=0 controllerNumber=1 scan=6342	0.0023	0.0026	0	0	0	0	0.00012	0.00014	2.63	71.2	4.8	-6.83		3862.5	3862.53	Specific	22	11.8	>mN1ECD	1	5836	C5(Carbamidomethyl / 57.0215); C12(Carbamidomethyl / 57.0215); C17(Carbamidomethyl / 57.0215); C23(Carbamidomethyl / 57.0215)	HCD	2.18	3861.49	3861.52	4	966.387	966.381
EGF24	900	Y.TGRNC[+57.02146]ESDIDDC[+57.02146]RPNPC[+57.02146]HNGGS[+349.13728]C[+57.02146]TDGINTAF.C	S22(OGlycan / 349.1373)	Y.TGRNCESDIDDCRPNPCHNGGSCTDGINTAF.C	TGRNCESDIDDCRPNPCHNGGSCTDGINTAF,YC,5@57.02146,12@57.02146,17@57.02146,22@349.13728,23@57.02146	HexNAc(1)Fuc(1)	18.3938	99.5	controllerType=0 controllerNumber=1 scan=6343	0.0018	0.002	0	0	0	0	8.9e-05	0.0001	2.75	99.5	3.6	-7.55		3846.5	3846.53	Specific	22	11.3	>mN1ECD	1	5837	C5(Carbamidomethyl / 57.0215); C12(Carbamidomethyl / 57.0215); C17(Carbamidomethyl / 57.0215); C23(Carbamidomethyl / 57.0215)	HCD	2.3	3845.5	3845.53	4	962.389	962.381	4059353
EGF24	900	Y.T[+308.11073]GRNC[+57.02146]ESDIDDC[+57.02146]RPNPC[+57.02146]HNGGSC[+57.02146]TDGINTAF.C	T1(OGlycan / 308.1107)	Y.TGRNCESDIDDCRPNPCHNGGSCTDGINTAF.C	TGRNCESDIDDCRPNPCHNGGSCTDGINTAF,YC,1@308.11073,5@57.02146,12@57.02146,17@57.02146,23@57.02146	Hex(1)Fuc(1)	18.2311	99.6	controllerType=0 controllerNumber=1 scan=6272	0.011	0.013	0	0	0	0	0.00045	0.00051	1.95	99.6	0.4	-8.54		3805.47	3805.51	Specific	1	11	>mN1ECD	1	5750	C5(Carbamidomethyl / 57.0215); C12(Carbamidomethyl / 57.0215); C17(Carbamidomethyl / 57.0215); C23(Carbamidomethyl / 57.0215)	HCD	1.57	3804.47	3804.5	4	952.132	952.124	3390638
EGF24	900	Y.TGRNC[+57.02146]ESDIDDC[+57.02146]RPNPC[+57.02146]HNGGS[+203.07937]C[+57.02146]TDGINTAF.C	S22(OGlycan / 203.0794)	Y.TGRNCESDIDDCRPNPCHNGGSCTDGINTAF.C	TGRNCESDIDDCRPNPCHNGGSCTDGINTAF,YC,5@57.02146,12@57.02146,17@57.02146,22@203.07937,23@57.02146	HexNAc(1)	18.334	300.1	controllerType=0 controllerNumber=1 scan=6317	1.4e-05	1.5e-05	0	0	0	0	2.6e-06	2.9e-06	4.87	300.1	4.8	-8.09		3700.45	3700.48	Specific	22	14.5	>mN1ECD	1	5803	C5(Carbamidomethyl / 57.0215); C12(Carbamidomethyl / 57.0215); C17(Carbamidomethyl / 57.0215); C23(Carbamidomethyl / 57.0215)	HCD	4.4	3699.44	3699.47	4	925.874	925.867
EGF24	900	Y.TGRNC[+57.02146]ESDIDDC[+57.02146]RPNPC[+57.02146]HNGGS[+203.07937]C[+57.02146]TDGINTAF.C	S22(OGlycan / 203.0794)	Y.TGRNCESDIDDCRPNPCHNGGSCTDGINTAF.C	TGRNCESDIDDCRPNPCHNGGSCTDGINTAF,YC,5@57.02146,12@57.02146,17@57.02146,22@203.07937,23@57.02146	HexNAc(1)	18.4539	178.6	controllerType=0 controllerNumber=1 scan=6369	0.0004	0.00045	0	0	0	0	2.2e-05	2.5e-05	3.4	178.6	4.8	-7.3		3700.45	3700.48	Specific	22	12.8	>mN1ECD	1	5868	C5(Carbamidomethyl / 57.0215); C12(Carbamidomethyl / 57.0215); C17(Carbamidomethyl / 57.0215); C23(Carbamidomethyl / 57.0215)	HCD	2.93	3699.44	3699.47	4	925.874	925.867
EGF24	900	Y.T[+162.05282]GRNC[+57.02146]ESDIDDC[+57.02146]RPNPC[+57.02146]HNGGSC[+57.02146]TDGINTAF.C	T1(OGlycan / 162.0528)	Y.TGRNCESDIDDCRPNPCHNGGSCTDGINTAF.C	TGRNCESDIDDCRPNPCHNGGSCTDGINTAF,YC,1@162.05282,5@57.02146,12@57.02146,17@57.02146,23@57.02146	Hex(1)	18.3362	63.4	controllerType=0 controllerNumber=1 scan=6318	0.014	0.016	0	0	0	0	0.0006	0.00068	1.85	63.4	1.6	-7		3659.42	3659.45	Specific	1	11	>mN1ECD	1	5804	C5(Carbamidomethyl / 57.0215); C12(Carbamidomethyl / 57.0215); C17(Carbamidomethyl / 57.0215); C23(Carbamidomethyl / 57.0215)	HCD	1.49	3658.42	3658.44	4	915.618	915.611	2830263
	968	Y.TC[+57.02146]TC[+57.02146]PVGF.N		Y.TCTCPVGF.N	TCTCPVGF,YN,2@57.02146,4@57.02146		20.0064	463.4	controllerType=0 controllerNumber=1 scan=7040	1.1e-05	1.2e-05	0	0	0	0	1.5e-06	1.7e-06	4.97	463.4	463.4	-7.37		941.379	941.385	Specific		11.1	>mN1ECD	1	6699	C2(Carbamidomethyl / 57.0215); C4(Carbamidomethyl / 57.0215)	HCD	4.92	940.371	940.378	2	471.196	471.193
	968	Y.TC[+57.02146]TC[+57.02146]PVGF.N		Y.TCTCPVGF.N	TCTCPVGF,YN,2@57.02146,4@57.02146		20.1272	442.5	controllerType=0 controllerNumber=1 scan=7093	1.1e-05	1.2e-05	0	0	0	0	1.6e-06	1.8e-06	4.97	442.5	442.5	-7.83		941.378	941.385	Specific		10.7	>mN1ECD	1	6760	C2(Carbamidomethyl / 57.0215); C4(Carbamidomethyl / 57.0215)	HCD	4.92	940.371	940.378	2	471.196	471.193
	976	F.NGIHC[+57.02146]ENNTPDC[+57.02146]TESSC[+57.02146]F.N		F.NGIHCENNTPDCTESSCF.N	NGIHCENNTPDCTESSCF,FN,5@57.02146,12@57.02146,17@57.02146		17.3261	633.8	controllerType=0 controllerNumber=1 scan=5880	2.6e-09	2.9e-09	0	0	0	0	3e-10	3.3e-10	8.59	558.1	558.1	-6.34		2141.78	2141.8	Specific		19.1	>mN1ECD	1	5272	C5(Carbamidomethyl / 57.0215); C12(Carbamidomethyl / 57.0215); C17(Carbamidomethyl / 57.0215)	HCD	8.54	2140.77	2140.79	2	1071.4	1071.39
	976	F.NGIHC[+57.02146]ENNTPDC[+57.02146]TESSC[+57.02146]F.N		F.NGIHCENNTPDCTESSCF.N	NGIHCENNTPDCTESSCF,FN,5@57.02146,12@57.02146,17@57.02146		17.4363	594	controllerType=0 controllerNumber=1 scan=5927	2.6e-08	2.9e-08	0	0	0	0	3.6e-09	4e-09	7.59	506.7	506.7	-7.37		2141.78	2141.8	Specific		17.8	>mN1ECD	1	5331	C5(Carbamidomethyl / 57.0215); C12(Carbamidomethyl / 57.0215); C17(Carbamidomethyl / 57.0215)	HCD	7.54	2140.77	2140.79	2	1071.4	1071.39
	976	F.NGIHC[+57.02146]ENNTPDC[+57.02146]TESSC[+57.02146]F.N		F.NGIHCENNTPDCTESSCF.N	NGIHCENNTPDCTESSCF,FN,5@57.02146,12@57.02146,17@57.02146		17.5772	472.4	controllerType=0 controllerNumber=1 scan=5988	1.3e-07	1.5e-07	0	0	0	0	2.1e-08	2.3e-08	6.87	472.4	472.4	-7.94		2141.78	2141.8	Specific		18.7	>mN1ECD	1	5407	C5(Carbamidomethyl / 57.0215); C12(Carbamidomethyl / 57.0215); C17(Carbamidomethyl / 57.0215)	HCD	6.82	2140.77	2140.79	2	1071.4	1071.39
	976	F.NGIHC[+57.02146]ENNTPDC[+57.02146]TESSC[+57.02146]F.N		F.NGIHCENNTPDCTESSCF.N	NGIHCENNTPDCTESSCF,FN,5@57.02146,12@57.02146,17@57.02146		17.4382	450.6	controllerType=0 controllerNumber=1 scan=5928	1.9e-06	2.1e-06	0	0	0	0	4.1e-07	4.6e-07	5.72	449.7	449.7	-7.86		2141.78	2141.8	Specific		13.3	>mN1ECD	1	5332	C5(Carbamidomethyl / 57.0215); C12(Carbamidomethyl / 57.0215); C17(Carbamidomethyl / 57.0215)	HCD	5.78	2140.77	2140.79	3	714.603	714.598
	976	F.NGIHC[+57.02146]ENNTPDC[+57.02146]TESSC[+57.02146]F.N		F.NGIHCENNTPDCTESSCF.N	NGIHCENNTPDCTESSCF,FN,5@57.02146,12@57.02146,17@57.02146		17.3239	436.5	controllerType=0 controllerNumber=1 scan=5879	3.4e-06	3.8e-06	0	0	0	0	6.7e-07	7.6e-07	5.47	436.5	436.5	-7.69		2141.78	2141.8	Specific		12.6	>mN1ECD	1	5271	C5(Carbamidomethyl / 57.0215); C12(Carbamidomethyl / 57.0215); C17(Carbamidomethyl / 57.0215)	HCD	5.5	2140.77	2140.79	3	714.603	714.598
EGF26	994	F.NGGTC[+57.02146]VD[+15.99492]GINS[+146.05791]F.T	D7(b-oxidation / 15.9949); S11(OGlycan / 146.0579)	F.NGGTCVDGINSF.T	NGGTCVDGINSF,FT,5@57.02146,7@15.99492,11@146.05791	Fuc(1)	22.2476	266.4	controllerType=0 controllerNumber=1 scan=8021	0.0016	0.0018	0	0	0	0	8.2e-05	9.3e-05	2.79	230.1	50.5	-8.48		1402.57	1402.58	Specific	11	8.9	>mN1ECD	1	7824	C5(Carbamidomethyl / 57.0215)	HCD	2.68	1401.56	1401.57	2	701.793	701.787	224402
EGF26	994	F.NGGTC[+57.02146]VDGINS[+146.05791]F.T	S11(OGlycan / 146.0579)	F.NGGTCVDGINSF.T	NGGTCVDGINSF,FT,5@57.02146,11@146.05791	Fuc(1)	21.5838	494.4	controllerType=0 controllerNumber=1 scan=7731	2.3e-05	2.6e-05	0	0	0	0	4.2e-06	4.7e-06	4.64	234.2	65.7	-7.49		1386.57	1386.58	Specific	11	11.7	>mN1ECD	1	7487	C5(Carbamidomethyl / 57.0215)	HCD	4.16	1385.57	1385.58	2	693.796	693.79	57431191
EGF26	994	F.NGGTC[+57.02146]VDGINS[+146.05791]F.T	S11(OGlycan / 146.0579)	F.NGGTCVDGINSF.T	NGGTCVDGINSF,FT,5@57.02146,11@146.05791	Fuc(1)	21.4603	451	controllerType=0 controllerNumber=1 scan=7678	1e-05	1.1e-05	0	0	0	0	1.4e-06	1.6e-06	5	268.6	56.9	-8.11		1386.57	1386.58	Specific	11	11.8	>mN1ECD	1	7431	C5(Carbamidomethyl / 57.0215)	HCD	4.53	1385.57	1385.58	2	693.796	693.79
EGF26	994	F.NGGTC[+57.02146]VDGINS[+146.05791]F.T	S11(OGlycan / 146.0579)	F.NGGTCVDGINSF.T	NGGTCVDGINSF,FT,5@57.02146,11@146.05791	Fuc(1)	21.7251	321.5	controllerType=0 controllerNumber=1 scan=7793	0.00024	0.00027	0	0	0	0	1.6e-05	1.8e-05	3.63	288.8	47.4	-7.23		1386.57	1386.58	Specific	11	10.7	>mN1ECD	1	7556	C5(Carbamidomethyl / 57.0215)	HCD	3.15	1385.57	1385.58	2	693.796	693.791
	1006	F.TC[+57.02146]LC[+57.02146]PPGFT[+203.07937]GSY.C	T9(OGlycan / 203.0794)	F.TCLCPPGFTGSY.C	TCLCPPGFTGSY,FC,2@57.02146,4@57.02146,9@203.07937	HexNAc(1)	23.2202	531.9	controllerType=0 controllerNumber=1 scan=8446	7.3e-07	8.2e-07	0	0	0	0	1.6e-07	1.9e-07	6.14	531.9	0	-7.07		1562.64	1562.65	Specific	9	14.6	>mN1ECD	1	8323	C2(Carbamidomethyl / 57.0215); C4(Carbamidomethyl / 57.0215)	HCD	5.67	1561.63	1561.64	2	781.829	781.823
	1006	F.T[+203.07937]C[+57.02146]LC[+57.02146]PPGFTGSY.C	T1(OGlycan / 203.0794)	F.TCLCPPGFTGSY.C	TCLCPPGFTGSY,FC,1@203.07937,2@57.02146,4@57.02146	HexNAc(1)	23.3489	388.4	controllerType=0 controllerNumber=1 scan=8501	1.8e-06	2.1e-06	0	0	0	0	3.9e-07	4.5e-07	5.74	388.4	0.6	-8.48		1562.64	1562.65	Specific	1	13.7	>mN1ECD	1	8386	C2(Carbamidomethyl / 57.0215); C4(Carbamidomethyl / 57.0215)	HCD	5.56	1561.63	1561.64	2	781.829	781.822
	1006	F.T[+203.07937]C[+57.02146]LC[+57.02146]PPGFTGSY.C	T1(OGlycan / 203.0794)	F.TCLCPPGFTGSY.C	TCLCPPGFTGSY,FC,1@203.07937,2@57.02146,4@57.02146	HexNAc(1)	23.0996	384.2	controllerType=0 controllerNumber=1 scan=8395	1.8e-06	2.1e-06	0	0	0	0	3.8e-07	4.3e-07	5.74	384.2	2.3	-7.62		1562.64	1562.65	Specific	1	13.9	>mN1ECD	1	8263	C2(Carbamidomethyl / 57.0215); C4(Carbamidomethyl / 57.0215)	HCD	5.56	1561.63	1561.64	2	781.829	781.823
	1006	F.TC[+57.02146]LC[+57.02146]PPGFTGSY.C		F.TCLCPPGFTGSY.C	TCLCPPGFTGSY,FC,2@57.02146,4@57.02146		23.8945	474.2	controllerType=0 controllerNumber=1 scan=8736	9.3e-07	1e-06	0	0	0	0	2e-07	2.3e-07	6.03	474.2	474.2	-8.55		1359.56	1359.57	Specific		11.7	>mN1ECD	1	8664	C2(Carbamidomethyl / 57.0215); C4(Carbamidomethyl / 57.0215)	HCD	6.08	1358.55	1358.56	2	680.289	680.283
EGF27	1021	Y.DVNEC[+57.02146]DS[+162.05282]RPC[+57.02146]LHGGT[+146.05791]C[+57.02146]QDSYGTY.K	S7(OGlycan / 162.0528); T15(OGlycan / 146.0579)	Y.DVNECDSRPCLHGGTCQDSYGTY.K	DVNECDSRPCLHGGTCQDSYGTY,YK,5@57.02146,7@162.05282,10@57.02146,15@146.05791,16@57.02146	Hex(1); Fuc(1)	17.9191	540.8	controllerType=0 controllerNumber=1 scan=6136	1.6e-07	1.8e-07	0	0	0	0	2.8e-08	3.2e-08	6.81	464.6	0.9	-6.68		2999.14	2999.16	Specific	7;15	14.7	>mN1ECD	1	5590	C5(Carbamidomethyl / 57.0215); C10(Carbamidomethyl / 57.0215); C16(Carbamidomethyl / 57.0215)	HCD	6.9	2998.13	2998.15	3	1000.39	1000.39	31169986
EGF27	1021	Y.DVNEC[+57.02146]DS[+308.11073]RPC[+57.02146]LHGGTC[+57.02146]QDSYGTY.K	S7(OGlycan / 308.1107)	Y.DVNECDSRPCLHGGTCQDSYGTY.K	DVNECDSRPCLHGGTCQDSYGTY,YK,5@57.02146,7@308.11073,10@57.02146,16@57.02146	Hex(1)Fuc(1)	18.049	467.7	controllerType=0 controllerNumber=1 scan=6193	2e-07	2.3e-07	0	0	0	0	3.4e-08	3.8e-08	6.7	391.7	3.9	-6.68		2999.14	2999.16	Specific	7	16.1	>mN1ECD	1	5662	C5(Carbamidomethyl / 57.0215); C10(Carbamidomethyl / 57.0215); C16(Carbamidomethyl / 57.0215)	HCD	6.06	2998.13	2998.15	3	1000.39	1000.39
EGF27	1021	Y.DVNEC[+57.02146]DS[+308.11073]RPC[+57.02146]LHGGTC[+57.02146]QDSY.G	S7(OGlycan / 308.1107)	Y.DVNECDSRPCLHGGTCQDSY.G	DVNECDSRPCLHGGTCQDSY,YG,5@57.02146,7@308.11073,10@57.02146,16@57.02146	Hex(1)Fuc(1)	16.4058	574.9	controllerType=0 controllerNumber=1 scan=5477	2.8e-08	3.1e-08	0	0	0	0	4.9e-09	5.5e-09	7.56	561.9	7.3	-7.86		2678.01	2678.03	Specific	7	18.5	>mN1ECD	1	4757	C5(Carbamidomethyl / 57.0215); C10(Carbamidomethyl / 57.0215); C16(Carbamidomethyl / 57.0215)	HCD	7.08	2677	2677.02	3	893.348	893.341	6652609
EGF27	1021	Y.DVNEC[+57.02146]DS[+308.11073]RPC[+57.02146]LHGGTC[+57.02146]QDSY.G	S7(OGlycan / 308.1107)	Y.DVNECDSRPCLHGGTCQDSY.G	DVNECDSRPCLHGGTCQDSY,YG,5@57.02146,7@308.11073,10@57.02146,16@57.02146	Hex(1)Fuc(1)	16.5371	431.6	controllerType=0 controllerNumber=1 scan=5534	2.6e-07	2.9e-07	0	0	0	0	6e-08	6.8e-08	6.59	431.6	7.3	-6.83		2678.01	2678.03	Specific	7	15.9	>mN1ECD	1	4828	C5(Carbamidomethyl / 57.0215); C10(Carbamidomethyl / 57.0215); C16(Carbamidomethyl / 57.0215)	HCD	6.37	2677	2677.02	3	893.348	893.342
	1044	Y.KC[+57.02146]TC[+57.02146]PQGY.T		Y.KCTCPQGY.T	KCTCPQGY,YT,2@57.02146,4@57.02146		10.5569	486.1	controllerType=0 controllerNumber=1 scan=2974	3.6e-05	4e-05	0	0	0	0	5.2e-06	5.9e-06	4.45	269.4	269.4	-8.68		1013.41	1013.42	Specific		10.3	>mN1ECD	1	1721	C2(Carbamidomethyl / 57.0215); C4(Carbamidomethyl / 57.0215)	HCD	4.39	1012.4	1012.41	2	507.213	507.208
	1044	Y.KC[+57.02146]TC[+57.02146]PQGY.T		Y.KCTCPQGY.T	KCTCPQGY,YT,2@57.02146,4@57.02146		10.685	465.5	controllerType=0 controllerNumber=1 scan=3029	2.8e-05	3.2e-05	0	0	0	0	4.7e-06	5.3e-06	4.56	270.8	270.8	-8.02		1013.41	1013.42	Specific		9.6	>mN1ECD	1	1784	C2(Carbamidomethyl / 57.0215); C4(Carbamidomethyl / 57.0215)	HCD	4.5	1012.4	1012.41	2	507.213	507.209
	1044	Y.KC[+57.02146]TC[+57.02146]PQGY.T		Y.KCTCPQGY.T	KCTCPQGY,YT,2@57.02146,4@57.02146		10.4328	447.7	controllerType=0 controllerNumber=1 scan=2920	2.4e-05	2.7e-05	0	0	0	0	4.3e-06	4.8e-06	4.62	272.9	272.9	-8.92		1013.41	1013.42	Specific		10.3	>mN1ECD	1	1657	C2(Carbamidomethyl / 57.0215); C4(Carbamidomethyl / 57.0215)	HCD	4.56	1012.4	1012.41	2	507.213	507.208
	1044	Y.KC[+57.02146]TC[+57.02146]PQGY.T		Y.KCTCPQGY.T	KCTCPQGY,YT,2@57.02146,4@57.02146		10.3065	385.9	controllerType=0 controllerNumber=1 scan=2866	4.7e-05	5.4e-05	0	0	0	0	7.1e-06	8.1e-06	4.32	279.3	279.3	-8.32		1013.41	1013.42	Specific		9.6	>mN1ECD	1	1594	C2(Carbamidomethyl / 57.0215); C4(Carbamidomethyl / 57.0215)	HCD	4.27	1012.4	1012.41	2	507.213	507.208
	1044	Y.KC[+57.02146]TC[+57.02146]PQGY.T		Y.KCTCPQGY.T	KCTCPQGY,YT,2@57.02146,4@57.02146		10.816	364.2	controllerType=0 controllerNumber=1 scan=3085	4e-05	4.5e-05	0	0	0	0	5.8e-06	6.5e-06	4.4	307.4	307.4	-7.47		1013.41	1013.42	Specific		9.5	>mN1ECD	1	1851	C2(Carbamidomethyl / 57.0215); C4(Carbamidomethyl / 57.0215)	HCD	4.35	1012.4	1012.41	2	507.213	507.209
	1052	Y.TGLNC[+57.02146]QNLVRW.C		Y.TGLNCQNLVRW.C	TGLNCQNLVRW,YC,5@57.02146		22.1646	666.6	controllerType=0 controllerNumber=1 scan=7984	3.9e-10	4.4e-10	0	0	0	0	4.4e-11	5e-11	9.41	666.6	666.6	-6.74		1360.67	1360.68	Specific		11.9	>mN1ECD	1	7775	C5(Carbamidomethyl / 57.0215)	HCD	9.36	1359.66	1359.67	2	680.843	680.839
	1052	Y.TGLNC[+57.02146]QNLVRW.C		Y.TGLNCQNLVRW.C	TGLNCQNLVRW,YC,5@57.02146		22.0437	575.1	controllerType=0 controllerNumber=1 scan=7931	3.9e-08	4.4e-08	0	0	0	0	8e-09	9.1e-09	7.41	575.1	575.1	-6.47		1360.67	1360.68	Specific		11.5	>mN1ECD	1	7710	C5(Carbamidomethyl / 57.0215)	HCD	7.36	1359.66	1359.67	2	680.843	680.839
	1055	L.NC[+57.02146]QNLVRW.C		L.NCQNLVRW.C	NCQNLVRW,LC,2@57.02146		19.2637	457.2	controllerType=0 controllerNumber=1 scan=6720	1.1e-07	1.3e-07	0	0	0	0	1.8e-08	2.1e-08	6.95	457.2	457.2	-7.85		1089.52	1089.53	Specific		11.5	>mN1ECD	1	6307	C2(Carbamidomethyl / 57.0215)	HCD	6.73	1088.51	1088.52	2	545.266	545.262
	1055	L.NC[+57.02146]QNLVRW.C		L.NCQNLVRW.C	NCQNLVRW,LC,2@57.02146		19.1386	429.1	controllerType=0 controllerNumber=1 scan=6666	1.4e-06	1.6e-06	0	0	0	0	3.1e-07	3.5e-07	5.84	429.1	429.1	-6.51		1089.52	1089.53	Specific		10.6	>mN1ECD	1	6237	C2(Carbamidomethyl / 57.0215)	HCD	6.04	1088.51	1088.52	2	545.266	545.263
	1063	W.C[+57.02146]DS[+162.05282]APC[+57.02146]KNGGRC[+57.02146]W.Q	S3(OGlycan / 162.0528)	W.CDSAPCKNGGRCW.Q	CDSAPCKNGGRCW,WQ,1@57.02146,3@162.05282,6@57.02146,12@57.02146	Hex(1)	12.6263	146.8	controllerType=0 controllerNumber=1 scan=3861	0.01	0.012	0	0	0	0	0.00036	0.00041	1.98	146.8	99.2	-9.11		1729.66	1729.67	Specific	3	10	>mN1ECD	1	2763	C1(Carbamidomethyl / 57.0215); C6(Carbamidomethyl / 57.0215); C12(Carbamidomethyl / 57.0215)	HCD	1.6	1728.65	1728.67	2	865.34	865.332
	1082	Y.HC[+57.02146]EC[+57.02146]RSGW.T		Y.HCECRSGW.T	HCECRSGW,YT,2@57.02146,4@57.02146		9.8951	476.7	controllerType=0 controllerNumber=1 scan=2691	8.8e-06	1e-05	0	0	0	0	1.2e-06	1.3e-06	5.05	476.7	476.7	-8.33		1091.41	1091.41	Specific		8.8	>mN1ECD	1	1385	C2(Carbamidomethyl / 57.0215); C4(Carbamidomethyl / 57.0215)	HCD	5	1090.4	1090.41	2	546.211	546.206
	1082	Y.HC[+57.02146]EC[+57.02146]RSGW.T		Y.HCECRSGW.T	HCECRSGW,YT,2@57.02146,4@57.02146		9.7784	463.9	controllerType=0 controllerNumber=1 scan=2642	5e-06	5.6e-06	0	0	0	0	9.7e-07	1.1e-06	5.3	463.9	463.9	-8.22		1091.41	1091.41	Specific		10.3	>mN1ECD	1	1332	C2(Carbamidomethyl / 57.0215); C4(Carbamidomethyl / 57.0215)	HCD	5.25	1090.4	1090.41	2	546.211	546.206
	1082	Y.HC[+57.02146]EC[+57.02146]RSGW.T		Y.HCECRSGW.T	HCECRSGW,YT,2@57.02146,4@57.02146		10.022	427.3	controllerType=0 controllerNumber=1 scan=2745	8.8e-06	1e-05	0	0	0	0	1.1e-06	1.3e-06	5.05	427.3	427.3	-8.45		1091.41	1091.41	Specific		10.4	>mN1ECD	1	1449	C2(Carbamidomethyl / 57.0215); C4(Carbamidomethyl / 57.0215)	HCD	5	1090.4	1090.41	2	546.211	546.206
	1082	Y.HC[+57.02146]EC[+57.02146]RSGW.T		Y.HCECRSGW.T	HCECRSGW,YT,2@57.02146,4@57.02146		9.6741	326.2	controllerType=0 controllerNumber=1 scan=2599	0.00063	0.00071	0	0	0	0	3.8e-05	4.3e-05	3.2	326.2	326.2	-9.34		1091.4	1091.41	Specific		7.3	>mN1ECD	1	1291	C2(Carbamidomethyl / 57.0215); C4(Carbamidomethyl / 57.0215)	HCD	3.15	1090.4	1090.41	2	546.211	546.206
	1082	Y.HC[+57.02146]EC[+57.02146]RSGW.T		Y.HCECRSGW.T	HCECRSGW,YT,2@57.02146,4@57.02146		10.151	187.7	controllerType=0 controllerNumber=1 scan=2800	0.011	0.012	0	0	0	0	0.0004	0.00046	1.97	187.7	187.7	-8.67		1091.41	1091.41	Specific		10.3	>mN1ECD	1	1517	C2(Carbamidomethyl / 57.0215); C4(Carbamidomethyl / 57.0215)	HCD	1.92	1090.4	1090.41	2	546.211	546.206
	1090	W.TGVNC[+57.02146]DVL.S		W.TGVNCDVL.S	TGVNCDVL,WS,5@57.02146		19.2625	405.9	controllerType=0 controllerNumber=1 scan=6719	1.9e-05	2.1e-05	0	0	0	0	3.2e-06	3.6e-06	4.72	405.9	405.9	-8.49		877.401	877.408	Specific		10.7	>mN1ECD	1	6306	C5(Carbamidomethyl / 57.0215)	HCD	4.67	876.394	876.401	2	439.208	439.204
	1090	W.TGVNC[+57.02146]DVL.S		W.TGVNCDVL.S	TGVNCDVL,WS,5@57.02146		19.1429	270.5	controllerType=0 controllerNumber=1 scan=6668	0.0047	0.0053	0	0	0	0	0.0002	0.00023	2.33	270.5	270.5	-6.26		877.403	877.408	Specific		8.4	>mN1ECD	1	6240	C5(Carbamidomethyl / 57.0215)	HCD	2.28	876.396	876.401	2	439.208	439.205
	1090	W.TGVNC[+57.02146]DVL.S		W.TGVNCDVL.S	TGVNCDVL,WS,5@57.02146		19.4784	108.2	controllerType=0 controllerNumber=1 scan=6814	0.29	0.3	0.057	0.05	0	0	0.057	0.05	0.53	108.2	108.2	-4.25		877.405	877.408	Specific		4.5	>mN1ECD	1	6415	C5(Carbamidomethyl / 57.0215)	HCD	0.52	876.397	876.401	2	439.208	439.206
	1098	L.SVSC[+57.02146]EVAAQKRGIDVTLL.C		L.SVSCEVAAQKRGIDVTLL.C	SVSCEVAAQKRGIDVTLL,LC,4@57.02146		21.207	421.9	controllerType=0 controllerNumber=1 scan=7567	3.8e-06	4.4e-06	0	0	0	0	8.6e-07	9.8e-07	5.41	301.2	301.2	-8.48		1946.02	1946.04	Specific		13.5	>mN1ECD	1	7305	C4(Carbamidomethyl / 57.0215)	HCD	5.36	1945.01	1945.03	3	649.351	649.345
	1098	L.SVSC[+57.02146]EVAAQKRGIDVTLL.C		L.SVSCEVAAQKRGIDVTLL.C	SVSCEVAAQKRGIDVTLL,LC,4@57.02146		21.3312	306.7	controllerType=0 controllerNumber=1 scan=7622	5.5e-05	6.2e-05	0	0	0	0	7.8e-06	8.9e-06	4.26	216.9	216.9	-7.91		1946.02	1946.04	Specific		11.4	>mN1ECD	1	7366	C4(Carbamidomethyl / 57.0215)	HCD	4.2	1945.01	1945.03	3	649.351	649.346
	1115	L.LC[+57.02146]QHGGLC[+57.02146]VDEGDKHY.C		L.LCQHGGLCVDEGDKHY.C	LCQHGGLCVDEGDKHY,LC,2@57.02146,8@57.02146		14.678	357.5	controllerType=0 controllerNumber=1 scan=4743	1.3e-05	1.5e-05	0	0	0	0	2.4e-06	2.7e-06	4.88	357.5	357.5	-7.66		1887.8	1887.81	Specific		9.4	>mN1ECD	1	3864	C2(Carbamidomethyl / 57.0215); C8(Carbamidomethyl / 57.0215)	HCD	5.05	1886.79	1886.8	4	472.708	472.705
	1115	L.LC[+57.02146]QHGGLC[+57.02146]VDEGDKHY.C		L.LCQHGGLCVDEGDKHY.C	LCQHGGLCVDEGDKHY,LC,2@57.02146,8@57.02146		14.7664	88.1	controllerType=0 controllerNumber=1 scan=4780	0.05	0.057	0	0	0	0	0.0022	0.0025	1.3	88.1	88.1	-5.85		1887.8	1887.81	Specific		4.9	>mN1ECD	1	3908	C2(Carbamidomethyl / 57.0215); C8(Carbamidomethyl / 57.0215)	HCD	1.25	1886.79	1886.8	4	472.708	472.705
	1116	L.C[+57.02146]QHGGLC[+57.02146]VDEGDKHY.C		L.CQHGGLCVDEGDKHY.C	CQHGGLCVDEGDKHY,LC,1@57.02146,7@57.02146		13.5094	768.4	controllerType=0 controllerNumber=1 scan=4241	3e-12	3.4e-12	0	0	0	0	7.9e-13	8.9e-13	11.53	743	743	-7.08		1774.71	1774.73	Specific		13.9	>mN1ECD	1	3214	C1(Carbamidomethyl / 57.0215); C7(Carbamidomethyl / 57.0215)	HCD	11.47	1773.71	1773.72	3	592.247	592.243
	1116	L.C[+57.02146]QHGGLC[+57.02146]VDEGDKHY.C		L.CQHGGLCVDEGDKHY.C	CQHGGLCVDEGDKHY,LC,1@57.02146,7@57.02146		13.5065	700.8	controllerType=0 controllerNumber=1 scan=4239	7e-12	7.9e-12	0	0	0	0	1.6e-12	1.9e-12	11.15	696.1	696.1	-6.57		1774.72	1774.73	Specific		12.9	>mN1ECD	1	3212	C1(Carbamidomethyl / 57.0215); C7(Carbamidomethyl / 57.0215)	HCD	12.1	1773.71	1773.72	4	444.437	444.434
	1116	L.C[+57.02146]QHGGLC[+57.02146]VDEGDKHY.C		L.CQHGGLCVDEGDKHY.C	CQHGGLCVDEGDKHY,LC,1@57.02146,7@57.02146		13.3881	664.4	controllerType=0 controllerNumber=1 scan=4189	3e-10	3.4e-10	0	0	0	0	2.7e-11	3e-11	9.53	664.4	664.4	-6.87		1774.71	1774.73	Specific		11.6	>mN1ECD	1	3148	C1(Carbamidomethyl / 57.0215); C7(Carbamidomethyl / 57.0215)	HCD	10.47	1773.71	1773.72	3	592.247	592.243
	1116	L.C[+57.02146]QHGGLC[+57.02146]VDEGDKHY.C		L.CQHGGLCVDEGDKHY.C	CQHGGLCVDEGDKHY,LC,1@57.02146,7@57.02146		13.636	644.5	controllerType=0 controllerNumber=1 scan=4295	7e-10	7.9e-10	0	0	0	0	1.2e-10	1.4e-10	9.15	644.5	644.5	-8.22		1774.71	1774.73	Specific		11.5	>mN1ECD	1	3282	C1(Carbamidomethyl / 57.0215); C7(Carbamidomethyl / 57.0215)	HCD	11.1	1773.71	1773.72	4	444.437	444.434
	1116	L.C[+57.02146]QHGGLC[+57.02146]VDEGDKHY.C		L.CQHGGLCVDEGDKHY.C	CQHGGLCVDEGDKHY,LC,1@57.02146,7@57.02146		13.3819	628.7	controllerType=0 controllerNumber=1 scan=4186	7e-10	7.9e-10	0	0	0	0	9.9e-11	1.1e-10	9.15	625.7	625.7	-7.6		1774.71	1774.73	Specific		12.6	>mN1ECD	1	3144	C1(Carbamidomethyl / 57.0215); C7(Carbamidomethyl / 57.0215)	HCD	11.1	1773.71	1773.72	4	444.437	444.434
	1116	L.C[+57.02146]QHGGLC[+57.02146]VDEGDKHY.C		L.CQHGGLCVDEGDKHY.C	CQHGGLCVDEGDKHY,LC,1@57.02146,7@57.02146		13.6703	447.7	controllerType=0 controllerNumber=1 scan=4310	1.7e-06	2e-06	0	0	0	0	3.5e-07	4e-07	5.76	436	436	-8.73		1774.71	1774.73	Specific		10	>mN1ECD	1	3305	C1(Carbamidomethyl / 57.0215); C7(Carbamidomethyl / 57.0215)	HCD	5.81	1773.7	1773.72	3	592.247	592.242
EGF30	1138	Y.TGSYC[+57.02146]EDEVDEC[+57.02146]S[+146.05791]PNPC[+57.02146]QNGATC[+57.02146]TDY.L	S13(OGlycan / 146.0579)	Y.TGSYCEDEVDECSPNPCQNGATCTDY.L	TGSYCEDEVDECSPNPCQNGATCTDY,YL,5@57.02146,12@57.02146,13@146.05791,17@57.02146,23@57.02146	Fuc(1)	20.8508	487.3	controllerType=0 controllerNumber=1 scan=7409	2e-05	2.2e-05	0	0	0	0	3.4e-06	3.9e-06	4.7	350	8.4	-4.65		3175.12	3175.14	Specific	13	18.2	>mN1ECD	1	7122	C5(Carbamidomethyl / 57.0215); C12(Carbamidomethyl / 57.0215); C17(Carbamidomethyl / 57.0215); C23(Carbamidomethyl / 57.0215)	HCD	4.23	3174.12	3174.13	3	1059.05	1059.05	2880689
	1168	F.SC[+57.02146]KC[+57.02146]VAGY.H		F.SCKCVAGY.H	SCKCVAGY,FH,2@57.02146,4@57.02146		11.6596	472.6	controllerType=0 controllerNumber=1 scan=3447	1.3e-06	1.5e-06	0	0	0	0	2.8e-07	3.1e-07	5.87	472.6	472.6	-8.62		944.388	944.396	Specific		9.3	>mN1ECD	1	2280	C2(Carbamidomethyl / 57.0215); C4(Carbamidomethyl / 57.0215)	HCD	5.82	943.381	943.389	2	472.702	472.698
	1168	F.SC[+57.02146]KC[+57.02146]VAGY.H		F.SCKCVAGY.H	SCKCVAGY,FH,2@57.02146,4@57.02146		11.9159	452.2	controllerType=0 controllerNumber=1 scan=3557	3e-06	3.4e-06	0	0	0	0	6.2e-07	7.1e-07	5.52	452.2	452.2	-7.65		944.389	944.396	Specific		7.8	>mN1ECD	1	2405	C2(Carbamidomethyl / 57.0215); C4(Carbamidomethyl / 57.0215)	HCD	5.47	943.382	943.389	2	472.702	472.698
	1168	F.SC[+57.02146]KC[+57.02146]VAGY.H		F.SCKCVAGY.H	SCKCVAGY,FH,2@57.02146,4@57.02146		11.7881	428.2	controllerType=0 controllerNumber=1 scan=3502	5.4e-06	6.1e-06	0	0	0	0	1e-06	1.1e-06	5.27	428.2	428.2	-8.42		944.389	944.396	Specific		7.3	>mN1ECD	1	2342	C2(Carbamidomethyl / 57.0215); C4(Carbamidomethyl / 57.0215)	HCD	5.22	943.381	943.389	2	472.702	472.698
	1168	F.SC[+57.02146]KC[+57.02146]VAGY.H		F.SCKCVAGY.H	SCKCVAGY,FH,2@57.02146,4@57.02146		11.5352	367.3	controllerType=0 controllerNumber=1 scan=3394	5.9e-06	6.7e-06	0	0	0	0	1.1e-06	1.2e-06	5.23	367.3	367.3	-8.1		944.389	944.396	Specific		7.4	>mN1ECD	1	2216	C2(Carbamidomethyl / 57.0215); C4(Carbamidomethyl / 57.0215)	HCD	5.18	943.381	943.389	2	472.702	472.698
	1168	F.SC[+57.02146]KC[+57.02146]VAGY.H		F.SCKCVAGY.H	SCKCVAGY,FH,2@57.02146,4@57.02146		12.0461	345.6	controllerType=0 controllerNumber=1 scan=3613	8.5e-05	9.7e-05	0	0	0	0	9.8e-06	1.1e-05	4.07	345.6	345.6	-8.16		944.389	944.396	Specific		7.3	>mN1ECD	1	2468	C2(Carbamidomethyl / 57.0215); C4(Carbamidomethyl / 57.0215)	HCD	4.01	943.381	943.389	2	472.702	472.698
	1168	F.SC[+57.02146]KC[+57.02146]VAGY.H		F.SCKCVAGY.H	SCKCVAGY,FH,2@57.02146,4@57.02146		12.0735	213.6	controllerType=0 controllerNumber=1 scan=3625	0.022	0.025	0	0	0	0	0.00091	0.001	1.65	213.6	213.6	-8.94		944.388	944.396	Specific		5.5	>mN1ECD	1	2482	C2(Carbamidomethyl / 57.0215); C4(Carbamidomethyl / 57.0215)	HCD	1.6	943.381	943.389	2	472.702	472.698
	1176	Y.HGSNC[+57.02146]SEEINEC[+57.02146]L.S		Y.HGSNCSEEINECL.S	HGSNCSEEINECL,YS,5@57.02146,12@57.02146		16.9232	463.5	controllerType=0 controllerNumber=1 scan=5703	3.4e-08	3.8e-08	0	0	0	0	5.6e-09	6.4e-09	7.47	463.5	463.5	-7.99		1548.59	1548.61	Specific		13	>mN1ECD	1	5050	C5(Carbamidomethyl / 57.0215); C12(Carbamidomethyl / 57.0215)	HCD	7.42	1547.59	1547.6	2	774.806	774.8
	1202	L.T[+656.22761]NS[+656.22761]Y.K	T1(OGlycan / 656.2276); S3(OGlycan / 656.2276)	L.TNSY.K	TNSY,LK,1@656.22761,3@656.22761	HexNAc(1)Hex(1)NeuAc(1); HexNAc(1)Hex(1)NeuAc(1)	10.6787	6.1	controllerType=0 controllerNumber=1 scan=3027	0.075	0.085	0.0036	0.029	0.0086	0.052	0.0062	0.029	1.12	6.1	6.1	-7.65		1796.65	1796.66	Specific	1;3	6	>mN1ECD	1	1783		HCD	0.76	1795.64	1795.65	3	599.558	599.553
	1206	Y.KC[+57.02146]SC[+57.02146]PRGTQGVHC[+57.02146]EINVDDC[+57.02146]HPPLDPASRSPKC[+57.02146]F.N		Y.KCSCPRGTQGVHCEINVDDCHPPLDPASRSPKCF.N	KCSCPRGTQGVHCEINVDDCHPPLDPASRSPKCF,YN,2@57.02146,4@57.02146,13@57.02146,20@57.02146,33@57.02146		17.7062	452.4	controllerType=0 controllerNumber=1 scan=6043	1.3e-05	1.5e-05	0	0	0	0	2.3e-06	2.6e-06	4.89	452.4	452.4	-6.65		3981.74	3981.77	Specific		8.3	>mN1ECD	1	5473	C2(Carbamidomethyl / 57.0215); C4(Carbamidomethyl / 57.0215); C13(Carbamidomethyl / 57.0215); C20(Carbamidomethyl / 57.0215); C33(Carbamidomethyl / 57.0215)	HCD	4.83	3980.73	3980.76	6	664.467	664.463
	1206	Y.KC[+57.02146]SC[+57.02146]PRGTQGVHC[+57.02146]EINVDDC[+57.02146]HPPLDPASRSPKC[+57.02146]F.N		Y.KCSCPRGTQGVHCEINVDDCHPPLDPASRSPKCF.N	KCSCPRGTQGVHCEINVDDCHPPLDPASRSPKCF,YN,2@57.02146,4@57.02146,13@57.02146,20@57.02146,33@57.02146		17.8206	414.9	controllerType=0 controllerNumber=1 scan=6093	1.5e-05	1.7e-05	0	0	0	0	2.7e-06	3.1e-06	4.83	414.9	414.9	-8.22		3981.73	3981.77	Specific		8.9	>mN1ECD	1	5538	C2(Carbamidomethyl / 57.0215); C4(Carbamidomethyl / 57.0215); C13(Carbamidomethyl / 57.0215); C20(Carbamidomethyl / 57.0215); C33(Carbamidomethyl / 57.0215)	HCD	4.77	3980.73	3980.76	6	664.467	664.462
	1206	Y.KC[+57.02146]SC[+57.02146]PRGTQGVHC[+57.02146]EINVDDC[+57.02146]HPPLDPASRSPKC[+57.02146]F.N		Y.KCSCPRGTQGVHCEINVDDCHPPLDPASRSPKCF.N	KCSCPRGTQGVHCEINVDDCHPPLDPASRSPKCF,YN,2@57.02146,4@57.02146,13@57.02146,20@57.02146,33@57.02146		17.9584	391.6	controllerType=0 controllerNumber=1 scan=6154	2.5e-05	2.9e-05	0	0	0	0	4.5e-06	5.1e-06	4.6	391.6	391.6	-7.94		3981.74	3981.77	Specific		8.2	>mN1ECD	1	5613	C2(Carbamidomethyl / 57.0215); C4(Carbamidomethyl / 57.0215); C13(Carbamidomethyl / 57.0215); C20(Carbamidomethyl / 57.0215); C33(Carbamidomethyl / 57.0215)	HCD	4.54	3980.73	3980.76	6	664.467	664.462
	1206	Y.KC[+57.02146]SC[+57.02146]PRGTQGVHC[+57.02146]EINVDDC[+57.02146]HPPLDPASRSPKC[+57.02146]F.N		Y.KCSCPRGTQGVHCEINVDDCHPPLDPASRSPKCF.N	KCSCPRGTQGVHCEINVDDCHPPLDPASRSPKCF,YN,2@57.02146,4@57.02146,13@57.02146,20@57.02146,33@57.02146		17.5642	359.8	controllerType=0 controllerNumber=1 scan=5982	0.00053	0.0006	0	0	0	0	3.2e-05	3.7e-05	3.28	359.8	359.8	-7.11		3981.74	3981.77	Specific		7.9	>mN1ECD	1	5398	C2(Carbamidomethyl / 57.0215); C4(Carbamidomethyl / 57.0215); C13(Carbamidomethyl / 57.0215); C20(Carbamidomethyl / 57.0215); C33(Carbamidomethyl / 57.0215)	HCD	3.22	3980.73	3980.76	6	664.467	664.462
	1206	Y.KC[+57.02146]SC[+57.02146]PRGTQGVHC[+57.02146]EINVDDC[+57.02146]HPPLDPASRSPKC[+57.02146]F.N		Y.KCSCPRGTQGVHCEINVDDCHPPLDPASRSPKCF.N	KCSCPRGTQGVHCEINVDDCHPPLDPASRSPKCF,YN,2@57.02146,4@57.02146,13@57.02146,20@57.02146,33@57.02146		17.7105	311.6	controllerType=0 controllerNumber=1 scan=6045	0.021	0.023	0	0	0	0	0.00074	0.00084	1.69	311.6	311.6	-6.67		3981.74	3981.77	Specific		7.7	>mN1ECD	1	5476	C2(Carbamidomethyl / 57.0215); C4(Carbamidomethyl / 57.0215); C13(Carbamidomethyl / 57.0215); C20(Carbamidomethyl / 57.0215); C33(Carbamidomethyl / 57.0215)	HCD	2	3980.73	3980.76	5	797.159	797.154
	1206	Y.KC[+57.02146]SC[+57.02146]PRGTQGVHC[+57.02146]EINVDDC[+57.02146]HPPLDPASRSPKC[+57.02146]F.N		Y.KCSCPRGTQGVHCEINVDDCHPPLDPASRSPKCF.N	KCSCPRGTQGVHCEINVDDCHPPLDPASRSPKCF,YN,2@57.02146,4@57.02146,13@57.02146,20@57.02146,33@57.02146		17.4534	229.1	controllerType=0 controllerNumber=1 scan=5935	0.0089	0.01	0	0	0	0	0.00032	0.00036	2.05	229.1	229.1	-3.25		3981.75	3981.77	Specific		7.5	>mN1ECD	1	5341	C2(Carbamidomethyl / 57.0215); C4(Carbamidomethyl / 57.0215); C13(Carbamidomethyl / 57.0215); C20(Carbamidomethyl / 57.0215); C33(Carbamidomethyl / 57.0215)	HCD	1.99	3980.75	3980.76	6	664.467	664.465
	1252	Y.TC[+57.02146]TC[+57.02146]PPGFVGERC[+57.02146]EGDVNEC[+57.02146]LSNPC[+57.02146]DPRGT[+426.13734]QNC[+57.02146]VQRVNDF.H	T30(OGlycan / 426.1373)	Y.TCTCPPGFVGERCEGDVNECLSNPCDPRGTQNCVQRVNDF.H	TCTCPPGFVGERCEGDVNECLSNPCDPRGTQNCVQRVNDF,YH,2@57.02146,4@57.02146,13@57.02146,20@57.02146,25@57.02146,30@426.13734,33@57.02146	Hex(1)Pent(2)	20.9983	465	controllerType=0 controllerNumber=1 scan=7472	2.2e-06	2.5e-06	0	0	0	0	4.5e-07	5.1e-07	5.66	465	0	-6.04		5128.08	5128.11	Specific	30	17.7	>mN1ECD	1	7198	C2(Carbamidomethyl / 57.0215); C4(Carbamidomethyl / 57.0215); C13(Carbamidomethyl / 57.0215); C20(Carbamidomethyl / 57.0215); C25(Carbamidomethyl / 57.0215); C33(Carbamidomethyl / 57.0215)	HCD	5.19	5127.07	5127.1	4	1282.78	1282.77
	1252	Y.TC[+57.02146]TC[+57.02146]PPGF.V		Y.TCTCPPGF.V	TCTCPPGF,YV,2@57.02146,4@57.02146		18.9642	410.5	controllerType=0 controllerNumber=1 scan=6591	2.6e-06	3e-06	0	0	0	0	5.3e-07	6e-07	5.58	410.5	410.5	-6.71		939.364	939.37	Specific		12.2	>mN1ECD	1	6142	C2(Carbamidomethyl / 57.0215); C4(Carbamidomethyl / 57.0215)	HCD	5.78	938.356	938.363	2	470.189	470.185
	1252	Y.TC[+57.02146]TC[+57.02146]PPGF.V		Y.TCTCPPGF.V	TCTCPPGF,YV,2@57.02146,4@57.02146		18.8383	209.2	controllerType=0 controllerNumber=1 scan=6537	0.041	0.046	0	0	0	0	0.0012	0.0013	1.39	209.2	209.2	-7.69		939.363	939.37	Specific		6.9	>mN1ECD	1	6076	C2(Carbamidomethyl / 57.0215); C4(Carbamidomethyl / 57.0215)	HCD	1.51	938.355	938.363	2	470.189	470.185
	1260	F.VGERC[+57.02146]EGDVNEC[+57.02146]L.S		F.VGERCEGDVNECL.S	VGERCEGDVNECL,FS,5@57.02146,12@57.02146		16.6825	343.1	controllerType=0 controllerNumber=1 scan=5599	1.1e-05	1.2e-05	0	0	0	0	1.6e-06	1.8e-06	4.97	343.1	343.1	-6.69		1536.63	1536.64	Specific		10	>mN1ECD	1	4911	C5(Carbamidomethyl / 57.0215); C12(Carbamidomethyl / 57.0215)	HCD	4.91	1535.62	1535.63	2	768.824	768.819
	1260	F.VGERC[+57.02146]EGDVNEC[+57.02146]L.S		F.VGERCEGDVNECL.S	VGERCEGDVNECL,FS,5@57.02146,12@57.02146		16.8117	111.7	controllerType=0 controllerNumber=1 scan=5655	0.03	0.034	0	0	0	0	0.001	0.0012	1.52	111.7	111.7	-9.23		1536.63	1536.64	Specific		5.9	>mN1ECD	1	4983	C5(Carbamidomethyl / 57.0215); C12(Carbamidomethyl / 57.0215)	HCD	1.46	1535.62	1535.63	2	768.824	768.817
	1273	L.SNPC[+57.02146]DPRGT[+426.13734]QNC[+57.02146]VQRVNDF.H	T9(OGlycan / 426.1373)	L.SNPCDPRGTQNCVQRVNDF.H	SNPCDPRGTQNCVQRVNDF,LH,4@57.02146,9@426.13734,12@57.02146	Hex(1)Pent(2)	17.0648	351.2	controllerType=0 controllerNumber=1 scan=5765	3.8e-06	4.3e-06	0	0	0	0	8.2e-07	9.2e-07	5.42	351.2	27.1	-6.79		2690.11	2690.13	Specific	9	13.2	>mN1ECD	1	5126	C4(Carbamidomethyl / 57.0215); C12(Carbamidomethyl / 57.0215)	HCD	5.17	2689.1	2689.12	3	897.382	897.376
	1273	L.SNPC[+57.02146]DPRGT[+426.13734]QNC[+57.02146]VQRVNDF.H	T9(OGlycan / 426.1373)	L.SNPCDPRGTQNCVQRVNDF.H	SNPCDPRGTQNCVQRVNDF,LH,4@57.02146,9@426.13734,12@57.02146	Hex(1)Pent(2)	17.1997	342.5	controllerType=0 controllerNumber=1 scan=5824	3.8e-06	4.3e-06	0	0	0	0	8.4e-07	9.5e-07	5.42	342.5	28.8	-6.38		2690.11	2690.13	Specific	9	15.6	>mN1ECD	1	5202	C4(Carbamidomethyl / 57.0215); C12(Carbamidomethyl / 57.0215)	HCD	5.17	2689.11	2689.12	3	897.382	897.376
	1333	F.IC[+57.02146]RC[+57.02146]PAGFEGATC[+57.02146]ENDARTC[+57.02146]GSL.R		F.ICRCPAGFEGATCENDARTCGSL.R	ICRCPAGFEGATCENDARTCGSL,FR,2@57.02146,4@57.02146,13@57.02146,20@57.02146		18.1657	749.6	controllerType=0 controllerNumber=1 scan=6244	2.1e-11	2.4e-11	0	0	0	0	6.2e-12	7e-12	10.67	749.6	749.6	-7.81		2602.07	2602.09	Specific		14.5	>mN1ECD	1	5722	C2(Carbamidomethyl / 57.0215); C4(Carbamidomethyl / 57.0215); C13(Carbamidomethyl / 57.0215); C20(Carbamidomethyl / 57.0215)	HCD	10.62	2601.06	2601.08	3	868.035	868.028
	1333	F.IC[+57.02146]RC[+57.02146]PAGFEGATC[+57.02146]ENDARTC[+57.02146]GSL.R		F.ICRCPAGFEGATCENDARTCGSL.R	ICRCPAGFEGATCENDARTCGSL,FR,2@57.02146,4@57.02146,13@57.02146,20@57.02146		18.276	749.5	controllerType=0 controllerNumber=1 scan=6291	2.1e-11	2.4e-11	0	0	0	0	7.3e-12	8.2e-12	10.67	749.5	749.5	-7.95		2602.07	2602.09	Specific		13.9	>mN1ECD	1	5773	C2(Carbamidomethyl / 57.0215); C4(Carbamidomethyl / 57.0215); C13(Carbamidomethyl / 57.0215); C20(Carbamidomethyl / 57.0215)	HCD	10.62	2601.06	2601.08	3	868.035	868.028
	1333	F.IC[+57.02146]RC[+57.02146]PAGFEGATC[+57.02146]ENDARTC[+57.02146]GSL.R		F.ICRCPAGFEGATCENDARTCGSL.R	ICRCPAGFEGATCENDARTCGSL,FR,2@57.02146,4@57.02146,13@57.02146,20@57.02146		18.7178	25.2	controllerType=0 controllerNumber=1 scan=6484	0.066	0.074	0	0	0	0	0.0026	0.003	1.18	25.2	25.2	-7.74		2602.07	2602.09	Specific		4.9	>mN1ECD	1	6010	C2(Carbamidomethyl / 57.0215); C4(Carbamidomethyl / 57.0215); C13(Carbamidomethyl / 57.0215); C20(Carbamidomethyl / 57.0215)	HCD	1.13	2601.06	2601.08	3	868.035	868.028
	1333	F.IC[+57.02146]RC[+57.02146]PAGF.E		F.ICRCPAGF.E	ICRCPAGF,FE,2@57.02146,4@57.02146		15.6916	438.8	controllerType=0 controllerNumber=1 scan=5170	5e-05	5.6e-05	0	0	0	0	7.4e-06	8.3e-06	4.3	285.6	285.6	-7.12		980.437	980.444	Specific		9.4	>mN1ECD	1	4365	C2(Carbamidomethyl / 57.0215); C4(Carbamidomethyl / 57.0215)	HCD	4.5	979.43	979.437	2	490.726	490.722
	1333	F.IC[+57.02146]RC[+57.02146]PAGF.E		F.ICRCPAGF.E	ICRCPAGF,FE,2@57.02146,4@57.02146		15.8147	412.1	controllerType=0 controllerNumber=1 scan=5223	2.8e-06	3.2e-06	0	0	0	0	6e-07	6.8e-07	5.55	298.3	298.3	-6.56		980.438	980.444	Specific		11.4	>mN1ECD	1	4430	C2(Carbamidomethyl / 57.0215); C4(Carbamidomethyl / 57.0215)	HCD	5.75	979.43	979.437	2	490.726	490.722
	1333	F.IC[+57.02146]RC[+57.02146]PAGF.E		F.ICRCPAGF.E	ICRCPAGF,FE,2@57.02146,4@57.02146		15.9242	277.6	controllerType=0 controllerNumber=1 scan=5271	0.0008	0.0009	0	0	0	0	4.1e-05	4.7e-05	3.1	232.8	232.8	-6.99		980.437	980.444	Specific		7.4	>mN1ECD	1	4489	C2(Carbamidomethyl / 57.0215); C4(Carbamidomethyl / 57.0215)	HCD	3.21	979.43	979.437	2	490.726	490.722
	1341	F.EGATC[+57.02146]ENDARTC[+57.02146]GSL.R		F.EGATCENDARTCGSL.R	EGATCENDARTCGSL,FR,5@57.02146,12@57.02146		14.5208	493.9	controllerType=0 controllerNumber=1 scan=4676	5e-08	5.6e-08	0	0	0	0	1.1e-08	1.2e-08	7.3	493.9	493.9	-6.93		1640.65	1640.66	Specific		15.4	>mN1ECD	1	3780	C5(Carbamidomethyl / 57.0215); C12(Carbamidomethyl / 57.0215)	HCD	7.52	1639.65	1639.66	2	820.836	820.83
	1341	F.EGATC[+57.02146]ENDARTC[+57.02146]GSL.R		F.EGATCENDARTCGSL.R	EGATCENDARTCGSL,FR,5@57.02146,12@57.02146		14.6333	401.6	controllerType=0 controllerNumber=1 scan=4723	6e-08	6.8e-08	0	0	0	0	1.2e-08	1.4e-08	7.22	401.6	401.6	-6.78		1640.65	1640.66	Specific		14.2	>mN1ECD	1	3840	C5(Carbamidomethyl / 57.0215); C12(Carbamidomethyl / 57.0215)	HCD	7.42	1639.65	1639.66	2	820.836	820.83
EGF35	1356	L.RC[+57.02146]LNGGTC[+57.02146]ISGPRS[+146.05791]PTC[+57.02146]L.C	S14(OGlycan / 146.0579)	L.RCLNGGTCISGPRSPTCL.C	RCLNGGTCISGPRSPTCL,LC,2@57.02146,8@57.02146,14@146.05791,17@57.02146	Fuc(1)	17.4618	477.8	controllerType=0 controllerNumber=1 scan=5938	1.4e-07	1.6e-07	0	0	0	0	2.3e-08	2.6e-08	6.84	477.8	0	-7.58		2151.98	2151.99	Specific	14	11.3	>mN1ECD	1	5343	C2(Carbamidomethyl / 57.0215); C8(Carbamidomethyl / 57.0215); C17(Carbamidomethyl / 57.0215)	HCD	6.2	2150.97	2150.99	3	718.003	717.997	15216814
EGF35	1356	L.RC[+57.02146]LNGGTC[+57.02146]IS[+146.05791]GPRSPTC[+57.02146]L.C	S10(OGlycan / 146.0579)	L.RCLNGGTCISGPRSPTCL.C	RCLNGGTCISGPRSPTCL,LC,2@57.02146,8@57.02146,10@146.05791,17@57.02146	Fuc(1)	17.338	366.1	controllerType=0 controllerNumber=1 scan=5885	3.6e-06	4.1e-06	0	0	0	0	6.9e-07	7.8e-07	5.44	366.1	0	-8.51		2151.98	2151.99	Specific	10	9.3	>mN1ECD	1	5279	C2(Carbamidomethyl / 57.0215); C8(Carbamidomethyl / 57.0215); C17(Carbamidomethyl / 57.0215)	HCD	5.01	2150.97	2150.99	3	718.003	717.997
EGF35	1359	L.NGGTC[+57.02146]ISGPRS[+146.05791]PTC[+57.02146]L.C	S11(OGlycan / 146.0579)	L.NGGTCISGPRSPTCL.C	NGGTCISGPRSPTCL,LC,5@57.02146,11@146.05791,14@57.02146	Fuc(1)	17.817	622.8	controllerType=0 controllerNumber=1 scan=6091	6.5e-10	7.4e-10	0	0	0	0	7.1e-11	8.1e-11	9.19	598.9	7.4	-7.39		1722.77	1722.78	Specific	11	15.5	>mN1ECD	1	5536	C5(Carbamidomethyl / 57.0215); C14(Carbamidomethyl / 57.0215)	HCD	8.71	1721.76	1721.77	2	861.893	861.886	57618312
EGF35	1359	L.NGGTC[+57.02146]ISGPRS[+146.05791]PTC[+57.02146]L.C	S11(OGlycan / 146.0579)	L.NGGTCISGPRSPTCL.C	NGGTCISGPRSPTCL,LC,5@57.02146,11@146.05791,14@57.02146	Fuc(1)	17.6975	595.6	controllerType=0 controllerNumber=1 scan=6039	6.5e-09	7.4e-09	0	0	0	0	6.8e-10	7.7e-10	8.19	595.6	7.9	-6.25		1722.77	1722.78	Specific	11	15.1	>mN1ECD	1	5469	C5(Carbamidomethyl / 57.0215); C14(Carbamidomethyl / 57.0215)	HCD	7.71	1721.76	1721.77	2	861.893	861.888
EGF35	1359	L.NGGTC[+57.02146]ISGPRS[+146.05791]PTC[+57.02146]L.C	S11(OGlycan / 146.0579)	L.NGGTCISGPRSPTCL.C	NGGTCISGPRSPTCL,LC,5@57.02146,11@146.05791,14@57.02146	Fuc(1)	17.9475	566.6	controllerType=0 controllerNumber=1 scan=6149	6.5e-09	7.4e-09	0	0	0	0	8.8e-10	9.9e-10	8.19	566.6	6	-6.75		1722.77	1722.78	Specific	11	13.7	>mN1ECD	1	5606	C5(Carbamidomethyl / 57.0215); C14(Carbamidomethyl / 57.0215)	HCD	7.71	1721.76	1721.77	2	861.893	861.887
	1386	F.PASSPC[+57.02146]VGSNPC[+57.02146]Y.N		F.PASSPCVGSNPCY.N	PASSPCVGSNPCY,FN,6@57.02146,12@57.02146		12.9756	30.2	controllerType=0 controllerNumber=1 scan=4012	0.22	0.23	0.046	0.039	0.068	0.068	0.047	0.04	0.67	30.2	30.2	-3.25		1395.56	1395.57	Specific		4.5	>mN1ECD	1	2936	C6(Carbamidomethyl / 57.0215); C12(Carbamidomethyl / 57.0215)	HCD	0.65	1394.55	1394.56	3	465.86	465.859
EGF36	1399	Y.NQGTC[+57.02146]EPT[+146.05791]SENPF.Y	T8(OGlycan / 146.0579)	Y.NQGTCEPTSENPF.Y	NQGTCEPTSENPF,YY,5@57.02146,8@146.05791	Fuc(1)	19.7574	340.3	controllerType=0 controllerNumber=1 scan=6934	1.4e-05	1.5e-05	0	0	0	0	2.7e-06	3e-06	4.87	340.3	0	-8.21		1626.65	1626.66	Specific	8	14	>mN1ECD	1	6564	C5(Carbamidomethyl / 57.0215)	HCD	4.39	1625.64	1625.65	2	813.833	813.826	2159844
	1412	F.YRC[+57.02146]LC[+57.02146]PAKF.N		F.YRCLCPAKF.N	YRCLCPAKF,FN,3@57.02146,5@57.02146		16.1899	258.1	controllerType=0 controllerNumber=1 scan=5385	0.0026	0.003	0	0	0	0	0.00013	0.00015	2.58	190.1	190.1	-6.43		1214.57	1214.58	Specific		8.4	>mN1ECD	1	4642	C3(Carbamidomethyl / 57.0215); C5(Carbamidomethyl / 57.0215)	HCD	2.69	1213.57	1213.57	3	405.532	405.529
	1413	Y.RC[+57.02146]LC[+57.02146]PAKF.N		Y.RCLCPAKF.N	RCLCPAKF,YN,2@57.02146,4@57.02146		13.8129	452.4	controllerType=0 controllerNumber=1 scan=4371	9.5e-06	1.1e-05	0	0	0	0	1.3e-06	1.5e-06	5.02	452.4	452.4	-7.23		1051.51	1051.52	Specific		8.1	>mN1ECD	1	3383	C2(Carbamidomethyl / 57.0215); C4(Carbamidomethyl / 57.0215)	HCD	4.97	1050.5	1050.51	2	526.262	526.259
	1413	Y.RC[+57.02146]LC[+57.02146]PAKF.N		Y.RCLCPAKF.N	RCLCPAKF,YN,2@57.02146,4@57.02146		13.9421	414.3	controllerType=0 controllerNumber=1 scan=4427	1.7e-05	1.9e-05	0	0	0	0	2.9e-06	3.3e-06	4.77	414.3	414.3	-7.58		1051.51	1051.52	Specific		8.2	>mN1ECD	1	3456	C2(Carbamidomethyl / 57.0215); C4(Carbamidomethyl / 57.0215)	HCD	4.72	1050.5	1050.51	2	526.262	526.258
	1413	Y.RC[+57.02146]LC[+57.02146]PAKF.N		Y.RCLCPAKF.N	RCLCPAKF,YN,2@57.02146,4@57.02146		13.6917	399.7	controllerType=0 controllerNumber=1 scan=4319	1.9e-05	2.1e-05	0	0	0	0	3.1e-06	3.5e-06	4.73	399.7	399.7	-7.7		1051.51	1051.52	Specific		8.5	>mN1ECD	1	3316	C2(Carbamidomethyl / 57.0215); C4(Carbamidomethyl / 57.0215)	HCD	4.68	1050.5	1050.51	2	526.262	526.258
	1413	Y.RC[+57.02146]LC[+57.02146]PAKF.N		Y.RCLCPAKF.N	RCLCPAKF,YN,2@57.02146,4@57.02146		14.0748	290.4	controllerType=0 controllerNumber=1 scan=4484	0.0016	0.0018	0	0	0	0	7.5e-05	8.5e-05	2.81	290.4	290.4	-6.65		1051.51	1051.52	Specific		7.7	>mN1ECD	1	3533	C2(Carbamidomethyl / 57.0215); C4(Carbamidomethyl / 57.0215)	HCD	2.76	1050.5	1050.51	2	526.262	526.259
	1413	Y.RC[+57.02146]LC[+57.02146]PAKF.N		Y.RCLCPAKF.N	RCLCPAKF,YN,2@57.02146,4@57.02146		17.3657	19.7	controllerType=0 controllerNumber=1 scan=5897	0.21	0.22	0.047	0.039	0	0	0.047	0.04	0.67	19.7	19.7	-1.89		1051.52	1051.52	Specific		3.1	>mN1ECD	1	5296	C2(Carbamidomethyl / 57.0215); C4(Carbamidomethyl / 57.0215)	HCD	0.65	1050.51	1050.51	2	526.262	526.261
	1424	L.LC[+57.02146]HILDY.S		L.LCHILDY.S	LCHILDY,LS,2@57.02146		19.861	332.7	controllerType=0 controllerNumber=1 scan=6978	9.2e-05	0.0001	0	0	0	0	1.1e-05	1.2e-05	4.04	332.7	332.7	-8.01		933.442	933.45	Specific		7.8	>mN1ECD	1	6622	C2(Carbamidomethyl / 57.0215)	HCD	4.21	932.435	932.443	2	467.229	467.225
	1424	L.LC[+57.02146]HILDY.S		L.LCHILDY.S	LCHILDY,LS,2@57.02146		25.1958	27.9	controllerType=0 controllerNumber=1 scan=9313	0.21	0.22	0.046	0.039	0	0	0.047	0.04	0.67	27.9	27.9	-8.26		933.442	933.45	Specific		3.6	>mN1ECD	1	9329	C2(Carbamidomethyl / 57.0215)	HCD	0.65	932.435	932.443	1	933.45	933.442
	1425	L.C[+57.02146]HILDY.S		L.CHILDY.S	CHILDY,LS,1@57.02146		17.7196	429.9	controllerType=0 controllerNumber=1 scan=6049	5.8e-06	6.5e-06	0	0	0	0	1e-06	1.2e-06	5.24	429.9	429.9	-7.46		820.36	820.366	Specific		7.5	>mN1ECD	1	5479	C1(Carbamidomethyl / 57.0215)	HCD	5.19	819.352	819.359	2	410.687	410.683
	1425	L.C[+57.02146]HILDY.S		L.CHILDY.S	CHILDY,LS,1@57.02146		17.842	418.4	controllerType=0 controllerNumber=1 scan=6102	4e-06	4.5e-06	0	0	0	0	8.9e-07	1e-06	5.4	418.4	418.4	-7.61		820.36	820.366	Specific		8.2	>mN1ECD	1	5548	C1(Carbamidomethyl / 57.0215)	HCD	5.35	819.352	819.359	2	410.687	410.683
	1425	L.C[+57.02146]HILDY.S		L.CHILDY.S	CHILDY,LS,1@57.02146		17.9668	376.7	controllerType=0 controllerNumber=1 scan=6157	1.1e-05	1.3e-05	0	0	0	0	1.8e-06	2e-06	4.96	376.7	376.7	-7.46		820.36	820.366	Specific		7	>mN1ECD	1	5617	C1(Carbamidomethyl / 57.0215)	HCD	4.9	819.352	819.359	2	410.687	410.683
	1425	L.C[+57.02146]HILDY.S		L.CHILDY.S	CHILDY,LS,1@57.02146		18.0809	232.1	controllerType=0 controllerNumber=1 scan=6207	0.0072	0.0082	0	0	0	0	0.00025	0.00028	2.14	232.1	232.1	-7.31		820.36	820.366	Specific		6.3	>mN1ECD	1	5681	C1(Carbamidomethyl / 57.0215)	HCD	2.09	819.352	819.359	2	410.687	410.683

## Sheet: KM020719-02 Fng LMR, FVB176
#EGF	Pos.	Sequence	Mods_x000D_ (variable)	SequenceOriginalDebug	PeptideParseFriendly	Glycans	Scan_x000D_ Time	Score	Scan #	PEP_x000D_ 2D	PEP_x000D_ 1D	FDR_x000D_ 2D	FDR_x000D_ 1D	FDR uniq._x000D_ 2D	FDR uniq._x000D_ 1D	q-value_x000D_ 2D	q-value_x000D_ 1D	|Log Prob|	Delta_x000D_ Score	Delta Mod._x000D_ Score	ppm_x000D_ err.	Off-_x000D_ By-X	Obs._x000D_ MH	Calc._x000D_ MH	Cleavage	Glycans_x000D_ Pos.	Z-Score	Protein_x000D_ Name	Prot._x000D_ Id	QID	Mods_x000D_ (fixed)	Fragment_x000D_ Type	|LogProbOld|	Obs.M	Calc.M	z	Calc._x000D_ m/z	Obs._x000D_ m/z	Area under the curve
	23	L.RC[+57.02146]S[+294.09508]QPSGTC[+57.02146]L.N	S3(OGlycan / 294.0951)	L.RCSQPSGTCL.N	RCSQPSGTCL,LN,2@57.02146,3@294.09508,9@57.02146	Hex(1)Pent(1)	20.4757	99.1	controllerType=0 controllerNumber=1 scan=7317	0.11	0.12	0.041	0.041	0.073	0.073	0.041	0.041	0.96	99.1	5.3	-1.17		1459.6	1459.6	Specific	3	3.6	>sp|Q01705|NOTC1_MOUSE Neurogenic locus notch homolog protein 1 OS=Mus musculus GN=Notch1 PE=1 SV=3	1	7515	C2(Carbamidomethyl / 57.0215); C9(Carbamidomethyl / 57.0215)	HCD	0.23	1458.59	1458.6	2	730.306	730.305
	23	L.RC[+57.02146]SQPSGTC[+57.02146]L.N		L.RCSQPSGTCL.N	RCSQPSGTCL,LN,2@57.02146,9@57.02146		12.8791	613.1	controllerType=0 controllerNumber=1 scan=4051	3.2e-09	3.6e-09	0	0	0	0	6.1e-10	6.7e-10	8.49	463.2	463.2	-3.56		1165.5	1165.51	Specific		12.9	>sp|Q01705|NOTC1_MOUSE Neurogenic locus notch homolog protein 1 OS=Mus musculus GN=Notch1 PE=1 SV=3	1	3433	C2(Carbamidomethyl / 57.0215); C9(Carbamidomethyl / 57.0215)	HCD	8.45	1164.5	1164.5	2	583.258	583.256
	23	L.RC[+57.02146]SQPSGTC[+57.02146]L.N		L.RCSQPSGTCL.N	RCSQPSGTCL,LN,2@57.02146,9@57.02146		13.0083	578.6	controllerType=0 controllerNumber=1 scan=4106	3.2e-08	3.6e-08	0	0	0	0	5e-09	5.5e-09	7.49	446.4	446.4	-3.25		1165.51	1165.51	Specific		11.2	>sp|Q01705|NOTC1_MOUSE Neurogenic locus notch homolog protein 1 OS=Mus musculus GN=Notch1 PE=1 SV=3	1	3501	C2(Carbamidomethyl / 57.0215); C9(Carbamidomethyl / 57.0215)	HCD	7.45	1164.5	1164.5	2	583.258	583.256
	23	L.RC[+57.02146]SQPSGTC[+57.02146]L.N		L.RCSQPSGTCL.N	RCSQPSGTCL,LN,2@57.02146,9@57.02146		12.7613	508.2	controllerType=0 controllerNumber=1 scan=4001	2e-06	2.3e-06	0	0	0	0	2.4e-07	2.7e-07	5.69	469.1	469.1	-3.67		1165.5	1165.51	Specific		10.2	>sp|Q01705|NOTC1_MOUSE Neurogenic locus notch homolog protein 1 OS=Mus musculus GN=Notch1 PE=1 SV=3	1	3375	C2(Carbamidomethyl / 57.0215); C9(Carbamidomethyl / 57.0215)	HCD	5.64	1164.5	1164.5	2	583.258	583.256
EGF2	53	F.VGQRC[+57.02146]QDSNPC[+57.02146]LS[+426.13734]T[+146.05791]PC[+57.02146]KNAGTC[+57.02146]HVVDHGGTVDY.A	S13(OGlycan / 426.1373); T14(OGlycan / 146.0579)	F.VGQRCQDSNPCLSTPCKNAGTCHVVDHGGTVDY.A	VGQRCQDSNPCLSTPCKNAGTCHVVDHGGTVDY,FA,5@57.02146,11@57.02146,13@426.13734,14@146.05791,16@57.02146,22@57.02146	Hex(1)Pent(2); Fuc(1)	17.6594	610.3	controllerType=0 controllerNumber=1 scan=6110	1.5e-10	1.6e-10	0	0	0	0	2.3e-11	2.6e-11	9.83	610.3	1.2	-0.98		4261.79	4261.79	Specific	13;14	16.9	>sp|Q01705|NOTC1_MOUSE Neurogenic locus notch homolog protein 1 OS=Mus musculus GN=Notch1 PE=1 SV=3	1	6019	C5(Carbamidomethyl / 57.0215); C11(Carbamidomethyl / 57.0215); C16(Carbamidomethyl / 57.0215); C22(Carbamidomethyl / 57.0215)	HCD	8.53	4260.78	4260.78	5	853.164	853.163	9511690
EGF2	53	F.VGQRC[+57.02146]QDSNPC[+57.02146]LS[+426.13734]T[+146.05791]PC[+57.02146]KNAGTC[+57.02146]HVVDHGGTVDY.A	S13(OGlycan / 426.1373); T14(OGlycan / 146.0579)	F.VGQRCQDSNPCLSTPCKNAGTCHVVDHGGTVDY.A	VGQRCQDSNPCLSTPCKNAGTCHVVDHGGTVDY,FA,5@57.02146,11@57.02146,13@426.13734,14@146.05791,16@57.02146,22@57.02146	Hex(1)Pent(2); Fuc(1)	17.8155	534.5	controllerType=0 controllerNumber=1 scan=6177	1.2e-08	1.4e-08	0	0	0	0	1.9e-09	2.1e-09	7.91	534.5	1.2	-2.98		4261.78	4261.79	Specific	13;14	15.1	>sp|Q01705|NOTC1_MOUSE Neurogenic locus notch homolog protein 1 OS=Mus musculus GN=Notch1 PE=1 SV=3	1	6103	C5(Carbamidomethyl / 57.0215); C11(Carbamidomethyl / 57.0215); C16(Carbamidomethyl / 57.0215); C22(Carbamidomethyl / 57.0215)	HCD	6.61	4260.77	4260.78	5	853.164	853.161
EGF2	53	F.VGQRC[+57.02146]QDSNPC[+57.02146]LS[+426.13734]T[+146.05791]PC[+57.02146]KNAGTC[+57.02146]HVVDHGGTVDY.A	S13(OGlycan / 426.1373); T14(OGlycan / 146.0579)	F.VGQRCQDSNPCLSTPCKNAGTCHVVDHGGTVDY.A	VGQRCQDSNPCLSTPCKNAGTCHVVDHGGTVDY,FA,5@57.02146,11@57.02146,13@426.13734,14@146.05791,16@57.02146,22@57.02146	Hex(1)Pent(2); Fuc(1)	17.5328	516	controllerType=0 controllerNumber=1 scan=6056	2e-08	2.2e-08	0	0	0	0	3.1e-09	3.4e-09	7.7	516	1.2	-0.48		4261.79	4261.79	Specific	13;14	15	>sp|Q01705|NOTC1_MOUSE Neurogenic locus notch homolog protein 1 OS=Mus musculus GN=Notch1 PE=1 SV=3	1	5950	C5(Carbamidomethyl / 57.0215); C11(Carbamidomethyl / 57.0215); C16(Carbamidomethyl / 57.0215); C22(Carbamidomethyl / 57.0215)	HCD	6.4	4260.78	4260.78	5	853.164	853.163
EGF2	53	F.VGQRC[+57.02146]QDSNPC[+57.02146]LS[+426.13734]T[+146.05791]PC[+57.02146]KNAGTC[+57.02146]HVVDHGGTVDY.A	S13(OGlycan / 426.1373); T14(OGlycan / 146.0579)	F.VGQRCQDSNPCLSTPCKNAGTCHVVDHGGTVDY.A	VGQRCQDSNPCLSTPCKNAGTCHVVDHGGTVDY,FA,5@57.02146,11@57.02146,13@426.13734,14@146.05791,16@57.02146,22@57.02146	Hex(1)Pent(2); Fuc(1)	17.9402	363.2	controllerType=0 controllerNumber=1 scan=6231	2e-08	2.3e-08	0	0	0	0	3.3e-09	3.7e-09	7.69	363.2	0.5	-1.84		4261.78	4261.79	Specific	13;14	13.4	>sp|Q01705|NOTC1_MOUSE Neurogenic locus notch homolog protein 1 OS=Mus musculus GN=Notch1 PE=1 SV=3	1	6168	C5(Carbamidomethyl / 57.0215); C11(Carbamidomethyl / 57.0215); C16(Carbamidomethyl / 57.0215); C22(Carbamidomethyl / 57.0215)	HCD	6.39	4260.77	4260.78	5	853.164	853.162
EGF2	53	F.VGQRC[+57.02146]QDSNPC[+57.02146]LS[+426.13734]T[+146.05791]PC[+57.02146]KNAGTC[+57.02146]HVVDHGGTVDY.A	S13(OGlycan / 426.1373); T14(OGlycan / 146.0579)	F.VGQRCQDSNPCLSTPCKNAGTCHVVDHGGTVDY.A	VGQRCQDSNPCLSTPCKNAGTCHVVDHGGTVDY,FA,5@57.02146,11@57.02146,13@426.13734,14@146.05791,16@57.02146,22@57.02146	Hex(1)Pent(2); Fuc(1)	17.2876	357.5	controllerType=0 controllerNumber=1 scan=5952	4.1e-07	4.5e-07	0	0	0	0	6.4e-08	7.1e-08	6.39	357.5	0.3	0.52		4261.79	4261.79	Specific	13;14	14.4	>sp|Q01705|NOTC1_MOUSE Neurogenic locus notch homolog protein 1 OS=Mus musculus GN=Notch1 PE=1 SV=3	1	5812	C5(Carbamidomethyl / 57.0215); C11(Carbamidomethyl / 57.0215); C16(Carbamidomethyl / 57.0215); C22(Carbamidomethyl / 57.0215)	HCD	5.09	4260.78	4260.78	5	853.164	853.164
EGF2	53	F.VGQRC[+57.02146]QDSNPC[+57.02146]LS[+426.13734]T[+146.05791]PC[+57.02146]KNAGTC[+57.02146]HVVDHGGTVDY.A	S13(OGlycan / 426.1373); T14(OGlycan / 146.0579)	F.VGQRCQDSNPCLSTPCKNAGTCHVVDHGGTVDY.A	VGQRCQDSNPCLSTPCKNAGTCHVVDHGGTVDY,FA,5@57.02146,11@57.02146,13@426.13734,14@146.05791,16@57.02146,22@57.02146	Hex(1)Pent(2); Fuc(1)	17.4054	334.2	controllerType=0 controllerNumber=1 scan=6002	4.1e-07	4.5e-07	0	0	0	0	6.7e-08	7.4e-08	6.39	334.2	0.3	-0.48		4261.79	4261.79	Specific	13;14	13.5	>sp|Q01705|NOTC1_MOUSE Neurogenic locus notch homolog protein 1 OS=Mus musculus GN=Notch1 PE=1 SV=3	1	5876	C5(Carbamidomethyl / 57.0215); C11(Carbamidomethyl / 57.0215); C16(Carbamidomethyl / 57.0215); C22(Carbamidomethyl / 57.0215)	HCD	5.09	4260.78	4260.78	5	853.164	853.163
EGF2	53	F.VGQRC[+57.02146]QDSNPC[+57.02146]LS[+426.13734]T[+146.05791]PC[+57.02146]KNAGTC[+57.02146]HVVDHGGTVDY.A	S13(OGlycan / 426.1373); T14(OGlycan / 146.0579)	F.VGQRCQDSNPCLSTPCKNAGTCHVVDHGGTVDY.A	VGQRCQDSNPCLSTPCKNAGTCHVVDHGGTVDY,FA,5@57.02146,11@57.02146,13@426.13734,14@146.05791,16@57.02146,22@57.02146	Hex(1)Pent(2); Fuc(1)	18.0843	282.5	controllerType=0 controllerNumber=1 scan=6293	5.5e-07	6.2e-07	0	0	0	0	8.3e-08	9.2e-08	6.26	282.5	1.2	-0.76		4261.79	4261.79	Specific	13;14	12.8	>sp|Q01705|NOTC1_MOUSE Neurogenic locus notch homolog protein 1 OS=Mus musculus GN=Notch1 PE=1 SV=3	1	6251	C5(Carbamidomethyl / 57.0215); C11(Carbamidomethyl / 57.0215); C16(Carbamidomethyl / 57.0215); C22(Carbamidomethyl / 57.0215)	HCD	4.96	4260.78	4260.78	5	853.164	853.163
EGF2	53	F.VGQRC[+57.02146]QDSNPC[+57.02146]LS[+426.13734]T[+146.05791]PC[+57.02146]KNAGTC[+57.02146]HVVDHGGTVDY.A	S13(OGlycan / 426.1373); T14(OGlycan / 146.0579)	F.VGQRCQDSNPCLSTPCKNAGTCHVVDHGGTVDY.A	VGQRCQDSNPCLSTPCKNAGTCHVVDHGGTVDY,FA,5@57.02146,11@57.02146,13@426.13734,14@146.05791,16@57.02146,22@57.02146	Hex(1)Pent(2); Fuc(1)	18.2088	224.3	controllerType=0 controllerNumber=1 scan=6346	0.0001	0.00012	0	0	0	0	7.1e-06	7.9e-06	3.98	224.3	0.3	1.1		4261.79	4261.79	Specific	13;14	11.9	>sp|Q01705|NOTC1_MOUSE Neurogenic locus notch homolog protein 1 OS=Mus musculus GN=Notch1 PE=1 SV=3	1	6321	C5(Carbamidomethyl / 57.0215); C11(Carbamidomethyl / 57.0215); C16(Carbamidomethyl / 57.0215); C22(Carbamidomethyl / 57.0215)	HCD	2.69	4260.79	4260.78	5	853.164	853.165
EGF2	53	F.VGQRC[+57.02146]QDSNPC[+57.02146]L.S		F.VGQRCQDSNPCL.S	VGQRCQDSNPCL,FS,5@57.02146,11@57.02146		13.8234	161.4	controllerType=0 controllerNumber=1 scan=4455	0.0035	0.0039	0	0	0	0	0.00019	0.00021	2.46	161.4	161.4	-3.21		1433.62	1433.63	Specific		10.3	>sp|Q01705|NOTC1_MOUSE Neurogenic locus notch homolog protein 1 OS=Mus musculus GN=Notch1 PE=1 SV=3	1	3929	C5(Carbamidomethyl / 57.0215); C11(Carbamidomethyl / 57.0215)	HCD	2.41	1432.61	1432.62	2	717.317	717.314
	86	Y.AC[+57.02146]SC[+57.02146]PLGF.S		Y.ACSCPLGF.S	ACSCPLGF,YS,2@57.02146,4@57.02146		21.7714	266.3	controllerType=0 controllerNumber=1 scan=7889	0.0017	0.0019	0	0	0	0	0.00015	0.00016	2.78	266.3	266.3	-3.72		911.372	911.375	Specific		9.9	>sp|Q01705|NOTC1_MOUSE Neurogenic locus notch homolog protein 1 OS=Mus musculus GN=Notch1 PE=1 SV=3	1	8170	C2(Carbamidomethyl / 57.0215); C4(Carbamidomethyl / 57.0215)	HCD	2.73	910.364	910.368	2	456.191	456.189
	92	L.GFS[+162.05282]GPL.C	S3(OGlycan / 162.0528)	L.GFSGPL.C	GFSGPL,LC,3@162.05282	Hex(1)	19.5813	32.4	controllerType=0 controllerNumber=1 scan=6931	0.4	0.41	0.073	0.073	0.08	0.08	0.074	0.074	0.4	32.4	32.4	-2.58		739.349	739.351	Specific	3	4.7	>sp|Q01705|NOTC1_MOUSE Neurogenic locus notch homolog protein 1 OS=Mus musculus GN=Notch1 PE=1 SV=3	1	7074		HCD	0.22	738.342	738.344	1	739.351	739.349
EGF3	108	L.ANPC[+57.02146]RNGGT[+146.05791]C[+57.02146]DLL.T	T9(OGlycan / 146.0579)	L.ANPCRNGGTCDLL.T	ANPCRNGGTCDLL,LT,4@57.02146,9@146.05791,10@57.02146	Fuc(1)	17.0259	442.9	controllerType=0 controllerNumber=1 scan=5841	3.1e-09	3.5e-09	0	0	0	0	5.5e-10	6.1e-10	8.5	418.6	418.6	-1.93		1593.7	1593.7	Specific	9	12.6	>sp|Q01705|NOTC1_MOUSE Neurogenic locus notch homolog protein 1 OS=Mus musculus GN=Notch1 PE=1 SV=3	1	5674	C4(Carbamidomethyl / 57.0215); C10(Carbamidomethyl / 57.0215)	HCD	7.57	1592.69	1592.69	2	797.353	797.352	3021930
	126	Y.KC[+57.02146]RC[+57.02146]PPGW.S		Y.KCRCPPGW.S	KCRCPPGW,YS,2@57.02146,4@57.02146		12.571	509.7	controllerType=0 controllerNumber=1 scan=3920	0.0002	0.00022	0	0	0	0	1.3e-05	1.5e-05	3.7	509.7	509.7	-3.45		1060.48	1060.48	Specific		8	>sp|Q01705|NOTC1_MOUSE Neurogenic locus notch homolog protein 1 OS=Mus musculus GN=Notch1 PE=1 SV=3	1	3282	C2(Carbamidomethyl / 57.0215); C4(Carbamidomethyl / 57.0215)	HCD	3.65	1059.47	1059.47	2	530.744	530.743
	126	Y.KC[+57.02146]RC[+57.02146]PPGW.S		Y.KCRCPPGW.S	KCRCPPGW,YS,2@57.02146,4@57.02146		12.4521	411.4	controllerType=0 controllerNumber=1 scan=3870	0.0016	0.0018	0	0	0	0	0.00014	0.00016	2.79	411.4	411.4	-3.68		1060.48	1060.48	Specific		7.1	>sp|Q01705|NOTC1_MOUSE Neurogenic locus notch homolog protein 1 OS=Mus musculus GN=Notch1 PE=1 SV=3	1	3221	C2(Carbamidomethyl / 57.0215); C4(Carbamidomethyl / 57.0215)	HCD	2.74	1059.47	1059.47	2	530.744	530.742
	126	Y.KC[+57.02146]RC[+57.02146]PPGW.S		Y.KCRCPPGW.S	KCRCPPGW,YS,2@57.02146,4@57.02146		13.1179	194.5	controllerType=0 controllerNumber=1 scan=4153	0.34	0.35	0.074	0.074	0	0	0.074	0.074	0.47	194.5	194.5	-4.72		1060.48	1060.48	Specific		7.9	>sp|Q01705|NOTC1_MOUSE Neurogenic locus notch homolog protein 1 OS=Mus musculus GN=Notch1 PE=1 SV=3	1	3562	C2(Carbamidomethyl / 57.0215); C4(Carbamidomethyl / 57.0215)	HCD	0.46	1059.47	1059.47	2	530.744	530.742
	134	W.SGKSC[+57.02146]QQADPC[+57.02146]AS[+426.13734]NPC[+57.02146]ANGGQC[+57.02146]LPFESSY.I	S13(OGlycan / 426.1373)	W.SGKSCQQADPCASNPCANGGQCLPFESSY.I	SGKSCQQADPCASNPCANGGQCLPFESSY,WI,5@57.02146,11@57.02146,13@426.13734,16@57.02146,22@57.02146	Hex(1)Pent(2)	20.5556	506.4	controllerType=0 controllerNumber=1 scan=7352	1.2e-06	1.3e-06	0	0	0	0	1.4e-07	1.5e-07	5.94	477.1	12	-0.36		3603.41	3603.41	Specific	13	18.7	>sp|Q01705|NOTC1_MOUSE Neurogenic locus notch homolog protein 1 OS=Mus musculus GN=Notch1 PE=1 SV=3	1	7560	C5(Carbamidomethyl / 57.0215); C11(Carbamidomethyl / 57.0215); C16(Carbamidomethyl / 57.0215); C22(Carbamidomethyl / 57.0215)	HCD	5.11	3602.41	3602.41	3	1201.81	1201.81
	134	W.SGKSC[+57.02146]QQADPC[+57.02146]AS[+426.13734]NPC[+57.02146]ANGGQC[+57.02146]LPF.E	S13(OGlycan / 426.1373)	W.SGKSCQQADPCASNPCANGGQCLPF.E	SGKSCQQADPCASNPCANGGQCLPF,WE,5@57.02146,11@57.02146,13@426.13734,16@57.02146,22@57.02146	Hex(1)Pent(2)	19.6464	589.2	controllerType=0 controllerNumber=1 scan=6958	4.8e-07	5.3e-07	0	0	0	0	7.1e-08	7.9e-08	6.32	589.2	1.3	-0.11		3137.24	3137.24	Specific	13	16.5	>sp|Q01705|NOTC1_MOUSE Neurogenic locus notch homolog protein 1 OS=Mus musculus GN=Notch1 PE=1 SV=3	1	7112	C5(Carbamidomethyl / 57.0215); C11(Carbamidomethyl / 57.0215); C16(Carbamidomethyl / 57.0215); C22(Carbamidomethyl / 57.0215)	HCD	5.39	3136.24	3136.24	3	1046.42	1046.42
	134	W.S[+426.13734]GKSC[+57.02146]QQADPC[+57.02146]ASNPC[+57.02146]ANGGQC[+57.02146]LPF.E	S1(OGlycan / 426.1373)	W.SGKSCQQADPCASNPCANGGQCLPF.E	SGKSCQQADPCASNPCANGGQCLPF,WE,1@426.13734,5@57.02146,11@57.02146,16@57.02146,22@57.02146	Hex(1)Pent(2)	19.7732	225.6	controllerType=0 controllerNumber=1 scan=7012	0.00027	0.0003	0	0	0	0	2e-05	2.3e-05	3.57	225.6	0.4	-1.28		3137.24	3137.24	Specific	1	13.2	>sp|Q01705|NOTC1_MOUSE Neurogenic locus notch homolog protein 1 OS=Mus musculus GN=Notch1 PE=1 SV=3	1	7184	C5(Carbamidomethyl / 57.0215); C11(Carbamidomethyl / 57.0215); C16(Carbamidomethyl / 57.0215); C22(Carbamidomethyl / 57.0215)	HCD	3.15	3136.23	3136.24	3	1046.42	1046.42
	134	W.SGKSC[+57.02146]QQADPC[+57.02146]AS[+426.13734]NPC[+57.02146]ANGGQC[+57.02146]LPF.E	S13(OGlycan / 426.1373)	W.SGKSCQQADPCASNPCANGGQCLPF.E	SGKSCQQADPCASNPCANGGQCLPF,WE,5@57.02146,11@57.02146,13@426.13734,16@57.02146,22@57.02146	Hex(1)Pent(2)	19.521	169.2	controllerType=0 controllerNumber=1 scan=6905	0.0039	0.0043	0	0	0	0	0.00024	0.00026	2.41	169.2	10.4	-0.58		3137.24	3137.24	Specific	13	14.7	>sp|Q01705|NOTC1_MOUSE Neurogenic locus notch homolog protein 1 OS=Mus musculus GN=Notch1 PE=1 SV=3	1	7038	C5(Carbamidomethyl / 57.0215); C11(Carbamidomethyl / 57.0215); C16(Carbamidomethyl / 57.0215); C22(Carbamidomethyl / 57.0215)	HCD	1.58	3136.23	3136.24	3	1046.42	1046.42
	280	Y.NC[+57.02146]RC[+57.02146]PPEWTGQY.C		Y.NCRCPPEWTGQY.C	NCRCPPEWTGQY,YC,2@57.02146,4@57.02146		18.2238	592.7	controllerType=0 controllerNumber=1 scan=6352	1.8e-09	2e-09	0	0	0	0	2.3e-10	2.6e-10	8.74	434.4	434.4	-1.16		1567.64	1567.64	Specific		14.5	>sp|Q01705|NOTC1_MOUSE Neurogenic locus notch homolog protein 1 OS=Mus musculus GN=Notch1 PE=1 SV=3	1	6329	C2(Carbamidomethyl / 57.0215); C4(Carbamidomethyl / 57.0215)	HCD	8.7	1566.63	1566.63	2	784.324	784.323
	280	Y.NC[+57.02146]RC[+57.02146]PPEWTGQY.C		Y.NCRCPPEWTGQY.C	NCRCPPEWTGQY,YC,2@57.02146,4@57.02146		18.1014	535	controllerType=0 controllerNumber=1 scan=6300	6.8e-09	7.6e-09	0	0	0	0	1.4e-09	1.6e-09	8.17	430.9	430.9	-1.01		1567.64	1567.64	Specific		15.7	>sp|Q01705|NOTC1_MOUSE Neurogenic locus notch homolog protein 1 OS=Mus musculus GN=Notch1 PE=1 SV=3	1	6259	C2(Carbamidomethyl / 57.0215); C4(Carbamidomethyl / 57.0215)	HCD	8.12	1566.63	1566.63	2	784.324	784.324
	280	Y.NC[+57.02146]RC[+57.02146]PPEWTGQY.C		Y.NCRCPPEWTGQY.C	NCRCPPEWTGQY,YC,2@57.02146,4@57.02146		18.5771	387.1	controllerType=0 controllerNumber=1 scan=6503	7.1e-08	7.9e-08	0	0	0	0	1.1e-08	1.2e-08	7.15	375.2	375.2	-0.62		1567.64	1567.64	Specific		13.3	>sp|Q01705|NOTC1_MOUSE Neurogenic locus notch homolog protein 1 OS=Mus musculus GN=Notch1 PE=1 SV=3	1	6533	C2(Carbamidomethyl / 57.0215); C4(Carbamidomethyl / 57.0215)	HCD	7.1	1566.63	1566.63	2	784.324	784.324
	320	Y.NC[+57.02146]VC[+57.02146]VNGWTGEDC[+57.02146]SENIDDC[+57.02146]ASAAC[+57.02146]F.Q		Y.NCVCVNGWTGEDCSENIDDCASAACF.Q	NCVCVNGWTGEDCSENIDDCASAACF,YQ,2@57.02146,4@57.02146,13@57.02146,20@57.02146,25@57.02146		24.9317	365.6	controllerType=0 controllerNumber=1 scan=9254	2e-06	2.2e-06	0	0	0	0	2.3e-07	2.5e-07	5.7	332.9	332.9	-2.18		3011.09	3011.1	Specific		11.3	>sp|Q01705|NOTC1_MOUSE Neurogenic locus notch homolog protein 1 OS=Mus musculus GN=Notch1 PE=1 SV=3	1	9758	C2(Carbamidomethyl / 57.0215); C4(Carbamidomethyl / 57.0215); C13(Carbamidomethyl / 57.0215); C20(Carbamidomethyl / 57.0215); C25(Carbamidomethyl / 57.0215)	HCD	5.65	3010.09	3010.09	3	1004.37	1004.37
	320	Y.NC[+57.02146]VC[+57.02146]VNGWTGEDC[+57.02146]SENIDDC[+57.02146]ASAAC[+57.02146]F.Q		Y.NCVCVNGWTGEDCSENIDDCASAACF.Q	NCVCVNGWTGEDCSENIDDCASAACF,YQ,2@57.02146,4@57.02146,13@57.02146,20@57.02146,25@57.02146		25.0572	323.4	controllerType=0 controllerNumber=1 scan=9308	2.7e-06	3e-06	0	0	0	0	3e-07	3.4e-07	5.57	323.4	323.4	-1.57		3011.1	3011.1	Specific		12.9	>sp|Q01705|NOTC1_MOUSE Neurogenic locus notch homolog protein 1 OS=Mus musculus GN=Notch1 PE=1 SV=3	1	9821	C2(Carbamidomethyl / 57.0215); C4(Carbamidomethyl / 57.0215); C13(Carbamidomethyl / 57.0215); C20(Carbamidomethyl / 57.0215); C25(Carbamidomethyl / 57.0215)	HCD	5.53	3010.09	3010.09	3	1004.37	1004.37
EGF9	346	F.QGATC[+57.02146]HDRVAS[+146.05791]FY.C	S11(OGlycan / 146.0579)	F.QGATCHDRVASFY.C	QGATCHDRVASFY,FC,5@57.02146,11@146.05791	Fuc(1)	15.7932	490.6	controllerType=0 controllerNumber=1 scan=5309	2.4e-09	2.6e-09	0	0	0	0	3.7e-10	4.1e-10	8.63	490.6	12.3	-1.16		1657.73	1657.73	Specific	11	11.7	>sp|Q01705|NOTC1_MOUSE Neurogenic locus notch homolog protein 1 OS=Mus musculus GN=Notch1 PE=1 SV=3	1	5013	C5(Carbamidomethyl / 57.0215)	HCD	7.8	1656.72	1656.72	3	553.247	553.247	21938690
EGF9	346	F.QGATC[+57.02146]HDRVAS[+146.05791]FY.C	S11(OGlycan / 146.0579)	F.QGATCHDRVASFY.C	QGATCHDRVASFY,FC,5@57.02146,11@146.05791	Fuc(1)	15.9209	434.7	controllerType=0 controllerNumber=1 scan=5365	6.5e-09	7.2e-09	0	0	0	0	1.3e-09	1.5e-09	8.19	434.7	1.3	-1.04		1657.73	1657.73	Specific	11	11.3	>sp|Q01705|NOTC1_MOUSE Neurogenic locus notch homolog protein 1 OS=Mus musculus GN=Notch1 PE=1 SV=3	1	5085	C5(Carbamidomethyl / 57.0215)	HCD	7.57	1656.72	1656.72	3	553.247	553.247
EGF9	346	F.QGATC[+57.02146]HDRVAS[+146.05791]FY.C	S11(OGlycan / 146.0579)	F.QGATCHDRVASFY.C	QGATCHDRVASFY,FC,5@57.02146,11@146.05791	Fuc(1)	15.6721	232.8	controllerType=0 controllerNumber=1 scan=5256	2.8e-05	3.1e-05	0	0	0	0	2.1e-06	2.3e-06	4.56	232.8	0.3	-1.82		1657.72	1657.73	Specific	11	8.8	>sp|Q01705|NOTC1_MOUSE Neurogenic locus notch homolog protein 1 OS=Mus musculus GN=Notch1 PE=1 SV=3	1	4941	C5(Carbamidomethyl / 57.0215)	HCD	4.14	1656.72	1656.72	3	553.247	553.246
EGF9	346	F.QGAT[+146.05791]C[+57.02146]HDRVASFY.C	T4(OGlycan / 146.0579)	F.QGATCHDRVASFY.C	QGATCHDRVASFY,FC,4@146.05791,5@57.02146	Fuc(1)	16.0524	197.2	controllerType=0 controllerNumber=1 scan=5422	0.00011	0.00012	0	0	0	0	7.7e-06	8.5e-06	3.97	197.2	9.2	-1.71		1657.72	1657.73	Specific	4	8	>sp|Q01705|NOTC1_MOUSE Neurogenic locus notch homolog protein 1 OS=Mus musculus GN=Notch1 PE=1 SV=3	1	5157	C5(Carbamidomethyl / 57.0215)	HCD	3.04	1656.72	1656.72	3	553.247	553.246
EGF9	346	F.QGATC[+57.02146]HDRVAS[+146.05791]F.Y	S11(OGlycan / 146.0579)	F.QGATCHDRVASF.Y	QGATCHDRVASF,FY,5@57.02146,11@146.05791	Fuc(1)	13.4444	684.7	controllerType=0 controllerNumber=1 scan=4293	1.5e-10	1.6e-10	0	0	0	0	1.8e-11	2e-11	9.84	601.7	20	-1.99		1494.66	1494.66	Specific	11	15.2	>sp|Q01705|NOTC1_MOUSE Neurogenic locus notch homolog protein 1 OS=Mus musculus GN=Notch1 PE=1 SV=3	1	3723	C5(Carbamidomethyl / 57.0215)	HCD	8.91	1493.65	1493.66	3	498.893	498.892	26185880
EGF9	346	F.QGATC[+57.02146]HDRVAS[+146.05791]F.Y	S11(OGlycan / 146.0579)	F.QGATCHDRVASF.Y	QGATCHDRVASF,FY,5@57.02146,11@146.05791	Fuc(1)	13.3254	519	controllerType=0 controllerNumber=1 scan=4243	1.6e-07	1.7e-07	0	0	0	0	2.5e-08	2.7e-08	6.81	519	19.7	-2.73		1494.66	1494.66	Specific	11	16.5	>sp|Q01705|NOTC1_MOUSE Neurogenic locus notch homolog protein 1 OS=Mus musculus GN=Notch1 PE=1 SV=3	1	3665	C5(Carbamidomethyl / 57.0215)	HCD	5.88	1493.65	1493.66	3	498.893	498.892
EGF9	346	F.QGAT[+146.05791]C[+57.02146]HDRVASF.Y	T4(OGlycan / 146.0579)	F.QGATCHDRVASF.Y	QGATCHDRVASF,FY,4@146.05791,5@57.02146	Fuc(1)	13.5798	287.2	controllerType=0 controllerNumber=1 scan=4351	3.5e-05	3.8e-05	0	0	0	0	2.6e-06	2.9e-06	4.46	287.2	14.5	-1.93		1494.66	1494.66	Specific	4	10.6	>sp|Q01705|NOTC1_MOUSE Neurogenic locus notch homolog protein 1 OS=Mus musculus GN=Notch1 PE=1 SV=3	1	3793	C5(Carbamidomethyl / 57.0215)	HCD	3.76	1493.65	1493.66	3	498.893	498.892
EGF9	346	F.QGAT[+146.05791]C[+57.02146]HDRVASF.Y	T4(OGlycan / 146.0579)	F.QGATCHDRVASF.Y	QGATCHDRVASF,FY,4@146.05791,5@57.02146	Fuc(1)	13.3732	212.4	controllerType=0 controllerNumber=1 scan=4263	0.0044	0.0049	0	0	0	0	0.00029	0.00032	2.35	212.4	6.5	-2.23		1494.66	1494.66	Specific	4	9.7	>sp|Q01705|NOTC1_MOUSE Neurogenic locus notch homolog protein 1 OS=Mus musculus GN=Notch1 PE=1 SV=3	1	3687	C5(Carbamidomethyl / 57.0215)	HCD	1.97	1493.65	1493.66	2	747.836	747.834
	358	F.YC[+57.02146]EC[+57.02146]PHGRTGLL.C		F.YCECPHGRTGLL.C	YCECPHGRTGLL,FC,2@57.02146,4@57.02146		15.4555	521.3	controllerType=0 controllerNumber=1 scan=5161	1.4e-06	1.5e-06	0	0	0	0	1.8e-07	2e-07	5.87	521.3	521.3	-3.51		1462.65	1462.66	Specific		9.9	>sp|Q01705|NOTC1_MOUSE Neurogenic locus notch homolog protein 1 OS=Mus musculus GN=Notch1 PE=1 SV=3	1	4828	C2(Carbamidomethyl / 57.0215); C4(Carbamidomethyl / 57.0215)	HCD	6.4	1461.64	1461.65	2	731.832	731.829
	358	F.YC[+57.02146]EC[+57.02146]PHGRTGLL.C		F.YCECPHGRTGLL.C	YCECPHGRTGLL,FC,2@57.02146,4@57.02146		15.5907	509.9	controllerType=0 controllerNumber=1 scan=5220	1.8e-07	2e-07	0	0	0	0	3.2e-08	3.6e-08	6.74	509.9	509.9	-2.58		1462.65	1462.66	Specific		11.1	>sp|Q01705|NOTC1_MOUSE Neurogenic locus notch homolog protein 1 OS=Mus musculus GN=Notch1 PE=1 SV=3	1	4899	C2(Carbamidomethyl / 57.0215); C4(Carbamidomethyl / 57.0215)	HCD	6.8	1461.65	1461.65	3	488.224	488.222
	358	F.YC[+57.02146]EC[+57.02146]PHGRTGLL.C		F.YCECPHGRTGLL.C	YCECPHGRTGLL,FC,2@57.02146,4@57.02146		15.4652	499.8	controllerType=0 controllerNumber=1 scan=5165	2.5e-07	2.8e-07	0	0	0	0	4.4e-08	4.8e-08	6.59	499.8	499.8	-3.14		1462.65	1462.66	Specific		9.9	>sp|Q01705|NOTC1_MOUSE Neurogenic locus notch homolog protein 1 OS=Mus musculus GN=Notch1 PE=1 SV=3	1	4832	C2(Carbamidomethyl / 57.0215); C4(Carbamidomethyl / 57.0215)	HCD	6.65	1461.64	1461.65	3	488.224	488.222
	358	F.YC[+57.02146]EC[+57.02146]PHGRTGLL.C		F.YCECPHGRTGLL.C	YCECPHGRTGLL,FC,2@57.02146,4@57.02146		15.6519	480.6	controllerType=0 controllerNumber=1 scan=5247	5.9e-08	6.6e-08	0	0	0	0	8.1e-09	9e-09	7.23	480.6	480.6	-1.26		1462.65	1462.66	Specific		11.3	>sp|Q01705|NOTC1_MOUSE Neurogenic locus notch homolog protein 1 OS=Mus musculus GN=Notch1 PE=1 SV=3	1	4932	C2(Carbamidomethyl / 57.0215); C4(Carbamidomethyl / 57.0215)	HCD	7.29	1461.65	1461.65	2	731.832	731.831
	358	F.YC[+57.02146]EC[+57.02146]PHGRTGLL.C		F.YCECPHGRTGLL.C	YCECPHGRTGLL,FC,2@57.02146,4@57.02146		15.7166	455	controllerType=0 controllerNumber=1 scan=5276	1.1e-07	1.2e-07	0	0	0	0	1.8e-08	2e-08	6.97	455	455	-1.83		1462.65	1462.66	Specific		10.5	>sp|Q01705|NOTC1_MOUSE Neurogenic locus notch homolog protein 1 OS=Mus musculus GN=Notch1 PE=1 SV=3	1	4968	C2(Carbamidomethyl / 57.0215); C4(Carbamidomethyl / 57.0215)	HCD	7.05	1461.65	1461.65	3	488.224	488.223
	358	F.YC[+57.02146]EC[+57.02146]PHGRTGLL.C		F.YCECPHGRTGLL.C	YCECPHGRTGLL,FC,2@57.02146,4@57.02146		15.8448	423.7	controllerType=0 controllerNumber=1 scan=5332	2.2e-07	2.5e-07	0	0	0	0	3.9e-08	4.4e-08	6.65	423.7	423.7	-1.39		1462.65	1462.66	Specific		11.1	>sp|Q01705|NOTC1_MOUSE Neurogenic locus notch homolog protein 1 OS=Mus musculus GN=Notch1 PE=1 SV=3	1	5044	C2(Carbamidomethyl / 57.0215); C4(Carbamidomethyl / 57.0215)	HCD	6.92	1461.65	1461.65	3	488.224	488.223
	358	F.YC[+57.02146]EC[+57.02146]PHGRTGLL.C		F.YCECPHGRTGLL.C	YCECPHGRTGLL,FC,2@57.02146,4@57.02146		15.9753	381.5	controllerType=0 controllerNumber=1 scan=5389	4.8e-07	5.3e-07	0	0	0	0	7.4e-08	8.3e-08	6.32	381.5	381.5	-1.2		1462.65	1462.66	Specific		8.9	>sp|Q01705|NOTC1_MOUSE Neurogenic locus notch homolog protein 1 OS=Mus musculus GN=Notch1 PE=1 SV=3	1	5112	C2(Carbamidomethyl / 57.0215); C4(Carbamidomethyl / 57.0215)	HCD	6.29	1461.65	1461.65	3	488.224	488.223
	358	F.YC[+57.02146]EC[+57.02146]PHGRTGL.L		F.YCECPHGRTGL.L	YCECPHGRTGL,FL,2@57.02146,4@57.02146		12.7784	444	controllerType=0 controllerNumber=1 scan=4008	1e-06	1.1e-06	0	0	0	0	1.2e-07	1.3e-07	5.99	444	444	-4.73		1349.57	1349.57	Specific		11.9	>sp|Q01705|NOTC1_MOUSE Neurogenic locus notch homolog protein 1 OS=Mus musculus GN=Notch1 PE=1 SV=3	1	3381	C2(Carbamidomethyl / 57.0215); C4(Carbamidomethyl / 57.0215)	HCD	6.07	1348.56	1348.57	3	450.529	450.527
	358	F.YC[+57.02146]EC[+57.02146]PHGRTGL.L		F.YCECPHGRTGL.L	YCECPHGRTGL,FL,2@57.02146,4@57.02146		12.9069	325.9	controllerType=0 controllerNumber=1 scan=4063	0.0002	0.00023	0	0	0	0	1.4e-05	1.6e-05	3.69	325.9	325.9	-4.6		1349.57	1349.57	Specific		9.9	>sp|Q01705|NOTC1_MOUSE Neurogenic locus notch homolog protein 1 OS=Mus musculus GN=Notch1 PE=1 SV=3	1	3450	C2(Carbamidomethyl / 57.0215); C4(Carbamidomethyl / 57.0215)	HCD	3.58	1348.56	1348.57	3	450.529	450.527
	358	F.YC[+57.02146]EC[+57.02146]PHGRTGL.L		F.YCECPHGRTGL.L	YCECPHGRTGL,FL,2@57.02146,4@57.02146		12.8129	305.7	controllerType=0 controllerNumber=1 scan=4023	0.00093	0.001	0	0	0	0	8.1e-05	8.9e-05	3.03	305.7	305.7	-0.22		1349.57	1349.57	Specific		10	>sp|Q01705|NOTC1_MOUSE Neurogenic locus notch homolog protein 1 OS=Mus musculus GN=Notch1 PE=1 SV=3	1	3401	C2(Carbamidomethyl / 57.0215); C4(Carbamidomethyl / 57.0215)	HCD	3.21	1348.56	1348.57	2	675.29	675.29
	359	Y.C[+57.02146]EC[+57.02146]PHGRTGLL.C		Y.CECPHGRTGLL.C	CECPHGRTGLL,YC,1@57.02146,3@57.02146		13.884	665.6	controllerType=0 controllerNumber=1 scan=4480	2.4e-10	2.6e-10	0	0	0	0	4.8e-11	5.4e-11	9.63	665.6	665.6	-2.17		1299.59	1299.59	Specific		10.3	>sp|Q01705|NOTC1_MOUSE Neurogenic locus notch homolog protein 1 OS=Mus musculus GN=Notch1 PE=1 SV=3	1	3962	C1(Carbamidomethyl / 57.0215); C3(Carbamidomethyl / 57.0215)	HCD	9.58	1298.58	1298.59	3	433.869	433.868
	359	Y.C[+57.02146]EC[+57.02146]PHGRTGLL.C		Y.CECPHGRTGLL.C	CECPHGRTGLL,YC,1@57.02146,3@57.02146		14.0165	618.6	controllerType=0 controllerNumber=1 scan=4537	2.4e-09	2.6e-09	0	0	0	0	4.2e-10	4.7e-10	8.63	618.6	618.6	-2.17		1299.59	1299.59	Specific		9.7	>sp|Q01705|NOTC1_MOUSE Neurogenic locus notch homolog protein 1 OS=Mus musculus GN=Notch1 PE=1 SV=3	1	4034	C1(Carbamidomethyl / 57.0215); C3(Carbamidomethyl / 57.0215)	HCD	8.58	1298.58	1298.59	3	433.869	433.868
	359	Y.C[+57.02146]EC[+57.02146]PHGRTGLL.C		Y.CECPHGRTGLL.C	CECPHGRTGLL,YC,1@57.02146,3@57.02146		13.7609	513.7	controllerType=0 controllerNumber=1 scan=4428	8.1e-08	9e-08	0	0	0	0	1.2e-08	1.3e-08	7.09	513.7	513.7	-2.03		1299.59	1299.59	Specific		10.5	>sp|Q01705|NOTC1_MOUSE Neurogenic locus notch homolog protein 1 OS=Mus musculus GN=Notch1 PE=1 SV=3	1	3894	C1(Carbamidomethyl / 57.0215); C3(Carbamidomethyl / 57.0215)	HCD	7.15	1298.58	1298.59	3	433.869	433.868
	359	Y.C[+57.02146]EC[+57.02146]PHGRTGLL.C		Y.CECPHGRTGLL.C	CECPHGRTGLL,YC,1@57.02146,3@57.02146		13.8449	472.1	controllerType=0 controllerNumber=1 scan=4464	1.5e-06	1.7e-06	0	0	0	0	1.9e-07	2.1e-07	5.82	472.1	472.1	-1.53		1299.59	1299.59	Specific		9.4	>sp|Q01705|NOTC1_MOUSE Neurogenic locus notch homolog protein 1 OS=Mus musculus GN=Notch1 PE=1 SV=3	1	3941	C1(Carbamidomethyl / 57.0215); C3(Carbamidomethyl / 57.0215)	HCD	6	1298.58	1298.59	2	650.3	650.299
[truncated: 112 more rows]

## Sheet: KM092419-21 (Fng LMR, HK1613)
#EGF	Pos.	Sequence	Mods_x000D_ (variable)	SequenceOriginalDebug	PeptideParseFriendly	Glycans	Scan_x000D_ Time	Score	Scan #	PEP_x000D_ 2D	PEP_x000D_ 1D	FDR_x000D_ 2D	FDR_x000D_ 1D	FDR uniq._x000D_ 2D	FDR uniq._x000D_ 1D	q-value_x000D_ 2D	q-value_x000D_ 1D	|Log Prob|	Delta_x000D_ Score	Delta Mod._x000D_ Score	ppm_x000D_ err.	Off-_x000D_ By-X	Obs._x000D_ MH	Calc._x000D_ MH	Cleavage	Glycans_x000D_ Pos.	Z-Score	Protein_x000D_ Name	Prot._x000D_ Id	QID	Mods_x000D_ (fixed)	Fragment_x000D_ Type	|LogProbOld|	Obs.M	Calc.M	z	Calc._x000D_ m/z	Obs._x000D_ m/z	Area under the curve
[truncated: 210 more rows]

[truncated: 3 more sheets: KM061919-4 Fng tKO, TR463, KM061919-5 (Fng tKO, HK1665), KM061919-6 (Fng tKO, HK1675)]
