# Supplementary material for: Fringe GlcNAc-transferases differentially extend O-fucose on endogenous NOTCH1 in mouse activated T cells
Source: J Biol Chem. 2022 May 25;298(7):102064. doi: 10.1016/j.jbc.2022.102064 (PMC9234238; doi:10.1016/j.jbc.2022.102064)
Supplement: Supplemental Table S5 [file mmc6.xlsx]

## Sheet: Title
Table S5: V8 peptides from endogenous N1 of Fng LMR and Fng tKO activated T cells
Each tab is a biological replicate.

## Sheet: KM050118-9(Fng LMR, FVB159)
#EGF	Pos.	Sequence	Mods_x000D_ (variable)	SequenceOriginalDebug	PeptideParseFriendly	Glycans	Scan_x000D_ Time	Score	Scan #	PEP_x000D_ 2D	PEP_x000D_ 1D	FDR_x000D_ 2D	FDR_x000D_ 1D	FDR uniq._x000D_ 2D	FDR uniq._x000D_ 1D	q-value_x000D_ 2D	q-value_x000D_ 1D	|Log Prob|	Delta_x000D_ Score	Delta Mod._x000D_ Score	ppm_x000D_ err.	Off-_x000D_ By-X	Obs._x000D_ MH	Calc._x000D_ MH	Cleavage	Glycans_x000D_ Pos.	Z-Score	Protein_x000D_ Name	Prot._x000D_ Id	QID	Mods_x000D_ (fixed)	Fragment_x000D_ Type	|LogProbOld|	Obs.M	Calc.M	z	Obs._x000D_ m/z	Calc._x000D_ m/z	AUC
	45	E.AC[+57.02146]VC[+57.02146]SGAFVGQRC[+57.02146]QD.S		E.ACVCSGAFVGQRCQD.S	ACVCSGAFVGQRCQD,ES,2@57.02146,4@57.02146,13@57.02146		15.1849	698	controllerType=0 controllerNumber=1 scan=5008	4.2e-11	4.6e-11	0	0	0	0	1.1e-11	1.2e-11	10.38	698	698	-1.77		1714.71	1714.71	Specific		18	>sp|Q01705|NOTC1_MOUSE Neurogenic locus notch homolog protein 1 OS=Mus musculus GN=Notch1 PE=1 SV=3	1	4362	C2(Carbamidomethyl / 57.0215); C4(Carbamidomethyl / 57.0215); C13(Carbamidomethyl / 57.0215)	HCD	10.34	1713.7	1713.7	2	857.857	857.858
	45	E.AC[+57.02146]VC[+57.02146]SGAFVGQRC[+57.02146]QD.S		E.ACVCSGAFVGQRCQD.S	ACVCSGAFVGQRCQD,ES,2@57.02146,4@57.02146,13@57.02146		15.0721	608.3	controllerType=0 controllerNumber=1 scan=4959	3.7e-09	4e-09	0	0	0	0	5.6e-10	6.1e-10	8.44	608.3	608.3	-1.42		1714.71	1714.71	Specific		15.9	>sp|Q01705|NOTC1_MOUSE Neurogenic locus notch homolog protein 1 OS=Mus musculus GN=Notch1 PE=1 SV=3	1	4296	C2(Carbamidomethyl / 57.0215); C4(Carbamidomethyl / 57.0215); C13(Carbamidomethyl / 57.0215)	HCD	8.4	1713.7	1713.7	2	857.857	857.858
	45	E.AC[+57.02146]VC[+57.02146]SGAFVGQRC[+57.02146]QD.S		E.ACVCSGAFVGQRCQD.S	ACVCSGAFVGQRCQD,ES,2@57.02146,4@57.02146,13@57.02146		15.1131	271.5	controllerType=0 controllerNumber=1 scan=4977	0.0037	0.0041	0	0	0	0	0.00024	0.00026	2.43	262.1	262.1	-1.24		1714.71	1714.71	Specific		9.2	>sp|Q01705|NOTC1_MOUSE Neurogenic locus notch homolog protein 1 OS=Mus musculus GN=Notch1 PE=1 SV=3	1	4321	C2(Carbamidomethyl / 57.0215); C4(Carbamidomethyl / 57.0215); C13(Carbamidomethyl / 57.0215)	HCD	2.41	1713.7	1713.7	3	572.241	572.241
	125	E.YKC[+57.02146]RC[+57.02146]PPGWS[+426.13734]GKSC[+57.02146]QQADPC[+57.02146]ASNPC[+57.02146]ANGGQC[+57.02146]LPFE.S	S10(OGlycan / 426.1373)	E.YKCRCPPGWSGKSCQQADPCASNPCANGGQCLPFE.S	YKCRCPPGWSGKSCQQADPCASNPCANGGQCLPFE,ES,3@57.02146,5@57.02146,10@426.13734,14@57.02146,20@57.02146,25@57.02146,31@57.02146	Hex(1)Pent(2)	17.3638	553.2	controllerType=0 controllerNumber=1 scan=5977	1.6e-07	1.8e-07	0	0	0	0	3.6e-08	4e-08	6.79	553.2	3.6	-2.42		4470.8	4470.81	Specific	10	14.8	>sp|Q01705|NOTC1_MOUSE Neurogenic locus notch homolog protein 1 OS=Mus musculus GN=Notch1 PE=1 SV=3	1	5559	C3(Carbamidomethyl / 57.0215); C5(Carbamidomethyl / 57.0215); C14(Carbamidomethyl / 57.0215); C20(Carbamidomethyl / 57.0215); C25(Carbamidomethyl / 57.0215); C31(Carbamidomethyl / 57.0215)	HCD	5.89	4469.8	4469.81	4	1118.46	1118.46
	125	E.YKC[+57.02146]RC[+57.02146]PPGWS[+426.13734]GKSC[+57.02146]QQADPC[+57.02146]ASNPC[+57.02146]ANGGQC[+57.02146]LPFE.S	S10(OGlycan / 426.1373)	E.YKCRCPPGWSGKSCQQADPCASNPCANGGQCLPFE.S	YKCRCPPGWSGKSCQQADPCASNPCANGGQCLPFE,ES,3@57.02146,5@57.02146,10@426.13734,14@57.02146,20@57.02146,25@57.02146,31@57.02146	Hex(1)Pent(2)	17.6728	510.4	controllerType=0 controllerNumber=1 scan=6116	1.2e-05	1.3e-05	0	0	0	0	7.8e-07	8.5e-07	4.92	510.4	3.6	-5.9	1	4471.79	4470.81	Specific	10	15.5	>sp|Q01705|NOTC1_MOUSE Neurogenic locus notch homolog protein 1 OS=Mus musculus GN=Notch1 PE=1 SV=3	1	5725	C3(Carbamidomethyl / 57.0215); C5(Carbamidomethyl / 57.0215); C14(Carbamidomethyl / 57.0215); C20(Carbamidomethyl / 57.0215); C25(Carbamidomethyl / 57.0215); C31(Carbamidomethyl / 57.0215)	HCD	4.02	4470.78	4469.81	4	1118.7	1118.46
	160	E.SSYIC[+57.02146]RC[+57.02146]PPGFHGPTC[+57.02146]RQDVNE.C		E.SSYICRCPPGFHGPTCRQDVNE.C	SSYICRCPPGFHGPTCRQDVNE,EC,5@57.02146,7@57.02146,16@57.02146		15.3646	1008.2	controllerType=0 controllerNumber=1 scan=5089	6.2e-17	6.8e-17	0	0	0	0	6.2e-17	6.8e-17	16.21	816.4	816.4	-3.77		2637.13	2637.14	Specific		12.9	>sp|Q01705|NOTC1_MOUSE Neurogenic locus notch homolog protein 1 OS=Mus musculus GN=Notch1 PE=1 SV=3	1	4464	C5(Carbamidomethyl / 57.0215); C7(Carbamidomethyl / 57.0215); C16(Carbamidomethyl / 57.0215)	HCD	16.17	2636.12	2636.13	3	879.715	879.718
	160	E.SSYIC[+57.02146]RC[+57.02146]PPGFHGPTC[+57.02146]RQDVNE.C		E.SSYICRCPPGFHGPTCRQDVNE.C	SSYICRCPPGFHGPTCRQDVNE,EC,5@57.02146,7@57.02146,16@57.02146		15.2266	986.9	controllerType=0 controllerNumber=1 scan=5027	1e-16	1.1e-16	0	0	0	0	8.3e-17	9.1e-17	15.98	794.7	794.7	-1.76		2637.13	2637.14	Specific		12.2	>sp|Q01705|NOTC1_MOUSE Neurogenic locus notch homolog protein 1 OS=Mus musculus GN=Notch1 PE=1 SV=3	1	4386	C5(Carbamidomethyl / 57.0215); C7(Carbamidomethyl / 57.0215); C16(Carbamidomethyl / 57.0215)	HCD	15.94	2636.13	2636.13	3	879.716	879.718
	160	E.SSYIC[+57.02146]RC[+57.02146]PPGFHGPTC[+57.02146]RQDVNE.C		E.SSYICRCPPGFHGPTCRQDVNE.C	SSYICRCPPGFHGPTCRQDVNE,EC,5@57.02146,7@57.02146,16@57.02146		15.2829	705.2	controllerType=0 controllerNumber=1 scan=5051	1e-11	1.1e-11	0	0	0	0	3.5e-12	3.8e-12	10.99	599.5	599.5	-2.39		2637.13	2637.14	Specific		13.8	>sp|Q01705|NOTC1_MOUSE Neurogenic locus notch homolog protein 1 OS=Mus musculus GN=Notch1 PE=1 SV=3	1	4417	C5(Carbamidomethyl / 57.0215); C7(Carbamidomethyl / 57.0215); C16(Carbamidomethyl / 57.0215)	HCD	11.95	2636.13	2636.13	4	660.039	660.04
	160	E.SSYIC[+57.02146]RC[+57.02146]PPGFHGPTC[+57.02146]RQDVNE.C		E.SSYICRCPPGFHGPTCRQDVNE.C	SSYICRCPPGFHGPTCRQDVNE,EC,5@57.02146,7@57.02146,16@57.02146		15.4047	638.2	controllerType=0 controllerNumber=1 scan=5106	1e-09	1.1e-09	0	0	0	0	1.1e-10	1.2e-10	8.99	553.9	553.9	-2.11		2637.13	2637.14	Specific		13.5	>sp|Q01705|NOTC1_MOUSE Neurogenic locus notch homolog protein 1 OS=Mus musculus GN=Notch1 PE=1 SV=3	1	4487	C5(Carbamidomethyl / 57.0215); C7(Carbamidomethyl / 57.0215); C16(Carbamidomethyl / 57.0215)	HCD	10.95	2636.13	2636.13	4	660.039	660.04
	160	E.SSYIC[+57.02146]RC[+57.02146]PPGFHGPTC[+57.02146]RQDVNE.C		E.SSYICRCPPGFHGPTCRQDVNE.C	SSYICRCPPGFHGPTCRQDVNE,EC,5@57.02146,7@57.02146,16@57.02146		15.1641	601.9	controllerType=0 controllerNumber=1 scan=4999	8.9e-09	9.7e-09	0	0	0	0	1.5e-09	1.7e-09	8.05	486.7	486.7	-1.55		2637.14	2637.14	Specific		12.2	>sp|Q01705|NOTC1_MOUSE Neurogenic locus notch homolog protein 1 OS=Mus musculus GN=Notch1 PE=1 SV=3	1	4352	C5(Carbamidomethyl / 57.0215); C7(Carbamidomethyl / 57.0215); C16(Carbamidomethyl / 57.0215)	HCD	9.01	2636.13	2636.13	4	660.039	660.04
	160	E.SSYIC[+57.02146]RC[+57.02146]PPGFHGPTC[+57.02146]RQDVNE.C		E.SSYICRCPPGFHGPTCRQDVNE.C	SSYICRCPPGFHGPTCRQDVNE,EC,5@57.02146,7@57.02146,16@57.02146		15.528	599.8	controllerType=0 controllerNumber=1 scan=5163	1.5e-07	1.6e-07	0	0	0	0	3e-08	3.3e-08	6.82	507.5	507.5	-2.02		2637.13	2637.14	Specific		10.9	>sp|Q01705|NOTC1_MOUSE Neurogenic locus notch homolog protein 1 OS=Mus musculus GN=Notch1 PE=1 SV=3	1	4555	C5(Carbamidomethyl / 57.0215); C7(Carbamidomethyl / 57.0215); C16(Carbamidomethyl / 57.0215)	HCD	8.79	2636.13	2636.13	4	660.039	660.04
	160	E.SSYIC[+57.02146]RC[+57.02146]PPGFHGPTC[+57.02146]RQDVNE.C		E.SSYICRCPPGFHGPTCRQDVNE.C	SSYICRCPPGFHGPTCRQDVNE,EC,5@57.02146,7@57.02146,16@57.02146		15.6476	495.4	controllerType=0 controllerNumber=1 scan=5217	8e-07	8.8e-07	0	0	0	0	1.4e-07	1.5e-07	6.09	388.3	388.3	-3.04		2637.13	2637.14	Specific		10.7	>sp|Q01705|NOTC1_MOUSE Neurogenic locus notch homolog protein 1 OS=Mus musculus GN=Notch1 PE=1 SV=3	1	4619	C5(Carbamidomethyl / 57.0215); C7(Carbamidomethyl / 57.0215); C16(Carbamidomethyl / 57.0215)	HCD	6.23	2636.12	2636.13	4	660.038	660.04
	160	E.SSYIC[+57.02146]RC[+57.02146]PPGFHGPTC[+57.02146]RQD.V		E.SSYICRCPPGFHGPTCRQD.V	SSYICRCPPGFHGPTCRQD,EV,5@57.02146,7@57.02146,16@57.02146		14.6435	595.7	controllerType=0 controllerNumber=1 scan=4767	9.5e-09	1e-08	0	0	0	0	1.8e-09	1.9e-09	8.02	595.7	595.7	-3.12		2294.98	2294.99	Specific		14	>sp|Q01705|NOTC1_MOUSE Neurogenic locus notch homolog protein 1 OS=Mus musculus GN=Notch1 PE=1 SV=3	1	4042	C5(Carbamidomethyl / 57.0215); C7(Carbamidomethyl / 57.0215); C16(Carbamidomethyl / 57.0215)	HCD	8.98	2293.97	2293.98	4	574.5	574.502
	160	E.SSYIC[+57.02146]RC[+57.02146]PPGFHGPTC[+57.02146]RQD.V		E.SSYICRCPPGFHGPTCRQD.V	SSYICRCPPGFHGPTCRQD,EV,5@57.02146,7@57.02146,16@57.02146		14.7623	443	controllerType=0 controllerNumber=1 scan=4821	9e-08	9.8e-08	0	0	0	0	1.5e-08	1.6e-08	7.05	443	443	-2.37		2294.98	2294.99	Specific		14.5	>sp|Q01705|NOTC1_MOUSE Neurogenic locus notch homolog protein 1 OS=Mus musculus GN=Notch1 PE=1 SV=3	1	4116	C5(Carbamidomethyl / 57.0215); C7(Carbamidomethyl / 57.0215); C16(Carbamidomethyl / 57.0215)	HCD	7.25	2293.97	2293.98	4	574.5	574.502
EGF5	182	E.C[+57.02146]SQNPGLC[+57.02146]RHGGT[+146.05791]C[+57.02146]HNE.I	T13(OGlycan / 146.0579)	E.CSQNPGLCRHGGTCHNE.I	CSQNPGLCRHGGTCHNE,EI,1@57.02146,8@57.02146,13@146.05791,14@57.02146	Fuc(1)	9.4745	592.3	controllerType=0 controllerNumber=1 scan=2467	2.5e-08	2.7e-08	0	0	0	0	4.6e-09	5e-09	7.6	592.3	48.1	-3.59		2129.85	2129.85	Specific	13	15.9	>sp|Q01705|NOTC1_MOUSE Neurogenic locus notch homolog protein 1 OS=Mus musculus GN=Notch1 PE=1 SV=3	1	1243	C1(Carbamidomethyl / 57.0215); C8(Carbamidomethyl / 57.0215); C14(Carbamidomethyl / 57.0215)	HCD	6.7	2128.84	2128.85	4	533.217	533.219
EGF5	182	E.C[+57.02146]SQNPGLC[+57.02146]RHGGT[+146.05791]C[+57.02146]HNE.I	T13(OGlycan / 146.0579)	E.CSQNPGLCRHGGTCHNE.I	CSQNPGLCRHGGTCHNE,EI,1@57.02146,8@57.02146,13@146.05791,14@57.02146	Fuc(1)	9.3521	565.9	controllerType=0 controllerNumber=1 scan=2414	2.5e-08	2.7e-08	0	0	0	0	4.1e-09	4.5e-09	7.6	565.9	64	-3.93		2129.85	2129.85	Specific	13	14.7	>sp|Q01705|NOTC1_MOUSE Neurogenic locus notch homolog protein 1 OS=Mus musculus GN=Notch1 PE=1 SV=3	1	1185	C1(Carbamidomethyl / 57.0215); C8(Carbamidomethyl / 57.0215); C14(Carbamidomethyl / 57.0215)	HCD	6.7	2128.84	2128.85	4	533.217	533.219
EGF5	182	E.C[+57.02146]SQNPGLC[+57.02146]RHGGT[+146.05791]C[+57.02146]HNE.I	T13(OGlycan / 146.0579)	E.CSQNPGLCRHGGTCHNE.I	CSQNPGLCRHGGTCHNE,EI,1@57.02146,8@57.02146,13@146.05791,14@57.02146	Fuc(1)	9.3862	453.6	controllerType=0 controllerNumber=1 scan=2429	2.4e-07	2.6e-07	0	0	0	0	4.9e-08	5.3e-08	6.62	453.6	38	-4.59		2129.84	2129.85	Specific	13	16.4	>sp|Q01705|NOTC1_MOUSE Neurogenic locus notch homolog protein 1 OS=Mus musculus GN=Notch1 PE=1 SV=3	1	1202	C1(Carbamidomethyl / 57.0215); C8(Carbamidomethyl / 57.0215); C14(Carbamidomethyl / 57.0215)	HCD	6.14	2128.84	2128.85	3	710.62	710.623
	199	E.IGSYRC[+57.02146]AC[+57.02146]RATHTGPHC[+57.02146]E.L		E.IGSYRCACRATHTGPHCE.L	IGSYRCACRATHTGPHCE,EL,6@57.02146,8@57.02146,17@57.02146		10.5385	338.3	controllerType=0 controllerNumber=1 scan=2908	0.00021	0.00023	0	0	0	0	1.1e-05	1.2e-05	3.68	317.4	317.4	-2.34		2132.91	2132.92	Specific		7.6	>sp|Q01705|NOTC1_MOUSE Neurogenic locus notch homolog protein 1 OS=Mus musculus GN=Notch1 PE=1 SV=3	1	1732	C6(Carbamidomethyl / 57.0215); C8(Carbamidomethyl / 57.0215); C17(Carbamidomethyl / 57.0215)	HCD	3.65	2131.9	2131.91	4	533.984	533.985
	199	E.IGSYRC[+57.02146]AC[+57.02146]RATHTGPHC[+57.02146]E.L		E.IGSYRCACRATHTGPHCE.L	IGSYRCACRATHTGPHCE,EL,6@57.02146,8@57.02146,17@57.02146		10.4231	310.1	controllerType=0 controllerNumber=1 scan=2857	0.0011	0.0012	0	0	0	0	5.6e-05	6.1e-05	2.96	309.4	309.4	-4.4		2132.91	2132.92	Specific		8	>sp|Q01705|NOTC1_MOUSE Neurogenic locus notch homolog protein 1 OS=Mus musculus GN=Notch1 PE=1 SV=3	1	1673	C6(Carbamidomethyl / 57.0215); C8(Carbamidomethyl / 57.0215); C17(Carbamidomethyl / 57.0215)	HCD	2.93	2131.9	2131.91	4	533.982	533.985
	199	E.IGSYRC[+57.02146]AC[+57.02146]RATHTGPHC[+57.02146]E.L		E.IGSYRCACRATHTGPHCE.L	IGSYRCACRATHTGPHCE,EL,6@57.02146,8@57.02146,17@57.02146		10.311	298.4	controllerType=0 controllerNumber=1 scan=2807	0.0024	0.0026	0	0	0	0	0.00012	0.00014	2.62	287.8	287.8	-4.4		2132.91	2132.92	Specific		7.1	>sp|Q01705|NOTC1_MOUSE Neurogenic locus notch homolog protein 1 OS=Mus musculus GN=Notch1 PE=1 SV=3	1	1612	C6(Carbamidomethyl / 57.0215); C8(Carbamidomethyl / 57.0215); C17(Carbamidomethyl / 57.0215)	HCD	2.58	2131.9	2131.91	4	533.982	533.985
	199	E.IGSYRC[+57.02146]AC[+57.02146]RATHTGPHC[+57.02146]E.L		E.IGSYRCACRATHTGPHCE.L	IGSYRCACRATHTGPHCE,EL,6@57.02146,8@57.02146,17@57.02146		10.379	259.3	controllerType=0 controllerNumber=1 scan=2838	0.014	0.015	0	0	0	0	0.00056	0.00061	1.87	259.3	259.3	-5.31		2132.91	2132.92	Specific		6.2	>sp|Q01705|NOTC1_MOUSE Neurogenic locus notch homolog protein 1 OS=Mus musculus GN=Notch1 PE=1 SV=3	1	1652	C6(Carbamidomethyl / 57.0215); C8(Carbamidomethyl / 57.0215); C17(Carbamidomethyl / 57.0215)	HCD	1.83	2131.9	2131.91	3	711.64	711.644
	199	E.IGSYRC[+57.02146]AC[+57.02146]RATHTGPHC[+57.02146]E.L		E.IGSYRCACRATHTGPHCE.L	IGSYRCACRATHTGPHCE,EL,6@57.02146,8@57.02146,17@57.02146		10.4318	114	controllerType=0 controllerNumber=1 scan=2861	0.035	0.039	0	0	0	0	0.002	0.0022	1.45	114	114	-3.3		2132.91	2132.92	Specific		5.9	>sp|Q01705|NOTC1_MOUSE Neurogenic locus notch homolog protein 1 OS=Mus musculus GN=Notch1 PE=1 SV=3	1	1679	C6(Carbamidomethyl / 57.0215); C8(Carbamidomethyl / 57.0215); C17(Carbamidomethyl / 57.0215)	HCD	1.41	2131.9	2131.91	5	427.388	427.389
EGF6	217	E.LPYVPC[+57.02146]SPSPC[+57.02146]QNGGT[+673.24293]C[+57.02146]RPTGDTTHE.C	T16(OGlycan / 673.2429)	E.LPYVPCSPSPCQNGGTCRPTGDTTHE.C	LPYVPCSPSPCQNGGTCRPTGDTTHE,EC,6@57.02146,11@57.02146,16@673.24293,17@57.02146	HexNAc(1)Hex(2)Fuc(1)	16.6248	453	controllerType=0 controllerNumber=1 scan=5653	4.8e-07	5.3e-07	0	0	0	0	8.7e-08	9.5e-08	6.32	453	4.6	-2.7		3561.47	3561.48	Specific	16	18	>sp|Q01705|NOTC1_MOUSE Neurogenic locus notch homolog protein 1 OS=Mus musculus GN=Notch1 PE=1 SV=3	1	5163	C6(Carbamidomethyl / 57.0215); C11(Carbamidomethyl / 57.0215); C17(Carbamidomethyl / 57.0215)	HCD	5.84	3560.47	3560.48	3	1187.83	1187.83	1346371
EGF6	217	E.LPYVPC[+57.02146]S[+146.05791]PSPC[+57.02146]QNGGTC[+57.02146]RPTGDTTHE.C	S7(OGlycan / 146.0579)	E.LPYVPCSPSPCQNGGTCRPTGDTTHE.C	LPYVPCSPSPCQNGGTCRPTGDTTHE,EC,6@57.02146,7@146.05791,11@57.02146,17@57.02146	Fuc(1)	16.8457	827.6	controllerType=0 controllerNumber=1 scan=5749	4.5e-12	4.9e-12	0	0	0	0	1.1e-12	1.3e-12	11.35	827.6	9.5	-0.71		3034.3	3034.3	Specific	7	17.1	>sp|Q01705|NOTC1_MOUSE Neurogenic locus notch homolog protein 1 OS=Mus musculus GN=Notch1 PE=1 SV=3	1	5279	C6(Carbamidomethyl / 57.0215); C11(Carbamidomethyl / 57.0215); C17(Carbamidomethyl / 57.0215)	HCD	10.45	3033.29	3033.29	3	1012.1	1012.1	4539423
EGF6	217	E.LPYVPC[+57.02146]SPSPC[+57.02146]QNGGT[+146.05791]C[+57.02146]RPTGDTTHE.C	T16(OGlycan / 146.0579)	E.LPYVPCSPSPCQNGGTCRPTGDTTHE.C	LPYVPCSPSPCQNGGTCRPTGDTTHE,EC,6@57.02146,11@57.02146,16@146.05791,17@57.02146	Fuc(1)	16.7187	766.1	controllerType=0 controllerNumber=1 scan=5694	4.5e-11	4.9e-11	0	0	0	0	1.3e-11	1.4e-11	10.35	766.1	2.4	-1.13		3034.29	3034.3	Specific	16	16.6	>sp|Q01705|NOTC1_MOUSE Neurogenic locus notch homolog protein 1 OS=Mus musculus GN=Notch1 PE=1 SV=3	1	5210	C6(Carbamidomethyl / 57.0215); C11(Carbamidomethyl / 57.0215); C17(Carbamidomethyl / 57.0215)	HCD	9.45	3033.29	3033.29	3	1012.1	1012.1
	416	E.C[+57.02146]ALGANPC[+57.02146]EHAGKC[+57.02146]LNT[+162.05282]LGSFE.C	T17(OGlycan / 162.0528)	E.CALGANPCEHAGKCLNTLGSFE.C	CALGANPCEHAGKCLNTLGSFE,EC,1@57.02146,8@57.02146,14@57.02146,17@162.05282	Hex(1)	17.9378	737.4	controllerType=0 controllerNumber=1 scan=6235	1e-11	1.1e-11	0	0	0	0	4.1e-12	4.4e-12	10.99	594.3	12.4	-1.62		2568.11	2568.12	Specific	17	12	>sp|Q01705|NOTC1_MOUSE Neurogenic locus notch homolog protein 1 OS=Mus musculus GN=Notch1 PE=1 SV=3	1	5873	C1(Carbamidomethyl / 57.0215); C8(Carbamidomethyl / 57.0215); C14(Carbamidomethyl / 57.0215)	HCD	10.09	2567.1	2567.11	3	856.709	856.71
	416	E.C[+57.02146]ALGANPC[+57.02146]EHAGKC[+57.02146]LNT[+162.05282]LGSFE.C	T17(OGlycan / 162.0528)	E.CALGANPCEHAGKCLNTLGSFE.C	CALGANPCEHAGKCLNTLGSFE,EC,1@57.02146,8@57.02146,14@57.02146,17@162.05282	Hex(1)	18.0579	675.6	controllerType=0 controllerNumber=1 scan=6288	1e-10	1.1e-10	0	0	0	0	2.5e-11	2.7e-11	9.99	549	12.4	-2.83		2568.11	2568.12	Specific	17	12.2	>sp|Q01705|NOTC1_MOUSE Neurogenic locus notch homolog protein 1 OS=Mus musculus GN=Notch1 PE=1 SV=3	1	5937	C1(Carbamidomethyl / 57.0215); C8(Carbamidomethyl / 57.0215); C14(Carbamidomethyl / 57.0215)	HCD	9.09	2567.1	2567.11	3	856.708	856.71
	416	E.C[+57.02146]ALGANPC[+57.02146]EHAGKC[+57.02146]LNTLGSFE.C		E.CALGANPCEHAGKCLNTLGSFE.C	CALGANPCEHAGKCLNTLGSFE,EC,1@57.02146,8@57.02146,14@57.02146		18.4022	623.9	controllerType=0 controllerNumber=1 scan=6443	1e-09	1.1e-09	0	0	0	0	1.5e-10	1.6e-10	8.99	603.7	603.7	-2.83		2406.06	2406.06	Specific		12.3	>sp|Q01705|NOTC1_MOUSE Neurogenic locus notch homolog protein 1 OS=Mus musculus GN=Notch1 PE=1 SV=3	1	6125	C1(Carbamidomethyl / 57.0215); C8(Carbamidomethyl / 57.0215); C14(Carbamidomethyl / 57.0215)	HCD	10.95	2405.05	2405.06	3	802.69	802.693
	425	E.HAGKC[+57.02146]LNTLGS[+162.05282]FE.C	S11(OGlycan / 162.0528)	E.HAGKCLNTLGSFE.C	HAGKCLNTLGSFE,EC,5@57.02146,11@162.05282	Hex(1)	14.7044	458.2	controllerType=0 controllerNumber=1 scan=4795	1.8e-07	2e-07	0	0	0	0	3.9e-08	4.2e-08	6.75	430.7	30	-1.98		1595.73	1595.74	Specific	11	13.4	>sp|Q01705|NOTC1_MOUSE Neurogenic locus notch homolog protein 1 OS=Mus musculus GN=Notch1 PE=1 SV=3	1	4081	C5(Carbamidomethyl / 57.0215)	HCD	6.09	1594.73	1594.73	2	798.37	798.372
	425	E.HAGKC[+57.02146]LNTLGS[+162.05282]FE.C	S11(OGlycan / 162.0528)	E.HAGKCLNTLGSFE.C	HAGKCLNTLGSFE,EC,5@57.02146,11@162.05282	Hex(1)	14.8436	458	controllerType=0 controllerNumber=1 scan=4858	1.8e-07	2e-07	0	0	0	0	4.1e-08	4.5e-08	6.75	365.4	33.9	-2.13		1595.73	1595.74	Specific	11	13.1	>sp|Q01705|NOTC1_MOUSE Neurogenic locus notch homolog protein 1 OS=Mus musculus GN=Notch1 PE=1 SV=3	1	4166	C5(Carbamidomethyl / 57.0215)	HCD	6.09	1594.73	1594.73	2	798.37	798.372
	425	E.HAGKC[+57.02146]LNTLGSFE.C		E.HAGKCLNTLGSFE.C	HAGKCLNTLGSFE,EC,5@57.02146		14.729	370.3	controllerType=0 controllerNumber=1 scan=4806	0.00016	0.00017	0	0	0	0	7.6e-06	8.4e-06	3.81	282.3	282.3	-2.19		1433.68	1433.68	Specific		10.4	>sp|Q01705|NOTC1_MOUSE Neurogenic locus notch homolog protein 1 OS=Mus musculus GN=Notch1 PE=1 SV=3	1	4094	C5(Carbamidomethyl / 57.0215)	HCD	4.14	1432.67	1432.68	3	478.565	478.566
	425	E.HAGKC[+57.02146]LNTLGSFE.C		E.HAGKCLNTLGSFE.C	HAGKCLNTLGSFE,EC,5@57.02146		15.2877	333	controllerType=0 controllerNumber=1 scan=5054	0.00037	0.00041	0	0	0	0	2.4e-05	2.6e-05	3.43	333	333	-3.28		1433.68	1433.68	Specific		9.2	>sp|Q01705|NOTC1_MOUSE Neurogenic locus notch homolog protein 1 OS=Mus musculus GN=Notch1 PE=1 SV=3	1	4420	C5(Carbamidomethyl / 57.0215)	HCD	3.65	1432.67	1432.68	3	478.565	478.566
	425	E.HAGKC[+57.02146]LNTLGSFE.C		E.HAGKCLNTLGSFE.C	HAGKCLNTLGSFE,EC,5@57.02146		15.4114	266.9	controllerType=0 controllerNumber=1 scan=5110	0.0011	0.0012	0	0	0	0	6.4e-05	7e-05	2.95	266.9	266.9	-2.38		1433.68	1433.68	Specific		7.9	>sp|Q01705|NOTC1_MOUSE Neurogenic locus notch homolog protein 1 OS=Mus musculus GN=Notch1 PE=1 SV=3	1	4492	C5(Carbamidomethyl / 57.0215)	HCD	3	1432.67	1432.68	3	478.565	478.566
	438	E.C[+57.02146]QC[+57.02146]LQGYTGPRC[+57.02146]E.I		E.CQCLQGYTGPRCE.I	CQCLQGYTGPRCE,EI,1@57.02146,3@57.02146,12@57.02146		14.8415	842.4	controllerType=0 controllerNumber=1 scan=4857	1.9e-13	2e-13	0	0	0	0	5e-14	5.5e-14	12.73	755.6	755.6	-2.52		1628.66	1628.66	Specific		15.8	>sp|Q01705|NOTC1_MOUSE Neurogenic locus notch homolog protein 1 OS=Mus musculus GN=Notch1 PE=1 SV=3	1	4165	C1(Carbamidomethyl / 57.0215); C3(Carbamidomethyl / 57.0215); C12(Carbamidomethyl / 57.0215)	HCD	12.69	1627.65	1627.65	2	814.832	814.834
	438	E.C[+57.02146]QC[+57.02146]LQGYTGPRC[+57.02146]E.I		E.CQCLQGYTGPRCE.I	CQCLQGYTGPRCE,EI,1@57.02146,3@57.02146,12@57.02146		14.9599	817.6	controllerType=0 controllerNumber=1 scan=4909	1.9e-13	2e-13	0	0	0	0	7.7e-14	8.5e-14	12.73	709.3	709.3	-1.62		1628.66	1628.66	Specific		16.1	>sp|Q01705|NOTC1_MOUSE Neurogenic locus notch homolog protein 1 OS=Mus musculus GN=Notch1 PE=1 SV=3	1	4233	C1(Carbamidomethyl / 57.0215); C3(Carbamidomethyl / 57.0215); C12(Carbamidomethyl / 57.0215)	HCD	12.69	1627.65	1627.65	2	814.833	814.834
	456	E.C[+57.02146]IS[+426.13734]NPC[+57.02146]QNDAT[+146.05791]C[+57.02146]LDQIGE.F	S3(OGlycan / 426.1373); T11(OGlycan / 146.0579)	E.CISNPCQNDATCLDQIGE.F	CISNPCQNDATCLDQIGE,EF,1@57.02146,3@426.13734,6@57.02146,11@146.05791,12@57.02146	Hex(1)Pent(2); Fuc(1)	19.744	731.1	controllerType=0 controllerNumber=1 scan=7037	8.4e-11	9.2e-11	0	0	0	0	1.7e-11	1.9e-11	10.07	654.7	31.4	-4.12		2667.04	2667.05	Specific	3;11	20.8	>sp|Q01705|NOTC1_MOUSE Neurogenic locus notch homolog protein 1 OS=Mus musculus GN=Notch1 PE=1 SV=3	1	6825	C1(Carbamidomethyl / 57.0215); C6(Carbamidomethyl / 57.0215); C12(Carbamidomethyl / 57.0215)	HCD	8.94	2666.03	2666.04	2	1334.02	1334.03
	456	E.C[+57.02146]IS[+426.13734]NPC[+57.02146]QNDAT[+146.05791]C[+57.02146]LDQIGE.F	S3(OGlycan / 426.1373); T11(OGlycan / 146.0579)	E.CISNPCQNDATCLDQIGE.F	CISNPCQNDATCLDQIGE,EF,1@57.02146,3@426.13734,6@57.02146,11@146.05791,12@57.02146	Hex(1)Pent(2); Fuc(1)	19.761	598.6	controllerType=0 controllerNumber=1 scan=7044	4.1e-07	4.5e-07	0	0	0	0	6.7e-08	7.4e-08	6.39	571.3	7.3	-0.99		2667.05	2667.05	Specific	3;11	15.9	>sp|Q01705|NOTC1_MOUSE Neurogenic locus notch homolog protein 1 OS=Mus musculus GN=Notch1 PE=1 SV=3	1	6831	C1(Carbamidomethyl / 57.0215); C6(Carbamidomethyl / 57.0215); C12(Carbamidomethyl / 57.0215)	HCD	7.25	2666.04	2666.04	3	889.687	889.687
	456	E.C[+57.02146]IS[+426.13734]NPC[+57.02146]QND.A	S3(OGlycan / 426.1373)	E.CISNPCQND.A	CISNPCQND,EA,1@57.02146,3@426.13734,6@57.02146	Hex(1)Pent(2)	13.2428	472.8	controllerType=0 controllerNumber=1 scan=4124	2.5e-06	2.8e-06	0	0	0	0	2.5e-07	2.8e-07	5.6	472.8	472.8	-3.27		1533.55	1533.56	Specific	3	15.4	>sp|Q01705|NOTC1_MOUSE Neurogenic locus notch homolog protein 1 OS=Mus musculus GN=Notch1 PE=1 SV=3	1	3245	C1(Carbamidomethyl / 57.0215); C6(Carbamidomethyl / 57.0215)	HCD	4.94	1532.54	1532.55	2	767.279	767.282
EGF12	465	D.AT[+146.05791]C[+57.02146]LDQIGE.F	T2(OGlycan / 146.0579)	D.ATCLDQIGE.F	ATCLDQIGE,DF,2@146.05791,3@57.02146	Fuc(1)	17.2917	445.2	controllerType=0 controllerNumber=1 scan=5946	0.00054	0.0006	0	0	0	0	3.8e-05	4.1e-05	3.26	445.2	445.2	-1.2		1152.51	1152.51	Specific	2	9.5	>sp|Q01705|NOTC1_MOUSE Neurogenic locus notch homolog protein 1 OS=Mus musculus GN=Notch1 PE=1 SV=3	1	5518	C3(Carbamidomethyl / 57.0215)	HCD	2.61	1151.5	1151.5	2	576.757	576.758
	474	E.FQC[+57.02146]IC[+57.02146]M[+15.99492]PGYE.G	M6(Oxidation / 15.9949)	E.FQCICMPGYE.G	FQCICMPGYE,EG,3@57.02146,5@57.02146,6@15.99492		18.5224	407.4	controllerType=0 controllerNumber=1 scan=6496	6.6e-05	7.2e-05	0	0	0	0	2.6e-06	2.9e-06	4.18	306	306	-2.35		1320.5	1320.51	Specific		11.2	>sp|Q01705|NOTC1_MOUSE Neurogenic locus notch homolog protein 1 OS=Mus musculus GN=Notch1 PE=1 SV=3	1	6190	C3(Carbamidomethyl / 57.0215); C5(Carbamidomethyl / 57.0215)	HCD	3.71	1319.5	1319.5	2	660.755	660.756
	474	E.FQC[+57.02146]IC[+57.02146]MPGYE.G		E.FQCICMPGYE.G	FQCICMPGYE,EG,3@57.02146,5@57.02146		21.5843	487.4	controllerType=0 controllerNumber=1 scan=7825	0.0036	0.004	0	0	0	0	0.00019	0.00021	2.44	272.8	272.8	-0.01		1304.51	1304.51	Specific		10.4	>sp|Q01705|NOTC1_MOUSE Neurogenic locus notch homolog protein 1 OS=Mus musculus GN=Notch1 PE=1 SV=3	1	7718	C3(Carbamidomethyl / 57.0215); C5(Carbamidomethyl / 57.0215)	HCD	2.4	1303.5	1303.5	2	652.759	652.759
	474	E.FQC[+57.02146]IC[+57.02146]MPGYE.G		E.FQCICMPGYE.G	FQCICMPGYE,EG,3@57.02146,5@57.02146		21.4597	439.5	controllerType=0 controllerNumber=1 scan=7772	0.0014	0.0016	0	0	0	0	9.4e-05	0.0001	2.84	255.7	255.7	-1.97		1304.51	1304.51	Specific		10.2	>sp|Q01705|NOTC1_MOUSE Neurogenic locus notch homolog protein 1 OS=Mus musculus GN=Notch1 PE=1 SV=3	1	7655	C3(Carbamidomethyl / 57.0215); C5(Carbamidomethyl / 57.0215)	HCD	2.8	1303.5	1303.5	2	652.758	652.759
	494	E.C[+57.02146]ASS[+426.13734]PC[+57.02146]LHNGHC[+57.02146]MDKINE.F	S4(OGlycan / 426.1373)	E.CASSPCLHNGHCMDKINE.F	CASSPCLHNGHCMDKINE,EF,1@57.02146,4@426.13734,6@57.02146,12@57.02146	Hex(1)Pent(2)	12.609	690.9	controllerType=0 controllerNumber=1 scan=3839	3.6e-11	3.9e-11	0	0	0	0	7.2e-12	7.8e-12	10.45	690.9	18.4	-3.35		2555.99	2556	Specific	4	16.4	>sp|Q01705|NOTC1_MOUSE Neurogenic locus notch homolog protein 1 OS=Mus musculus GN=Notch1 PE=1 SV=3	1	2888	C1(Carbamidomethyl / 57.0215); C6(Carbamidomethyl / 57.0215); C12(Carbamidomethyl / 57.0215)	HCD	9.55	2554.98	2554.99	4	639.753	639.755
	494	E.C[+57.02146]AS[+426.13734]SPC[+57.02146]LHNGHC[+57.02146]MDKINE.F	S3(OGlycan / 426.1373)	E.CASSPCLHNGHCMDKINE.F	CASSPCLHNGHCMDKINE,EF,1@57.02146,3@426.13734,6@57.02146,12@57.02146	Hex(1)Pent(2)	12.747	397.3	controllerType=0 controllerNumber=1 scan=3902	8e-08	8.7e-08	0	0	0	0	1.3e-08	1.5e-08	7.1	397.3	0.8	-3.16		2555.99	2556	Specific	3	12.5	>sp|Q01705|NOTC1_MOUSE Neurogenic locus notch homolog protein 1 OS=Mus musculus GN=Notch1 PE=1 SV=3	1	2967	C1(Carbamidomethyl / 57.0215); C6(Carbamidomethyl / 57.0215); C12(Carbamidomethyl / 57.0215)	HCD	6.2	2554.98	2554.99	4	639.753	639.755
	512	E.FQC[+57.02146]QC[+57.02146]PKGFNGHLC[+57.02146]QYDVDE.C		E.FQCQCPKGFNGHLCQYDVDE.C	FQCQCPKGFNGHLCQYDVDE,EC,3@57.02146,5@57.02146,14@57.02146		17.5732	527.4	controllerType=0 controllerNumber=1 scan=6072	3.4e-06	3.7e-06	0	0	0	0	3.1e-07	3.4e-07	5.47	254.8	254.8	-4		2502.02	2502.03	Specific		11.5	>sp|Q01705|NOTC1_MOUSE Neurogenic locus notch homolog protein 1 OS=Mus musculus GN=Notch1 PE=1 SV=3	1	5675	C3(Carbamidomethyl / 57.0215); C5(Carbamidomethyl / 57.0215); C14(Carbamidomethyl / 57.0215)	HCD	5.44	2501.01	2501.02	3	834.677	834.681
	512	E.FQC[+57.02146]QC[+57.02146]PKGFNGHLC[+57.02146]QYDVDE.C		E.FQCQCPKGFNGHLCQYDVDE.C	FQCQCPKGFNGHLCQYDVDE,EC,3@57.02146,5@57.02146,14@57.02146		17.4399	494.5	controllerType=0 controllerNumber=1 scan=6010	2.1e-05	2.3e-05	0	0	0	0	1.1e-06	1.2e-06	4.69	214.5	214.5	-2.39		2502.02	2502.03	Specific		10.1	>sp|Q01705|NOTC1_MOUSE Neurogenic locus notch homolog protein 1 OS=Mus musculus GN=Notch1 PE=1 SV=3	1	5601	C3(Carbamidomethyl / 57.0215); C5(Carbamidomethyl / 57.0215); C14(Carbamidomethyl / 57.0215)	HCD	4.65	2501.01	2501.02	3	834.679	834.681
	546	D.GPNTYTC[+57.02146]VC[+57.02146]TE.G		D.GPNTYTCVCTE.G	GPNTYTCVCTE,DG,7@57.02146,9@57.02146		15.8585	302	controllerType=0 controllerNumber=1 scan=5312	0.0013	0.0014	0	0	0	0	7.4e-05	8.1e-05	2.88	302	302	-1.63		1301.51	1301.51	Specific		9.4	>sp|Q01705|NOTC1_MOUSE Neurogenic locus notch homolog protein 1 OS=Mus musculus GN=Notch1 PE=1 SV=3	1	4734	C7(Carbamidomethyl / 57.0215); C9(Carbamidomethyl / 57.0215)	HCD	2.84	1300.5	1300.51	2	651.259	651.26
	557	E.GYT[+672.22253]GTHC[+57.02146]E.V	T3(OGlycan / 672.2225)	E.GYTGTHCE.V	GYTGTHCE,EV,3@672.22253,7@57.02146	HexNAc(1)Hex(1)NeuGc(1)	11.6205	388.1	controllerType=0 controllerNumber=1 scan=3396	3.9e-05	4.2e-05	0	0	0	0	2e-06	2.2e-06	4.41	211.8	4	-2.36		1596.57	1596.57	Specific	3	16.6	>sp|Q01705|NOTC1_MOUSE Neurogenic locus notch homolog protein 1 OS=Mus musculus GN=Notch1 PE=1 SV=3	1	2334	C7(Carbamidomethyl / 57.0215)	HCD	3.89	1595.56	1595.57	2	798.789	798.791
	557	E.GYT[+365.13220]GT[+162.05282]HC[+57.02146]E.V	T3(OGlycan / 365.1322); T5(OGlycan / 162.0528)	E.GYTGTHCE.V	GYTGTHCE,EV,3@365.13220,5@162.05282,7@57.02146	HexNAc(1)Hex(1); Hex(1)	9.7668	321.6	controllerType=0 controllerNumber=1 scan=2594	0.00041	0.00045	0	0	0	0	3e-05	3.3e-05	3.38	230.9	0	-3.75		1451.53	1451.54	Specific	3;5	14.6	>sp|Q01705|NOTC1_MOUSE Neurogenic locus notch homolog protein 1 OS=Mus musculus GN=Notch1 PE=1 SV=3	1	1394	C7(Carbamidomethyl / 57.0215)	HCD	2.7	1450.52	1450.53	2	726.269	726.272
	557	E.GYT[+365.13220]GTHC[+57.02146]E.V	T3(OGlycan / 365.1322)	E.GYTGTHCE.V	GYTGTHCE,EV,3@365.13220,7@57.02146	HexNAc(1)Hex(1)	9.6879	342.3	controllerType=0 controllerNumber=1 scan=2560	0.00041	0.00045	0	0	0	0	2.7e-05	3e-05	3.38	235.8	4	-4.53		1289.48	1289.48	Specific	3	14.6	>sp|Q01705|NOTC1_MOUSE Neurogenic locus notch homolog protein 1 OS=Mus musculus GN=Notch1 PE=1 SV=3	1	1355	C7(Carbamidomethyl / 57.0215)	HCD	2.93	1288.47	1288.48	2	645.243	645.245
	557	E.GYT[+365.13220]GTHC[+57.02146]E.V	T3(OGlycan / 365.1322)	E.GYTGTHCE.V	GYTGTHCE,EV,3@365.13220,7@57.02146	HexNAc(1)Hex(1)	9.5576	300.4	controllerType=0 controllerNumber=1 scan=2503	0.0014	0.0015	0	0	0	0	8.4e-05	9.1e-05	2.86	190	4	-0.55		1289.48	1289.48	Specific	3	13.7	>sp|Q01705|NOTC1_MOUSE Neurogenic locus notch homolog protein 1 OS=Mus musculus GN=Notch1 PE=1 SV=3	1	1288	C7(Carbamidomethyl / 57.0215)	HCD	2.17	1288.48	1288.48	2	645.245	645.245
	557	E.GYT[+203.07937]GTHC[+57.02146]E.V	T3(OGlycan / 203.0794)	E.GYTGTHCE.V	GYTGTHCE,EV,3@203.07937,7@57.02146	HexNAc(1)	9.6857	449.8	controllerType=0 controllerNumber=1 scan=2559	7.4e-05	8e-05	0	0	0	0	3.3e-06	3.6e-06	4.13	247.4	4	-3.58		1127.43	1127.43	Specific	3	16.5	>sp|Q01705|NOTC1_MOUSE Neurogenic locus notch homolog protein 1 OS=Mus musculus GN=Notch1 PE=1 SV=3	1	1354	C7(Carbamidomethyl / 57.0215)	HCD	3.23	1126.42	1126.42	2	564.217	564.219
	557	E.GYT[+203.07937]GTHC[+57.02146]E.V	T3(OGlycan / 203.0794)	E.GYTGTHCE.V	GYTGTHCE,EV,3@203.07937,7@57.02146	HexNAc(1)	9.5632	443.5	controllerType=0 controllerNumber=1 scan=2505	1.6e-05	1.8e-05	0	0	0	0	9.3e-07	1e-06	4.79	240	4	-3.15		1127.43	1127.43	Specific	3	16.4	>sp|Q01705|NOTC1_MOUSE Neurogenic locus notch homolog protein 1 OS=Mus musculus GN=Notch1 PE=1 SV=3	1	1289	C7(Carbamidomethyl / 57.0215)	HCD	3.89	1126.42	1126.42	2	564.217	564.219
	557	E.GYT[+203.07937]GTHC[+57.02146]E.V	T3(OGlycan / 203.0794)	E.GYTGTHCE.V	GYTGTHCE,EV,3@203.07937,7@57.02146	HexNAc(1)	9.4597	386.4	controllerType=0 controllerNumber=1 scan=2461	0.00023	0.00025	0	0	0	0	1.3e-05	1.4e-05	3.64	238.9	4	-4.02		1127.43	1127.43	Specific	3	15.1	>sp|Q01705|NOTC1_MOUSE Neurogenic locus notch homolog protein 1 OS=Mus musculus GN=Notch1 PE=1 SV=3	1	1237	C7(Carbamidomethyl / 57.0215)	HCD	3.12	1126.42	1126.42	2	564.217	564.219
EGF15	569	D.EC[+57.02146]DPDPC[+57.02146]HYGSC[+57.02146]KDGVAT[+818.28044]FT[+294.09508]C[+57.02146]LC[+57.02146]QPGYTGHHC[+57.02146]E.T	T18(OGlycan / 818.2804); T20(OGlycan / 294.0951)	D.ECDPDPCHYGSCKDGVATFTCLCQPGYTGHHCE.T	ECDPDPCHYGSCKDGVATFTCLCQPGYTGHHCE,DT,2@57.02146,7@57.02146,12@57.02146,18@818.28044,20@294.09508,21@57.02146,23@57.02146,32@57.02146	HexNAc(1)Hex(1)Fuc(1)NeuGc(1); Hex(1)Pent(1)	19.5852	770.2	controllerType=0 controllerNumber=1 scan=6969	2e-07	2.1e-07	0	0	0	0	4.3e-08	4.7e-08	6.71	91	0	6.14	1	5028.91	5027.88	Specific	18;20	22.9	>sp|Q01705|NOTC1_MOUSE Neurogenic locus notch homolog protein 1 OS=Mus musculus GN=Notch1 PE=1 SV=3	1	6746	C2(Carbamidomethyl / 57.0215); C7(Carbamidomethyl / 57.0215); C12(Carbamidomethyl / 57.0215); C21(Carbamidomethyl / 57.0215); C23(Carbamidomethyl / 57.0215); C32(Carbamidomethyl / 57.0215)	HCD	6.57	5027.9	5026.87	5	1006.59	1006.38
EGF15	570	E.C[+57.02146]DPDPC[+57.02146]HYGSC[+57.02146]KDGVAT[+511.19010]FT[+426.13734]C[+57.02146]LC[+57.02146]QPGYTGHHC[+57.02146]E.T	T17(OGlycan / 511.1901); T19(OGlycan / 426.1373)	E.CDPDPCHYGSCKDGVATFTCLCQPGYTGHHCE.T	CDPDPCHYGSCKDGVATFTCLCQPGYTGHHCE,ET,1@57.02146,6@57.02146,11@57.02146,17@511.19010,19@426.13734,20@57.02146,22@57.02146,31@57.02146	HexNAc(1)Hex(1)Fuc(1); Hex(1)Pent(2)	18.7305	935.4	controllerType=0 controllerNumber=1 scan=6589	7.5e-10	8.2e-10	0	0	0	0	6.5e-11	7.1e-11	9.12	113.7	0	6.23	-1	4722.81	4723.79	Specific	17;19	24.3	>sp|Q01705|NOTC1_MOUSE Neurogenic locus notch homolog protein 1 OS=Mus musculus GN=Notch1 PE=1 SV=3	1	6298	C1(Carbamidomethyl / 57.0215); C6(Carbamidomethyl / 57.0215); C11(Carbamidomethyl / 57.0215); C20(Carbamidomethyl / 57.0215); C22(Carbamidomethyl / 57.0215); C31(Carbamidomethyl / 57.0215)	HCD	8.99	4721.81	4722.78	5	945.368	945.563
EGF15	570	E.C[+57.02146]DPDPC[+57.02146]HYGSC[+57.02146]KDGVATFT[+426.13734]C[+57.02146]LC[+57.02146]QPGYT[+349.13728]GHHC[+57.02146]E.T	T19(OGlycan / 426.1373); T27(OGlycan / 349.1373)	E.CDPDPCHYGSCKDGVATFTCLCQPGYTGHHCE.T	CDPDPCHYGSCKDGVATFTCLCQPGYTGHHCE,ET,1@57.02146,6@57.02146,11@57.02146,19@426.13734,20@57.02146,22@57.02146,27@349.13728,31@57.02146	Hex(1)Pent(2); HexNAc(1)Fuc(1)	18.8828	855.8	controllerType=0 controllerNumber=1 scan=6656	2e-09	2.2e-09	0	0	0	0	3.4e-10	3.7e-10	8.69	28.1	7.2	9.17	-1	4560.77	4561.73	Specific	19;27	19.7	>sp|Q01705|NOTC1_MOUSE Neurogenic locus notch homolog protein 1 OS=Mus musculus GN=Notch1 PE=1 SV=3	1	6373	C1(Carbamidomethyl / 57.0215); C6(Carbamidomethyl / 57.0215); C11(Carbamidomethyl / 57.0215); C20(Carbamidomethyl / 57.0215); C22(Carbamidomethyl / 57.0215); C31(Carbamidomethyl / 57.0215)	HCD	8.56	4559.77	4560.73	5	912.96	913.153
EGF15	572	D.PDPC[+57.02146]HYGSC[+57.02146]KDGVAT[+146.05791][+176.03210]FTC[+57.02146]LC[+57.02146]QPGYT[+730.26439]GHHC[+57.02146]E.T	T15(OGlycan / 322.09); T25(OGlycan / 730.2644)	D.PDPCHYGSCKDGVATFTCLCQPGYTGHHCE.T	PDPCHYGSCKDGVATFTCLCQPGYTGHHCE,DT,4@57.02146,9@57.02146,15@146.05791,15@176.03210,18@57.02146,20@57.02146,25@730.26439,29@57.02146	Fuc(1) 176.0321; HexNAc(2)Hex(2)	18.7695	933.6	controllerType=0 controllerNumber=1 scan=6606	3.4e-12	3.7e-12	0	0	0	0	6.8e-13	7.4e-13	11.47	933.6	0	7.14	-1	4562.79	4563.76	Specific	15;25	22.9	>sp|Q01705|NOTC1_MOUSE Neurogenic locus notch homolog protein 1 OS=Mus musculus GN=Notch1 PE=1 SV=3	1	6320	C4(Carbamidomethyl / 57.0215); C9(Carbamidomethyl / 57.0215); C18(Carbamidomethyl / 57.0215); C20(Carbamidomethyl / 57.0215); C29(Carbamidomethyl / 57.0215)	HCD	10.89	4561.78	4562.75	5	913.363	913.557
EGF15	572	D.PDPC[+57.02146]HYGSC[+57.02146]KDGVATFT[+294.09508]C[+57.02146]LC[+57.02146]QPGYT[+755.29603]GHHC[+57.02146]E.T	T17(OGlycan / 294.0951); T25(OGlycan / 755.296)	D.PDPCHYGSCKDGVATFTCLCQPGYTGHHCE.T	PDPCHYGSCKDGVATFTCLCQPGYTGHHCE,DT,4@57.02146,9@57.02146,17@294.09508,18@57.02146,20@57.02146,25@755.29603,29@57.02146	Hex(1)Pent(1); HexNAc(3)Fuc(1)	18.7695	940.3	controllerType=0 controllerNumber=1 scan=6606	1.5e-14	1.7e-14	0	0	0	0	5.2e-15	5.7e-15	13.81	371.6	0	-2.74		4560.78	4560.79	Specific	17;25	22.5	>sp|Q01705|NOTC1_MOUSE Neurogenic locus notch homolog protein 1 OS=Mus musculus GN=Notch1 PE=1 SV=3	1	6319	C4(Carbamidomethyl / 57.0215); C9(Carbamidomethyl / 57.0215); C18(Carbamidomethyl / 57.0215); C20(Carbamidomethyl / 57.0215); C29(Carbamidomethyl / 57.0215)	HCD	12.68	4559.77	4559.79	5	912.962	912.964
	664	E.C[+57.02146]AC[+57.02146]EPGYTGSMC[+57.02146]NVNIDE.C		E.CACEPGYTGSMCNVNIDE.C	CACEPGYTGSMCNVNIDE,EC,1@57.02146,3@57.02146,12@57.02146		19.664	442.2	controllerType=0 controllerNumber=1 scan=7003	8.3e-07	9.1e-07	0	0	0	0	1.5e-07	1.7e-07	6.08	442.2	442.2	-4.01		2076.77	2076.78	Specific		12.8	>sp|Q01705|NOTC1_MOUSE Neurogenic locus notch homolog protein 1 OS=Mus musculus GN=Notch1 PE=1 SV=3	1	6789	C1(Carbamidomethyl / 57.0215); C3(Carbamidomethyl / 57.0215); C12(Carbamidomethyl / 57.0215)	HCD	6.04	2075.76	2075.77	2	1038.89	1038.89
EGF18	681	D.EC[+57.02146]AGSPC[+57.02146]HNGGTC[+57.02146]E.D		D.ECAGSPCHNGGTCE.D	ECAGSPCHNGGTCE,DD,2@57.02146,7@57.02146,13@57.02146		13.0327	362.7	controllerType=0 controllerNumber=1 scan=4029	0.0027	0.003	0	0	0	0	0.00014	0.00016	2.56	62	62	-9.82		1535.52	1535.53	Specific		12.7	>sp|Q01705|NOTC1_MOUSE Neurogenic locus notch homolog protein 1 OS=Mus musculus GN=Notch1 PE=1 SV=3	1	3126	C2(Carbamidomethyl / 57.0215); C7(Carbamidomethyl / 57.0215); C13(Carbamidomethyl / 57.0215)	HCD	2.71	1534.51	1534.52	2	768.261	768.269	9925628
EGF18	681	D.EC[+57.02146]AGSPC[+57.02146]HNGGTC[+57.02146]E.D		D.ECAGSPCHNGGTCE.D	ECAGSPCHNGGTCE,DD,2@57.02146,7@57.02146,13@57.02146		12.9198	316.7	controllerType=0 controllerNumber=1 scan=3979	0.004	0.0044	0	0	0	0	0.00027	0.00029	2.39	109.7	109.7	-9.19		1535.52	1535.53	Specific		12.1	>sp|Q01705|NOTC1_MOUSE Neurogenic locus notch homolog protein 1 OS=Mus musculus GN=Notch1 PE=1 SV=3	1	3066	C2(Carbamidomethyl / 57.0215); C7(Carbamidomethyl / 57.0215); C13(Carbamidomethyl / 57.0215)	HCD	2.29	1534.51	1534.52	2	768.262	768.269
	695	E.DGIAGFTC[+57.02146]RC[+57.02146]PE.G		E.DGIAGFTCRCPE.G	DGIAGFTCRCPE,EG,8@57.02146,10@57.02146		17.9484	687.2	controllerType=0 controllerNumber=1 scan=6239	1.9e-10	2e-10	0	0	0	0	3.3e-11	3.6e-11	9.73	622	622	-2.49		1382.58	1382.58	Specific		15.6	>sp|Q01705|NOTC1_MOUSE Neurogenic locus notch homolog protein 1 OS=Mus musculus GN=Notch1 PE=1 SV=3	1	5877	C8(Carbamidomethyl / 57.0215); C10(Carbamidomethyl / 57.0215)	HCD	9.69	1381.57	1381.58	2	691.793	691.795
	695	E.DGIAGFTC[+57.02146]RC[+57.02146]PE.G		E.DGIAGFTCRCPE.G	DGIAGFTCRCPE,EG,8@57.02146,10@57.02146		17.8319	643.4	controllerType=0 controllerNumber=1 scan=6187	1.9e-09	2e-09	0	0	0	0	2.7e-10	3e-10	8.73	594.9	594.9	-1.87		1382.58	1382.58	Specific		14.1	>sp|Q01705|NOTC1_MOUSE Neurogenic locus notch homolog protein 1 OS=Mus musculus GN=Notch1 PE=1 SV=3	1	5816	C8(Carbamidomethyl / 57.0215); C10(Carbamidomethyl / 57.0215)	HCD	8.69	1381.57	1381.58	2	691.794	691.795
	695	E.DGIAGFTC[+57.02146]RC[+57.02146]PE.G		E.DGIAGFTCRCPE.G	DGIAGFTCRCPE,EG,8@57.02146,10@57.02146		18.0859	556.3	controllerType=0 controllerNumber=1 scan=6301	6.7e-08	7.3e-08	0	0	0	0	9.1e-09	1e-08	7.18	507.3	507.3	-2.84		1382.58	1382.58	Specific		14.8	>sp|Q01705|NOTC1_MOUSE Neurogenic locus notch homolog protein 1 OS=Mus musculus GN=Notch1 PE=1 SV=3	1	5953	C8(Carbamidomethyl / 57.0215); C10(Carbamidomethyl / 57.0215)	HCD	7.14	1381.57	1381.58	2	691.793	691.795
	696	D.GIAGFTC[+57.02146]RC[+57.02146]PE.G		D.GIAGFTCRCPE.G	GIAGFTCRCPE,DG,7@57.02146,9@57.02146		16.0737	396.6	controllerType=0 controllerNumber=1 scan=5409	3.6e-05	3.9e-05	0	0	0	0	1.7e-06	1.9e-06	4.45	396.6	396.6	-3.71		1267.55	1267.56	Specific		10.6	>sp|Q01705|NOTC1_MOUSE Neurogenic locus notch homolog protein 1 OS=Mus musculus GN=Notch1 PE=1 SV=3	1	4853	C7(Carbamidomethyl / 57.0215); C9(Carbamidomethyl / 57.0215)	HCD	4.6	1266.54	1266.55	2	634.279	634.282
	707	E.GYHDPTC[+57.02146]LSEVNE.C		E.GYHDPTCLSEVNE.C	GYHDPTCLSEVNE,EC,7@57.02146		16.5116	558.1	controllerType=0 controllerNumber=1 scan=5603	5.6e-08	6.2e-08	0	0	0	0	7.9e-09	8.6e-09	7.25	462.7	462.7	-2.12		1520.63	1520.63	Specific		11.5	>sp|Q01705|NOTC1_MOUSE Neurogenic locus notch homolog protein 1 OS=Mus musculus GN=Notch1 PE=1 SV=3	1	5102	C7(Carbamidomethyl / 57.0215)	HCD	7.76	1519.62	1519.62	2	760.818	760.82
	707	E.GYHDPTC[+57.02146]LSEVNE.C		E.GYHDPTCLSEVNE.C	GYHDPTCLSEVNE,EC,7@57.02146		16.6332	553.4	controllerType=0 controllerNumber=1 scan=5656	4.9e-07	5.4e-07	0	0	0	0	9.2e-08	1e-07	6.31	467.7	467.7	-1.48		1520.63	1520.63	Specific		11.4	>sp|Q01705|NOTC1_MOUSE Neurogenic locus notch homolog protein 1 OS=Mus musculus GN=Notch1 PE=1 SV=3	1	5166	C7(Carbamidomethyl / 57.0215)	HCD	6.82	1519.62	1519.62	2	760.819	760.82
	707	E.GYHDPTC[+57.02146]LSEVNE.C		E.GYHDPTCLSEVNE.C	GYHDPTCLSEVNE,EC,7@57.02146		16.7595	470.6	controllerType=0 controllerNumber=1 scan=5711	2.7e-06	3e-06	0	0	0	0	2.8e-07	3.1e-07	5.56	411.3	411.3	-1.96		1520.63	1520.63	Specific		9.7	>sp|Q01705|NOTC1_MOUSE Neurogenic locus notch homolog protein 1 OS=Mus musculus GN=Notch1 PE=1 SV=3	1	5230	C7(Carbamidomethyl / 57.0215)	HCD	5.77	1519.62	1519.62	2	760.818	760.82
	707	E.GYHDPTC[+57.02146]LSE.V		E.GYHDPTCLSE.V	GYHDPTCLSE,EV,7@57.02146		14.5694	568	controllerType=0 controllerNumber=1 scan=4733	6.5e-06	7.1e-06	0	0	0	0	6.6e-07	7.3e-07	5.19	290.3	290.3	-3.46		1178.47	1178.48	Specific		11.5	>sp|Q01705|NOTC1_MOUSE Neurogenic locus notch homolog protein 1 OS=Mus musculus GN=Notch1 PE=1 SV=3	1	4000	C7(Carbamidomethyl / 57.0215)	HCD	5.15	1177.47	1177.47	2	589.741	589.743
	707	E.GYHDPTC[+57.02146]LSE.V		E.GYHDPTCLSE.V	GYHDPTCLSE,EV,7@57.02146		14.4553	525	controllerType=0 controllerNumber=1 scan=4680	8.7e-05	9.5e-05	0	0	0	0	4.8e-06	5.2e-06	4.06	258.7	258.7	-3.04		1178.47	1178.48	Specific		10.2	>sp|Q01705|NOTC1_MOUSE Neurogenic locus notch homolog protein 1 OS=Mus musculus GN=Notch1 PE=1 SV=3	1	3936	C7(Carbamidomethyl / 57.0215)	HCD	4.58	1177.47	1177.47	2	589.741	589.743
	707	E.GYHDPTC[+57.02146]LSE.V		E.GYHDPTCLSE.V	GYHDPTCLSE,EV,7@57.02146		14.6898	523.2	controllerType=0 controllerNumber=1 scan=4788	6.2e-06	6.8e-06	0	0	0	0	5.5e-07	6e-07	5.21	244.6	244.6	-2.63		1178.48	1178.48	Specific		11.2	>sp|Q01705|NOTC1_MOUSE Neurogenic locus notch homolog protein 1 OS=Mus musculus GN=Notch1 PE=1 SV=3	1	4071	C7(Carbamidomethyl / 57.0215)	HCD	5.72	1177.47	1177.47	2	589.741	589.743
	707	E.GYHDPTC[+57.02146]LSE.V		E.GYHDPTCLSE.V	GYHDPTCLSE,EV,7@57.02146		14.9523	398.6	controllerType=0 controllerNumber=1 scan=4906	0.013	0.014	0	0	0	0	0.00047	0.00051	1.88	234	234	0.48		1178.48	1178.48	Specific		9.9	>sp|Q01705|NOTC1_MOUSE Neurogenic locus notch homolog protein 1 OS=Mus musculus GN=Notch1 PE=1 SV=3	1	4231	C7(Carbamidomethyl / 57.0215)	HCD	2.01	1177.47	1177.47	2	589.743	589.743
	711	D.PTC[+57.02146]LSEVNE.C		D.PTCLSEVNE.C	PTCLSEVNE,DC,3@57.02146		15.5561	483.6	controllerType=0 controllerNumber=1 scan=5177	1.2e-06	1.3e-06	0	0	0	0	1.7e-07	1.9e-07	5.91	483.6	483.6	-3.09		1048.46	1048.46	Specific		11.8	>sp|Q01705|NOTC1_MOUSE Neurogenic locus notch homolog protein 1 OS=Mus musculus GN=Notch1 PE=1 SV=3	1	4570	C3(Carbamidomethyl / 57.0215)	HCD	6.05	1047.45	1047.45	2	524.733	524.734
	759	E.S[+146.05791]NPC[+57.02146]VNGGT[+426.13734]C[+57.02146]KDMTSGYVC[+57.02146]TC[+57.02146]RE.G	S1(OGlycan / 146.0579); T9(OGlycan / 426.1373)	E.SNPCVNGGTCKDMTSGYVCTCRE.G	SNPCVNGGTCKDMTSGYVCTCRE,EG,1@146.05791,4@57.02146,9@426.13734,10@57.02146,19@57.02146,21@57.02146	Fuc(1); Hex(1)Pent(2)	15.0191	648.7	controllerType=0 controllerNumber=1 scan=4936	8.9e-09	9.7e-09	0	0	0	0	1.3e-09	1.4e-09	8.05	648.7	9.8	-0.34		3225.25	3225.25	Specific	1;9	21.8	>sp|Q01705|NOTC1_MOUSE Neurogenic locus notch homolog protein 1 OS=Mus musculus GN=Notch1 PE=1 SV=3	1	4264	C4(Carbamidomethyl / 57.0215); C10(Carbamidomethyl / 57.0215); C19(Carbamidomethyl / 57.0215); C21(Carbamidomethyl / 57.0215)	HCD	6.92	3224.24	3224.24	3	1075.76	1075.76
	771	D.MTSGYVC[+57.02146]TC[+57.02146]RE.G		D.MTSGYVCTCRE.G	MTSGYVCTCRE,DG,7@57.02146,9@57.02146		13.2626	581.2	controllerType=0 controllerNumber=1 scan=4133	1.9e-08	2e-08	0	0	0	0	3.2e-09	3.5e-09	7.73	581.2	581.2	-2.35		1363.54	1363.54	Specific		17.3	>sp|Q01705|NOTC1_MOUSE Neurogenic locus notch homolog protein 1 OS=Mus musculus GN=Notch1 PE=1 SV=3	1	3256	C7(Carbamidomethyl / 57.0215); C9(Carbamidomethyl / 57.0215)	HCD	8.69	1362.53	1362.54	2	682.274	682.276
	771	D.MTSGYVC[+57.02146]TC[+57.02146]RE.G		D.MTSGYVCTCRE.G	MTSGYVCTCRE,DG,7@57.02146,9@57.02146		13.3835	394.5	controllerType=0 controllerNumber=1 scan=4188	4.1e-07	4.5e-07	0	0	0	0	7.7e-08	8.4e-08	6.38	394.5	394.5	-2.44		1363.54	1363.54	Specific		15.5	>sp|Q01705|NOTC1_MOUSE Neurogenic locus notch homolog protein 1 OS=Mus musculus GN=Notch1 PE=1 SV=3	1	3323	C7(Carbamidomethyl / 57.0215); C9(Carbamidomethyl / 57.0215)	HCD	6.53	1362.53	1362.54	2	682.274	682.276
	782	E.GFSGPNC[+57.02146]QT[+672.22253]NINE.C	T9(OGlycan / 672.2225)	E.GFSGPNCQTNINE.C	GFSGPNCQTNINE,EC,7@57.02146,9@672.22253	HexNAc(1)Hex(1)NeuGc(1)	18.3603	509.2	controllerType=0 controllerNumber=1 scan=6424	3.6e-06	3.9e-06	0	0	0	0	3.5e-07	3.8e-07	5.44	367.7	29.3	-1.31		2109.83	2109.83	Specific	9	18.1	>sp|Q01705|NOTC1_MOUSE Neurogenic locus notch homolog protein 1 OS=Mus musculus GN=Notch1 PE=1 SV=3	1	6101	C7(Carbamidomethyl / 57.0215)	HCD	5.27	2108.82	2108.82	2	1055.42	1055.42
	782	E.GFS[+365.13220]GPNC[+57.02146]QT[+162.05282]NINE.C	S3(OGlycan / 365.1322); T9(OGlycan / 162.0528)	E.GFSGPNCQTNINE.C	GFSGPNCQTNINE,EC,3@365.13220,7@57.02146,9@162.05282	HexNAc(1)Hex(1); Hex(1)	16.2109	402.2	controllerType=0 controllerNumber=1 scan=5470	0.00016	0.00018	0	0	0	0	9e-06	9.9e-06	3.78	299.6	2.3	-1.21		1964.79	1964.79	Specific	3;9	15.6	>sp|Q01705|NOTC1_MOUSE Neurogenic locus notch homolog protein 1 OS=Mus musculus GN=Notch1 PE=1 SV=3	1	4927	C7(Carbamidomethyl / 57.0215)	HCD	3.08	1963.78	1963.78	2	982.898	982.899
	782	E.GFS[+365.13220]GPNC[+57.02146]QT[+162.05282]NINE.C	S3(OGlycan / 365.1322); T9(OGlycan / 162.0528)	E.GFSGPNCQTNINE.C	GFSGPNCQTNINE,EC,3@365.13220,7@57.02146,9@162.05282	HexNAc(1)Hex(1); Hex(1)	16.0929	387.3	controllerType=0 controllerNumber=1 scan=5417	0.0003	0.00033	0	0	0	0	2.1e-05	2.3e-05	3.52	255.7	13.6	-1.52		1964.79	1964.79	Specific	3;9	16.6	>sp|Q01705|NOTC1_MOUSE Neurogenic locus notch homolog protein 1 OS=Mus musculus GN=Notch1 PE=1 SV=3	1	4862	C7(Carbamidomethyl / 57.0215)	HCD	2.76	1963.78	1963.78	2	982.898	982.899
	782	E.GFSGPNC[+57.02146]QT[+203.07937]NINE.C	T9(OGlycan / 203.0794)	E.GFSGPNCQTNINE.C	GFSGPNCQTNINE,EC,7@57.02146,9@203.07937	HexNAc(1)	16.2688	465.3	controllerType=0 controllerNumber=1 scan=5496	6.3e-06	6.9e-06	0	0	0	0	6.1e-07	6.6e-07	5.2	406.9	21.8	-0.72		1640.68	1640.69	Specific	9	16.1	>sp|Q01705|NOTC1_MOUSE Neurogenic locus notch homolog protein 1 OS=Mus musculus GN=Notch1 PE=1 SV=3	1	4961	C7(Carbamidomethyl / 57.0215)	HCD	4.72	1639.68	1639.68	2	820.846	820.846
	782	E.GFSGPNC[+57.02146]QTNINE.C		E.GFSGPNCQTNINE.C	GFSGPNCQTNINE,EC,7@57.02146		16.4396	556.5	controllerType=0 controllerNumber=1 scan=5571	2.4e-06	2.6e-06	0	0	0	0	2.3e-07	2.5e-07	5.62	477.6	477.6	-0.55		1437.61	1437.61	Specific		13.2	>sp|Q01705|NOTC1_MOUSE Neurogenic locus notch homolog protein 1 OS=Mus musculus GN=Notch1 PE=1 SV=3	1	5063	C7(Carbamidomethyl / 57.0215)	HCD	5.58	1436.6	1436.6	2	719.306	719.307
	782	E.GFSGPNC[+57.02146]QTNINE.C		E.GFSGPNCQTNINE.C	GFSGPNCQTNINE,EC,7@57.02146		16.5586	526.7	controllerType=0 controllerNumber=1 scan=5623	2.8e-07	3e-07	0	0	0	0	5.2e-08	5.7e-08	6.56	445.3	445.3	-1.65		1437.6	1437.61	Specific		14.4	>sp|Q01705|NOTC1_MOUSE Neurogenic locus notch homolog protein 1 OS=Mus musculus GN=Notch1 PE=1 SV=3	1	5124	C7(Carbamidomethyl / 57.0215)	HCD	6.52	1436.6	1436.6	2	719.306	719.307
	782	E.GFSGPNC[+57.02146]QTNINE.C		E.GFSGPNCQTNINE.C	GFSGPNCQTNINE,EC,7@57.02146		16.6849	434.7	controllerType=0 controllerNumber=1 scan=5679	1.1e-06	1.2e-06	0	0	0	0	1.6e-07	1.8e-07	5.95	434.7	434.7	-2.59		1437.6	1437.61	Specific		11.5	>sp|Q01705|NOTC1_MOUSE Neurogenic locus notch homolog protein 1 OS=Mus musculus GN=Notch1 PE=1 SV=3	1	5193	C7(Carbamidomethyl / 57.0215)	HCD	6.34	1436.6	1436.6	2	719.305	719.307
	810	D.VAGYKC[+57.02146]NC[+57.02146]PLPYT[+349.13728][+176.03210]GAT[+1938.70866]C[+57.02146]E.V	T13(OGlycan / 525.1694); T16(OGlycan / 1938.7087)	D.VAGYKCNCPLPYTGATCE.V	VAGYKCNCPLPYTGATCE,DV,6@57.02146,8@57.02146,13@349.13728,13@176.03210,16@1938.70866,17@57.02146	HexNAc(1)Fuc(1) 176.0321; HexNAc(5)Hex(3)Fuc(1)NeuAc(1)	22.1538	293.6	controllerType=0 controllerNumber=1 scan=8067	0.00071	0.00078	0	0	0	0	4.8e-05	5.3e-05	3.15	18.1	1.1	-1.85	-1	4523.75	4524.77	Specific	13;16	13.2	>sp|Q01705|NOTC1_MOUSE Neurogenic locus notch homolog protein 1 OS=Mus musculus GN=Notch1 PE=1 SV=3	1	7990	C6(Carbamidomethyl / 57.0215); C8(Carbamidomethyl / 57.0215); C17(Carbamidomethyl / 57.0215)	HCD	1.66	4522.75	4523.76	4	1131.69	1131.95
	828	E.VVLAPC[+57.02146]ATSPC[+57.02146]KNSGVC[+57.02146]KE.S		E.VVLAPCATSPCKNSGVCKE.S	VVLAPCATSPCKNSGVCKE,ES,6@57.02146,11@57.02146,17@57.02146		14.4769	751	controllerType=0 controllerNumber=1 scan=4690	9.5e-13	1e-12	0	0	0	0	2.2e-13	2.4e-13	12.02	751	751	-3.3		2076.98	2076.99	Specific		16.8	>sp|Q01705|NOTC1_MOUSE Neurogenic locus notch homolog protein 1 OS=Mus musculus GN=Notch1 PE=1 SV=3	1	3947	C6(Carbamidomethyl / 57.0215); C11(Carbamidomethyl / 57.0215); C17(Carbamidomethyl / 57.0215)	HCD	11.98	2075.97	2075.98	3	692.998	693.001
	828	E.VVLAPC[+57.02146]ATSPC[+57.02146]KNSGVC[+57.02146]KE.S		E.VVLAPCATSPCKNSGVCKE.S	VVLAPCATSPCKNSGVCKE,ES,6@57.02146,11@57.02146,17@57.02146		14.3555	745.4	controllerType=0 controllerNumber=1 scan=4633	9.5e-12	1e-11	0	0	0	0	2.8e-12	3.1e-12	11.02	745.4	745.4	-2.68		2076.98	2076.99	Specific		18.1	>sp|Q01705|NOTC1_MOUSE Neurogenic locus notch homolog protein 1 OS=Mus musculus GN=Notch1 PE=1 SV=3	1	3880	C6(Carbamidomethyl / 57.0215); C11(Carbamidomethyl / 57.0215); C17(Carbamidomethyl / 57.0215)	HCD	10.98	2075.97	2075.98	3	692.999	693.001
	828	E.VVLAPC[+57.02146]ATSPC[+57.02146]KNSGVC[+57.02146]KE.S		E.VVLAPCATSPCKNSGVCKE.S	VVLAPCATSPCKNSGVCKE,ES,6@57.02146,11@57.02146,17@57.02146		14.2391	711.4	controllerType=0 controllerNumber=1 scan=4580	9.5e-12	1e-11	0	0	0	0	2.1e-12	2.3e-12	11.02	711.4	711.4	-1.71		2076.98	2076.99	Specific		12.8	>sp|Q01705|NOTC1_MOUSE Neurogenic locus notch homolog protein 1 OS=Mus musculus GN=Notch1 PE=1 SV=3	1	3811	C6(Carbamidomethyl / 57.0215); C11(Carbamidomethyl / 57.0215); C17(Carbamidomethyl / 57.0215)	HCD	10.98	2075.98	2075.98	3	693	693.001
	828	E.VVLAPC[+57.02146]ATSPC[+57.02146]KNSGVC[+57.02146]KE.S		E.VVLAPCATSPCKNSGVCKE.S	VVLAPCATSPCKNSGVCKE,ES,6@57.02146,11@57.02146,17@57.02146		14.6003	627.2	controllerType=0 controllerNumber=1 scan=4747	5.6e-09	6.2e-09	0	0	0	0	8.2e-10	9e-10	8.25	627.2	627.2	-3.56		2076.98	2076.99	Specific		14.6	>sp|Q01705|NOTC1_MOUSE Neurogenic locus notch homolog protein 1 OS=Mus musculus GN=Notch1 PE=1 SV=3	1	4016	C6(Carbamidomethyl / 57.0215); C11(Carbamidomethyl / 57.0215); C17(Carbamidomethyl / 57.0215)	HCD	8.21	2075.97	2075.98	3	692.998	693.001
	828	E.VVLAPC[+57.02146]ATSPC[+57.02146]KNSGVC[+57.02146]KE.S		E.VVLAPCATSPCKNSGVCKE.S	VVLAPCATSPCKNSGVCKE,ES,6@57.02146,11@57.02146,17@57.02146		14.3492	470.1	controllerType=0 controllerNumber=1 scan=4631	8e-07	8.8e-07	0	0	0	0	1.3e-07	1.4e-07	6.1	470.1	470.1	-0.94		2076.99	2076.99	Specific		13.3	>sp|Q01705|NOTC1_MOUSE Neurogenic locus notch homolog protein 1 OS=Mus musculus GN=Notch1 PE=1 SV=3	1	3879	C6(Carbamidomethyl / 57.0215); C11(Carbamidomethyl / 57.0215); C17(Carbamidomethyl / 57.0215)	HCD	6.48	2075.98	2075.98	2	1039	1039
	852	E.SFSC[+57.02146]VC[+57.02146]PTGWQGQTC[+57.02146]E.V		E.SFSCVCPTGWQGQTCE.V	SFSCVCPTGWQGQTCE,EV,4@57.02146,6@57.02146,15@57.02146		20.2899	639.7	controllerType=0 controllerNumber=1 scan=7273	1.8e-09	1.9e-09	0	0	0	0	2.1e-10	2.3e-10	8.76	541.9	541.9	-2		1903.74	1903.74	Specific		14.4	>sp|Q01705|NOTC1_MOUSE Neurogenic locus notch homolog protein 1 OS=Mus musculus GN=Notch1 PE=1 SV=3	1	7097	C4(Carbamidomethyl / 57.0215); C6(Carbamidomethyl / 57.0215); C15(Carbamidomethyl / 57.0215)	HCD	8.72	1902.73	1902.73	2	952.372	952.374
	852	E.SFSC[+57.02146]VC[+57.02146]PTGWQGQTC[+57.02146]E.V		E.SFSCVCPTGWQGQTCE.V	SFSCVCPTGWQGQTCE,EV,4@57.02146,6@57.02146,15@57.02146		20.411	593	controllerType=0 controllerNumber=1 scan=7326	1.8e-08	1.9e-08	0	0	0	0	2.8e-09	3e-09	7.76	508.9	508.9	-2.38		1903.74	1903.74	Specific		14.8	>sp|Q01705|NOTC1_MOUSE Neurogenic locus notch homolog protein 1 OS=Mus musculus GN=Notch1 PE=1 SV=3	1	7161	C4(Carbamidomethyl / 57.0215); C6(Carbamidomethyl / 57.0215); C15(Carbamidomethyl / 57.0215)	HCD	7.72	1902.73	1902.73	2	952.372	952.374
	990	E.SSC[+57.02146]FNGGTC[+57.02146]VDGINSFT[+349.13728]C[+57.02146]LC[+57.02146]PPGFTGSYC[+57.02146]QYDVNE.C	T17(OGlycan / 349.1373)	E.SSCFNGGTCVDGINSFTCLCPPGFTGSYCQYDVNE.C	SSCFNGGTCVDGINSFTCLCPPGFTGSYCQYDVNE,EC,3@57.02146,9@57.02146,17@349.13728,18@57.02146,20@57.02146,29@57.02146	HexNAc(1)Fuc(1)	25.924	271.3	controllerType=0 controllerNumber=1 scan=9707	0.0037	0.004	0	0	0	0	0.00022	0.00024	2.43	271.3	1.2	-1.18		4319.71	4319.71	Specific	17	15.5	>sp|Q01705|NOTC1_MOUSE Neurogenic locus notch homolog protein 1 OS=Mus musculus GN=Notch1 PE=1 SV=3	1	9910	C3(Carbamidomethyl / 57.0215); C9(Carbamidomethyl / 57.0215); C18(Carbamidomethyl / 57.0215); C20(Carbamidomethyl / 57.0215); C29(Carbamidomethyl / 57.0215)	HCD	1.61	4318.7	4318.71	3	1440.57	1440.58
	1085	E.C[+57.02146]RSGWTGVNC[+57.02146]DVLSVSC[+57.02146]E.V		E.CRSGWTGVNCDVLSVSCE.V	CRSGWTGVNCDVLSVSCE,EV,1@57.02146,10@57.02146,17@57.02146		20.0192	547.9	controllerType=0 controllerNumber=1 scan=7157	4.6e-06	5e-06	0	0	0	0	4.3e-07	4.7e-07	5.34	337.9	337.9	1.25		2085.88	2085.88	Specific		15	>sp|Q01705|NOTC1_MOUSE Neurogenic locus notch homolog protein 1 OS=Mus musculus GN=Notch1 PE=1 SV=3	1	6964	C1(Carbamidomethyl / 57.0215); C10(Carbamidomethyl / 57.0215); C17(Carbamidomethyl / 57.0215)	HCD	5.3	2084.87	2084.87	2	1043.44	1043.44
	1085	E.C[+57.02146]RSGWTGVNC[+57.02146]DVLSVSC[+57.02146]E.V		E.CRSGWTGVNCDVLSVSCE.V	CRSGWTGVNCDVLSVSCE,EV,1@57.02146,10@57.02146,17@57.02146		20.1329	544.2	controllerType=0 controllerNumber=1 scan=7206	1.1e-07	1.2e-07	0	0	0	0	2.5e-08	2.7e-08	6.95	397	397	-1.21		2085.88	2085.88	Specific		14.7	>sp|Q01705|NOTC1_MOUSE Neurogenic locus notch homolog protein 1 OS=Mus musculus GN=Notch1 PE=1 SV=3	1	7020	C1(Carbamidomethyl / 57.0215); C10(Carbamidomethyl / 57.0215); C17(Carbamidomethyl / 57.0215)	HCD	6.91	2084.87	2084.87	2	1043.44	1043.44
	1085	E.C[+57.02146]RSGWTGVNC[+57.02146]DVLSVSC[+57.02146]E.V		E.CRSGWTGVNCDVLSVSCE.V	CRSGWTGVNCDVLSVSCE,EV,1@57.02146,10@57.02146,17@57.02146		23.3168	326.7	controllerType=0 controllerNumber=1 scan=8562	0.00029	0.00031	0	0	0	0	1.9e-05	2.1e-05	3.54	224.9	224.9	3.71		2085.89	2085.88	Specific		12.7	>sp|Q01705|NOTC1_MOUSE Neurogenic locus notch homolog protein 1 OS=Mus musculus GN=Notch1 PE=1 SV=3	1	8572	C1(Carbamidomethyl / 57.0215); C10(Carbamidomethyl / 57.0215); C17(Carbamidomethyl / 57.0215)	HCD	3.51	2084.88	2084.87	2	1043.45	1043.44
	1103	E.VAAQKRGIDVTLLC[+57.02146]QHGGLC[+57.02146]VDE.G		E.VAAQKRGIDVTLLCQHGGLCVDE.G	VAAQKRGIDVTLLCQHGGLCVDE,EG,14@57.02146,20@57.02146		18.529	641.5	controllerType=0 controllerNumber=1 scan=6499	8.7e-09	9.6e-09	0	0	0	0	1.1e-09	1.2e-09	8.06	572.1	572.1	-1.34		2539.27	2539.28	Specific		15.5	>sp|Q01705|NOTC1_MOUSE Neurogenic locus notch homolog protein 1 OS=Mus musculus GN=Notch1 PE=1 SV=3	1	6193	C14(Carbamidomethyl / 57.0215); C20(Carbamidomethyl / 57.0215)	HCD	9.02	2538.26	2538.27	3	847.096	847.097
	1103	E.VAAQKRGIDVTLLC[+57.02146]QHGGLC[+57.02146]VDE.G		E.VAAQKRGIDVTLLCQHGGLCVDE.G	VAAQKRGIDVTLLCQHGGLCVDE,EG,14@57.02146,20@57.02146		18.5181	379.5	controllerType=0 controllerNumber=1 scan=6494	2.8e-05	3e-05	0	0	0	0	1.4e-06	1.5e-06	4.56	364.6	364.6	-0.04		2539.28	2539.28	Specific		10.8	>sp|Q01705|NOTC1_MOUSE Neurogenic locus notch homolog protein 1 OS=Mus musculus GN=Notch1 PE=1 SV=3	1	6188	C14(Carbamidomethyl / 57.0215); C20(Carbamidomethyl / 57.0215)	HCD	4.71	2538.27	2538.27	4	635.574	635.574
	1103	E.VAAQKRGIDVTLLC[+57.02146]QHGGLC[+57.02146]VDE.G		E.VAAQKRGIDVTLLCQHGGLCVDE.G	VAAQKRGIDVTLLCQHGGLCVDE,EG,14@57.02146,20@57.02146		18.6382	337.9	controllerType=0 controllerNumber=1 scan=6547	9.8e-05	0.00011	0	0	0	0	6.3e-06	6.9e-06	4.01	309.9	309.9	-2.93		2539.27	2539.28	Specific		10.7	>sp|Q01705|NOTC1_MOUSE Neurogenic locus notch homolog protein 1 OS=Mus musculus GN=Notch1 PE=1 SV=3	1	6251	C14(Carbamidomethyl / 57.0215); C20(Carbamidomethyl / 57.0215)	HCD	4.23	2538.26	2538.27	4	635.572	635.574
	1112	D.VTLLC[+57.02146]QHGGLC[+57.02146]VDE.G		D.VTLLCQHGGLCVDE.G	VTLLCQHGGLCVDE,DG,5@57.02146,11@57.02146		18.9102	714.8	controllerType=0 controllerNumber=1 scan=6669	1.6e-11	1.7e-11	0	0	0	0	5e-12	5.4e-12	10.8	714.8	714.8	-2.42		1600.74	1600.75	Specific		16.1	>sp|Q01705|NOTC1_MOUSE Neurogenic locus notch homolog protein 1 OS=Mus musculus GN=Notch1 PE=1 SV=3	1	6393	C5(Carbamidomethyl / 57.0215); C11(Carbamidomethyl / 57.0215)	HCD	10.76	1599.73	1599.74	2	800.875	800.876
	1112	D.VTLLC[+57.02146]QHGGLC[+57.02146]VDE.G		D.VTLLCQHGGLCVDE.G	VTLLCQHGGLCVDE,DG,5@57.02146,11@57.02146		19.0286	611.9	controllerType=0 controllerNumber=1 scan=6722	1.4e-08	1.5e-08	0	0	0	0	2.4e-09	2.6e-09	7.86	611.9	611.9	-1.43		1600.74	1600.75	Specific		13.2	>sp|Q01705|NOTC1_MOUSE Neurogenic locus notch homolog protein 1 OS=Mus musculus GN=Notch1 PE=1 SV=3	1	6454	C5(Carbamidomethyl / 57.0215); C11(Carbamidomethyl / 57.0215)	HCD	8.82	1599.74	1599.74	2	800.875	800.876
	1126	E.GDKHYC[+57.02146]HC[+57.02146]QAGYT[+426.13734]GS[+365.13220]YC[+57.02146]E.D	T13(OGlycan / 426.1373); S15(OGlycan / 365.1322)	E.GDKHYCHCQAGYTGSYCE.D	GDKHYCHCQAGYTGSYCE,ED,6@57.02146,8@57.02146,13@426.13734,15@365.13220,17@57.02146	Hex(1)Pent(2); HexNAc(1)Hex(1)	13.9103	256.7	controllerType=0 controllerNumber=1 scan=4431	8.8e-05	9.6e-05	0	0	0	0	5.5e-06	6e-06	4.06	238.6	0	0.59		2984.09	2984.09	Specific	13;15	13.4	>sp|Q01705|NOTC1_MOUSE Neurogenic locus notch homolog protein 1 OS=Mus musculus GN=Notch1 PE=1 SV=3	1	3623	C6(Carbamidomethyl / 57.0215); C8(Carbamidomethyl / 57.0215); C17(Carbamidomethyl / 57.0215)	HCD	2.92	2983.09	2983.08	3	995.369	995.369
	1201	D.LT[+1850.69261]NS[+294.09508]YKC[+57.02146]SC[+57.02146]PRGTQGVHC[+57.02146]E.I	T2(OGlycan / 1850.6926); S4(OGlycan / 294.0951)	D.LTNSYKCSCPRGTQGVHCE.I	LTNSYKCSCPRGTQGVHCE,DI,2@1850.69261,4@294.09508,7@57.02146,9@57.02146,18@57.02146	HexNAc(6)Hex(3)Fuc(1); Hex(1)Pent(1)	18.9646	384.3	controllerType=0 controllerNumber=1 scan=6693	1.3e-06	1.4e-06	0	0	0	0	1.9e-07	2e-07	5.89	384.3	2.4	-4.67	1	4399.75	4398.77	Specific	2;4	16.3	>sp|Q01705|NOTC1_MOUSE Neurogenic locus notch homolog protein 1 OS=Mus musculus GN=Notch1 PE=1 SV=3	1	6421	C7(Carbamidomethyl / 57.0215); C9(Carbamidomethyl / 57.0215); C18(Carbamidomethyl / 57.0215)	HCD	4.76	4398.74	4397.76	3	1467.25	1466.93
	1220	E.INVDDC[+57.02146]HPPLD.P		E.INVDDCHPPLD.P	INVDDCHPPLD,EP,6@57.02146		16.9213	396.4	controllerType=0 controllerNumber=1 scan=5782	6.2e-06	6.8e-06	0	0	0	0	4.9e-07	5.4e-07	5.21	396.4	396.4	-1.81		1294.57	1294.57	Specific		10.1	>sp|Q01705|NOTC1_MOUSE Neurogenic locus notch homolog protein 1 OS=Mus musculus GN=Notch1 PE=1 SV=3	1	5323	C6(Carbamidomethyl / 57.0215)	HCD	5.17	1293.56	1293.57	2	647.789	647.79
	1220	E.INVDDC[+57.02146]HPPLD.P		E.INVDDCHPPLD.P	INVDDCHPPLD,EP,6@57.02146		17.0438	368.7	controllerType=0 controllerNumber=1 scan=5837	8.5e-05	9.3e-05	0	0	0	0	4e-06	4.4e-06	4.07	368.7	368.7	-0.87		1294.57	1294.57	Specific		9.2	>sp|Q01705|NOTC1_MOUSE Neurogenic locus notch homolog protein 1 OS=Mus musculus GN=Notch1 PE=1 SV=3	1	5384	C6(Carbamidomethyl / 57.0215)	HCD	4.03	1293.56	1293.57	2	647.79	647.79
	1271	E.C[+57.02146]LSNPC[+57.02146]DPRGT[+426.13734]QNC[+57.02146]VQRVNDFHC[+57.02146]E.C	T11(OGlycan / 426.1373)	E.CLSNPCDPRGTQNCVQRVNDFHCE.C	CLSNPCDPRGTQNCVQRVNDFHCE,EC,1@57.02146,6@57.02146,11@426.13734,14@57.02146,23@57.02146	Hex(1)Pent(2)	15.8343	742.8	controllerType=0 controllerNumber=1 scan=5301	8.9e-11	9.7e-11	0	0	0	0	2.1e-11	2.3e-11	10.05	735.7	47.2	-0.75		3389.37	3389.38	Specific	11	18.9	>sp|Q01705|NOTC1_MOUSE Neurogenic locus notch homolog protein 1 OS=Mus musculus GN=Notch1 PE=1 SV=3	1	4720	C1(Carbamidomethyl / 57.0215); C6(Carbamidomethyl / 57.0215); C14(Carbamidomethyl / 57.0215); C23(Carbamidomethyl / 57.0215)	HCD	9.15	3388.37	3388.37	4	848.099	848.1
	1271	E.C[+57.02146]LSNPC[+57.02146]DPRGT[+426.13734]QNC[+57.02146]VQRVND.F	T11(OGlycan / 426.1373)	E.CLSNPCDPRGTQNCVQRVND.F	CLSNPCDPRGTQNCVQRVND,EF,1@57.02146,6@57.02146,11@426.13734,14@57.02146	Hex(1)Pent(2)	14.3216	428.2	controllerType=0 controllerNumber=1 scan=4619	8.1e-07	8.9e-07	0	0	0	0	1.4e-07	1.6e-07	6.09	428.2	41.6	-4.39		2816.16	2816.18	Specific	11	15	>sp|Q01705|NOTC1_MOUSE Neurogenic locus notch homolog protein 1 OS=Mus musculus GN=Notch1 PE=1 SV=3	1	3863	C1(Carbamidomethyl / 57.0215); C6(Carbamidomethyl / 57.0215); C14(Carbamidomethyl / 57.0215)	HCD	5.37	2815.16	2815.17	3	939.393	939.397
	1278	D.PRGTQNC[+57.02146]VQRVNDFHC[+57.02146]E.C		D.PRGTQNCVQRVNDFHCE.C	PRGTQNCVQRVNDFHCE,DC,7@57.02146,16@57.02146		12.5475	488.4	controllerType=0 controllerNumber=1 scan=3811	1.9e-08	2.1e-08	0	0	0	0	3.6e-09	3.9e-09	7.72	488.4	488.4	-2.77		2116.93	2116.94	Specific		14.3	>sp|Q01705|NOTC1_MOUSE Neurogenic locus notch homolog protein 1 OS=Mus musculus GN=Notch1 PE=1 SV=3	1	2854	C7(Carbamidomethyl / 57.0215); C16(Carbamidomethyl / 57.0215)	HCD	7.85	2115.93	2115.93	4	529.989	529.99
	1278	D.PRGTQNC[+57.02146]VQRVNDFHC[+57.02146]E.C		D.PRGTQNCVQRVNDFHCE.C	PRGTQNCVQRVNDFHCE,DC,7@57.02146,16@57.02146		12.6762	407.6	controllerType=0 controllerNumber=1 scan=3870	5.2e-08	5.6e-08	0	0	0	0	6.8e-09	7.4e-09	7.29	407.6	407.6	-2.66		2116.93	2116.94	Specific		11.6	>sp|Q01705|NOTC1_MOUSE Neurogenic locus notch homolog protein 1 OS=Mus musculus GN=Notch1 PE=1 SV=3	1	2929	C7(Carbamidomethyl / 57.0215); C16(Carbamidomethyl / 57.0215)	HCD	7.43	2115.93	2115.93	4	529.989	529.99
	1278	D.PRGTQNC[+57.02146]VQRVND.F		D.PRGTQNCVQRVND.F	PRGTQNCVQRVND,DF,7@57.02146		9.7092	503.4	controllerType=0 controllerNumber=1 scan=2569	1e-07	1.1e-07	0	0	0	0	1.6e-08	1.8e-08	7	503.4	503.4	-2.43		1543.74	1543.74	Specific		14.6	>sp|Q01705|NOTC1_MOUSE Neurogenic locus notch homolog protein 1 OS=Mus musculus GN=Notch1 PE=1 SV=3	1	1367	C7(Carbamidomethyl / 57.0215)	HCD	6.96	1542.73	1542.73	3	515.25	515.251
	1278	D.PRGTQNC[+57.02146]VQRVND.F		D.PRGTQNCVQRVND.F	PRGTQNCVQRVND,DF,7@57.02146		9.8309	391.7	controllerType=0 controllerNumber=1 scan=2621	4.1e-07	4.5e-07	0	0	0	0	7.2e-08	7.9e-08	6.38	391.7	391.7	-2.91		1543.73	1543.74	Specific		13.7	>sp|Q01705|NOTC1_MOUSE Neurogenic locus notch homolog protein 1 OS=Mus musculus GN=Notch1 PE=1 SV=3	1	1424	C7(Carbamidomethyl / 57.0215)	HCD	6.53	1542.73	1542.73	3	515.25	515.251

## Sheet: KM070818-2(Fng LMR, VK171SV)
#EGF	Pos.	Sequence	Mods_x000D_ (variable)	SequenceOriginalDebug	PeptideParseFriendly	Glycans	Scan_x000D_ Time	Score	Scan #	PEP_x000D_ 2D	PEP_x000D_ 1D	FDR_x000D_ 2D	FDR_x000D_ 1D	FDR uniq._x000D_ 2D	FDR uniq._x000D_ 1D	q-value_x000D_ 2D	q-value_x000D_ 1D	|Log Prob|	Delta_x000D_ Score	Delta Mod._x000D_ Score	ppm_x000D_ err.	Off-_x000D_ By-X	Obs._x000D_ MH	Calc._x000D_ MH	Cleavage	Glycans_x000D_ Pos.	Z-Score	Protein_x000D_ Name	Prot._x000D_ Id	QID	Mods_x000D_ (fixed)	Fragment_x000D_ Type	|LogProbOld|	Obs.M	Calc.M	z	Obs._x000D_ m/z	Calc._x000D_ m/z	AUC
	45	E.AC[+57.02146]VC[+57.02146]SGAFVGQRC[+57.02146]QD.S		E.ACVCSGAFVGQRCQD.S	ACVCSGAFVGQRCQD,ES,2@57.02146,4@57.02146,13@57.02146		17.1541	672.4	controllerType=0 controllerNumber=1 scan=5002	1.7e-10	1.9e-10	0	0	0	0	4e-11	4.3e-11	9.76	672.4	672.4	-0.85		1714.71	1714.71	Specific		18.3	>sp|Q01705|NOTC1_MOUSE Neurogenic locus notch homolog protein 1 OS=Mus musculus GN=Notch1 PE=1 SV=3	1	3445	C2(Carbamidomethyl / 57.0215); C4(Carbamidomethyl / 57.0215); C13(Carbamidomethyl / 57.0215)	HCD	9.72	1713.7	1713.7	2	857.858	857.858
	45	E.AC[+57.02146]VC[+57.02146]SGAFVGQRC[+57.02146]QD.S		E.ACVCSGAFVGQRCQD.S	ACVCSGAFVGQRCQD,ES,2@57.02146,4@57.02146,13@57.02146		17.031	461.6	controllerType=0 controllerNumber=1 scan=4950	1.5e-07	1.7e-07	0	0	0	0	3.7e-08	4.1e-08	6.81	461.6	461.6	-0.28		1714.71	1714.71	Specific		15.9	>sp|Q01705|NOTC1_MOUSE Neurogenic locus notch homolog protein 1 OS=Mus musculus GN=Notch1 PE=1 SV=3	1	3384	C2(Carbamidomethyl / 57.0215); C4(Carbamidomethyl / 57.0215); C13(Carbamidomethyl / 57.0215)	HCD	6.77	1713.7	1713.7	2	857.858	857.858
	45	E.AC[+57.02146]VC[+57.02146]SGAFVGQRC[+57.02146]QD.S		E.ACVCSGAFVGQRCQD.S	ACVCSGAFVGQRCQD,ES,2@57.02146,4@57.02146,13@57.02146		17.1939	185.2	controllerType=0 controllerNumber=1 scan=5019	0.018	0.02	0	0	0	0	0.001	0.0011	1.74	185.2	185.2	-0.92		1714.71	1714.71	Specific		7.8	>sp|Q01705|NOTC1_MOUSE Neurogenic locus notch homolog protein 1 OS=Mus musculus GN=Notch1 PE=1 SV=3	1	3462	C2(Carbamidomethyl / 57.0215); C4(Carbamidomethyl / 57.0215); C13(Carbamidomethyl / 57.0215)	HCD	1.89	1713.7	1713.7	3	572.241	572.241
	125	E.YKC[+57.02146]RC[+57.02146]PPGWS[+426.13734]GKSC[+57.02146]QQADPC[+57.02146]ASNPC[+57.02146]ANGGQC[+57.02146]LPFE.S	S10(OGlycan / 426.1373)	E.YKCRCPPGWSGKSCQQADPCASNPCANGGQCLPFE.S	YKCRCPPGWSGKSCQQADPCASNPCANGGQCLPFE,ES,3@57.02146,5@57.02146,10@426.13734,14@57.02146,20@57.02146,25@57.02146,31@57.02146	Hex(1)Pent(2)	19.6199	480.1	controllerType=0 controllerNumber=1 scan=6007	1.1e-06	1.2e-06	0	0	0	0	2.1e-07	2.3e-07	5.96	480.1	3.6	-0.13		4470.81	4470.81	Specific	10	13.1	>sp|Q01705|NOTC1_MOUSE Neurogenic locus notch homolog protein 1 OS=Mus musculus GN=Notch1 PE=1 SV=3	1	4461	C3(Carbamidomethyl / 57.0215); C5(Carbamidomethyl / 57.0215); C14(Carbamidomethyl / 57.0215); C20(Carbamidomethyl / 57.0215); C25(Carbamidomethyl / 57.0215); C31(Carbamidomethyl / 57.0215)	HCD	4.99	4469.81	4469.81	4	1118.46	1118.46
	125	E.YKC[+57.02146]RC[+57.02146]PPGWS[+426.13734]GKSC[+57.02146]QQADPC[+57.02146]ASNPC[+57.02146]ANGGQC[+57.02146]LPFE.S	S10(OGlycan / 426.1373)	E.YKCRCPPGWSGKSCQQADPCASNPCANGGQCLPFE.S	YKCRCPPGWSGKSCQQADPCASNPCANGGQCLPFE,ES,3@57.02146,5@57.02146,10@426.13734,14@57.02146,20@57.02146,25@57.02146,31@57.02146	Hex(1)Pent(2)	19.9755	467	controllerType=0 controllerNumber=1 scan=6154	2.9e-06	3.2e-06	0	0	0	0	4.3e-07	4.8e-07	5.54	467	3.6	-3.28	1	4471.8	4470.81	Specific	10	13.4	>sp|Q01705|NOTC1_MOUSE Neurogenic locus notch homolog protein 1 OS=Mus musculus GN=Notch1 PE=1 SV=3	1	4605	C3(Carbamidomethyl / 57.0215); C5(Carbamidomethyl / 57.0215); C14(Carbamidomethyl / 57.0215); C20(Carbamidomethyl / 57.0215); C25(Carbamidomethyl / 57.0215); C31(Carbamidomethyl / 57.0215)	HCD	4.56	4470.79	4469.81	4	1118.71	1118.46
	125	E.YKC[+57.02146]RC[+57.02146]PPGWS[+426.13734]GKSC[+57.02146]QQADPC[+57.02146]ASNPC[+57.02146]ANGGQC[+57.02146]LPFE.S	S10(OGlycan / 426.1373)	E.YKCRCPPGWSGKSCQQADPCASNPCANGGQCLPFE.S	YKCRCPPGWSGKSCQQADPCASNPCANGGQCLPFE,ES,3@57.02146,5@57.02146,10@426.13734,14@57.02146,20@57.02146,25@57.02146,31@57.02146	Hex(1)Pent(2)	19.8697	414.6	controllerType=0 controllerNumber=1 scan=6113	3e-05	3.3e-05	0	0	0	0	3.2e-06	3.6e-06	4.52	414.6	3.6	-3.93	1	4471.8	4470.81	Specific	10	13.6	>sp|Q01705|NOTC1_MOUSE Neurogenic locus notch homolog protein 1 OS=Mus musculus GN=Notch1 PE=1 SV=3	1	4572	C3(Carbamidomethyl / 57.0215); C5(Carbamidomethyl / 57.0215); C14(Carbamidomethyl / 57.0215); C20(Carbamidomethyl / 57.0215); C25(Carbamidomethyl / 57.0215); C31(Carbamidomethyl / 57.0215)	HCD	3.55	4470.79	4469.81	4	1118.71	1118.46
	125	E.YKC[+57.02146]RC[+57.02146]PPGWS[+426.13734]GKSC[+57.02146]QQADPC[+57.02146]ASNPC[+57.02146]ANGGQC[+57.02146]LPFE.S	S10(OGlycan / 426.1373)	E.YKCRCPPGWSGKSCQQADPCASNPCANGGQCLPFE.S	YKCRCPPGWSGKSCQQADPCASNPCANGGQCLPFE,ES,3@57.02146,5@57.02146,10@426.13734,14@57.02146,20@57.02146,25@57.02146,31@57.02146	Hex(1)Pent(2)	19.7418	332.1	controllerType=0 controllerNumber=1 scan=6059	9.2e-05	0.0001	0	0	0	0	6.3e-06	6.9e-06	4.04	332.1	3.6	-3.07		4470.8	4470.81	Specific	10	13	>sp|Q01705|NOTC1_MOUSE Neurogenic locus notch homolog protein 1 OS=Mus musculus GN=Notch1 PE=1 SV=3	1	4515	C3(Carbamidomethyl / 57.0215); C5(Carbamidomethyl / 57.0215); C14(Carbamidomethyl / 57.0215); C20(Carbamidomethyl / 57.0215); C25(Carbamidomethyl / 57.0215); C31(Carbamidomethyl / 57.0215)	HCD	3.06	4469.79	4469.81	4	1118.46	1118.46
	125	E.YKC[+57.02146]RC[+57.02146]PPGWS[+426.13734]GKSC[+57.02146]QQADPC[+57.02146]ASNPC[+57.02146]ANGGQC[+57.02146]LPFE.S	S10(OGlycan / 426.1373)	E.YKCRCPPGWSGKSCQQADPCASNPCANGGQCLPFE.S	YKCRCPPGWSGKSCQQADPCASNPCANGGQCLPFE,ES,3@57.02146,5@57.02146,10@426.13734,14@57.02146,20@57.02146,25@57.02146,31@57.02146	Hex(1)Pent(2)	20.0965	236.8	controllerType=0 controllerNumber=1 scan=6203	0.00092	0.001	0	0	0	0	5.2e-05	5.7e-05	3.04	236.8	3.6	-3.5	1	4471.8	4470.81	Specific	10	13.3	>sp|Q01705|NOTC1_MOUSE Neurogenic locus notch homolog protein 1 OS=Mus musculus GN=Notch1 PE=1 SV=3	1	4650	C3(Carbamidomethyl / 57.0215); C5(Carbamidomethyl / 57.0215); C14(Carbamidomethyl / 57.0215); C20(Carbamidomethyl / 57.0215); C25(Carbamidomethyl / 57.0215); C31(Carbamidomethyl / 57.0215)	HCD	2.09	4470.79	4469.81	4	1118.71	1118.46
	125	E.YKC[+57.02146]RC[+57.02146]PPGWS[+426.13734]GKSC[+57.02146]QQADPC[+57.02146]ASNPC[+57.02146]ANGGQC[+57.02146]LPFE.S	S10(OGlycan / 426.1373)	E.YKCRCPPGWSGKSCQQADPCASNPCANGGQCLPFE.S	YKCRCPPGWSGKSCQQADPCASNPCANGGQCLPFE,ES,3@57.02146,5@57.02146,10@426.13734,14@57.02146,20@57.02146,25@57.02146,31@57.02146	Hex(1)Pent(2)	19.4965	194.3	controllerType=0 controllerNumber=1 scan=5955	0.00026	0.00029	0	0	0	0	2.2e-05	2.4e-05	3.58	194.3	3.6	-1		4470.81	4470.81	Specific	10	13.7	>sp|Q01705|NOTC1_MOUSE Neurogenic locus notch homolog protein 1 OS=Mus musculus GN=Notch1 PE=1 SV=3	1	4396	C3(Carbamidomethyl / 57.0215); C5(Carbamidomethyl / 57.0215); C14(Carbamidomethyl / 57.0215); C20(Carbamidomethyl / 57.0215); C25(Carbamidomethyl / 57.0215); C31(Carbamidomethyl / 57.0215)	HCD	2.61	4469.8	4469.81	4	1118.46	1118.46
	160	E.SSYIC[+57.02146]RC[+57.02146]PPGFHGPTC[+57.02146]RQDVNE.C		E.SSYICRCPPGFHGPTCRQDVNE.C	SSYICRCPPGFHGPTCRQDVNE,EC,5@57.02146,7@57.02146,16@57.02146		17.461	736.5	controllerType=0 controllerNumber=1 scan=5118	4.7e-10	5.2e-10	0	0	0	0	1.1e-10	1.2e-10	9.33	609.1	609.1	-0.23		2637.14	2637.14	Specific		10.5	>sp|Q01705|NOTC1_MOUSE Neurogenic locus notch homolog protein 1 OS=Mus musculus GN=Notch1 PE=1 SV=3	1	3544	C5(Carbamidomethyl / 57.0215); C7(Carbamidomethyl / 57.0215); C16(Carbamidomethyl / 57.0215)	HCD	9.29	2636.13	2636.13	3	879.718	879.718
	160	E.SSYIC[+57.02146]RC[+57.02146]PPGFHGPTC[+57.02146]RQDVNE.C		E.SSYICRCPPGFHGPTCRQDVNE.C	SSYICRCPPGFHGPTCRQDVNE,EC,5@57.02146,7@57.02146,16@57.02146		17.2906	711.3	controllerType=0 controllerNumber=1 scan=5058	1.8e-11	2e-11	0	0	0	0	3.7e-12	4e-12	10.73	598	598	-1		2637.14	2637.14	Specific		12.8	>sp|Q01705|NOTC1_MOUSE Neurogenic locus notch homolog protein 1 OS=Mus musculus GN=Notch1 PE=1 SV=3	1	3498	C5(Carbamidomethyl / 57.0215); C7(Carbamidomethyl / 57.0215); C16(Carbamidomethyl / 57.0215)	HCD	11.69	2636.13	2636.13	4	660.04	660.04
	160	E.SSYIC[+57.02146]RC[+57.02146]PPGFHGPTC[+57.02146]RQDVNE.C		E.SSYICRCPPGFHGPTCRQDVNE.C	SSYICRCPPGFHGPTCRQDVNE,EC,5@57.02146,7@57.02146,16@57.02146		17.2487	704.3	controllerType=0 controllerNumber=1 scan=5042	2.9e-10	3.2e-10	0	0	0	0	6.4e-11	7e-11	9.54	541.1	541.1	-0.79		2637.14	2637.14	Specific		10.6	>sp|Q01705|NOTC1_MOUSE Neurogenic locus notch homolog protein 1 OS=Mus musculus GN=Notch1 PE=1 SV=3	1	3485	C5(Carbamidomethyl / 57.0215); C7(Carbamidomethyl / 57.0215); C16(Carbamidomethyl / 57.0215)	HCD	10.5	2636.13	2636.13	3	879.717	879.718
	160	E.SSYIC[+57.02146]RC[+57.02146]PPGFHGPTC[+57.02146]RQDVNE.C		E.SSYICRCPPGFHGPTCRQDVNE.C	SSYICRCPPGFHGPTCRQDVNE,EC,5@57.02146,7@57.02146,16@57.02146		17.3955	676.4	controllerType=0 controllerNumber=1 scan=5095	3e-10	3.3e-10	0	0	0	0	7.8e-11	8.6e-11	9.52	564	564	-0.63		2637.14	2637.14	Specific		13.5	>sp|Q01705|NOTC1_MOUSE Neurogenic locus notch homolog protein 1 OS=Mus musculus GN=Notch1 PE=1 SV=3	1	3526	C5(Carbamidomethyl / 57.0215); C7(Carbamidomethyl / 57.0215); C16(Carbamidomethyl / 57.0215)	HCD	11.48	2636.13	2636.13	4	660.04	660.04
	160	E.SSYIC[+57.02146]RC[+57.02146]PPGFHGPTC[+57.02146]RQDVNE.C		E.SSYICRCPPGFHGPTCRQDVNE.C	SSYICRCPPGFHGPTCRQDVNE,EC,5@57.02146,7@57.02146,16@57.02146		17.5064	668.9	controllerType=0 controllerNumber=1 scan=5138	1.8e-10	2e-10	0	0	0	0	4.9e-11	5.4e-11	9.73	569.5	569.5	-1		2637.14	2637.14	Specific		11.6	>sp|Q01705|NOTC1_MOUSE Neurogenic locus notch homolog protein 1 OS=Mus musculus GN=Notch1 PE=1 SV=3	1	3564	C5(Carbamidomethyl / 57.0215); C7(Carbamidomethyl / 57.0215); C16(Carbamidomethyl / 57.0215)	HCD	10.69	2636.13	2636.13	4	660.04	660.04
	160	E.SSYIC[+57.02146]RC[+57.02146]PPGFHGPTC[+57.02146]RQDVNE.C		E.SSYICRCPPGFHGPTCRQDVNE.C	SSYICRCPPGFHGPTCRQDVNE,EC,5@57.02146,7@57.02146,16@57.02146		17.1791	645.7	controllerType=0 controllerNumber=1 scan=5013	1.8e-09	2e-09	0	0	0	0	3.2e-10	3.5e-10	8.73	569.4	569.4	-1.18		2637.14	2637.14	Specific		12.4	>sp|Q01705|NOTC1_MOUSE Neurogenic locus notch homolog protein 1 OS=Mus musculus GN=Notch1 PE=1 SV=3	1	3456	C5(Carbamidomethyl / 57.0215); C7(Carbamidomethyl / 57.0215); C16(Carbamidomethyl / 57.0215)	HCD	10.69	2636.13	2636.13	4	660.039	660.04
	160	E.SSYIC[+57.02146]RC[+57.02146]PPGFHGPTC[+57.02146]RQDVNE.C		E.SSYICRCPPGFHGPTCRQDVNE.C	SSYICRCPPGFHGPTCRQDVNE,EC,5@57.02146,7@57.02146,16@57.02146		17.6232	619.2	controllerType=0 controllerNumber=1 scan=5187	1.8e-09	2e-09	0	0	0	0	3.8e-10	4.2e-10	8.73	499.4	499.4	-0.81		2637.14	2637.14	Specific		11.5	>sp|Q01705|NOTC1_MOUSE Neurogenic locus notch homolog protein 1 OS=Mus musculus GN=Notch1 PE=1 SV=3	1	3618	C5(Carbamidomethyl / 57.0215); C7(Carbamidomethyl / 57.0215); C16(Carbamidomethyl / 57.0215)	HCD	9.69	2636.13	2636.13	4	660.04	660.04
	160	E.SSYIC[+57.02146]RC[+57.02146]PPGFHGPTC[+57.02146]RQD.V		E.SSYICRCPPGFHGPTCRQD.V	SSYICRCPPGFHGPTCRQD,EV,5@57.02146,7@57.02146,16@57.02146		16.7262	469.1	controllerType=0 controllerNumber=1 scan=4821	4.2e-06	4.6e-06	0	0	0	0	5.4e-07	5.9e-07	5.38	469.1	469.1	-1.89		2294.98	2294.99	Specific		9.6	>sp|Q01705|NOTC1_MOUSE Neurogenic locus notch homolog protein 1 OS=Mus musculus GN=Notch1 PE=1 SV=3	1	3231	C5(Carbamidomethyl / 57.0215); C7(Carbamidomethyl / 57.0215); C16(Carbamidomethyl / 57.0215)	HCD	5.25	2293.97	2293.98	3	765.665	765.667
	160	E.SSYIC[+57.02146]RC[+57.02146]PPGFHGPTC[+57.02146]RQD.V		E.SSYICRCPPGFHGPTCRQD.V	SSYICRCPPGFHGPTCRQD,EV,5@57.02146,7@57.02146,16@57.02146		16.7368	460.1	controllerType=0 controllerNumber=1 scan=4825	1.5e-07	1.6e-07	0	0	0	0	3.4e-08	3.8e-08	6.82	460.1	460.1	-0.88		2294.98	2294.99	Specific		14.9	>sp|Q01705|NOTC1_MOUSE Neurogenic locus notch homolog protein 1 OS=Mus musculus GN=Notch1 PE=1 SV=3	1	3235	C5(Carbamidomethyl / 57.0215); C7(Carbamidomethyl / 57.0215); C16(Carbamidomethyl / 57.0215)	HCD	6.69	2293.98	2293.98	4	574.501	574.502
	160	E.SSYIC[+57.02146]RC[+57.02146]PPGFHGPTC[+57.02146]RQD.V		E.SSYICRCPPGFHGPTCRQD.V	SSYICRCPPGFHGPTCRQD,EV,5@57.02146,7@57.02146,16@57.02146		16.6051	414.8	controllerType=0 controllerNumber=1 scan=4770	5.1e-07	5.6e-07	0	0	0	0	1e-07	1.1e-07	6.29	414.8	414.8	0.08		2294.99	2294.99	Specific		13.2	>sp|Q01705|NOTC1_MOUSE Neurogenic locus notch homolog protein 1 OS=Mus musculus GN=Notch1 PE=1 SV=3	1	3177	C5(Carbamidomethyl / 57.0215); C7(Carbamidomethyl / 57.0215); C16(Carbamidomethyl / 57.0215)	HCD	6.57	2293.98	2293.98	4	574.502	574.502
	160	E.SSYIC[+57.02146]RC[+57.02146]PPGFHGPTC[+57.02146]RQD.V		E.SSYICRCPPGFHGPTCRQD.V	SSYICRCPPGFHGPTCRQD,EV,5@57.02146,7@57.02146,16@57.02146		16.8638	414.2	controllerType=0 controllerNumber=1 scan=4879	5.1e-07	5.6e-07	0	0	0	0	1.1e-07	1.2e-07	6.29	414.2	414.2	-0.46		2294.98	2294.99	Specific		12.6	>sp|Q01705|NOTC1_MOUSE Neurogenic locus notch homolog protein 1 OS=Mus musculus GN=Notch1 PE=1 SV=3	1	3299	C5(Carbamidomethyl / 57.0215); C7(Carbamidomethyl / 57.0215); C16(Carbamidomethyl / 57.0215)	HCD	6.57	2293.98	2293.98	4	574.501	574.502
EGF6	199	E.IGS[+146.05791]YRC[+57.02146]AC[+57.02146]RATHTGPHC[+57.02146]ELPYVPC[+57.02146]SPSPC[+57.02146]QNGGTC[+57.02146]RPTGDTTHE.C	S3(OGlycan / 146.0579)	E.IGSYRCACRATHTGPHCELPYVPCSPSPCQNGGTCRPTGDTTHE.C	IGSYRCACRATHTGPHCELPYVPCSPSPCQNGGTCRPTGDTTHE,EC,3@146.05791,6@57.02146,8@57.02146,17@57.02146,24@57.02146,29@57.02146,35@57.02146	Fuc(1)	17.664	80.8	controllerType=0 controllerNumber=1 scan=5205	0.0073	0.008	0	0	0	0	0.00059	0.00064	2.14	80.8	1.6	-3.42	1	5149.18	5148.2	Specific	3	11.6	>sp|Q01705|NOTC1_MOUSE Neurogenic locus notch homolog protein 1 OS=Mus musculus GN=Notch1 PE=1 SV=3	1	3638	C6(Carbamidomethyl / 57.0215); C8(Carbamidomethyl / 57.0215); C17(Carbamidomethyl / 57.0215); C24(Carbamidomethyl / 57.0215); C29(Carbamidomethyl / 57.0215); C35(Carbamidomethyl / 57.0215)	HCD	1.34	5148.18	5147.19	6	859.037	858.872
	199	E.IGSYRC[+57.02146]AC[+57.02146]RATHTGPHC[+57.02146]E.L		E.IGSYRCACRATHTGPHCE.L	IGSYRCACRATHTGPHCE,EL,6@57.02146,8@57.02146,17@57.02146		11.9812	312.2	controllerType=0 controllerNumber=1 scan=3092	0.0015	0.0016	0	0	0	0	8.1e-05	8.9e-05	2.83	282.4	282.4	-0.85		2132.92	2132.92	Specific		7.5	>sp|Q01705|NOTC1_MOUSE Neurogenic locus notch homolog protein 1 OS=Mus musculus GN=Notch1 PE=1 SV=3	1	1758	C6(Carbamidomethyl / 57.0215); C8(Carbamidomethyl / 57.0215); C17(Carbamidomethyl / 57.0215)	HCD	2.79	2131.91	2131.91	4	533.984	533.985
	199	E.IGSYRC[+57.02146]AC[+57.02146]RATHTGPHC[+57.02146]E.L		E.IGSYRCACRATHTGPHCE.L	IGSYRCACRATHTGPHCE,EL,6@57.02146,8@57.02146,17@57.02146		12.1934	305	controllerType=0 controllerNumber=1 scan=3156	0.0016	0.0018	0	0	0	0	0.0001	0.00011	2.79	250.8	250.8	-0.85		2132.92	2132.92	Specific		7.4	>sp|Q01705|NOTC1_MOUSE Neurogenic locus notch homolog protein 1 OS=Mus musculus GN=Notch1 PE=1 SV=3	1	1796	C6(Carbamidomethyl / 57.0215); C8(Carbamidomethyl / 57.0215); C17(Carbamidomethyl / 57.0215)	HCD	2.75	2131.91	2131.91	4	533.984	533.985
	199	E.IGSYRC[+57.02146]AC[+57.02146]RATHTGPHC[+57.02146]E.L		E.IGSYRCACRATHTGPHCE.L	IGSYRCACRATHTGPHCE,EL,6@57.02146,8@57.02146,17@57.02146		12.087	274.1	controllerType=0 controllerNumber=1 scan=3123	0.0041	0.0045	0	0	0	0	0.00031	0.00034	2.39	240.7	240.7	-0.05		2132.92	2132.92	Specific		7.9	>sp|Q01705|NOTC1_MOUSE Neurogenic locus notch homolog protein 1 OS=Mus musculus GN=Notch1 PE=1 SV=3	1	1774	C6(Carbamidomethyl / 57.0215); C8(Carbamidomethyl / 57.0215); C17(Carbamidomethyl / 57.0215)	HCD	2.35	2131.91	2131.91	4	533.985	533.985
	199	E.IGSYRC[+57.02146]AC[+57.02146]RATHTGPHC[+57.02146]E.L		E.IGSYRCACRATHTGPHCE.L	IGSYRCACRATHTGPHCE,EL,6@57.02146,8@57.02146,17@57.02146		12.2965	209.5	controllerType=0 controllerNumber=1 scan=3190	0.0063	0.0069	0	0	0	0	0.0005	0.00055	2.2	209.5	209.5	-1.65		2132.91	2132.92	Specific		7.5	>sp|Q01705|NOTC1_MOUSE Neurogenic locus notch homolog protein 1 OS=Mus musculus GN=Notch1 PE=1 SV=3	1	1824	C6(Carbamidomethyl / 57.0215); C8(Carbamidomethyl / 57.0215); C17(Carbamidomethyl / 57.0215)	HCD	2.16	2131.91	2131.91	4	533.984	533.985
EGF6	217	E.LPYVPC[+57.02146]SPSPC[+57.02146]QNGGT[+511.19010]C[+57.02146]RPTGDTTHE.C	T16(OGlycan / 511.1901)	E.LPYVPCSPSPCQNGGTCRPTGDTTHE.C	LPYVPCSPSPCQNGGTCRPTGDTTHE,EC,6@57.02146,11@57.02146,16@511.19010,17@57.02146	HexNAc(1)Hex(1)Fuc(1)	18.7447	467.4	controllerType=0 controllerNumber=1 scan=5653	6e-07	6.6e-07	0	0	0	0	1.2e-07	1.3e-07	6.22	467.4	0.7	0.3		3399.43	3399.43	Specific	16	18.2	>sp|Q01705|NOTC1_MOUSE Neurogenic locus notch homolog protein 1 OS=Mus musculus GN=Notch1 PE=1 SV=3	1	4093	C6(Carbamidomethyl / 57.0215); C11(Carbamidomethyl / 57.0215); C17(Carbamidomethyl / 57.0215)	HCD	5.26	3398.42	3398.42	3	1133.82	1133.81	834491
EGF6	217	E.LPYVPC[+57.02146]SPSPC[+57.02146]QNGGT[+146.05791]C[+57.02146]RPTGDTTHE.C	T16(OGlycan / 146.0579)	E.LPYVPCSPSPCQNGGTCRPTGDTTHE.C	LPYVPCSPSPCQNGGTCRPTGDTTHE,EC,6@57.02146,11@57.02146,16@146.05791,17@57.02146	Fuc(1)	18.8656	655.1	controllerType=0 controllerNumber=1 scan=5704	1.1e-09	1.2e-09	0	0	0	0	2e-10	2.2e-10	8.96	655.1	2.4	-0.35		3034.3	3034.3	Specific	16	15.3	>sp|Q01705|NOTC1_MOUSE Neurogenic locus notch homolog protein 1 OS=Mus musculus GN=Notch1 PE=1 SV=3	1	4154	C6(Carbamidomethyl / 57.0215); C11(Carbamidomethyl / 57.0215); C17(Carbamidomethyl / 57.0215)	HCD	7.98	3033.29	3033.29	3	1012.1	1012.1	4272207
EGF6	217	E.LPYVPC[+57.02146]SPSPC[+57.02146]QNGGT[+146.05791]C[+57.02146]RPTGDTTHE.C	T16(OGlycan / 146.0579)	E.LPYVPCSPSPCQNGGTCRPTGDTTHE.C	LPYVPCSPSPCQNGGTCRPTGDTTHE,EC,6@57.02146,11@57.02146,16@146.05791,17@57.02146	Fuc(1)	18.7404	505.7	controllerType=0 controllerNumber=1 scan=5651	7.5e-07	8.2e-07	0	0	0	0	1.6e-07	1.8e-07	6.13	505.7	1.5	-0.17		3034.3	3034.3	Specific	16	15.6	>sp|Q01705|NOTC1_MOUSE Neurogenic locus notch homolog protein 1 OS=Mus musculus GN=Notch1 PE=1 SV=3	1	4091	C6(Carbamidomethyl / 57.0215); C11(Carbamidomethyl / 57.0215); C17(Carbamidomethyl / 57.0215)	HCD	5.15	3033.29	3033.29	3	1012.1	1012.1
EGF6	217	E.LPYVPC[+57.02146]SPSPC[+57.02146]QNGGT[+146.05791]C[+57.02146]RPTGDTTHE.C	T16(OGlycan / 146.0579)	E.LPYVPCSPSPCQNGGTCRPTGDTTHE.C	LPYVPCSPSPCQNGGTCRPTGDTTHE,EC,6@57.02146,11@57.02146,16@146.05791,17@57.02146	Fuc(1)	18.998	406.1	controllerType=0 controllerNumber=1 scan=5761	1.2e-06	1.4e-06	0	0	0	0	2.4e-07	2.6e-07	5.91	406.1	1.5	-0.01		3034.3	3034.3	Specific	16	15.4	>sp|Q01705|NOTC1_MOUSE Neurogenic locus notch homolog protein 1 OS=Mus musculus GN=Notch1 PE=1 SV=3	1	4217	C6(Carbamidomethyl / 57.0215); C11(Carbamidomethyl / 57.0215); C17(Carbamidomethyl / 57.0215)	HCD	5.15	3033.29	3033.29	3	1012.1	1012.1
	416	E.C[+57.02146]ALGANPC[+57.02146]EHAGKC[+57.02146]LNT[+162.05282]LGSFE.C	T17(OGlycan / 162.0528)	E.CALGANPCEHAGKCLNTLGSFE.C	CALGANPCEHAGKCLNTLGSFE,EC,1@57.02146,8@57.02146,14@57.02146,17@162.05282	Hex(1)	20.2113	562.7	controllerType=0 controllerNumber=1 scan=6250	2.1e-07	2.3e-07	0	0	0	0	4.9e-08	5.4e-08	6.67	562.7	3.6	1.8		2568.12	2568.12	Specific	17	14.4	>sp|Q01705|NOTC1_MOUSE Neurogenic locus notch homolog protein 1 OS=Mus musculus GN=Notch1 PE=1 SV=3	1	4692	C1(Carbamidomethyl / 57.0215); C8(Carbamidomethyl / 57.0215); C14(Carbamidomethyl / 57.0215)	HCD	5.7	2567.11	2567.11	3	856.712	856.71
	416	E.C[+57.02146]ALGANPC[+57.02146]EHAGKC[+57.02146]LNT[+162.05282]LGSFE.C	T17(OGlycan / 162.0528)	E.CALGANPCEHAGKCLNTLGSFE.C	CALGANPCEHAGKCLNTLGSFE,EC,1@57.02146,8@57.02146,14@57.02146,17@162.05282	Hex(1)	20.3388	522.1	controllerType=0 controllerNumber=1 scan=6304	1.6e-07	1.8e-07	0	0	0	0	4e-08	4.4e-08	6.8	522.1	12.7	0.38		2568.12	2568.12	Specific	17	14.8	>sp|Q01705|NOTC1_MOUSE Neurogenic locus notch homolog protein 1 OS=Mus musculus GN=Notch1 PE=1 SV=3	1	4746	C1(Carbamidomethyl / 57.0215); C8(Carbamidomethyl / 57.0215); C14(Carbamidomethyl / 57.0215)	HCD	5.82	2567.11	2567.11	3	856.711	856.71
	416	E.C[+57.02146]ALGANPC[+57.02146]E.H		E.CALGANPCE.H	CALGANPCE,EH,1@57.02146,8@57.02146		16.1854	353	controllerType=0 controllerNumber=1 scan=4600	0.0047	0.0052	0	0	0	0	0.00039	0.00043	2.32	281.6	281.6	0.42		991.398	991.397	Specific		11.8	>sp|Q01705|NOTC1_MOUSE Neurogenic locus notch homolog protein 1 OS=Mus musculus GN=Notch1 PE=1 SV=3	1	3020	C1(Carbamidomethyl / 57.0215); C8(Carbamidomethyl / 57.0215)	HCD	2.53	990.39	990.39	2	496.202	496.202
	425	E.HAGKC[+57.02146]LNTLGS[+162.05282]FE.C	S11(OGlycan / 162.0528)	E.HAGKCLNTLGSFE.C	HAGKCLNTLGSFE,EC,5@57.02146,11@162.05282	Hex(1)	16.8099	501.9	controllerType=0 controllerNumber=1 scan=4856	1.5e-07	1.6e-07	0	0	0	0	3.2e-08	3.5e-08	6.84	501.9	36.8	-0.83		1595.74	1595.74	Specific	11	17.3	>sp|Q01705|NOTC1_MOUSE Neurogenic locus notch homolog protein 1 OS=Mus musculus GN=Notch1 PE=1 SV=3	1	3272	C5(Carbamidomethyl / 57.0215)	HCD	5.97	1594.73	1594.73	2	798.371	798.372
	425	E.HAGKC[+57.02146]LNTLGS[+162.05282]FE.C	S11(OGlycan / 162.0528)	E.HAGKCLNTLGSFE.C	HAGKCLNTLGSFE,EC,5@57.02146,11@162.05282	Hex(1)	16.9208	395.1	controllerType=0 controllerNumber=1 scan=4903	2.9e-07	3.2e-07	0	0	0	0	7e-08	7.7e-08	6.54	395.1	13.4	-1.14		1595.74	1595.74	Specific	11	15.9	>sp|Q01705|NOTC1_MOUSE Neurogenic locus notch homolog protein 1 OS=Mus musculus GN=Notch1 PE=1 SV=3	1	3325	C5(Carbamidomethyl / 57.0215)	HCD	5.95	1594.73	1594.73	2	798.371	798.372
	425	E.HAGKC[+57.02146]LNTLGS[+162.05282]FE.C	S11(OGlycan / 162.0528)	E.HAGKCLNTLGSFE.C	HAGKCLNTLGSFE,EC,5@57.02146,11@162.05282	Hex(1)	16.9186	346	controllerType=0 controllerNumber=1 scan=4902	4.9e-06	5.4e-06	0	0	0	0	8.1e-07	8.9e-07	5.31	346	13.2	-0.42		1595.74	1595.74	Specific	11	11.2	>sp|Q01705|NOTC1_MOUSE Neurogenic locus notch homolog protein 1 OS=Mus musculus GN=Notch1 PE=1 SV=3	1	3324	C5(Carbamidomethyl / 57.0215)	HCD	4.67	1594.73	1594.73	3	532.584	532.584
	425	E.HAGKC[+57.02146]LNTLGS[+162.05282]FE.C	S11(OGlycan / 162.0528)	E.HAGKCLNTLGSFE.C	HAGKCLNTLGSFE,EC,5@57.02146,11@162.05282	Hex(1)	16.7028	342.5	controllerType=0 controllerNumber=1 scan=4811	2e-05	2.2e-05	0	0	0	0	2.3e-06	2.5e-06	4.69	342.5	17	-2.36		1595.73	1595.74	Specific	11	14	>sp|Q01705|NOTC1_MOUSE Neurogenic locus notch homolog protein 1 OS=Mus musculus GN=Notch1 PE=1 SV=3	1	3222	C5(Carbamidomethyl / 57.0215)	HCD	4.05	1594.73	1594.73	2	798.37	798.372
	425	E.HAGKC[+57.02146]LNT[+162.05282]LGSFE.C	T8(OGlycan / 162.0528)	E.HAGKCLNTLGSFE.C	HAGKCLNTLGSFE,EC,5@57.02146,8@162.05282	Hex(1)	16.8077	211.8	controllerType=0 controllerNumber=1 scan=4855	0.004	0.0044	0	0	0	0	0.00028	0.00031	2.39	211.8	4.5	-0.42		1595.74	1595.74	Specific	8	9.1	>sp|Q01705|NOTC1_MOUSE Neurogenic locus notch homolog protein 1 OS=Mus musculus GN=Notch1 PE=1 SV=3	1	3271	C5(Carbamidomethyl / 57.0215)	HCD	1.87	1594.73	1594.73	3	532.584	532.584
	425	E.HAGKC[+57.02146]LNT[+162.05282]LGSFE.C	T8(OGlycan / 162.0528)	E.HAGKCLNTLGSFE.C	HAGKCLNTLGSFE,EC,5@57.02146,8@162.05282	Hex(1)	16.6899	176.2	controllerType=0 controllerNumber=1 scan=4805	0.0092	0.01	0	0	0	0	0.00064	0.0007	2.03	176.2	6	-1.45		1595.73	1595.74	Specific	8	8.5	>sp|Q01705|NOTC1_MOUSE Neurogenic locus notch homolog protein 1 OS=Mus musculus GN=Notch1 PE=1 SV=3	1	3212	C5(Carbamidomethyl / 57.0215)	HCD	1.42	1594.73	1594.73	3	532.583	532.584
	425	E.HAGKC[+57.02146]LNTLGSFE.C		E.HAGKCLNTLGSFE.C	HAGKCLNTLGSFE,EC,5@57.02146		17.4452	409.1	controllerType=0 controllerNumber=1 scan=5113	5.4e-06	5.9e-06	0	0	0	0	8.6e-07	9.5e-07	5.27	386.8	386.8	-1.97		1433.68	1433.68	Specific		9.9	>sp|Q01705|NOTC1_MOUSE Neurogenic locus notch homolog protein 1 OS=Mus musculus GN=Notch1 PE=1 SV=3	1	3540	C5(Carbamidomethyl / 57.0215)	HCD	5.55	1432.67	1432.68	2	717.344	717.346
	425	E.HAGKC[+57.02146]LNTLGSFE.C		E.HAGKCLNTLGSFE.C	HAGKCLNTLGSFE,EC,5@57.02146		16.8617	391.4	controllerType=0 controllerNumber=1 scan=4878	2.1e-05	2.3e-05	0	0	0	0	2.5e-06	2.7e-06	4.68	348.7	348.7	-1.11		1433.68	1433.68	Specific		11	>sp|Q01705|NOTC1_MOUSE Neurogenic locus notch homolog protein 1 OS=Mus musculus GN=Notch1 PE=1 SV=3	1	3298	C5(Carbamidomethyl / 57.0215)	HCD	5.04	1432.68	1432.68	3	478.566	478.566
	425	E.HAGKC[+57.02146]LNTLGSFE.C		E.HAGKCLNTLGSFE.C	HAGKCLNTLGSFE,EC,5@57.02146		16.7432	362.7	controllerType=0 controllerNumber=1 scan=4828	0.00026	0.00028	0	0	0	0	2e-05	2.2e-05	3.59	308.9	308.9	-2.57		1433.68	1433.68	Specific		10.5	>sp|Q01705|NOTC1_MOUSE Neurogenic locus notch homolog protein 1 OS=Mus musculus GN=Notch1 PE=1 SV=3	1	3240	C5(Carbamidomethyl / 57.0215)	HCD	3.94	1432.67	1432.68	3	478.565	478.566
	425	E.HAGKC[+57.02146]LNTLGSFE.C		E.HAGKCLNTLGSFE.C	HAGKCLNTLGSFE,EC,5@57.02146		17.5085	192.3	controllerType=0 controllerNumber=1 scan=5139	0.0045	0.005	0	0	0	0	0.00036	0.0004	2.34	192.3	192.3	-0.21		1433.68	1433.68	Specific		8.6	>sp|Q01705|NOTC1_MOUSE Neurogenic locus notch homolog protein 1 OS=Mus musculus GN=Notch1 PE=1 SV=3	1	3565	C5(Carbamidomethyl / 57.0215)	HCD	2.3	1432.68	1432.68	3	478.566	478.566
	425	E.HAGKC[+57.02146]LNTLGSFE.C		E.HAGKCLNTLGSFE.C	HAGKCLNTLGSFE,EC,5@57.02146		17.3968	181.7	controllerType=0 controllerNumber=1 scan=5096	0.0025	0.0028	0	0	0	0	0.00016	0.00018	2.6	181.7	181.7	-0.98		1433.68	1433.68	Specific		8.9	>sp|Q01705|NOTC1_MOUSE Neurogenic locus notch homolog protein 1 OS=Mus musculus GN=Notch1 PE=1 SV=3	1	3527	C5(Carbamidomethyl / 57.0215)	HCD	2.78	1432.68	1432.68	3	478.566	478.566
	438	E.C[+57.02146]QC[+57.02146]LQGYTGPRC[+57.02146]E.I		E.CQCLQGYTGPRCE.I	CQCLQGYTGPRCE,EI,1@57.02146,3@57.02146,12@57.02146		16.9917	778.5	controllerType=0 controllerNumber=1 scan=4933	2.8e-12	3.1e-12	0	0	0	0	1e-12	1.1e-12	11.55	668.6	668.6	-0.27		1628.66	1628.66	Specific		16.4	>sp|Q01705|NOTC1_MOUSE Neurogenic locus notch homolog protein 1 OS=Mus musculus GN=Notch1 PE=1 SV=3	1	3361	C1(Carbamidomethyl / 57.0215); C3(Carbamidomethyl / 57.0215); C12(Carbamidomethyl / 57.0215)	HCD	11.51	1627.65	1627.65	2	814.834	814.834
	438	E.C[+57.02146]QC[+57.02146]LQGYTGPRC[+57.02146]E.I		E.CQCLQGYTGPRCE.I	CQCLQGYTGPRCE,EI,1@57.02146,3@57.02146,12@57.02146		16.8845	641.9	controllerType=0 controllerNumber=1 scan=4888	9.3e-09	1e-08	0	0	0	0	1.2e-09	1.3e-09	8.03	641.9	641.9	-2.97		1628.66	1628.66	Specific		14.7	>sp|Q01705|NOTC1_MOUSE Neurogenic locus notch homolog protein 1 OS=Mus musculus GN=Notch1 PE=1 SV=3	1	3309	C1(Carbamidomethyl / 57.0215); C3(Carbamidomethyl / 57.0215); C12(Carbamidomethyl / 57.0215)	HCD	7.99	1627.65	1627.65	2	814.832	814.834
	438	E.C[+57.02146]QC[+57.02146]LQGYTGPRC[+57.02146]E.I		E.CQCLQGYTGPRCE.I	CQCLQGYTGPRCE,EI,1@57.02146,3@57.02146,12@57.02146		17.1164	485	controllerType=0 controllerNumber=1 scan=4986	6.3e-07	6.9e-07	0	0	0	0	1.3e-07	1.5e-07	6.2	485	485	-3.65		1628.66	1628.66	Specific		17.1	>sp|Q01705|NOTC1_MOUSE Neurogenic locus notch homolog protein 1 OS=Mus musculus GN=Notch1 PE=1 SV=3	1	3424	C1(Carbamidomethyl / 57.0215); C3(Carbamidomethyl / 57.0215); C12(Carbamidomethyl / 57.0215)	HCD	6.16	1627.65	1627.65	2	814.831	814.834
EGF12	456	E.C[+57.02146]IS[+146.05791]NPC[+57.02146]QNDAT[+426.13734]C[+57.02146]LDQIGE.F	S3(OGlycan / 146.0579); T11(OGlycan / 426.1373)	E.CISNPCQNDATCLDQIGE.F	CISNPCQNDATCLDQIGE,EF,1@57.02146,3@146.05791,6@57.02146,11@426.13734,12@57.02146	Fuc(1); Hex(1)Pent(2)	22.2186	411.3	controllerType=0 controllerNumber=1 scan=7088	1.9e-06	2.1e-06	0	0	0	0	3.2e-07	3.5e-07	5.72	411.3	2.4	0.28		2667.05	2667.05	Specific	3;11	17.7	>sp|Q01705|NOTC1_MOUSE Neurogenic locus notch homolog protein 1 OS=Mus musculus GN=Notch1 PE=1 SV=3	1	5587	C1(Carbamidomethyl / 57.0215); C6(Carbamidomethyl / 57.0215); C12(Carbamidomethyl / 57.0215)	HCD	4.97	2666.04	2666.04	2	1334.03	1334.03
EGF12	456	E.C[+57.02146]IS[+146.05791]NPC[+57.02146]QNDAT[+426.13734]C[+57.02146]LDQIGE.F	S3(OGlycan / 146.0579); T11(OGlycan / 426.1373)	E.CISNPCQNDATCLDQIGE.F	CISNPCQNDATCLDQIGE,EF,1@57.02146,3@146.05791,6@57.02146,11@426.13734,12@57.02146	Fuc(1); Hex(1)Pent(2)	22.1971	321	controllerType=0 controllerNumber=1 scan=7079	4.1e-05	4.5e-05	0	0	0	0	3.6e-06	3.9e-06	4.38	321	2.4	-0.71		2667.05	2667.05	Specific	3;11	12.6	>sp|Q01705|NOTC1_MOUSE Neurogenic locus notch homolog protein 1 OS=Mus musculus GN=Notch1 PE=1 SV=3	1	5576	C1(Carbamidomethyl / 57.0215); C6(Carbamidomethyl / 57.0215); C12(Carbamidomethyl / 57.0215)	HCD	3.97	2666.04	2666.04	3	889.687	889.687
	474	E.FQC[+57.02146]IC[+57.02146]MPGYE.G		E.FQCICMPGYE.G	FQCICMPGYE,EG,3@57.02146,5@57.02146		24.2604	473.8	controllerType=0 controllerNumber=1 scan=7931	0.013	0.014	0	0	0	0	0.00084	0.00092	1.89	256.6	256.6	0.93		1304.51	1304.51	Specific		10.2	>sp|Q01705|NOTC1_MOUSE Neurogenic locus notch homolog protein 1 OS=Mus musculus GN=Notch1 PE=1 SV=3	1	6526	C3(Carbamidomethyl / 57.0215); C5(Carbamidomethyl / 57.0215)	HCD	1.85	1303.5	1303.5	2	652.76	652.759
	494	E.C[+57.02146]ASS[+426.13734]PC[+57.02146]LHNGHC[+57.02146]MDKINE.F	S4(OGlycan / 426.1373)	E.CASSPCLHNGHCMDKINE.F	CASSPCLHNGHCMDKINE,EF,1@57.02146,4@426.13734,6@57.02146,12@57.02146	Hex(1)Pent(2)	14.4043	425.1	controllerType=0 controllerNumber=1 scan=3872	1.8e-07	1.9e-07	0	0	0	0	4.3e-08	4.7e-08	6.76	425.1	20.4	-1.25		2556	2556	Specific	4	16.6	>sp|Q01705|NOTC1_MOUSE Neurogenic locus notch homolog protein 1 OS=Mus musculus GN=Notch1 PE=1 SV=3	1	2289	C1(Carbamidomethyl / 57.0215); C6(Carbamidomethyl / 57.0215); C12(Carbamidomethyl / 57.0215)	HCD	5.78	2554.99	2554.99	4	639.755	639.755
	512	E.FQC[+57.02146]QC[+57.02146]PKGFNGHLC[+57.02146]QYDVDE.C		E.FQCQCPKGFNGHLCQYDVDE.C	FQCQCPKGFNGHLCQYDVDE,EC,3@57.02146,5@57.02146,14@57.02146		19.7233	503.2	controllerType=0 controllerNumber=1 scan=6051	4.4e-06	4.8e-06	0	0	0	0	5.9e-07	6.4e-07	5.35	273	273	-0.63		2502.03	2502.03	Specific		11.4	>sp|Q01705|NOTC1_MOUSE Neurogenic locus notch homolog protein 1 OS=Mus musculus GN=Notch1 PE=1 SV=3	1	4507	C3(Carbamidomethyl / 57.0215); C5(Carbamidomethyl / 57.0215); C14(Carbamidomethyl / 57.0215)	HCD	5.31	2501.02	2501.02	3	834.68	834.681
	512	E.FQC[+57.02146]QC[+57.02146]PKGFNGHLC[+57.02146]QYDVDE.C		E.FQCQCPKGFNGHLCQYDVDE.C	FQCQCPKGFNGHLCQYDVDE,EC,3@57.02146,5@57.02146,14@57.02146		19.8314	495.3	controllerType=0 controllerNumber=1 scan=6097	8.3e-07	9.1e-07	0	0	0	0	1.8e-07	2e-07	6.08	345.2	345.2	-1.43		2502.02	2502.03	Specific		11.9	>sp|Q01705|NOTC1_MOUSE Neurogenic locus notch homolog protein 1 OS=Mus musculus GN=Notch1 PE=1 SV=3	1	4557	C3(Carbamidomethyl / 57.0215); C5(Carbamidomethyl / 57.0215); C14(Carbamidomethyl / 57.0215)	HCD	6.04	2501.02	2501.02	3	834.679	834.681
EGF15	572	D.PDPC[+57.02146]HYGSC[+57.02146]KDGVAT[+2158.80335]FTC[+57.02146]LC[+57.02146]QPGYTGHHC[+57.02146]E.T	T15(OGlycan / 2158.8033)	D.PDPCHYGSCKDGVATFTCLCQPGYTGHHCE.T	PDPCHYGSCKDGVATFTCLCQPGYTGHHCE,DT,4@57.02146,9@57.02146,15@2158.80335,18@57.02146,20@57.02146,29@57.02146	HexNAc(6)Hex(4)Fuc(2)	21.0966	141.2	controllerType=0 controllerNumber=1 scan=6619	0.0061	0.0067	0	0	0	0	0.00047	0.00051	2.21	141.2	0	-0.31		5670.2	5670.2	Specific	15	14.8	>sp|Q01705|NOTC1_MOUSE Neurogenic locus notch homolog protein 1 OS=Mus musculus GN=Notch1 PE=1 SV=3	1	5075	C4(Carbamidomethyl / 57.0215); C9(Carbamidomethyl / 57.0215); C18(Carbamidomethyl / 57.0215); C20(Carbamidomethyl / 57.0215); C29(Carbamidomethyl / 57.0215)	HCD	1.39	5669.2	5669.2	6	945.873	945.874
EGF15	572	D.PDPC[+57.02146]HYGSC[+57.02146]KDGVAT[+1224.43918]FT[+294.09508]C[+57.02146]LC[+57.02146]QPGYTGHHC[+57.02146]E.T	T15(OGlycan / 1224.4392); T17(OGlycan / 294.0951)	D.PDPCHYGSCKDGVATFTCLCQPGYTGHHCE.T	PDPCHYGSCKDGVATFTCLCQPGYTGHHCE,DT,4@57.02146,9@57.02146,15@1224.43918,17@294.09508,18@57.02146,20@57.02146,29@57.02146	HexNAc(3)Hex(1)Fuc(1)NeuGc(1); Hex(1)Pent(1)	22.1298	132.6	controllerType=0 controllerNumber=1 scan=7050	0.0007	0.00077	0	0	0	0	4.5e-05	5e-05	3.15	132.6	0	-1		5029.93	5029.94	Specific	15;17	13.8	>sp|Q01705|NOTC1_MOUSE Neurogenic locus notch homolog protein 1 OS=Mus musculus GN=Notch1 PE=1 SV=3	1	5537	C4(Carbamidomethyl / 57.0215); C9(Carbamidomethyl / 57.0215); C18(Carbamidomethyl / 57.0215); C20(Carbamidomethyl / 57.0215); C29(Carbamidomethyl / 57.0215)	HCD	2.42	5028.92	5028.93	5	1006.79	1006.79
EGF15	572	D.PDPC[+57.02146]HYGS[+511.19010][+176.03210]C[+57.02146]KDGVATFTC[+57.02146]LC[+57.02146]QPGYT[+349.13728][+176.03210]GHHC[+57.02146]E.T	S8(OGlycan / 687.2222); T25(OGlycan / 525.1694)	D.PDPCHYGSCKDGVATFTCLCQPGYTGHHCE.T	PDPCHYGSCKDGVATFTCLCQPGYTGHHCE,DT,4@57.02146,8@511.19010,8@176.03210,9@57.02146,18@57.02146,20@57.02146,25@349.13728,25@176.03210,29@57.02146	HexNAc(1)Hex(1)Fuc(1) 176.0321; HexNAc(1)Fuc(1) 176.0321	21.2904	769	controllerType=0 controllerNumber=1 scan=6701	3.6e-10	4e-10	0	0	0	0	9.4e-11	1e-10	9.44	738.6	0	8.68	1	4724.84	4723.79	Specific	8;25	22.1	>sp|Q01705|NOTC1_MOUSE Neurogenic locus notch homolog protein 1 OS=Mus musculus GN=Notch1 PE=1 SV=3	1	5166	C4(Carbamidomethyl / 57.0215); C9(Carbamidomethyl / 57.0215); C18(Carbamidomethyl / 57.0215); C20(Carbamidomethyl / 57.0215); C29(Carbamidomethyl / 57.0215)	HCD	8.95	4723.83	4722.79	5	945.773	945.564
EGF15	572	D.PDPC[+57.02146]HYGSC[+57.02146]KDGVATFT[+294.09508]C[+57.02146]LC[+57.02146]QPGYT[+917.34885]GHHC[+57.02146]E.T	T17(OGlycan / 294.0951); T25(OGlycan / 917.3489)	D.PDPCHYGSCKDGVATFTCLCQPGYTGHHCE.T	PDPCHYGSCKDGVATFTCLCQPGYTGHHCE,DT,4@57.02146,9@57.02146,17@294.09508,18@57.02146,20@57.02146,25@917.34885,29@57.02146	Hex(1)Pent(1); HexNAc(3)Hex(1)Fuc(1)	21.2904	797.6	controllerType=0 controllerNumber=1 scan=6701	6.8e-12	7.4e-12	0	0	0	0	2e-12	2.2e-12	11.17	765.8	0	-0.75		4722.84	4722.85	Specific	17;25	21.6	>sp|Q01705|NOTC1_MOUSE Neurogenic locus notch homolog protein 1 OS=Mus musculus GN=Notch1 PE=1 SV=3	1	5165	C4(Carbamidomethyl / 57.0215); C9(Carbamidomethyl / 57.0215); C18(Carbamidomethyl / 57.0215); C20(Carbamidomethyl / 57.0215); C29(Carbamidomethyl / 57.0215)	HCD	12.42	4721.83	4721.84	5	945.374	945.375
EGF15	572	D.PDPC[+57.02146]HYGSC[+57.02146]KDGVAT[+917.34885]FT[+294.09508]C[+57.02146]LC[+57.02146]QPGYTGHHC[+57.02146]E.T	T15(OGlycan / 917.3489); T17(OGlycan / 294.0951)	D.PDPCHYGSCKDGVATFTCLCQPGYTGHHCE.T	PDPCHYGSCKDGVATFTCLCQPGYTGHHCE,DT,4@57.02146,9@57.02146,15@917.34885,17@294.09508,18@57.02146,20@57.02146,29@57.02146	HexNAc(3)Hex(1)Fuc(1); Hex(1)Pent(1)	21.1678	586.2	controllerType=0 controllerNumber=1 scan=6649	3.7e-07	4e-07	0	0	0	0	8.9e-08	9.7e-08	6.44	586.2	0	-2.3		4722.83	4722.85	Specific	15;17	22.8	>sp|Q01705|NOTC1_MOUSE Neurogenic locus notch homolog protein 1 OS=Mus musculus GN=Notch1 PE=1 SV=3	1	5106	C4(Carbamidomethyl / 57.0215); C9(Carbamidomethyl / 57.0215); C18(Carbamidomethyl / 57.0215); C20(Carbamidomethyl / 57.0215); C29(Carbamidomethyl / 57.0215)	HCD	7.69	4721.83	4721.84	5	945.373	945.375
EGF15	572	D.PDPC[+57.02146]HYGSC[+57.02146]KDGVAT[+294.09508]FT[+917.34885]C[+57.02146]LC[+57.02146]QPGYTGHHC[+57.02146]E.T	T15(OGlycan / 294.0951); T17(OGlycan / 917.3489)	D.PDPCHYGSCKDGVATFTCLCQPGYTGHHCE.T	PDPCHYGSCKDGVATFTCLCQPGYTGHHCE,DT,4@57.02146,9@57.02146,15@294.09508,17@917.34885,18@57.02146,20@57.02146,29@57.02146	Hex(1)Pent(1); HexNAc(3)Hex(1)Fuc(1)	21.4162	238.1	controllerType=0 controllerNumber=1 scan=6755	0.00019	0.00021	0	0	0	0	1.5e-05	1.6e-05	3.72	228.8	0	-0.23		4722.84	4722.85	Specific	15;17	15.6	>sp|Q01705|NOTC1_MOUSE Neurogenic locus notch homolog protein 1 OS=Mus musculus GN=Notch1 PE=1 SV=3	1	5225	C4(Carbamidomethyl / 57.0215); C9(Carbamidomethyl / 57.0215); C18(Carbamidomethyl / 57.0215); C20(Carbamidomethyl / 57.0215); C29(Carbamidomethyl / 57.0215)	HCD	3.39	4721.84	4721.84	5	945.375	945.375
EGF15	572	D.PDPC[+57.02146]HYGSC[+57.02146]KDGVAT[+294.09508]FTC[+57.02146]LC[+57.02146]QPGYT[+755.29603]GHHC[+57.02146]E.T	T15(OGlycan / 294.0951); T25(OGlycan / 755.296)	D.PDPCHYGSCKDGVATFTCLCQPGYTGHHCE.T	PDPCHYGSCKDGVATFTCLCQPGYTGHHCE,DT,4@57.02146,9@57.02146,15@294.09508,18@57.02146,20@57.02146,25@755.29603,29@57.02146	Hex(1)Pent(1); HexNAc(3)Fuc(1)	21.3883	982.6	controllerType=0 controllerNumber=1 scan=6743	6.8e-16	7.4e-16	0	0	0	0	6.8e-16	7.4e-16	15.17	395.8	0	-1.26		4560.79	4560.79	Specific	15;25	23	>sp|Q01705|NOTC1_MOUSE Neurogenic locus notch homolog protein 1 OS=Mus musculus GN=Notch1 PE=1 SV=3	1	5211	C4(Carbamidomethyl / 57.0215); C9(Carbamidomethyl / 57.0215); C18(Carbamidomethyl / 57.0215); C20(Carbamidomethyl / 57.0215); C29(Carbamidomethyl / 57.0215)	HCD	14.42	4559.78	4559.79	5	912.963	912.964
EGF15	572	D.PDPC[+57.02146]HYGSC[+57.02146]KDGVATFT[+294.09508]C[+57.02146]LC[+57.02146]QPGYT[+755.29603]GHHC[+57.02146]E.T	T17(OGlycan / 294.0951); T25(OGlycan / 755.296)	D.PDPCHYGSCKDGVATFTCLCQPGYTGHHCE.T	PDPCHYGSCKDGVATFTCLCQPGYTGHHCE,DT,4@57.02146,9@57.02146,17@294.09508,18@57.02146,20@57.02146,25@755.29603,29@57.02146	Hex(1)Pent(1); HexNAc(3)Fuc(1)	21.2734	958	controllerType=0 controllerNumber=1 scan=6694	6.8e-16	7.4e-16	0	0	0	0	6.8e-16	7.4e-16	15.17	447.1	0	-1.47		4560.79	4560.79	Specific	17;25	23.9	>sp|Q01705|NOTC1_MOUSE Neurogenic locus notch homolog protein 1 OS=Mus musculus GN=Notch1 PE=1 SV=3	1	5158	C4(Carbamidomethyl / 57.0215); C9(Carbamidomethyl / 57.0215); C18(Carbamidomethyl / 57.0215); C20(Carbamidomethyl / 57.0215); C29(Carbamidomethyl / 57.0215)	HCD	14.42	4559.78	4559.79	5	912.963	912.964
	664	E.C[+57.02146]AC[+57.02146]EPGYTGSMC[+57.02146]NVNIDE.C		E.CACEPGYTGSMCNVNIDE.C	CACEPGYTGSMCNVNIDE,EC,1@57.02146,3@57.02146,12@57.02146		22.1665	191.2	controllerType=0 controllerNumber=1 scan=7066	0.00043	0.00047	0	0	0	0	3.6e-05	3.9e-05	3.37	191.2	191.2	-0.02		2076.78	2076.78	Specific		11.3	>sp|Q01705|NOTC1_MOUSE Neurogenic locus notch homolog protein 1 OS=Mus musculus GN=Notch1 PE=1 SV=3	1	5559	C1(Carbamidomethyl / 57.0215); C3(Carbamidomethyl / 57.0215); C12(Carbamidomethyl / 57.0215)	HCD	3.33	2075.77	2075.77	2	1038.89	1038.89
	695	E.D[+15.99492]GIAGFTC[+57.02146]RC[+57.02146]PE.G	D1(b-oxidation / 15.9949)	E.DGIAGFTCRCPE.G	DGIAGFTCRCPE,EG,1@15.99492,8@57.02146,10@57.02146		20.9661	429.6	controllerType=0 controllerNumber=1 scan=6563	1.3e-06	1.5e-06	0	0	0	0	2.6e-07	2.9e-07	5.87	429.6	429.6	0.48		1398.58	1398.58	Specific		14.9	>sp|Q01705|NOTC1_MOUSE Neurogenic locus notch homolog protein 1 OS=Mus musculus GN=Notch1 PE=1 SV=3	1	5013	C8(Carbamidomethyl / 57.0215); C10(Carbamidomethyl / 57.0215)	HCD	5.12	1397.57	1397.57	2	699.793	699.793
	695	E.DGIAGFTC[+57.02146]RC[+57.02146]PE.G		E.DGIAGFTCRCPE.G	DGIAGFTCRCPE,EG,8@57.02146,10@57.02146		20.0298	652.4	controllerType=0 controllerNumber=1 scan=6175	1.2e-09	1.3e-09	0	0	0	0	2.5e-10	2.7e-10	8.93	558.4	558.4	-0.37		1382.58	1382.58	Specific		16	>sp|Q01705|NOTC1_MOUSE Neurogenic locus notch homolog protein 1 OS=Mus musculus GN=Notch1 PE=1 SV=3	1	4622	C8(Carbamidomethyl / 57.0215); C10(Carbamidomethyl / 57.0215)	HCD	8.89	1381.57	1381.58	2	691.795	691.795
	695	E.DGIAGFTC[+57.02146]RC[+57.02146]PE.G		E.DGIAGFTCRCPE.G	DGIAGFTCRCPE,EG,8@57.02146,10@57.02146		19.9229	599.6	controllerType=0 controllerNumber=1 scan=6135	7.3e-08	8e-08	0	0	0	0	9.3e-09	1e-08	7.14	562.3	562.3	-1.43		1382.58	1382.58	Specific		16.2	>sp|Q01705|NOTC1_MOUSE Neurogenic locus notch homolog protein 1 OS=Mus musculus GN=Notch1 PE=1 SV=3	1	4588	C8(Carbamidomethyl / 57.0215); C10(Carbamidomethyl / 57.0215)	HCD	7.1	1381.57	1381.58	2	691.794	691.795
	695	E.DGIAGFTC[+57.02146]RC[+57.02146]PE.G		E.DGIAGFTCRCPE.G	DGIAGFTCRCPE,EG,8@57.02146,10@57.02146		20.1447	582.7	controllerType=0 controllerNumber=1 scan=6224	1.2e-07	1.3e-07	0	0	0	0	2e-08	2.2e-08	6.93	551.1	551.1	-0.1		1382.58	1382.58	Specific		18.2	>sp|Q01705|NOTC1_MOUSE Neurogenic locus notch homolog protein 1 OS=Mus musculus GN=Notch1 PE=1 SV=3	1	4669	C8(Carbamidomethyl / 57.0215); C10(Carbamidomethyl / 57.0215)	HCD	6.89	1381.58	1381.58	2	691.795	691.795
	707	E.GYHDPTC[+57.02146]LSEVNE.C		E.GYHDPTCLSEVNE.C	GYHDPTCLSEVNE,EC,7@57.02146		18.6837	603.4	controllerType=0 controllerNumber=1 scan=5626	1e-09	1.1e-09	0	0	0	0	1.6e-10	1.7e-10	8.99	492.1	492.1	-0.83		1520.63	1520.63	Specific		12.3	>sp|Q01705|NOTC1_MOUSE Neurogenic locus notch homolog protein 1 OS=Mus musculus GN=Notch1 PE=1 SV=3	1	4063	C7(Carbamidomethyl / 57.0215)	HCD	8.95	1519.62	1519.62	2	760.819	760.82
	707	E.GYHDPTC[+57.02146]LSEVNE.C		E.GYHDPTCLSEVNE.C	GYHDPTCLSEVNE,EC,7@57.02146		18.5596	545.2	controllerType=0 controllerNumber=1 scan=5572	5.4e-08	5.9e-08	0	0	0	0	4.4e-09	4.8e-09	7.27	444.6	444.6	-1.64		1520.63	1520.63	Specific		12.5	>sp|Q01705|NOTC1_MOUSE Neurogenic locus notch homolog protein 1 OS=Mus musculus GN=Notch1 PE=1 SV=3	1	4003	C7(Carbamidomethyl / 57.0215)	HCD	7.95	1519.62	1519.62	2	760.818	760.82
	707	E.GYHDPTC[+57.02146]LSEVNE.C		E.GYHDPTCLSEVNE.C	GYHDPTCLSEVNE,EC,7@57.02146		18.8114	476.7	controllerType=0 controllerNumber=1 scan=5681	5.5e-08	6.1e-08	0	0	0	0	7.4e-09	8.1e-09	7.26	476.7	476.7	-1.24		1520.63	1520.63	Specific		12.2	>sp|Q01705|NOTC1_MOUSE Neurogenic locus notch homolog protein 1 OS=Mus musculus GN=Notch1 PE=1 SV=3	1	4127	C7(Carbamidomethyl / 57.0215)	HCD	7.12	1519.62	1519.62	2	760.819	760.82
	707	E.GYHDPTC[+57.02146]LSEVNE.C		E.GYHDPTCLSEVNE.C	GYHDPTCLSEVNE,EC,7@57.02146		18.452	411.1	controllerType=0 controllerNumber=1 scan=5525	1.4e-06	1.6e-06	0	0	0	0	2.8e-07	3.1e-07	5.85	411.1	411.1	-1.64		1520.63	1520.63	Specific		10.7	>sp|Q01705|NOTC1_MOUSE Neurogenic locus notch homolog protein 1 OS=Mus musculus GN=Notch1 PE=1 SV=3	1	3953	C7(Carbamidomethyl / 57.0215)	HCD	6.12	1519.62	1519.62	2	760.818	760.82
	707	E.GYHDPTC[+57.02146]LSE.V		E.GYHDPTCLSE.V	GYHDPTCLSE,EV,7@57.02146		16.334	599.2	controllerType=0 controllerNumber=1 scan=4659	1.9e-05	2.1e-05	0	0	0	0	2.2e-06	2.4e-06	4.73	334.6	334.6	0.27		1178.48	1178.48	Specific		10.3	>sp|Q01705|NOTC1_MOUSE Neurogenic locus notch homolog protein 1 OS=Mus musculus GN=Notch1 PE=1 SV=3	1	3070	C7(Carbamidomethyl / 57.0215)	HCD	5.69	1177.47	1177.47	2	589.743	589.743
	707	E.GYHDPTC[+57.02146]LSE.V		E.GYHDPTCLSE.V	GYHDPTCLSE,EV,7@57.02146		16.4439	565.7	controllerType=0 controllerNumber=1 scan=4703	6.5e-06	7.1e-06	0	0	0	0	9.2e-07	1e-06	5.19	354.3	354.3	-0.97		1178.48	1178.48	Specific		10.7	>sp|Q01705|NOTC1_MOUSE Neurogenic locus notch homolog protein 1 OS=Mus musculus GN=Notch1 PE=1 SV=3	1	3110	C7(Carbamidomethyl / 57.0215)	HCD	6.15	1177.47	1177.47	2	589.742	589.743
	707	E.GYHDPTC[+57.02146]LSE.V		E.GYHDPTCLSE.V	GYHDPTCLSE,EV,7@57.02146		16.6539	554.2	controllerType=0 controllerNumber=1 scan=4790	2.7e-06	3e-06	0	0	0	0	4e-07	4.4e-07	5.56	327.7	327.7	-1.28		1178.48	1178.48	Specific		12	>sp|Q01705|NOTC1_MOUSE Neurogenic locus notch homolog protein 1 OS=Mus musculus GN=Notch1 PE=1 SV=3	1	3197	C7(Carbamidomethyl / 57.0215)	HCD	6.24	1177.47	1177.47	2	589.742	589.743
	707	E.GYHDPTC[+57.02146]LSE.V		E.GYHDPTCLSE.V	GYHDPTCLSE,EV,7@57.02146		16.5515	530.8	controllerType=0 controllerNumber=1 scan=4747	4.8e-06	5.3e-06	0	0	0	0	7.2e-07	7.9e-07	5.32	366.4	366.4	-0.66		1178.48	1178.48	Specific		10.9	>sp|Q01705|NOTC1_MOUSE Neurogenic locus notch homolog protein 1 OS=Mus musculus GN=Notch1 PE=1 SV=3	1	3152	C7(Carbamidomethyl / 57.0215)	HCD	6	1177.47	1177.47	2	589.742	589.743
	707	E.GYHDPTC[+57.02146]LSE.V		E.GYHDPTCLSE.V	GYHDPTCLSE,EV,7@57.02146		16.7651	429.5	controllerType=0 controllerNumber=1 scan=4837	0.00021	0.00023	0	0	0	0	1.7e-05	1.8e-05	3.68	362.2	362.2	-0.04		1178.48	1178.48	Specific		10.3	>sp|Q01705|NOTC1_MOUSE Neurogenic locus notch homolog protein 1 OS=Mus musculus GN=Notch1 PE=1 SV=3	1	3248	C7(Carbamidomethyl / 57.0215)	HCD	3.95	1177.47	1177.47	2	589.743	589.743
	707	E.GYHDPTC[+57.02146]LSE.V		E.GYHDPTCLSE.V	GYHDPTCLSE,EV,7@57.02146		16.8715	355.3	controllerType=0 controllerNumber=1 scan=4882	1.3e-05	1.4e-05	0	0	0	0	1.4e-06	1.6e-06	4.9	355.3	355.3	-1.28		1178.48	1178.48	Specific		12.1	>sp|Q01705|NOTC1_MOUSE Neurogenic locus notch homolog protein 1 OS=Mus musculus GN=Notch1 PE=1 SV=3	1	3301	C7(Carbamidomethyl / 57.0215)	HCD	5.12	1177.47	1177.47	2	589.742	589.743
	707	E.GYHDPTC[+57.02146]LSE.V		E.GYHDPTCLSE.V	GYHDPTCLSE,EV,7@57.02146		16.2301	239.4	controllerType=0 controllerNumber=1 scan=4619	0.012	0.013	0	0	0	0	0.00077	0.00084	1.94	239.4	239.4	0.68		1178.48	1178.48	Specific		8.3	>sp|Q01705|NOTC1_MOUSE Neurogenic locus notch homolog protein 1 OS=Mus musculus GN=Notch1 PE=1 SV=3	1	3038	C7(Carbamidomethyl / 57.0215)	HCD	2.1	1177.47	1177.47	2	589.743	589.743
EGF20	759	E.S[+146.05791]NPC[+57.02146]VNGGT[+426.13734]C[+57.02146]KDMTSGYVC[+57.02146]TC[+57.02146]RE.G	S1(OGlycan / 146.0579); T9(OGlycan / 426.1373)	E.SNPCVNGGTCKDMTSGYVCTCRE.G	SNPCVNGGTCKDMTSGYVCTCRE,EG,1@146.05791,4@57.02146,9@426.13734,10@57.02146,19@57.02146,21@57.02146	Fuc(1); Hex(1)Pent(2)	17.0201	447.1	controllerType=0 controllerNumber=1 scan=4945	1e-07	1.1e-07	0	0	0	0	1.2e-08	1.3e-08	7	447.1	5	-0.79		3225.25	3225.25	Specific	1;9	19.6	>sp|Q01705|NOTC1_MOUSE Neurogenic locus notch homolog protein 1 OS=Mus musculus GN=Notch1 PE=1 SV=3	1	3378	C4(Carbamidomethyl / 57.0215); C10(Carbamidomethyl / 57.0215); C19(Carbamidomethyl / 57.0215); C21(Carbamidomethyl / 57.0215)	HCD	6.25	3224.24	3224.24	3	1075.75	1075.76
EGF20	759	E.S[+146.05791]NPC[+57.02146]VNGGT[+426.13734]C[+57.02146]KDMTSGYVC[+57.02146]TC[+57.02146]RE.G	S1(OGlycan / 146.0579); T9(OGlycan / 426.1373)	E.SNPCVNGGTCKDMTSGYVCTCRE.G	SNPCVNGGTCKDMTSGYVCTCRE,EG,1@146.05791,4@57.02146,9@426.13734,10@57.02146,19@57.02146,21@57.02146	Fuc(1); Hex(1)Pent(2)	16.9038	265.3	controllerType=0 controllerNumber=1 scan=4896	2.8e-05	3.1e-05	0	0	0	0	2.7e-06	3e-06	4.55	265.3	12.4	-0.68		3225.25	3225.25	Specific	1;9	16.8	>sp|Q01705|NOTC1_MOUSE Neurogenic locus notch homolog protein 1 OS=Mus musculus GN=Notch1 PE=1 SV=3	1	3317	C4(Carbamidomethyl / 57.0215); C10(Carbamidomethyl / 57.0215); C19(Carbamidomethyl / 57.0215); C21(Carbamidomethyl / 57.0215)	HCD	4	3224.24	3224.24	3	1075.75	1075.76
	771	D.MTSGYVC[+57.02146]TC[+57.02146]RE.G		D.MTSGYVCTCRE.G	MTSGYVCTCRE,DG,7@57.02146,9@57.02146		15.0861	414	controllerType=0 controllerNumber=1 scan=4151	1.3e-06	1.5e-06	0	0	0	0	2.5e-07	2.7e-07	5.87	414	414	0.7		1363.54	1363.54	Specific		15.5	>sp|Q01705|NOTC1_MOUSE Neurogenic locus notch homolog protein 1 OS=Mus musculus GN=Notch1 PE=1 SV=3	1	2567	C7(Carbamidomethyl / 57.0215); C9(Carbamidomethyl / 57.0215)	HCD	6.15	1362.54	1362.54	2	682.276	682.276
	771	D.MTSGYVC[+57.02146]TC[+57.02146]RE.G		D.MTSGYVCTCRE.G	MTSGYVCTCRE,DG,7@57.02146,9@57.02146		14.9792	413.3	controllerType=0 controllerNumber=1 scan=4108	8.2e-07	8.9e-07	0	0	0	0	1.7e-07	1.9e-07	6.09	413.3	413.3	-1.54		1363.54	1363.54	Specific		16	>sp|Q01705|NOTC1_MOUSE Neurogenic locus notch homolog protein 1 OS=Mus musculus GN=Notch1 PE=1 SV=3	1	2530	C7(Carbamidomethyl / 57.0215); C9(Carbamidomethyl / 57.0215)	HCD	6.36	1362.53	1362.54	2	682.274	682.276
	782	E.GFSGPNC[+57.02146]QT[+672.22253]NINE.C	T9(OGlycan / 672.2225)	E.GFSGPNCQTNINE.C	GFSGPNCQTNINE,EC,7@57.02146,9@672.22253	HexNAc(1)Hex(1)NeuGc(1)	20.4185	319.1	controllerType=0 controllerNumber=1 scan=6338	0.0013	0.0014	0	0	0	0	6.1e-05	6.7e-05	2.9	202.7	10.3	1		2109.83	2109.83	Specific	9	15.3	>sp|Q01705|NOTC1_MOUSE Neurogenic locus notch homolog protein 1 OS=Mus musculus GN=Notch1 PE=1 SV=3	1	4787	C7(Carbamidomethyl / 57.0215)	HCD	2.22	2108.82	2108.82	2	1055.42	1055.42
	782	E.GFS[+365.13220]GPNC[+57.02146]QT[+162.05282]NINE.C	S3(OGlycan / 365.1322); T9(OGlycan / 162.0528)	E.GFSGPNCQTNINE.C	GFSGPNCQTNINE,EC,3@365.13220,7@57.02146,9@162.05282	HexNAc(1)Hex(1); Hex(1)	18.188	313.6	controllerType=0 controllerNumber=1 scan=5412	0.00012	0.00013	0	0	0	0	9.8e-06	1.1e-05	3.93	249.4	0	-0.59		1964.79	1964.79	Specific	3;9	15.1	>sp|Q01705|NOTC1_MOUSE Neurogenic locus notch homolog protein 1 OS=Mus musculus GN=Notch1 PE=1 SV=3	1	3834	C7(Carbamidomethyl / 57.0215)	HCD	3.47	1963.78	1963.78	2	982.899	982.899
	782	E.GFSGPNC[+57.02146]QT[+203.07937]NINE.C	T9(OGlycan / 203.0794)	E.GFSGPNCQTNINE.C	GFSGPNCQTNINE,EC,7@57.02146,9@203.07937	HexNAc(1)	18.2598	261	controllerType=0 controllerNumber=1 scan=5443	0.00011	0.00012	0	0	0	0	8e-06	8.8e-06	3.95	226.6	10.2	-2.06		1640.68	1640.69	Specific	9	12.7	>sp|Q01705|NOTC1_MOUSE Neurogenic locus notch homolog protein 1 OS=Mus musculus GN=Notch1 PE=1 SV=3	1	3863	C7(Carbamidomethyl / 57.0215)	HCD	3.2	1639.67	1639.68	2	820.845	820.846
	782	E.GFSGPNC[+57.02146]QTNINE.C		E.GFSGPNCQTNINE.C	GFSGPNCQTNINE,EC,7@57.02146		18.535	589.3	controllerType=0 controllerNumber=1 scan=5561	1.1e-07	1.2e-07	0	0	0	0	1.5e-08	1.6e-08	6.97	564.2	564.2	-1.14		1437.6	1437.61	Specific		14.3	>sp|Q01705|NOTC1_MOUSE Neurogenic locus notch homolog protein 1 OS=Mus musculus GN=Notch1 PE=1 SV=3	1	3992	C7(Carbamidomethyl / 57.0215)	HCD	6.93	1436.6	1436.6	2	719.306	719.307
	782	E.GFSGPNC[+57.02146]QTNINE.C		E.GFSGPNCQTNINE.C	GFSGPNCQTNINE,EC,7@57.02146		18.6623	476.5	controllerType=0 controllerNumber=1 scan=5617	9.6e-07	1.1e-06	0	0	0	0	1.9e-07	2.1e-07	6.02	476.5	476.5	-0.46		1437.61	1437.61	Specific		13.8	>sp|Q01705|NOTC1_MOUSE Neurogenic locus notch homolog protein 1 OS=Mus musculus GN=Notch1 PE=1 SV=3	1	4054	C7(Carbamidomethyl / 57.0215)	HCD	5.98	1436.6	1436.6	2	719.307	719.307
	782	E.GFSGPNC[+57.02146]QTNINE.C		E.GFSGPNCQTNINE.C	GFSGPNCQTNINE,EC,7@57.02146		18.4156	429.5	controllerType=0 controllerNumber=1 scan=5509	1.2e-06	1.3e-06	0	0	0	0	2.2e-07	2.4e-07	5.92	429.5	429.5	-0.72		1437.61	1437.61	Specific		13.8	>sp|Q01705|NOTC1_MOUSE Neurogenic locus notch homolog protein 1 OS=Mus musculus GN=Notch1 PE=1 SV=3	1	3936	C7(Carbamidomethyl / 57.0215)	HCD	5.88	1436.6	1436.6	2	719.306	719.307
	810	D.VAGYKC[+57.02146]NC[+57.02146]PLPYT[+2466.91408]GATC[+57.02146]E.V	T13(OGlycan / 2466.9141)	D.VAGYKCNCPLPYTGATCE.V	VAGYKCNCPLPYTGATCE,DV,6@57.02146,8@57.02146,13@2466.91408,17@57.02146	HexNAc(6)Hex(5)Fuc(3)	25.0495	149.3	controllerType=0 controllerNumber=1 scan=8268	0.0015	0.0017	0	0	0	0	9.2e-05	0.0001	2.81	149.3	7.2	-1.29	-1	4526.79	4527.8	Specific	13	15.5	>sp|Q01705|NOTC1_MOUSE Neurogenic locus notch homolog protein 1 OS=Mus musculus GN=Notch1 PE=1 SV=3	1	6924	C6(Carbamidomethyl / 57.0215); C8(Carbamidomethyl / 57.0215); C17(Carbamidomethyl / 57.0215)	HCD	1.88	4525.78	4526.79	4	1132.45	1132.71
	828	E.VVLAPC[+57.02146]ATSPC[+57.02146]KNSGVC[+57.02146]KE.S		E.VVLAPCATSPCKNSGVCKE.S	VVLAPCATSPCKNSGVCKE,ES,6@57.02146,11@57.02146,17@57.02146		16.1664	818.4	controllerType=0 controllerNumber=1 scan=4592	2.8e-13	3e-13	0	0	0	0	9.2e-14	1e-13	12.56	818.4	818.4	-1.18		2076.99	2076.99	Specific		21.2	>sp|Q01705|NOTC1_MOUSE Neurogenic locus notch homolog protein 1 OS=Mus musculus GN=Notch1 PE=1 SV=3	1	3013	C6(Carbamidomethyl / 57.0215); C11(Carbamidomethyl / 57.0215); C17(Carbamidomethyl / 57.0215)	HCD	12.52	2075.98	2075.98	3	693	693.001
	828	E.VVLAPC[+57.02146]ATSPC[+57.02146]KNSGVC[+57.02146]KE.S		E.VVLAPCATSPCKNSGVCKE.S	VVLAPCATSPCKNSGVCKE,ES,6@57.02146,11@57.02146,17@57.02146		16.277	802.5	controllerType=0 controllerNumber=1 scan=4638	2.8e-13	3e-13	0	0	0	0	1.4e-13	1.5e-13	12.56	783.9	783.9	-0.74		2076.99	2076.99	Specific		20.7	>sp|Q01705|NOTC1_MOUSE Neurogenic locus notch homolog protein 1 OS=Mus musculus GN=Notch1 PE=1 SV=3	1	3054	C6(Carbamidomethyl / 57.0215); C11(Carbamidomethyl / 57.0215); C17(Carbamidomethyl / 57.0215)	HCD	12.52	2075.98	2075.98	3	693	693.001
	828	E.VVLAPC[+57.02146]ATSPC[+57.02146]KNSGVC[+57.02146]KE.S		E.VVLAPCATSPCKNSGVCKE.S	VVLAPCATSPCKNSGVCKE,ES,6@57.02146,11@57.02146,17@57.02146		16.4957	781.6	controllerType=0 controllerNumber=1 scan=4724	2.8e-12	3e-12	0	0	0	0	7.2e-13	7.9e-13	11.56	781.6	781.6	-0.74		2076.99	2076.99	Specific		21.6	>sp|Q01705|NOTC1_MOUSE Neurogenic locus notch homolog protein 1 OS=Mus musculus GN=Notch1 PE=1 SV=3	1	3132	C6(Carbamidomethyl / 57.0215); C11(Carbamidomethyl / 57.0215); C17(Carbamidomethyl / 57.0215)	HCD	11.52	2075.98	2075.98	3	693	693.001
	828	E.VVLAPC[+57.02146]ATSPC[+57.02146]KNSGVC[+57.02146]KE.S		E.VVLAPCATSPCKNSGVCKE.S	VVLAPCATSPCKNSGVCKE,ES,6@57.02146,11@57.02146,17@57.02146		16.6199	777.9	controllerType=0 controllerNumber=1 scan=4776	4.5e-12	4.9e-12	0	0	0	0	1.5e-12	1.6e-12	11.35	777.9	777.9	-0.3		2076.99	2076.99	Specific		21.7	>sp|Q01705|NOTC1_MOUSE Neurogenic locus notch homolog protein 1 OS=Mus musculus GN=Notch1 PE=1 SV=3	1	3182	C6(Carbamidomethyl / 57.0215); C11(Carbamidomethyl / 57.0215); C17(Carbamidomethyl / 57.0215)	HCD	11.31	2075.98	2075.98	3	693	693.001
	828	E.VVLAPC[+57.02146]ATSPC[+57.02146]KNSGVC[+57.02146]KE.S		E.VVLAPCATSPCKNSGVCKE.S	VVLAPCATSPCKNSGVCKE,ES,6@57.02146,11@57.02146,17@57.02146		16.3839	740.9	controllerType=0 controllerNumber=1 scan=4678	4.5e-11	4.9e-11	0	0	0	0	7.5e-12	8.2e-12	10.35	740.9	740.9	-0.57		2076.99	2076.99	Specific		20.8	>sp|Q01705|NOTC1_MOUSE Neurogenic locus notch homolog protein 1 OS=Mus musculus GN=Notch1 PE=1 SV=3	1	3087	C6(Carbamidomethyl / 57.0215); C11(Carbamidomethyl / 57.0215); C17(Carbamidomethyl / 57.0215)	HCD	10.31	2075.98	2075.98	3	693	693.001
	828	E.VVLAPC[+57.02146]ATSPC[+57.02146]KNSGVC[+57.02146]KE.S		E.VVLAPCATSPCKNSGVCKE.S	VVLAPCATSPCKNSGVCKE,ES,6@57.02146,11@57.02146,17@57.02146		16.7454	582.2	controllerType=0 controllerNumber=1 scan=4829	2.8e-08	3e-08	0	0	0	0	2.7e-09	3e-09	7.56	582.2	582.2	-0.66		2076.99	2076.99	Specific		19.2	>sp|Q01705|NOTC1_MOUSE Neurogenic locus notch homolog protein 1 OS=Mus musculus GN=Notch1 PE=1 SV=3	1	3241	C6(Carbamidomethyl / 57.0215); C11(Carbamidomethyl / 57.0215); C17(Carbamidomethyl / 57.0215)	HCD	7.52	2075.98	2075.98	3	693	693.001
	852	E.SFSC[+57.02146]VC[+57.02146]PTGWQGQTC[+57.02146]E.V		E.SFSCVCPTGWQGQTCE.V	SFSCVCPTGWQGQTCE,EV,4@57.02146,6@57.02146,15@57.02146		22.9609	688.8	controllerType=0 controllerNumber=1 scan=7388	2.7e-09	3e-09	0	0	0	0	4.8e-10	5.2e-10	8.57	612.4	612.4	-0.07		1903.74	1903.74	Specific		17.6	>sp|Q01705|NOTC1_MOUSE Neurogenic locus notch homolog protein 1 OS=Mus musculus GN=Notch1 PE=1 SV=3	1	5910	C4(Carbamidomethyl / 57.0215); C6(Carbamidomethyl / 57.0215); C15(Carbamidomethyl / 57.0215)	HCD	8.53	1902.73	1902.73	2	952.374	952.374
	852	E.SFSC[+57.02146]VC[+57.02146]PTGWQGQTC[+57.02146]E.V		E.SFSCVCPTGWQGQTCE.V	SFSCVCPTGWQGQTCE,EV,4@57.02146,6@57.02146,15@57.02146		23.0933	535.1	controllerType=0 controllerNumber=1 scan=7444	1e-05	1.1e-05	0	0	0	0	1.1e-06	1.2e-06	4.99	454.4	454.4	1.08		1903.74	1903.74	Specific		14	>sp|Q01705|NOTC1_MOUSE Neurogenic locus notch homolog protein 1 OS=Mus musculus GN=Notch1 PE=1 SV=3	1	5973	C4(Carbamidomethyl / 57.0215); C6(Carbamidomethyl / 57.0215); C15(Carbamidomethyl / 57.0215)	HCD	4.95	1902.74	1902.73	2	952.375	952.374
	852	E.SFSC[+57.02146]VC[+57.02146]PTGWQGQTC[+57.02146]E.V		E.SFSCVCPTGWQGQTCE.V	SFSCVCPTGWQGQTCE,EV,4@57.02146,6@57.02146,15@57.02146		22.8438	479.8	controllerType=0 controllerNumber=1 scan=7342	1.2e-05	1.3e-05	0	0	0	0	1.3e-06	1.5e-06	4.91	479.8	479.8	3		1903.75	1903.74	Specific		14.2	>sp|Q01705|NOTC1_MOUSE Neurogenic locus notch homolog protein 1 OS=Mus musculus GN=Notch1 PE=1 SV=3	1	5858	C4(Carbamidomethyl / 57.0215); C6(Carbamidomethyl / 57.0215); C15(Carbamidomethyl / 57.0215)	HCD	4.87	1902.74	1902.73	2	952.377	952.374
	852	E.SFSC[+57.02146]VC[+57.02146]PTGWQGQTC[+57.02146]E.V		E.SFSCVCPTGWQGQTCE.V	SFSCVCPTGWQGQTCE,EV,4@57.02146,6@57.02146,15@57.02146		23.1997	340.5	controllerType=0 controllerNumber=1 scan=7489	0.004	0.0044	0	0	0	0	0.00023	0.00026	2.4	340.5	340.5	1.4		1903.74	1903.74	Specific		11	>sp|Q01705|NOTC1_MOUSE Neurogenic locus notch homolog protein 1 OS=Mus musculus GN=Notch1 PE=1 SV=3	1	6028	C4(Carbamidomethyl / 57.0215); C6(Carbamidomethyl / 57.0215); C15(Carbamidomethyl / 57.0215)	HCD	2.36	1902.74	1902.73	2	952.375	952.374
	1085	E.C[+57.02146]RSGWTGVNC[+57.02146]DVLSVSC[+57.02146]E.V		E.CRSGWTGVNCDVLSVSCE.V	CRSGWTGVNCDVLSVSCE,EV,1@57.02146,10@57.02146,17@57.02146		26.2484	390.4	controllerType=0 controllerNumber=1 scan=8734	5.7e-05	6.2e-05	0	0	0	0	4.4e-06	4.9e-06	4.25	275.6	275.6	1.37		2085.88	2085.88	Specific		13.3	>sp|Q01705|NOTC1_MOUSE Neurogenic locus notch homolog protein 1 OS=Mus musculus GN=Notch1 PE=1 SV=3	1	7439	C1(Carbamidomethyl / 57.0215); C10(Carbamidomethyl / 57.0215); C17(Carbamidomethyl / 57.0215)	HCD	4.21	2084.87	2084.87	2	1043.44	1043.44
	1103	E.VAAQKRGIDVTLLC[+57.02146]QHGGLC[+57.02146]VDE.G		E.VAAQKRGIDVTLLCQHGGLCVDE.G	VAAQKRGIDVTLLCQHGGLCVDE,EG,14@57.02146,20@57.02146		20.8848	748.1	controllerType=0 controllerNumber=1 scan=6528	1.3e-10	1.5e-10	0	0	0	0	1.8e-11	2e-11	9.88	633.1	633.1	-2.56		2539.27	2539.28	Specific		14.4	>sp|Q01705|NOTC1_MOUSE Neurogenic locus notch homolog protein 1 OS=Mus musculus GN=Notch1 PE=1 SV=3	1	4976	C14(Carbamidomethyl / 57.0215); C20(Carbamidomethyl / 57.0215)	HCD	10.84	2538.26	2538.27	3	847.095	847.097
	1103	E.VAAQKRGIDVTLLC[+57.02146]QHGGLC[+57.02146]VDE.G		E.VAAQKRGIDVTLLCQHGGLCVDE.G	VAAQKRGIDVTLLCQHGGLCVDE,EG,14@57.02146,20@57.02146		21.0087	629.6	controllerType=0 controllerNumber=1 scan=6581	4e-09	4.4e-09	0	0	0	0	6.1e-10	6.7e-10	8.4	569.1	569.1	0.61		2539.28	2539.28	Specific		15.7	>sp|Q01705|NOTC1_MOUSE Neurogenic locus notch homolog protein 1 OS=Mus musculus GN=Notch1 PE=1 SV=3	1	5031	C14(Carbamidomethyl / 57.0215); C20(Carbamidomethyl / 57.0215)	HCD	9.36	2538.27	2538.27	3	847.097	847.097
	1103	E.VAAQKRGIDVTLLC[+57.02146]QHGGLC[+57.02146]VDE.G		E.VAAQKRGIDVTLLCQHGGLCVDE.G	VAAQKRGIDVTLLCQHGGLCVDE,EG,14@57.02146,20@57.02146		21.17	430.7	controllerType=0 controllerNumber=1 scan=6650	9.3e-05	0.0001	0	0	0	0	7.1e-06	7.8e-06	4.03	394.8	394.8	-9.49		2539.25	2539.28	Specific		10.7	>sp|Q01705|NOTC1_MOUSE Neurogenic locus notch homolog protein 1 OS=Mus musculus GN=Notch1 PE=1 SV=3	1	5108	C14(Carbamidomethyl / 57.0215); C20(Carbamidomethyl / 57.0215)	HCD	4.31	2538.24	2538.27	3	847.089	847.097
	1103	E.VAAQKRGIDVTLLC[+57.02146]QHGGLC[+57.02146]VDE.G		E.VAAQKRGIDVTLLCQHGGLCVDE.G	VAAQKRGIDVTLLCQHGGLCVDE,EG,14@57.02146,20@57.02146		21.0836	413.7	controllerType=0 controllerNumber=1 scan=6613	3.6e-07	4e-07	0	0	0	0	8.4e-08	9.2e-08	6.44	370.3	370.3	0.24		2539.28	2539.28	Specific		13	>sp|Q01705|NOTC1_MOUSE Neurogenic locus notch homolog protein 1 OS=Mus musculus GN=Notch1 PE=1 SV=3	1	5067	C14(Carbamidomethyl / 57.0215); C20(Carbamidomethyl / 57.0215)	HCD	6.72	2538.27	2538.27	4	635.574	635.574
	1103	E.VAAQKRGIDVTLLC[+57.02146]QHGGLC[+57.02146]VDE.G		E.VAAQKRGIDVTLLCQHGGLCVDE.G	VAAQKRGIDVTLLCQHGGLCVDE,EG,14@57.02146,20@57.02146		21.327	408.3	controllerType=0 controllerNumber=1 scan=6717	4.5e-07	5e-07	0	0	0	0	9.5e-08	1e-07	6.34	408.3	408.3	0.25		2539.28	2539.28	Specific		14.1	>sp|Q01705|NOTC1_MOUSE Neurogenic locus notch homolog protein 1 OS=Mus musculus GN=Notch1 PE=1 SV=3	1	5183	C14(Carbamidomethyl / 57.0215); C20(Carbamidomethyl / 57.0215)	HCD	6.62	2538.27	2538.27	3	847.097	847.097
	1103	E.VAAQKRGIDVTLLC[+57.02146]QHGGLC[+57.02146]VDE.G		E.VAAQKRGIDVTLLCQHGGLCVDE.G	VAAQKRGIDVTLLCQHGGLCVDE,EG,14@57.02146,20@57.02146		21.215	407.7	controllerType=0 controllerNumber=1 scan=6669	2.6e-06	2.8e-06	0	0	0	0	3.5e-07	3.8e-07	5.59	333.3	333.3	-0.62		2539.27	2539.28	Specific		12.5	>sp|Q01705|NOTC1_MOUSE Neurogenic locus notch homolog protein 1 OS=Mus musculus GN=Notch1 PE=1 SV=3	1	5128	C14(Carbamidomethyl / 57.0215); C20(Carbamidomethyl / 57.0215)	HCD	5.86	2538.27	2538.27	4	635.574	635.574
	1103	E.VAAQKRGIDVTLLC[+57.02146]QHGGLC[+57.02146]VDE.G		E.VAAQKRGIDVTLLCQHGGLCVDE.G	VAAQKRGIDVTLLCQHGGLCVDE,EG,14@57.02146,20@57.02146		20.9575	390.6	controllerType=0 controllerNumber=1 scan=6559	3.1e-06	3.4e-06	0	0	0	0	4.7e-07	5.1e-07	5.51	340.9	340.9	-0.62		2539.27	2539.28	Specific		12.1	>sp|Q01705|NOTC1_MOUSE Neurogenic locus notch homolog protein 1 OS=Mus musculus GN=Notch1 PE=1 SV=3	1	5008	C14(Carbamidomethyl / 57.0215); C20(Carbamidomethyl / 57.0215)	HCD	5.55	2538.27	2538.27	4	635.574	635.574
	1103	E.VAAQKRGIDVTLLC[+57.02146]QHGGLC[+57.02146]VDE.G		E.VAAQKRGIDVTLLCQHGGLCVDE.G	VAAQKRGIDVTLLCQHGGLCVDE,EG,14@57.02146,20@57.02146		21.4716	381.2	controllerType=0 controllerNumber=1 scan=6779	3.1e-06	3.4e-06	0	0	0	0	5e-07	5.5e-07	5.51	351.2	351.2	-0.33		2539.27	2539.28	Specific		12	>sp|Q01705|NOTC1_MOUSE Neurogenic locus notch homolog protein 1 OS=Mus musculus GN=Notch1 PE=1 SV=3	1	5256	C14(Carbamidomethyl / 57.0215); C20(Carbamidomethyl / 57.0215)	HCD	5.55	2538.27	2538.27	4	635.574	635.574
	1103	E.VAAQKRGIDVTLLC[+57.02146]QHGGLC[+57.02146]VDE.G		E.VAAQKRGIDVTLLCQHGGLCVDE.G	VAAQKRGIDVTLLCQHGGLCVDE,EG,14@57.02146,20@57.02146		21.3498	356.2	controllerType=0 controllerNumber=1 scan=6727	1.3e-05	1.4e-05	0	0	0	0	1.6e-06	1.7e-06	4.9	313.3	313.3	0.72		2539.28	2539.28	Specific		11.7	>sp|Q01705|NOTC1_MOUSE Neurogenic locus notch homolog protein 1 OS=Mus musculus GN=Notch1 PE=1 SV=3	1	5195	C14(Carbamidomethyl / 57.0215); C20(Carbamidomethyl / 57.0215)	HCD	5.11	2538.27	2538.27	4	635.575	635.574
	1103	E.VAAQKRGIDVTLLC[+57.02146]QHGGLC[+57.02146]VDE.G		E.VAAQKRGIDVTLLCQHGGLCVDE.G	VAAQKRGIDVTLLCQHGGLCVDE,EG,14@57.02146,20@57.02146		20.8379	258.8	controllerType=0 controllerNumber=1 scan=6508	0.0004	0.00044	0	0	0	0	3.3e-05	3.6e-05	3.39	258.8	258.8	-1.01		2539.27	2539.28	Specific		10.3	>sp|Q01705|NOTC1_MOUSE Neurogenic locus notch homolog protein 1 OS=Mus musculus GN=Notch1 PE=1 SV=3	1	4954	C14(Carbamidomethyl / 57.0215); C20(Carbamidomethyl / 57.0215)	HCD	3.55	2538.27	2538.27	4	635.574	635.574
	1112	D.VTLLC[+57.02146]QHGGLC[+57.02146]VDE.G		D.VTLLCQHGGLCVDE.G	VTLLCQHGGLCVDE,DG,5@57.02146,11@57.02146		21.3631	757.8	controllerType=0 controllerNumber=1 scan=6732	1e-12	1.1e-12	0	0	0	0	3.1e-13	3.4e-13	11.99	757.8	757.8	-0.98		1600.74	1600.75	Specific		16.9	>sp|Q01705|NOTC1_MOUSE Neurogenic locus notch homolog protein 1 OS=Mus musculus GN=Notch1 PE=1 SV=3	1	5199	C5(Carbamidomethyl / 57.0215); C11(Carbamidomethyl / 57.0215)	HCD	11.95	1599.74	1599.74	2	800.876	800.876
	1112	D.VTLLC[+57.02146]QHGGLC[+57.02146]VDE.G		D.VTLLCQHGGLCVDE.G	VTLLCQHGGLCVDE,DG,5@57.02146,11@57.02146		21.4949	669.7	controllerType=0 controllerNumber=1 scan=6789	1.7e-10	1.8e-10	0	0	0	0	2.9e-11	3.2e-11	9.78	669.7	669.7	0.09		1600.75	1600.75	Specific		15.3	>sp|Q01705|NOTC1_MOUSE Neurogenic locus notch homolog protein 1 OS=Mus musculus GN=Notch1 PE=1 SV=3	1	5266	C5(Carbamidomethyl / 57.0215); C11(Carbamidomethyl / 57.0215)	HCD	10.74	1599.74	1599.74	2	800.877	800.876
	1112	D.VTLLC[+57.02146]QHGGLC[+57.02146]VDE.G		D.VTLLCQHGGLCVDE.G	VTLLCQHGGLCVDE,DG,5@57.02146,11@57.02146		21.245	557.8	controllerType=0 controllerNumber=1 scan=6682	5.4e-08	5.9e-08	0	0	0	0	5.9e-09	6.5e-09	7.27	557.8	557.8	-1.28		1600.74	1600.75	Specific		14.7	>sp|Q01705|NOTC1_MOUSE Neurogenic locus notch homolog protein 1 OS=Mus musculus GN=Notch1 PE=1 SV=3	1	5145	C5(Carbamidomethyl / 57.0215); C11(Carbamidomethyl / 57.0215)	HCD	7.95	1599.74	1599.74	2	800.875	800.876
EGF31	1187	E.C[+57.02146]LSQPC[+57.02146]QNGGTC[+57.02146]IDLT[+426.13734]NS[+146.05791]YKC[+57.02146]SC[+57.02146]PRGTQGVHC[+57.02146]E.I	T16(OGlycan / 426.1373); S18(OGlycan / 146.0579)	E.CLSQPCQNGGTCIDLTNSYKCSCPRGTQGVHCE.I	CLSQPCQNGGTCIDLTNSYKCSCPRGTQGVHCE,EI,1@57.02146,6@57.02146,12@57.02146,16@426.13734,18@146.05791,21@57.02146,23@57.02146,32@57.02146	Hex(1)Pent(2); Fuc(1)	18.9278	417.5	controllerType=0 controllerNumber=1 scan=5731	1.8e-05	1.9e-05	0	0	0	0	2e-06	2.2e-06	4.76	417.5	0	-8.02		4416.76	4416.8	Specific	16;18	16.7	>sp|Q01705|NOTC1_MOUSE Neurogenic locus notch homolog protein 1 OS=Mus musculus GN=Notch1 PE=1 SV=3	1	4184	C1(Carbamidomethyl / 57.0215); C6(Carbamidomethyl / 57.0215); C12(Carbamidomethyl / 57.0215); C21(Carbamidomethyl / 57.0215); C23(Carbamidomethyl / 57.0215); C32(Carbamidomethyl / 57.0215)	HCD	4.01	4415.75	4415.79	4	1104.95	1104.95
EGF31	1187	E.C[+57.02146]LSQPC[+57.02146]QNGGTC[+57.02146]IDLT[+146.05791]NS[+426.13734]YKC[+57.02146]SC[+57.02146]PRGTQGVHC[+57.02146]E.I	T16(OGlycan / 146.0579); S18(OGlycan / 426.1373)	E.CLSQPCQNGGTCIDLTNSYKCSCPRGTQGVHCE.I	CLSQPCQNGGTCIDLTNSYKCSCPRGTQGVHCE,EI,1@57.02146,6@57.02146,12@57.02146,16@146.05791,18@426.13734,21@57.02146,23@57.02146,32@57.02146	Fuc(1); Hex(1)Pent(2)	18.7944	183	controllerType=0 controllerNumber=1 scan=5674	0.004	0.0044	0	0	0	0	0.00026	0.00028	2.39	183	0	-4.8	1	4417.78	4416.8	Specific	16;18	11.7	>sp|Q01705|NOTC1_MOUSE Neurogenic locus notch homolog protein 1 OS=Mus musculus GN=Notch1 PE=1 SV=3	1	4119	C1(Carbamidomethyl / 57.0215); C6(Carbamidomethyl / 57.0215); C12(Carbamidomethyl / 57.0215); C21(Carbamidomethyl / 57.0215); C23(Carbamidomethyl / 57.0215); C32(Carbamidomethyl / 57.0215)	HCD	1.71	4416.77	4415.79	4	1105.2	1104.95
EGF31	1187	E.C[+57.02146]LSQPC[+57.02146]QNGGTC[+57.02146]IDLT[+426.13734]NS[+146.05791]YKC[+57.02146]SC[+57.02146]PRGTQGVHC[+57.02146]E.I	T16(OGlycan / 426.1373); S18(OGlycan / 146.0579)	E.CLSQPCQNGGTCIDLTNSYKCSCPRGTQGVHCE.I	CLSQPCQNGGTCIDLTNSYKCSCPRGTQGVHCE,EI,1@57.02146,6@57.02146,12@57.02146,16@426.13734,18@146.05791,21@57.02146,23@57.02146,32@57.02146	Hex(1)Pent(2); Fuc(1)	18.6731	60.4	controllerType=0 controllerNumber=1 scan=5622	0.0067	0.0074	0	0	0	0	0.00054	0.0006	2.17	60.4	0	-3.38		4416.78	4416.8	Specific	16;18	11.8	>sp|Q01705|NOTC1_MOUSE Neurogenic locus notch homolog protein 1 OS=Mus musculus GN=Notch1 PE=1 SV=3	1	4060	C1(Carbamidomethyl / 57.0215); C6(Carbamidomethyl / 57.0215); C12(Carbamidomethyl / 57.0215); C21(Carbamidomethyl / 57.0215); C23(Carbamidomethyl / 57.0215); C32(Carbamidomethyl / 57.0215)	HCD	1.52	4415.78	4415.79	4	1104.95	1104.95
	1271	E.C[+57.02146]LSNPC[+57.02146]DPRGT[+426.13734]QNC[+57.02146]VQRVNDFHC[+57.02146]E.C	T11(OGlycan / 426.1373)	E.CLSNPCDPRGTQNCVQRVNDFHCE.C	CLSNPCDPRGTQNCVQRVNDFHCE,EC,1@57.02146,6@57.02146,11@426.13734,14@57.02146,23@57.02146	Hex(1)Pent(2)	17.8068	682.2	controllerType=0 controllerNumber=1 scan=5266	7.8e-09	8.6e-09	0	0	0	0	8.8e-10	9.6e-10	8.11	682.2	50.5	1.27		3389.38	3389.38	Specific	11	18.9	>sp|Q01705|NOTC1_MOUSE Neurogenic locus notch homolog protein 1 OS=Mus musculus GN=Notch1 PE=1 SV=3	1	3713	C1(Carbamidomethyl / 57.0215); C6(Carbamidomethyl / 57.0215); C14(Carbamidomethyl / 57.0215); C23(Carbamidomethyl / 57.0215)	HCD	7.13	3388.37	3388.37	4	848.101	848.1
	1271	E.C[+57.02146]LSNPC[+57.02146]DPRGT[+426.13734]QNC[+57.02146]VQRVND.F	T11(OGlycan / 426.1373)	E.CLSNPCDPRGTQNCVQRVND.F	CLSNPCDPRGTQNCVQRVND,EF,1@57.02146,6@57.02146,11@426.13734,14@57.02146	Hex(1)Pent(2)	16.1832	509.7	controllerType=0 controllerNumber=1 scan=4599	3e-07	3.3e-07	0	0	0	0	7.4e-08	8.2e-08	6.52	509.7	49.6	-0.17		2816.18	2816.18	Specific	11	16.9	>sp|Q01705|NOTC1_MOUSE Neurogenic locus notch homolog protein 1 OS=Mus musculus GN=Notch1 PE=1 SV=3	1	3019	C1(Carbamidomethyl / 57.0215); C6(Carbamidomethyl / 57.0215); C14(Carbamidomethyl / 57.0215)	HCD	5.65	2815.17	2815.17	3	939.397	939.397
	1271	E.C[+57.02146]LSNPC[+57.02146]DPRGT[+426.13734]QNC[+57.02146]VQRVND.F	T11(OGlycan / 426.1373)	E.CLSNPCDPRGTQNCVQRVND.F	CLSNPCDPRGTQNCVQRVND,EF,1@57.02146,6@57.02146,11@426.13734,14@57.02146	Hex(1)Pent(2)	16.2456	363	controllerType=0 controllerNumber=1 scan=4625	6.1e-07	6.7e-07	0	0	0	0	1.2e-07	1.4e-07	6.22	363	33	0.16		2816.18	2816.18	Specific	11	14.7	>sp|Q01705|NOTC1_MOUSE Neurogenic locus notch homolog protein 1 OS=Mus musculus GN=Notch1 PE=1 SV=3	1	3043	C1(Carbamidomethyl / 57.0215); C6(Carbamidomethyl / 57.0215); C14(Carbamidomethyl / 57.0215)	HCD	5.32	2815.17	2815.17	3	939.397	939.397

## Sheet: KM020719-03(Fng LMR, FVB176)
#EGF	Pos.	Sequence	Mods_x000D_ (variable)	SequenceOriginalDebug	PeptideParseFriendly	Glycans	Scan_x000D_ Time	Score	Scan #	PEP_x000D_ 2D	PEP_x000D_ 1D	FDR_x000D_ 2D	FDR_x000D_ 1D	FDR uniq._x000D_ 2D	FDR uniq._x000D_ 1D	q-value_x000D_ 2D	q-value_x000D_ 1D	|Log Prob|	Delta_x000D_ Score	Delta Mod._x000D_ Score	ppm_x000D_ err.	Off-_x000D_ By-X	Obs._x000D_ MH	Calc._x000D_ MH	Cleavage	Glycans_x000D_ Pos.	Z-Score	Protein_x000D_ Name	Prot._x000D_ Id	QID	Mods_x000D_ (fixed)	Fragment_x000D_ Type	|LogProbOld|	Obs.M	Calc.M	z	Obs._x000D_ m/z	Calc._x000D_ m/z	AUC
	45	E.AC[+57.02146]VC[+57.02146]SGAFVGQRC[+57.02146]QD.S		E.ACVCSGAFVGQRCQD.S	ACVCSGAFVGQRCQD,ES,2@57.02146,4@57.02146,13@57.02146		16.5729	630.6	controllerType=0 controllerNumber=1 scan=5620	1.2e-08	1.3e-08	0	0	0	0	2.7e-09	2.8e-09	7.92	630.6	630.6	-1.13		1714.71	1714.71	Specific		18.9	>sp|Q01705|NOTC1_MOUSE Neurogenic locus notch homolog protein 1 OS=Mus musculus GN=Notch1 PE=1 SV=3	1	5392	C2(Carbamidomethyl / 57.0215); C4(Carbamidomethyl / 57.0215); C13(Carbamidomethyl / 57.0215)	HCD	7.89	1713.7	1713.7	2	857.857	857.858
	45	E.AC[+57.02146]VC[+57.02146]SGAFVGQRC[+57.02146]QD.S		E.ACVCSGAFVGQRCQD.S	ACVCSGAFVGQRCQD,ES,2@57.02146,4@57.02146,13@57.02146		16.7038	444.4	controllerType=0 controllerNumber=1 scan=5677	8.1e-07	8.6e-07	0	0	0	0	1.8e-07	1.9e-07	6.09	444.4	444.4	-0.92		1714.71	1714.71	Specific		15.2	>sp|Q01705|NOTC1_MOUSE Neurogenic locus notch homolog protein 1 OS=Mus musculus GN=Notch1 PE=1 SV=3	1	5464	C2(Carbamidomethyl / 57.0215); C4(Carbamidomethyl / 57.0215); C13(Carbamidomethyl / 57.0215)	HCD	6.07	1713.7	1713.7	2	857.857	857.858
	125	E.YKC[+57.02146]RC[+57.02146]PPGWSGKS[+426.13734]C[+57.02146]QQADPC[+57.02146]ASNPC[+57.02146]ANGGQC[+57.02146]LPFE.S	S13(OGlycan / 426.1373)	E.YKCRCPPGWSGKSCQQADPCASNPCANGGQCLPFE.S	YKCRCPPGWSGKSCQQADPCASNPCANGGQCLPFE,ES,3@57.02146,5@57.02146,13@426.13734,14@57.02146,20@57.02146,25@57.02146,31@57.02146	Hex(1)Pent(2)	18.9039	477.9	controllerType=0 controllerNumber=1 scan=6652	1.5e-06	1.6e-06	0	0	0	0	2.5e-07	2.7e-07	5.83	477.9	2.7	-1.76		4470.81	4470.81	Specific	13	12.2	>sp|Q01705|NOTC1_MOUSE Neurogenic locus notch homolog protein 1 OS=Mus musculus GN=Notch1 PE=1 SV=3	1	6626	C3(Carbamidomethyl / 57.0215); C5(Carbamidomethyl / 57.0215); C14(Carbamidomethyl / 57.0215); C20(Carbamidomethyl / 57.0215); C25(Carbamidomethyl / 57.0215); C31(Carbamidomethyl / 57.0215)	HCD	5.52	4469.8	4469.81	4	1118.46	1118.46
	125	E.YKC[+57.02146]RC[+57.02146]PPGWS[+426.13734]GKSC[+57.02146]QQADPC[+57.02146]ASNPC[+57.02146]ANGGQC[+57.02146]LPFE.S	S10(OGlycan / 426.1373)	E.YKCRCPPGWSGKSCQQADPCASNPCANGGQCLPFE.S	YKCRCPPGWSGKSCQQADPCASNPCANGGQCLPFE,ES,3@57.02146,5@57.02146,10@426.13734,14@57.02146,20@57.02146,25@57.02146,31@57.02146	Hex(1)Pent(2)	18.7658	472	controllerType=0 controllerNumber=1 scan=6591	1.7e-05	1.8e-05	0	0	0	0	2.6e-06	2.7e-06	4.76	472	1.4	0.53		4470.82	4470.81	Specific	10	13.3	>sp|Q01705|NOTC1_MOUSE Neurogenic locus notch homolog protein 1 OS=Mus musculus GN=Notch1 PE=1 SV=3	1	6550	C3(Carbamidomethyl / 57.0215); C5(Carbamidomethyl / 57.0215); C14(Carbamidomethyl / 57.0215); C20(Carbamidomethyl / 57.0215); C25(Carbamidomethyl / 57.0215); C31(Carbamidomethyl / 57.0215)	HCD	4.45	4469.81	4469.81	4	1118.46	1118.46
	125	E.YKC[+57.02146]RC[+57.02146]PPGWS[+426.13734]GKSC[+57.02146]QQADPC[+57.02146]ASNPC[+57.02146]ANGGQC[+57.02146]LPFE.S	S10(OGlycan / 426.1373)	E.YKCRCPPGWSGKSCQQADPCASNPCANGGQCLPFE.S	YKCRCPPGWSGKSCQQADPCASNPCANGGQCLPFE,ES,3@57.02146,5@57.02146,10@426.13734,14@57.02146,20@57.02146,25@57.02146,31@57.02146	Hex(1)Pent(2)	19.0454	471.4	controllerType=0 controllerNumber=1 scan=6713	2.5e-06	2.6e-06	0	0	0	0	5e-07	5.3e-07	5.61	471.4	3.6	-3.17	1	4471.8	4470.81	Specific	10	12.7	>sp|Q01705|NOTC1_MOUSE Neurogenic locus notch homolog protein 1 OS=Mus musculus GN=Notch1 PE=1 SV=3	1	6696	C3(Carbamidomethyl / 57.0215); C5(Carbamidomethyl / 57.0215); C14(Carbamidomethyl / 57.0215); C20(Carbamidomethyl / 57.0215); C25(Carbamidomethyl / 57.0215); C31(Carbamidomethyl / 57.0215)	HCD	5.3	4470.8	4469.81	4	1118.71	1118.46
	125	E.YKC[+57.02146]RC[+57.02146]PPGWSGKSC[+57.02146]QQADPC[+57.02146]AS[+426.13734]NPC[+57.02146]ANGGQC[+57.02146]LPFE.S	S22(OGlycan / 426.1373)	E.YKCRCPPGWSGKSCQQADPCASNPCANGGQCLPFE.S	YKCRCPPGWSGKSCQQADPCASNPCANGGQCLPFE,ES,3@57.02146,5@57.02146,14@57.02146,20@57.02146,22@426.13734,25@57.02146,31@57.02146	Hex(1)Pent(2)	19.1545	464.1	controllerType=0 controllerNumber=1 scan=6760	8.7e-06	9.2e-06	0	0	0	0	1.7e-06	1.8e-06	5.06	464.1	0	-5.68	1	4471.79	4470.81	Specific	22	13.6	>sp|Q01705|NOTC1_MOUSE Neurogenic locus notch homolog protein 1 OS=Mus musculus GN=Notch1 PE=1 SV=3	1	6753	C3(Carbamidomethyl / 57.0215); C5(Carbamidomethyl / 57.0215); C14(Carbamidomethyl / 57.0215); C20(Carbamidomethyl / 57.0215); C25(Carbamidomethyl / 57.0215); C31(Carbamidomethyl / 57.0215)	HCD	4.75	4470.78	4469.81	4	1118.7	1118.46
	125	E.YKC[+57.02146]RC[+57.02146]PPGWS[+426.13734]GKSC[+57.02146]QQADPC[+57.02146]ASNPC[+57.02146]ANGGQC[+57.02146]LPFE.S	S10(OGlycan / 426.1373)	E.YKCRCPPGWSGKSCQQADPCASNPCANGGQCLPFE.S	YKCRCPPGWSGKSCQQADPCASNPCANGGQCLPFE,ES,3@57.02146,5@57.02146,10@426.13734,14@57.02146,20@57.02146,25@57.02146,31@57.02146	Hex(1)Pent(2)	19.2812	305.7	controllerType=0 controllerNumber=1 scan=6815	0.00033	0.00035	0	0	0	0	2.8e-05	3e-05	3.48	305.7	3.6	-6.12	1	4471.79	4470.81	Specific	10	15.1	>sp|Q01705|NOTC1_MOUSE Neurogenic locus notch homolog protein 1 OS=Mus musculus GN=Notch1 PE=1 SV=3	1	6816	C3(Carbamidomethyl / 57.0215); C5(Carbamidomethyl / 57.0215); C14(Carbamidomethyl / 57.0215); C20(Carbamidomethyl / 57.0215); C25(Carbamidomethyl / 57.0215); C31(Carbamidomethyl / 57.0215)	HCD	3.16	4470.78	4469.81	4	1118.7	1118.46
	160	E.SSYIC[+57.02146]RC[+57.02146]PPGFHGPTC[+57.02146]RQDVNE.C		E.SSYICRCPPGFHGPTCRQDVNE.C	SSYICRCPPGFHGPTCRQDVNE,EC,5@57.02146,7@57.02146,16@57.02146		16.723	997.6	controllerType=0 controllerNumber=1 scan=5685	1.8e-15	1.9e-15	0	0	0	0	1.8e-15	1.9e-15	14.75	801	801	-1.9		2637.13	2637.14	Specific		12.8	>sp|Q01705|NOTC1_MOUSE Neurogenic locus notch homolog protein 1 OS=Mus musculus GN=Notch1 PE=1 SV=3	1	5471	C5(Carbamidomethyl / 57.0215); C7(Carbamidomethyl / 57.0215); C16(Carbamidomethyl / 57.0215)	HCD	14.73	2636.13	2636.13	3	879.716	879.718
	160	E.SSYIC[+57.02146]RC[+57.02146]PPGFHGPTC[+57.02146]RQDVNE.C		E.SSYICRCPPGFHGPTCRQDVNE.C	SSYICRCPPGFHGPTCRQDVNE,EC,5@57.02146,7@57.02146,16@57.02146		16.8451	783.5	controllerType=0 controllerNumber=1 scan=5740	2.4e-10	2.5e-10	0	0	0	0	9e-11	9.5e-11	9.62	585.9	585.9	-3.22		2637.13	2637.14	Specific		10.8	>sp|Q01705|NOTC1_MOUSE Neurogenic locus notch homolog protein 1 OS=Mus musculus GN=Notch1 PE=1 SV=3	1	5536	C5(Carbamidomethyl / 57.0215); C7(Carbamidomethyl / 57.0215); C16(Carbamidomethyl / 57.0215)	HCD	9.6	2636.12	2636.13	3	879.715	879.718
	160	E.SSYIC[+57.02146]RC[+57.02146]PPGFHGPTC[+57.02146]RQDVNE.C		E.SSYICRCPPGFHGPTCRQDVNE.C	SSYICRCPPGFHGPTCRQDVNE,EC,5@57.02146,7@57.02146,16@57.02146		16.7896	672	controllerType=0 controllerNumber=1 scan=5714	3.1e-09	3.3e-09	0	0	0	0	7.9e-10	8.4e-10	8.51	527.2	527.2	-2.67		2637.13	2637.14	Specific		13.3	>sp|Q01705|NOTC1_MOUSE Neurogenic locus notch homolog protein 1 OS=Mus musculus GN=Notch1 PE=1 SV=3	1	5507	C5(Carbamidomethyl / 57.0215); C7(Carbamidomethyl / 57.0215); C16(Carbamidomethyl / 57.0215)	HCD	10.48	2636.12	2636.13	4	660.038	660.04
	160	E.SSYIC[+57.02146]RC[+57.02146]PPGFHGPTC[+57.02146]RQDVNE.C		E.SSYICRCPPGFHGPTCRQDVNE.C	SSYICRCPPGFHGPTCRQDVNE,EC,5@57.02146,7@57.02146,16@57.02146		16.6701	648.1	controllerType=0 controllerNumber=1 scan=5662	1.9e-08	2e-08	0	0	0	0	4.3e-09	4.5e-09	7.73	555.7	555.7	-1.83		2637.13	2637.14	Specific		11.5	>sp|Q01705|NOTC1_MOUSE Neurogenic locus notch homolog protein 1 OS=Mus musculus GN=Notch1 PE=1 SV=3	1	5446	C5(Carbamidomethyl / 57.0215); C7(Carbamidomethyl / 57.0215); C16(Carbamidomethyl / 57.0215)	HCD	9.7	2636.13	2636.13	4	660.039	660.04
	160	E.SSYIC[+57.02146]RC[+57.02146]PPGFHGPTC[+57.02146]RQDVNE.C		E.SSYICRCPPGFHGPTCRQDVNE.C	SSYICRCPPGFHGPTCRQDVNE,EC,5@57.02146,7@57.02146,16@57.02146		16.9132	602.1	controllerType=0 controllerNumber=1 scan=5771	3.1e-08	3.3e-08	0	0	0	0	8.4e-09	8.8e-09	7.51	489.5	489.5	-2.57		2637.13	2637.14	Specific		11.6	>sp|Q01705|NOTC1_MOUSE Neurogenic locus notch homolog protein 1 OS=Mus musculus GN=Notch1 PE=1 SV=3	1	5570	C5(Carbamidomethyl / 57.0215); C7(Carbamidomethyl / 57.0215); C16(Carbamidomethyl / 57.0215)	HCD	8.48	2636.12	2636.13	4	660.038	660.04
	160	E.SSYIC[+57.02146]RC[+57.02146]PPGFHGPTC[+57.02146]RQDVNE.C		E.SSYICRCPPGFHGPTCRQDVNE.C	SSYICRCPPGFHGPTCRQDVNE,EC,5@57.02146,7@57.02146,16@57.02146		17.0326	455.1	controllerType=0 controllerNumber=1 scan=5824	0.00015	0.00016	0	0	0	0	1.3e-05	1.4e-05	3.82	378.8	378.8	0.2		2637.14	2637.14	Specific		10.3	>sp|Q01705|NOTC1_MOUSE Neurogenic locus notch homolog protein 1 OS=Mus musculus GN=Notch1 PE=1 SV=3	1	5631	C5(Carbamidomethyl / 57.0215); C7(Carbamidomethyl / 57.0215); C16(Carbamidomethyl / 57.0215)	HCD	3.9	2636.13	2636.13	4	660.04	660.04
	160	E.SSYIC[+57.02146]RC[+57.02146]PPGFHGPTC[+57.02146]RQD.V		E.SSYICRCPPGFHGPTCRQD.V	SSYICRCPPGFHGPTCRQD,EV,5@57.02146,7@57.02146,16@57.02146		16.1657	390.3	controllerType=0 controllerNumber=1 scan=5442	2.2e-06	2.4e-06	0	0	0	0	3.7e-07	3.9e-07	5.65	390.3	390.3	-1.95		2294.98	2294.99	Specific		11.6	>sp|Q01705|NOTC1_MOUSE Neurogenic locus notch homolog protein 1 OS=Mus musculus GN=Notch1 PE=1 SV=3	1	5168	C5(Carbamidomethyl / 57.0215); C7(Carbamidomethyl / 57.0215); C16(Carbamidomethyl / 57.0215)	HCD	5.81	2293.97	2293.98	4	574.501	574.502
EGF5	182	E.C[+57.02146]SQNPGLC[+57.02146]RHGGT[+146.05791]C[+57.02146]HNE.I	T13(OGlycan / 146.0579)	E.CSQNPGLCRHGGTCHNE.I	CSQNPGLCRHGGTCHNE,EI,1@57.02146,8@57.02146,13@146.05791,14@57.02146	Fuc(1)	10.4739	213.1	controllerType=0 controllerNumber=1 scan=3007	0.00065	0.00069	0	0	0	0	6.1e-05	6.5e-05	3.19	213.1	6.5	-2.56		2129.85	2129.85	Specific	13	13	>sp|Q01705|NOTC1_MOUSE Neurogenic locus notch homolog protein 1 OS=Mus musculus GN=Notch1 PE=1 SV=3	1	2243	C1(Carbamidomethyl / 57.0215); C8(Carbamidomethyl / 57.0215); C14(Carbamidomethyl / 57.0215)	HCD	2.88	2128.84	2128.85	4	533.218	533.219
	199	E.IGSYRC[+57.02146]AC[+57.02146]RATHTGPHC[+57.02146]E.L		E.IGSYRCACRATHTGPHCE.L	IGSYRCACRATHTGPHCE,EL,6@57.02146,8@57.02146,17@57.02146		11.6662	301.1	controllerType=0 controllerNumber=1 scan=3513	0.0066	0.007	0	0	0	0	0.00061	0.00064	2.18	274.7	274.7	-3.25		2132.91	2132.92	Specific		7.2	>sp|Q01705|NOTC1_MOUSE Neurogenic locus notch homolog protein 1 OS=Mus musculus GN=Notch1 PE=1 SV=3	1	2812	C6(Carbamidomethyl / 57.0215); C8(Carbamidomethyl / 57.0215); C17(Carbamidomethyl / 57.0215)	HCD	2.16	2131.9	2131.91	4	533.983	533.985
EGF6	217	E.LPYVPC[+57.02146]SPSPC[+57.02146]QNGGT[+511.19010]C[+57.02146]RPTGDTTHE.C	T16(OGlycan / 511.1901)	E.LPYVPCSPSPCQNGGTCRPTGDTTHE.C	LPYVPCSPSPCQNGGTCRPTGDTTHE,EC,6@57.02146,11@57.02146,16@511.19010,17@57.02146	HexNAc(1)Hex(1)Fuc(1)	18.1061	537.6	controllerType=0 controllerNumber=1 scan=6301	3e-06	3.1e-06	0	0	0	0	6.3e-07	6.7e-07	5.53	537.6	1.5	-1.75		3399.42	3399.43	Specific	16	19.4	>sp|Q01705|NOTC1_MOUSE Neurogenic locus notch homolog protein 1 OS=Mus musculus GN=Notch1 PE=1 SV=3	1	6206	C6(Carbamidomethyl / 57.0215); C11(Carbamidomethyl / 57.0215); C17(Carbamidomethyl / 57.0215)	HCD	6.94	3398.42	3398.42	3	1133.81	1133.81	24824
EGF6	217	E.LPYVPC[+57.02146]SPSPC[+57.02146]QNGGT[+146.05791]C[+57.02146]RPTGDTTHE.C	T16(OGlycan / 146.0579)	E.LPYVPCSPSPCQNGGTCRPTGDTTHE.C	LPYVPCSPSPCQNGGTCRPTGDTTHE,EC,6@57.02146,11@57.02146,16@146.05791,17@57.02146	Fuc(1)	18.1613	613.4	controllerType=0 controllerNumber=1 scan=6325	5.6e-08	6e-08	0	0	0	0	1.4e-08	1.5e-08	7.25	613.4	1.5	-1.74		3034.29	3034.3	Specific	16	16.4	>sp|Q01705|NOTC1_MOUSE Neurogenic locus notch homolog protein 1 OS=Mus musculus GN=Notch1 PE=1 SV=3	1	6234	C6(Carbamidomethyl / 57.0215); C11(Carbamidomethyl / 57.0215); C17(Carbamidomethyl / 57.0215)	HCD	6.94	3033.28	3033.29	3	1012.1	1012.1	214904
EGF6	217	E.LPYVPC[+57.02146]SPSPC[+57.02146]QNGGT[+146.05791]C[+57.02146]RPTGDTTHE.C	T16(OGlycan / 146.0579)	E.LPYVPCSPSPCQNGGTCRPTGDTTHE.C	LPYVPCSPSPCQNGGTCRPTGDTTHE,EC,6@57.02146,11@57.02146,16@146.05791,17@57.02146	Fuc(1)	18.284	531.1	controllerType=0 controllerNumber=1 scan=6377	2.8e-05	3e-05	0	0	0	0	4.3e-06	4.6e-06	4.55	531.1	1.5	0.92		3034.3	3034.3	Specific	16	14	>sp|Q01705|NOTC1_MOUSE Neurogenic locus notch homolog protein 1 OS=Mus musculus GN=Notch1 PE=1 SV=3	1	6293	C6(Carbamidomethyl / 57.0215); C11(Carbamidomethyl / 57.0215); C17(Carbamidomethyl / 57.0215)	HCD	5.96	3033.29	3033.29	3	1012.1	1012.1
	416	E.C[+57.02146]ALGANPC[+57.02146]EHAGKC[+57.02146]LNT[+162.05282]LGSFE.C	T17(OGlycan / 162.0528)	E.CALGANPCEHAGKCLNTLGSFE.C	CALGANPCEHAGKCLNTLGSFE,EC,1@57.02146,8@57.02146,14@57.02146,17@162.05282	Hex(1)	19.5181	413.9	controllerType=0 controllerNumber=1 scan=6921	2.5e-06	2.6e-06	0	0	0	0	5.6e-07	5.9e-07	5.61	379.7	12.6	-0.98		2568.11	2568.12	Specific	17	11.4	>sp|Q01705|NOTC1_MOUSE Neurogenic locus notch homolog protein 1 OS=Mus musculus GN=Notch1 PE=1 SV=3	1	6945	C1(Carbamidomethyl / 57.0215); C8(Carbamidomethyl / 57.0215); C14(Carbamidomethyl / 57.0215)	HCD	5.59	2567.11	2567.11	3	856.709	856.71
	425	E.HAGKC[+57.02146]LNTLGS[+162.05282]FE.C	S11(OGlycan / 162.0528)	E.HAGKCLNTLGSFE.C	HAGKCLNTLGSFE,EC,5@57.02146,11@162.05282	Hex(1)	16.4156	414.4	controllerType=0 controllerNumber=1 scan=5552	7.9e-07	8.3e-07	0	0	0	0	1.5e-07	1.6e-07	6.1	409.2	30	-0.83		1595.74	1595.74	Specific	11	12.3	>sp|Q01705|NOTC1_MOUSE Neurogenic locus notch homolog protein 1 OS=Mus musculus GN=Notch1 PE=1 SV=3	1	5307	C5(Carbamidomethyl / 57.0215)	HCD	5.91	1594.73	1594.73	2	798.371	798.372
	425	E.HAGKC[+57.02146]LNTLGS[+162.05282]FE.C	S11(OGlycan / 162.0528)	E.HAGKCLNTLGSFE.C	HAGKCLNTLGSFE,EC,5@57.02146,11@162.05282	Hex(1)	16.4885	299.6	controllerType=0 controllerNumber=1 scan=5583	0.002	0.0021	0	0	0	0	0.00018	0.00019	2.71	299.6	9.3	-0.07		1595.74	1595.74	Specific	11	10.1	>sp|Q01705|NOTC1_MOUSE Neurogenic locus notch homolog protein 1 OS=Mus musculus GN=Notch1 PE=1 SV=3	1	5350	C5(Carbamidomethyl / 57.0215)	HCD	2.52	1594.73	1594.73	3	532.584	532.584
	425	E.HAGKC[+57.02146]LNTLGS[+162.05282]FE.C	S11(OGlycan / 162.0528)	E.HAGKCLNTLGSFE.C	HAGKCLNTLGSFE,EC,5@57.02146,11@162.05282	Hex(1)	16.3647	242.6	controllerType=0 controllerNumber=1 scan=5530	0.0045	0.0048	0	0	0	0	0.00031	0.00033	2.34	242.6	4.3	-1.11		1595.74	1595.74	Specific	11	8.7	>sp|Q01705|NOTC1_MOUSE Neurogenic locus notch homolog protein 1 OS=Mus musculus GN=Notch1 PE=1 SV=3	1	5278	C5(Carbamidomethyl / 57.0215)	HCD	2.48	1594.73	1594.73	3	532.583	532.584
	425	E.HAGKC[+57.02146]LNTLGSFE.C		E.HAGKCLNTLGSFE.C	HAGKCLNTLGSFE,EC,5@57.02146		16.9945	463.9	controllerType=0 controllerNumber=1 scan=5808	6.8e-06	7.3e-06	0	0	0	0	1.1e-06	1.2e-06	5.16	415.4	415.4	-2.65		1433.68	1433.68	Specific		9.8	>sp|Q01705|NOTC1_MOUSE Neurogenic locus notch homolog protein 1 OS=Mus musculus GN=Notch1 PE=1 SV=3	1	5612	C5(Carbamidomethyl / 57.0215)	HCD	5.14	1432.67	1432.68	2	717.344	717.346
	425	E.HAGKC[+57.02146]LNTLGSFE.C		E.HAGKCLNTLGSFE.C	HAGKCLNTLGSFE,EC,5@57.02146		16.3984	339.6	controllerType=0 controllerNumber=1 scan=5545	0.00024	0.00026	0	0	0	0	2.3e-05	2.5e-05	3.61	297.2	297.2	-2.96		1433.68	1433.68	Specific		10.3	>sp|Q01705|NOTC1_MOUSE Neurogenic locus notch homolog protein 1 OS=Mus musculus GN=Notch1 PE=1 SV=3	1	5299	C5(Carbamidomethyl / 57.0215)	HCD	3.84	1432.67	1432.68	3	478.565	478.566
	425	E.HAGKC[+57.02146]LNTLGSFE.C		E.HAGKCLNTLGSFE.C	HAGKCLNTLGSFE,EC,5@57.02146		16.9411	274.8	controllerType=0 controllerNumber=1 scan=5784	0.00061	0.00064	0	0	0	0	5.2e-05	5.5e-05	3.22	274.8	274.8	-1.68		1433.68	1433.68	Specific		10.4	>sp|Q01705|NOTC1_MOUSE Neurogenic locus notch homolog protein 1 OS=Mus musculus GN=Notch1 PE=1 SV=3	1	5584	C5(Carbamidomethyl / 57.0215)	HCD	3.64	1432.67	1432.68	3	478.565	478.566
	425	E.HAGKC[+57.02146]LNTLGSFE.C		E.HAGKCLNTLGSFE.C	HAGKCLNTLGSFE,EC,5@57.02146		17.0592	256.2	controllerType=0 controllerNumber=1 scan=5836	0.00077	0.00082	0	0	0	0	9.1e-05	9.7e-05	3.11	256.2	256.2	-1.49		1433.68	1433.68	Specific		9.8	>sp|Q01705|NOTC1_MOUSE Neurogenic locus notch homolog protein 1 OS=Mus musculus GN=Notch1 PE=1 SV=3	1	5646	C5(Carbamidomethyl / 57.0215)	HCD	3.48	1432.67	1432.68	3	478.565	478.566
	438	E.C[+57.02146]QC[+57.02146]LQGYTGPRC[+57.02146]E.I		E.CQCLQGYTGPRCE.I	CQCLQGYTGPRCE,EI,1@57.02146,3@57.02146,12@57.02146		16.3258	584.8	controllerType=0 controllerNumber=1 scan=5513	1e-07	1.1e-07	0	0	0	0	2e-08	2.1e-08	6.98	584.8	584.8	-2.52		1628.66	1628.66	Specific		16.6	>sp|Q01705|NOTC1_MOUSE Neurogenic locus notch homolog protein 1 OS=Mus musculus GN=Notch1 PE=1 SV=3	1	5257	C1(Carbamidomethyl / 57.0215); C3(Carbamidomethyl / 57.0215); C12(Carbamidomethyl / 57.0215)	HCD	6.96	1627.65	1627.65	2	814.832	814.834
	438	E.C[+57.02146]QC[+57.02146]LQGYTGPRC[+57.02146]E.I		E.CQCLQGYTGPRCE.I	CQCLQGYTGPRCE,EI,1@57.02146,3@57.02146,12@57.02146		16.4435	574.5	controllerType=0 controllerNumber=1 scan=5564	6e-07	6.3e-07	0	0	0	0	1.3e-07	1.3e-07	6.22	574.5	574.5	1		1628.66	1628.66	Specific		13.9	>sp|Q01705|NOTC1_MOUSE Neurogenic locus notch homolog protein 1 OS=Mus musculus GN=Notch1 PE=1 SV=3	1	5325	C1(Carbamidomethyl / 57.0215); C3(Carbamidomethyl / 57.0215); C12(Carbamidomethyl / 57.0215)	HCD	6.2	1627.66	1627.65	2	814.835	814.834
EGF12	465	D.AT[+146.05791]C[+57.02146]LDQIGE.F	T2(OGlycan / 146.0579)	D.ATCLDQIGE.F	ATCLDQIGE,DF,2@146.05791,3@57.02146	Fuc(1)	18.6768	342.4	controllerType=0 controllerNumber=1 scan=6551	0.018	0.019	0	0	0	0	0.0011	0.0012	1.74	342.4	342.4	-1.94		1152.51	1152.51	Specific	2	9.2	>sp|Q01705|NOTC1_MOUSE Neurogenic locus notch homolog protein 1 OS=Mus musculus GN=Notch1 PE=1 SV=3	1	6502	C3(Carbamidomethyl / 57.0215)	HCD	1.68	1151.5	1151.5	2	576.757	576.758
EGF12	465	D.ATC[+57.02146]LDQIGE.F		D.ATCLDQIGE.F	ATCLDQIGE,DF,3@57.02146		18.7058	389.9	controllerType=0 controllerNumber=1 scan=6564	0.0009	0.00095	0	0	0	0	0.0001	0.00011	3.05	389.9	389.9	-1.87		1006.45	1006.45	Specific		10	>sp|Q01705|NOTC1_MOUSE Neurogenic locus notch homolog protein 1 OS=Mus musculus GN=Notch1 PE=1 SV=3	1	6517	C3(Carbamidomethyl / 57.0215)	HCD	3.02	1005.44	1005.44	2	503.728	503.729
	474	E.FQC[+57.02146]IC[+57.02146]MPGYE.G		E.FQCICMPGYE.G	FQCICMPGYE,EG,3@57.02146,5@57.02146		23.4054	454.7	controllerType=0 controllerNumber=1 scan=8575	0.03	0.032	0	0	0	0	0.0027	0.0028	1.52	257.8	257.8	-0.66		1304.51	1304.51	Specific		10.4	>sp|Q01705|NOTC1_MOUSE Neurogenic locus notch homolog protein 1 OS=Mus musculus GN=Notch1 PE=1 SV=3	1	8796	C3(Carbamidomethyl / 57.0215); C5(Carbamidomethyl / 57.0215)	HCD	1.49	1303.5	1303.5	2	652.759	652.759
	474	E.FQC[+57.02146]IC[+57.02146]MPGYE.G		E.FQCICMPGYE.G	FQCICMPGYE,EG,3@57.02146,5@57.02146		23.2826	450.8	controllerType=0 controllerNumber=1 scan=8523	0.006	0.0064	0	0	0	0	0.00053	0.00056	2.22	210.1	210.1	-1.13		1304.51	1304.51	Specific		10.5	>sp|Q01705|NOTC1_MOUSE Neurogenic locus notch homolog protein 1 OS=Mus musculus GN=Notch1 PE=1 SV=3	1	8730	C3(Carbamidomethyl / 57.0215); C5(Carbamidomethyl / 57.0215)	HCD	2.2	1303.5	1303.5	2	652.758	652.759
	494	E.C[+57.02146]AS[+426.13734]SPC[+57.02146]LHNGHC[+57.02146]MDKINE.F	S3(OGlycan / 426.1373)	E.CASSPCLHNGHCMDKINE.F	CASSPCLHNGHCMDKINE,EF,1@57.02146,3@426.13734,6@57.02146,12@57.02146	Hex(1)Pent(2)	14.0765	241.4	controllerType=0 controllerNumber=1 scan=4541	0.0018	0.0019	0	0	0	0	0.00013	0.00014	2.75	241.4	0.8	-4.59		2555.99	2556	Specific	3	11.4	>sp|Q01705|NOTC1_MOUSE Neurogenic locus notch homolog protein 1 OS=Mus musculus GN=Notch1 PE=1 SV=3	1	4033	C1(Carbamidomethyl / 57.0215); C6(Carbamidomethyl / 57.0215); C12(Carbamidomethyl / 57.0215)	HCD	2.44	2554.98	2554.99	4	639.752	639.755
	512	E.FQC[+57.02146]QC[+57.02146]PKGFNGHLC[+57.02146]QYDVDE.C		E.FQCQCPKGFNGHLCQYDVDE.C	FQCQCPKGFNGHLCQYDVDE,EC,3@57.02146,5@57.02146,14@57.02146		18.9226	473.7	controllerType=0 controllerNumber=1 scan=6660	5.6e-05	5.9e-05	0	0	0	0	7.9e-06	8.4e-06	4.25	332.3	332.3	-2.97		2502.02	2502.03	Specific		11.2	>sp|Q01705|NOTC1_MOUSE Neurogenic locus notch homolog protein 1 OS=Mus musculus GN=Notch1 PE=1 SV=3	1	6635	C3(Carbamidomethyl / 57.0215); C5(Carbamidomethyl / 57.0215); C14(Carbamidomethyl / 57.0215)	HCD	4.23	2501.01	2501.02	3	834.678	834.681
	512	E.FQC[+57.02146]QC[+57.02146]PKGFNGHLC[+57.02146]QYDVDE.C		E.FQCQCPKGFNGHLCQYDVDE.C	FQCQCPKGFNGHLCQYDVDE,EC,3@57.02146,5@57.02146,14@57.02146		19.0561	440.2	controllerType=0 controllerNumber=1 scan=6717	5.5e-06	5.9e-06	0	0	0	0	9.6e-07	1e-06	5.26	321.9	321.9	-1.29		2502.02	2502.03	Specific		11.4	>sp|Q01705|NOTC1_MOUSE Neurogenic locus notch homolog protein 1 OS=Mus musculus GN=Notch1 PE=1 SV=3	1	6699	C3(Carbamidomethyl / 57.0215); C5(Carbamidomethyl / 57.0215); C14(Carbamidomethyl / 57.0215)	HCD	5.23	2501.02	2501.02	3	834.679	834.681
	557	E.GYT[+672.22253]GTHC[+57.02146]E.V	T3(OGlycan / 672.2225)	E.GYTGTHCE.V	GYTGTHCE,EV,3@672.22253,7@57.02146	HexNAc(1)Hex(1)NeuGc(1)	12.7384	210.7	controllerType=0 controllerNumber=1 scan=3971	0.0057	0.0061	0	0	0	0	0.00046	0.00048	2.24	168.4	4	-2.13		1596.57	1596.57	Specific	3	12.2	>sp|Q01705|NOTC1_MOUSE Neurogenic locus notch homolog protein 1 OS=Mus musculus GN=Notch1 PE=1 SV=3	1	3357	C7(Carbamidomethyl / 57.0215)	HCD	2.46	1595.56	1595.57	2	798.789	798.791
	557	E.GYT[+203.07937]GTHC[+57.02146]E.V	T3(OGlycan / 203.0794)	E.GYTGTHCE.V	GYTGTHCE,EV,3@203.07937,7@57.02146	HexNAc(1)	10.738	366.7	controllerType=0 controllerNumber=1 scan=3117	0.00057	0.00061	0	0	0	0	4.3e-05	4.6e-05	3.24	257.3	0.8	-2.5		1127.43	1127.43	Specific	3	14.9	>sp|Q01705|NOTC1_MOUSE Neurogenic locus notch homolog protein 1 OS=Mus musculus GN=Notch1 PE=1 SV=3	1	2367	C7(Carbamidomethyl / 57.0215)	HCD	2.93	1126.42	1126.42	2	564.218	564.219
	557	E.GYT[+203.07937]GTHC[+57.02146]E.V	T3(OGlycan / 203.0794)	E.GYTGTHCE.V	GYTGTHCE,EV,3@203.07937,7@57.02146	HexNAc(1)	10.8717	304.6	controllerType=0 controllerNumber=1 scan=3173	0.0019	0.002	0	0	0	0	0.00015	0.00016	2.72	206.4	4	-3.04		1127.43	1127.43	Specific	3	13.3	>sp|Q01705|NOTC1_MOUSE Neurogenic locus notch homolog protein 1 OS=Mus musculus GN=Notch1 PE=1 SV=3	1	2434	C7(Carbamidomethyl / 57.0215)	HCD	2.41	1126.42	1126.42	2	564.217	564.219
	570	E.C[+57.02146]DPDPC[+57.02146]HYGSC[+57.02146]KDGVAT[+511.19010]FT[+426.13734]C[+57.02146]LC[+57.02146]QPGYTGHHC[+57.02146]E.T	T17(OGlycan / 511.1901); T19(OGlycan / 426.1373)	E.CDPDPCHYGSCKDGVATFTCLCQPGYTGHHCE.T	CDPDPCHYGSCKDGVATFTCLCQPGYTGHHCE,ET,1@57.02146,6@57.02146,11@57.02146,17@511.19010,19@426.13734,20@57.02146,22@57.02146,31@57.02146	HexNAc(1)Hex(1)Fuc(1); Hex(1)Pent(2)	20.2948	631.2	controllerType=0 controllerNumber=1 scan=7254	0.00073	0.00077	0	0	0	0	8.1e-05	8.6e-05	3.14	85.4	0	9.46	-1	4722.83	4723.79	Specific	17;19	21.8	>sp|Q01705|NOTC1_MOUSE Neurogenic locus notch homolog protein 1 OS=Mus musculus GN=Notch1 PE=1 SV=3	1	7323	C1(Carbamidomethyl / 57.0215); C6(Carbamidomethyl / 57.0215); C11(Carbamidomethyl / 57.0215); C20(Carbamidomethyl / 57.0215); C22(Carbamidomethyl / 57.0215); C31(Carbamidomethyl / 57.0215)	HCD	2.49	4721.82	4722.78	5	945.371	945.563
	572	D.PDPC[+57.02146]HYGSC[+57.02146]KDGVATFT[+294.09508]C[+57.02146]LC[+57.02146]QPGYT[+755.29603]GHHC[+57.02146]E.T	T17(OGlycan / 294.0951); T25(OGlycan / 755.296)	D.PDPCHYGSCKDGVATFTCLCQPGYTGHHCE.T	PDPCHYGSCKDGVATFTCLCQPGYTGHHCE,DT,4@57.02146,9@57.02146,17@294.09508,18@57.02146,20@57.02146,25@755.29603,29@57.02146	Hex(1)Pent(1); HexNAc(3)Fuc(1)	20.3369	622.3	controllerType=0 controllerNumber=1 scan=7272	3.6e-06	3.8e-06	0	0	0	0	7.2e-07	7.6e-07	5.44	250.6	0	-2.67		4560.78	4560.79	Specific	17;25	19.1	>sp|Q01705|NOTC1_MOUSE Neurogenic locus notch homolog protein 1 OS=Mus musculus GN=Notch1 PE=1 SV=3	1	7343	C4(Carbamidomethyl / 57.0215); C9(Carbamidomethyl / 57.0215); C18(Carbamidomethyl / 57.0215); C20(Carbamidomethyl / 57.0215); C29(Carbamidomethyl / 57.0215)	HCD	5.79	4559.77	4559.79	5	912.962	912.964
EGF18	681	D.EC[+57.02146]AGSPC[+57.02146]HNGGTC[+57.02146]E.D		D.ECAGSPCHNGGTCE.D	ECAGSPCHNGGTCE,DD,2@57.02146,7@57.02146,13@57.02146		14.3049	267.4	controllerType=0 controllerNumber=1 scan=4639	0.0056	0.006	0	0	0	0	0.00039	0.00041	2.25	54.7	54.7	-8.79		1535.52	1535.53	Specific		12.6	>sp|Q01705|NOTC1_MOUSE Neurogenic locus notch homolog protein 1 OS=Mus musculus GN=Notch1 PE=1 SV=3	1	4158	C2(Carbamidomethyl / 57.0215); C7(Carbamidomethyl / 57.0215); C13(Carbamidomethyl / 57.0215)	HCD	2.22	1534.51	1534.52	2	768.262	768.269	87971
	695	E.DGIAGFTC[+57.02146]RC[+57.02146]PE.G		E.DGIAGFTCRCPE.G	DGIAGFTCRCPE,EG,8@57.02146,10@57.02146		19.4077	614.3	controllerType=0 controllerNumber=1 scan=6870	6.3e-09	6.7e-09	0	0	0	0	1.5e-09	1.6e-09	8.2	575.5	575.5	-2.05		1382.58	1382.58	Specific		15.1	>sp|Q01705|NOTC1_MOUSE Neurogenic locus notch homolog protein 1 OS=Mus musculus GN=Notch1 PE=1 SV=3	1	6888	C8(Carbamidomethyl / 57.0215); C10(Carbamidomethyl / 57.0215)	HCD	8.18	1381.57	1381.58	2	691.794	691.795
	695	E.DGIAGFTC[+57.02146]RC[+57.02146]PE.G		E.DGIAGFTCRCPE.G	DGIAGFTCRCPE,EG,8@57.02146,10@57.02146		19.2855	575.5	controllerType=0 controllerNumber=1 scan=6817	1e-07	1.1e-07	0	0	0	0	2.5e-08	2.7e-08	6.98	550	550	-2.49		1382.58	1382.58	Specific		13.7	>sp|Q01705|NOTC1_MOUSE Neurogenic locus notch homolog protein 1 OS=Mus musculus GN=Notch1 PE=1 SV=3	1	6819	C8(Carbamidomethyl / 57.0215); C10(Carbamidomethyl / 57.0215)	HCD	6.96	1381.57	1381.58	2	691.793	691.795
	707	E.GYHDPTC[+57.02146]LSEVNE.C		E.GYHDPTCLSEVNE.C	GYHDPTCLSEVNE,EC,7@57.02146		17.9976	529.6	controllerType=0 controllerNumber=1 scan=6253	4.6e-06	4.9e-06	0	0	0	0	8.3e-07	8.8e-07	5.34	457.4	457.4	-1.56		1520.63	1520.63	Specific		11	>sp|Q01705|NOTC1_MOUSE Neurogenic locus notch homolog protein 1 OS=Mus musculus GN=Notch1 PE=1 SV=3	1	6143	C7(Carbamidomethyl / 57.0215)	HCD	6.04	1519.62	1519.62	2	760.818	760.82
	707	E.GYHDPTC[+57.02146]LSEVNE.C		E.GYHDPTCLSEVNE.C	GYHDPTCLSEVNE,EC,7@57.02146		18.1269	437.8	controllerType=0 controllerNumber=1 scan=6310	1.9e-05	2e-05	0	0	0	0	2.9e-06	3.1e-06	4.72	437.8	437.8	-2.84		1520.63	1520.63	Specific		10.6	>sp|Q01705|NOTC1_MOUSE Neurogenic locus notch homolog protein 1 OS=Mus musculus GN=Notch1 PE=1 SV=3	1	6216	C7(Carbamidomethyl / 57.0215)	HCD	4.99	1519.62	1519.62	2	760.818	760.82
	707	E.GYHDPTC[+57.02146]LSEVNE.C		E.GYHDPTCLSEVNE.C	GYHDPTCLSEVNE,EC,7@57.02146		17.8888	436.3	controllerType=0 controllerNumber=1 scan=6205	5.4e-05	5.7e-05	0	0	0	0	7e-06	7.4e-06	4.27	436.3	436.3	-0.83		1520.63	1520.63	Specific		8.5	>sp|Q01705|NOTC1_MOUSE Neurogenic locus notch homolog protein 1 OS=Mus musculus GN=Notch1 PE=1 SV=3	1	6089	C7(Carbamidomethyl / 57.0215)	HCD	4.53	1519.62	1519.62	2	760.819	760.82
	707	E.GYHDPTC[+57.02146]LSE.V		E.GYHDPTCLSE.V	GYHDPTCLSE,EV,7@57.02146		16.0846	591.3	controllerType=0 controllerNumber=1 scan=5406	7e-06	7.4e-06	0	0	0	0	1.6e-06	1.7e-06	5.15	335	335	-2.01		1178.48	1178.48	Specific		11.9	>sp|Q01705|NOTC1_MOUSE Neurogenic locus notch homolog protein 1 OS=Mus musculus GN=Notch1 PE=1 SV=3	1	5122	C7(Carbamidomethyl / 57.0215)	HCD	5.13	1177.47	1177.47	2	589.742	589.743
	707	E.GYHDPTC[+57.02146]LSE.V		E.GYHDPTCLSE.V	GYHDPTCLSE,EV,7@57.02146		15.9618	529.8	controllerType=0 controllerNumber=1 scan=5353	0.0004	0.00042	0	0	0	0	3.5e-05	3.7e-05	3.4	326	326	-1.8		1178.48	1178.48	Specific		10.7	>sp|Q01705|NOTC1_MOUSE Neurogenic locus notch homolog protein 1 OS=Mus musculus GN=Notch1 PE=1 SV=3	1	5059	C7(Carbamidomethyl / 57.0215)	HCD	3.37	1177.47	1177.47	2	589.742	589.743
	707	E.GYHDPTC[+57.02146]LSE.V		E.GYHDPTCLSE.V	GYHDPTCLSE,EV,7@57.02146		16.2103	496.6	controllerType=0 controllerNumber=1 scan=5462	0.00017	0.00018	0	0	0	0	1.6e-05	1.7e-05	3.76	273.2	273.2	-0.77		1178.48	1178.48	Specific		11.7	>sp|Q01705|NOTC1_MOUSE Neurogenic locus notch homolog protein 1 OS=Mus musculus GN=Notch1 PE=1 SV=3	1	5193	C7(Carbamidomethyl / 57.0215)	HCD	4.01	1177.47	1177.47	2	589.742	589.743
	707	E.GYHDPTC[+57.02146]LSE.V		E.GYHDPTCLSE.V	GYHDPTCLSE,EV,7@57.02146		16.3776	292	controllerType=0 controllerNumber=1 scan=5536	0.025	0.026	0	0	0	0	0.0017	0.0018	1.6	245.3	245.3	-0.77		1178.48	1178.48	Specific		8.7	>sp|Q01705|NOTC1_MOUSE Neurogenic locus notch homolog protein 1 OS=Mus musculus GN=Notch1 PE=1 SV=3	1	5287	C7(Carbamidomethyl / 57.0215)	HCD	1.63	1177.47	1177.47	2	589.742	589.743
	782	E.GFSGPNC[+57.02146]QTNINE.C		E.GFSGPNCQTNINE.C	GFSGPNCQTNINE,EC,7@57.02146		17.8307	569.8	controllerType=0 controllerNumber=1 scan=6179	2.7e-07	2.9e-07	0	0	0	0	5.9e-08	6.2e-08	6.56	559.6	559.6	-2.25		1437.6	1437.61	Specific		14	>sp|Q01705|NOTC1_MOUSE Neurogenic locus notch homolog protein 1 OS=Mus musculus GN=Notch1 PE=1 SV=3	1	6058	C7(Carbamidomethyl / 57.0215)	HCD	6.54	1436.6	1436.6	2	719.305	719.307
	782	E.GFSGPNC[+57.02146]QTNINE.C		E.GFSGPNCQTNINE.C	GFSGPNCQTNINE,EC,7@57.02146		17.9472	499.1	controllerType=0 controllerNumber=1 scan=6231	1.7e-06	1.8e-06	0	0	0	0	3e-07	3.2e-07	5.78	476	476	-1.91		1437.6	1437.61	Specific		12.5	>sp|Q01705|NOTC1_MOUSE Neurogenic locus notch homolog protein 1 OS=Mus musculus GN=Notch1 PE=1 SV=3	1	6115	C7(Carbamidomethyl / 57.0215)	HCD	5.75	1436.6	1436.6	2	719.305	719.307
	828	E.VVLAPC[+57.02146]ATSPC[+57.02146]KNSGVC[+57.02146]KE.S		E.VVLAPCATSPCKNSGVCKE.S	VVLAPCATSPCKNSGVCKE,ES,6@57.02146,11@57.02146,17@57.02146		15.9068	755.7	controllerType=0 controllerNumber=1 scan=5329	1.1e-11	1.2e-11	0	0	0	0	5.5e-12	5.8e-12	10.96	754.1	754.1	-1.54		2076.98	2076.99	Specific		18.9	>sp|Q01705|NOTC1_MOUSE Neurogenic locus notch homolog protein 1 OS=Mus musculus GN=Notch1 PE=1 SV=3	1	5028	C6(Carbamidomethyl / 57.0215); C11(Carbamidomethyl / 57.0215); C17(Carbamidomethyl / 57.0215)	HCD	10.93	2075.98	2075.98	3	693	693.001
	828	E.VVLAPC[+57.02146]ATSPC[+57.02146]KNSGVC[+57.02146]KE.S		E.VVLAPCATSPCKNSGVCKE.S	VVLAPCATSPCKNSGVCKE,ES,6@57.02146,11@57.02146,17@57.02146		16.0353	737.5	controllerType=0 controllerNumber=1 scan=5385	1.1e-10	1.2e-10	0	0	0	0	4e-11	4.3e-11	9.96	737.5	737.5	-1.71		2076.98	2076.99	Specific		17.2	>sp|Q01705|NOTC1_MOUSE Neurogenic locus notch homolog protein 1 OS=Mus musculus GN=Notch1 PE=1 SV=3	1	5098	C6(Carbamidomethyl / 57.0215); C11(Carbamidomethyl / 57.0215); C17(Carbamidomethyl / 57.0215)	HCD	9.93	2075.98	2075.98	3	693	693.001
	828	E.VVLAPC[+57.02146]ATSPC[+57.02146]KNSGVC[+57.02146]KE.S		E.VVLAPCATSPCKNSGVCKE.S	VVLAPCATSPCKNSGVCKE,ES,6@57.02146,11@57.02146,17@57.02146		15.7996	730.1	controllerType=0 controllerNumber=1 scan=5282	1.3e-09	1.4e-09	0	0	0	0	4.1e-10	4.3e-10	8.89	728.9	728.9	-0.48		2076.99	2076.99	Specific		18.5	>sp|Q01705|NOTC1_MOUSE Neurogenic locus notch homolog protein 1 OS=Mus musculus GN=Notch1 PE=1 SV=3	1	4973	C6(Carbamidomethyl / 57.0215); C11(Carbamidomethyl / 57.0215); C17(Carbamidomethyl / 57.0215)	HCD	8.86	2075.98	2075.98	3	693	693.001
	828	E.VVLAPC[+57.02146]ATSPC[+57.02146]KNSGVC[+57.02146]KE.S		E.VVLAPCATSPCKNSGVCKE.S	VVLAPCATSPCKNSGVCKE,ES,6@57.02146,11@57.02146,17@57.02146		16.1678	555.8	controllerType=0 controllerNumber=1 scan=5443	5.8e-07	6.2e-07	0	0	0	0	1.1e-07	1.1e-07	6.23	555.8	555.8	-0.92		2076.99	2076.99	Specific		16.5	>sp|Q01705|NOTC1_MOUSE Neurogenic locus notch homolog protein 1 OS=Mus musculus GN=Notch1 PE=1 SV=3	1	5169	C6(Carbamidomethyl / 57.0215); C11(Carbamidomethyl / 57.0215); C17(Carbamidomethyl / 57.0215)	HCD	6.21	2075.98	2075.98	3	693	693.001
	852	E.SFSC[+57.02146]VC[+57.02146]PTGWQGQTC[+57.02146]E.V		E.SFSCVCPTGWQGQTCE.V	SFSCVCPTGWQGQTCE,EV,4@57.02146,6@57.02146,15@57.02146		21.882	588.9	controllerType=0 controllerNumber=1 scan=7943	3.1e-07	3.3e-07	0	0	0	0	7.2e-08	7.6e-08	6.5	469.6	469.6	-2.19		1903.74	1903.74	Specific		13	>sp|Q01705|NOTC1_MOUSE Neurogenic locus notch homolog protein 1 OS=Mus musculus GN=Notch1 PE=1 SV=3	1	8120	C4(Carbamidomethyl / 57.0215); C6(Carbamidomethyl / 57.0215); C15(Carbamidomethyl / 57.0215)	HCD	6.48	1902.73	1902.73	2	952.372	952.374
	852	E.SFSC[+57.02146]VC[+57.02146]PTGWQGQTC[+57.02146]E.V		E.SFSCVCPTGWQGQTCE.V	SFSCVCPTGWQGQTCE,EV,4@57.02146,6@57.02146,15@57.02146		21.9874	561.3	controllerType=0 controllerNumber=1 scan=7987	3.1e-07	3.3e-07	0	0	0	0	8.3e-08	8.8e-08	6.5	515.9	515.9	-2.06		1903.74	1903.74	Specific		13.9	>sp|Q01705|NOTC1_MOUSE Neurogenic locus notch homolog protein 1 OS=Mus musculus GN=Notch1 PE=1 SV=3	1	8168	C4(Carbamidomethyl / 57.0215); C6(Carbamidomethyl / 57.0215); C15(Carbamidomethyl / 57.0215)	HCD	6.48	1902.73	1902.73	2	952.372	952.374
	852	E.SFSC[+57.02146]VC[+57.02146]PTGWQGQTC[+57.02146]E.V		E.SFSCVCPTGWQGQTCE.V	SFSCVCPTGWQGQTCE,EV,4@57.02146,6@57.02146,15@57.02146		22.1085	307.6	controllerType=0 controllerNumber=1 scan=8033	0.012	0.013	0	0	0	0	0.00075	0.0008	1.91	304.4	304.4	-5.91		1903.73	1903.74	Specific		9	>sp|Q01705|NOTC1_MOUSE Neurogenic locus notch homolog protein 1 OS=Mus musculus GN=Notch1 PE=1 SV=3	1	8207	C4(Carbamidomethyl / 57.0215); C6(Carbamidomethyl / 57.0215); C15(Carbamidomethyl / 57.0215)	HCD	1.89	1902.72	1902.73	2	952.368	952.374
	1103	E.VAAQKRGIDVTLLC[+57.02146]QHGGLC[+57.02146]VDE.G		E.VAAQKRGIDVTLLCQHGGLCVDE.G	VAAQKRGIDVTLLCQHGGLCVDE,EG,14@57.02146,20@57.02146		20.2684	652.5	controllerType=0 controllerNumber=1 scan=7243	8.1e-10	8.5e-10	0	0	0	0	2.3e-10	2.5e-10	9.09	621.3	621.3	-1.27		2539.27	2539.28	Specific		14.9	>sp|Q01705|NOTC1_MOUSE Neurogenic locus notch homolog protein 1 OS=Mus musculus GN=Notch1 PE=1 SV=3	1	7313	C14(Carbamidomethyl / 57.0215); C20(Carbamidomethyl / 57.0215)	HCD	9.07	2538.26	2538.27	3	847.096	847.097
	1103	E.VAAQKRGIDVTLLC[+57.02146]QHGGLC[+57.02146]VDE.G		E.VAAQKRGIDVTLLCQHGGLCVDE.G	VAAQKRGIDVTLLCQHGGLCVDE,EG,14@57.02146,20@57.02146		20.2783	352.5	controllerType=0 controllerNumber=1 scan=7247	3.2e-05	3.4e-05	0	0	0	0	5.4e-06	5.7e-06	4.49	320.4	320.4	-3.51		2539.27	2539.28	Specific		11.7	>sp|Q01705|NOTC1_MOUSE Neurogenic locus notch homolog protein 1 OS=Mus musculus GN=Notch1 PE=1 SV=3	1	7316	C14(Carbamidomethyl / 57.0215); C20(Carbamidomethyl / 57.0215)	HCD	4.54	2538.26	2538.27	4	635.572	635.574
	1103	E.VAAQKRGIDVTLLC[+57.02146]QHGGLC[+57.02146]VDE.G		E.VAAQKRGIDVTLLCQHGGLCVDE.G	VAAQKRGIDVTLLCQHGGLCVDE,EG,14@57.02146,20@57.02146		20.1677	339	controllerType=0 controllerNumber=1 scan=7203	0.00069	0.00073	0	0	0	0	7.1e-05	7.5e-05	3.16	336	336	-4.95		2539.26	2539.28	Specific		10.5	>sp|Q01705|NOTC1_MOUSE Neurogenic locus notch homolog protein 1 OS=Mus musculus GN=Notch1 PE=1 SV=3	1	7274	C14(Carbamidomethyl / 57.0215); C20(Carbamidomethyl / 57.0215)	HCD	3.2	2538.26	2538.27	4	635.571	635.574
	1103	E.VAAQKRGIDVTLLC[+57.02146]QHGGLC[+57.02146]VDE.G		E.VAAQKRGIDVTLLCQHGGLCVDE.G	VAAQKRGIDVTLLCQHGGLCVDE,EG,14@57.02146,20@57.02146		20.3881	307.7	controllerType=0 controllerNumber=1 scan=7294	0.00023	0.00024	0	0	0	0	1.9e-05	2.1e-05	3.64	306.5	306.5	-1.97		2539.27	2539.28	Specific		10	>sp|Q01705|NOTC1_MOUSE Neurogenic locus notch homolog protein 1 OS=Mus musculus GN=Notch1 PE=1 SV=3	1	7368	C14(Carbamidomethyl / 57.0215); C20(Carbamidomethyl / 57.0215)	HCD	3.67	2538.26	2538.27	4	635.573	635.574
	1112	D.VTLLC[+57.02146]QHGGLC[+57.02146]VDE.G		D.VTLLCQHGGLCVDE.G	VTLLCQHGGLCVDE,DG,5@57.02146,11@57.02146		20.6671	622.5	controllerType=0 controllerNumber=1 scan=7415	2.4e-07	2.5e-07	0	0	0	0	4.7e-08	5e-08	6.62	622.5	622.5	-0.14		1600.75	1600.75	Specific		14.8	>sp|Q01705|NOTC1_MOUSE Neurogenic locus notch homolog protein 1 OS=Mus musculus GN=Notch1 PE=1 SV=3	1	7512	C5(Carbamidomethyl / 57.0215); C11(Carbamidomethyl / 57.0215)	HCD	7.6	1599.74	1599.74	2	800.876	800.876
	1112	D.VTLLC[+57.02146]QHGGLC[+57.02146]VDE.G		D.VTLLCQHGGLCVDE.G	VTLLCQHGGLCVDE,DG,5@57.02146,11@57.02146		20.5506	599.5	controllerType=0 controllerNumber=1 scan=7364	2e-07	2.2e-07	0	0	0	0	3.6e-08	3.8e-08	6.69	599.5	599.5	-1.43		1600.74	1600.75	Specific		15.7	>sp|Q01705|NOTC1_MOUSE Neurogenic locus notch homolog protein 1 OS=Mus musculus GN=Notch1 PE=1 SV=3	1	7451	C5(Carbamidomethyl / 57.0215); C11(Carbamidomethyl / 57.0215)	HCD	7.66	1599.74	1599.74	2	800.875	800.876
	1271	E.C[+57.02146]LSNPC[+57.02146]DPRGT[+426.13734]QNC[+57.02146]VQRVNDFHC[+57.02146]E.C	T11(OGlycan / 426.1373)	E.CLSNPCDPRGTQNCVQRVNDFHCE.C	CLSNPCDPRGTQNCVQRVNDFHCE,EC,1@57.02146,6@57.02146,11@426.13734,14@57.02146,23@57.02146	Hex(1)Pent(2)	17.1994	675.9	controllerType=0 controllerNumber=1 scan=5898	3.6e-08	3.8e-08	0	0	0	0	1e-08	1.1e-08	7.45	675.9	47.7	3.21		3389.39	3389.38	Specific	11	17.5	>sp|Q01705|NOTC1_MOUSE Neurogenic locus notch homolog protein 1 OS=Mus musculus GN=Notch1 PE=1 SV=3	1	5717	C1(Carbamidomethyl / 57.0215); C6(Carbamidomethyl / 57.0215); C14(Carbamidomethyl / 57.0215); C23(Carbamidomethyl / 57.0215)	HCD	7.14	3388.38	3388.37	4	848.102	848.1
	1271	E.C[+57.02146]LSNPC[+57.02146]DPRGT[+426.13734]QNC[+57.02146]VQRVND.F	T11(OGlycan / 426.1373)	E.CLSNPCDPRGTQNCVQRVND.F	CLSNPCDPRGTQNCVQRVND,EF,1@57.02146,6@57.02146,11@426.13734,14@57.02146	Hex(1)Pent(2)	15.6896	424.5	controllerType=0 controllerNumber=1 scan=5234	1.4e-05	1.5e-05	0	0	0	0	2.2e-06	2.4e-06	4.86	424.5	51.1	1.65		2816.18	2816.18	Specific	11	14.9	>sp|Q01705|NOTC1_MOUSE Neurogenic locus notch homolog protein 1 OS=Mus musculus GN=Notch1 PE=1 SV=3	1	4913	C1(Carbamidomethyl / 57.0215); C6(Carbamidomethyl / 57.0215); C14(Carbamidomethyl / 57.0215)	HCD	4.84	2815.17	2815.17	3	939.399	939.397

## Sheet: KM061919_7(Fng tKO, TR463)
#EGF	Pos.	Sequence	Mods_x000D_ (variable)	SequenceOriginalDebug	PeptideParseFriendly	Glycans	Scan_x000D_ Time	Score	Scan #	PEP_x000D_ 2D	PEP_x000D_ 1D	FDR_x000D_ 2D	FDR_x000D_ 1D	FDR uniq._x000D_ 2D	FDR uniq._x000D_ 1D	q-value_x000D_ 2D	q-value_x000D_ 1D	|Log Prob|	Delta_x000D_ Score	Delta Mod._x000D_ Score	ppm_x000D_ err.	Off-_x000D_ By-X	Obs._x000D_ MH	Calc._x000D_ MH	Cleavage	Glycans_x000D_ Pos.	Z-Score	Protein_x000D_ Name	Prot._x000D_ Id	QID	Mods_x000D_ (fixed)	Fragment_x000D_ Type	|LogProbOld|	Obs.M	Calc.M	z	Obs._x000D_ m/z	Calc._x000D_ m/z	AUC
	125	E.YKC[+57.02146]RC[+57.02146]PPGWSGKS[+426.13734]C[+57.02146]QQADPC[+57.02146]ASNPC[+57.02146]ANGGQC[+57.02146]LPFE.S	S13(OGlycan / 426.1373)	E.YKCRCPPGWSGKSCQQADPCASNPCANGGQCLPFE.S	YKCRCPPGWSGKSCQQADPCASNPCANGGQCLPFE,ES,3@57.02146,5@57.02146,13@426.13734,14@57.02146,20@57.02146,25@57.02146,31@57.02146	Hex(1)Pent(2)	19.2036	221.2	controllerType=0 controllerNumber=1 scan=6081	0.042	0.043	0	0	0	0	0.0087	0.0089	1.38	221.2	3.7	-9.08		4470.77	4470.81	Specific	13	11.6	>mN1ECD	1	4201	C3(Carbamidomethyl / 57.0215); C5(Carbamidomethyl / 57.0215); C14(Carbamidomethyl / 57.0215); C20(Carbamidomethyl / 57.0215); C25(Carbamidomethyl / 57.0215); C31(Carbamidomethyl / 57.0215)	HCD	1.37	4469.77	4469.81	4	1118.45	1118.46
	160	E.SSYIC[+57.02146]RC[+57.02146]PPGFHGPTC[+57.02146]RQDVNE.C		E.SSYICRCPPGFHGPTCRQDVNE.C	SSYICRCPPGFHGPTCRQDVNE,EC,5@57.02146,7@57.02146,16@57.02146		16.8566	386.5	controllerType=0 controllerNumber=1 scan=5040	0.00013	0.00014	0	0	0	0	4.8e-05	4.9e-05	3.87	373.1	373.1	-9.15		2637.11	2637.14	Specific		11.5	>mN1ECD	1	2986	C5(Carbamidomethyl / 57.0215); C7(Carbamidomethyl / 57.0215); C16(Carbamidomethyl / 57.0215)	HCD	3.87	2636.11	2636.13	4	660.034	660.04
EGF6	217	E.LPYVPC[+57.02146]SPSPC[+57.02146]QNGGT[+146.05791]C[+57.02146]RPTGDTTHE.C	T16(OGlycan / 146.0579)	E.LPYVPCSPSPCQNGGTCRPTGDTTHE.C	LPYVPCSPSPCQNGGTCRPTGDTTHE,EC,6@57.02146,11@57.02146,16@146.05791,17@57.02146	Fuc(1)	18.464	492.9	controllerType=0 controllerNumber=1 scan=5754	1.5e-05	1.5e-05	0	0	0	0	1.5e-05	1.5e-05	4.84	492.9	1.5	-7.71		3034.27	3034.3	Specific	16	13.7	>mN1ECD	1	3820	C6(Carbamidomethyl / 57.0215); C11(Carbamidomethyl / 57.0215); C17(Carbamidomethyl / 57.0215)	HCD	4.83	3033.27	3033.29	3	1012.1	1012.1	2992325
EGF6	217	E.LPYVPC[+57.02146]SPSPC[+57.02146]QNGGT[+146.05791]C[+57.02146]RPTGDTTHE.C	T16(OGlycan / 146.0579)	E.LPYVPCSPSPCQNGGTCRPTGDTTHE.C	LPYVPCSPSPCQNGGTCRPTGDTTHE,EC,6@57.02146,11@57.02146,16@146.05791,17@57.02146	Fuc(1)	18.356	419	controllerType=0 controllerNumber=1 scan=5707	3e-05	3.1e-05	0	0	0	0	2e-05	2e-05	4.52	419	1.5	-8.92		3034.27	3034.3	Specific	16	13.9	>mN1ECD	1	3762	C6(Carbamidomethyl / 57.0215); C11(Carbamidomethyl / 57.0215); C17(Carbamidomethyl / 57.0215)	HCD	4.51	3033.26	3033.29	3	1012.1	1012.1
	512	E.FQC[+57.02146]QC[+57.02146]PKGFNGHLC[+57.02146]QYDVDE.C		E.FQCQCPKGFNGHLCQYDVDE.C	FQCQCPKGFNGHLCQYDVDE,EC,3@57.02146,5@57.02146,14@57.02146		19.2596	343.2	controllerType=0 controllerNumber=1 scan=6106	0.0033	0.0034	0	0	0	0	0.0011	0.0011	2.48	236.7	236.7	-8.24		2502.01	2502.03	Specific		10.9	>mN1ECD	1	4233	C3(Carbamidomethyl / 57.0215); C5(Carbamidomethyl / 57.0215); C14(Carbamidomethyl / 57.0215)	HCD	2.47	2501	2501.02	3	834.674	834.681
	695	E.DGIAGFTC[+57.02146]RC[+57.02146]PE.G		E.DGIAGFTCRCPE.G	DGIAGFTCRCPE,EG,8@57.02146,10@57.02146		19.5764	531.2	controllerType=0 controllerNumber=1 scan=6248	0.00051	0.00052	0	0	0	0	0.00015	0.00015	3.29	498.2	498.2	-8.4		1382.57	1382.58	Specific		10.4	>mN1ECD	1	4396	C8(Carbamidomethyl / 57.0215); C10(Carbamidomethyl / 57.0215)	HCD	3.28	1381.56	1381.58	2	691.789	691.795
	695	E.DGIAGFTC[+57.02146]RC[+57.02146]PE.G		E.DGIAGFTCRCPE.G	DGIAGFTCRCPE,EG,8@57.02146,10@57.02146		19.4548	463.4	controllerType=0 controllerNumber=1 scan=6192	0.0002	0.0002	0	0	0	0	7.9e-05	8e-05	3.7	463.4	463.4	-7.96		1382.57	1382.58	Specific		12.5	>mN1ECD	1	4332	C8(Carbamidomethyl / 57.0215); C10(Carbamidomethyl / 57.0215)	HCD	3.69	1381.56	1381.58	2	691.789	691.795
	707	E.GYHDPTC[+57.02146]LSEVNE.C		E.GYHDPTCLSEVNE.C	GYHDPTCLSEVNE,EC,7@57.02146		18.0007	257.1	controllerType=0 controllerNumber=1 scan=5551	0.025	0.026	0	0	0	0	0.0045	0.0046	1.6	257.1	257.1	-8.14		1520.62	1520.63	Specific		10.2	>mN1ECD	1	3574	C7(Carbamidomethyl / 57.0215)	HCD	1.99	1519.61	1519.62	2	760.813	760.82
	707	E.GYHDPTC[+57.02146]LSE.V		E.GYHDPTCLSE.V	GYHDPTCLSE,EV,7@57.02146		16.0582	371.2	controllerType=0 controllerNumber=1 scan=4690	0.0031	0.0031	0	0	0	0	0.00082	0.00084	2.51	322	322	-9.67		1178.47	1178.48	Specific		11.5	>mN1ECD	1	2577	C7(Carbamidomethyl / 57.0215)	HCD	2.5	1177.46	1177.47	2	589.737	589.743
	707	E.GYHDPTC[+57.02146]LSE.V		E.GYHDPTCLSE.V	GYHDPTCLSE,EV,7@57.02146		15.8059	346.2	controllerType=0 controllerNumber=1 scan=4583	0.03	0.031	0	0	0	0	0.0063	0.0064	1.52	268.1	268.1	-9.88		1178.47	1178.48	Specific		10.6	>mN1ECD	1	2454	C7(Carbamidomethyl / 57.0215)	HCD	1.51	1177.46	1177.47	2	589.737	589.743
	707	E.GYHDPTC[+57.02146]LSE.V		E.GYHDPTCLSE.V	GYHDPTCLSE,EV,7@57.02146		15.6792	283.4	controllerType=0 controllerNumber=1 scan=4529	0.018	0.019	0	0	0	0	0.0027	0.0028	1.73	283.4	283.4	-9.26		1178.47	1178.48	Specific		11	>mN1ECD	1	2396	C7(Carbamidomethyl / 57.0215)	HCD	1.72	1177.46	1177.47	2	589.737	589.743
	828	E.VVLAPC[+57.02146]ATSPC[+57.02146]KNSGVC[+57.02146]KE.S		E.VVLAPCATSPCKNSGVCKE.S	VVLAPCATSPCKNSGVCKE,ES,6@57.02146,11@57.02146,17@57.02146		15.6371	283.9	controllerType=0 controllerNumber=1 scan=4511	0.0018	0.0019	0	0	0	0	0.00054	0.00055	2.74	283.9	283.9	-9.47		2076.97	2076.99	Specific		12.3	>mN1ECD	1	2378	C6(Carbamidomethyl / 57.0215); C11(Carbamidomethyl / 57.0215); C17(Carbamidomethyl / 57.0215)	HCD	2.73	2075.96	2075.98	3	692.994	693.001
	852	E.SFSC[+57.02146]VC[+57.02146]PTGWQGQTC[+57.02146]E.V		E.SFSCVCPTGWQGQTCE.V	SFSCVCPTGWQGQTCE,EV,4@57.02146,6@57.02146,15@57.02146		22.4202	400.7	controllerType=0 controllerNumber=1 scan=7519	0.0037	0.0038	0	0	0	0	0.0013	0.0013	2.43	400.7	400.7	-8.67		1903.72	1903.74	Specific		13	>mN1ECD	1	5857	C4(Carbamidomethyl / 57.0215); C6(Carbamidomethyl / 57.0215); C15(Carbamidomethyl / 57.0215)	HCD	2.42	1902.72	1902.73	2	952.366	952.374
	1103	E.VAAQKRGIDVTLLC[+57.02146]QHGGLC[+57.02146]VDE.G		E.VAAQKRGIDVTLLCQHGGLCVDE.G	VAAQKRGIDVTLLCQHGGLCVDE,EG,14@57.02146,20@57.02146		20.6209	230	controllerType=0 controllerNumber=1 scan=6716	0.11	0.11	0	0	0	0	0.018	0.018	0.97	230	230	-8.51		2539.25	2539.28	Specific		8.8	>mN1ECD	1	4944	C14(Carbamidomethyl / 57.0215); C20(Carbamidomethyl / 57.0215)	HCD	1.37	2538.25	2538.27	4	635.569	635.574
	1112	D.VTLLC[+57.02146]QHGGLC[+57.02146]VDE.G		D.VTLLCQHGGLCVDE.G	VTLLCQHGGLCVDE,DG,5@57.02146,11@57.02146		20.9061	490.3	controllerType=0 controllerNumber=1 scan=6842	1.5e-05	1.5e-05	0	0	0	0	1.5e-05	1.5e-05	4.84	490.3	490.3	-7.15		1600.73	1600.75	Specific		12.7	>mN1ECD	1	5100	C5(Carbamidomethyl / 57.0215); C11(Carbamidomethyl / 57.0215)	HCD	4.83	1599.73	1599.74	2	800.871	800.876
	1430	D.YSFTGGAGRDIPPPQIEE.A		D.YSFTGGAGRDIPPPQIEE.A	YSFTGGAGRDIPPPQIEE,DA		21.5295	305.2	controllerType=0 controllerNumber=1 scan=7123	0.0016	0.0016	0	0	0	0	0.00035	0.00036	2.8	305.2	305.2	-6.58		1933.92	1933.93	Specific		10.9	>mN1ECD	1	5420		HCD	2.8	1932.91	1932.92	2	967.462	967.468

## Sheet: KM061919_8(Fng tKO,HK1665)
#EGF	Pos.	Sequence	Mods_x000D_ (variable)	SequenceOriginalDebug	PeptideParseFriendly	Glycans	Scan_x000D_ Time	Score	Scan #	PEP_x000D_ 2D	PEP_x000D_ 1D	FDR_x000D_ 2D	FDR_x000D_ 1D	FDR uniq._x000D_ 2D	FDR uniq._x000D_ 1D	q-value_x000D_ 2D	q-value_x000D_ 1D	|Log Prob|	Delta_x000D_ Score	Delta Mod._x000D_ Score	ppm_x000D_ err.	Off-_x000D_ By-X	Obs._x000D_ MH	Calc._x000D_ MH	Cleavage	Glycans_x000D_ Pos.	Z-Score	Protein_x000D_ Name	Prot._x000D_ Id	QID	Mods_x000D_ (fixed)	Fragment_x000D_ Type	|LogProbOld|	Obs.M	Calc.M	z	Obs._x000D_ m/z	Calc._x000D_ m/z	AUC
	45	E.AC[+57.02146]VC[+57.02146]SGAFVGQRC[+57.02146]QD.S		E.ACVCSGAFVGQRCQD.S	ACVCSGAFVGQRCQD,ES,2@57.02146,4@57.02146,13@57.02146		16.6183	392.7	controllerType=0 controllerNumber=1 scan=4932	7.4e-05	7.6e-05	0	0	0	0	3.1e-05	3.2e-05	4.13	392.7	392.7	-9.03		1714.69	1714.71	Specific		16.6	>mN1ECD	1	2831	C2(Carbamidomethyl / 57.0215); C4(Carbamidomethyl / 57.0215); C13(Carbamidomethyl / 57.0215)	HCD	4.12	1713.69	1713.7	2	857.851	857.858
EGF6	217	E.LPYVPC[+57.02146]SPSPC[+57.02146]QNGGT[+146.05791]C[+57.02146]RPTGDTTHE.C	T16(OGlycan / 146.0579)	E.LPYVPCSPSPCQNGGTCRPTGDTTHE.C	LPYVPCSPSPCQNGGTCRPTGDTTHE,EC,6@57.02146,11@57.02146,16@146.05791,17@57.02146	Fuc(1)	18.4406	555.1	controllerType=0 controllerNumber=1 scan=5736	9e-06	9.3e-06	0	0	0	0	7e-06	7.2e-06	5.04	555.1	1.5	-7.23		3034.28	3034.3	Specific	16	16.2	>mN1ECD	1	3741	C6(Carbamidomethyl / 57.0215); C11(Carbamidomethyl / 57.0215); C17(Carbamidomethyl / 57.0215)	HCD	5.03	3033.27	3033.29	3	1012.1	1012.1	2778247
EGF6	217	E.LPYVPC[+57.02146]SPSPC[+57.02146]QNGGT[+146.05791]C[+57.02146]RPTGDTTHE.C	T16(OGlycan / 146.0579)	E.LPYVPCSPSPCQNGGTCRPTGDTTHE.C	LPYVPCSPSPCQNGGTCRPTGDTTHE,EC,6@57.02146,11@57.02146,16@146.05791,17@57.02146	Fuc(1)	18.3221	469	controllerType=0 controllerNumber=1 scan=5685	2.4e-05	2.5e-05	0	0	0	0	1.1e-05	1.2e-05	4.62	469	1.5	-6.38		3034.28	3034.3	Specific	16	15.8	>mN1ECD	1	3676	C6(Carbamidomethyl / 57.0215); C11(Carbamidomethyl / 57.0215); C17(Carbamidomethyl / 57.0215)	HCD	4.61	3033.27	3033.29	3	1012.1	1012.1
	438	E.C[+57.02146]QC[+57.02146]LQGYTGPRC[+57.02146]E.I		E.CQCLQGYTGPRCE.I	CQCLQGYTGPRCE,EI,1@57.02146,3@57.02146,12@57.02146		16.3977	257.2	controllerType=0 controllerNumber=1 scan=4838	0.0023	0.0024	0	0	0	0	0.00042	0.00043	2.63	257.2	257.2	-9.49		1628.65	1628.66	Specific		12.7	>mN1ECD	1	2730	C1(Carbamidomethyl / 57.0215); C3(Carbamidomethyl / 57.0215); C12(Carbamidomethyl / 57.0215)	HCD	2.62	1627.64	1627.65	2	814.827	814.834
	512	E.FQC[+57.02146]QC[+57.02146]PKGFNGHLC[+57.02146]QYDVDE.C		E.FQCQCPKGFNGHLCQYDVDE.C	FQCQCPKGFNGHLCQYDVDE,EC,3@57.02146,5@57.02146,14@57.02146		19.2835	318.2	controllerType=0 controllerNumber=1 scan=6106	0.0044	0.0046	0	0	0	0	0.00088	0.0009	2.35	264.8	264.8	-8.68		2502.01	2502.03	Specific		11.1	>mN1ECD	1	4179	C3(Carbamidomethyl / 57.0215); C5(Carbamidomethyl / 57.0215); C14(Carbamidomethyl / 57.0215)	HCD	2.34	2501	2501.02	3	834.673	834.681
	695	E.DGIAGFTC[+57.02146]RC[+57.02146]PE.G		E.DGIAGFTCRCPE.G	DGIAGFTCRCPE,EG,8@57.02146,10@57.02146		19.4576	526.4	controllerType=0 controllerNumber=1 scan=6182	7.2e-06	7.4e-06	0	0	0	0	6e-06	6.2e-06	5.14	526.4	526.4	-7.96		1382.57	1382.58	Specific		14.5	>mN1ECD	1	4268	C8(Carbamidomethyl / 57.0215); C10(Carbamidomethyl / 57.0215)	HCD	5.13	1381.56	1381.58	2	691.789	691.795
	695	E.DGIAGFTC[+57.02146]RC[+57.02146]PE.G		E.DGIAGFTCRCPE.G	DGIAGFTCRCPE,EG,8@57.02146,10@57.02146		19.5778	501.2	controllerType=0 controllerNumber=1 scan=6237	5.1e-05	5.2e-05	0	0	0	0	2.4e-05	2.5e-05	4.3	482.8	482.8	-8.58		1382.57	1382.58	Specific		11	>mN1ECD	1	4332	C8(Carbamidomethyl / 57.0215); C10(Carbamidomethyl / 57.0215)	HCD	4.28	1381.56	1381.58	2	691.789	691.795
	707	E.GYHDPTC[+57.02146]LSEVNE.C		E.GYHDPTCLSEVNE.C	GYHDPTCLSEVNE,EC,7@57.02146		17.9724	380.6	controllerType=0 controllerNumber=1 scan=5532	0.00037	0.00038	0	0	0	0	7.3e-05	7.5e-05	3.44	380.6	380.6	-6.05		1520.62	1520.63	Specific		9.9	>mN1ECD	1	3501	C7(Carbamidomethyl / 57.0215)	HCD	3.61	1519.62	1519.62	2	760.815	760.82
	707	E.GYHDPTC[+57.02146]LSEVNE.C		E.GYHDPTCLSEVNE.C	GYHDPTCLSEVNE,EC,7@57.02146		18.1085	359	controllerType=0 controllerNumber=1 scan=5592	0.0006	0.00061	0	0	0	0	0.00016	0.00016	3.22	359	359	-7.34		1520.62	1520.63	Specific		10.1	>mN1ECD	1	3568	C7(Carbamidomethyl / 57.0215)	HCD	3.28	1519.61	1519.62	2	760.814	760.82
	707	E.GYHDPTC[+57.02146]LSE.V		E.GYHDPTCLSE.V	GYHDPTCLSE,EV,7@57.02146		15.9458	462.9	controllerType=0 controllerNumber=1 scan=4645	0.02	0.021	0	0	0	0	0.0037	0.0038	1.7	230.7	230.7	-8.22		1178.47	1178.48	Specific		11.1	>mN1ECD	1	2501	C7(Carbamidomethyl / 57.0215)	HCD	1.69	1177.46	1177.47	2	589.738	589.743
	707	E.GYHDPTC[+57.02146]LSE.V		E.GYHDPTCLSE.V	GYHDPTCLSE,EV,7@57.02146		16.0747	437.2	controllerType=0 controllerNumber=1 scan=4700	0.0033	0.0034	0	0	0	0	0.00063	0.00064	2.48	283.6	283.6	-8.22		1178.47	1178.48	Specific		11.3	>mN1ECD	1	2566	C7(Carbamidomethyl / 57.0215)	HCD	2.47	1177.46	1177.47	2	589.738	589.743
	707	E.GYHDPTC[+57.02146]LSE.V		E.GYHDPTCLSE.V	GYHDPTCLSE,EV,7@57.02146		15.8295	373.7	controllerType=0 controllerNumber=1 scan=4596	0.0062	0.0064	0	0	0	0	0.0012	0.0012	2.21	348.8	348.8	-8.85		1178.47	1178.48	Specific		10.2	>mN1ECD	1	2449	C7(Carbamidomethyl / 57.0215)	HCD	2.38	1177.46	1177.47	2	589.737	589.743
	707	E.GYHDPTC[+57.02146]LSE.V		E.GYHDPTCLSE.V	GYHDPTCLSE,EV,7@57.02146		15.5882	250.9	controllerType=0 controllerNumber=1 scan=4493	0.067	0.069	0	0	0	0	0.0068	0.007	1.17	250.9	250.9	-9.26		1178.47	1178.48	Specific		9.9	>mN1ECD	1	2332	C7(Carbamidomethyl / 57.0215)	HCD	1.47	1177.46	1177.47	2	589.737	589.743
	828	E.VVLAPC[+57.02146]ATSPC[+57.02146]KNSGVC[+57.02146]KE.S		E.VVLAPCATSPCKNSGVCKE.S	VVLAPCATSPCKNSGVCKE,ES,6@57.02146,11@57.02146,17@57.02146		15.854	597.9	controllerType=0 controllerNumber=1 scan=4606	4.7e-06	4.9e-06	0	0	0	0	4.7e-06	4.9e-06	5.32	597.9	597.9	-9.38		2076.97	2076.99	Specific		18.6	>mN1ECD	1	2460	C6(Carbamidomethyl / 57.0215); C11(Carbamidomethyl / 57.0215); C17(Carbamidomethyl / 57.0215)	HCD	5.31	2075.96	2075.98	3	692.994	693.001
	828	E.VVLAPC[+57.02146]ATSPC[+57.02146]KNSGVC[+57.02146]KE.S		E.VVLAPCATSPCKNSGVCKE.S	VVLAPCATSPCKNSGVCKE,ES,6@57.02146,11@57.02146,17@57.02146		15.9738	322.3	controllerType=0 controllerNumber=1 scan=4657	0.00042	0.00043	0	0	0	0	0.00011	0.00011	3.38	322.3	322.3	-8.06		2076.97	2076.99	Specific		15.7	>mN1ECD	1	2515	C6(Carbamidomethyl / 57.0215); C11(Carbamidomethyl / 57.0215); C17(Carbamidomethyl / 57.0215)	HCD	3.37	2075.96	2075.98	3	692.995	693.001
	828	E.VVLAPC[+57.02146]ATSPC[+57.02146]KNSGVC[+57.02146]KE.S		E.VVLAPCATSPCKNSGVCKE.S	VVLAPCATSPCKNSGVCKE,ES,6@57.02146,11@57.02146,17@57.02146		15.7398	311.8	controllerType=0 controllerNumber=1 scan=4557	0.00067	0.00069	0	0	0	0	0.00021	0.00021	3.18	311.8	311.8	-8.33		2076.97	2076.99	Specific		15.8	>mN1ECD	1	2404	C6(Carbamidomethyl / 57.0215); C11(Carbamidomethyl / 57.0215); C17(Carbamidomethyl / 57.0215)	HCD	3.16	2075.96	2075.98	3	692.995	693.001
	852	E.SFSC[+57.02146]VC[+57.02146]PTGWQGQTC[+57.02146]E.V		E.SFSCVCPTGWQGQTCE.V	SFSCVCPTGWQGQTCE,EV,4@57.02146,6@57.02146,15@57.02146		22.4232	350.1	controllerType=0 controllerNumber=1 scan=7494	0.018	0.018	0	0	0	0	0.0028	0.0028	1.75	350.1	350.1	-8.73		1903.72	1903.74	Specific		12.3	>mN1ECD	1	5770	C4(Carbamidomethyl / 57.0215); C6(Carbamidomethyl / 57.0215); C15(Carbamidomethyl / 57.0215)	HCD	1.74	1902.72	1902.73	2	952.366	952.374
	1103	E.VAAQKRGIDVTLLC[+57.02146]QHGGLC[+57.02146]VDE.G		E.VAAQKRGIDVTLLCQHGGLCVDE.G	VAAQKRGIDVTLLCQHGGLCVDE,EG,14@57.02146,20@57.02146		20.6336	275.4	controllerType=0 controllerNumber=1 scan=6703	0.013	0.013	0	0	0	0	0.0019	0.0019	1.9	275.4	275.4	-9.56		2539.25	2539.28	Specific		9.7	>mN1ECD	1	4876	C14(Carbamidomethyl / 57.0215); C20(Carbamidomethyl / 57.0215)	HCD	2.23	2538.24	2538.27	4	635.568	635.574
	1112	D.VTLLC[+57.02146]QHGGLC[+57.02146]VDE.G		D.VTLLCQHGGLCVDE.G	VTLLCQHGGLCVDE,DG,5@57.02146,11@57.02146		20.9089	523.4	controllerType=0 controllerNumber=1 scan=6823	4.7e-05	4.9e-05	0	0	0	0	1.8e-05	1.9e-05	4.32	523.4	523.4	-6.16		1600.74	1600.75	Specific		13.7	>mN1ECD	1	5015	C5(Carbamidomethyl / 57.0215); C11(Carbamidomethyl / 57.0215)	HCD	4.31	1599.73	1599.74	2	800.872	800.876
	1430	D.YSFTGGAGRDIPPPQIEE.A		D.YSFTGGAGRDIPPPQIEE.A	YSFTGGAGRDIPPPQIEE,DA		21.5254	320.2	controllerType=0 controllerNumber=1 scan=7098	0.00088	0.0009	0	0	0	0	0.00026	0.00027	3.06	320.2	320.2	-7.08		1933.92	1933.93	Specific		10.2	>mN1ECD	1	5322		HCD	3.05	1932.91	1932.92	2	967.461	967.468

## Sheet: KM061919_9(Fng tKO, HK1675)
#EGF	Pos.	Sequence	Mods_x000D_ (variable)	SequenceOriginalDebug	PeptideParseFriendly	Glycans	Scan_x000D_ Time	Score	Scan #	PEP_x000D_ 2D	PEP_x000D_ 1D	FDR_x000D_ 2D	FDR_x000D_ 1D	FDR uniq._x000D_ 2D	FDR uniq._x000D_ 1D	q-value_x000D_ 2D	q-value_x000D_ 1D	|Log Prob|	Delta_x000D_ Score	Delta Mod._x000D_ Score	ppm_x000D_ err.	Off-_x000D_ By-X	Obs._x000D_ MH	Calc._x000D_ MH	Cleavage	Glycans_x000D_ Pos.	Z-Score	Protein_x000D_ Name	Prot._x000D_ Id	QID	Mods_x000D_ (fixed)	Fragment_x000D_ Type	|LogProbOld|	Obs.M	Calc.M	z	Obs._x000D_ m/z	Calc._x000D_ m/z	AUC
	45	E.AC[+57.02146]VC[+57.02146]SGAFVGQRC[+57.02146]QD.S		E.ACVCSGAFVGQRCQD.S	ACVCSGAFVGQRCQD,ES,2@57.02146,4@57.02146,13@57.02146		16.3878	339.3	controllerType=0 controllerNumber=1 scan=4805	0.0013	0.0014	0	0	0	0	0.00026	0.00027	2.88	339.3	339.3	-8.75		1714.69	1714.71	Specific		15.4	>mN1ECD	1	2656	C2(Carbamidomethyl / 57.0215); C4(Carbamidomethyl / 57.0215); C13(Carbamidomethyl / 57.0215)	HCD	2.87	1713.69	1713.7	2	857.851	857.858
	125	E.YKC[+57.02146]RC[+57.02146]PPGWS[+426.13734]GKSC[+57.02146]QQADPC[+57.02146]ASNPC[+57.02146]ANGGQC[+57.02146]LPFE.S	S10(OGlycan / 426.1373)	E.YKCRCPPGWSGKSCQQADPCASNPCANGGQCLPFE.S	YKCRCPPGWSGKSCQQADPCASNPCANGGQCLPFE,ES,3@57.02146,5@57.02146,10@426.13734,14@57.02146,20@57.02146,25@57.02146,31@57.02146	Hex(1)Pent(2)	19.1215	229.9	controllerType=0 controllerNumber=1 scan=6038	0.023	0.024	0	0	0	0	0.0031	0.0032	1.64	229.9	3.6	-7.77		4470.78	4470.81	Specific	10	11.7	>mN1ECD	1	4089	C3(Carbamidomethyl / 57.0215); C5(Carbamidomethyl / 57.0215); C14(Carbamidomethyl / 57.0215); C20(Carbamidomethyl / 57.0215); C25(Carbamidomethyl / 57.0215); C31(Carbamidomethyl / 57.0215)	HCD	1.63	4469.77	4469.81	4	1118.45	1118.46
EGF6	217	E.LPYVPC[+57.02146]SPSPC[+57.02146]QNGGT[+146.05791]C[+57.02146]RPTGDTTHE.C	T16(OGlycan / 146.0579)	E.LPYVPCSPSPCQNGGTCRPTGDTTHE.C	LPYVPCSPSPCQNGGTCRPTGDTTHE,EC,6@57.02146,11@57.02146,16@146.05791,17@57.02146	Fuc(1)	18.2372	472.3	controllerType=0 controllerNumber=1 scan=5647	1.6e-05	1.7e-05	0	0	0	0	6.3e-06	6.4e-06	4.79	472.3	1.5	-7.35		3034.28	3034.3	Specific	16	17.6	>mN1ECD	1	3628	C6(Carbamidomethyl / 57.0215); C11(Carbamidomethyl / 57.0215); C17(Carbamidomethyl / 57.0215)	HCD	4.78	3033.27	3033.29	3	1012.1	1012.1	3834177
EGF6	217	E.LPYVPC[+57.02146]SPSPC[+57.02146]QNGGT[+146.05791]C[+57.02146]RPTGDTTHE.C	T16(OGlycan / 146.0579)	E.LPYVPCSPSPCQNGGTCRPTGDTTHE.C	LPYVPCSPSPCQNGGTCRPTGDTTHE,EC,6@57.02146,11@57.02146,16@146.05791,17@57.02146	Fuc(1)	18.3649	419	controllerType=0 controllerNumber=1 scan=5703	3.2e-05	3.2e-05	0	0	0	0	1.3e-05	1.3e-05	4.5	419	1.5	-7.11		3034.28	3034.3	Specific	16	14	>mN1ECD	1	3701	C6(Carbamidomethyl / 57.0215); C11(Carbamidomethyl / 57.0215); C17(Carbamidomethyl / 57.0215)	HCD	4.49	3033.27	3033.29	3	1012.1	1012.1
	438	E.C[+57.02146]QC[+57.02146]LQGYTGPRC[+57.02146]E.I		E.CQCLQGYTGPRCE.I	CQCLQGYTGPRCE,EI,1@57.02146,3@57.02146,12@57.02146		16.3377	376.2	controllerType=0 controllerNumber=1 scan=4783	0.00013	0.00014	0	0	0	0	3.5e-05	3.6e-05	3.88	376.2	376.2	-7.69		1628.65	1628.66	Specific		14	>mN1ECD	1	2630	C1(Carbamidomethyl / 57.0215); C3(Carbamidomethyl / 57.0215); C12(Carbamidomethyl / 57.0215)	HCD	3.87	1627.64	1627.65	2	814.828	814.834
	695	E.DGIAGFTC[+57.02146]RC[+57.02146]PE.G		E.DGIAGFTCRCPE.G	DGIAGFTCRCPE,EG,8@57.02146,10@57.02146		19.5095	576	controllerType=0 controllerNumber=1 scan=6212	2.6e-05	2.7e-05	0	0	0	0	9.5e-06	9.8e-06	4.59	545.6	545.6	-8.14		1382.57	1382.58	Specific		15.1	>mN1ECD	1	4289	C8(Carbamidomethyl / 57.0215); C10(Carbamidomethyl / 57.0215)	HCD	4.58	1381.56	1381.58	2	691.789	691.795
	695	E.DGIAGFTC[+57.02146]RC[+57.02146]PE.G		E.DGIAGFTCRCPE.G	DGIAGFTCRCPE,EG,8@57.02146,10@57.02146		19.3892	469.8	controllerType=0 controllerNumber=1 scan=6158	9.6e-05	9.8e-05	0	0	0	0	2.3e-05	2.4e-05	4.02	459.1	459.1	-7.87		1382.57	1382.58	Specific		11.4	>mN1ECD	1	4226	C8(Carbamidomethyl / 57.0215); C10(Carbamidomethyl / 57.0215)	HCD	4.01	1381.56	1381.58	2	691.79	691.795
	707	E.GYHDPTC[+57.02146]LSEVNE.C		E.GYHDPTCLSEVNE.C	GYHDPTCLSEVNE,EC,7@57.02146		17.9644	390.7	controllerType=0 controllerNumber=1 scan=5526	0.00015	0.00015	0	0	0	0	5.4e-05	5.6e-05	3.83	386.9	386.9	-8.86		1520.62	1520.63	Specific		10.2	>mN1ECD	1	3482	C7(Carbamidomethyl / 57.0215)	HCD	4.07	1519.61	1519.62	2	760.813	760.82
	707	E.GYHDPTC[+57.02146]LSE.V		E.GYHDPTCLSE.V	GYHDPTCLSE,EV,7@57.02146		15.8696	512.5	controllerType=0 controllerNumber=1 scan=4581	0.011	0.011	0	0	0	0	0.0015	0.0015	1.97	269.6	269.6	-8.74		1178.47	1178.48	Specific		10.8	>mN1ECD	1	2379	C7(Carbamidomethyl / 57.0215)	HCD	1.95	1177.46	1177.47	2	589.738	589.743
	707	E.GYHDPTC[+57.02146]LSE.V		E.GYHDPTCLSE.V	GYHDPTCLSE,EV,7@57.02146		15.7513	484.6	controllerType=0 controllerNumber=1 scan=4530	0.013	0.013	0	0	0	0	0.0021	0.0021	1.88	284.7	284.7	-9.78		1178.47	1178.48	Specific		10.2	>mN1ECD	1	2323	C7(Carbamidomethyl / 57.0215)	HCD	1.87	1177.46	1177.47	2	589.737	589.743
	707	E.GYHDPTC[+57.02146]LSE.V		E.GYHDPTCLSE.V	GYHDPTCLSE,EV,7@57.02146		15.9977	479	controllerType=0 controllerNumber=1 scan=4636	0.0012	0.0012	0	0	0	0	0.00018	0.00019	2.92	309.2	309.2	-8.74		1178.47	1178.48	Specific		11.2	>mN1ECD	1	2446	C7(Carbamidomethyl / 57.0215)	HCD	2.91	1177.46	1177.47	2	589.738	589.743
	707	E.GYHDPTC[+57.02146]LSE.V		E.GYHDPTCLSE.V	GYHDPTCLSE,EV,7@57.02146		15.6405	467.7	controllerType=0 controllerNumber=1 scan=4482	0.0076	0.0078	0	0	0	0	0.00099	0.001	2.12	287.8	287.8	-9.57		1178.47	1178.48	Specific		10.7	>mN1ECD	1	2273	C7(Carbamidomethyl / 57.0215)	HCD	2.11	1177.46	1177.47	2	589.737	589.743
	707	E.GYHDPTC[+57.02146]LSE.V		E.GYHDPTCLSE.V	GYHDPTCLSE,EV,7@57.02146		15.5162	440.9	controllerType=0 controllerNumber=1 scan=4427	0.0022	0.0023	0	0	0	0	0.00038	0.00039	2.65	260.7	260.7	-9.47		1178.47	1178.48	Specific		11.2	>mN1ECD	1	2211	C7(Carbamidomethyl / 57.0215)	HCD	2.64	1177.46	1177.47	2	589.737	589.743
	782	E.GFSGPNC[+57.02146]QTNINE.C		E.GFSGPNCQTNINE.C	GFSGPNCQTNINE,EC,7@57.02146		17.8294	402.3	controllerType=0 controllerNumber=1 scan=5465	0.00059	0.0006	0	0	0	0	0.0001	0.00011	3.23	402.3	402.3	-7.85		1437.6	1437.61	Specific		11.7	>mN1ECD	1	3406	C7(Carbamidomethyl / 57.0215)	HCD	3.22	1436.59	1436.6	2	719.301	719.307
	828	E.VVLAPC[+57.02146]ATSPC[+57.02146]KNSGVC[+57.02146]KE.S		E.VVLAPCATSPCKNSGVCKE.S	VVLAPCATSPCKNSGVCKE,ES,6@57.02146,11@57.02146,17@57.02146		15.7977	643.8	controllerType=0 controllerNumber=1 scan=4550	3.8e-07	3.9e-07	0	0	0	0	3.8e-07	3.9e-07	6.42	643.8	643.8	-9.47		2076.97	2076.99	Specific		15.9	>mN1ECD	1	2345	C6(Carbamidomethyl / 57.0215); C11(Carbamidomethyl / 57.0215); C17(Carbamidomethyl / 57.0215)	HCD	6.41	2075.96	2075.98	3	692.994	693.001
	828	E.VVLAPC[+57.02146]ATSPC[+57.02146]KNSGVC[+57.02146]KE.S		E.VVLAPCATSPCKNSGVCKE.S	VVLAPCATSPCKNSGVCKE,ES,6@57.02146,11@57.02146,17@57.02146		15.6816	573.1	controllerType=0 controllerNumber=1 scan=4499	3.8e-06	3.9e-06	0	0	0	0	2.1e-06	2.2e-06	5.42	573.1	573.1	-9.56		2076.97	2076.99	Specific		16.2	>mN1ECD	1	2290	C6(Carbamidomethyl / 57.0215); C11(Carbamidomethyl / 57.0215); C17(Carbamidomethyl / 57.0215)	HCD	5.41	2075.96	2075.98	3	692.994	693.001
	1112	D.VTLLC[+57.02146]QHGGLC[+57.02146]VDE.G		D.VTLLCQHGGLCVDE.G	VTLLCQHGGLCVDE,DG,5@57.02146,11@57.02146		20.8228	469.2	controllerType=0 controllerNumber=1 scan=6798	5.4e-06	5.6e-06	0	0	0	0	3.2e-06	3.3e-06	5.27	469.2	469.2	-6.62		1600.74	1600.75	Specific		12.4	>mN1ECD	1	4966	C5(Carbamidomethyl / 57.0215); C11(Carbamidomethyl / 57.0215)	HCD	5.26	1599.73	1599.74	2	800.871	800.876
	1112	D.VTLLC[+57.02146]QHGGLC[+57.02146]VDE.G		D.VTLLCQHGGLCVDE.G	VTLLCQHGGLCVDE,DG,5@57.02146,11@57.02146		20.9344	464.4	controllerType=0 controllerNumber=1 scan=6848	5.4e-06	5.6e-06	0	0	0	0	3.8e-06	3.9e-06	5.27	464.4	464.4	-7		1600.73	1600.75	Specific		13.4	>mN1ECD	1	5022	C5(Carbamidomethyl / 57.0215); C11(Carbamidomethyl / 57.0215)	HCD	5.26	1599.73	1599.74	2	800.871	800.876
	1430	D.YSFTGGAGRDIPPPQIEE.A		D.YSFTGGAGRDIPPPQIEE.A	YSFTGGAGRDIPPPQIEE,DA		21.4561	340.6	controllerType=0 controllerNumber=1 scan=7084	0.00013	0.00014	0	0	0	0	4.5e-05	4.6e-05	3.88	340.6	340.6	-6.96		1933.92	1933.93	Specific		12	>mN1ECD	1	5281		HCD	3.87	1932.91	1932.92	2	967.461	967.468
	1430	D.YSFTGGAGRDIPPPQIEE.A		D.YSFTGGAGRDIPPPQIEE.A	YSFTGGAGRDIPPPQIEE,DA		21.5818	327.3	controllerType=0 controllerNumber=1 scan=7140	0.00018	0.00018	0	0	0	0	6.5e-05	6.6e-05	3.75	327.3	327.3	-6.2		1933.92	1933.93	Specific		13	>mN1ECD	1	5347		HCD	3.74	1932.91	1932.92	2	967.462	967.468
	1430	D.YSFTGGAGRDIPPPQIEE.A		D.YSFTGGAGRDIPPPQIEE.A	YSFTGGAGRDIPPPQIEE,DA		21.3792	318.7	controllerType=0 controllerNumber=1 scan=7050	0.0041	0.0042	0	0	0	0	0.0006	0.00062	2.39	318.7	318.7	-8.03		1933.91	1933.93	Specific		8.8	>mN1ECD	1	5243		HCD	2.38	1932.91	1932.92	2	967.46	967.468
