# Supplementary material for: Fringe GlcNAc-transferases differentially extend O-fucose on endogenous NOTCH1 in mouse activated T cells
Source: J Biol Chem. 2022 May 25;298(7):102064. doi: 10.1016/j.jbc.2022.102064 (PMC9234238; doi:10.1016/j.jbc.2022.102064)
Supplement: Supplemental Table S6 [file mmc7.xlsx]

## Sheet: Title
Table S6: Tryptic peptides from endogenous N1 single Fng activated T cells
Each tab is a biological replicate.

## Sheet: KM082719-1 LFNG only
#EGF	Pos.	Sequence	Mods_x000D_ (variable)	Glycans	Score	PEP_x000D_ 2D	PEP_x000D_ 1D	|Log Prob|	Delta_x000D_ Score	Delta Mod._x000D_ Score	z	Obs._x000D_ m/z	Calc._x000D_ m/z	ppm_x000D_ err.	Off-_x000D_ By-X	Obs._x000D_ MH	Calc._x000D_ MH	Cleavage	Glycans_x000D_ Pos.	Protein_x000D_ Name	Prot._x000D_ Id	Scan_x000D_ Time	Scan #	Mods_x000D_ (fixed)	Comment	Fragment_x000D_ Type	FDR_x000D_ 2D	FDR_x000D_ 1D	FDR uniq._x000D_ 2D	FDR uniq._x000D_ 1D	q-value_x000D_ 2D	q-value_x000D_ 1D	Area Under the curv
	24	R.C[+57.02146]SQPSGTC[+57.02146]LNGGR.C			545.2	3.9e-09	3.9e-09	8.41	545.2	545.2	2	697.299	697.301	-2.39		1393.59	1393.59	Specific		>sp|Q01705|NOTC1_MOUSE Neurogenic locus notch homolog protein 1 OS=Mus musculus GN=Notch1 PE=1 SV=3	1	11.1813	controllerType=0 controllerNumber=1 scan=3446	C1(Carbamidomethyl / 57.0215); C8(Carbamidomethyl / 57.0215)	File24944_Scan3446	HCD	0	0	0	0	6e-10	6.1e-10
	24	R.C[+57.02146]SQPSGTC[+57.02146]LNGGR.C			535.7	3.9e-09	3.9e-09	8.41	535.7	535.7	2	697.299	697.301	-2.65		1393.59	1393.59	Specific		>sp|Q01705|NOTC1_MOUSE Neurogenic locus notch homolog protein 1 OS=Mus musculus GN=Notch1 PE=1 SV=3	1	11.069	controllerType=0 controllerNumber=1 scan=3399	C1(Carbamidomethyl / 57.0215); C8(Carbamidomethyl / 57.0215)	File24944_Scan3399	HCD	0	0	0	0	5.6e-10	5.7e-10
	24	R.C[+57.02146]SQPSGTC[+57.02146]LNGGR.C			286	5e-06	5.1e-06	5.3	286	286	2	697.298	697.301	-3.62		1393.59	1393.59	Specific		>sp|Q01705|NOTC1_MOUSE Neurogenic locus notch homolog protein 1 OS=Mus musculus GN=Notch1 PE=1 SV=3	1	10.9577	controllerType=0 controllerNumber=1 scan=3352	C1(Carbamidomethyl / 57.0215); C8(Carbamidomethyl / 57.0215)	File24944_Scan3352	HCD	0	0	0	0	2.8e-07	2.8e-07
	24	R.C[+57.02146]SQPSGTC[+57.02146]LNGGR.C			266.6	1.4e-05	1.4e-05	4.85	266.6	266.6	2	697.298	697.301	-5.02		1393.59	1393.59	Specific		>sp|Q01705|NOTC1_MOUSE Neurogenic locus notch homolog protein 1 OS=Mus musculus GN=Notch1 PE=1 SV=3	1	15.0584	controllerType=0 controllerNumber=1 scan=5085	C1(Carbamidomethyl / 57.0215); C8(Carbamidomethyl / 57.0215)	File24944_Scan5085	HCD	0	0	0	0	7.5e-07	7.6e-07
	24	R.C[+57.02146]SQPSGTC[+57.02146]LNGGR.C			219.1	2.2e-05	2.2e-05	4.66	219.1	219.1	2	697.301	697.301	-0.64		1393.59	1393.59	Specific		>sp|Q01705|NOTC1_MOUSE Neurogenic locus notch homolog protein 1 OS=Mus musculus GN=Notch1 PE=1 SV=3	1	11.2937	controllerType=0 controllerNumber=1 scan=3493	C1(Carbamidomethyl / 57.0215); C8(Carbamidomethyl / 57.0215)	File24944_Scan3493	HCD	0	0	0	0	1.1e-06	1.1e-06
	24	R.C[+57.02146]SQPSGTC[+57.02146]LNGGR.C			81.5	0.011	0.011	1.95	81.5	81.5	2	697.301	697.301	-0.46		1393.59	1393.59	Specific		>sp|Q01705|NOTC1_MOUSE Neurogenic locus notch homolog protein 1 OS=Mus musculus GN=Notch1 PE=1 SV=3	1	11.4148	controllerType=0 controllerNumber=1 scan=3544	C1(Carbamidomethyl / 57.0215); C8(Carbamidomethyl / 57.0215)	File24944_Scan3544	HCD	0.004	0.004	0	0	0.0042	0.0042
	24	R.C[+57.02146]SQPSGTC[+57.02146]LNGGR.C			5.4	0.046	0.046	1.34	5.4	5.4	2	697.301	697.301	-0.73		1393.59	1393.59	Specific		>sp|Q01705|NOTC1_MOUSE Neurogenic locus notch homolog protein 1 OS=Mus musculus GN=Notch1 PE=1 SV=3	1	10.8356	controllerType=0 controllerNumber=1 scan=3301	C1(Carbamidomethyl / 57.0215); C8(Carbamidomethyl / 57.0215)	File24944_Scan3301	HCD	0.011	0.011	0	0	0.012	0.012
EGF2	57	R.C[+57.02146]QDSNPC[+57.02146]LSTPC[+57.02146]KNAGT[+146.05791][+176.03210]C[+57.02146]HVVDHGGTVDYAC[+57.02146]SC[+57.02146]PLGFS[+294.09508]GPLC[+57.02146]LTPLDNAC[+57.02146]LANPC[+57.02146]R.N	T17(OGlycan / 322.09); S38(OGlycan / 294.0951)	Fuc(1) 176.0321; Hex(1)Pent(1)	535.7	0.001	0.001	2.99	535.7	0	5	1374.18	1374.38	1.78	-1	6866.87	6867.86	Specific	17;38	>sp|Q01705|NOTC1_MOUSE Neurogenic locus notch homolog protein 1 OS=Mus musculus GN=Notch1 PE=1 SV=3	1	23.5626	controllerType=0 controllerNumber=1 scan=8703	C1(Carbamidomethyl / 57.0215); C7(Carbamidomethyl / 57.0215); C12(Carbamidomethyl / 57.0215); C18(Carbamidomethyl / 57.0215); C31(Carbamidomethyl / 57.0215); C33(Carbamidomethyl / 57.0215); C42(Carbamidomethyl / 57.0215); C50(Carbamidomethyl / 57.0215); C55(Carbamidomethyl / 57.0215)	File24944_Scan8703	HCD	0	0	0	0	3.7e-05	3.7e-05
EGF2	57	R.C[+57.02146]QDS[+426.13734]NPC[+57.02146]LSTPC[+57.02146]K.N	S4(OGlycan / 426.1373)	Hex(1)Pent(2)	314.1	7.9e-07	8e-07	6.1	314.1	3.7	2	996.887	996.89	-2.87		1992.77	1992.77	Specific	4	>sp|Q01705|NOTC1_MOUSE Neurogenic locus notch homolog protein 1 OS=Mus musculus GN=Notch1 PE=1 SV=3	1	13.0815	controllerType=0 controllerNumber=1 scan=4246	C1(Carbamidomethyl / 57.0215); C7(Carbamidomethyl / 57.0215); C12(Carbamidomethyl / 57.0215)	File24944_Scan4246	HCD	0	0	0	0	5.7e-08	5.8e-08
EGF2	57	R.C[+57.02146]QDSNPC[+57.02146]LS[+426.13734]TPC[+57.02146]K.N	S9(OGlycan / 426.1373)	Hex(1)Pent(2)	308.9	7.9e-07	8e-07	6.1	308.9	0	2	996.887	996.89	-2.56		1992.77	1992.77	Specific	9	>sp|Q01705|NOTC1_MOUSE Neurogenic locus notch homolog protein 1 OS=Mus musculus GN=Notch1 PE=1 SV=3	1	12.9631	controllerType=0 controllerNumber=1 scan=4196	C1(Carbamidomethyl / 57.0215); C7(Carbamidomethyl / 57.0215); C12(Carbamidomethyl / 57.0215)	File24944_Scan4196	HCD	0	0	0	0	5.3e-08	5.4e-08
EGF3	70	K.NAGT[+146.05791]C[+57.02146]HVVDHGGTVDYAC[+57.02146]SC[+57.02146]PLGFSGPLC[+57.02146]LTPLDNAC[+57.02146]LANPC[+57.02146]R.N	T4(OGlycan / 146.0579)	Fuc(1)	929.4	3.8e-15	3.9e-15	14.42	929.4	5.1	4	1213.29	1213.29	0.13		4850.12	4850.12	Specific	4	>sp|Q01705|NOTC1_MOUSE Neurogenic locus notch homolog protein 1 OS=Mus musculus GN=Notch1 PE=1 SV=3	1	23.7126	controllerType=0 controllerNumber=1 scan=8767	C5(Carbamidomethyl / 57.0215); C18(Carbamidomethyl / 57.0215); C20(Carbamidomethyl / 57.0215); C29(Carbamidomethyl / 57.0215); C37(Carbamidomethyl / 57.0215); C42(Carbamidomethyl / 57.0215)	File24944_Scan8767	HCD	0	0	0	0	1.4e-15	1.4e-15
EGF3	70	K.NAGT[+146.05791]C[+57.02146]HVVDHGGTVDYAC[+57.02146]SC[+57.02146]PLGFSGPLC[+57.02146]LTPLDNAC[+57.02146]LANPC[+57.02146]R.N	T4(OGlycan / 146.0579)	Fuc(1)	799.3	5.1e-12	5.2e-12	11.29	799.3	10.7	4	1213.29	1213.29	1.14		4850.12	4850.12	Specific	4	>sp|Q01705|NOTC1_MOUSE Neurogenic locus notch homolog protein 1 OS=Mus musculus GN=Notch1 PE=1 SV=3	1	23.5927	controllerType=0 controllerNumber=1 scan=8716	C5(Carbamidomethyl / 57.0215); C18(Carbamidomethyl / 57.0215); C20(Carbamidomethyl / 57.0215); C29(Carbamidomethyl / 57.0215); C37(Carbamidomethyl / 57.0215); C42(Carbamidomethyl / 57.0215)	File24944_Scan8716	HCD	0	0	0	0	6.1e-13	6.2e-13
EGF3	113	R.NGGTC[+57.02146]DLLT[+146.05791]LTEYK.C	T9(OGlycan / 146.0579)	Fuc(1)	579.1	4.5e-09	4.5e-09	8.35	579.1	0	2	865.908	865.911	-3.41		1730.81	1730.82	Specific	9	>sp|Q01705|NOTC1_MOUSE Neurogenic locus notch homolog protein 1 OS=Mus musculus GN=Notch1 PE=1 SV=3	1	21.2177	controllerType=0 controllerNumber=1 scan=7700	C5(Carbamidomethyl / 57.0215)	File24944_Scan7700	HCD	0	0	0	0	7.2e-10	7.3e-10
	137	K.S[+426.13734]C[+57.02146]QQADPC[+57.02146]ASNPC[+57.02146]ANGGQC[+57.02146]LPFESSYIC[+57.02146]R.C	S1(OGlycan / 426.1373)	Hex(1)Pent(2)	604.7	2.5e-08	2.5e-08	7.6	604.7	0.1	3	1254.17	1254.17	0.86		3760.48	3760.48	Specific	1	>sp|Q01705|NOTC1_MOUSE Neurogenic locus notch homolog protein 1 OS=Mus musculus GN=Notch1 PE=1 SV=3	1	20.5303	controllerType=0 controllerNumber=1 scan=7407	C2(Carbamidomethyl / 57.0215); C8(Carbamidomethyl / 57.0215); C13(Carbamidomethyl / 57.0215); C19(Carbamidomethyl / 57.0215); C28(Carbamidomethyl / 57.0215)	File24944_Scan7407	HCD	0	0	0	0	4.4e-09	4.5e-09
	166	R.C[+57.02146]PPGFHGPTC[+57.02146]R.Q			509.1	3.9e-09	3.9e-09	8.41	509.1	509.1	3	429.189	429.19	-2.33		1285.55	1285.56	Specific		>sp|Q01705|NOTC1_MOUSE Neurogenic locus notch homolog protein 1 OS=Mus musculus GN=Notch1 PE=1 SV=3	1	12.0174	controllerType=0 controllerNumber=1 scan=3795	C1(Carbamidomethyl / 57.0215); C10(Carbamidomethyl / 57.0215)	File24944_Scan3795	HCD	0	0	0	0	2.9e-10	3e-10
	166	R.C[+57.02146]PPGFHGPTC[+57.02146]R.Q			467.7	5.7e-09	5.7e-09	8.25	467.7	467.7	3	429.189	429.19	-2.69		1285.55	1285.56	Specific		>sp|Q01705|NOTC1_MOUSE Neurogenic locus notch homolog protein 1 OS=Mus musculus GN=Notch1 PE=1 SV=3	1	12.1431	controllerType=0 controllerNumber=1 scan=3848	C1(Carbamidomethyl / 57.0215); C10(Carbamidomethyl / 57.0215)	File24944_Scan3848	HCD	0	0	0	0	9.9e-10	1e-09
	166	R.C[+57.02146]PPGFHGPTC[+57.02146]R.Q			455.4	5.7e-09	5.7e-09	8.25	455.4	455.4	3	429.189	429.19	-2.33		1285.55	1285.56	Specific		>sp|Q01705|NOTC1_MOUSE Neurogenic locus notch homolog protein 1 OS=Mus musculus GN=Notch1 PE=1 SV=3	1	11.9075	controllerType=0 controllerNumber=1 scan=3749	C1(Carbamidomethyl / 57.0215); C10(Carbamidomethyl / 57.0215)	File24944_Scan3749	HCD	0	0	0	0	9.4e-10	9.5e-10
	166	R.C[+57.02146]PPGFHGPTC[+57.02146]R.Q			331.7	4.8e-07	4.9e-07	6.32	331.7	331.7	3	429.189	429.19	-2.69		1285.55	1285.56	Specific		>sp|Q01705|NOTC1_MOUSE Neurogenic locus notch homolog protein 1 OS=Mus musculus GN=Notch1 PE=1 SV=3	1	12.2639	controllerType=0 controllerNumber=1 scan=3899	C1(Carbamidomethyl / 57.0215); C10(Carbamidomethyl / 57.0215)	File24944_Scan3899	HCD	0	0	0	0	3.6e-08	3.6e-08
	166	R.C[+57.02146]PPGFHGPTC[+57.02146]R.Q			321.4	3e-05	3e-05	4.53	321.4	321.4	3	429.19	429.19	-1.48		1285.55	1285.56	Specific		>sp|Q01705|NOTC1_MOUSE Neurogenic locus notch homolog protein 1 OS=Mus musculus GN=Notch1 PE=1 SV=3	1	11.7884	controllerType=0 controllerNumber=1 scan=3699	C1(Carbamidomethyl / 57.0215); C10(Carbamidomethyl / 57.0215)	File24944_Scan3699	HCD	0	0	0	0	1.5e-06	1.5e-06
	166	R.C[+57.02146]PPGFHGPTC[+57.02146]R.Q			309.8	0.00011	0.00011	3.96	309.8	309.8	3	429.189	429.19	-3.33		1285.55	1285.56	Specific		>sp|Q01705|NOTC1_MOUSE Neurogenic locus notch homolog protein 1 OS=Mus musculus GN=Notch1 PE=1 SV=3	1	12.3836	controllerType=0 controllerNumber=1 scan=3950	C1(Carbamidomethyl / 57.0215); C10(Carbamidomethyl / 57.0215)	File24944_Scan3950	HCD	0	0	0	0	4.9e-06	5e-06
	166	R.C[+57.02146]PPGFHGPTC[+57.02146]R.Q			243.5	0.00013	0.00013	3.9	243.5	243.5	3	429.189	429.19	-2.9		1285.55	1285.56	Specific		>sp|Q01705|NOTC1_MOUSE Neurogenic locus notch homolog protein 1 OS=Mus musculus GN=Notch1 PE=1 SV=3	1	12.57	controllerType=0 controllerNumber=1 scan=4029	C1(Carbamidomethyl / 57.0215); C10(Carbamidomethyl / 57.0215)	File24944_Scan4029	HCD	0	0	0	0	6e-06	6.1e-06
	166	R.C[+57.02146]PPGFHGPTC[+57.02146]R.Q			126.5	0.0095	0.0096	2.02	126.5	126.5	3	429.19	429.19	-1.19		1285.55	1285.56	Specific		>sp|Q01705|NOTC1_MOUSE Neurogenic locus notch homolog protein 1 OS=Mus musculus GN=Notch1 PE=1 SV=3	1	12.6903	controllerType=0 controllerNumber=1 scan=4080	C1(Carbamidomethyl / 57.0215); C10(Carbamidomethyl / 57.0215)	File24944_Scan4080	HCD	0.004	0.004	0	0	0.0042	0.0042
	166	R.C[+57.02146]PPGFHGPTC[+57.02146]R.Q			20.3	0.017	0.017	1.76	20.3	20.3	3	429.189	429.19	-3.12		1285.55	1285.56	Specific		>sp|Q01705|NOTC1_MOUSE Neurogenic locus notch homolog protein 1 OS=Mus musculus GN=Notch1 PE=1 SV=3	1	12.8152	controllerType=0 controllerNumber=1 scan=4133	C1(Carbamidomethyl / 57.0215); C10(Carbamidomethyl / 57.0215)	File24944_Scan4133	HCD	0.004	0.004	0	0	0.0042	0.0042
	177	R.QDVNEC[+57.02146]SQNPGLC[+57.02146]R.H			704.1	1.1e-12	1.1e-12	11.95	704.1	704.1	2	838.857	838.859	-2.64		1676.71	1676.71	Specific		>sp|Q01705|NOTC1_MOUSE Neurogenic locus notch homolog protein 1 OS=Mus musculus GN=Notch1 PE=1 SV=3	1	13.2937	controllerType=0 controllerNumber=1 scan=4335	C6(Carbamidomethyl / 57.0215); C13(Carbamidomethyl / 57.0215)	File24944_Scan4335	HCD	0	0	0	0	1.4e-13	1.4e-13
	177	R.QDVNEC[+57.02146]SQNPGLC[+57.02146]R.H			700.1	4.5e-12	4.5e-12	11.35	700.1	700.1	2	838.857	838.859	-3.22		1676.71	1676.71	Specific		>sp|Q01705|NOTC1_MOUSE Neurogenic locus notch homolog protein 1 OS=Mus musculus GN=Notch1 PE=1 SV=3	1	13.4214	controllerType=0 controllerNumber=1 scan=4389	C6(Carbamidomethyl / 57.0215); C13(Carbamidomethyl / 57.0215)	File24944_Scan4389	HCD	0	0	0	0	4.8e-13	4.9e-13
	177	R.QDVNEC[+57.02146]SQNPGLC[+57.02146]R.H			464.6	8.7e-08	8.8e-08	7.06	464.6	464.6	2	838.856	838.859	-4.39		1676.7	1676.71	Specific		>sp|Q01705|NOTC1_MOUSE Neurogenic locus notch homolog protein 1 OS=Mus musculus GN=Notch1 PE=1 SV=3	1	13.5432	controllerType=0 controllerNumber=1 scan=4441	C6(Carbamidomethyl / 57.0215); C13(Carbamidomethyl / 57.0215)	File24944_Scan4441	HCD	0	0	0	0	1.2e-08	1.2e-08
	177	R.QDVNEC[+57.02146]SQNPGLC[+57.02146]R.H			325	6e-06	6.1e-06	5.22	325	325	3	559.574	559.575	-2.25		1676.71	1676.71	Specific		>sp|Q01705|NOTC1_MOUSE Neurogenic locus notch homolog protein 1 OS=Mus musculus GN=Notch1 PE=1 SV=3	1	13.2981	controllerType=0 controllerNumber=1 scan=4337	C6(Carbamidomethyl / 57.0215); C13(Carbamidomethyl / 57.0215)	File24944_Scan4337	HCD	0	0	0	0	3.9e-07	4e-07
	177	R.QDVNEC[+57.02146]SQNPGLC[+57.02146]R.H			204	0.00025	0.00025	3.61	204	204	2	838.857	838.859	-2.79		1676.71	1676.71	Specific		>sp|Q01705|NOTC1_MOUSE Neurogenic locus notch homolog protein 1 OS=Mus musculus GN=Notch1 PE=1 SV=3	1	13.159	controllerType=0 controllerNumber=1 scan=4279	C6(Carbamidomethyl / 57.0215); C13(Carbamidomethyl / 57.0215)	File24944_Scan4279	HCD	0	0	0	0	8.6e-06	8.7e-06
	177	R.QDVNEC[+57.02146]SQNPGLC[+57.02146]R.H			31.9	0.04	0.04	1.4	31.9	31.9	2	838.859	838.859	-0.82		1676.71	1676.71	Specific		>sp|Q01705|NOTC1_MOUSE Neurogenic locus notch homolog protein 1 OS=Mus musculus GN=Notch1 PE=1 SV=3	1	13.6855	controllerType=0 controllerNumber=1 scan=4502	C6(Carbamidomethyl / 57.0215); C13(Carbamidomethyl / 57.0215)	File24944_Scan4502	HCD	0.012	0.012	0	0	0.012	0.012
EGF5	191	R.HGGTC[+57.02146]HNEIGS[+146.05791]YR.C	S11(OGlycan / 146.0579)	Fuc(1)	587.4	1.1e-08	1.2e-08	7.94	587.4	6.1	3	545.238	545.239	-2.03		1633.7	1633.7	Specific	11	>sp|Q01705|NOTC1_MOUSE Neurogenic locus notch homolog protein 1 OS=Mus musculus GN=Notch1 PE=1 SV=3	1	10.0954	controllerType=0 controllerNumber=1 scan=2995	C5(Carbamidomethyl / 57.0215)	File24944_Scan2995	HCD	0	0	0	0	2e-09	2.1e-09
EGF5	191	R.HGGTC[+57.02146]HNEIGS[+146.05791]YR.C	S11(OGlycan / 146.0579)	Fuc(1)	534.2	3.6e-08	3.6e-08	7.44	534.2	15.1	3	545.237	545.239	-2.59		1633.7	1633.7	Specific	11	>sp|Q01705|NOTC1_MOUSE Neurogenic locus notch homolog protein 1 OS=Mus musculus GN=Notch1 PE=1 SV=3	1	10.2071	controllerType=0 controllerNumber=1 scan=3041	C5(Carbamidomethyl / 57.0215)	File24944_Scan3041	HCD	0	0	0	0	5.6e-09	5.7e-09
EGF5	191	R.HGGT[+146.05791]C[+57.02146]HNEIGSYR.C	T4(OGlycan / 146.0579)	Fuc(1)	330	9.8e-05	0.0001	4.01	330	2.1	3	545.237	545.239	-2.59		1633.7	1633.7	Specific	4	>sp|Q01705|NOTC1_MOUSE Neurogenic locus notch homolog protein 1 OS=Mus musculus GN=Notch1 PE=1 SV=3	1	10.3137	controllerType=0 controllerNumber=1 scan=3085	C5(Carbamidomethyl / 57.0215)	File24944_Scan3085	HCD	0	0	0	0	4.5e-06	4.5e-06
EGF5	191	R.HGGT[+146.05791]C[+57.02146]HNEIGSYR.C	T4(OGlycan / 146.0579)	Fuc(1)	281.8	0.0004	0.00041	3.39	281.8	10.4	3	545.238	545.239	-2.25		1633.7	1633.7	Specific	4	>sp|Q01705|NOTC1_MOUSE Neurogenic locus notch homolog protein 1 OS=Mus musculus GN=Notch1 PE=1 SV=3	1	10.4343	controllerType=0 controllerNumber=1 scan=3135	C5(Carbamidomethyl / 57.0215)	File24944_Scan3135	HCD	0	0	0	0	1.4e-05	1.4e-05
EGF5	191	R.HGGT[+146.05791]C[+57.02146]HNEIGSYR.C	T4(OGlycan / 146.0579)	Fuc(1)	273.8	3.4e-05	3.4e-05	4.47	273.8	10.4	3	545.238	545.239	-1.92		1633.7	1633.7	Specific	4	>sp|Q01705|NOTC1_MOUSE Neurogenic locus notch homolog protein 1 OS=Mus musculus GN=Notch1 PE=1 SV=3	1	9.9817	controllerType=0 controllerNumber=1 scan=2948	C5(Carbamidomethyl / 57.0215)	File24944_Scan2948	HCD	0	0	0	0	1.8e-06	1.8e-06
EGF5	191	R.HGGT[+146.05791]C[+57.02146]HNEIGSYR.C	T4(OGlycan / 146.0579)	Fuc(1)	190.3	0.0029	0.0029	2.54	190.3	10.4	3	545.238	545.239	-2.14		1633.7	1633.7	Specific	4	>sp|Q01705|NOTC1_MOUSE Neurogenic locus notch homolog protein 1 OS=Mus musculus GN=Notch1 PE=1 SV=3	1	10.5361	controllerType=0 controllerNumber=1 scan=3177	C5(Carbamidomethyl / 57.0215)	File24944_Scan3177	HCD	0.0042	0.0042	0	0	0.0042	0.0042
EGF5	191	R.HGGTC[+57.02146]HNEIGSYR.C			518	7.6e-08	7.7e-08	7.12	518	518	3	496.552	496.553	-1.25		1487.64	1487.64	Specific		>sp|Q01705|NOTC1_MOUSE Neurogenic locus notch homolog protein 1 OS=Mus musculus GN=Notch1 PE=1 SV=3	1	10.0871	controllerType=0 controllerNumber=1 scan=2992	C5(Carbamidomethyl / 57.0215)	File24944_Scan2992	HCD	0	0	0	0	1e-08	1.1e-08
	208	R.ATHTGPHC[+57.02146]ELPYVPC[+57.02146]SPS[+146.05791]PC[+57.02146]QNGGTC[+57.02146]RPTGDTTHEC[+57.02146]AC[+57.02146]LPGFAGQNC[+57.02146]EENVDDC[+57.02146]PGNNC[+57.02146]K.N	S18(OGlycan / 146.0579)	Fuc(1)	234.4	0.00068	0.00069	3.17	234.4	0	6	1149.63	1149.47	-5.39	1	6892.74	6891.78	Specific	18	>sp|Q01705|NOTC1_MOUSE Neurogenic locus notch homolog protein 1 OS=Mus musculus GN=Notch1 PE=1 SV=3	1	20.1129	controllerType=0 controllerNumber=1 scan=7230	C8(Carbamidomethyl / 57.0215); C15(Carbamidomethyl / 57.0215); C20(Carbamidomethyl / 57.0215); C26(Carbamidomethyl / 57.0215); C36(Carbamidomethyl / 57.0215); C38(Carbamidomethyl / 57.0215); C47(Carbamidomethyl / 57.0215); C54(Carbamidomethyl / 57.0215); C59(Carbamidomethyl / 57.0215)	File24944_Scan7230	HCD	0	0	0	0	1.9e-05	2e-05
	208	R.ATHTGPHC[+57.02146]ELPYVPC[+57.02146]SPSPC[+57.02146]QNGGTC[+57.02146]RPTGDTT[+146.05791]HEC[+57.02146]AC[+57.02146]LPGFAGQNC[+57.02146]EENVDDC[+57.02146]PGNNC[+57.02146]K.N	T33(OGlycan / 146.0579)	Fuc(1)	58	0.0016	0.0016	2.79	58	0	6	1149.63	1149.47	-4.01	1	6892.75	6891.78	Specific	33	>sp|Q01705|NOTC1_MOUSE Neurogenic locus notch homolog protein 1 OS=Mus musculus GN=Notch1 PE=1 SV=3	1	19.9572	controllerType=0 controllerNumber=1 scan=7164	C8(Carbamidomethyl / 57.0215); C15(Carbamidomethyl / 57.0215); C20(Carbamidomethyl / 57.0215); C26(Carbamidomethyl / 57.0215); C36(Carbamidomethyl / 57.0215); C38(Carbamidomethyl / 57.0215); C47(Carbamidomethyl / 57.0215); C54(Carbamidomethyl / 57.0215); C59(Carbamidomethyl / 57.0215)	File24944_Scan7164	HCD	0	0	0	0	4.8e-05	4.8e-05
	354	R.VASFYC[+57.02146]EC[+57.02146]PHGR.T			656	5.8e-12	5.9e-12	11.23	656	656	3	494.878	494.88	-3.13		1482.62	1482.63	Specific		>sp|Q01705|NOTC1_MOUSE Neurogenic locus notch homolog protein 1 OS=Mus musculus GN=Notch1 PE=1 SV=3	1	14.0043	controllerType=0 controllerNumber=1 scan=4636	C6(Carbamidomethyl / 57.0215); C8(Carbamidomethyl / 57.0215)	File24944_Scan4636	HCD	0	0	0	0	7.5e-13	7.5e-13
	354	R.VASFYC[+57.02146]EC[+57.02146]PHGR.T			635.2	5.8e-11	5.9e-11	10.23	635.2	635.2	3	494.878	494.88	-2.88		1482.62	1482.63	Specific		>sp|Q01705|NOTC1_MOUSE Neurogenic locus notch homolog protein 1 OS=Mus musculus GN=Notch1 PE=1 SV=3	1	13.8746	controllerType=0 controllerNumber=1 scan=4581	C6(Carbamidomethyl / 57.0215); C8(Carbamidomethyl / 57.0215)	File24944_Scan4581	HCD	0	0	0	0	7.6e-12	7.7e-12
	354	R.VASFYC[+57.02146]EC[+57.02146]PHGR.T			634.3	2.4e-10	2.4e-10	9.63	634.3	634.3	3	494.878	494.88	-3.62		1482.62	1482.63	Specific		>sp|Q01705|NOTC1_MOUSE Neurogenic locus notch homolog protein 1 OS=Mus musculus GN=Notch1 PE=1 SV=3	1	14.1346	controllerType=0 controllerNumber=1 scan=4691	C6(Carbamidomethyl / 57.0215); C8(Carbamidomethyl / 57.0215)	File24944_Scan4691	HCD	0	0	0	0	2.4e-11	2.4e-11
	354	R.VASFYC[+57.02146]EC[+57.02146]PHGR.T			485.7	3.1e-08	3.2e-08	7.51	485.7	485.7	3	494.878	494.88	-4.55		1482.62	1482.63	Specific		>sp|Q01705|NOTC1_MOUSE Neurogenic locus notch homolog protein 1 OS=Mus musculus GN=Notch1 PE=1 SV=3	1	14.2538	controllerType=0 controllerNumber=1 scan=4742	C6(Carbamidomethyl / 57.0215); C8(Carbamidomethyl / 57.0215)	File24944_Scan4742	HCD	0	0	0	0	5.2e-09	5.2e-09
	354	R.VASFYC[+57.02146]EC[+57.02146]PHGR.T			432.4	2.5e-08	2.5e-08	7.61	432.4	432.4	3	494.878	494.88	-4.12		1482.62	1482.63	Specific		>sp|Q01705|NOTC1_MOUSE Neurogenic locus notch homolog protein 1 OS=Mus musculus GN=Notch1 PE=1 SV=3	1	13.7507	controllerType=0 controllerNumber=1 scan=4529	C6(Carbamidomethyl / 57.0215); C8(Carbamidomethyl / 57.0215)	File24944_Scan4529	HCD	0	0	0	0	4e-09	4e-09
	354	R.VASFYC[+57.02146]EC[+57.02146]PHGR.T			344.6	4.8e-07	4.9e-07	6.32	344.6	344.6	3	494.878	494.88	-3.07		1482.62	1482.63	Specific		>sp|Q01705|NOTC1_MOUSE Neurogenic locus notch homolog protein 1 OS=Mus musculus GN=Notch1 PE=1 SV=3	1	14.4227	controllerType=0 controllerNumber=1 scan=4815	C6(Carbamidomethyl / 57.0215); C8(Carbamidomethyl / 57.0215)	File24944_Scan4815	HCD	0	0	0	0	3.8e-08	3.9e-08
	354	R.VASFYC[+57.02146]EC[+57.02146]PHGR.T			299	4.3e-05	4.4e-05	4.36	299	299	3	494.879	494.88	-2.39		1482.62	1482.63	Specific		>sp|Q01705|NOTC1_MOUSE Neurogenic locus notch homolog protein 1 OS=Mus musculus GN=Notch1 PE=1 SV=3	1	14.5499	controllerType=0 controllerNumber=1 scan=4869	C6(Carbamidomethyl / 57.0215); C8(Carbamidomethyl / 57.0215)	File24944_Scan4869	HCD	0	0	0	0	2.3e-06	2.4e-06
	354	R.VASFYC[+57.02146]EC[+57.02146]PHGR.T			277.5	6e-05	6.1e-05	4.22	277.5	277.5	3	494.878	494.88	-3.13		1482.62	1482.63	Specific		>sp|Q01705|NOTC1_MOUSE Neurogenic locus notch homolog protein 1 OS=Mus musculus GN=Notch1 PE=1 SV=3	1	13.6296	controllerType=0 controllerNumber=1 scan=4478	C6(Carbamidomethyl / 57.0215); C8(Carbamidomethyl / 57.0215)	File24944_Scan4478	HCD	0	0	0	0	2.8e-06	2.9e-06
	429	K.C[+57.02146]LNTLGS[+162.05282]FEC[+57.02146]QC[+57.02146]LQGYTGPR.C	S7(OGlycan / 162.0528)	Hex(1)	486.7	2e-07	2e-07	6.7	486.7	3.6	3	841.702	841.703	-0.84		2523.09	2523.09	Specific	7	>sp|Q01705|NOTC1_MOUSE Neurogenic locus notch homolog protein 1 OS=Mus musculus GN=Notch1 PE=1 SV=3	1	21.2498	controllerType=0 controllerNumber=1 scan=7714	C1(Carbamidomethyl / 57.0215); C10(Carbamidomethyl / 57.0215); C12(Carbamidomethyl / 57.0215)	File24944_Scan7714	HCD	0	0	0	0	1.6e-08	1.7e-08
	509	K.INEFQC[+57.02146]QC[+57.02146]PK.G			379.2	1.2e-08	1.2e-08	7.94	379.2	379.2	2	662.293	662.295	-2.89		1323.58	1323.58	Specific		>sp|Q01705|NOTC1_MOUSE Neurogenic locus notch homolog protein 1 OS=Mus musculus GN=Notch1 PE=1 SV=3	1	13.6253	controllerType=0 controllerNumber=1 scan=4476	C6(Carbamidomethyl / 57.0215); C8(Carbamidomethyl / 57.0215)	File24944_Scan4476	HCD	0	0	0	0	2.2e-09	2.2e-09
	509	K.INEFQC[+57.02146]QC[+57.02146]PK.G			193.9	0.001	0.0011	2.98	193.9	193.9	2	662.292	662.295	-4.74		1323.58	1323.58	Specific		>sp|Q01705|NOTC1_MOUSE Neurogenic locus notch homolog protein 1 OS=Mus musculus GN=Notch1 PE=1 SV=3	1	13.5051	controllerType=0 controllerNumber=1 scan=4425	C6(Carbamidomethyl / 57.0215); C8(Carbamidomethyl / 57.0215)	File24944_Scan4425	HCD	0	0	0	0	4.1e-05	4.1e-05
	622	R.DNSYLC[+57.02146]LC[+57.02146]LK.G			424.7	1.3e-08	1.3e-08	7.89	424.7	424.7	2	643.298	643.299	-1.54		1285.59	1285.59	Specific		>sp|Q01705|NOTC1_MOUSE Neurogenic locus notch homolog protein 1 OS=Mus musculus GN=Notch1 PE=1 SV=3	1	20.9089	controllerType=0 controllerNumber=1 scan=7568	C6(Carbamidomethyl / 57.0215); C8(Carbamidomethyl / 57.0215)	File24944_Scan7568	HCD	0	0	0	0	2.7e-09	2.8e-09
	622	R.DNSYLC[+57.02146]LC[+57.02146]LK.G			395.2	4.7e-08	4.7e-08	7.33	395.2	395.2	2	643.297	643.299	-3.91		1285.59	1285.59	Specific		>sp|Q01705|NOTC1_MOUSE Neurogenic locus notch homolog protein 1 OS=Mus musculus GN=Notch1 PE=1 SV=3	1	20.8273	controllerType=0 controllerNumber=1 scan=7533	C6(Carbamidomethyl / 57.0215); C8(Carbamidomethyl / 57.0215)	File24944_Scan7533	HCD	0	0	0	0	6.9e-09	7e-09
	622	R.DNSYLC[+57.02146]LC[+57.02146]LK.G			374.5	8.9e-06	9e-06	5.05	374.5	374.5	2	643.298	643.299	-2.96		1285.59	1285.59	Specific		>sp|Q01705|NOTC1_MOUSE Neurogenic locus notch homolog protein 1 OS=Mus musculus GN=Notch1 PE=1 SV=3	1	21.0848	controllerType=0 controllerNumber=1 scan=7643	C6(Carbamidomethyl / 57.0215); C8(Carbamidomethyl / 57.0215)	File24944_Scan7643	HCD	0	0	0	0	4.4e-07	4.4e-07
	704	R.C[+57.02146]PEGYHDPTC[+57.02146]LS[+426.13734]EVNEC[+57.02146]NSNPC[+57.02146]IHGAC[+57.02146]R.D	S12(OGlycan / 426.1373)	Hex(1)Pent(2)	722.1	1.5e-11	1.5e-11	10.83	722.1	1.2	4	940.618	940.621	-2.92		3759.45	3759.46	Specific	12	>sp|Q01705|NOTC1_MOUSE Neurogenic locus notch homolog protein 1 OS=Mus musculus GN=Notch1 PE=1 SV=3	1	16.8995	controllerType=0 controllerNumber=1 scan=5866	C1(Carbamidomethyl / 57.0215); C10(Carbamidomethyl / 57.0215); C17(Carbamidomethyl / 57.0215); C22(Carbamidomethyl / 57.0215); C27(Carbamidomethyl / 57.0215)	File24944_Scan5866	HCD	0	0	0	0	2.2e-12	2.3e-12
	704	R.C[+57.02146]PEGYHDPTC[+57.02146]LS[+426.13734]EVNEC[+57.02146]NSNPC[+57.02146]IHGAC[+57.02146]R.D	S12(OGlycan / 426.1373)	Hex(1)Pent(2)	708.8	5.9e-11	6e-11	10.23	708.8	1.2	4	940.617	940.621	-3.57		3759.45	3759.46	Specific	12	>sp|Q01705|NOTC1_MOUSE Neurogenic locus notch homolog protein 1 OS=Mus musculus GN=Notch1 PE=1 SV=3	1	16.77	controllerType=0 controllerNumber=1 scan=5811	C1(Carbamidomethyl / 57.0215); C10(Carbamidomethyl / 57.0215); C17(Carbamidomethyl / 57.0215); C22(Carbamidomethyl / 57.0215); C27(Carbamidomethyl / 57.0215)	File24944_Scan5811	HCD	0	0	0	0	9.5e-12	9.6e-12
	704	R.C[+57.02146]PEGYHDPTC[+57.02146]LS[+426.13734]EVNEC[+57.02146]NSNPC[+57.02146]IHGAC[+57.02146]R.D	S12(OGlycan / 426.1373)	Hex(1)Pent(2)	484	3.9e-07	4e-07	6.4	484	1.2	4	940.617	940.621	-3.57		3759.45	3759.46	Specific	12	>sp|Q01705|NOTC1_MOUSE Neurogenic locus notch homolog protein 1 OS=Mus musculus GN=Notch1 PE=1 SV=3	1	16.6485	controllerType=0 controllerNumber=1 scan=5760	C1(Carbamidomethyl / 57.0215); C10(Carbamidomethyl / 57.0215); C17(Carbamidomethyl / 57.0215); C22(Carbamidomethyl / 57.0215); C27(Carbamidomethyl / 57.0215)	File24944_Scan5760	HCD	0	0	0	0	2.6e-08	2.6e-08
	704	R.C[+57.02146]PEGYHDPTC[+57.02146]LS[+162.05282]EVNEC[+57.02146]NSNPC[+57.02146]IHGAC[+57.02146]R.D	S12(OGlycan / 162.0528)	Hex(1)	27	0.0005	0.00051	3.3	27	1.2	4	874.597	874.6	-2.98		3495.37	3495.38	Specific	12	>sp|Q01705|NOTC1_MOUSE Neurogenic locus notch homolog protein 1 OS=Mus musculus GN=Notch1 PE=1 SV=3	1	16.8303	controllerType=0 controllerNumber=1 scan=5837	C1(Carbamidomethyl / 57.0215); C10(Carbamidomethyl / 57.0215); C17(Carbamidomethyl / 57.0215); C22(Carbamidomethyl / 57.0215); C27(Carbamidomethyl / 57.0215)	File24944_Scan5837	HCD	0	0	0	0	1.6e-05	1.7e-05
	770	K.DMTSGYVC[+57.02146]TC[+57.02146]R.E			497.1	3.9e-09	3.9e-09	8.41	497.1	497.1	2	675.266	675.268	-3.08		1349.52	1349.53	Specific		>sp|Q01705|NOTC1_MOUSE Neurogenic locus notch homolog protein 1 OS=Mus musculus GN=Notch1 PE=1 SV=3	1	15.9844	controllerType=0 controllerNumber=1 scan=5478	C8(Carbamidomethyl / 57.0215); C10(Carbamidomethyl / 57.0215)	File24944_Scan5478	HCD	0	0	0	0	3.9e-10	3.9e-10
	770	K.DMTSGYVC[+57.02146]TC[+57.02146]R.E			467.4	4.6e-08	4.6e-08	7.34	467.4	467.4	2	675.264	675.268	-5.52		1349.52	1349.53	Specific		>sp|Q01705|NOTC1_MOUSE Neurogenic locus notch homolog protein 1 OS=Mus musculus GN=Notch1 PE=1 SV=3	1	15.8486	controllerType=0 controllerNumber=1 scan=5420	C8(Carbamidomethyl / 57.0215); C10(Carbamidomethyl / 57.0215)	File24944_Scan5420	HCD	0	0	0	0	6.6e-09	6.7e-09
	846	K.ESEDYESFSC[+57.02146]VC[+57.02146]PTGWQGQTC[+57.02146]EVDINEC[+57.02146]VK.S			812.4	8e-12	8.2e-12	11.09	812.4	812.4	3	1205.16	1205.15	1.48		3613.46	3613.45	Specific		>sp|Q01705|NOTC1_MOUSE Neurogenic locus notch homolog protein 1 OS=Mus musculus GN=Notch1 PE=1 SV=3	1	22.5826	controllerType=0 controllerNumber=1 scan=8284	C10(Carbamidomethyl / 57.0215); C12(Carbamidomethyl / 57.0215); C21(Carbamidomethyl / 57.0215); C28(Carbamidomethyl / 57.0215)	File24944_Scan8284	HCD	0	0	0	0	9.3e-13	9.4e-13
	893	R.C[+57.02146]LC[+57.02146]QAGYT[+365.13220]GR.N	T8(OGlycan / 365.1322)	HexNAc(1)Hex(1)	268.6	3.5e-06	3.5e-06	5.46	197.1	197.1	2	775.825	775.827	-2.49		1550.64	1550.65	Specific	8	>sp|Q01705|NOTC1_MOUSE Neurogenic locus notch homolog protein 1 OS=Mus musculus GN=Notch1 PE=1 SV=3	1	12.2398	controllerType=0 controllerNumber=1 scan=3889	C1(Carbamidomethyl / 57.0215); C3(Carbamidomethyl / 57.0215)	File24944_Scan3889	HCD	0	0	0	0	1.6e-07	1.7e-07
	893	R.C[+57.02146]LC[+57.02146]QAGYT[+203.07937]GR.N	T8(OGlycan / 203.0794)	HexNAc(1)	535.9	8.1e-09	8.2e-09	8.09	434.2	434.2	2	694.799	694.8	-1.92		1388.59	1388.59	Specific	8	>sp|Q01705|NOTC1_MOUSE Neurogenic locus notch homolog protein 1 OS=Mus musculus GN=Notch1 PE=1 SV=3	1	12.2824	controllerType=0 controllerNumber=1 scan=3907	C1(Carbamidomethyl / 57.0215); C3(Carbamidomethyl / 57.0215)	File24944_Scan3907	HCD	0	0	0	0	1.5e-09	1.6e-09
	893	R.C[+57.02146]LC[+57.02146]QAGYT[+203.07937]GR.N	T8(OGlycan / 203.0794)	HexNAc(1)	302.6	1.9e-06	1.9e-06	5.73	278.3	278.3	2	694.798	694.8	-2.62		1388.59	1388.59	Specific	8	>sp|Q01705|NOTC1_MOUSE Neurogenic locus notch homolog protein 1 OS=Mus musculus GN=Notch1 PE=1 SV=3	1	12.4116	controllerType=0 controllerNumber=1 scan=3962	C1(Carbamidomethyl / 57.0215); C3(Carbamidomethyl / 57.0215)	File24944_Scan3962	HCD	0	0	0	0	9.8e-08	9.9e-08
	893	R.C[+57.02146]LC[+57.02146]QAGYT[+203.07937]GR.N	T8(OGlycan / 203.0794)	HexNAc(1)	274.2	2.8e-06	2.8e-06	5.56	226	226	2	694.798	694.8	-3.15		1388.59	1388.59	Specific	8	>sp|Q01705|NOTC1_MOUSE Neurogenic locus notch homolog protein 1 OS=Mus musculus GN=Notch1 PE=1 SV=3	1	12.1733	controllerType=0 controllerNumber=1 scan=3861	C1(Carbamidomethyl / 57.0215); C3(Carbamidomethyl / 57.0215)	File24944_Scan3861	HCD	0	0	0	0	1.5e-07	1.5e-07
	893	R.C[+57.02146]LC[+57.02146]QAGYT[+162.05282]GR.N	T8(OGlycan / 162.0528)	Hex(1)	403.3	6.1e-09	6.1e-09	8.22	403.3	403.3	2	674.285	674.287	-2.3		1347.56	1347.57	Specific	8	>sp|Q01705|NOTC1_MOUSE Neurogenic locus notch homolog protein 1 OS=Mus musculus GN=Notch1 PE=1 SV=3	1	12.2889	controllerType=0 controllerNumber=1 scan=3910	C1(Carbamidomethyl / 57.0215); C3(Carbamidomethyl / 57.0215)	File24944_Scan3910	HCD	0	0	0	0	1.4e-09	1.4e-09
	893	R.C[+57.02146]LC[+57.02146]QAGYT[+162.05282]GR.N	T8(OGlycan / 162.0528)	Hex(1)	300.4	5.7e-06	5.8e-06	5.24	300.4	300.4	2	674.287	674.287	-0.67		1347.57	1347.57	Specific	8	>sp|Q01705|NOTC1_MOUSE Neurogenic locus notch homolog protein 1 OS=Mus musculus GN=Notch1 PE=1 SV=3	1	12.1625	controllerType=0 controllerNumber=1 scan=3857	C1(Carbamidomethyl / 57.0215); C3(Carbamidomethyl / 57.0215)	File24944_Scan3857	HCD	0	0	0	0	3.3e-07	3.4e-07
	1045	K.C[+57.02146]TC[+57.02146]PQGYTGLNC[+57.02146]QNLVR.W			394.6	1.1e-07	1.1e-07	6.96	394.6	394.6	3	680.971	680.973	-2.52		2040.9	2040.9	Specific		>sp|Q01705|NOTC1_MOUSE Neurogenic locus notch homolog protein 1 OS=Mus musculus GN=Notch1 PE=1 SV=3	1	17.9863	controllerType=0 controllerNumber=1 scan=6327	C1(Carbamidomethyl / 57.0215); C3(Carbamidomethyl / 57.0215); C12(Carbamidomethyl / 57.0215)	File24944_Scan6327	HCD	0	0	0	0	1.3e-08	1.3e-08
	1045	K.C[+57.02146]TC[+57.02146]PQGYTGLNC[+57.02146]QNLVR.W			335.5	1.9e-06	2e-06	5.71	335.5	335.5	2	1020.95	1020.96	-1.74		2040.9	2040.9	Specific		>sp|Q01705|NOTC1_MOUSE Neurogenic locus notch homolog protein 1 OS=Mus musculus GN=Notch1 PE=1 SV=3	1	17.8421	controllerType=0 controllerNumber=1 scan=6266	C1(Carbamidomethyl / 57.0215); C3(Carbamidomethyl / 57.0215); C12(Carbamidomethyl / 57.0215)	File24944_Scan6266	HCD	0	0	0	0	1.1e-07	1.1e-07
	1062	R.WC[+57.02146]DS[+162.05282]APC[+57.02146]K.N	S4(OGlycan / 162.0528)	Hex(1)	244.4	0.00021	0.00022	3.67	244.4	139.2	2	593.229	593.231	-3.24		1185.45	1185.46	Specific	4	>sp|Q01705|NOTC1_MOUSE Neurogenic locus notch homolog protein 1 OS=Mus musculus GN=Notch1 PE=1 SV=3	1	11.8891	controllerType=0 controllerNumber=1 scan=3741	C2(Carbamidomethyl / 57.0215); C7(Carbamidomethyl / 57.0215)	File24944_Scan3741	HCD	0	0	0	0	7.5e-06	7.6e-06
	1062	R.WC[+57.02146]DS[+162.05282]APC[+57.02146]K.N	S4(OGlycan / 162.0528)	Hex(1)	140	0.0024	0.0025	2.61	140	135.4	2	593.23	593.231	-2.73		1185.45	1185.46	Specific	4	>sp|Q01705|NOTC1_MOUSE Neurogenic locus notch homolog protein 1 OS=Mus musculus GN=Notch1 PE=1 SV=3	1	11.7642	controllerType=0 controllerNumber=1 scan=3689	C2(Carbamidomethyl / 57.0215); C7(Carbamidomethyl / 57.0215)	File24944_Scan3689	HCD	0	0	0	0	5.8e-05	5.8e-05
	1074	R.C[+57.02146]WQTNTQYHC[+57.02146]EC[+57.02146]R.S			614.1	5.8e-11	5.9e-11	10.23	613	613	3	614.907	614.908	-2.81		1842.71	1842.71	Specific		>sp|Q01705|NOTC1_MOUSE Neurogenic locus notch homolog protein 1 OS=Mus musculus GN=Notch1 PE=1 SV=3	1	13.3416	controllerType=0 controllerNumber=1 scan=4355	C1(Carbamidomethyl / 57.0215); C10(Carbamidomethyl / 57.0215); C12(Carbamidomethyl / 57.0215)	File24944_Scan4355	HCD	0	0	0	0	6.7e-12	6.8e-12
	1074	R.C[+57.02146]WQTNTQYHC[+57.02146]EC[+57.02146]R.S			370	3.6e-07	3.6e-07	6.45	370	370	3	614.907	614.908	-1.82		1842.71	1842.71	Specific		>sp|Q01705|NOTC1_MOUSE Neurogenic locus notch homolog protein 1 OS=Mus musculus GN=Notch1 PE=1 SV=3	1	13.2241	controllerType=0 controllerNumber=1 scan=4306	C1(Carbamidomethyl / 57.0215); C10(Carbamidomethyl / 57.0215); C12(Carbamidomethyl / 57.0215)	File24944_Scan4306	HCD	0	0	0	0	2.3e-08	2.4e-08
	1074	R.C[+57.02146]WQTNTQYHC[+57.02146]EC[+57.02146]R.S			299.1	0.00035	0.00035	3.46	299.1	299.1	3	614.906	614.908	-4.5		1842.7	1842.71	Specific		>sp|Q01705|NOTC1_MOUSE Neurogenic locus notch homolog protein 1 OS=Mus musculus GN=Notch1 PE=1 SV=3	1	13.5195	controllerType=0 controllerNumber=1 scan=4431	C1(Carbamidomethyl / 57.0215); C10(Carbamidomethyl / 57.0215); C12(Carbamidomethyl / 57.0215)	File24944_Scan4431	HCD	0	0	0	0	1.3e-05	1.3e-05
	1074	R.C[+57.02146]WQTNTQYHC[+57.02146]EC[+57.02146]R.S			171.5	0.0045	0.0046	2.34	171.5	171.5	3	614.907	614.908	-2.81		1842.71	1842.71	Specific		>sp|Q01705|NOTC1_MOUSE Neurogenic locus notch homolog protein 1 OS=Mus musculus GN=Notch1 PE=1 SV=3	1	13.7706	controllerType=0 controllerNumber=1 scan=4537	C1(Carbamidomethyl / 57.0215); C10(Carbamidomethyl / 57.0215); C12(Carbamidomethyl / 57.0215)	File24944_Scan4537	HCD	0.0041	0.0041	0	0	0.0042	0.0042
	1074	R.C[+57.02146]WQTNTQYHC[+57.02146]EC[+57.02146]R.S			154.1	0.018	0.018	1.74	154.1	154.1	3	614.906	614.908	-3.9		1842.7	1842.71	Specific		>sp|Q01705|NOTC1_MOUSE Neurogenic locus notch homolog protein 1 OS=Mus musculus GN=Notch1 PE=1 SV=3	1	13.6425	controllerType=0 controllerNumber=1 scan=4483	C1(Carbamidomethyl / 57.0215); C10(Carbamidomethyl / 57.0215); C12(Carbamidomethyl / 57.0215)	File24944_Scan4483	HCD	0.004	0.004	0	0	0.0042	0.0042
	1087	R.SGWTGVNC[+57.02146]DVLSVSC[+57.02146]EVAAQKR.G			920.9	2.1e-15	2.1e-15	14.68	920.9	920.9	3	808.384	808.386	-2.92		2423.14	2423.14	Specific		>sp|Q01705|NOTC1_MOUSE Neurogenic locus notch homolog protein 1 OS=Mus musculus GN=Notch1 PE=1 SV=3	1	21.1133	controllerType=0 controllerNumber=1 scan=7655	C8(Carbamidomethyl / 57.0215); C15(Carbamidomethyl / 57.0215)	File24944_Scan7655	HCD	0	0	0	0	8e-16	8.1e-16
	1087	R.SGWTGVNC[+57.02146]DVLSVSC[+57.02146]EVAAQKR.G			777.5	8.3e-12	8.4e-12	11.08	777.5	777.5	3	808.383	808.386	-4.13		2423.13	2423.14	Specific		>sp|Q01705|NOTC1_MOUSE Neurogenic locus notch homolog protein 1 OS=Mus musculus GN=Notch1 PE=1 SV=3	1	21.2454	controllerType=0 controllerNumber=1 scan=7712	C8(Carbamidomethyl / 57.0215); C15(Carbamidomethyl / 57.0215)	File24944_Scan7712	HCD	0	0	0	0	1.1e-12	1.1e-12
	1087	R.SGWTGVNC[+57.02146]DVLSVSC[+57.02146]EVAAQKR.G			665.2	2.1e-10	2.1e-10	9.69	665.2	665.2	3	808.384	808.386	-2.47		2423.14	2423.14	Specific		>sp|Q01705|NOTC1_MOUSE Neurogenic locus notch homolog protein 1 OS=Mus musculus GN=Notch1 PE=1 SV=3	1	20.9947	controllerType=0 controllerNumber=1 scan=7605	C8(Carbamidomethyl / 57.0215); C15(Carbamidomethyl / 57.0215)	File24944_Scan7605	HCD	0	0	0	0	2.1e-11	2.1e-11
	1087	R.SGWTGVNC[+57.02146]DVLSVSC[+57.02146]EVAAQKR.G			456.9	4.2e-07	4.3e-07	6.37	456.9	456.9	3	808.385	808.386	-1.94		2423.14	2423.14	Specific		>sp|Q01705|NOTC1_MOUSE Neurogenic locus notch homolog protein 1 OS=Mus musculus GN=Notch1 PE=1 SV=3	1	20.7052	controllerType=0 controllerNumber=1 scan=7481	C8(Carbamidomethyl / 57.0215); C15(Carbamidomethyl / 57.0215)	File24944_Scan7481	HCD	0	0	0	0	2.8e-08	2.8e-08
	1087	R.SGWTGVNC[+57.02146]DVLSVSC[+57.02146]EVAAQKR.G			454.6	2e-05	2.1e-05	4.69	454.6	454.6	3	808.386	808.386	-0.05		2423.14	2423.14	Specific		>sp|Q01705|NOTC1_MOUSE Neurogenic locus notch homolog protein 1 OS=Mus musculus GN=Notch1 PE=1 SV=3	1	20.569	controllerType=0 controllerNumber=1 scan=7423	C8(Carbamidomethyl / 57.0215); C15(Carbamidomethyl / 57.0215)	File24944_Scan7423	HCD	0	0	0	0	9.3e-07	9.4e-07
	1087	R.SGWTGVNC[+57.02146]DVLSVSC[+57.02146]EVAAQK.R			684	3e-10	3e-10	9.53	684	684	3	756.352	756.352	-0.6		2267.04	2267.04	Specific		>sp|Q01705|NOTC1_MOUSE Neurogenic locus notch homolog protein 1 OS=Mus musculus GN=Notch1 PE=1 SV=3	1	22.1066	controllerType=0 controllerNumber=1 scan=8081	C8(Carbamidomethyl / 57.0215); C15(Carbamidomethyl / 57.0215)	File24944_Scan8081	HCD	0	0	0	0	2.8e-11	2.9e-11
	1087	R.SGWTGVNC[+57.02146]DVLSVSC[+57.02146]EVAAQK.R			591.1	6e-09	6.1e-09	8.22	591.1	591.1	2	1134.02	1134.03	-0.73		2267.04	2267.04	Specific		>sp|Q01705|NOTC1_MOUSE Neurogenic locus notch homolog protein 1 OS=Mus musculus GN=Notch1 PE=1 SV=3	1	22.2277	controllerType=0 controllerNumber=1 scan=8133	C8(Carbamidomethyl / 57.0215); C15(Carbamidomethyl / 57.0215)	File24944_Scan8133	HCD	0	0	0	0	1.3e-09	1.3e-09
	1212	R.GTQGVHC[+57.02146]EINVDDC[+57.02146]HPPLDPASR.S			817.3	1.3e-14	1.3e-14	13.88	755	755	4	644.29	644.292	-2.54		2574.14	2574.15	Specific		>sp|Q01705|NOTC1_MOUSE Neurogenic locus notch homolog protein 1 OS=Mus musculus GN=Notch1 PE=1 SV=3	1	17.4139	controllerType=0 controllerNumber=1 scan=6084	C7(Carbamidomethyl / 57.0215); C14(Carbamidomethyl / 57.0215)	File24944_Scan6084	HCD	0	0	0	0	4.3e-15	4.3e-15
	1212	R.GTQGVHC[+57.02146]EINVDDC[+57.02146]HPPLDPASR.S			685	1.3e-11	1.3e-11	10.88	648.1	648.1	4	644.29	644.292	-2.83		2574.14	2574.15	Specific		>sp|Q01705|NOTC1_MOUSE Neurogenic locus notch homolog protein 1 OS=Mus musculus GN=Notch1 PE=1 SV=3	1	17.5372	controllerType=0 controllerNumber=1 scan=6136	C7(Carbamidomethyl / 57.0215); C14(Carbamidomethyl / 57.0215)	File24944_Scan6136	HCD	0	0	0	0	2e-12	2e-12
	1212	R.GTQGVHC[+57.02146]EINVDDC[+57.02146]HPPLDPASR.S			598.9	1.3e-09	1.3e-09	8.88	576.3	576.3	4	644.29	644.292	-2.26		2574.14	2574.15	Specific		>sp|Q01705|NOTC1_MOUSE Neurogenic locus notch homolog protein 1 OS=Mus musculus GN=Notch1 PE=1 SV=3	1	17.2821	controllerType=0 controllerNumber=1 scan=6028	C7(Carbamidomethyl / 57.0215); C14(Carbamidomethyl / 57.0215)	File24944_Scan6028	HCD	0	0	0	0	8.7e-11	8.9e-11
	1212	R.GTQGVHC[+57.02146]EINVDDC[+57.02146]HPPLDPASR.S			577.2	1.3e-09	1.3e-09	8.88	577.2	577.2	4	644.29	644.292	-2.54		2574.14	2574.15	Specific		>sp|Q01705|NOTC1_MOUSE Neurogenic locus notch homolog protein 1 OS=Mus musculus GN=Notch1 PE=1 SV=3	1	17.6689	controllerType=0 controllerNumber=1 scan=6192	C7(Carbamidomethyl / 57.0215); C14(Carbamidomethyl / 57.0215)	File24944_Scan6192	HCD	0	0	0	0	1e-10	1.1e-10
	1212	R.GTQGVHC[+57.02146]EINVDDC[+57.02146]HPPLDPASR.S			531.5	8.7e-09	8.8e-09	8.06	531.5	531.5	4	644.29	644.292	-2.54		2574.14	2574.15	Specific		>sp|Q01705|NOTC1_MOUSE Neurogenic locus notch homolog protein 1 OS=Mus musculus GN=Notch1 PE=1 SV=3	1	16.5834	controllerType=0 controllerNumber=1 scan=5732	C7(Carbamidomethyl / 57.0215); C14(Carbamidomethyl / 57.0215)	File24944_Scan5732	HCD	0	0	0	0	1.6e-09	1.6e-09
	1212	R.GTQGVHC[+57.02146]EINVDDC[+57.02146]HPPLDPASR.S			437.6	1.4e-08	1.4e-08	7.87	437.6	437.6	4	644.29	644.292	-2.26		2574.14	2574.15	Specific		>sp|Q01705|NOTC1_MOUSE Neurogenic locus notch homolog protein 1 OS=Mus musculus GN=Notch1 PE=1 SV=3	1	17.1522	controllerType=0 controllerNumber=1 scan=5973	C7(Carbamidomethyl / 57.0215); C14(Carbamidomethyl / 57.0215)	File24944_Scan5973	HCD	0	0	0	0	3e-09	3e-09
	1212	R.GTQGVHC[+57.02146]EINVDDC[+57.02146]HPPLDPASR.S			416.6	1.4e-08	1.4e-08	7.87	416.6	416.6	4	644.29	644.292	-2.54		2574.14	2574.15	Specific		>sp|Q01705|NOTC1_MOUSE Neurogenic locus notch homolog protein 1 OS=Mus musculus GN=Notch1 PE=1 SV=3	1	17.8163	controllerType=0 controllerNumber=1 scan=6255	C7(Carbamidomethyl / 57.0215); C14(Carbamidomethyl / 57.0215)	File24944_Scan6255	HCD	0	0	0	0	3.1e-09	3.1e-09
	1212	R.GTQGVHC[+57.02146]EINVDDC[+57.02146]HPPLDPASR.S			415.6	1.4e-08	1.4e-08	7.87	415.6	415.6	4	644.29	644.292	-2.64		2574.14	2574.15	Specific		>sp|Q01705|NOTC1_MOUSE Neurogenic locus notch homolog protein 1 OS=Mus musculus GN=Notch1 PE=1 SV=3	1	16.7092	controllerType=0 controllerNumber=1 scan=5785	C7(Carbamidomethyl / 57.0215); C14(Carbamidomethyl / 57.0215)	File24944_Scan5785	HCD	0	0	0	0	2.9e-09	3e-09
	1212	R.GTQGVHC[+57.02146]EINVDDC[+57.02146]HPPLDPASR.S			235	0.00094	0.00095	3.03	235	235	4	644.292	644.292	-0.74		2574.14	2574.15	Specific		>sp|Q01705|NOTC1_MOUSE Neurogenic locus notch homolog protein 1 OS=Mus musculus GN=Notch1 PE=1 SV=3	1	16.8518	controllerType=0 controllerNumber=1 scan=5846	C7(Carbamidomethyl / 57.0215); C14(Carbamidomethyl / 57.0215)	File24944_Scan5846	HCD	0	0	0	0	3.2e-05	3.3e-05
	1212	R.GTQGVHC[+57.02146]EINVDDC[+57.02146]HPPLDPASR.S			103.9	0.0054	0.0055	2.26	103.9	103.9	4	644.29	644.292	-2.26		2574.14	2574.15	Specific		>sp|Q01705|NOTC1_MOUSE Neurogenic locus notch homolog protein 1 OS=Mus musculus GN=Notch1 PE=1 SV=3	1	16.9984	controllerType=0 controllerNumber=1 scan=5908	C7(Carbamidomethyl / 57.0215); C14(Carbamidomethyl / 57.0215)	File24944_Scan5908	HCD	0.0041	0.0041	0	0	0.0042	0.0042
	1264	R.C[+57.02146]EGDVNEC[+57.02146]LS[+426.13734]NPC[+57.02146]DPR.G	S10(OGlycan / 426.1373)	Hex(1)Pent(2)	724.9	1.1e-12	1.1e-12	11.95	724.9	724.9	2	1174.44	1174.45	-2.59		2347.88	2347.88	Specific	10	>sp|Q01705|NOTC1_MOUSE Neurogenic locus notch homolog protein 1 OS=Mus musculus GN=Notch1 PE=1 SV=3	1	15.5842	controllerType=0 controllerNumber=1 scan=5308	C1(Carbamidomethyl / 57.0215); C8(Carbamidomethyl / 57.0215); C13(Carbamidomethyl / 57.0215)	File24944_Scan5308	HCD	0	0	0	0	1.7e-13	1.7e-13
	1264	R.C[+57.02146]EGDVNEC[+57.02146]LS[+426.13734]NPC[+57.02146]DPR.G	S10(OGlycan / 426.1373)	Hex(1)Pent(2)	508	3.6e-08	3.7e-08	7.44	508	508	3	783.297	783.3	-3.06		2347.88	2347.88	Specific	10	>sp|Q01705|NOTC1_MOUSE Neurogenic locus notch homolog protein 1 OS=Mus musculus GN=Notch1 PE=1 SV=3	1	15.5603	controllerType=0 controllerNumber=1 scan=5298	C1(Carbamidomethyl / 57.0215); C8(Carbamidomethyl / 57.0215); C13(Carbamidomethyl / 57.0215)	File24944_Scan5298	HCD	0	0	0	0	5.9e-09	5.9e-09
	1264	R.C[+57.02146]EGDVNEC[+57.02146]LS[+426.13734]NPC[+57.02146]DPR.G	S10(OGlycan / 426.1373)	Hex(1)Pent(2)	473.1	1.1e-08	1.1e-08	7.97	473.1	473.1	2	1174.44	1174.45	-2.59		2347.88	2347.88	Specific	10	>sp|Q01705|NOTC1_MOUSE Neurogenic locus notch homolog protein 1 OS=Mus musculus GN=Notch1 PE=1 SV=3	1	15.4671	controllerType=0 controllerNumber=1 scan=5259	C1(Carbamidomethyl / 57.0215); C8(Carbamidomethyl / 57.0215); C13(Carbamidomethyl / 57.0215)	File24944_Scan5259	HCD	0	0	0	0	1.9e-09	1.9e-09
	1264	R.C[+57.02146]EGDVNEC[+57.02146]LS[+426.13734]NPC[+57.02146]DPR.G	S10(OGlycan / 426.1373)	Hex(1)Pent(2)	103.6	0.0064	0.0065	2.19	103.6	103.6	3	783.298	783.3	-2.59		2347.88	2347.88	Specific	10	>sp|Q01705|NOTC1_MOUSE Neurogenic locus notch homolog protein 1 OS=Mus musculus GN=Notch1 PE=1 SV=3	1	15.4456	controllerType=0 controllerNumber=1 scan=5250	C1(Carbamidomethyl / 57.0215); C8(Carbamidomethyl / 57.0215); C13(Carbamidomethyl / 57.0215)	File24944_Scan5250	HCD	0.0041	0.0041	0	0	0.0042	0.0042
	1288	R.VNDFHC[+57.02146]EC[+57.02146]R.A			449	5.7e-09	5.7e-09	8.25	449	449	3	412.833	412.834	-3.05		1236.48	1236.49	Specific		>sp|Q01705|NOTC1_MOUSE Neurogenic locus notch homolog protein 1 OS=Mus musculus GN=Notch1 PE=1 SV=3	1	10.2028	controllerType=0 controllerNumber=1 scan=3039	C6(Carbamidomethyl / 57.0215); C8(Carbamidomethyl / 57.0215)	File24944_Scan3039	HCD	0	0	0	0	8.3e-10	8.4e-10
	1288	R.VNDFHC[+57.02146]EC[+57.02146]R.A			435.4	5.7e-08	5.7e-08	7.25	435.4	435.4	2	618.746	618.748	-2.75		1236.48	1236.49	Specific		>sp|Q01705|NOTC1_MOUSE Neurogenic locus notch homolog protein 1 OS=Mus musculus GN=Notch1 PE=1 SV=3	1	10.251	controllerType=0 controllerNumber=1 scan=3059	C6(Carbamidomethyl / 57.0215); C8(Carbamidomethyl / 57.0215)	File24944_Scan3059	HCD	0	0	0	0	8.6e-09	8.7e-09
	1288	R.VNDFHC[+57.02146]EC[+57.02146]R.A			409.6	6.1e-09	6.1e-09	8.22	409.6	409.6	3	412.833	412.834	-3.2		1236.48	1236.49	Specific		>sp|Q01705|NOTC1_MOUSE Neurogenic locus notch homolog protein 1 OS=Mus musculus GN=Notch1 PE=1 SV=3	1	10.3082	controllerType=0 controllerNumber=1 scan=3083	C6(Carbamidomethyl / 57.0215); C8(Carbamidomethyl / 57.0215)	File24944_Scan3083	HCD	0	0	0	0	1.3e-09	1.4e-09
	1288	R.VNDFHC[+57.02146]EC[+57.02146]R.A			388.8	1.2e-08	1.2e-08	7.94	388.8	388.8	3	412.833	412.834	-2.83		1236.48	1236.49	Specific		>sp|Q01705|NOTC1_MOUSE Neurogenic locus notch homolog protein 1 OS=Mus musculus GN=Notch1 PE=1 SV=3	1	10.0975	controllerType=0 controllerNumber=1 scan=2996	C6(Carbamidomethyl / 57.0215); C8(Carbamidomethyl / 57.0215)	File24944_Scan2996	HCD	0	0	0	0	2.1e-09	2.1e-09
	1288	R.VNDFHC[+57.02146]EC[+57.02146]R.A			344.7	4.8e-07	4.9e-07	6.32	344.7	344.7	3	412.833	412.834	-3.13		1236.48	1236.49	Specific		>sp|Q01705|NOTC1_MOUSE Neurogenic locus notch homolog protein 1 OS=Mus musculus GN=Notch1 PE=1 SV=3	1	10.4364	controllerType=0 controllerNumber=1 scan=3136	C6(Carbamidomethyl / 57.0215); C8(Carbamidomethyl / 57.0215)	File24944_Scan3136	HCD	0	0	0	0	3.3e-08	3.4e-08
	1288	R.VNDFHC[+57.02146]EC[+57.02146]R.A			330.8	9.5e-06	9.6e-06	5.02	330.8	330.8	2	618.747	618.748	-1.86		1236.49	1236.49	Specific		>sp|Q01705|NOTC1_MOUSE Neurogenic locus notch homolog protein 1 OS=Mus musculus GN=Notch1 PE=1 SV=3	1	10.1391	controllerType=0 controllerNumber=1 scan=3013	C6(Carbamidomethyl / 57.0215); C8(Carbamidomethyl / 57.0215)	File24944_Scan3013	HCD	0	0	0	0	4.8e-07	4.9e-07
	1288	R.VNDFHC[+57.02146]EC[+57.02146]R.A			186.2	0.00031	0.00032	3.51	186.2	186.2	3	412.834	412.834	-2.09		1236.49	1236.49	Specific		>sp|Q01705|NOTC1_MOUSE Neurogenic locus notch homolog protein 1 OS=Mus musculus GN=Notch1 PE=1 SV=3	1	9.9839	controllerType=0 controllerNumber=1 scan=2949	C6(Carbamidomethyl / 57.0215); C8(Carbamidomethyl / 57.0215)	File24944_Scan2949	HCD	0	0	0	0	1.1e-05	1.1e-05
	1288	R.VNDFHC[+57.02146]EC[+57.02146]R.A			179.2	0.00069	0.0007	3.16	179.2	179.2	3	412.833	412.834	-2.46		1236.49	1236.49	Specific		>sp|Q01705|NOTC1_MOUSE Neurogenic locus notch homolog protein 1 OS=Mus musculus GN=Notch1 PE=1 SV=3	1	10.5485	controllerType=0 controllerNumber=1 scan=3182	C6(Carbamidomethyl / 57.0215); C8(Carbamidomethyl / 57.0215)	File24944_Scan3182	HCD	0	0	0	0	2.2e-05	2.2e-05
	1288	R.VNDFHC[+57.02146]EC[+57.02146]R.A			98.2	0.0051	0.0052	2.29	98.2	98.2	3	412.834	412.834	-1.05		1236.49	1236.49	Specific		>sp|Q01705|NOTC1_MOUSE Neurogenic locus notch homolog protein 1 OS=Mus musculus GN=Notch1 PE=1 SV=3	1	9.8735	controllerType=0 controllerNumber=1 scan=2903	C6(Carbamidomethyl / 57.0215); C8(Carbamidomethyl / 57.0215)	File24944_Scan2903	HCD	0.0041	0.0041	0	0	0.0042	0.0042
	1304	R.C[+57.02146]ESVINGC[+57.02146]R.G			504.5	3.9e-09	3.9e-09	8.41	498.3	498.3	2	547.738	547.74	-2.11		1094.47	1094.47	Specific		>sp|Q01705|NOTC1_MOUSE Neurogenic locus notch homolog protein 1 OS=Mus musculus GN=Notch1 PE=1 SV=3	1	11.4897	controllerType=0 controllerNumber=1 scan=3575	C1(Carbamidomethyl / 57.0215); C8(Carbamidomethyl / 57.0215)	File24944_Scan3575	HCD	0	0	0	0	2.5e-10	2.5e-10
	1304	R.C[+57.02146]ESVINGC[+57.02146]R.G			458	1.2e-08	1.2e-08	7.92	456.9	456.9	2	547.738	547.74	-2		1094.47	1094.47	Specific		>sp|Q01705|NOTC1_MOUSE Neurogenic locus notch homolog protein 1 OS=Mus musculus GN=Notch1 PE=1 SV=3	1	11.3846	controllerType=0 controllerNumber=1 scan=3531	C1(Carbamidomethyl / 57.0215); C8(Carbamidomethyl / 57.0215)	File24944_Scan3531	HCD	0	0	0	0	2.4e-09	2.4e-09
	1304	R.C[+57.02146]ESVINGC[+57.02146]R.G			441.3	5.7e-09	5.7e-09	8.25	441.3	441.3	2	547.738	547.74	-2.11		1094.47	1094.47	Specific		>sp|Q01705|NOTC1_MOUSE Neurogenic locus notch homolog protein 1 OS=Mus musculus GN=Notch1 PE=1 SV=3	1	11.6052	controllerType=0 controllerNumber=1 scan=3623	C1(Carbamidomethyl / 57.0215); C8(Carbamidomethyl / 57.0215)	File24944_Scan3623	HCD	0	0	0	0	8.9e-10	9e-10
	1304	R.C[+57.02146]ESVINGC[+57.02146]R.G			361.3	1.7e-07	1.7e-07	6.77	361.3	361.3	2	547.738	547.74	-2.56		1094.47	1094.47	Specific		>sp|Q01705|NOTC1_MOUSE Neurogenic locus notch homolog protein 1 OS=Mus musculus GN=Notch1 PE=1 SV=3	1	11.2596	controllerType=0 controllerNumber=1 scan=3479	C1(Carbamidomethyl / 57.0215); C8(Carbamidomethyl / 57.0215)	File24944_Scan3479	HCD	0	0	0	0	1.5e-08	1.5e-08
	1304	R.C[+57.02146]ESVINGC[+57.02146]R.G			293.4	5e-06	5.1e-06	5.3	293.4	293.4	2	547.737	547.74	-3.67		1094.47	1094.47	Specific		>sp|Q01705|NOTC1_MOUSE Neurogenic locus notch homolog protein 1 OS=Mus musculus GN=Notch1 PE=1 SV=3	1	11.7927	controllerType=0 controllerNumber=1 scan=3701	C1(Carbamidomethyl / 57.0215); C8(Carbamidomethyl / 57.0215)	File24944_Scan3701	HCD	0	0	0	0	3e-07	3.1e-07
	1304	R.C[+57.02146]ESVINGC[+57.02146]R.G			253.6	1.1e-05	1.1e-05	4.95	253.6	253.6	2	547.739	547.74	-0.55		1094.47	1094.47	Specific		>sp|Q01705|NOTC1_MOUSE Neurogenic locus notch homolog protein 1 OS=Mus musculus GN=Notch1 PE=1 SV=3	1	11.7152	controllerType=0 controllerNumber=1 scan=3668	C1(Carbamidomethyl / 57.0215); C8(Carbamidomethyl / 57.0215)	File24944_Scan3668	HCD	0	0	0	0	6.3e-07	6.4e-07
	1318	K.NGGVC[+57.02146]AVASNTAR.G			416.6	3.7e-08	3.7e-08	7.43	416.6	416.6	2	638.807	638.807	0.58		1276.61	1276.61	Specific		>sp|Q01705|NOTC1_MOUSE Neurogenic locus notch homolog protein 1 OS=Mus musculus GN=Notch1 PE=1 SV=3	1	11.8934	controllerType=0 controllerNumber=1 scan=3743	C5(Carbamidomethyl / 57.0215)	File24944_Scan3743	HCD	0	0	0	0	6.1e-09	6.2e-09
	1318	K.NGGVC[+57.02146]AVASNTAR.G			337.5	1e-06	1e-06	5.99	337.5	337.5	2	638.806	638.807	-1.04		1276.6	1276.61	Specific		>sp|Q01705|NOTC1_MOUSE Neurogenic locus notch homolog protein 1 OS=Mus musculus GN=Notch1 PE=1 SV=3	1	11.7728	controllerType=0 controllerNumber=1 scan=3693	C5(Carbamidomethyl / 57.0215)	File24944_Scan3693	HCD	0	0	0	0	7.2e-08	7.3e-08
	1318	K.NGGVC[+57.02146]AVASNTAR.G			221	4.8e-06	4.8e-06	5.32	221	221	2	638.805	638.807	-2.86		1276.6	1276.61	Specific		>sp|Q01705|NOTC1_MOUSE Neurogenic locus notch homolog protein 1 OS=Mus musculus GN=Notch1 PE=1 SV=3	1	12.0027	controllerType=0 controllerNumber=1 scan=3789	C5(Carbamidomethyl / 57.0215)	File24944_Scan3789	HCD	0	0	0	0	2.3e-07	2.3e-07
	1336	R.C[+57.02146]PAGFEGATC[+57.02146]ENDAR.T			810.5	4.5e-14	4.5e-14	13.35	796.5	796.5	2	827.83	827.833	-3.18		1654.65	1654.66	Specific		>sp|Q01705|NOTC1_MOUSE Neurogenic locus notch homolog protein 1 OS=Mus musculus GN=Notch1 PE=1 SV=3	1	14.1088	controllerType=0 controllerNumber=1 scan=4680	C1(Carbamidomethyl / 57.0215); C10(Carbamidomethyl / 57.0215)	File24944_Scan4680	HCD	0	0	0	0	8.8e-15	8.9e-15
	1336	R.C[+57.02146]PAGFEGATC[+57.02146]ENDAR.T			745.5	9e-12	9.1e-12	11.05	735.1	735.1	2	827.829	827.833	-4.81		1654.65	1654.66	Specific		>sp|Q01705|NOTC1_MOUSE Neurogenic locus notch homolog protein 1 OS=Mus musculus GN=Notch1 PE=1 SV=3	1	14.2397	controllerType=0 controllerNumber=1 scan=4736	C1(Carbamidomethyl / 57.0215); C10(Carbamidomethyl / 57.0215)	File24944_Scan4736	HCD	0	0	0	0	1.5e-12	1.5e-12
	1336	R.C[+57.02146]PAGFEGATC[+57.02146]ENDAR.T			474.1	1.1e-08	1.1e-08	7.97	474.1	474.1	2	827.83	827.833	-2.96		1654.65	1654.66	Specific		>sp|Q01705|NOTC1_MOUSE Neurogenic locus notch homolog protein 1 OS=Mus musculus GN=Notch1 PE=1 SV=3	1	14.365	controllerType=0 controllerNumber=1 scan=4790	C1(Carbamidomethyl / 57.0215); C10(Carbamidomethyl / 57.0215)	File24944_Scan4790	HCD	0	0	0	0	1.8e-09	1.8e-09
	1336	R.C[+57.02146]PAGFEGATC[+57.02146]ENDAR.T			406.1	2.4e-08	2.5e-08	7.61	406.1	406.1	2	827.832	827.833	-1.49		1654.66	1654.66	Specific		>sp|Q01705|NOTC1_MOUSE Neurogenic locus notch homolog protein 1 OS=Mus musculus GN=Notch1 PE=1 SV=3	1	13.985	controllerType=0 controllerNumber=1 scan=4628	C1(Carbamidomethyl / 57.0215); C10(Carbamidomethyl / 57.0215)	File24944_Scan4628	HCD	0	0	0	0	3.6e-09	3.7e-09
	1336	R.C[+57.02146]PAGFEGATC[+57.02146]ENDAR.T			285.6	2.4e-06	2.4e-06	5.62	285.6	285.6	2	827.831	827.833	-2.22		1654.65	1654.66	Specific		>sp|Q01705|NOTC1_MOUSE Neurogenic locus notch homolog protein 1 OS=Mus musculus GN=Notch1 PE=1 SV=3	1	18.6602	controllerType=0 controllerNumber=1 scan=6613	C1(Carbamidomethyl / 57.0215); C10(Carbamidomethyl / 57.0215)	File24944_Scan6613	HCD	0	0	0	0	1.3e-07	1.3e-07
	1336	R.C[+57.02146]PAGFEGATC[+57.02146]ENDAR.T			265.2	2.7e-05	2.7e-05	4.57	265.2	265.2	2	827.829	827.833	-5.03		1654.65	1654.66	Specific		>sp|Q01705|NOTC1_MOUSE Neurogenic locus notch homolog protein 1 OS=Mus musculus GN=Notch1 PE=1 SV=3	1	14.4957	controllerType=0 controllerNumber=1 scan=4846	C1(Carbamidomethyl / 57.0215); C10(Carbamidomethyl / 57.0215)	File24944_Scan4846	HCD	0	0	0	0	1.4e-06	1.4e-06
	1357	R.C[+57.02146]LNGGT[+146.05791]C[+57.02146]ISGPR.S	T6(OGlycan / 146.0579)	Fuc(1)	509.2	3.9e-09	3.9e-09	8.41	509.2	6	2	719.325	719.327	-2.13		1437.64	1437.65	Specific	6	>sp|Q01705|NOTC1_MOUSE Neurogenic locus notch homolog protein 1 OS=Mus musculus GN=Notch1 PE=1 SV=3	1	13.8767	controllerType=0 controllerNumber=1 scan=4582	C1(Carbamidomethyl / 57.0215); C7(Carbamidomethyl / 57.0215)	File24944_Scan4582	HCD	0	0	0	0	3.4e-10	3.5e-10
	1357	R.C[+57.02146]LNGGT[+146.05791]C[+57.02146]ISGPR.S	T6(OGlycan / 146.0579)	Fuc(1)	457.6	5.7e-09	5.7e-09	8.25	457.6	6	2	719.324	719.327	-3.14		1437.64	1437.65	Specific	6	>sp|Q01705|NOTC1_MOUSE Neurogenic locus notch homolog protein 1 OS=Mus musculus GN=Notch1 PE=1 SV=3	1	13.7485	controllerType=0 controllerNumber=1 scan=4528	C1(Carbamidomethyl / 57.0215); C7(Carbamidomethyl / 57.0215)	File24944_Scan4528	HCD	0	0	0	0	1e-09	1.1e-09
	1357	R.C[+57.02146]LNGGT[+146.05791]C[+57.02146]ISGPR.S	T6(OGlycan / 146.0579)	Fuc(1)	183.8	0.0029	0.003	2.53	183.8	2.1	2	719.324	719.327	-4.08		1437.64	1437.65	Specific	6	>sp|Q01705|NOTC1_MOUSE Neurogenic locus notch homolog protein 1 OS=Mus musculus GN=Notch1 PE=1 SV=3	1	13.634	controllerType=0 controllerNumber=1 scan=4480	C1(Carbamidomethyl / 57.0215); C7(Carbamidomethyl / 57.0215)	File24944_Scan4480	HCD	0.0041	0.0041	0	0	0.0042	0.0042
EGF36	1369	R.SPTC[+57.02146]LC[+57.02146]LGSFTGPEC[+57.02146]QFPAS[+349.13728]SPC[+57.02146]VGSNPC[+57.02146]YNQGTC[+57.02146]EPTSENPFYR.C	S20(OGlycan / 349.1373)	HexNAc(1)Fuc(1)	880.7	2e-13	2.1e-13	12.69	880.7	0	4	1367.82	1367.57	-1.76	1	5468.25	5467.26	Specific	20	>sp|Q01705|NOTC1_MOUSE Neurogenic locus notch homolog protein 1 OS=Mus musculus GN=Notch1 PE=1 SV=3	1	23.9491	controllerType=0 controllerNumber=1 scan=8868	C4(Carbamidomethyl / 57.0215); C6(Carbamidomethyl / 57.0215); C15(Carbamidomethyl / 57.0215); C23(Carbamidomethyl / 57.0215); C29(Carbamidomethyl / 57.0215); C35(Carbamidomethyl / 57.0215)	File24944_Scan8868	HCD	0	0	0	0	4.5e-14	4.5e-14	2082991
EGF36	1369	R.SPTC[+57.02146]LC[+57.02146]LGSFT[+146.05791]GPEC[+57.02146]QFPASSPC[+57.02146]VGSNPC[+57.02146]YNQGTC[+57.02146]EPTSENPFYR.C	T11(OGlycan / 146.0579)	Fuc(1)	1137.2	9.9e-31	4.5e-20	30.01	1137.2	2.4	4	1316.8	1316.8	-0.12		5264.18	5264.18	Specific	11	>sp|Q01705|NOTC1_MOUSE Neurogenic locus notch homolog protein 1 OS=Mus musculus GN=Notch1 PE=1 SV=3	1	24.4778	controllerType=0 controllerNumber=1 scan=9094	C4(Carbamidomethyl / 57.0215); C6(Carbamidomethyl / 57.0215); C15(Carbamidomethyl / 57.0215); C23(Carbamidomethyl / 57.0215); C29(Carbamidomethyl / 57.0215); C35(Carbamidomethyl / 57.0215)	File24944_Scan9094	HCD	0	0	0	0	9.9e-31	4.5e-20	1899095
EGF36	1369	R.SPTC[+57.02146]LC[+57.02146]LGSFTGPEC[+57.02146]QFPASSPC[+57.02146]VGS[+146.05791]NPC[+57.02146]YNQGTC[+57.02146]EPTSENPFYR.C	S26(OGlycan / 146.0579)	Fuc(1)	857.3	5.9e-13	5.9e-13	12.23	857.3	0	4	1316.8	1316.8	0.44		5264.18	5264.18	Specific	26	>sp|Q01705|NOTC1_MOUSE Neurogenic locus notch homolog protein 1 OS=Mus musculus GN=Notch1 PE=1 SV=3	1	24.6418	controllerType=0 controllerNumber=1 scan=9164	C4(Carbamidomethyl / 57.0215); C6(Carbamidomethyl / 57.0215); C15(Carbamidomethyl / 57.0215); C23(Carbamidomethyl / 57.0215); C29(Carbamidomethyl / 57.0215); C35(Carbamidomethyl / 57.0215)	File24944_Scan9164	HCD	0	0	0	0	8.4e-14	8.6e-14

## Sheet: KM082919-1 LFNG only
#EGF	Pos.	Sequence	Mods_x000D_ (variable)	Glycans	Score	PEP_x000D_ 2D	PEP_x000D_ 1D	|Log Prob|	Delta_x000D_ Score	Delta Mod._x000D_ Score	z	Obs._x000D_ m/z	Calc._x000D_ m/z	ppm_x000D_ err.	Off-_x000D_ By-X	Obs._x000D_ MH	Calc._x000D_ MH	Cleavage	Glycans_x000D_ Pos.	Protein_x000D_ Name	Prot._x000D_ Id	Scan_x000D_ Time	Scan #	Mods_x000D_ (fixed)	Comment	Fragment_x000D_ Type	FDR_x000D_ 2D	FDR_x000D_ 1D	FDR uniq._x000D_ 2D	FDR uniq._x000D_ 1D	q-value_x000D_ 2D	q-value_x000D_ 1D	Area Under the curv
	24	R.C[+57.02146]SQPSGTC[+57.02146]LNGGR.C			554.8	1.9e-08	1.9e-08	7.72	554.8	554.8	2	697.301	697.301	-0.11		1393.59	1393.59	Specific		>sp|Q01705|NOTC1_MOUSE Neurogenic locus notch homolog protein 1 OS=Mus musculus GN=Notch1 PE=1 SV=3	1	10.8509	controllerType=0 controllerNumber=1 scan=2849	C1(Carbamidomethyl / 57.0215); C8(Carbamidomethyl / 57.0215)	File24947_Scan2849	HCD	0	0	0	0	4.5e-09	4.6e-09
	24	R.C[+57.02146]SQPSGTC[+57.02146]LNGGR.C			517.1	1.2e-08	1.2e-08	7.91	517.1	517.1	2	697.3	697.301	-1.69		1393.59	1393.59	Specific		>sp|Q01705|NOTC1_MOUSE Neurogenic locus notch homolog protein 1 OS=Mus musculus GN=Notch1 PE=1 SV=3	1	10.9575	controllerType=0 controllerNumber=1 scan=2887	C1(Carbamidomethyl / 57.0215); C8(Carbamidomethyl / 57.0215)	File24947_Scan2887	HCD	0	0	0	0	2.7e-09	2.7e-09
	24	R.C[+57.02146]SQPSGTC[+57.02146]LNGGR.C			235	3e-06	3e-06	5.53	235	235	2	697.3	697.301	-1.6		1393.59	1393.59	Specific		>sp|Q01705|NOTC1_MOUSE Neurogenic locus notch homolog protein 1 OS=Mus musculus GN=Notch1 PE=1 SV=3	1	11.0704	controllerType=0 controllerNumber=1 scan=2925	C1(Carbamidomethyl / 57.0215); C8(Carbamidomethyl / 57.0215)	File24947_Scan2925	HCD	0	0	0	0	3e-07	3e-07
	24	R.C[+57.02146]SQPSGTC[+57.02146]LNGGR.C			190.9	0.00026	0.00026	3.59	190.9	190.9	2	697.301	697.301	0.15		1393.59	1393.59	Specific		>sp|Q01705|NOTC1_MOUSE Neurogenic locus notch homolog protein 1 OS=Mus musculus GN=Notch1 PE=1 SV=3	1	10.7472	controllerType=0 controllerNumber=1 scan=2814	C1(Carbamidomethyl / 57.0215); C8(Carbamidomethyl / 57.0215)	File24947_Scan2814	HCD	0	0	0	0	1e-05	1e-05
	24	R.C[+57.02146]SQPSGTC[+57.02146]LNGGR.C			180.5	0.00026	0.00026	3.59	180.5	180.5	2	697.301	697.301	-0.73		1393.59	1393.59	Specific		>sp|Q01705|NOTC1_MOUSE Neurogenic locus notch homolog protein 1 OS=Mus musculus GN=Notch1 PE=1 SV=3	1	14.895	controllerType=0 controllerNumber=1 scan=4191	C1(Carbamidomethyl / 57.0215); C8(Carbamidomethyl / 57.0215)	File24947_Scan4191	HCD	0	0	0	0	1.1e-05	1.1e-05
EGF2	57	R.C[+57.02146]QDSNPC[+57.02146]LS[+426.13734]TPC[+57.02146]K.N	S9(OGlycan / 426.1373)	Hex(1)Pent(2)	660.7	3.1e-11	3.2e-11	10.5	660.7	0	2	996.889	996.89	-0.91		1992.77	1992.77	Specific	9	>sp|Q01705|NOTC1_MOUSE Neurogenic locus notch homolog protein 1 OS=Mus musculus GN=Notch1 PE=1 SV=3	1	12.7706	controllerType=0 controllerNumber=1 scan=3465	C1(Carbamidomethyl / 57.0215); C7(Carbamidomethyl / 57.0215); C12(Carbamidomethyl / 57.0215)	File24947_Scan3465	HCD	0	0	0	0	4.8e-12	4.9e-12
EGF2	57	R.C[+57.02146]QDSNPC[+57.02146]LS[+426.13734]TPC[+57.02146]K.N	S9(OGlycan / 426.1373)	Hex(1)Pent(2)	446	1e-08	1e-08	8	446	0	2	996.888	996.89	-1.71		1992.77	1992.77	Specific	9	>sp|Q01705|NOTC1_MOUSE Neurogenic locus notch homolog protein 1 OS=Mus musculus GN=Notch1 PE=1 SV=3	1	12.6653	controllerType=0 controllerNumber=1 scan=3427	C1(Carbamidomethyl / 57.0215); C7(Carbamidomethyl / 57.0215); C12(Carbamidomethyl / 57.0215)	File24947_Scan3427	HCD	0	0	0	0	1.5e-09	1.5e-09
EGF2	57	R.C[+57.02146]QDSNPC[+57.02146]LS[+426.13734]TPC[+57.02146]K.N	S9(OGlycan / 426.1373)	Hex(1)Pent(2)	237.5	1.3e-05	1.3e-05	4.9	237.5	0	3	664.928	664.929	-1.93		1992.77	1992.77	Specific	9	>sp|Q01705|NOTC1_MOUSE Neurogenic locus notch homolog protein 1 OS=Mus musculus GN=Notch1 PE=1 SV=3	1	12.729	controllerType=0 controllerNumber=1 scan=3450	C1(Carbamidomethyl / 57.0215); C7(Carbamidomethyl / 57.0215); C12(Carbamidomethyl / 57.0215)	File24947_Scan3450	HCD	0	0	0	0	1e-06	1e-06
EGF2	57	R.C[+57.02146]QDS[+426.13734]NPC[+57.02146]LSTPC[+57.02146]K.N	S4(OGlycan / 426.1373)	Hex(1)Pent(2)	79	0.0075	0.0076	2.13	79	3.7	2	996.887	996.89	-2.63		1992.77	1992.77	Specific	4	>sp|Q01705|NOTC1_MOUSE Neurogenic locus notch homolog protein 1 OS=Mus musculus GN=Notch1 PE=1 SV=3	1	12.8773	controllerType=0 controllerNumber=1 scan=3503	C1(Carbamidomethyl / 57.0215); C7(Carbamidomethyl / 57.0215); C12(Carbamidomethyl / 57.0215)	File24947_Scan3503	HCD	0	0	0	0	0.00029	0.0003
EGF2	57	R.C[+57.02146]QDS[+426.13734]NPC[+57.02146]LSTPC[+57.02146]K.N	S4(OGlycan / 426.1373)	Hex(1)Pent(2)	72.1	0.0075	0.0076	2.13	72.1	3.7	2	996.886	996.89	-3.24		1992.77	1992.77	Specific	4	>sp|Q01705|NOTC1_MOUSE Neurogenic locus notch homolog protein 1 OS=Mus musculus GN=Notch1 PE=1 SV=3	1	15.9051	controllerType=0 controllerNumber=1 scan=4579	C1(Carbamidomethyl / 57.0215); C7(Carbamidomethyl / 57.0215); C12(Carbamidomethyl / 57.0215)	File24947_Scan4579	HCD	0	0	0	0	0.00032	0.00032
EGF2	70	K.NAGTC[+57.02146]HVVDHGGTVDYAC[+57.02146]S[+818.28044]C[+57.02146]PLGFSGPLC[+57.02146]LTPLDNAC[+57.02146]LANPC[+57.02146]R.N	S19(OGlycan / 818.2804)	HexNAc(1)Hex(1)Fuc(1)NeuGc(1)	986.2	9.9e-31	5e-19	30.01	986.2	0	4	1381.34	1381.34	-1.92		5522.33	5522.34	Specific	19	>sp|Q01705|NOTC1_MOUSE Neurogenic locus notch homolog protein 1 OS=Mus musculus GN=Notch1 PE=1 SV=3	1	23.3459	controllerType=0 controllerNumber=1 scan=7609	C5(Carbamidomethyl / 57.0215); C18(Carbamidomethyl / 57.0215); C20(Carbamidomethyl / 57.0215); C29(Carbamidomethyl / 57.0215); C37(Carbamidomethyl / 57.0215); C42(Carbamidomethyl / 57.0215)	File24947_Scan7609	HCD	0	0	0	0	9.9e-31	2.2e-19
EGF2	70	K.NAGTC[+57.02146]HVVDHGGTVDYAC[+57.02146]S[+818.28044]C[+57.02146]PLGFSGPLC[+57.02146]LTPLDNAC[+57.02146]LANPC[+57.02146]R.N	S19(OGlycan / 818.2804)	HexNAc(1)Hex(1)Fuc(1)NeuGc(1)	410.6	1.4e-07	1.4e-07	6.85	410.6	0	4	1381.34	1381.34	-0.77		5522.34	5522.34	Specific	19	>sp|Q01705|NOTC1_MOUSE Neurogenic locus notch homolog protein 1 OS=Mus musculus GN=Notch1 PE=1 SV=3	1	23.2283	controllerType=0 controllerNumber=1 scan=7560	C5(Carbamidomethyl / 57.0215); C18(Carbamidomethyl / 57.0215); C20(Carbamidomethyl / 57.0215); C29(Carbamidomethyl / 57.0215); C37(Carbamidomethyl / 57.0215); C42(Carbamidomethyl / 57.0215)	File24947_Scan7560	HCD	0	0	0	0	1.2e-08	1.3e-08
EGF2	70	K.NAGTC[+57.02146]HVVDHGGTVDYAC[+57.02146]S[+818.28044]C[+57.02146]PLGFSGPLC[+57.02146]LTPLDNAC[+57.02146]LANPC[+57.02146]R.N	S19(OGlycan / 818.2804)	HexNAc(1)Hex(1)Fuc(1)NeuGc(1)	402.1	5.1e-07	5.1e-07	6.29	402.1	0	5	1105.27	1105.27	-2.56		5522.33	5522.34	Specific	19	>sp|Q01705|NOTC1_MOUSE Neurogenic locus notch homolog protein 1 OS=Mus musculus GN=Notch1 PE=1 SV=3	1	23.3281	controllerType=0 controllerNumber=1 scan=7602	C5(Carbamidomethyl / 57.0215); C18(Carbamidomethyl / 57.0215); C20(Carbamidomethyl / 57.0215); C29(Carbamidomethyl / 57.0215); C37(Carbamidomethyl / 57.0215); C42(Carbamidomethyl / 57.0215)	File24947_Scan7602	HCD	0	0	0	0	5.8e-08	5.8e-08
EGF2	70	K.NAGTC[+57.02146]HVVDHGGTVDYAC[+57.02146]S[+802.28552]C[+57.02146]PLGFSGPLC[+57.02146]LTPLDNAC[+57.02146]LANPC[+57.02146]R.N	S19(OGlycan / 802.2855)	HexNAc(1)Hex(1)Fuc(1)NeuAc(1)	260.9	3.1e-06	3.1e-06	5.51	260.9	0	4	1377.34	1377.34	-1.34		5506.34	5506.35	Specific	19	>sp|Q01705|NOTC1_MOUSE Neurogenic locus notch homolog protein 1 OS=Mus musculus GN=Notch1 PE=1 SV=3	1	23.3347	controllerType=0 controllerNumber=1 scan=7605	C5(Carbamidomethyl / 57.0215); C18(Carbamidomethyl / 57.0215); C20(Carbamidomethyl / 57.0215); C29(Carbamidomethyl / 57.0215); C37(Carbamidomethyl / 57.0215); C42(Carbamidomethyl / 57.0215)	File24947_Scan7605	HCD	0	0	0	0	3.4e-07	3.5e-07
EGF2	70	K.NAGTC[+57.02146]HVVDHGGTVDYAC[+57.02146]S[+672.22253]C[+57.02146]PLGFSGPLC[+57.02146]LTPLDNAC[+57.02146]LANPC[+57.02146]R.N	S19(OGlycan / 672.2225)	HexNAc(1)Hex(1)NeuGc(1)	7.1	0.032	0.032	1.5	7.1	0	4	1344.82	1344.83	-3.92		5376.26	5376.28	Specific	19	>sp|Q01705|NOTC1_MOUSE Neurogenic locus notch homolog protein 1 OS=Mus musculus GN=Notch1 PE=1 SV=3	1	22.2014	controllerType=0 controllerNumber=1 scan=7129	C5(Carbamidomethyl / 57.0215); C18(Carbamidomethyl / 57.0215); C20(Carbamidomethyl / 57.0215); C29(Carbamidomethyl / 57.0215); C37(Carbamidomethyl / 57.0215); C42(Carbamidomethyl / 57.0215)	File24947_Scan7129	HCD	0.0031	0.0031	0.01	0.01	0.0032	0.0032
EGF2	70	K.NAGTC[+57.02146]HVVDHGGTVDYAC[+57.02146]S[+349.13728]C[+57.02146]PLGFSGPLC[+57.02146]LTPLDNAC[+57.02146]LANPC[+57.02146]R.N	S19(OGlycan / 349.1373)	HexNAc(1)Fuc(1)	326.9	4.2e-05	4.2e-05	4.38	326.9	0	4	1264.05	1264.06	-6.05		5053.17	5053.2	Specific	19	>sp|Q01705|NOTC1_MOUSE Neurogenic locus notch homolog protein 1 OS=Mus musculus GN=Notch1 PE=1 SV=3	1	22.3537	controllerType=0 controllerNumber=1 scan=7192	C5(Carbamidomethyl / 57.0215); C18(Carbamidomethyl / 57.0215); C20(Carbamidomethyl / 57.0215); C29(Carbamidomethyl / 57.0215); C37(Carbamidomethyl / 57.0215); C42(Carbamidomethyl / 57.0215)	File24947_Scan7192	HCD	0	0	0	0	2.5e-06	2.5e-06
EGF2	70	K.NAGTC[+57.02146]HVVDHGGTVDYAC[+57.02146]S[+349.13728]C[+57.02146]PLGFSGPLC[+57.02146]LTPLDNAC[+57.02146]LANPC[+57.02146]R.N	S19(OGlycan / 349.1373)	HexNAc(1)Fuc(1)	38.3	0.0058	0.0059	2.23	38.3	0	4	1264.05	1264.06	-3.73		5053.18	5053.2	Specific	19	>sp|Q01705|NOTC1_MOUSE Neurogenic locus notch homolog protein 1 OS=Mus musculus GN=Notch1 PE=1 SV=3	1	22.2229	controllerType=0 controllerNumber=1 scan=7138	C5(Carbamidomethyl / 57.0215); C18(Carbamidomethyl / 57.0215); C20(Carbamidomethyl / 57.0215); C29(Carbamidomethyl / 57.0215); C37(Carbamidomethyl / 57.0215); C42(Carbamidomethyl / 57.0215)	File24947_Scan7138	HCD	0	0	0	0	0.00027	0.00027
EGF2	70	K.NAGT[+308.11073]C[+57.02146]HVVDHGGTVDYAC[+57.02146]SC[+57.02146]PLGFSGPLC[+57.02146]LTPLDNAC[+57.02146]LANPC[+57.02146]R.N	T4(OGlycan / 308.1107)	Hex(1)Fuc(1)	331.6	1.8e-06	1.8e-06	5.75	331.6	0	4	1253.8	1253.8	-1.19		5012.17	5012.17	Specific	4	>sp|Q01705|NOTC1_MOUSE Neurogenic locus notch homolog protein 1 OS=Mus musculus GN=Notch1 PE=1 SV=3	1	22.3892	controllerType=0 controllerNumber=1 scan=7207	C5(Carbamidomethyl / 57.0215); C18(Carbamidomethyl / 57.0215); C20(Carbamidomethyl / 57.0215); C29(Carbamidomethyl / 57.0215); C37(Carbamidomethyl / 57.0215); C42(Carbamidomethyl / 57.0215)	File24947_Scan7207	HCD	0	0	0	0	2.1e-07	2.1e-07
EGF2	70	K.NAGT[+308.11073]C[+57.02146]HVVDHGGTVDYAC[+57.02146]SC[+57.02146]PLGFSGPLC[+57.02146]LTPLDNAC[+57.02146]LANPC[+57.02146]R.N	T4(OGlycan / 308.1107)	Hex(1)Fuc(1)	186.7	0.00053	0.00054	3.28	186.7	0	4	1253.79	1253.8	-5.47		5012.14	5012.17	Specific	4	>sp|Q01705|NOTC1_MOUSE Neurogenic locus notch homolog protein 1 OS=Mus musculus GN=Notch1 PE=1 SV=3	1	22.2472	controllerType=0 controllerNumber=1 scan=7148	C5(Carbamidomethyl / 57.0215); C18(Carbamidomethyl / 57.0215); C20(Carbamidomethyl / 57.0215); C29(Carbamidomethyl / 57.0215); C37(Carbamidomethyl / 57.0215); C42(Carbamidomethyl / 57.0215)	File24947_Scan7148	HCD	0	0	0	0	2.8e-05	2.9e-05
EGF2	70	K.NAGT[+146.05791]C[+57.02146]HVVDHGGTVDYAC[+57.02146]SC[+57.02146]PLGFSGPLC[+57.02146]LTPLDNAC[+57.02146]LANPC[+57.02146]R.N	T4(OGlycan / 146.0579)	Fuc(1)	1026	9.9e-31	1.2e-19	30.01	1026	1.4	4	1213.28	1213.29	-0.57		4850.12	4850.12	Specific	4	>sp|Q01705|NOTC1_MOUSE Neurogenic locus notch homolog protein 1 OS=Mus musculus GN=Notch1 PE=1 SV=3	1	22.6785	controllerType=0 controllerNumber=1 scan=7328	C5(Carbamidomethyl / 57.0215); C18(Carbamidomethyl / 57.0215); C20(Carbamidomethyl / 57.0215); C29(Carbamidomethyl / 57.0215); C37(Carbamidomethyl / 57.0215); C42(Carbamidomethyl / 57.0215)	File24947_Scan7328	HCD	0	0	0	0	9.9e-31	1.2e-19
EGF2	70	K.NAGT[+146.05791]C[+57.02146]HVVDHGGTVDYAC[+57.02146]SC[+57.02146]PLGFSGPLC[+57.02146]LTPLDNAC[+57.02146]LANPC[+57.02146]R.N	T4(OGlycan / 146.0579)	Fuc(1)	924.6	1.2e-15	1.2e-15	14.92	924.6	11.9	4	1213.28	1213.29	-0.88		4850.12	4850.12	Specific	4	>sp|Q01705|NOTC1_MOUSE Neurogenic locus notch homolog protein 1 OS=Mus musculus GN=Notch1 PE=1 SV=3	1	22.5567	controllerType=0 controllerNumber=1 scan=7277	C5(Carbamidomethyl / 57.0215); C18(Carbamidomethyl / 57.0215); C20(Carbamidomethyl / 57.0215); C29(Carbamidomethyl / 57.0215); C37(Carbamidomethyl / 57.0215); C42(Carbamidomethyl / 57.0215)	File24947_Scan7277	HCD	0	0	0	0	2.4e-16	4.1e-16
EGF2	70	K.NAGT[+146.05791]C[+57.02146]HVVDHGGTVDYAC[+57.02146]SC[+57.02146]PLGFSGPLC[+57.02146]LTPLDNAC[+57.02146]LANPC[+57.02146]R.N	T4(OGlycan / 146.0579)	Fuc(1)	829.8	4.9e-14	5e-14	13.31	829.8	4.1	4	1213.28	1213.29	-1.68		4850.11	4850.12	Specific	4	>sp|Q01705|NOTC1_MOUSE Neurogenic locus notch homolog protein 1 OS=Mus musculus GN=Notch1 PE=1 SV=3	1	22.8086	controllerType=0 controllerNumber=1 scan=7383	C5(Carbamidomethyl / 57.0215); C18(Carbamidomethyl / 57.0215); C20(Carbamidomethyl / 57.0215); C29(Carbamidomethyl / 57.0215); C37(Carbamidomethyl / 57.0215); C42(Carbamidomethyl / 57.0215)	File24947_Scan7383	HCD	0	0	0	0	1.1e-14	1.1e-14
EGF2	70	K.NAGTC[+57.02146]HVVDHGGTVDYAC[+57.02146]S[+146.05791]C[+57.02146]PLGFSGPLC[+57.02146]LTPLDNAC[+57.02146]LANPC[+57.02146]R.N	S19(OGlycan / 146.0579)	Fuc(1)	420.8	1.2e-07	1.2e-07	6.92	420.8	0	4	1213.28	1213.29	-3.29		4850.1	4850.12	Specific	19	>sp|Q01705|NOTC1_MOUSE Neurogenic locus notch homolog protein 1 OS=Mus musculus GN=Notch1 PE=1 SV=3	1	22.4328	controllerType=0 controllerNumber=1 scan=7225	C5(Carbamidomethyl / 57.0215); C18(Carbamidomethyl / 57.0215); C20(Carbamidomethyl / 57.0215); C29(Carbamidomethyl / 57.0215); C37(Carbamidomethyl / 57.0215); C42(Carbamidomethyl / 57.0215)	File24947_Scan7225	HCD	0	0	0	0	1.2e-08	1.2e-08
EGF2	70	K.NAGTC[+57.02146]HVVDHGGTVDYAC[+57.02146]S[+146.05791]C[+57.02146]PLGFSGPLC[+57.02146]LTPLDNAC[+57.02146]LANPC[+57.02146]R.N	S19(OGlycan / 146.0579)	Fuc(1)	349.5	8.6e-07	8.7e-07	6.06	349.5	0	4	1213.53	1213.29	-1.06	1	4851.12	4850.12	Specific	19	>sp|Q01705|NOTC1_MOUSE Neurogenic locus notch homolog protein 1 OS=Mus musculus GN=Notch1 PE=1 SV=3	1	22.9155	controllerType=0 controllerNumber=1 scan=7428	C5(Carbamidomethyl / 57.0215); C18(Carbamidomethyl / 57.0215); C20(Carbamidomethyl / 57.0215); C29(Carbamidomethyl / 57.0215); C37(Carbamidomethyl / 57.0215); C42(Carbamidomethyl / 57.0215)	File24947_Scan7428	HCD	0	0	0	0	1.1e-07	1.2e-07
EGF2	70	K.NAGTC[+57.02146]HVVDHGGTVDYAC[+57.02146]S[+146.05791]C[+57.02146]PLGFSGPLC[+57.02146]LTPLDNAC[+57.02146]LANPC[+57.02146]R.N	S19(OGlycan / 146.0579)	Fuc(1)	189.5	0.00044	0.00045	3.36	189.5	0	4	1213.29	1213.29	0.53		4850.12	4850.12	Specific	19	>sp|Q01705|NOTC1_MOUSE Neurogenic locus notch homolog protein 1 OS=Mus musculus GN=Notch1 PE=1 SV=3	1	23.0676	controllerType=0 controllerNumber=1 scan=7492	C5(Carbamidomethyl / 57.0215); C18(Carbamidomethyl / 57.0215); C20(Carbamidomethyl / 57.0215); C29(Carbamidomethyl / 57.0215); C37(Carbamidomethyl / 57.0215); C42(Carbamidomethyl / 57.0215)	File24947_Scan7492	HCD	0	0	0	0	2.1e-05	2.1e-05
	113	R.NGGTC[+57.02146]DLLTLT[+146.05791]EYK.C	T11(OGlycan / 146.0579)	Fuc(1)	770.3	2.7e-13	2.7e-13	12.57	770.3	8.4	2	865.909	865.911	-2.71		1730.81	1730.82	Specific	11	>sp|Q01705|NOTC1_MOUSE Neurogenic locus notch homolog protein 1 OS=Mus musculus GN=Notch1 PE=1 SV=3	1	20.694	controllerType=0 controllerNumber=1 scan=6510	C5(Carbamidomethyl / 57.0215)	File24947_Scan6510	HCD	0	0	0	0	4.9e-14	5e-14
	113	R.NGGTC[+57.02146]DLLT[+146.05791]LTEYK.C	T9(OGlycan / 146.0579)	Fuc(1)	705.4	1.3e-12	1.3e-12	11.9	705.4	0	2	865.91	865.911	-1.16		1730.81	1730.82	Specific	9	>sp|Q01705|NOTC1_MOUSE Neurogenic locus notch homolog protein 1 OS=Mus musculus GN=Notch1 PE=1 SV=3	1	20.5831	controllerType=0 controllerNumber=1 scan=6464	C5(Carbamidomethyl / 57.0215)	File24947_Scan6464	HCD	0	0	0	0	1.8e-13	1.9e-13
	113	R.NGGTC[+57.02146]DLLT[+146.05791]LTEYK.C	T9(OGlycan / 146.0579)	Fuc(1)	654.1	1.3e-11	1.3e-11	10.9	654.1	0	2	865.909	865.911	-2.22		1730.81	1730.82	Specific	9	>sp|Q01705|NOTC1_MOUSE Neurogenic locus notch homolog protein 1 OS=Mus musculus GN=Notch1 PE=1 SV=3	1	20.8064	controllerType=0 controllerNumber=1 scan=6556	C5(Carbamidomethyl / 57.0215)	File24947_Scan6556	HCD	0	0	0	0	1.3e-12	1.3e-12
	113	R.NGGTC[+57.02146]DLLT[+146.05791]LTEYK.C	T9(OGlycan / 146.0579)	Fuc(1)	516.1	1.2e-08	1.2e-08	7.91	516.1	0	2	865.909	865.911	-2.07		1730.81	1730.82	Specific	9	>sp|Q01705|NOTC1_MOUSE Neurogenic locus notch homolog protein 1 OS=Mus musculus GN=Notch1 PE=1 SV=3	1	20.4733	controllerType=0 controllerNumber=1 scan=6419	C5(Carbamidomethyl / 57.0215)	File24947_Scan6419	HCD	0	0	0	0	2.8e-09	2.8e-09
	113	R.NGGT[+146.05791]C[+57.02146]DLLTLTEYK.C	T4(OGlycan / 146.0579)	Fuc(1)	467.6	2.1e-08	2.1e-08	7.68	467.6	6.4	2	865.908	865.911	-3.7		1730.81	1730.82	Specific	4	>sp|Q01705|NOTC1_MOUSE Neurogenic locus notch homolog protein 1 OS=Mus musculus GN=Notch1 PE=1 SV=3	1	20.9126	controllerType=0 controllerNumber=1 scan=6598	C5(Carbamidomethyl / 57.0215)	File24947_Scan6598	HCD	0	0	0	0	5.2e-09	5.2e-09
	113	R.NGGT[+146.05791]C[+57.02146]DLLTLTEYK.C	T4(OGlycan / 146.0579)	Fuc(1)	454.1	2.5e-08	2.5e-08	7.61	454.1	6.4	2	865.911	865.911	-0.45		1730.81	1730.82	Specific	4	>sp|Q01705|NOTC1_MOUSE Neurogenic locus notch homolog protein 1 OS=Mus musculus GN=Notch1 PE=1 SV=3	1	20.3556	controllerType=0 controllerNumber=1 scan=6370	C5(Carbamidomethyl / 57.0215)	File24947_Scan6370	HCD	0	0	0	0	6.1e-09	6.2e-09
	113	R.NGGTC[+57.02146]DLLT[+146.05791]LTEYK.C	T9(OGlycan / 146.0579)	Fuc(1)	416.8	3.1e-08	3.1e-08	7.51	416.8	0	2	865.908	865.911	-3.27		1730.81	1730.82	Specific	9	>sp|Q01705|NOTC1_MOUSE Neurogenic locus notch homolog protein 1 OS=Mus musculus GN=Notch1 PE=1 SV=3	1	20.2488	controllerType=0 controllerNumber=1 scan=6326	C5(Carbamidomethyl / 57.0215)	File24947_Scan6326	HCD	0	0	0	0	7e-09	7.1e-09
	113	R.NGGT[+146.05791]C[+57.02146]DLLTLTEYK.C	T4(OGlycan / 146.0579)	Fuc(1)	312.9	1.3e-06	1.3e-06	5.89	312.9	6.4	2	865.909	865.911	-2.71		1730.81	1730.82	Specific	4	>sp|Q01705|NOTC1_MOUSE Neurogenic locus notch homolog protein 1 OS=Mus musculus GN=Notch1 PE=1 SV=3	1	21.0254	controllerType=0 controllerNumber=1 scan=6642	C5(Carbamidomethyl / 57.0215)	File24947_Scan6642	HCD	0	0	0	0	1.5e-07	1.5e-07
	113	R.NGGT[+146.05791]C[+57.02146]DLLTLTEYK.C	T4(OGlycan / 146.0579)	Fuc(1)	312.6	1.3e-06	1.3e-06	5.89	312.6	6.4	2	865.909	865.911	-2.5		1730.81	1730.82	Specific	4	>sp|Q01705|NOTC1_MOUSE Neurogenic locus notch homolog protein 1 OS=Mus musculus GN=Notch1 PE=1 SV=3	1	20.1432	controllerType=0 controllerNumber=1 scan=6286	C5(Carbamidomethyl / 57.0215)	File24947_Scan6286	HCD	0	0	0	0	1.5e-07	1.5e-07
	113	R.NGGT[+146.05791]C[+57.02146]DLLTLTEYK.C	T4(OGlycan / 146.0579)	Fuc(1)	210.5	8.5e-06	8.6e-06	5.07	210.5	6.4	2	865.911	865.911	-0.1		1730.82	1730.82	Specific	4	>sp|Q01705|NOTC1_MOUSE Neurogenic locus notch homolog protein 1 OS=Mus musculus GN=Notch1 PE=1 SV=3	1	21.2839	controllerType=0 controllerNumber=1 scan=6750	C5(Carbamidomethyl / 57.0215)	File24947_Scan6750	HCD	0	0	0	0	7.7e-07	7.8e-07
	113	R.NGGT[+146.05791]C[+57.02146]DLLTLTEYK.C	T4(OGlycan / 146.0579)	Fuc(1)	185	1.2e-05	1.2e-05	4.91	185	6.4	2	865.908	865.911	-3.49		1730.81	1730.82	Specific	4	>sp|Q01705|NOTC1_MOUSE Neurogenic locus notch homolog protein 1 OS=Mus musculus GN=Notch1 PE=1 SV=3	1	20.0266	controllerType=0 controllerNumber=1 scan=6242	C5(Carbamidomethyl / 57.0215)	File24947_Scan6242	HCD	0	0	0	0	9.6e-07	9.7e-07
	113	R.NGGT[+146.05791]C[+57.02146]DLLTLTEYK.C	T4(OGlycan / 146.0579)	Fuc(1)	144.7	0.0022	0.0023	2.65	144.7	6.4	2	865.91	865.911	-1.37		1730.81	1730.82	Specific	4	>sp|Q01705|NOTC1_MOUSE Neurogenic locus notch homolog protein 1 OS=Mus musculus GN=Notch1 PE=1 SV=3	1	21.1549	controllerType=0 controllerNumber=1 scan=6696	C5(Carbamidomethyl / 57.0215)	File24947_Scan6696	HCD	0	0	0	0	0.00012	0.00012
	137	K.S[+162.05282]C[+57.02146]QQADPC[+57.02146]AS[+308.11073]NPC[+57.02146]ANGGQC[+57.02146]LPFESSYIC[+57.02146]R.C	S1(OGlycan / 162.0528); S10(OGlycan / 308.1107)	Hex(1); Hex(1)Fuc(1)	85.5	0.0029	0.0029	2.54	85.5	0	3	1268.84	1268.84	-3.57		3804.49	3804.51	Specific	1;10	>sp|Q01705|NOTC1_MOUSE Neurogenic locus notch homolog protein 1 OS=Mus musculus GN=Notch1 PE=1 SV=3	1	22.2537	controllerType=0 controllerNumber=1 scan=7151	C2(Carbamidomethyl / 57.0215); C8(Carbamidomethyl / 57.0215); C13(Carbamidomethyl / 57.0215); C19(Carbamidomethyl / 57.0215); C28(Carbamidomethyl / 57.0215)	File24947_Scan7151	HCD	0	0	0	0	0.00014	0.00014
	137	K.SC[+57.02146]QQADPC[+57.02146]AS[+426.13734]NPC[+57.02146]ANGGQC[+57.02146]LPFESSYIC[+57.02146]R.C	S10(OGlycan / 426.1373)	Hex(1)Pent(2)	726	9.4e-11	9.5e-11	10.03	726	2.4	3	1254.16	1254.17	-2.45		3760.47	3760.48	Specific	10	>sp|Q01705|NOTC1_MOUSE Neurogenic locus notch homolog protein 1 OS=Mus musculus GN=Notch1 PE=1 SV=3	1	19.9817	controllerType=0 controllerNumber=1 scan=6225	C2(Carbamidomethyl / 57.0215); C8(Carbamidomethyl / 57.0215); C13(Carbamidomethyl / 57.0215); C19(Carbamidomethyl / 57.0215); C28(Carbamidomethyl / 57.0215)	File24947_Scan6225	HCD	0	0	0	0	1.1e-11	1.1e-11
	137	K.S[+426.13734]C[+57.02146]QQADPC[+57.02146]ASNPC[+57.02146]ANGGQC[+57.02146]LPFESSYIC[+57.02146]R.C	S1(OGlycan / 426.1373)	Hex(1)Pent(2)	436.8	1.3e-06	1.3e-06	5.9	436.8	0.1	3	1254.17	1254.17	0.18		3760.48	3760.48	Specific	1	>sp|Q01705|NOTC1_MOUSE Neurogenic locus notch homolog protein 1 OS=Mus musculus GN=Notch1 PE=1 SV=3	1	20.0845	controllerType=0 controllerNumber=1 scan=6265	C2(Carbamidomethyl / 57.0215); C8(Carbamidomethyl / 57.0215); C13(Carbamidomethyl / 57.0215); C19(Carbamidomethyl / 57.0215); C28(Carbamidomethyl / 57.0215)	File24947_Scan6265	HCD	0	0	0	0	1.4e-07	1.4e-07
	137	K.S[+426.13734]C[+57.02146]QQADPC[+57.02146]ASNPC[+57.02146]ANGGQC[+57.02146]LPFESSYIC[+57.02146]R.C	S1(OGlycan / 426.1373)	Hex(1)Pent(2)	220.3	0.00012	0.00012	3.92	220.3	0.1	3	1254.16	1254.17	-1.67		3760.47	3760.48	Specific	1	>sp|Q01705|NOTC1_MOUSE Neurogenic locus notch homolog protein 1 OS=Mus musculus GN=Notch1 PE=1 SV=3	1	19.8694	controllerType=0 controllerNumber=1 scan=6178	C2(Carbamidomethyl / 57.0215); C8(Carbamidomethyl / 57.0215); C13(Carbamidomethyl / 57.0215); C19(Carbamidomethyl / 57.0215); C28(Carbamidomethyl / 57.0215)	File24947_Scan6178	HCD	0	0	0	0	7.5e-06	7.6e-06
	137	K.S[+426.13734]C[+57.02146]QQADPC[+57.02146]ASNPC[+57.02146]ANGGQC[+57.02146]LPFESSYIC[+57.02146]R.C	S1(OGlycan / 426.1373)	Hex(1)Pent(2)	160.4	0.00036	0.00036	3.45	160.4	0.1	3	1254.16	1254.17	-1.08		3760.48	3760.48	Specific	1	>sp|Q01705|NOTC1_MOUSE Neurogenic locus notch homolog protein 1 OS=Mus musculus GN=Notch1 PE=1 SV=3	1	19.8289	controllerType=0 controllerNumber=1 scan=6162	C2(Carbamidomethyl / 57.0215); C8(Carbamidomethyl / 57.0215); C13(Carbamidomethyl / 57.0215); C19(Carbamidomethyl / 57.0215); C28(Carbamidomethyl / 57.0215)	File24947_Scan6162	HCD	0	0	0	0	1.8e-05	1.8e-05
	166	R.C[+57.02146]PPGFHGPTC[+57.02146]R.Q			366.6	3.2e-06	3.2e-06	5.5	366.6	366.6	3	429.189	429.19	-2.26		1285.55	1285.56	Specific		>sp|Q01705|NOTC1_MOUSE Neurogenic locus notch homolog protein 1 OS=Mus musculus GN=Notch1 PE=1 SV=3	1	11.4029	controllerType=0 controllerNumber=1 scan=3028	C1(Carbamidomethyl / 57.0215); C10(Carbamidomethyl / 57.0215)	File24947_Scan3028	HCD	0	0	0	0	3.6e-07	3.6e-07
	166	R.C[+57.02146]PPGFHGPTC[+57.02146]R.Q			317.2	1e-05	1e-05	5	317.2	317.2	3	429.19	429.19	-1.98		1285.55	1285.56	Specific		>sp|Q01705|NOTC1_MOUSE Neurogenic locus notch homolog protein 1 OS=Mus musculus GN=Notch1 PE=1 SV=3	1	11.5293	controllerType=0 controllerNumber=1 scan=3068	C1(Carbamidomethyl / 57.0215); C10(Carbamidomethyl / 57.0215)	File24947_Scan3068	HCD	0	0	0	0	8.2e-07	8.3e-07
	166	R.C[+57.02146]PPGFHGPTC[+57.02146]R.Q			301.4	6.5e-07	6.6e-07	6.19	301.4	301.4	3	429.19	429.19	-1.69		1285.55	1285.56	Specific		>sp|Q01705|NOTC1_MOUSE Neurogenic locus notch homolog protein 1 OS=Mus musculus GN=Notch1 PE=1 SV=3	1	11.287	controllerType=0 controllerNumber=1 scan=2991	C1(Carbamidomethyl / 57.0215); C10(Carbamidomethyl / 57.0215)	File24947_Scan2991	HCD	0	0	0	0	7.1e-08	7.2e-08
	177	R.QDVNEC[+57.02146]SQNPGLC[+57.02146]R.H			660.7	2.7e-11	2.7e-11	10.57	660.7	660.7	2	838.857	838.859	-2.57		1676.71	1676.71	Specific		>sp|Q01705|NOTC1_MOUSE Neurogenic locus notch homolog protein 1 OS=Mus musculus GN=Notch1 PE=1 SV=3	1	12.9975	controllerType=0 controllerNumber=1 scan=3545	C6(Carbamidomethyl / 57.0215); C13(Carbamidomethyl / 57.0215)	File24947_Scan3545	HCD	0	0	0	0	2.8e-12	2.8e-12
	177	R.QDVNEC[+57.02146]SQNPGLC[+57.02146]R.H			622	3.1e-10	3.2e-10	9.5	622	622	2	838.859	838.859	-0.75		1676.71	1676.71	Specific		>sp|Q01705|NOTC1_MOUSE Neurogenic locus notch homolog protein 1 OS=Mus musculus GN=Notch1 PE=1 SV=3	1	13.1041	controllerType=0 controllerNumber=1 scan=3585	C6(Carbamidomethyl / 57.0215); C13(Carbamidomethyl / 57.0215)	File24947_Scan3585	HCD	0	0	0	0	3.6e-11	3.6e-11
	177	R.QDVNEC[+57.02146]SQNPGLC[+57.02146]R.H			364	3.2e-06	3.3e-06	5.49	364	364	2	838.861	838.859	1.51		1676.71	1676.71	Specific		>sp|Q01705|NOTC1_MOUSE Neurogenic locus notch homolog protein 1 OS=Mus musculus GN=Notch1 PE=1 SV=3	1	13.2067	controllerType=0 controllerNumber=1 scan=3621	C6(Carbamidomethyl / 57.0215); C13(Carbamidomethyl / 57.0215)	File24947_Scan3621	HCD	0	0	0	0	3.7e-07	3.8e-07
	177	R.QDVNEC[+57.02146]SQNPGLC[+57.02146]R.H			261.5	4.5e-05	4.5e-05	4.35	261.5	261.5	2	838.858	838.859	-2.13		1676.71	1676.71	Specific		>sp|Q01705|NOTC1_MOUSE Neurogenic locus notch homolog protein 1 OS=Mus musculus GN=Notch1 PE=1 SV=3	1	12.8908	controllerType=0 controllerNumber=1 scan=3508	C6(Carbamidomethyl / 57.0215); C13(Carbamidomethyl / 57.0215)	File24947_Scan3508	HCD	0	0	0	0	2.8e-06	2.9e-06
	177	R.QDVNEC[+57.02146]SQNPGLC[+57.02146]R.H			182.5	0.00044	0.00045	3.36	182.5	182.5	3	559.575	559.575	-1.27		1676.71	1676.71	Specific		>sp|Q01705|NOTC1_MOUSE Neurogenic locus notch homolog protein 1 OS=Mus musculus GN=Notch1 PE=1 SV=3	1	13.0706	controllerType=0 controllerNumber=1 scan=3574	C6(Carbamidomethyl / 57.0215); C13(Carbamidomethyl / 57.0215)	File24947_Scan3574	HCD	0	0	0	0	2.3e-05	2.3e-05
	177	R.QDVNEC[+57.02146]SQNPGLC[+57.02146]R.H			16.9	0.044	0.044	1.36	16.9	16.9	3	559.574	559.575	-2.36		1676.71	1676.71	Specific		>sp|Q01705|NOTC1_MOUSE Neurogenic locus notch homolog protein 1 OS=Mus musculus GN=Notch1 PE=1 SV=3	1	12.9649	controllerType=0 controllerNumber=1 scan=3533	C6(Carbamidomethyl / 57.0215); C13(Carbamidomethyl / 57.0215)	File24947_Scan3533	HCD	0.0061	0.0061	0	0	0.0062	0.0062
	191	R.HGGT[+146.05791]C[+57.02146]HNEIGSYR.C	T4(OGlycan / 146.0579)	Fuc(1)	235.9	9.5e-05	9.6e-05	4.02	235.9	10.4	3	545.238	545.239	-2.48		1633.7	1633.7	Specific	4	>sp|Q01705|NOTC1_MOUSE Neurogenic locus notch homolog protein 1 OS=Mus musculus GN=Notch1 PE=1 SV=3	1	9.4576	controllerType=0 controllerNumber=1 scan=2424	C5(Carbamidomethyl / 57.0215)	File24947_Scan2424	HCD	0	0	0	0	4e-06	4.1e-06
EGF5	191	R.HGGT[+146.05791]C[+57.02146]HNEIGSYR.C	T4(OGlycan / 146.0579)	Fuc(1)	233.7	0.0017	0.0017	2.77	233.7	10.4	3	545.237	545.239	-3.04		1633.7	1633.7	Specific	4	>sp|Q01705|NOTC1_MOUSE Neurogenic locus notch homolog protein 1 OS=Mus musculus GN=Notch1 PE=1 SV=3	1	9.2444	controllerType=0 controllerNumber=1 scan=2358	C5(Carbamidomethyl / 57.0215)	File24947_Scan2358	HCD	0	0	0	0	9.2e-05	9.3e-05
EGF5	191	R.HGGT[+146.05791]C[+57.02146]HNEIGSYR.C	T4(OGlycan / 146.0579)	Fuc(1)	215.7	0.002	0.002	2.7	215.7	10.4	3	545.237	545.239	-3.26		1633.7	1633.7	Specific	4	>sp|Q01705|NOTC1_MOUSE Neurogenic locus notch homolog protein 1 OS=Mus musculus GN=Notch1 PE=1 SV=3	1	9.3495	controllerType=0 controllerNumber=1 scan=2393	C5(Carbamidomethyl / 57.0215)	File24947_Scan2393	HCD	0	0	0	0	0.00011	0.00011
	268	K.NGGAC[+57.02146]VDGVNTYNC[+57.02146]R.C			509.9	2.6e-08	2.6e-08	7.59	509.9	509.9	2	828.844	828.846	-2.91		1656.68	1656.69	Specific		>sp|Q01705|NOTC1_MOUSE Neurogenic locus notch homolog protein 1 OS=Mus musculus GN=Notch1 PE=1 SV=3	1	13.9156	controllerType=0 controllerNumber=1 scan=3875	C5(Carbamidomethyl / 57.0215); C14(Carbamidomethyl / 57.0215)	File24947_Scan3875	HCD	0	0	0	0	6.5e-09	6.6e-09
	268	K.NGGAC[+57.02146]VDGVNTYNC[+57.02146]R.C			504	2.6e-08	2.6e-08	7.59	504	504	2	828.843	828.846	-3.79		1656.68	1656.69	Specific		>sp|Q01705|NOTC1_MOUSE Neurogenic locus notch homolog protein 1 OS=Mus musculus GN=Notch1 PE=1 SV=3	1	13.8125	controllerType=0 controllerNumber=1 scan=3838	C5(Carbamidomethyl / 57.0215); C14(Carbamidomethyl / 57.0215)	File24947_Scan3838	HCD	0	0	0	0	6.3e-09	6.4e-09
	354	R.VASFYC[+57.02146]EC[+57.02146]PHGR.T			618.5	1.4e-10	1.4e-10	9.87	618.5	618.5	3	494.879	494.88	-2.08		1482.62	1482.63	Specific		>sp|Q01705|NOTC1_MOUSE Neurogenic locus notch homolog protein 1 OS=Mus musculus GN=Notch1 PE=1 SV=3	1	13.2626	controllerType=0 controllerNumber=1 scan=3639	C6(Carbamidomethyl / 57.0215); C8(Carbamidomethyl / 57.0215)	File24947_Scan3639	HCD	0	0	0	0	2.5e-11	2.5e-11
	354	R.VASFYC[+57.02146]EC[+57.02146]PHGR.T			551.4	8.2e-09	8.3e-09	8.08	551.4	551.4	3	494.879	494.88	-1.71		1482.62	1482.63	Specific		>sp|Q01705|NOTC1_MOUSE Neurogenic locus notch homolog protein 1 OS=Mus musculus GN=Notch1 PE=1 SV=3	1	13.1508	controllerType=0 controllerNumber=1 scan=3600	C6(Carbamidomethyl / 57.0215); C8(Carbamidomethyl / 57.0215)	File24947_Scan3600	HCD	0	0	0	0	9.8e-10	9.9e-10
	354	R.VASFYC[+57.02146]EC[+57.02146]PHGR.T			529.7	8.2e-09	8.3e-09	8.08	529.7	529.7	3	494.879	494.88	-1.65		1482.62	1482.63	Specific		>sp|Q01705|NOTC1_MOUSE Neurogenic locus notch homolog protein 1 OS=Mus musculus GN=Notch1 PE=1 SV=3	1	13.3668	controllerType=0 controllerNumber=1 scan=3676	C6(Carbamidomethyl / 57.0215); C8(Carbamidomethyl / 57.0215)	File24947_Scan3676	HCD	0	0	0	0	1.2e-09	1.2e-09
	354	R.VASFYC[+57.02146]EC[+57.02146]PHGR.T			331.9	2.2e-05	2.2e-05	4.67	331.9	331.9	3	494.88	494.88	-0.91		1482.62	1482.63	Specific		>sp|Q01705|NOTC1_MOUSE Neurogenic locus notch homolog protein 1 OS=Mus musculus GN=Notch1 PE=1 SV=3	1	13.0466	controllerType=0 controllerNumber=1 scan=3564	C6(Carbamidomethyl / 57.0215); C8(Carbamidomethyl / 57.0215)	File24947_Scan3564	HCD	0	0	0	0	1.6e-06	1.6e-06
	354	R.VASFYC[+57.02146]EC[+57.02146]PHGR.T			309.7	2.5e-05	2.5e-05	4.61	309.7	309.7	3	494.879	494.88	-2.7		1482.62	1482.63	Specific		>sp|Q01705|NOTC1_MOUSE Neurogenic locus notch homolog protein 1 OS=Mus musculus GN=Notch1 PE=1 SV=3	1	13.4815	controllerType=0 controllerNumber=1 scan=3715	C6(Carbamidomethyl / 57.0215); C8(Carbamidomethyl / 57.0215)	File24947_Scan3715	HCD	0	0	0	0	2e-06	2e-06
	354	R.VASFYC[+57.02146]EC[+57.02146]PHGR.T			111.3	0.07	0.071	1.16	111.3	111.3	3	494.88	494.88	0.88		1482.63	1482.63	Specific		>sp|Q01705|NOTC1_MOUSE Neurogenic locus notch homolog protein 1 OS=Mus musculus GN=Notch1 PE=1 SV=3	1	13.5932	controllerType=0 controllerNumber=1 scan=3753	C6(Carbamidomethyl / 57.0215); C8(Carbamidomethyl / 57.0215)	File24947_Scan3753	HCD	0.006	0.006	0	0	0.0062	0.0062
	354	R.VASFYC[+57.02146]EC[+57.02146]PHGR.T			86.8	0.0093	0.0094	2.03	86.8	86.8	3	494.88	494.88	-0.54		1482.62	1482.63	Specific		>sp|Q01705|NOTC1_MOUSE Neurogenic locus notch homolog protein 1 OS=Mus musculus GN=Notch1 PE=1 SV=3	1	12.9423	controllerType=0 controllerNumber=1 scan=3524	C6(Carbamidomethyl / 57.0215); C8(Carbamidomethyl / 57.0215)	File24947_Scan3524	HCD	0	0	0	0	0.00043	0.00044
	354	R.VASFYC[+57.02146]EC[+57.02146]PHGR.T			39.3	0.027	0.028	1.56	39.3	39.3	3	494.88	494.88	-0.47		1482.62	1482.63	Specific		>sp|Q01705|NOTC1_MOUSE Neurogenic locus notch homolog protein 1 OS=Mus musculus GN=Notch1 PE=1 SV=3	1	13.6962	controllerType=0 controllerNumber=1 scan=3792	C6(Carbamidomethyl / 57.0215); C8(Carbamidomethyl / 57.0215)	File24947_Scan3792	HCD	0.0032	0.0032	0	0	0.0032	0.0032
	366	R.T[+426.13734]GLLC[+57.02146]HLNDAC[+57.02146]ISNPC[+57.02146]NEGSNC[+57.02146]DTNPVNGK.A	T1(OGlycan / 426.1373)	Hex(1)Pent(2)	311.8	1.1e-05	1.1e-05	4.97	311.8	2.8	3	1253.19	1253.19	-2.49		3757.55	3757.56	Specific	1	>sp|Q01705|NOTC1_MOUSE Neurogenic locus notch homolog protein 1 OS=Mus musculus GN=Notch1 PE=1 SV=3	1	18.1163	controllerType=0 controllerNumber=1 scan=5480	C5(Carbamidomethyl / 57.0215); C11(Carbamidomethyl / 57.0215); C16(Carbamidomethyl / 57.0215); C22(Carbamidomethyl / 57.0215)	File24947_Scan5480	HCD	0	0	0	0	9.1e-07	9.2e-07
	366	R.T[+426.13734]GLLC[+57.02146]HLNDAC[+57.02146]ISNPC[+57.02146]NEGSNC[+57.02146]DTNPVNGK.A	T1(OGlycan / 426.1373)	Hex(1)Pent(2)	129.8	0.00069	0.0007	3.16	129.8	2.8	3	1253.19	1253.19	-3.18		3757.54	3757.56	Specific	1	>sp|Q01705|NOTC1_MOUSE Neurogenic locus notch homolog protein 1 OS=Mus musculus GN=Notch1 PE=1 SV=3	1	18.0048	controllerType=0 controllerNumber=1 scan=5434	C5(Carbamidomethyl / 57.0215); C11(Carbamidomethyl / 57.0215); C16(Carbamidomethyl / 57.0215); C22(Carbamidomethyl / 57.0215)	File24947_Scan5434	HCD	0	0	0	0	3.5e-05	3.6e-05
	396	K.AIC[+57.02146]TC[+57.02146]PSGYTGPAC[+57.02146]SQDVDEC[+57.02146]ALGANPC[+57.02146]EHAGK.C			762.7	2.1e-12	2.1e-12	11.68	762.7	762.7	3	1185.15	1185.16	-1.36		3553.45	3553.45	Specific		>sp|Q01705|NOTC1_MOUSE Neurogenic locus notch homolog protein 1 OS=Mus musculus GN=Notch1 PE=1 SV=3	1	17.7838	controllerType=0 controllerNumber=1 scan=5343	C3(Carbamidomethyl / 57.0215); C5(Carbamidomethyl / 57.0215); C14(Carbamidomethyl / 57.0215); C21(Carbamidomethyl / 57.0215); C28(Carbamidomethyl / 57.0215)	File24947_Scan5343	HCD	0	0	0	0	3.4e-13	3.5e-13
	396	K.AIC[+57.02146]TC[+57.02146]PSGYTGPAC[+57.02146]SQDVDEC[+57.02146]ALGANPC[+57.02146]EHAGK.C			477.3	3.5e-07	3.5e-07	6.46	477.3	477.3	3	1185.15	1185.16	-2.5		3553.45	3553.45	Specific		>sp|Q01705|NOTC1_MOUSE Neurogenic locus notch homolog protein 1 OS=Mus musculus GN=Notch1 PE=1 SV=3	1	17.8972	controllerType=0 controllerNumber=1 scan=5390	C3(Carbamidomethyl / 57.0215); C5(Carbamidomethyl / 57.0215); C14(Carbamidomethyl / 57.0215); C21(Carbamidomethyl / 57.0215); C28(Carbamidomethyl / 57.0215)	File24947_Scan5390	HCD	0	0	0	0	3e-08	3.1e-08
	396	K.AIC[+57.02146]TC[+57.02146]PSGYTGPAC[+57.02146]SQDVDEC[+57.02146]ALGANPC[+57.02146]EHAGK.C			142.9	0.0016	0.0016	2.79	142.9	142.9	3	1185.16	1185.16	0.39		3553.46	3553.45	Specific		>sp|Q01705|NOTC1_MOUSE Neurogenic locus notch homolog protein 1 OS=Mus musculus GN=Notch1 PE=1 SV=3	1	17.669	controllerType=0 controllerNumber=1 scan=5296	C3(Carbamidomethyl / 57.0215); C5(Carbamidomethyl / 57.0215); C14(Carbamidomethyl / 57.0215); C21(Carbamidomethyl / 57.0215); C28(Carbamidomethyl / 57.0215)	File24947_Scan5296	HCD	0	0	0	0	8e-05	8.1e-05
	429	K.C[+57.02146]LNTLGS[+162.05282]FEC[+57.02146]QC[+57.02146]LQGYTGPR.C	S7(OGlycan / 162.0528)	Hex(1)	694.4	1.2e-10	1.2e-10	9.94	694.4	3.6	3	841.701	841.703	-3.02		2523.09	2523.09	Specific	7	>sp|Q01705|NOTC1_MOUSE Neurogenic locus notch homolog protein 1 OS=Mus musculus GN=Notch1 PE=1 SV=3	1	20.7341	controllerType=0 controllerNumber=1 scan=6527	C1(Carbamidomethyl / 57.0215); C10(Carbamidomethyl / 57.0215); C12(Carbamidomethyl / 57.0215)	File24947_Scan6527	HCD	0	0	0	0	1.3e-11	1.3e-11
	429	K.C[+57.02146]LNTLGS[+162.05282]FEC[+57.02146]QC[+57.02146]LQGYTGPR.C	S7(OGlycan / 162.0528)	Hex(1)	377	2.1e-07	2.1e-07	6.68	377	3.6	2	1262.05	1262.05	-4.44		2523.08	2523.09	Specific	7	>sp|Q01705|NOTC1_MOUSE Neurogenic locus notch homolog protein 1 OS=Mus musculus GN=Notch1 PE=1 SV=3	1	20.7528	controllerType=0 controllerNumber=1 scan=6535	C1(Carbamidomethyl / 57.0215); C10(Carbamidomethyl / 57.0215); C12(Carbamidomethyl / 57.0215)	File24947_Scan6535	HCD	0	0	0	0	2e-08	2e-08
	429	K.C[+57.02146]LNT[+162.05282]LGSFEC[+57.02146]QC[+57.02146]LQGYTGPR.C	T4(OGlycan / 162.0528)	Hex(1)	360.9	1.5e-06	1.5e-06	5.83	360.9	2.4	3	841.701	841.703	-2.58		2523.09	2523.09	Specific	4	>sp|Q01705|NOTC1_MOUSE Neurogenic locus notch homolog protein 1 OS=Mus musculus GN=Notch1 PE=1 SV=3	1	20.8553	controllerType=0 controllerNumber=1 scan=6576	C1(Carbamidomethyl / 57.0215); C10(Carbamidomethyl / 57.0215); C12(Carbamidomethyl / 57.0215)	File24947_Scan6576	HCD	0	0	0	0	1.7e-07	1.8e-07
	429	K.C[+57.02146]LNTLGS[+162.05282]FEC[+57.02146]QC[+57.02146]LQGYTGPR.C	S7(OGlycan / 162.0528)	Hex(1)	257.7	1.8e-05	1.8e-05	4.75	257.7	3.6	2	1262.05	1262.05	-4.44		2523.08	2523.09	Specific	7	>sp|Q01705|NOTC1_MOUSE Neurogenic locus notch homolog protein 1 OS=Mus musculus GN=Notch1 PE=1 SV=3	1	20.7594	controllerType=0 controllerNumber=1 scan=6538	C1(Carbamidomethyl / 57.0215); C10(Carbamidomethyl / 57.0215); C12(Carbamidomethyl / 57.0215)	File24947_Scan6538	HCD	0	0	0	0	1.3e-06	1.3e-06
	429	K.C[+57.02146]LNTLGS[+162.05282]FEC[+57.02146]QC[+57.02146]LQGYTGPR.C	S7(OGlycan / 162.0528)	Hex(1)	199.6	1.4e-05	1.5e-05	4.84	199.6	3.6	2	1262.05	1262.05	0.01		2523.09	2523.09	Specific	7	>sp|Q01705|NOTC1_MOUSE Neurogenic locus notch homolog protein 1 OS=Mus musculus GN=Notch1 PE=1 SV=3	1	20.6446	controllerType=0 controllerNumber=1 scan=6490	C1(Carbamidomethyl / 57.0215); C10(Carbamidomethyl / 57.0215); C12(Carbamidomethyl / 57.0215)	File24947_Scan6490	HCD	0	0	0	0	1.1e-06	1.2e-06
	429	K.C[+57.02146]LNTLGSFEC[+57.02146]QC[+57.02146]LQGYTGPR.C			221.6	0.00027	0.00027	3.57	221.6	221.6	3	787.684	787.686	-1.41		2361.04	2361.04	Specific		>sp|Q01705|NOTC1_MOUSE Neurogenic locus notch homolog protein 1 OS=Mus musculus GN=Notch1 PE=1 SV=3	1	21.2336	controllerType=0 controllerNumber=1 scan=6729	C1(Carbamidomethyl / 57.0215); C10(Carbamidomethyl / 57.0215); C12(Carbamidomethyl / 57.0215)	File24947_Scan6729	HCD	0	0	0	0	1.3e-05	1.3e-05
	429	K.C[+57.02146]LNTLGSFEC[+57.02146]QC[+57.02146]LQGYTGPR.C			187.2	0.0029	0.003	2.53	187.2	187.2	3	787.683	787.686	-2.65		2361.04	2361.04	Specific		>sp|Q01705|NOTC1_MOUSE Neurogenic locus notch homolog protein 1 OS=Mus musculus GN=Notch1 PE=1 SV=3	1	21.349	controllerType=0 controllerNumber=1 scan=6777	C1(Carbamidomethyl / 57.0215); C10(Carbamidomethyl / 57.0215); C12(Carbamidomethyl / 57.0215)	File24947_Scan6777	HCD	0	0	0	0	0.00016	0.00016
	429	K.C[+57.02146]LNTLGSFEC[+57.02146]QC[+57.02146]LQGYTGPR.C			119.8	0.0056	0.0056	2.25	119.8	119.8	2	1181.03	1181.02	0.36		2361.04	2361.04	Specific		>sp|Q01705|NOTC1_MOUSE Neurogenic locus notch homolog protein 1 OS=Mus musculus GN=Notch1 PE=1 SV=3	1	21.307	controllerType=0 controllerNumber=1 scan=6760	C1(Carbamidomethyl / 57.0215); C10(Carbamidomethyl / 57.0215); C12(Carbamidomethyl / 57.0215)	File24947_Scan6760	HCD	0	0	0	0	0.00023	0.00023
	509	K.INEFQC[+57.02146]QC[+57.02146]PK.G			536	8.2e-09	8.3e-09	8.08	536	536	2	662.293	662.295	-2.34		1323.58	1323.58	Specific		>sp|Q01705|NOTC1_MOUSE Neurogenic locus notch homolog protein 1 OS=Mus musculus GN=Notch1 PE=1 SV=3	1	13.1707	controllerType=0 controllerNumber=1 scan=3608	C6(Carbamidomethyl / 57.0215); C8(Carbamidomethyl / 57.0215)	File24947_Scan3608	HCD	0	0	0	0	1.1e-09	1.1e-09
	509	K.INEFQC[+57.02146]QC[+57.02146]PK.G			465.3	1.1e-08	1.1e-08	7.97	465.3	465.3	2	662.293	662.295	-1.88		1323.58	1323.58	Specific		>sp|Q01705|NOTC1_MOUSE Neurogenic locus notch homolog protein 1 OS=Mus musculus GN=Notch1 PE=1 SV=3	1	13.276	controllerType=0 controllerNumber=1 scan=3644	C6(Carbamidomethyl / 57.0215); C8(Carbamidomethyl / 57.0215)	File24947_Scan3644	HCD	0	0	0	0	2.1e-09	2.2e-09
	509	K.INEFQC[+57.02146]QC[+57.02146]PK.G			455.8	1.1e-08	1.1e-08	7.97	455.8	455.8	2	662.294	662.295	-1.05		1323.58	1323.58	Specific		>sp|Q01705|NOTC1_MOUSE Neurogenic locus notch homolog protein 1 OS=Mus musculus GN=Notch1 PE=1 SV=3	1	13.0629	controllerType=0 controllerNumber=1 scan=3571	C6(Carbamidomethyl / 57.0215); C8(Carbamidomethyl / 57.0215)	File24947_Scan3571	HCD	0	0	0	0	2e-09	2.1e-09
	509	K.INEFQC[+57.02146]QC[+57.02146]PK.G			360.6	3.7e-07	3.7e-07	6.43	360.6	360.6	2	662.293	662.295	-2.61		1323.58	1323.58	Specific		>sp|Q01705|NOTC1_MOUSE Neurogenic locus notch homolog protein 1 OS=Mus musculus GN=Notch1 PE=1 SV=3	1	13.3805	controllerType=0 controllerNumber=1 scan=3681	C6(Carbamidomethyl / 57.0215); C8(Carbamidomethyl / 57.0215)	File24947_Scan3681	HCD	0	0	0	0	3.3e-08	3.3e-08
	509	K.INEFQC[+57.02146]QC[+57.02146]PK.G			254.2	3.9e-06	3.9e-06	5.41	254.2	254.2	2	662.294	662.295	-0.31		1323.58	1323.58	Specific		>sp|Q01705|NOTC1_MOUSE Neurogenic locus notch homolog protein 1 OS=Mus musculus GN=Notch1 PE=1 SV=3	1	12.9525	controllerType=0 controllerNumber=1 scan=3528	C6(Carbamidomethyl / 57.0215); C8(Carbamidomethyl / 57.0215)	File24947_Scan3528	HCD	0	0	0	0	4.2e-07	4.3e-07
	519	K.GFNGHLC[+57.02146]QYDVDEC[+57.02146]AS[+426.13734]TPC[+57.02146]K.N	S16(OGlycan / 426.1373)	Hex(1)Pent(2)	571.6	1.3e-09	1.3e-09	8.89	571.6	1.2	3	928.702	928.703	-1.92		2784.09	2784.1	Specific	16	>sp|Q01705|NOTC1_MOUSE Neurogenic locus notch homolog protein 1 OS=Mus musculus GN=Notch1 PE=1 SV=3	1	16.2398	controllerType=0 controllerNumber=1 scan=4718	C7(Carbamidomethyl / 57.0215); C14(Carbamidomethyl / 57.0215); C19(Carbamidomethyl / 57.0215)	File24947_Scan4718	HCD	0	0	0	0	1.2e-10	1.2e-10
	519	K.GFNGHLC[+57.02146]QYDVDEC[+57.02146]AS[+426.13734]TPC[+57.02146]K.N	S16(OGlycan / 426.1373)	Hex(1)Pent(2)	400.4	1.5e-08	1.5e-08	7.83	400.4	1.2	3	928.702	928.703	-2.05		2784.09	2784.1	Specific	16	>sp|Q01705|NOTC1_MOUSE Neurogenic locus notch homolog protein 1 OS=Mus musculus GN=Notch1 PE=1 SV=3	1	16.353	controllerType=0 controllerNumber=1 scan=4764	C7(Carbamidomethyl / 57.0215); C14(Carbamidomethyl / 57.0215); C19(Carbamidomethyl / 57.0215)	File24947_Scan4764	HCD	0	0	0	0	3.5e-09	3.5e-09
	543	K.C[+57.02146]LDGPNTYTC[+57.02146]VC[+57.02146]TEGYT[+203.07937]GTHC[+57.02146]EVDIDEC[+57.02146]DPDPC[+57.02146]HYGSC[+57.02146]K.D	T17(OGlycan / 203.0794)	HexNAc(1)	77.1	0.00061	0.00062	3.21	77.1	0	4	1212.46	1212.22	-3.56	1	4846.83	4845.84	Specific	17	>sp|Q01705|NOTC1_MOUSE Neurogenic locus notch homolog protein 1 OS=Mus musculus GN=Notch1 PE=1 SV=3	1	18.8115	controllerType=0 controllerNumber=1 scan=5756	C1(Carbamidomethyl / 57.0215); C10(Carbamidomethyl / 57.0215); C12(Carbamidomethyl / 57.0215); C21(Carbamidomethyl / 57.0215); C28(Carbamidomethyl / 57.0215); C33(Carbamidomethyl / 57.0215); C38(Carbamidomethyl / 57.0215)	File24947_Scan5756	HCD	0	0	0	0	3.3e-05	3.3e-05
EGF16	614	R.HGGT[+818.28044]C[+57.02146]QDRDNSYLC[+57.02146]LC[+57.02146]LK.G	T4(OGlycan / 818.2804)	HexNAc(1)Hex(1)Fuc(1)NeuGc(1)	35.4	0.03	0.031	1.52	35.4	0.8	4	754.565	754.565	-0.56		3015.24	3015.24	Specific	4	>sp|Q01705|NOTC1_MOUSE Neurogenic locus notch homolog protein 1 OS=Mus musculus GN=Notch1 PE=1 SV=3	1	17.4811	controllerType=0 controllerNumber=1 scan=5218	C5(Carbamidomethyl / 57.0215); C14(Carbamidomethyl / 57.0215); C16(Carbamidomethyl / 57.0215)	File24947_Scan5218	HCD	0.0032	0.0032	0.011	0.011	0.0032	0.0032	541642
EGF16	614	R.HGGT[+146.05791]C[+57.02146]QDRDNSYLC[+57.02146]LC[+57.02146]LK.G	T4(OGlycan / 146.0579)	Fuc(1)	157.7	0.016	0.016	1.79	157.7	6.8	4	586.508	586.51	-1.92		2343.01	2343.02	Specific	4	>sp|Q01705|NOTC1_MOUSE Neurogenic locus notch homolog protein 1 OS=Mus musculus GN=Notch1 PE=1 SV=3	1	16.1981	controllerType=0 controllerNumber=1 scan=4701	C5(Carbamidomethyl / 57.0215); C14(Carbamidomethyl / 57.0215); C16(Carbamidomethyl / 57.0215)	File24947_Scan4701	HCD	0	0	0	0	0.00075	0.00076	1549795
	622	R.DNSYLC[+57.02146]LC[+57.02146]LK.G			539.7	8.2e-09	8.3e-09	8.08	539.7	539.7	2	643.298	643.299	-2.3		1285.59	1285.59	Specific		>sp|Q01705|NOTC1_MOUSE Neurogenic locus notch homolog protein 1 OS=Mus musculus GN=Notch1 PE=1 SV=3	1	20.5533	controllerType=0 controllerNumber=1 scan=6452	C6(Carbamidomethyl / 57.0215); C8(Carbamidomethyl / 57.0215)	File24947_Scan6452	HCD	0	0	0	0	1.4e-09	1.4e-09
	622	R.DNSYLC[+57.02146]LC[+57.02146]LK.G			537.8	8.2e-09	8.3e-09	8.08	537.8	537.8	2	643.298	643.299	-1.54		1285.59	1285.59	Specific		>sp|Q01705|NOTC1_MOUSE Neurogenic locus notch homolog protein 1 OS=Mus musculus GN=Notch1 PE=1 SV=3	1	20.4427	controllerType=0 controllerNumber=1 scan=6406	C6(Carbamidomethyl / 57.0215); C8(Carbamidomethyl / 57.0215)	File24947_Scan6406	HCD	0	0	0	0	1.3e-09	1.3e-09
	622	R.DNSYLC[+57.02146]LC[+57.02146]LK.G			488.3	1.3e-08	1.3e-08	7.89	488.3	488.3	2	643.299	643.299	-1.16		1285.59	1285.59	Specific		>sp|Q01705|NOTC1_MOUSE Neurogenic locus notch homolog protein 1 OS=Mus musculus GN=Notch1 PE=1 SV=3	1	20.3344	controllerType=0 controllerNumber=1 scan=6361	C6(Carbamidomethyl / 57.0215); C8(Carbamidomethyl / 57.0215)	File24947_Scan6361	HCD	0	0	0	0	3.1e-09	3.2e-09
	622	R.DNSYLC[+57.02146]LC[+57.02146]LK.G			427.8	1.6e-08	1.6e-08	7.81	427.8	427.8	2	643.298	643.299	-2.2		1285.59	1285.59	Specific		>sp|Q01705|NOTC1_MOUSE Neurogenic locus notch homolog protein 1 OS=Mus musculus GN=Notch1 PE=1 SV=3	1	20.2246	controllerType=0 controllerNumber=1 scan=6316	C6(Carbamidomethyl / 57.0215); C8(Carbamidomethyl / 57.0215)	File24947_Scan6316	HCD	0	0	0	0	4e-09	4e-09
	622	R.DNSYLC[+57.02146]LC[+57.02146]LK.G			426.8	1.8e-07	1.9e-07	6.73	426.8	426.8	2	643.297	643.299	-4		1285.59	1285.59	Specific		>sp|Q01705|NOTC1_MOUSE Neurogenic locus notch homolog protein 1 OS=Mus musculus GN=Notch1 PE=1 SV=3	1	20.6665	controllerType=0 controllerNumber=1 scan=6499	C6(Carbamidomethyl / 57.0215); C8(Carbamidomethyl / 57.0215)	File24947_Scan6499	HCD	0	0	0	0	1.8e-08	1.8e-08
	622	R.DNSYLC[+57.02146]LC[+57.02146]LK.G			403.8	1.8e-07	1.9e-07	6.73	403.8	403.8	2	643.297	643.299	-3.91		1285.59	1285.59	Specific		>sp|Q01705|NOTC1_MOUSE Neurogenic locus notch homolog protein 1 OS=Mus musculus GN=Notch1 PE=1 SV=3	1	20.091	controllerType=0 controllerNumber=1 scan=6268	C6(Carbamidomethyl / 57.0215); C8(Carbamidomethyl / 57.0215)	File24947_Scan6268	HCD	0	0	0	0	1.6e-08	1.6e-08
	704	R.C[+57.02146]PEGYHDPTC[+57.02146]LS[+426.13734]EVNEC[+57.02146]NSNPC[+57.02146]IHGAC[+57.02146]R.D	S12(OGlycan / 426.1373)	Hex(1)Pent(2)	542.6	6.4e-08	6.5e-08	7.19	542.6	1.2	4	940.62	940.621	-1.23		3759.46	3759.46	Specific	12	>sp|Q01705|NOTC1_MOUSE Neurogenic locus notch homolog protein 1 OS=Mus musculus GN=Notch1 PE=1 SV=3	1	15.8559	controllerType=0 controllerNumber=1 scan=4558	C1(Carbamidomethyl / 57.0215); C10(Carbamidomethyl / 57.0215); C17(Carbamidomethyl / 57.0215); C22(Carbamidomethyl / 57.0215); C27(Carbamidomethyl / 57.0215)	File24947_Scan4558	HCD	0	0	0	0	9.6e-09	9.7e-09
	704	R.C[+57.02146]PEGYHDPTC[+57.02146]LS[+426.13734]EVNEC[+57.02146]NSNPC[+57.02146]IHGAC[+57.02146]R.D	S12(OGlycan / 426.1373)	Hex(1)Pent(2)	197.5	0.00012	0.00012	3.93	197.5	1.2	4	940.62	940.621	-0.12		3759.46	3759.46	Specific	12	>sp|Q01705|NOTC1_MOUSE Neurogenic locus notch homolog protein 1 OS=Mus musculus GN=Notch1 PE=1 SV=3	1	15.9634	controllerType=0 controllerNumber=1 scan=4603	C1(Carbamidomethyl / 57.0215); C10(Carbamidomethyl / 57.0215); C17(Carbamidomethyl / 57.0215); C22(Carbamidomethyl / 57.0215); C27(Carbamidomethyl / 57.0215)	File24947_Scan4603	HCD	0	0	0	0	7.1e-06	7.2e-06
	704	R.C[+57.02146]PEGYHDPTC[+57.02146]LS[+426.13734]EVNEC[+57.02146]NSNPC[+57.02146]IHGAC[+57.02146]R.D	S12(OGlycan / 426.1373)	Hex(1)Pent(2)	31.4	0.00033	0.00033	3.49	31.4	1.2	4	940.619	940.621	-2.01		3759.45	3759.46	Specific	12	>sp|Q01705|NOTC1_MOUSE Neurogenic locus notch homolog protein 1 OS=Mus musculus GN=Notch1 PE=1 SV=3	1	15.7461	controllerType=0 controllerNumber=1 scan=4516	C1(Carbamidomethyl / 57.0215); C10(Carbamidomethyl / 57.0215); C17(Carbamidomethyl / 57.0215); C22(Carbamidomethyl / 57.0215); C27(Carbamidomethyl / 57.0215)	File24947_Scan4516	HCD	0	0	0	0	1.6e-05	1.6e-05
	770	K.D[+15.99492]MTSGYVC[+57.02146]TC[+57.02146]R.E	D1(b-oxidation / 15.9949)		54.4	0.024	0.024	1.63	54.4	5.2	2	683.263	683.265	-2.72		1365.52	1365.52	Specific		>sp|Q01705|NOTC1_MOUSE Neurogenic locus notch homolog protein 1 OS=Mus musculus GN=Notch1 PE=1 SV=3	1	13.2464	controllerType=0 controllerNumber=1 scan=3633	C8(Carbamidomethyl / 57.0215); C10(Carbamidomethyl / 57.0215)	File24947_Scan3633	HCD	0	0	0	0	0.0013	0.0013
	770	K.DMTSGYVC[+57.02146]TC[+57.02146]R.E			580.6	1.4e-09	1.4e-09	8.87	580.6	580.6	2	675.267	675.268	-1		1349.53	1349.53	Specific		>sp|Q01705|NOTC1_MOUSE Neurogenic locus notch homolog protein 1 OS=Mus musculus GN=Notch1 PE=1 SV=3	1	15.6544	controllerType=0 controllerNumber=1 scan=4478	C8(Carbamidomethyl / 57.0215); C10(Carbamidomethyl / 57.0215)	File24947_Scan4478	HCD	0	0	0	0	2e-10	2e-10
	770	K.DMTSGYVC[+57.02146]TC[+57.02146]R.E			479.3	1.1e-08	1.1e-08	7.97	479.3	479.3	2	675.267	675.268	-1.18		1349.53	1349.53	Specific		>sp|Q01705|NOTC1_MOUSE Neurogenic locus notch homolog protein 1 OS=Mus musculus GN=Notch1 PE=1 SV=3	1	15.7685	controllerType=0 controllerNumber=1 scan=4525	C8(Carbamidomethyl / 57.0215); C10(Carbamidomethyl / 57.0215)	File24947_Scan4525	HCD	0	0	0	0	2.2e-09	2.3e-09
	770	K.DMTSGYVC[+57.02146]TC[+57.02146]R.E			404.9	3.8e-08	3.9e-08	7.42	404.9	404.9	2	675.267	675.268	-0.64		1349.53	1349.53	Specific		>sp|Q01705|NOTC1_MOUSE Neurogenic locus notch homolog protein 1 OS=Mus musculus GN=Notch1 PE=1 SV=3	1	15.5509	controllerType=0 controllerNumber=1 scan=4437	C8(Carbamidomethyl / 57.0215); C10(Carbamidomethyl / 57.0215)	File24947_Scan4437	HCD	0	0	0	0	8.6e-09	8.7e-09
	770	K.DMTSGYVC[+57.02146]TC[+57.02146]R.E			298.3	1.6e-06	1.6e-06	5.8	298.3	298.3	2	675.268	675.268	-0.36		1349.53	1349.53	Specific		>sp|Q01705|NOTC1_MOUSE Neurogenic locus notch homolog protein 1 OS=Mus musculus GN=Notch1 PE=1 SV=3	1	15.4349	controllerType=0 controllerNumber=1 scan=4392	C8(Carbamidomethyl / 57.0215); C10(Carbamidomethyl / 57.0215)	File24947_Scan4392	HCD	0	0	0	0	1.9e-07	1.9e-07
	770	K.DMTSGYVC[+57.02146]TC[+57.02146]R.E			290.4	6.5e-07	6.6e-07	6.19	290.4	290.4	2	675.267	675.268	-1.45		1349.53	1349.53	Specific		>sp|Q01705|NOTC1_MOUSE Neurogenic locus notch homolog protein 1 OS=Mus musculus GN=Notch1 PE=1 SV=3	1	15.8778	controllerType=0 controllerNumber=1 scan=4567	C8(Carbamidomethyl / 57.0215); C10(Carbamidomethyl / 57.0215)	File24947_Scan4567	HCD	0	0	0	0	7.5e-08	7.6e-08
	770	K.DMTSGYVC[+57.02146]TC[+57.02146]R.E			128.3	0.008	0.0081	2.1	128.3	128.3	2	675.266	675.268	-2.9		1349.52	1349.53	Specific		>sp|Q01705|NOTC1_MOUSE Neurogenic locus notch homolog protein 1 OS=Mus musculus GN=Notch1 PE=1 SV=3	1	15.2125	controllerType=0 controllerNumber=1 scan=4307	C8(Carbamidomethyl / 57.0215); C10(Carbamidomethyl / 57.0215)	File24947_Scan4307	HCD	0	0	0	0	0.00034	0.00035
	770	K.DMTSGYVC[+57.02146]TC[+57.02146]R.E			124.2	0.008	0.0081	2.1	124.2	124.2	2	675.266	675.268	-2.9		1349.52	1349.53	Specific		>sp|Q01705|NOTC1_MOUSE Neurogenic locus notch homolog protein 1 OS=Mus musculus GN=Notch1 PE=1 SV=3	1	15.3257	controllerType=0 controllerNumber=1 scan=4351	C8(Carbamidomethyl / 57.0215); C10(Carbamidomethyl / 57.0215)	File24947_Scan4351	HCD	0	0	0	0	0.00037	0.00037
	781	R.EGFSGPNC[+57.02146]QTNINEC[+57.02146]AS[+146.05791]NPC[+57.02146]LNQGT[+426.13734]C[+57.02146]IDDVAGYK.C	S17(OGlycan / 146.0579); T25(OGlycan / 426.1373)	Fuc(1); Hex(1)Pent(2)	182.9	0.0047	0.0048	2.32	182.9	0	3	1455.26	1454.93	-4.16	1	4363.76	4362.78	Specific	17;25	>sp|Q01705|NOTC1_MOUSE Neurogenic locus notch homolog protein 1 OS=Mus musculus GN=Notch1 PE=1 SV=3	1	19.6744	controllerType=0 controllerNumber=1 scan=6099	C8(Carbamidomethyl / 57.0215); C15(Carbamidomethyl / 57.0215); C20(Carbamidomethyl / 57.0215); C26(Carbamidomethyl / 57.0215)	File24947_Scan6099	HCD	0	0	0	0	0.00021	0.00021
	781	R.EGFSGPNC[+57.02146]QTNINEC[+57.02146]AS[+146.05791]NPC[+57.02146]LNQGT[+426.13734]C[+57.02146]IDDVAGYK.C	S17(OGlycan / 146.0579); T25(OGlycan / 426.1373)	Fuc(1); Hex(1)Pent(2)	157.3	0.0015	0.0015	2.82	157.3	0	3	1455.26	1454.93	-2.45	1	4363.77	4362.78	Specific	17;25	>sp|Q01705|NOTC1_MOUSE Neurogenic locus notch homolog protein 1 OS=Mus musculus GN=Notch1 PE=1 SV=3	1	19.7437	controllerType=0 controllerNumber=1 scan=6126	C8(Carbamidomethyl / 57.0215); C15(Carbamidomethyl / 57.0215); C20(Carbamidomethyl / 57.0215); C26(Carbamidomethyl / 57.0215)	File24947_Scan6126	HCD	0	0	0	0	7.4e-05	7.5e-05
	815	K.C[+57.02146]NC[+57.02146]PLPYTGAT[+203.07937]C[+57.02146]EVVLAPC[+57.02146]ATSPC[+57.02146]K.N	T11(OGlycan / 203.0794)	HexNAc(1)	660.5	5e-10	5.1e-10	9.3	660.5	1.2	3	1010.44	1010.44	-2.93		3029.31	3029.32	Specific	11	>sp|Q01705|NOTC1_MOUSE Neurogenic locus notch homolog protein 1 OS=Mus musculus GN=Notch1 PE=1 SV=3	1	19.9696	controllerType=0 controllerNumber=1 scan=6220	C1(Carbamidomethyl / 57.0215); C3(Carbamidomethyl / 57.0215); C12(Carbamidomethyl / 57.0215); C19(Carbamidomethyl / 57.0215); C24(Carbamidomethyl / 57.0215)	File24947_Scan6220	HCD	0	0	0	0	5.5e-11	5.6e-11
	815	K.C[+57.02146]NC[+57.02146]PLPYTGAT[+203.07937]C[+57.02146]EVVLAPC[+57.02146]ATSPC[+57.02146]K.N	T11(OGlycan / 203.0794)	HexNAc(1)	301.4	2.4e-05	2.4e-05	4.62	301.4	1.2	3	1010.44	1010.44	-2.69		3029.31	3029.32	Specific	11	>sp|Q01705|NOTC1_MOUSE Neurogenic locus notch homolog protein 1 OS=Mus musculus GN=Notch1 PE=1 SV=3	1	19.8613	controllerType=0 controllerNumber=1 scan=6175	C1(Carbamidomethyl / 57.0215); C3(Carbamidomethyl / 57.0215); C12(Carbamidomethyl / 57.0215); C19(Carbamidomethyl / 57.0215); C24(Carbamidomethyl / 57.0215)	File24947_Scan6175	HCD	0	0	0	0	1.8e-06	1.8e-06
	815	K.C[+57.02146]NC[+57.02146]PLPYT[+162.05282]GATC[+57.02146]EVVLAPC[+57.02146]ATSPC[+57.02146]K.N	T8(OGlycan / 162.0528)	Hex(1)	278.9	0.00029	0.00029	3.54	278.9	2.4	3	996.769	996.769	0.56		2988.29	2988.29	Specific	8	>sp|Q01705|NOTC1_MOUSE Neurogenic locus notch homolog protein 1 OS=Mus musculus GN=Notch1 PE=1 SV=3	1	19.974	controllerType=0 controllerNumber=1 scan=6222	C1(Carbamidomethyl / 57.0215); C3(Carbamidomethyl / 57.0215); C12(Carbamidomethyl / 57.0215); C19(Carbamidomethyl / 57.0215); C24(Carbamidomethyl / 57.0215)	File24947_Scan6222	HCD	0	0	0	0	1.4e-05	1.4e-05
	846	K.ESEDYESFSC[+57.02146]VC[+57.02146]PTGWQGQTC[+57.02146]EVDINEC[+57.02146]VK.S			575.7	4.4e-08	4.5e-08	7.35	575.7	575.7	3	1205.15	1205.15	-1.87		3613.44	3613.45	Specific		>sp|Q01705|NOTC1_MOUSE Neurogenic locus notch homolog protein 1 OS=Mus musculus GN=Notch1 PE=1 SV=3	1	22.3076	controllerType=0 controllerNumber=1 scan=7173	C10(Carbamidomethyl / 57.0215); C12(Carbamidomethyl / 57.0215); C21(Carbamidomethyl / 57.0215); C28(Carbamidomethyl / 57.0215)	File24947_Scan7173	HCD	0	0	0	0	9.2e-09	9.3e-09
	893	R.C[+57.02146]LC[+57.02146]QAGYT[+365.13220]GR.N	T8(OGlycan / 365.1322)	HexNAc(1)Hex(1)	163	0.00048	0.00049	3.32	149.9	149.9	2	775.826	775.827	-0.44		1550.65	1550.65	Specific	8	>sp|Q01705|NOTC1_MOUSE Neurogenic locus notch homolog protein 1 OS=Mus musculus GN=Notch1 PE=1 SV=3	1	11.9219	controllerType=0 controllerNumber=1 scan=3195	C1(Carbamidomethyl / 57.0215); C3(Carbamidomethyl / 57.0215)	File24947_Scan3195	HCD	0	0	0	0	2.6e-05	2.7e-05
	893	R.C[+57.02146]LC[+57.02146]QAGYT[+203.07937]GR.N	T8(OGlycan / 203.0794)	HexNAc(1)	381.8	4.3e-07	4.4e-07	6.37	349	349	2	694.8	694.8	0.1		1388.59	1388.59	Specific	8	>sp|Q01705|NOTC1_MOUSE Neurogenic locus notch homolog protein 1 OS=Mus musculus GN=Notch1 PE=1 SV=3	1	12.0577	controllerType=0 controllerNumber=1 scan=3241	C1(Carbamidomethyl / 57.0215); C3(Carbamidomethyl / 57.0215)	File24947_Scan3241	HCD	0	0	0	0	4.1e-08	4.1e-08
	893	R.C[+57.02146]LC[+57.02146]QAGYT[+203.07937]GR.N	T8(OGlycan / 203.0794)	HexNAc(1)	371.9	4.2e-07	4.3e-07	6.38	312.4	312.4	2	694.8	694.8	-0.95		1388.59	1388.59	Specific	8	>sp|Q01705|NOTC1_MOUSE Neurogenic locus notch homolog protein 1 OS=Mus musculus GN=Notch1 PE=1 SV=3	1	11.9502	controllerType=0 controllerNumber=1 scan=3205	C1(Carbamidomethyl / 57.0215); C3(Carbamidomethyl / 57.0215)	File24947_Scan3205	HCD	0	0	0	0	3.8e-08	3.8e-08
	893	R.C[+57.02146]LC[+57.02146]QAGYT[+203.07937]GR.N	T8(OGlycan / 203.0794)	HexNAc(1)	79.7	0.011	0.011	1.95	46.1	46.1	2	694.799	694.8	-1.66		1388.59	1388.59	Specific	8	>sp|Q01705|NOTC1_MOUSE Neurogenic locus notch homolog protein 1 OS=Mus musculus GN=Notch1 PE=1 SV=3	1	12.1662	controllerType=0 controllerNumber=1 scan=3273	C1(Carbamidomethyl / 57.0215); C3(Carbamidomethyl / 57.0215)	File24947_Scan3273	HCD	0	0	0	0	0.00057	0.00058
	893	R.C[+57.02146]LC[+57.02146]QAGYT[+203.07937]GR.N	T8(OGlycan / 203.0794)	HexNAc(1)	55.3	0.011	0.011	1.95	47.2	47.2	2	694.799	694.8	-1.22		1388.59	1388.59	Specific	8	>sp|Q01705|NOTC1_MOUSE Neurogenic locus notch homolog protein 1 OS=Mus musculus GN=Notch1 PE=1 SV=3	1	11.8447	controllerType=0 controllerNumber=1 scan=3170	C1(Carbamidomethyl / 57.0215); C3(Carbamidomethyl / 57.0215)	File24947_Scan3170	HCD	0	0	0	0	0.00054	0.00055
	893	R.C[+57.02146]LC[+57.02146]QAGYT[+162.05282]GR.N	T8(OGlycan / 162.0528)	Hex(1)	327.8	4.8e-07	4.9e-07	6.31	327.8	327.8	2	674.286	674.287	-1.48		1347.56	1347.57	Specific	8	>sp|Q01705|NOTC1_MOUSE Neurogenic locus notch homolog protein 1 OS=Mus musculus GN=Notch1 PE=1 SV=3	1	11.9344	controllerType=0 controllerNumber=1 scan=3200	C1(Carbamidomethyl / 57.0215); C3(Carbamidomethyl / 57.0215)	File24947_Scan3200	HCD	0	0	0	0	5.5e-08	5.5e-08
	893	R.C[+57.02146]LC[+57.02146]QAGYT[+162.05282]GR.N	T8(OGlycan / 162.0528)	Hex(1)	121.4	0.0093	0.0094	2.03	121.4	121.4	2	674.287	674.287	-0.4		1347.57	1347.57	Specific	8	>sp|Q01705|NOTC1_MOUSE Neurogenic locus notch homolog protein 1 OS=Mus musculus GN=Notch1 PE=1 SV=3	1	12.0456	controllerType=0 controllerNumber=1 scan=3236	C1(Carbamidomethyl / 57.0215); C3(Carbamidomethyl / 57.0215)	File24947_Scan3236	HCD	0	0	0	0	0.0004	0.0004
	1045	K.C[+57.02146]TC[+57.02146]PQGYTGLNC[+57.02146]QNLVR.W			598.3	5.4e-09	5.5e-09	8.27	598.3	598.3	3	680.972	680.973	-1		2040.9	2040.9	Specific		>sp|Q01705|NOTC1_MOUSE Neurogenic locus notch homolog protein 1 OS=Mus musculus GN=Notch1 PE=1 SV=3	1	17.4582	controllerType=0 controllerNumber=1 scan=5208	C1(Carbamidomethyl / 57.0215); C3(Carbamidomethyl / 57.0215); C12(Carbamidomethyl / 57.0215)	File24947_Scan5208	HCD	0	0	0	0	4.4e-10	4.5e-10
	1045	K.C[+57.02146]TC[+57.02146]PQGYTGLNC[+57.02146]QNLVR.W			584.3	3.1e-09	3.2e-09	8.5	584.3	584.3	2	1020.96	1020.96	-0.78		2040.9	2040.9	Specific		>sp|Q01705|NOTC1_MOUSE Neurogenic locus notch homolog protein 1 OS=Mus musculus GN=Notch1 PE=1 SV=3	1	17.4217	controllerType=0 controllerNumber=1 scan=5193	C1(Carbamidomethyl / 57.0215); C3(Carbamidomethyl / 57.0215); C12(Carbamidomethyl / 57.0215)	File24947_Scan5193	HCD	0	0	0	0	3.2e-10	3.3e-10
	1045	K.C[+57.02146]TC[+57.02146]PQGYTGLNC[+57.02146]QNLVR.W			467.2	1e-08	1e-08	8	467.2	467.2	2	1020.95	1020.96	-1.98		2040.9	2040.9	Specific		>sp|Q01705|NOTC1_MOUSE Neurogenic locus notch homolog protein 1 OS=Mus musculus GN=Notch1 PE=1 SV=3	1	17.5262	controllerType=0 controllerNumber=1 scan=5236	C1(Carbamidomethyl / 57.0215); C3(Carbamidomethyl / 57.0215); C12(Carbamidomethyl / 57.0215)	File24947_Scan5236	HCD	0	0	0	0	1.6e-09	1.6e-09
	1045	K.C[+57.02146]TC[+57.02146]PQGYTGLNC[+57.02146]QNLVR.W			392.5	7.5e-08	7.6e-08	7.13	392.5	392.5	3	680.972	680.973	-1.98		2040.9	2040.9	Specific		>sp|Q01705|NOTC1_MOUSE Neurogenic locus notch homolog protein 1 OS=Mus musculus GN=Notch1 PE=1 SV=3	1	17.3519	controllerType=0 controllerNumber=1 scan=5164	C1(Carbamidomethyl / 57.0215); C3(Carbamidomethyl / 57.0215); C12(Carbamidomethyl / 57.0215)	File24947_Scan5164	HCD	0	0	0	0	1e-08	1e-08
	1045	K.C[+57.02146]TC[+57.02146]PQGYTGLNC[+57.02146]QNLVR.W			281.3	5.8e-05	5.9e-05	4.23	281.3	281.3	3	680.972	680.973	-1.54		2040.9	2040.9	Specific		>sp|Q01705|NOTC1_MOUSE Neurogenic locus notch homolog protein 1 OS=Mus musculus GN=Notch1 PE=1 SV=3	1	17.5764	controllerType=0 controllerNumber=1 scan=5257	C1(Carbamidomethyl / 57.0215); C3(Carbamidomethyl / 57.0215); C12(Carbamidomethyl / 57.0215)	File24947_Scan5257	HCD	0	0	0	0	3.3e-06	3.3e-06
	1045	K.C[+57.02146]TC[+57.02146]PQGYTGLNC[+57.02146]QNLVR.W			232.2	3.5e-06	3.5e-06	5.46	232.2	232.2	2	1020.95	1020.96	-1.92		2040.9	2040.9	Specific		>sp|Q01705|NOTC1_MOUSE Neurogenic locus notch homolog protein 1 OS=Mus musculus GN=Notch1 PE=1 SV=3	1	17.3174	controllerType=0 controllerNumber=1 scan=5150	C1(Carbamidomethyl / 57.0215); C3(Carbamidomethyl / 57.0215); C12(Carbamidomethyl / 57.0215)	File24947_Scan5150	HCD	0	0	0	0	4e-07	4.1e-07
	1045	K.C[+57.02146]TC[+57.02146]PQGYTGLNC[+57.02146]QNLVR.W			171.6	0.00045	0.00046	3.34	171.6	171.6	2	1020.96	1020.96	-0.36		2040.9	2040.9	Specific		>sp|Q01705|NOTC1_MOUSE Neurogenic locus notch homolog protein 1 OS=Mus musculus GN=Notch1 PE=1 SV=3	1	20.8008	controllerType=0 controllerNumber=1 scan=6554	C1(Carbamidomethyl / 57.0215); C3(Carbamidomethyl / 57.0215); C12(Carbamidomethyl / 57.0215)	File24947_Scan6554	HCD	0	0	0	0	2.5e-05	2.5e-05
	1074	R.C[+57.02146]WQTNTQYHC[+57.02146]EC[+57.02146]R.S			411.2	1.5e-08	1.5e-08	7.83	411.2	411.2	3	614.907	614.908	-2.01		1842.71	1842.71	Specific		>sp|Q01705|NOTC1_MOUSE Neurogenic locus notch homolog protein 1 OS=Mus musculus GN=Notch1 PE=1 SV=3	1	12.6733	controllerType=0 controllerNumber=1 scan=3430	C1(Carbamidomethyl / 57.0215); C10(Carbamidomethyl / 57.0215); C12(Carbamidomethyl / 57.0215)	File24947_Scan3430	HCD	0	0	0	0	3.2e-09	3.3e-09
	1074	R.C[+57.02146]WQTNTQYHC[+57.02146]EC[+57.02146]R.S			199.1	0.0001	0.00011	3.98	199.1	199.1	3	614.907	614.908	-1.72		1842.71	1842.71	Specific		>sp|Q01705|NOTC1_MOUSE Neurogenic locus notch homolog protein 1 OS=Mus musculus GN=Notch1 PE=1 SV=3	1	12.7808	controllerType=0 controllerNumber=1 scan=3469	C1(Carbamidomethyl / 57.0215); C10(Carbamidomethyl / 57.0215); C12(Carbamidomethyl / 57.0215)	File24947_Scan3469	HCD	0	0	0	0	4.9e-06	4.9e-06
	1087	R.SGWTGVNC[+57.02146]DVLSVSC[+57.02146]EVAAQKR.G			873.5	4.8e-14	4.8e-14	13.32	873.5	873.5	3	808.384	808.386	-2.69		2423.14	2423.14	Specific		>sp|Q01705|NOTC1_MOUSE Neurogenic locus notch homolog protein 1 OS=Mus musculus GN=Notch1 PE=1 SV=3	1	20.0683	controllerType=0 controllerNumber=1 scan=6259	C8(Carbamidomethyl / 57.0215); C15(Carbamidomethyl / 57.0215)	File24947_Scan6259	HCD	0	0	0	0	8.3e-15	8.5e-15
	1087	R.SGWTGVNC[+57.02146]DVLSVSC[+57.02146]EVAAQKR.G			835.8	4.8e-13	4.8e-13	12.32	835.8	835.8	3	808.383	808.386	-3.68		2423.14	2423.14	Specific		>sp|Q01705|NOTC1_MOUSE Neurogenic locus notch homolog protein 1 OS=Mus musculus GN=Notch1 PE=1 SV=3	1	20.1734	controllerType=0 controllerNumber=1 scan=6297	C8(Carbamidomethyl / 57.0215); C15(Carbamidomethyl / 57.0215)	File24947_Scan6297	HCD	0	0	0	0	8e-14	8.1e-14
	1087	R.SGWTGVNC[+57.02146]DVLSVSC[+57.02146]EVAAQKR.G			309	2.3e-05	2.3e-05	4.64	309	309	3	808.384	808.386	-3.37		2423.14	2423.14	Specific		>sp|Q01705|NOTC1_MOUSE Neurogenic locus notch homolog protein 1 OS=Mus musculus GN=Notch1 PE=1 SV=3	1	19.9597	controllerType=0 controllerNumber=1 scan=6216	C8(Carbamidomethyl / 57.0215); C15(Carbamidomethyl / 57.0215)	File24947_Scan6216	HCD	0	0	0	0	1.7e-06	1.7e-06
	1087	R.SGWTGVNC[+57.02146]DVLSVSC[+57.02146]EVAAQKR.G			231.2	0.014	0.014	1.87	231.2	231.2	3	808.386	808.386	-0.58		2423.14	2423.14	Specific		>sp|Q01705|NOTC1_MOUSE Neurogenic locus notch homolog protein 1 OS=Mus musculus GN=Notch1 PE=1 SV=3	1	20.2833	controllerType=0 controllerNumber=1 scan=6340	C8(Carbamidomethyl / 57.0215); C15(Carbamidomethyl / 57.0215)	File24947_Scan6340	HCD	0	0	0	0	0.00065	0.00066
	1087	R.SGWTGVNC[+57.02146]DVLSVSC[+57.02146]EVAAQK.R			757.6	2.7e-13	2.8e-13	12.57	757.6	757.6	2	1134.02	1134.03	-2.67		2267.04	2267.04	Specific		>sp|Q01705|NOTC1_MOUSE Neurogenic locus notch homolog protein 1 OS=Mus musculus GN=Notch1 PE=1 SV=3	1	21.5995	controllerType=0 controllerNumber=1 scan=6878	C8(Carbamidomethyl / 57.0215); C15(Carbamidomethyl / 57.0215)	File24947_Scan6878	HCD	0	0	0	0	6e-14	6.1e-14
	1087	R.SGWTGVNC[+57.02146]DVLSVSC[+57.02146]EVAAQK.R			672.8	1.2e-10	1.2e-10	9.94	672.8	672.8	3	756.351	756.352	-2.62		2267.04	2267.04	Specific		>sp|Q01705|NOTC1_MOUSE Neurogenic locus notch homolog protein 1 OS=Mus musculus GN=Notch1 PE=1 SV=3	1	21.656	controllerType=0 controllerNumber=1 scan=6900	C8(Carbamidomethyl / 57.0215); C15(Carbamidomethyl / 57.0215)	File24947_Scan6900	HCD	0	0	0	0	1.6e-11	1.6e-11
	1087	R.SGWTGVNC[+57.02146]DVLSVSC[+57.02146]EVAAQK.R			650.1	2.7e-11	2.8e-11	10.57	650.1	650.1	2	1134.02	1134.03	-3.1		2267.04	2267.04	Specific		>sp|Q01705|NOTC1_MOUSE Neurogenic locus notch homolog protein 1 OS=Mus musculus GN=Notch1 PE=1 SV=3	1	21.7135	controllerType=0 controllerNumber=1 scan=6924	C8(Carbamidomethyl / 57.0215); C15(Carbamidomethyl / 57.0215)	File24947_Scan6924	HCD	0	0	0	0	4.1e-12	4.2e-12
	1087	R.SGWTGVNC[+57.02146]DVLSVSC[+57.02146]EVAAQK.R			575.8	1.2e-08	1.2e-08	7.94	575.8	575.8	3	756.351	756.352	-2.46		2267.04	2267.04	Specific		>sp|Q01705|NOTC1_MOUSE Neurogenic locus notch homolog protein 1 OS=Mus musculus GN=Notch1 PE=1 SV=3	1	21.5443	controllerType=0 controllerNumber=1 scan=6857	C8(Carbamidomethyl / 57.0215); C15(Carbamidomethyl / 57.0215)	File24947_Scan6857	HCD	0	0	0	0	2.6e-09	2.6e-09
	1087	R.SGWTGVNC[+57.02146]DVLSVSC[+57.02146]EVAAQK.R			538.8	3.3e-08	3.4e-08	7.48	538.8	538.8	3	756.351	756.352	-1.73		2267.04	2267.04	Specific		>sp|Q01705|NOTC1_MOUSE Neurogenic locus notch homolog protein 1 OS=Mus musculus GN=Notch1 PE=1 SV=3	1	21.7706	controllerType=0 controllerNumber=1 scan=6948	C8(Carbamidomethyl / 57.0215); C15(Carbamidomethyl / 57.0215)	File24947_Scan6948	HCD	0	0	0	0	7.7e-09	7.8e-09
	1087	R.SGWTGVNC[+57.02146]DVLSVSC[+57.02146]EVAAQK.R			362.3	1.4e-05	1.4e-05	4.86	362.3	362.3	3	756.353	756.352	0.53		2267.04	2267.04	Specific		>sp|Q01705|NOTC1_MOUSE Neurogenic locus notch homolog protein 1 OS=Mus musculus GN=Notch1 PE=1 SV=3	1	21.4338	controllerType=0 controllerNumber=1 scan=6812	C8(Carbamidomethyl / 57.0215); C15(Carbamidomethyl / 57.0215)	File24947_Scan6812	HCD	0	0	0	0	1.1e-06	1.1e-06
	1087	R.SGWTGVNC[+57.02146]DVLSVSC[+57.02146]EVAAQK.R			275.5	2e-06	2e-06	5.7	275.5	275.5	2	1134.02	1134.03	-0.95		2267.04	2267.04	Specific		>sp|Q01705|NOTC1_MOUSE Neurogenic locus notch homolog protein 1 OS=Mus musculus GN=Notch1 PE=1 SV=3	1	21.493	controllerType=0 controllerNumber=1 scan=6836	C8(Carbamidomethyl / 57.0215); C15(Carbamidomethyl / 57.0215)	File24947_Scan6836	HCD	0	0	0	0	2.4e-07	2.4e-07
	1087	R.SGWTGVNC[+57.02146]DVLSVSC[+57.02146]EVAAQK.R			87.3	0.067	0.068	1.18	87.3	87.3	2	1134.03	1134.03	1.85		2267.05	2267.04	Specific		>sp|Q01705|NOTC1_MOUSE Neurogenic locus notch homolog protein 1 OS=Mus musculus GN=Notch1 PE=1 SV=3	1	21.3399	controllerType=0 controllerNumber=1 scan=6774	C8(Carbamidomethyl / 57.0215); C15(Carbamidomethyl / 57.0215)	File24947_Scan6774	HCD	0.006	0.006	0	0	0.0062	0.0062
	1087	R.SGWTGVNC[+57.02146]DVLSVSC[+57.02146]EVAAQK.R			86.6	0.1	0.1	0.99	86.6	86.6	3	756.353	756.352	0.13		2267.04	2267.04	Specific		>sp|Q01705|NOTC1_MOUSE Neurogenic locus notch homolog protein 1 OS=Mus musculus GN=Notch1 PE=1 SV=3	1	21.3225	controllerType=0 controllerNumber=1 scan=6766	C8(Carbamidomethyl / 57.0215); C15(Carbamidomethyl / 57.0215)	File24947_Scan6766	HCD	0.0058	0.0058	0	0	0.0062	0.0062
	1087	R.SGWTGVNC[+57.02146]DVLSVSC[+57.02146]EVAAQK.R			5.6	0.044	0.045	1.35	5.6	5.6	3	756.351	756.352	-1.57		2267.04	2267.04	Specific		>sp|Q01705|NOTC1_MOUSE Neurogenic locus notch homolog protein 1 OS=Mus musculus GN=Notch1 PE=1 SV=3	1	21.9101	controllerType=0 controllerNumber=1 scan=7007	C8(Carbamidomethyl / 57.0215); C15(Carbamidomethyl / 57.0215)	File24947_Scan7007	HCD	0.0061	0.0061	0	0	0.0062	0.0062
	1109	R.GIDVTLLC[+57.02146]QHGGLC[+57.02146]VDEGDK.H			213.7	0.00075	0.00076	3.12	213.7	213.7	3	729.342	729.345	-4.79		2186.01	2186.02	Specific		>sp|Q01705|NOTC1_MOUSE Neurogenic locus notch homolog protein 1 OS=Mus musculus GN=Notch1 PE=1 SV=3	1	20.0365	controllerType=0 controllerNumber=1 scan=6246	C8(Carbamidomethyl / 57.0215); C14(Carbamidomethyl / 57.0215)	File24947_Scan6246	HCD	0	0	0	0	3.8e-05	3.8e-05
	1212	R.GTQGVHC[+57.02146]EINVDDC[+57.02146]HPPLDPASR.S			829.6	1.2e-13	1.2e-13	12.93	791	791	4	644.29	644.292	-2.45		2574.14	2574.15	Specific		>sp|Q01705|NOTC1_MOUSE Neurogenic locus notch homolog protein 1 OS=Mus musculus GN=Notch1 PE=1 SV=3	1	16.2278	controllerType=0 controllerNumber=1 scan=4713	C7(Carbamidomethyl / 57.0215); C14(Carbamidomethyl / 57.0215)	File24947_Scan4713	HCD	0	0	0	0	1.8e-14	1.9e-14
	1212	R.GTQGVHC[+57.02146]EINVDDC[+57.02146]HPPLDPASR.S			671.2	5.6e-11	5.7e-11	10.25	632.3	632.3	4	644.291	644.292	-1.03		2574.14	2574.15	Specific		>sp|Q01705|NOTC1_MOUSE Neurogenic locus notch homolog protein 1 OS=Mus musculus GN=Notch1 PE=1 SV=3	1	16.1193	controllerType=0 controllerNumber=1 scan=4668	C7(Carbamidomethyl / 57.0215); C14(Carbamidomethyl / 57.0215)	File24947_Scan4668	HCD	0	0	0	0	6.8e-12	6.9e-12
	1212	R.GTQGVHC[+57.02146]EINVDDC[+57.02146]HPPLDPASR.S			474.1	4.4e-08	4.5e-08	7.36	474.1	474.1	4	644.291	644.292	-1.69		2574.14	2574.15	Specific		>sp|Q01705|NOTC1_MOUSE Neurogenic locus notch homolog protein 1 OS=Mus musculus GN=Notch1 PE=1 SV=3	1	16.3328	controllerType=0 controllerNumber=1 scan=4756	C7(Carbamidomethyl / 57.0215); C14(Carbamidomethyl / 57.0215)	File24947_Scan4756	HCD	0	0	0	0	8.9e-09	9e-09
	1212	R.GTQGVHC[+57.02146]EINVDDC[+57.02146]HPPLDPASR.S			390.9	7.8e-08	7.9e-08	7.11	390.9	390.9	4	644.291	644.292	-2.07		2574.14	2574.15	Specific		>sp|Q01705|NOTC1_MOUSE Neurogenic locus notch homolog protein 1 OS=Mus musculus GN=Notch1 PE=1 SV=3	1	16.0082	controllerType=0 controllerNumber=1 scan=4622	C7(Carbamidomethyl / 57.0215); C14(Carbamidomethyl / 57.0215)	File24947_Scan4622	HCD	0	0	0	0	1.1e-08	1.1e-08
	1212	R.GTQGVHC[+57.02146]EINVDDC[+57.02146]HPPLDPASR.S			159.8	4.5e-05	4.5e-05	4.35	159.8	159.8	4	644.291	644.292	-1.88		2574.14	2574.15	Specific		>sp|Q01705|NOTC1_MOUSE Neurogenic locus notch homolog protein 1 OS=Mus musculus GN=Notch1 PE=1 SV=3	1	15.8986	controllerType=0 controllerNumber=1 scan=4576	C7(Carbamidomethyl / 57.0215); C14(Carbamidomethyl / 57.0215)	File24947_Scan4576	HCD	0	0	0	0	3e-06	3.1e-06
	1212	R.GTQGVHC[+57.02146]EINVDDC[+57.02146]HPPLDPASR.S			78.4	0.02	0.021	1.69	78.4	78.4	4	644.29	644.292	-3.59		2574.14	2574.15	Specific		>sp|Q01705|NOTC1_MOUSE Neurogenic locus notch homolog protein 1 OS=Mus musculus GN=Notch1 PE=1 SV=3	1	16.4452	controllerType=0 controllerNumber=1 scan=4802	C7(Carbamidomethyl / 57.0215); C14(Carbamidomethyl / 57.0215)	File24947_Scan4802	HCD	0	0	0	0	0.001	0.001
	1264	R.C[+57.02146]EGDVNEC[+57.02146]LS[+426.13734]NPC[+57.02146]DPR.G	S10(OGlycan / 426.1373)	Hex(1)Pent(2)	461.9	2.5e-08	2.5e-08	7.61	461.9	461.9	2	1174.45	1174.45	0.22		2347.89	2347.88	Specific	10	>sp|Q01705|NOTC1_MOUSE Neurogenic locus notch homolog protein 1 OS=Mus musculus GN=Notch1 PE=1 SV=3	1	15.3235	controllerType=0 controllerNumber=1 scan=4350	C1(Carbamidomethyl / 57.0215); C8(Carbamidomethyl / 57.0215); C13(Carbamidomethyl / 57.0215)	File24947_Scan4350	HCD	0	0	0	0	6e-09	6.1e-09
	1264	R.C[+57.02146]EGDVNEC[+57.02146]LS[+426.13734]NPC[+57.02146]DPR.G	S10(OGlycan / 426.1373)	Hex(1)Pent(2)	230.2	3.5e-06	3.5e-06	5.46	230.2	230.2	2	1174.44	1174.45	-1.44		2347.88	2347.88	Specific	10	>sp|Q01705|NOTC1_MOUSE Neurogenic locus notch homolog protein 1 OS=Mus musculus GN=Notch1 PE=1 SV=3	1	15.2101	controllerType=0 controllerNumber=1 scan=4306	C1(Carbamidomethyl / 57.0215); C8(Carbamidomethyl / 57.0215); C13(Carbamidomethyl / 57.0215)	File24947_Scan4306	HCD	0	0	0	0	3.9e-07	3.9e-07
	1264	R.C[+57.02146]EGDVNEC[+57.02146]LS[+426.13734]NPC[+57.02146]DPR.G	S10(OGlycan / 426.1373)	Hex(1)Pent(2)	163.4	4.3e-05	4.4e-05	4.36	163.4	163.4	3	783.298	783.3	-1.58		2347.88	2347.88	Specific	10	>sp|Q01705|NOTC1_MOUSE Neurogenic locus notch homolog protein 1 OS=Mus musculus GN=Notch1 PE=1 SV=3	1	15.2818	controllerType=0 controllerNumber=1 scan=4333	C1(Carbamidomethyl / 57.0215); C8(Carbamidomethyl / 57.0215); C13(Carbamidomethyl / 57.0215)	File24947_Scan4333	HCD	0	0	0	0	2.7e-06	2.7e-06
	1264	R.C[+57.02146]EGDVNEC[+57.02146]LS[+426.13734]NPC[+57.02146]DPR.G	S10(OGlycan / 426.1373)	Hex(1)Pent(2)	21.2	0.036	0.036	1.44	21.2	21.2	3	783.299	783.3	-0.88		2347.88	2347.88	Specific	10	>sp|Q01705|NOTC1_MOUSE Neurogenic locus notch homolog protein 1 OS=Mus musculus GN=Notch1 PE=1 SV=3	1	15.3952	controllerType=0 controllerNumber=1 scan=4377	C1(Carbamidomethyl / 57.0215); C8(Carbamidomethyl / 57.0215); C13(Carbamidomethyl / 57.0215)	File24947_Scan4377	HCD	0.0031	0.0031	0	0	0.0032	0.0032
	1264	R.C[+57.02146]EGDVNEC[+57.02146]LS[+426.13734]NPC[+57.02146]DPR.G	S10(OGlycan / 426.1373)	Hex(1)Pent(2)	20.8	0.018	0.018	1.74	20.8	20.8	2	1174.45	1174.45	-0.72		2347.88	2347.88	Specific	10	>sp|Q01705|NOTC1_MOUSE Neurogenic locus notch homolog protein 1 OS=Mus musculus GN=Notch1 PE=1 SV=3	1	15.4271	controllerType=0 controllerNumber=1 scan=4389	C1(Carbamidomethyl / 57.0215); C8(Carbamidomethyl / 57.0215); C13(Carbamidomethyl / 57.0215)	File24947_Scan4389	HCD	0	0	0	0	0.00081	0.00082
	1288	R.VNDFHC[+57.02146]EC[+57.02146]R.A			406.9	3.3e-08	3.3e-08	7.48	406.9	406.9	3	412.833	412.834	-3.72		1236.48	1236.49	Specific		>sp|Q01705|NOTC1_MOUSE Neurogenic locus notch homolog protein 1 OS=Mus musculus GN=Notch1 PE=1 SV=3	1	9.7695	controllerType=0 controllerNumber=1 scan=2521	C6(Carbamidomethyl / 57.0215); C8(Carbamidomethyl / 57.0215)	File24947_Scan2521	HCD	0	0	0	0	7.3e-09	7.4e-09
	1288	R.VNDFHC[+57.02146]EC[+57.02146]R.A			315.1	1.4e-06	1.4e-06	5.86	315.1	315.1	3	412.833	412.834	-3.28		1236.48	1236.49	Specific		>sp|Q01705|NOTC1_MOUSE Neurogenic locus notch homolog protein 1 OS=Mus musculus GN=Notch1 PE=1 SV=3	1	9.8735	controllerType=0 controllerNumber=1 scan=2556	C6(Carbamidomethyl / 57.0215); C8(Carbamidomethyl / 57.0215)	File24947_Scan2556	HCD	0	0	0	0	1.7e-07	1.7e-07
	1288	R.VNDFHC[+57.02146]EC[+57.02146]R.A			310.3	1.4e-06	1.4e-06	5.86	310.3	310.3	3	412.833	412.834	-3.79		1236.48	1236.49	Specific		>sp|Q01705|NOTC1_MOUSE Neurogenic locus notch homolog protein 1 OS=Mus musculus GN=Notch1 PE=1 SV=3	1	9.6593	controllerType=0 controllerNumber=1 scan=2485	C6(Carbamidomethyl / 57.0215); C8(Carbamidomethyl / 57.0215)	File24947_Scan2485	HCD	0	0	0	0	1.6e-07	1.6e-07
	1288	R.VNDFHC[+57.02146]EC[+57.02146]R.A			120.8	0.043	0.044	1.37	120.8	120.8	3	412.833	412.834	-4.24		1236.48	1236.49	Specific		>sp|Q01705|NOTC1_MOUSE Neurogenic locus notch homolog protein 1 OS=Mus musculus GN=Notch1 PE=1 SV=3	1	9.5564	controllerType=0 controllerNumber=1 scan=2452	C6(Carbamidomethyl / 57.0215); C8(Carbamidomethyl / 57.0215)	File24947_Scan2452	HCD	0.0061	0.0061	0	0	0.0062	0.0062
	1288	R.VNDFHC[+57.02146]EC[+57.02146]R.A			55.6	0.034	0.034	1.47	55.6	55.6	3	412.833	412.834	-2.98		1236.48	1236.49	Specific		>sp|Q01705|NOTC1_MOUSE Neurogenic locus notch homolog protein 1 OS=Mus musculus GN=Notch1 PE=1 SV=3	1	9.9805	controllerType=0 controllerNumber=1 scan=2590	C6(Carbamidomethyl / 57.0215); C8(Carbamidomethyl / 57.0215)	File24947_Scan2590	HCD	0.0031	0.0031	0	0	0.0032	0.0032
	1304	R.C[+57.02146]ESVINGC[+57.02146]R.G			479.9	1.1e-08	1.1e-08	7.97	479.9	479.9	2	547.739	547.74	-1.89		1094.47	1094.47	Specific		>sp|Q01705|NOTC1_MOUSE Neurogenic locus notch homolog protein 1 OS=Mus musculus GN=Notch1 PE=1 SV=3	1	11.1622	controllerType=0 controllerNumber=1 scan=2952	C1(Carbamidomethyl / 57.0215); C8(Carbamidomethyl / 57.0215)	File24947_Scan2952	HCD	0	0	0	0	1.9e-09	2e-09
	1304	R.C[+57.02146]ESVINGC[+57.02146]R.G			415.9	3.8e-08	3.9e-08	7.42	415.9	415.9	2	547.739	547.74	-0.77		1094.47	1094.47	Specific		>sp|Q01705|NOTC1_MOUSE Neurogenic locus notch homolog protein 1 OS=Mus musculus GN=Notch1 PE=1 SV=3	1	11.0583	controllerType=0 controllerNumber=1 scan=2920	C1(Carbamidomethyl / 57.0215); C8(Carbamidomethyl / 57.0215)	File24947_Scan2920	HCD	0	0	0	0	8.4e-09	8.5e-09
	1304	R.C[+57.02146]ESVINGC[+57.02146]R.G			368.3	7.8e-06	7.9e-06	5.11	368.3	368.3	2	547.739	547.74	-0.1		1094.47	1094.47	Specific		>sp|Q01705|NOTC1_MOUSE Neurogenic locus notch homolog protein 1 OS=Mus musculus GN=Notch1 PE=1 SV=3	1	11.2706	controllerType=0 controllerNumber=1 scan=2985	C1(Carbamidomethyl / 57.0215); C8(Carbamidomethyl / 57.0215)	File24947_Scan2985	HCD	0	0	0	0	6.6e-07	6.7e-07
	1304	R.C[+57.02146]ESVINGC[+57.02146]R.G			333.8	1.2e-06	1.2e-06	5.92	333.8	333.8	2	547.739	547.74	-0.66		1094.47	1094.47	Specific		>sp|Q01705|NOTC1_MOUSE Neurogenic locus notch homolog protein 1 OS=Mus musculus GN=Notch1 PE=1 SV=3	1	10.9498	controllerType=0 controllerNumber=1 scan=2884	C1(Carbamidomethyl / 57.0215); C8(Carbamidomethyl / 57.0215)	File24947_Scan2884	HCD	0	0	0	0	1.3e-07	1.3e-07
	1304	R.C[+57.02146]ESVINGC[+57.02146]R.G			101	0.011	0.011	1.95	101	101	2	547.739	547.74	-1.78		1094.47	1094.47	Specific		>sp|Q01705|NOTC1_MOUSE Neurogenic locus notch homolog protein 1 OS=Mus musculus GN=Notch1 PE=1 SV=3	1	11.3825	controllerType=0 controllerNumber=1 scan=3020	C1(Carbamidomethyl / 57.0215); C8(Carbamidomethyl / 57.0215)	File24947_Scan3020	HCD	0	0	0	0	0.0005	0.00051
	1304	R.C[+57.02146]ESVINGC[+57.02146]R.G			71	0.039	0.04	1.4	71	71	2	547.739	547.74	-0.1		1094.47	1094.47	Specific		>sp|Q01705|NOTC1_MOUSE Neurogenic locus notch homolog protein 1 OS=Mus musculus GN=Notch1 PE=1 SV=3	1	10.8432	controllerType=0 controllerNumber=1 scan=2846	C1(Carbamidomethyl / 57.0215); C8(Carbamidomethyl / 57.0215)	File24947_Scan2846	HCD	0.0031	0.0031	0	0	0.0032	0.0032
	1318	K.NGGVC[+57.02146]AVASNTAR.G			573	1.3e-09	1.3e-09	8.9	573	573	2	638.806	638.807	-2		1276.6	1276.61	Specific		>sp|Q01705|NOTC1_MOUSE Neurogenic locus notch homolog protein 1 OS=Mus musculus GN=Notch1 PE=1 SV=3	1	11.5607	controllerType=0 controllerNumber=1 scan=3079	C5(Carbamidomethyl / 57.0215)	File24947_Scan3079	HCD	0	0	0	0	7.8e-11	7.9e-11
	1318	K.NGGVC[+57.02146]AVASNTAR.G			461.1	2.1e-08	2.1e-08	7.68	461.1	461.1	2	638.805	638.807	-3.05		1276.6	1276.61	Specific		>sp|Q01705|NOTC1_MOUSE Neurogenic locus notch homolog protein 1 OS=Mus musculus GN=Notch1 PE=1 SV=3	1	11.4561	controllerType=0 controllerNumber=1 scan=3044	C5(Carbamidomethyl / 57.0215)	File24947_Scan3044	HCD	0	0	0	0	4.8e-09	4.9e-09
	1318	K.NGGVC[+57.02146]AVASNTAR.G			349	2.2e-07	2.3e-07	6.65	349	349	2	638.806	638.807	-2		1276.6	1276.61	Specific		>sp|Q01705|NOTC1_MOUSE Neurogenic locus notch homolog protein 1 OS=Mus musculus GN=Notch1 PE=1 SV=3	1	11.348	controllerType=0 controllerNumber=1 scan=3010	C5(Carbamidomethyl / 57.0215)	File24947_Scan3010	HCD	0	0	0	0	2.2e-08	2.2e-08
	1318	K.NGGVC[+57.02146]AVASNTAR.G			324.8	4.5e-07	4.6e-07	6.34	324.8	324.8	2	638.805	638.807	-2.19		1276.6	1276.61	Specific		>sp|Q01705|NOTC1_MOUSE Neurogenic locus notch homolog protein 1 OS=Mus musculus GN=Notch1 PE=1 SV=3	1	11.6681	controllerType=0 controllerNumber=1 scan=3113	C5(Carbamidomethyl / 57.0215)	File24947_Scan3113	HCD	0	0	0	0	4.3e-08	4.4e-08
	1318	K.NGGVC[+57.02146]AVASNTAR.G			234.3	7.3e-06	7.4e-06	5.14	234.3	234.3	2	638.807	638.807	-0.47		1276.61	1276.61	Specific		>sp|Q01705|NOTC1_MOUSE Neurogenic locus notch homolog protein 1 OS=Mus musculus GN=Notch1 PE=1 SV=3	1	11.2428	controllerType=0 controllerNumber=1 scan=2977	C5(Carbamidomethyl / 57.0215)	File24947_Scan2977	HCD	0	0	0	0	5.9e-07	6e-07
	1318	K.NGGVC[+57.02146]AVASNTAR.G			203.4	0.0001	0.00011	3.98	203.4	203.4	2	638.805	638.807	-2.19		1276.6	1276.61	Specific		>sp|Q01705|NOTC1_MOUSE Neurogenic locus notch homolog protein 1 OS=Mus musculus GN=Notch1 PE=1 SV=3	1	11.7748	controllerType=0 controllerNumber=1 scan=3146	C5(Carbamidomethyl / 57.0215)	File24947_Scan3146	HCD	0	0	0	0	4.4e-06	4.5e-06
	1318	K.NGGVC[+57.02146]AVASNTAR.G			178.4	0.0038	0.0039	2.42	178.4	178.4	2	638.804	638.807	-4.2		1276.6	1276.61	Specific		>sp|Q01705|NOTC1_MOUSE Neurogenic locus notch homolog protein 1 OS=Mus musculus GN=Notch1 PE=1 SV=3	1	11.1322	controllerType=0 controllerNumber=1 scan=2943	C5(Carbamidomethyl / 57.0215)	File24947_Scan2943	HCD	0	0	0	0	0.00019	0.0002
	1318	K.NGGVC[+57.02146]AVASNTAR.G			74.9	0.11	0.11	0.95	74.9	74.9	2	638.804	638.807	-4.58		1276.6	1276.61	Specific		>sp|Q01705|NOTC1_MOUSE Neurogenic locus notch homolog protein 1 OS=Mus musculus GN=Notch1 PE=1 SV=3	1	11.8815	controllerType=0 controllerNumber=1 scan=3182	C5(Carbamidomethyl / 57.0215)	File24947_Scan3182	HCD	0.0058	0.0058	0	0	0.0062	0.0062
	1318	K.NGGVC[+57.02146]AVASNTAR.G			53.5	0.015	0.016	1.81	53.5	53.5	2	638.806	638.807	-1.62		1276.6	1276.61	Specific		>sp|Q01705|NOTC1_MOUSE Neurogenic locus notch homolog protein 1 OS=Mus musculus GN=Notch1 PE=1 SV=3	1	12.0981	controllerType=0 controllerNumber=1 scan=3254	C5(Carbamidomethyl / 57.0215)	File24947_Scan3254	HCD	0	0	0	0	0.0007	0.00071
	1318	K.NGGVC[+57.02146]AVASNTAR.G			4.3	0.023	0.024	1.63	4.3	4.3	2	638.806	638.807	-1.33		1276.6	1276.61	Specific		>sp|Q01705|NOTC1_MOUSE Neurogenic locus notch homolog protein 1 OS=Mus musculus GN=Notch1 PE=1 SV=3	1	12.8717	controllerType=0 controllerNumber=1 scan=3501	C5(Carbamidomethyl / 57.0215)	File24947_Scan3501	HCD	0	0	0	0	0.0012	0.0012
	1336	R.C[+57.02146]PAGFEGATC[+57.02146]ENDAR.T			736.9	1.3e-12	1.3e-12	11.9	717.8	717.8	2	827.832	827.833	-1.04		1654.66	1654.66	Specific		>sp|Q01705|NOTC1_MOUSE Neurogenic locus notch homolog protein 1 OS=Mus musculus GN=Notch1 PE=1 SV=3	1	13.7065	controllerType=0 controllerNumber=1 scan=3796	C1(Carbamidomethyl / 57.0215); C10(Carbamidomethyl / 57.0215)	File24947_Scan3796	HCD	0	0	0	0	1.3e-13	1.4e-13
	1336	R.C[+57.02146]PAGFEGATC[+57.02146]ENDAR.T			373	1.8e-08	1.8e-08	7.75	373	373	2	827.831	827.833	-2.15		1654.65	1654.66	Specific		>sp|Q01705|NOTC1_MOUSE Neurogenic locus notch homolog protein 1 OS=Mus musculus GN=Notch1 PE=1 SV=3	1	13.8125	controllerType=0 controllerNumber=1 scan=3838	C1(Carbamidomethyl / 57.0215); C10(Carbamidomethyl / 57.0215)	File24947_Scan3838	HCD	0	0	0	0	4.1e-09	4.2e-09
	1336	R.C[+57.02146]PAGFEGATC[+57.02146]ENDAR.T			154	0.0028	0.0028	2.56	154	154	2	827.831	827.833	-2.15		1654.65	1654.66	Specific		>sp|Q01705|NOTC1_MOUSE Neurogenic locus notch homolog protein 1 OS=Mus musculus GN=Notch1 PE=1 SV=3	1	13.9156	controllerType=0 controllerNumber=1 scan=3875	C1(Carbamidomethyl / 57.0215); C10(Carbamidomethyl / 57.0215)	File24947_Scan3875	HCD	0	0	0	0	0.00013	0.00013
	1336	R.C[+57.02146]PAGFEGATC[+57.02146]ENDAR.T			145	0.0018	0.0018	2.75	145	145	2	827.832	827.833	-0.67		1654.66	1654.66	Specific		>sp|Q01705|NOTC1_MOUSE Neurogenic locus notch homolog protein 1 OS=Mus musculus GN=Notch1 PE=1 SV=3	1	13.6014	controllerType=0 controllerNumber=1 scan=3756	C1(Carbamidomethyl / 57.0215); C10(Carbamidomethyl / 57.0215)	File24947_Scan3756	HCD	0	0	0	0	9.8e-05	9.9e-05
	1357	R.C[+57.02146]LNGGT[+146.05791]C[+57.02146]ISGPR.S	T6(OGlycan / 146.0579)	Fuc(1)	484	1.3e-08	1.3e-08	7.89	484	4.3	2	719.325	719.327	-2.38		1437.64	1437.65	Specific	6	>sp|Q01705|NOTC1_MOUSE Neurogenic locus notch homolog protein 1 OS=Mus musculus GN=Notch1 PE=1 SV=3	1	13.4793	controllerType=0 controllerNumber=1 scan=3714	C1(Carbamidomethyl / 57.0215); C7(Carbamidomethyl / 57.0215)	File24947_Scan3714	HCD	0	0	0	0	2.9e-09	2.9e-09
	1357	R.C[+57.02146]LNGGT[+146.05791]C[+57.02146]ISGPR.S	T6(OGlycan / 146.0579)	Fuc(1)	457.6	2.2e-08	2.3e-08	7.65	457.6	6	2	719.325	719.327	-2.64		1437.64	1437.65	Specific	6	>sp|Q01705|NOTC1_MOUSE Neurogenic locus notch homolog protein 1 OS=Mus musculus GN=Notch1 PE=1 SV=3	1	13.3749	controllerType=0 controllerNumber=1 scan=3679	C1(Carbamidomethyl / 57.0215); C7(Carbamidomethyl / 57.0215)	File24947_Scan3679	HCD	0	0	0	0	5.3e-09	5.4e-09
	1357	R.C[+57.02146]LNGGT[+146.05791]C[+57.02146]ISGPR.S	T6(OGlycan / 146.0579)	Fuc(1)	304.7	7.7e-06	7.8e-06	5.12	304.7	6	2	719.324	719.327	-3.99		1437.64	1437.65	Specific	6	>sp|Q01705|NOTC1_MOUSE Neurogenic locus notch homolog protein 1 OS=Mus musculus GN=Notch1 PE=1 SV=3	1	18.9994	controllerType=0 controllerNumber=1 scan=5829	C1(Carbamidomethyl / 57.0215); C7(Carbamidomethyl / 57.0215)	File24947_Scan5829	HCD	0	0	0	0	6.3e-07	6.3e-07
	1357	R.C[+57.02146]LNGGT[+146.05791]C[+57.02146]ISGPR.S	T6(OGlycan / 146.0579)	Fuc(1)	275.7	3.8e-05	3.8e-05	4.43	275.7	6	2	719.327	719.327	-0.26		1437.65	1437.65	Specific	6	>sp|Q01705|NOTC1_MOUSE Neurogenic locus notch homolog protein 1 OS=Mus musculus GN=Notch1 PE=1 SV=3	1	13.591	controllerType=0 controllerNumber=1 scan=3752	C1(Carbamidomethyl / 57.0215); C7(Carbamidomethyl / 57.0215)	File24947_Scan3752	HCD	0	0	0	0	2.3e-06	2.3e-06
	1357	R.C[+57.02146]LNGGT[+146.05791]C[+57.02146]ISGPR.S	T6(OGlycan / 146.0579)	Fuc(1)	133.3	0.027	0.028	1.56	133.3	6	2	719.327	719.327	-0.09		1437.65	1437.65	Specific	6	>sp|Q01705|NOTC1_MOUSE Neurogenic locus notch homolog protein 1 OS=Mus musculus GN=Notch1 PE=1 SV=3	1	13.2704	controllerType=0 controllerNumber=1 scan=3642	C1(Carbamidomethyl / 57.0215); C7(Carbamidomethyl / 57.0215)	File24947_Scan3642	HCD	0.0032	0.0032	0	0	0.0032	0.0032
	1357	R.C[+57.02146]LNGGT[+146.05791]C[+57.02146]ISGPR.S	T6(OGlycan / 146.0579)	Fuc(1)	51.7	0.024	0.024	1.63	51.7	6	2	719.324	719.327	-3.48		1437.64	1437.65	Specific	6	>sp|Q01705|NOTC1_MOUSE Neurogenic locus notch homolog protein 1 OS=Mus musculus GN=Notch1 PE=1 SV=3	1	14.1886	controllerType=0 controllerNumber=1 scan=3970	C1(Carbamidomethyl / 57.0215); C7(Carbamidomethyl / 57.0215)	File24947_Scan3970	HCD	0	0	0	0	0.0013	0.0014
	1357	R.C[+57.02146]LNGGT[+146.05791]C[+57.02146]ISGPR.S	T6(OGlycan / 146.0579)	Fuc(1)	16.3	0.034	0.034	1.47	16.3	6	2	719.325	719.327	-2.89		1437.64	1437.65	Specific	6	>sp|Q01705|NOTC1_MOUSE Neurogenic locus notch homolog protein 1 OS=Mus musculus GN=Notch1 PE=1 SV=3	1	13.0552	controllerType=0 controllerNumber=1 scan=3568	C1(Carbamidomethyl / 57.0215); C7(Carbamidomethyl / 57.0215)	File24947_Scan3568	HCD	0.0031	0.0031	0	0	0.0032	0.0032
	1357	R.C[+57.02146]LNGGT[+146.05791]C[+57.02146]ISGPR.S	T6(OGlycan / 146.0579)	Fuc(1)	7.9	0.025	0.025	1.61	7.9	6	2	719.325	719.327	-2.3		1437.64	1437.65	Specific	6	>sp|Q01705|NOTC1_MOUSE Neurogenic locus notch homolog protein 1 OS=Mus musculus GN=Notch1 PE=1 SV=3	1	13.1651	controllerType=0 controllerNumber=1 scan=3606	C1(Carbamidomethyl / 57.0215); C7(Carbamidomethyl / 57.0215)	File24947_Scan3606	HCD	0.0032	0.0032	0	0	0.0032	0.0032
EGF36	1369	R.SPTC[+57.02146]LC[+57.02146]LGSFTGPEC[+57.02146]QFPAS[+349.13728]SPC[+57.02146]VGSNPC[+57.02146]YNQGTC[+57.02146]EPTSENPFYR.C	S20(OGlycan / 349.1373)	HexNAc(1)Fuc(1)	457.7	1.2e-06	1.2e-06	5.93	457.7	0	4	1367.57	1367.57	-1.77		5467.25	5467.26	Specific	20	>sp|Q01705|NOTC1_MOUSE Neurogenic locus notch homolog protein 1 OS=Mus musculus GN=Notch1 PE=1 SV=3	1	23.5346	controllerType=0 controllerNumber=1 scan=7689	C4(Carbamidomethyl / 57.0215); C6(Carbamidomethyl / 57.0215); C15(Carbamidomethyl / 57.0215); C23(Carbamidomethyl / 57.0215); C29(Carbamidomethyl / 57.0215); C35(Carbamidomethyl / 57.0215)	File24947_Scan7689	HCD	0	0	0	0	1.2e-07	1.2e-07	187941
EGF36	1369	R.SPTC[+57.02146]LC[+57.02146]LGSFTGPEC[+57.02146]QFPASSPC[+57.02146]VGS[+162.05282]NPC[+57.02146]YNQGTC[+57.02146]EPTSENPFYR.C	S26(OGlycan / 162.0528)	Hex(1)	227.6	0.024	0.024	1.63	227.6	0	4	1320.81	1320.8	7.87		5280.21	5280.17	Specific	26	>sp|Q01705|NOTC1_MOUSE Neurogenic locus notch homolog protein 1 OS=Mus musculus GN=Notch1 PE=1 SV=3	1	23.9759	controllerType=0 controllerNumber=1 scan=7876	C4(Carbamidomethyl / 57.0215); C6(Carbamidomethyl / 57.0215); C15(Carbamidomethyl / 57.0215); C23(Carbamidomethyl / 57.0215); C29(Carbamidomethyl / 57.0215); C35(Carbamidomethyl / 57.0215)	File24947_Scan7876	HCD	0	0.0032	0	0.011	0.0014	0.0032
EGF36	1369	R.SPTC[+57.02146]LC[+57.02146]LGSFTGPEC[+57.02146]QFPASSPC[+57.02146]VGS[+146.05791]NPC[+57.02146]YNQGTC[+57.02146]EPTSENPFYR.C	S26(OGlycan / 146.0579)	Fuc(1)	793.9	1.5e-11	1.5e-11	10.82	793.9	0	4	1316.8	1316.8	-1.14		5264.17	5264.18	Specific	26	>sp|Q01705|NOTC1_MOUSE Neurogenic locus notch homolog protein 1 OS=Mus musculus GN=Notch1 PE=1 SV=3	1	23.9974	controllerType=0 controllerNumber=1 scan=7885	C4(Carbamidomethyl / 57.0215); C6(Carbamidomethyl / 57.0215); C15(Carbamidomethyl / 57.0215); C23(Carbamidomethyl / 57.0215); C29(Carbamidomethyl / 57.0215); C35(Carbamidomethyl / 57.0215)	File24947_Scan7885	HCD	0	0	0	0	2.1e-12	2.1e-12	989610
EGF36	1369	R.SPTC[+57.02146]LC[+57.02146]LGSFTGPEC[+57.02146]QFPASS[+146.05791]PC[+57.02146]VGSNPC[+57.02146]YNQGTC[+57.02146]EPTSENPFYR.C	S21(OGlycan / 146.0579)	Fuc(1)	609.7	1.5e-08	1.5e-08	7.82	609.7	0	4	1316.8	1316.8	-1.79		5264.17	5264.18	Specific	21	>sp|Q01705|NOTC1_MOUSE Neurogenic locus notch homolog protein 1 OS=Mus musculus GN=Notch1 PE=1 SV=3	1	23.8771	controllerType=0 controllerNumber=1 scan=7834	C4(Carbamidomethyl / 57.0215); C6(Carbamidomethyl / 57.0215); C15(Carbamidomethyl / 57.0215); C23(Carbamidomethyl / 57.0215); C29(Carbamidomethyl / 57.0215); C35(Carbamidomethyl / 57.0215)	File24947_Scan7834	HCD	0	0	0	0	3.6e-09	3.7e-09
EGF36	1369	R.SPTC[+57.02146]LC[+57.02146]LGSFTGPEC[+57.02146]QFPAS[+146.05791]SPC[+57.02146]VGSNPC[+57.02146]YNQGTC[+57.02146]EPTSENPFYR.C	S20(OGlycan / 146.0579)	Fuc(1)	328.8	0.00011	0.00011	3.95	328.8	0	4	1316.8	1316.8	-3.55		5264.16	5264.18	Specific	20	>sp|Q01705|NOTC1_MOUSE Neurogenic locus notch homolog protein 1 OS=Mus musculus GN=Notch1 PE=1 SV=3	1	24.132	controllerType=0 controllerNumber=1 scan=7942	C4(Carbamidomethyl / 57.0215); C6(Carbamidomethyl / 57.0215); C15(Carbamidomethyl / 57.0215); C23(Carbamidomethyl / 57.0215); C29(Carbamidomethyl / 57.0215); C35(Carbamidomethyl / 57.0215)	File24947_Scan7942	HCD	0	0	0	0	6.6e-06	6.7e-06

## Sheet: KM083019-1 LFNG only
#EGF	Pos.	Sequence	Mods_x000D_ (variable)	Glycans	Score	PEP_x000D_ 2D	PEP_x000D_ 1D	|Log Prob|	Delta_x000D_ Score	Delta Mod._x000D_ Score	z	Obs._x000D_ m/z	Calc._x000D_ m/z	ppm_x000D_ err.	Off-_x000D_ By-X	Obs._x000D_ MH	Calc._x000D_ MH	Cleavage	Glycans_x000D_ Pos.	Protein_x000D_ Name	Prot._x000D_ Id	Scan_x000D_ Time	Scan #	Mods_x000D_ (fixed)	Comment	Fragment_x000D_ Type	FDR_x000D_ 2D	FDR_x000D_ 1D	FDR uniq._x000D_ 2D	FDR uniq._x000D_ 1D	q-value_x000D_ 2D	q-value_x000D_ 1D	Area Under the curv
	24	R.C[+57.02146]SQPSGTC[+57.02146]LNGGR.C			617.5	6.6e-11	8.6e-11	10.18	617.5	617.5	2	697.299	697.301	-2.13		1393.59	1393.59	Specific		>sp|Q01705|NOTC1_MOUSE Neurogenic locus notch homolog protein 1 OS=Mus musculus GN=Notch1 PE=1 SV=3	1	11.1867	controllerType=0 controllerNumber=1 scan=3535	C1(Carbamidomethyl / 57.0215); C8(Carbamidomethyl / 57.0215)	File24899_Scan3535	HCD	0	0	0	0	5.2e-12	6.8e-12
	24	R.C[+57.02146]SQPSGTC[+57.02146]LNGGR.C			598	6.6e-10	8.6e-10	9.18	598	598	2	697.299	697.301	-3.18		1393.59	1393.59	Specific		>sp|Q01705|NOTC1_MOUSE Neurogenic locus notch homolog protein 1 OS=Mus musculus GN=Notch1 PE=1 SV=3	1	11.2987	controllerType=0 controllerNumber=1 scan=3582	C1(Carbamidomethyl / 57.0215); C8(Carbamidomethyl / 57.0215)	File24899_Scan3582	HCD	0	0	0	0	5.1e-11	6.7e-11
	24	R.C[+57.02146]SQPSGTC[+57.02146]LNGGR.C			508.5	7.2e-09	9.4e-09	8.14	508.5	508.5	2	697.299	697.301	-2.22		1393.59	1393.59	Specific		>sp|Q01705|NOTC1_MOUSE Neurogenic locus notch homolog protein 1 OS=Mus musculus GN=Notch1 PE=1 SV=3	1	11.0743	controllerType=0 controllerNumber=1 scan=3488	C1(Carbamidomethyl / 57.0215); C8(Carbamidomethyl / 57.0215)	File24899_Scan3488	HCD	0	0	0	0	9.2e-10	1.2e-09
	24	R.C[+57.02146]SQPSGTC[+57.02146]LNGGR.C			488.2	7.2e-09	9.4e-09	8.14	488.2	488.2	2	697.299	697.301	-2.74		1393.59	1393.59	Specific		>sp|Q01705|NOTC1_MOUSE Neurogenic locus notch homolog protein 1 OS=Mus musculus GN=Notch1 PE=1 SV=3	1	11.4106	controllerType=0 controllerNumber=1 scan=3627	C1(Carbamidomethyl / 57.0215); C8(Carbamidomethyl / 57.0215)	File24899_Scan3627	HCD	0	0	0	0	9.7e-10	1.3e-09
	24	R.C[+57.02146]SQPSGTC[+57.02146]LNGGR.C			449.9	1e-08	1.3e-08	7.99	449.9	449.9	2	697.298	697.301	-4.41		1393.59	1393.59	Specific		>sp|Q01705|NOTC1_MOUSE Neurogenic locus notch homolog protein 1 OS=Mus musculus GN=Notch1 PE=1 SV=3	1	14.927	controllerType=0 controllerNumber=1 scan=5067	C1(Carbamidomethyl / 57.0215); C8(Carbamidomethyl / 57.0215)	File24899_Scan5067	HCD	0	0	0	0	1.7e-09	2.2e-09
	24	R.C[+57.02146]SQPSGTC[+57.02146]LNGGR.C			395.7	2.7e-08	3.6e-08	7.56	395.7	395.7	2	697.3	697.301	-1.43		1393.59	1393.59	Specific		>sp|Q01705|NOTC1_MOUSE Neurogenic locus notch homolog protein 1 OS=Mus musculus GN=Notch1 PE=1 SV=3	1	14.7876	controllerType=0 controllerNumber=1 scan=5007	C1(Carbamidomethyl / 57.0215); C8(Carbamidomethyl / 57.0215)	File24899_Scan5007	HCD	0	0	0	0	3.9e-09	5.1e-09
	24	R.C[+57.02146]SQPSGTC[+57.02146]LNGGR.C			366.2	5.8e-07	7.5e-07	6.24	366.2	366.2	2	697.3	697.301	-1.6		1393.59	1393.59	Specific		>sp|Q01705|NOTC1_MOUSE Neurogenic locus notch homolog protein 1 OS=Mus musculus GN=Notch1 PE=1 SV=3	1	10.9716	controllerType=0 controllerNumber=1 scan=3446	C1(Carbamidomethyl / 57.0215); C8(Carbamidomethyl / 57.0215)	File24899_Scan3446	HCD	0	0	0	0	2.6e-08	3.4e-08
	24	R.C[+57.02146]SQPSGTC[+57.02146]LNGGR.C			362.9	5.8e-07	7.5e-07	6.24	362.9	362.9	2	697.299	697.301	-2.92		1393.59	1393.59	Specific		>sp|Q01705|NOTC1_MOUSE Neurogenic locus notch homolog protein 1 OS=Mus musculus GN=Notch1 PE=1 SV=3	1	15.0647	controllerType=0 controllerNumber=1 scan=5126	C1(Carbamidomethyl / 57.0215); C8(Carbamidomethyl / 57.0215)	File24899_Scan5126	HCD	0	0	0	0	2.8e-08	3.6e-08
	24	R.C[+57.02146]SQPSGTC[+57.02146]LNGGR.C			263.8	3e-06	3.8e-06	5.53	263.8	263.8	2	697.298	697.301	-4.84		1393.59	1393.59	Specific		>sp|Q01705|NOTC1_MOUSE Neurogenic locus notch homolog protein 1 OS=Mus musculus GN=Notch1 PE=1 SV=3	1	11.5244	controllerType=0 controllerNumber=1 scan=3674	C1(Carbamidomethyl / 57.0215); C8(Carbamidomethyl / 57.0215)	File24899_Scan3674	HCD	0	0	0	0	1.4e-07	1.8e-07
	24	R.C[+57.02146]SQPSGTC[+57.02146]LNGGR.C			249.6	3e-06	3.8e-06	5.53	249.6	249.6	2	697.3	697.301	-1.95		1393.59	1393.59	Specific		>sp|Q01705|NOTC1_MOUSE Neurogenic locus notch homolog protein 1 OS=Mus musculus GN=Notch1 PE=1 SV=3	1	10.8591	controllerType=0 controllerNumber=1 scan=3401	C1(Carbamidomethyl / 57.0215); C8(Carbamidomethyl / 57.0215)	File24899_Scan3401	HCD	0	0	0	0	1.3e-07	1.8e-07
	24	R.C[+57.02146]SQPSGTC[+57.02146]LNGGR.C			177.3	0.0015	0.002	2.81	177.3	177.3	2	697.299	697.301	-3.44		1393.59	1393.59	Specific		>sp|Q01705|NOTC1_MOUSE Neurogenic locus notch homolog protein 1 OS=Mus musculus GN=Notch1 PE=1 SV=3	1	11.6409	controllerType=0 controllerNumber=1 scan=3722	C1(Carbamidomethyl / 57.0215); C8(Carbamidomethyl / 57.0215)	File24899_Scan3722	HCD	0.0018	0.0018	0	0	0.0019	0.0019
	24	R.C[+57.02146]SQPSGTC[+57.02146]LNGGR.C			142.7	0.00068	0.00088	3.17	142.7	142.7	2	697.3	697.301	-1.95		1393.59	1393.59	Specific		>sp|Q01705|NOTC1_MOUSE Neurogenic locus notch homolog protein 1 OS=Mus musculus GN=Notch1 PE=1 SV=3	1	10.757	controllerType=0 controllerNumber=1 scan=3361	C1(Carbamidomethyl / 57.0215); C8(Carbamidomethyl / 57.0215)	File24899_Scan3361	HCD	0.0018	0.0018	0	0	0.0019	0.0019
	24	R.C[+57.02146]SQPSGTC[+57.02146]LNGGR.C			69	0.02	0.025	1.71	69	69	2	697.299	697.301	-2.3		1393.59	1393.59	Specific		>sp|Q01705|NOTC1_MOUSE Neurogenic locus notch homolog protein 1 OS=Mus musculus GN=Notch1 PE=1 SV=3	1	10.6453	controllerType=0 controllerNumber=1 scan=3315	C1(Carbamidomethyl / 57.0215); C8(Carbamidomethyl / 57.0215)	File24899_Scan3315	HCD	0.0017	0.0017	0	0	0.0019	0.0019
	57	R.C[+57.02146]QDSNPC[+57.02146]LSTPC[+57.02146]KNAGTC[+57.02146]HVVDHGGTVDYAC[+57.02146]S[+308.11073]C[+57.02146]PLGFSGPLC[+57.02146]LT[+308.11073]PLDNAC[+57.02146]LANPC[+57.02146]R.N	S32(OGlycan / 308.1107); T44(OGlycan / 308.1107)	Hex(1)Fuc(1); Hex(1)Fuc(1)	104.2	0.0084	0.011	2.08	104.2	0	5	1374.18	1374.39	-1.56	-1	6866.89	6867.9	Specific	32;44	>sp|Q01705|NOTC1_MOUSE Neurogenic locus notch homolog protein 1 OS=Mus musculus GN=Notch1 PE=1 SV=3	1	22.6893	controllerType=0 controllerNumber=1 scan=8378	C1(Carbamidomethyl / 57.0215); C7(Carbamidomethyl / 57.0215); C12(Carbamidomethyl / 57.0215); C18(Carbamidomethyl / 57.0215); C31(Carbamidomethyl / 57.0215); C33(Carbamidomethyl / 57.0215); C42(Carbamidomethyl / 57.0215); C50(Carbamidomethyl / 57.0215); C55(Carbamidomethyl / 57.0215)	File24899_Scan8378	HCD	0.0017	0.0017	0.0069	0.0069	0.0019	0.0019
	57	R.C[+57.02146]QDSNPC[+57.02146]LS[+426.13734]TPC[+57.02146]K.N	S9(OGlycan / 426.1373)	Hex(1)Pent(2)	803.9	6.6e-15	8.6e-15	14.18	803.9	0	2	996.887	996.89	-2.99		1992.77	1992.77	Specific	9	>sp|Q01705|NOTC1_MOUSE Neurogenic locus notch homolog protein 1 OS=Mus musculus GN=Notch1 PE=1 SV=3	1	12.9007	controllerType=0 controllerNumber=1 scan=4243	C1(Carbamidomethyl / 57.0215); C7(Carbamidomethyl / 57.0215); C12(Carbamidomethyl / 57.0215)	File24899_Scan4243	HCD	0	0	0	0	1.3e-15	1.6e-15
	57	R.C[+57.02146]QDSNPC[+57.02146]LS[+426.13734]TPC[+57.02146]K.N	S9(OGlycan / 426.1373)	Hex(1)Pent(2)	749.6	6.6e-13	8.6e-13	12.18	749.6	0	2	996.885	996.89	-4.4		1992.76	1992.77	Specific	9	>sp|Q01705|NOTC1_MOUSE Neurogenic locus notch homolog protein 1 OS=Mus musculus GN=Notch1 PE=1 SV=3	1	12.7739	controllerType=0 controllerNumber=1 scan=4189	C1(Carbamidomethyl / 57.0215); C7(Carbamidomethyl / 57.0215); C12(Carbamidomethyl / 57.0215)	File24899_Scan4189	HCD	0	0	0	0	8.9e-14	1.2e-13
	57	R.C[+57.02146]QDSNPC[+57.02146]LS[+426.13734]TPC[+57.02146]K.N	S9(OGlycan / 426.1373)	Hex(1)Pent(2)	597.7	6.6e-10	8.6e-10	9.18	597.7	0	2	996.886	996.89	-3.12		1992.77	1992.77	Specific	9	>sp|Q01705|NOTC1_MOUSE Neurogenic locus notch homolog protein 1 OS=Mus musculus GN=Notch1 PE=1 SV=3	1	12.6426	controllerType=0 controllerNumber=1 scan=4134	C1(Carbamidomethyl / 57.0215); C7(Carbamidomethyl / 57.0215); C12(Carbamidomethyl / 57.0215)	File24899_Scan4134	HCD	0	0	0	0	6.8e-11	8.9e-11
	57	R.C[+57.02146]QDSNPC[+57.02146]LS[+426.13734]TPC[+57.02146]K.N	S9(OGlycan / 426.1373)	Hex(1)Pent(2)	588.2	6.6e-10	8.6e-10	9.18	588.2	0	2	996.887	996.89	-2.99		1992.77	1992.77	Specific	9	>sp|Q01705|NOTC1_MOUSE Neurogenic locus notch homolog protein 1 OS=Mus musculus GN=Notch1 PE=1 SV=3	1	12.5268	controllerType=0 controllerNumber=1 scan=4085	C1(Carbamidomethyl / 57.0215); C7(Carbamidomethyl / 57.0215); C12(Carbamidomethyl / 57.0215)	File24899_Scan4085	HCD	0	0	0	0	6.3e-11	8.2e-11
	57	R.C[+57.02146]QDSNPC[+57.02146]LS[+426.13734]TPC[+57.02146]K.N	S9(OGlycan / 426.1373)	Hex(1)Pent(2)	519	7.2e-09	9.4e-09	8.14	519	0	2	996.888	996.89	-1.4		1992.77	1992.77	Specific	9	>sp|Q01705|NOTC1_MOUSE Neurogenic locus notch homolog protein 1 OS=Mus musculus GN=Notch1 PE=1 SV=3	1	12.4184	controllerType=0 controllerNumber=1 scan=4040	C1(Carbamidomethyl / 57.0215); C7(Carbamidomethyl / 57.0215); C12(Carbamidomethyl / 57.0215)	File24899_Scan4040	HCD	0	0	0	0	1.1e-09	1.4e-09
	57	R.C[+57.02146]QDSNPC[+57.02146]LS[+426.13734]TPC[+57.02146]K.N	S9(OGlycan / 426.1373)	Hex(1)Pent(2)	475.6	1e-08	1.3e-08	7.99	475.6	0	2	996.887	996.89	-2.93		1992.77	1992.77	Specific	9	>sp|Q01705|NOTC1_MOUSE Neurogenic locus notch homolog protein 1 OS=Mus musculus GN=Notch1 PE=1 SV=3	1	13.0391	controllerType=0 controllerNumber=1 scan=4302	C1(Carbamidomethyl / 57.0215); C7(Carbamidomethyl / 57.0215); C12(Carbamidomethyl / 57.0215)	File24899_Scan4302	HCD	0	0	0	0	1.6e-09	2.1e-09
	57	R.C[+57.02146]QDSNPC[+57.02146]LS[+426.13734]TPC[+57.02146]K.N	S9(OGlycan / 426.1373)	Hex(1)Pent(2)	427.4	1.7e-08	2.3e-08	7.76	427.4	0	3	664.927	664.929	-3.12		1992.77	1992.77	Specific	9	>sp|Q01705|NOTC1_MOUSE Neurogenic locus notch homolog protein 1 OS=Mus musculus GN=Notch1 PE=1 SV=3	1	12.9313	controllerType=0 controllerNumber=1 scan=4256	C1(Carbamidomethyl / 57.0215); C7(Carbamidomethyl / 57.0215); C12(Carbamidomethyl / 57.0215)	File24899_Scan4256	HCD	0	0	0	0	2.9e-09	3.8e-09
	57	R.C[+57.02146]QDSNPC[+57.02146]LS[+426.13734]TPC[+57.02146]K.N	S9(OGlycan / 426.1373)	Hex(1)Pent(2)	398.7	2.7e-08	3.6e-08	7.56	398.7	0	3	664.926	664.929	-4.78		1992.76	1992.77	Specific	9	>sp|Q01705|NOTC1_MOUSE Neurogenic locus notch homolog protein 1 OS=Mus musculus GN=Notch1 PE=1 SV=3	1	12.8039	controllerType=0 controllerNumber=1 scan=4202	C1(Carbamidomethyl / 57.0215); C7(Carbamidomethyl / 57.0215); C12(Carbamidomethyl / 57.0215)	File24899_Scan4202	HCD	0	0	0	0	3.7e-09	4.9e-09
	57	R.C[+57.02146]QDS[+426.13734]NPC[+57.02146]LSTPC[+57.02146]K.N	S4(OGlycan / 426.1373)	Hex(1)Pent(2)	364.8	1.4e-05	1.8e-05	4.85	364.8	3.7	2	996.891	996.89	1.42		1992.77	1992.77	Specific	4	>sp|Q01705|NOTC1_MOUSE Neurogenic locus notch homolog protein 1 OS=Mus musculus GN=Notch1 PE=1 SV=3	1	12.3144	controllerType=0 controllerNumber=1 scan=3997	C1(Carbamidomethyl / 57.0215); C7(Carbamidomethyl / 57.0215); C12(Carbamidomethyl / 57.0215)	File24899_Scan3997	HCD	0	0	0	0	4.4e-07	5.7e-07
	57	R.C[+57.02146]QDS[+426.13734]NPC[+57.02146]LSTPC[+57.02146]K.N	S4(OGlycan / 426.1373)	Hex(1)Pent(2)	352.9	3.3e-06	4.3e-06	5.48	352.9	3.7	2	996.889	996.89	-0.6		1992.77	1992.77	Specific	4	>sp|Q01705|NOTC1_MOUSE Neurogenic locus notch homolog protein 1 OS=Mus musculus GN=Notch1 PE=1 SV=3	1	15.9344	controllerType=0 controllerNumber=1 scan=5497	C1(Carbamidomethyl / 57.0215); C7(Carbamidomethyl / 57.0215); C12(Carbamidomethyl / 57.0215)	File24899_Scan5497	HCD	0	0	0	0	1.5e-07	2e-07
	57	R.C[+57.02146]QDSNPC[+57.02146]LS[+426.13734]TPC[+57.02146]K.N	S9(OGlycan / 426.1373)	Hex(1)Pent(2)	251.7	3e-06	3.8e-06	5.53	251.7	0	3	664.926	664.929	-3.86		1992.76	1992.77	Specific	9	>sp|Q01705|NOTC1_MOUSE Neurogenic locus notch homolog protein 1 OS=Mus musculus GN=Notch1 PE=1 SV=3	1	12.6826	controllerType=0 controllerNumber=1 scan=4151	C1(Carbamidomethyl / 57.0215); C7(Carbamidomethyl / 57.0215); C12(Carbamidomethyl / 57.0215)	File24899_Scan4151	HCD	0	0	0	0	1.5e-07	1.9e-07
	57	R.C[+57.02146]QDS[+426.13734]NPC[+57.02146]LSTPC[+57.02146]K.N	S4(OGlycan / 426.1373)	Hex(1)Pent(2)	235.2	6.3e-06	8.2e-06	5.2	235.2	3.7	3	664.926	664.929	-4.04		1992.76	1992.77	Specific	4	>sp|Q01705|NOTC1_MOUSE Neurogenic locus notch homolog protein 1 OS=Mus musculus GN=Notch1 PE=1 SV=3	1	12.5474	controllerType=0 controllerNumber=1 scan=4094	C1(Carbamidomethyl / 57.0215); C7(Carbamidomethyl / 57.0215); C12(Carbamidomethyl / 57.0215)	File24899_Scan4094	HCD	0	0	0	0	2.5e-07	3.3e-07
	70	K.NAGTC[+57.02146]HVVDHGGTVDYAC[+57.02146]SC[+57.02146]PLGFS[+818.28044]GPLC[+57.02146]LTPLDNAC[+57.02146]LANPC[+57.02146]R.N	S25(OGlycan / 818.2804)	HexNAc(1)Hex(1)Fuc(1)NeuGc(1)	1262.9	4.6e-22	6e-22	21.33	1262.9	0	4	1381.34	1381.34	0.29		5522.34	5522.34	Specific	25	>sp|Q01705|NOTC1_MOUSE Neurogenic locus notch homolog protein 1 OS=Mus musculus GN=Notch1 PE=1 SV=3	1	23.2176	controllerType=0 controllerNumber=1 scan=8601	C5(Carbamidomethyl / 57.0215); C18(Carbamidomethyl / 57.0215); C20(Carbamidomethyl / 57.0215); C29(Carbamidomethyl / 57.0215); C37(Carbamidomethyl / 57.0215); C42(Carbamidomethyl / 57.0215)	File24899_Scan8601	HCD	0	0	0	0	6.8e-23	8.8e-23
	70	K.NAGTC[+57.02146]HVVDHGGTVDYAC[+57.02146]S[+818.28044]C[+57.02146]PLGFSGPLC[+57.02146]LTPLDNAC[+57.02146]LANPC[+57.02146]R.N	S19(OGlycan / 818.2804)	HexNAc(1)Hex(1)Fuc(1)NeuGc(1)	922.7	4.7e-16	6.1e-16	15.33	922.7	0	4	1381.34	1381.34	-1.66		5522.33	5522.34	Specific	19	>sp|Q01705|NOTC1_MOUSE Neurogenic locus notch homolog protein 1 OS=Mus musculus GN=Notch1 PE=1 SV=3	1	23.345	controllerType=0 controllerNumber=1 scan=8655	C5(Carbamidomethyl / 57.0215); C18(Carbamidomethyl / 57.0215); C20(Carbamidomethyl / 57.0215); C29(Carbamidomethyl / 57.0215); C37(Carbamidomethyl / 57.0215); C42(Carbamidomethyl / 57.0215)	File24899_Scan8655	HCD	0	0	0	0	6.7e-17	8.7e-17
	70	K.NAGTC[+57.02146]HVVDHGGTVDYAC[+57.02146]S[+818.28044]C[+57.02146]PLGFSGPLC[+57.02146]LTPLDNAC[+57.02146]LANPC[+57.02146]R.N	S19(OGlycan / 818.2804)	HexNAc(1)Hex(1)Fuc(1)NeuGc(1)	183.6	0.002	0.0026	2.7	183.6	0	4	1381.59	1381.34	2.24	1	5523.36	5522.34	Specific	19	>sp|Q01705|NOTC1_MOUSE Neurogenic locus notch homolog protein 1 OS=Mus musculus GN=Notch1 PE=1 SV=3	1	23.4767	controllerType=0 controllerNumber=1 scan=8711	C5(Carbamidomethyl / 57.0215); C18(Carbamidomethyl / 57.0215); C20(Carbamidomethyl / 57.0215); C29(Carbamidomethyl / 57.0215); C37(Carbamidomethyl / 57.0215); C42(Carbamidomethyl / 57.0215)	File24899_Scan8711	HCD	0.0018	0.0018	0	0	0.0019	0.0019
	70	K.NAGTC[+57.02146]HVVDHGGTVDYAC[+57.02146]S[+802.28552]C[+57.02146]PLGFSGPLC[+57.02146]LTPLDNAC[+57.02146]LANPC[+57.02146]R.N	S19(OGlycan / 802.2855)	HexNAc(1)Hex(1)Fuc(1)NeuAc(1)	705.4	4.7e-12	6.1e-12	11.33	705.4	0	4	1377.34	1377.34	-3.03		5506.33	5506.35	Specific	19	>sp|Q01705|NOTC1_MOUSE Neurogenic locus notch homolog protein 1 OS=Mus musculus GN=Notch1 PE=1 SV=3	1	23.2696	controllerType=0 controllerNumber=1 scan=8623	C5(Carbamidomethyl / 57.0215); C18(Carbamidomethyl / 57.0215); C20(Carbamidomethyl / 57.0215); C29(Carbamidomethyl / 57.0215); C37(Carbamidomethyl / 57.0215); C42(Carbamidomethyl / 57.0215)	File24899_Scan8623	HCD	0	0	0	0	3.1e-13	4.1e-13
	70	K.NAGTC[+57.02146]HVVDHGGTVDYAC[+57.02146]S[+673.24293]C[+57.02146]PLGFSGPLC[+57.02146]LTPLDNAC[+57.02146]LANPC[+57.02146]R.N	S19(OGlycan / 673.2429)	HexNAc(1)Hex(2)Fuc(1)	811.5	1.2e-12	1.5e-12	11.94	811.5	0	4	1345.08	1345.08	1		5377.31	5377.3	Specific	19	>sp|Q01705|NOTC1_MOUSE Neurogenic locus notch homolog protein 1 OS=Mus musculus GN=Notch1 PE=1 SV=3	1	22.0356	controllerType=0 controllerNumber=1 scan=8101	C5(Carbamidomethyl / 57.0215); C18(Carbamidomethyl / 57.0215); C20(Carbamidomethyl / 57.0215); C29(Carbamidomethyl / 57.0215); C37(Carbamidomethyl / 57.0215); C42(Carbamidomethyl / 57.0215)	File24899_Scan8101	HCD	0	0	0	0	1.5e-13	2e-13
	70	K.NAGTC[+57.02146]HVVDHGGTVDYAC[+57.02146]SC[+57.02146]PLGFS[+511.19010]GPLC[+57.02146]LTPLDNAC[+57.02146]LANPC[+57.02146]R.N	S25(OGlycan / 511.1901)	HexNAc(1)Hex(1)Fuc(1)	407.2	1.2e-07	1.6e-07	6.91	407.2	0	4	1304.56	1304.57	-3.35		5215.23	5215.25	Specific	25	>sp|Q01705|NOTC1_MOUSE Neurogenic locus notch homolog protein 1 OS=Mus musculus GN=Notch1 PE=1 SV=3	1	22.1765	controllerType=0 controllerNumber=1 scan=8161	C5(Carbamidomethyl / 57.0215); C18(Carbamidomethyl / 57.0215); C20(Carbamidomethyl / 57.0215); C29(Carbamidomethyl / 57.0215); C37(Carbamidomethyl / 57.0215); C42(Carbamidomethyl / 57.0215)	File24899_Scan8161	HCD	0	0	0	0	9.8e-09	1.3e-08
	70	K.NAGTC[+57.02146]HVVDHGGTVDYAC[+57.02146]SC[+57.02146]PLGFSGPLC[+57.02146]LT[+349.13728]PLDNAC[+57.02146]LANPC[+57.02146]R.N	T31(OGlycan / 349.1373)	HexNAc(1)Fuc(1)	1066.7	2.4e-18	3.1e-18	17.62	1066.7	3.2	4	1264.05	1264.06	-0.63		5053.2	5053.2	Specific	31	>sp|Q01705|NOTC1_MOUSE Neurogenic locus notch homolog protein 1 OS=Mus musculus GN=Notch1 PE=1 SV=3	1	22.2863	controllerType=0 controllerNumber=1 scan=8207	C5(Carbamidomethyl / 57.0215); C18(Carbamidomethyl / 57.0215); C20(Carbamidomethyl / 57.0215); C29(Carbamidomethyl / 57.0215); C37(Carbamidomethyl / 57.0215); C42(Carbamidomethyl / 57.0215)	File24899_Scan8207	HCD	0	0	0	0	3.3e-19	4.3e-19
	70	K.NAGTC[+57.02146]HVVDHGGTVDYAC[+57.02146]S[+349.13728]C[+57.02146]PLGFSGPLC[+57.02146]LTPLDNAC[+57.02146]LANPC[+57.02146]R.N	S19(OGlycan / 349.1373)	HexNAc(1)Fuc(1)	329.6	7.6e-06	9.9e-06	5.12	329.6	0	4	1264.05	1264.06	-2.76		5053.18	5053.2	Specific	19	>sp|Q01705|NOTC1_MOUSE Neurogenic locus notch homolog protein 1 OS=Mus musculus GN=Notch1 PE=1 SV=3	1	22.1678	controllerType=0 controllerNumber=1 scan=8157	C5(Carbamidomethyl / 57.0215); C18(Carbamidomethyl / 57.0215); C20(Carbamidomethyl / 57.0215); C29(Carbamidomethyl / 57.0215); C37(Carbamidomethyl / 57.0215); C42(Carbamidomethyl / 57.0215)	File24899_Scan8157	HCD	0	0	0	0	3.2e-07	4.2e-07
	70	K.NAGTC[+57.02146]HVVDHGGTVDYAC[+57.02146]SC[+57.02146]PLGFSGPLC[+57.02146]LT[+308.11073]PLDNAC[+57.02146]LANPC[+57.02146]R.N	T31(OGlycan / 308.1107)	Hex(1)Fuc(1)	749	4.7e-12	6.1e-12	11.33	749	0	4	1254.05	1253.8	-2.15	1	5013.16	5012.17	Specific	31	>sp|Q01705|NOTC1_MOUSE Neurogenic locus notch homolog protein 1 OS=Mus musculus GN=Notch1 PE=1 SV=3	1	22.2173	controllerType=0 controllerNumber=1 scan=8178	C5(Carbamidomethyl / 57.0215); C18(Carbamidomethyl / 57.0215); C20(Carbamidomethyl / 57.0215); C29(Carbamidomethyl / 57.0215); C37(Carbamidomethyl / 57.0215); C42(Carbamidomethyl / 57.0215)	File24899_Scan8178	HCD	0	0	0	0	2.8e-13	3.7e-13
	70	K.NAGTC[+57.02146]HVVDHGGTVDYAC[+57.02146]S[+308.11073]C[+57.02146]PLGFSGPLC[+57.02146]LTPLDNAC[+57.02146]LANPC[+57.02146]R.N	S19(OGlycan / 308.1107)	Hex(1)Fuc(1)	498.4	5.1e-08	6.7e-08	7.29	498.4	0	4	1253.79	1253.8	-3.82		5012.15	5012.17	Specific	19	>sp|Q01705|NOTC1_MOUSE Neurogenic locus notch homolog protein 1 OS=Mus musculus GN=Notch1 PE=1 SV=3	1	22.3445	controllerType=0 controllerNumber=1 scan=8232	C5(Carbamidomethyl / 57.0215); C18(Carbamidomethyl / 57.0215); C20(Carbamidomethyl / 57.0215); C29(Carbamidomethyl / 57.0215); C37(Carbamidomethyl / 57.0215); C42(Carbamidomethyl / 57.0215)	File24899_Scan8232	HCD	0	0	0	0	5.4e-09	7.1e-09
	70	K.NAGTC[+57.02146]HVVDHGGT[+146.05791]VDYAC[+57.02146]SC[+57.02146]PLGFSGPLC[+57.02146]LTPLDNAC[+57.02146]LANPC[+57.02146]R.N	T13(OGlycan / 146.0579)	Fuc(1)	1137.9	1.2e-18	1.5e-18	17.94	1137.9	0.2	4	1213.29	1213.29	0.74		4850.12	4850.12	Specific	13	>sp|Q01705|NOTC1_MOUSE Neurogenic locus notch homolog protein 1 OS=Mus musculus GN=Notch1 PE=1 SV=3	1	22.5978	controllerType=0 controllerNumber=1 scan=8339	C5(Carbamidomethyl / 57.0215); C18(Carbamidomethyl / 57.0215); C20(Carbamidomethyl / 57.0215); C29(Carbamidomethyl / 57.0215); C37(Carbamidomethyl / 57.0215); C42(Carbamidomethyl / 57.0215)	File24899_Scan8339	HCD	0	0	0	0	1.7e-19	2.2e-19
	70	K.NAGT[+146.05791]C[+57.02146]HVVDHGGTVDYAC[+57.02146]SC[+57.02146]PLGFSGPLC[+57.02146]LTPLDNAC[+57.02146]LANPC[+57.02146]R.N	T4(OGlycan / 146.0579)	Fuc(1)	958.2	1.2e-15	1.5e-15	14.94	958.2	1	4	1213.29	1213.29	0.74		4850.12	4850.12	Specific	4	>sp|Q01705|NOTC1_MOUSE Neurogenic locus notch homolog protein 1 OS=Mus musculus GN=Notch1 PE=1 SV=3	1	22.7066	controllerType=0 controllerNumber=1 scan=8385	C5(Carbamidomethyl / 57.0215); C18(Carbamidomethyl / 57.0215); C20(Carbamidomethyl / 57.0215); C29(Carbamidomethyl / 57.0215); C37(Carbamidomethyl / 57.0215); C42(Carbamidomethyl / 57.0215)	File24899_Scan8385	HCD	0	0	0	0	1.7e-16	2.2e-16
	70	K.NAGT[+146.05791]C[+57.02146]HVVDHGGTVDYAC[+57.02146]SC[+57.02146]PLGFSGPLC[+57.02146]LTPLDNAC[+57.02146]LANPC[+57.02146]R.N	T4(OGlycan / 146.0579)	Fuc(1)	850.6	4.7e-15	6.1e-15	14.33	850.6	5.2	4	1213.28	1213.29	-1.88		4850.11	4850.12	Specific	4	>sp|Q01705|NOTC1_MOUSE Neurogenic locus notch homolog protein 1 OS=Mus musculus GN=Notch1 PE=1 SV=3	1	22.4714	controllerType=0 controllerNumber=1 scan=8286	C5(Carbamidomethyl / 57.0215); C18(Carbamidomethyl / 57.0215); C20(Carbamidomethyl / 57.0215); C29(Carbamidomethyl / 57.0215); C37(Carbamidomethyl / 57.0215); C42(Carbamidomethyl / 57.0215)	File24899_Scan8286	HCD	0	0	0	0	5.5e-16	7.1e-16
	70	K.NAGTC[+57.02146]HVVDHGGTVDYAC[+57.02146]S[+146.05791]C[+57.02146]PLGFSGPLC[+57.02146]LTPLDNAC[+57.02146]LANPC[+57.02146]R.N	S19(OGlycan / 146.0579)	Fuc(1)	602.3	1.3e-08	1.7e-08	7.88	602.3	0	4	1213.29	1213.29	1.64		4850.13	4850.12	Specific	19	>sp|Q01705|NOTC1_MOUSE Neurogenic locus notch homolog protein 1 OS=Mus musculus GN=Notch1 PE=1 SV=3	1	22.8459	controllerType=0 controllerNumber=1 scan=8444	C5(Carbamidomethyl / 57.0215); C18(Carbamidomethyl / 57.0215); C20(Carbamidomethyl / 57.0215); C29(Carbamidomethyl / 57.0215); C37(Carbamidomethyl / 57.0215); C42(Carbamidomethyl / 57.0215)	File24899_Scan8444	HCD	0	0	0	0	2.2e-09	2.9e-09
	70	K.NAGTC[+57.02146]HVVDHGGTVDYAC[+57.02146]S[+146.05791]C[+57.02146]PLGFSGPLC[+57.02146]LTPLDNAC[+57.02146]LANPC[+57.02146]R.N	S19(OGlycan / 146.0579)	Fuc(1)	230.6	4.4e-05	5.8e-05	4.35	230.6	0	5	970.828	970.83	-1.83		4850.11	4850.12	Specific	19	>sp|Q01705|NOTC1_MOUSE Neurogenic locus notch homolog protein 1 OS=Mus musculus GN=Notch1 PE=1 SV=3	1	22.5628	controllerType=0 controllerNumber=1 scan=8325	C5(Carbamidomethyl / 57.0215); C18(Carbamidomethyl / 57.0215); C20(Carbamidomethyl / 57.0215); C29(Carbamidomethyl / 57.0215); C37(Carbamidomethyl / 57.0215); C42(Carbamidomethyl / 57.0215)	File24899_Scan8325	HCD	0	0	0	0	1.4e-06	1.8e-06
	70	K.NAGTC[+57.02146]HVVDHGGTVDYAC[+57.02146]S[+146.05791]C[+57.02146]PLGFSGPLC[+57.02146]LTPLDNAC[+57.02146]LANPC[+57.02146]R.N	S19(OGlycan / 146.0579)	Fuc(1)	150.1	9.3e-05	0.00012	4.03	150.1	0	4	1213.53	1213.29	-3.48	1	4851.11	4850.12	Specific	19	>sp|Q01705|NOTC1_MOUSE Neurogenic locus notch homolog protein 1 OS=Mus musculus GN=Notch1 PE=1 SV=3	1	23.0023	controllerType=0 controllerNumber=1 scan=8510	C5(Carbamidomethyl / 57.0215); C18(Carbamidomethyl / 57.0215); C20(Carbamidomethyl / 57.0215); C29(Carbamidomethyl / 57.0215); C37(Carbamidomethyl / 57.0215); C42(Carbamidomethyl / 57.0215)	File24899_Scan8510	HCD	0	0	0	0	2.9e-06	3.8e-06
	70	K.N[+15.99492]AGTC[+57.02146]HVVD[+15.99492]HGGTVDYAC[+57.02146]SC[+57.02146]PLGFSGPLC[+57.02146]LTPLDNAC[+57.02146]LANPC[+57.02146]R.N	N1(b-oxidation / 15.9949); D9(b-oxidation / 15.9949)		131.8	0.031	0.04	1.51	131.8	0	4	1184.52	1184.77	4.8	-1	4735.07	4736.05	Specific		>sp|Q01705|NOTC1_MOUSE Neurogenic locus notch homolog protein 1 OS=Mus musculus GN=Notch1 PE=1 SV=3	1	22.5497	controllerType=0 controllerNumber=1 scan=8319	C5(Carbamidomethyl / 57.0215); C18(Carbamidomethyl / 57.0215); C20(Carbamidomethyl / 57.0215); C29(Carbamidomethyl / 57.0215); C37(Carbamidomethyl / 57.0215); C42(Carbamidomethyl / 57.0215)	File24899_Scan8319	HCD	0.0049	0.0049	0.02	0.02	0.005	0.005
	70	K.N[+15.99492]AGTC[+57.02146]HVVD[+15.99492]HGGTVDYAC[+57.02146]SC[+57.02146]PLGFSGPLC[+57.02146]LTPLDNAC[+57.02146]LANPC[+57.02146]R.N	N1(b-oxidation / 15.9949); D9(b-oxidation / 15.9949)		104	0.032	0.041	1.5	104	0	4	1184.52	1184.77	0.68	-1	4735.05	4736.05	Specific		>sp|Q01705|NOTC1_MOUSE Neurogenic locus notch homolog protein 1 OS=Mus musculus GN=Notch1 PE=1 SV=3	1	22.898	controllerType=0 controllerNumber=1 scan=8466	C5(Carbamidomethyl / 57.0215); C18(Carbamidomethyl / 57.0215); C20(Carbamidomethyl / 57.0215); C29(Carbamidomethyl / 57.0215); C37(Carbamidomethyl / 57.0215); C42(Carbamidomethyl / 57.0215)	File24899_Scan8466	HCD	0.0048	0.011	0.02	0.02	0.005	0.011
	70	K.N[+15.99492]AGTC[+57.02146]HVVD[+15.99492]HGGTVDYAC[+57.02146]SC[+57.02146]PLGFSGPLC[+57.02146]LTPLDNAC[+57.02146]LANPC[+57.02146]R.N	N1(b-oxidation / 15.9949); D9(b-oxidation / 15.9949)		35.6	0.033	0.043	1.48	35.6	0	4	1184.52	1184.77	2.02	-1	4735.06	4736.05	Specific		>sp|Q01705|NOTC1_MOUSE Neurogenic locus notch homolog protein 1 OS=Mus musculus GN=Notch1 PE=1 SV=3	1	23.4205	controllerType=0 controllerNumber=1 scan=8687	C5(Carbamidomethyl / 57.0215); C18(Carbamidomethyl / 57.0215); C20(Carbamidomethyl / 57.0215); C29(Carbamidomethyl / 57.0215); C37(Carbamidomethyl / 57.0215); C42(Carbamidomethyl / 57.0215)	File24899_Scan8687	HCD	0.0048	0.011	0.02	0.02	0.005	0.011
	113	R.NGGTC[+57.02146]DLLT[+203.07937]LTEYK.C	T9(OGlycan / 203.0794)	HexNAc(1)	4.8	0.032	0.041	1.5	4.8	0	2	894.42	894.422	-2.48		1787.83	1787.84	Specific	9	>sp|Q01705|NOTC1_MOUSE Neurogenic locus notch homolog protein 1 OS=Mus musculus GN=Notch1 PE=1 SV=3	1	21.1054	controllerType=0 controllerNumber=1 scan=7707	C5(Carbamidomethyl / 57.0215)	File24899_Scan7707	HCD	0.0049	0.0049	0.02	0.02	0.005	0.005
	113	R.NGGTC[+57.02146]DLLTLT[+146.05791]EYK.C	T11(OGlycan / 146.0579)	Fuc(1)	799.7	6.5e-14	8.5e-14	13.18	799.7	8.5	2	865.91	865.911	-0.95		1730.81	1730.82	Specific	11	>sp|Q01705|NOTC1_MOUSE Neurogenic locus notch homolog protein 1 OS=Mus musculus GN=Notch1 PE=1 SV=3	1	20.4735	controllerType=0 controllerNumber=1 scan=7438	C5(Carbamidomethyl / 57.0215)	File24899_Scan7438	HCD	0	0	0	0	6.3e-15	8.2e-15
	113	R.NGGTC[+57.02146]DLLTLT[+146.05791]EYK.C	T11(OGlycan / 146.0579)	Fuc(1)	783.7	3.3e-13	4.3e-13	12.48	783.7	4.2	2	865.911	865.911	-0.73		1730.81	1730.82	Specific	11	>sp|Q01705|NOTC1_MOUSE Neurogenic locus notch homolog protein 1 OS=Mus musculus GN=Notch1 PE=1 SV=3	1	20.5957	controllerType=0 controllerNumber=1 scan=7490	C5(Carbamidomethyl / 57.0215)	File24899_Scan7490	HCD	0	0	0	0	4.2e-14	5.5e-14
	113	R.NGGTC[+57.02146]DLLTLT[+146.05791]EYK.C	T11(OGlycan / 146.0579)	Fuc(1)	772.5	6.5e-14	8.5e-14	13.18	772.5	7.8	2	865.91	865.911	-1.93		1730.81	1730.82	Specific	11	>sp|Q01705|NOTC1_MOUSE Neurogenic locus notch homolog protein 1 OS=Mus musculus GN=Notch1 PE=1 SV=3	1	20.7258	controllerType=0 controllerNumber=1 scan=7546	C5(Carbamidomethyl / 57.0215)	File24899_Scan7546	HCD	0	0	0	0	7.1e-15	9.2e-15
	113	R.NGGTC[+57.02146]DLLT[+146.05791]LTEYK.C	T9(OGlycan / 146.0579)	Fuc(1)	634	6.5e-11	8.5e-11	10.18	634	2.3	2	865.908	865.911	-3.77		1730.81	1730.82	Specific	9	>sp|Q01705|NOTC1_MOUSE Neurogenic locus notch homolog protein 1 OS=Mus musculus GN=Notch1 PE=1 SV=3	1	20.8418	controllerType=0 controllerNumber=1 scan=7596	C5(Carbamidomethyl / 57.0215)	File24899_Scan7596	HCD	0	0	0	0	4.5e-12	5.9e-12
	113	R.NGGTC[+57.02146]DLLT[+146.05791]LTEYK.C	T9(OGlycan / 146.0579)	Fuc(1)	612.3	6.5e-11	8.5e-11	10.18	612.3	0	2	865.909	865.911	-2.64		1730.81	1730.82	Specific	9	>sp|Q01705|NOTC1_MOUSE Neurogenic locus notch homolog protein 1 OS=Mus musculus GN=Notch1 PE=1 SV=3	1	20.9551	controllerType=0 controllerNumber=1 scan=7644	C5(Carbamidomethyl / 57.0215)	File24899_Scan7644	HCD	0	0	0	0	4.9e-12	6.4e-12
	113	R.NGGTC[+57.02146]DLLT[+146.05791]LTEYK.C	T9(OGlycan / 146.0579)	Fuc(1)	536.3	2.9e-08	3.8e-08	7.53	536.3	0	2	865.911	865.911	-0.52		1730.81	1730.82	Specific	9	>sp|Q01705|NOTC1_MOUSE Neurogenic locus notch homolog protein 1 OS=Mus musculus GN=Notch1 PE=1 SV=3	1	21.1185	controllerType=0 controllerNumber=1 scan=7713	C5(Carbamidomethyl / 57.0215)	File24899_Scan7713	HCD	0	0	0	0	4.2e-09	5.4e-09
	113	R.NGGTC[+57.02146]DLLT[+146.05791]LTEYK.C	T9(OGlycan / 146.0579)	Fuc(1)	513.8	7e-08	9.1e-08	7.15	513.8	0	2	865.912	865.911	0.61		1730.82	1730.82	Specific	9	>sp|Q01705|NOTC1_MOUSE Neurogenic locus notch homolog protein 1 OS=Mus musculus GN=Notch1 PE=1 SV=3	1	21.3456	controllerType=0 controllerNumber=1 scan=7809	C5(Carbamidomethyl / 57.0215)	File24899_Scan7809	HCD	0	0	0	0	6.7e-09	8.7e-09
	113	R.NGGTC[+57.02146]DLLT[+146.05791]LTEYK.C	T9(OGlycan / 146.0579)	Fuc(1)	504.4	7.1e-09	9.3e-09	8.15	504.4	0	2	865.908	865.911	-3.98		1730.81	1730.82	Specific	9	>sp|Q01705|NOTC1_MOUSE Neurogenic locus notch homolog protein 1 OS=Mus musculus GN=Notch1 PE=1 SV=3	1	21.5616	controllerType=0 controllerNumber=1 scan=7901	C5(Carbamidomethyl / 57.0215)	File24899_Scan7901	HCD	0	0	0	0	8.8e-10	1.1e-09
	137	K.SC[+57.02146]QQADPC[+57.02146]ASNPC[+57.02146]ANGGQC[+57.02146]LPFES[+426.13734]SYIC[+57.02146]R.C	S24(OGlycan / 426.1373)	Hex(1)Pent(2)	1088.9	3.1e-19	4.1e-19	18.5	1088.9	1.2	3	1254.16	1254.17	-1.67		3760.47	3760.48	Specific	24	>sp|Q01705|NOTC1_MOUSE Neurogenic locus notch homolog protein 1 OS=Mus musculus GN=Notch1 PE=1 SV=3	1	19.9363	controllerType=0 controllerNumber=1 scan=7210	C2(Carbamidomethyl / 57.0215); C8(Carbamidomethyl / 57.0215); C13(Carbamidomethyl / 57.0215); C19(Carbamidomethyl / 57.0215); C28(Carbamidomethyl / 57.0215)	File24899_Scan7210	HCD	0	0	0	0	4.2e-20	5.5e-20
	137	K.SC[+57.02146]QQADPC[+57.02146]AS[+426.13734]NPC[+57.02146]ANGGQC[+57.02146]LPFESSYIC[+57.02146]R.C	S10(OGlycan / 426.1373)	Hex(1)Pent(2)	1036.3	3.1e-18	4.1e-18	17.5	1036.3	2.4	3	1254.16	1254.17	-2.25		3760.47	3760.48	Specific	10	>sp|Q01705|NOTC1_MOUSE Neurogenic locus notch homolog protein 1 OS=Mus musculus GN=Notch1 PE=1 SV=3	1	19.8228	controllerType=0 controllerNumber=1 scan=7161	C2(Carbamidomethyl / 57.0215); C8(Carbamidomethyl / 57.0215); C13(Carbamidomethyl / 57.0215); C19(Carbamidomethyl / 57.0215); C28(Carbamidomethyl / 57.0215)	File24899_Scan7161	HCD	0	0	0	0	5.1e-19	6.7e-19
	137	K.SC[+57.02146]QQADPC[+57.02146]AS[+426.13734]NPC[+57.02146]ANGGQC[+57.02146]LPFESSYIC[+57.02146]R.C	S10(OGlycan / 426.1373)	Hex(1)Pent(2)	789.7	3.1e-13	4.1e-13	12.5	785.8	2.4	3	1254.16	1254.17	-3.32		3760.47	3760.48	Specific	10	>sp|Q01705|NOTC1_MOUSE Neurogenic locus notch homolog protein 1 OS=Mus musculus GN=Notch1 PE=1 SV=3	1	20.0628	controllerType=0 controllerNumber=1 scan=7265	C2(Carbamidomethyl / 57.0215); C8(Carbamidomethyl / 57.0215); C13(Carbamidomethyl / 57.0215); C19(Carbamidomethyl / 57.0215); C28(Carbamidomethyl / 57.0215)	File24899_Scan7265	HCD	0	0	0	0	3.4e-14	4.4e-14
	137	K.SC[+57.02146]QQADPC[+57.02146]AS[+426.13734]NPC[+57.02146]ANGGQC[+57.02146]LPFESSYIC[+57.02146]R.C	S10(OGlycan / 426.1373)	Hex(1)Pent(2)	651.7	3.1e-11	4.1e-11	10.5	651.7	2.4	4	940.875	940.876	-1.33		3760.48	3760.48	Specific	10	>sp|Q01705|NOTC1_MOUSE Neurogenic locus notch homolog protein 1 OS=Mus musculus GN=Notch1 PE=1 SV=3	1	19.8683	controllerType=0 controllerNumber=1 scan=7181	C2(Carbamidomethyl / 57.0215); C8(Carbamidomethyl / 57.0215); C13(Carbamidomethyl / 57.0215); C19(Carbamidomethyl / 57.0215); C28(Carbamidomethyl / 57.0215)	File24899_Scan7181	HCD	0	0	0	0	2.2e-12	2.8e-12
	166	R.C[+57.02146]PPGFHGPTC[+57.02146]R.Q			685.8	6.6e-12	8.6e-12	11.18	650.6	650.6	3	429.189	429.19	-2.55		1285.55	1285.56	Specific		>sp|Q01705|NOTC1_MOUSE Neurogenic locus notch homolog protein 1 OS=Mus musculus GN=Notch1 PE=1 SV=3	1	11.6543	controllerType=0 controllerNumber=1 scan=3727	C1(Carbamidomethyl / 57.0215); C10(Carbamidomethyl / 57.0215)	File24899_Scan3727	HCD	0	0	0	0	6.5e-13	8.4e-13
	166	R.C[+57.02146]PPGFHGPTC[+57.02146]R.Q			633.4	6.6e-11	8.6e-11	10.18	632.3	632.3	3	429.189	429.19	-3.12		1285.55	1285.56	Specific		>sp|Q01705|NOTC1_MOUSE Neurogenic locus notch homolog protein 1 OS=Mus musculus GN=Notch1 PE=1 SV=3	1	11.7634	controllerType=0 controllerNumber=1 scan=3770	C1(Carbamidomethyl / 57.0215); C10(Carbamidomethyl / 57.0215)	File24899_Scan3770	HCD	0	0	0	0	5.9e-12	7.7e-12
	166	R.C[+57.02146]PPGFHGPTC[+57.02146]R.Q			540.7	5.9e-09	7.6e-09	8.23	540.7	540.7	3	429.189	429.19	-2.48		1285.55	1285.56	Specific		>sp|Q01705|NOTC1_MOUSE Neurogenic locus notch homolog protein 1 OS=Mus musculus GN=Notch1 PE=1 SV=3	1	11.8673	controllerType=0 controllerNumber=1 scan=3812	C1(Carbamidomethyl / 57.0215); C10(Carbamidomethyl / 57.0215)	File24899_Scan3812	HCD	0	0	0	0	5.2e-10	6.8e-10
	166	R.C[+57.02146]PPGFHGPTC[+57.02146]R.Q			521	1.5e-07	2e-07	6.81	521	521	3	429.189	429.19	-3.33		1285.55	1285.56	Specific		>sp|Q01705|NOTC1_MOUSE Neurogenic locus notch homolog protein 1 OS=Mus musculus GN=Notch1 PE=1 SV=3	1	11.5463	controllerType=0 controllerNumber=1 scan=3683	C1(Carbamidomethyl / 57.0215); C10(Carbamidomethyl / 57.0215)	File24899_Scan3683	HCD	0	0	0	0	1.1e-08	1.4e-08
	166	R.C[+57.02146]PPGFHGPTC[+57.02146]R.Q			504.2	7.2e-09	9.4e-09	8.14	504.2	504.2	3	429.189	429.19	-2.4		1285.55	1285.56	Specific		>sp|Q01705|NOTC1_MOUSE Neurogenic locus notch homolog protein 1 OS=Mus musculus GN=Notch1 PE=1 SV=3	1	11.9739	controllerType=0 controllerNumber=1 scan=3856	C1(Carbamidomethyl / 57.0215); C10(Carbamidomethyl / 57.0215)	File24899_Scan3856	HCD	0	0	0	0	9.9e-10	1.3e-09
	166	R.C[+57.02146]PPGFHGPTC[+57.02146]R.Q			431.6	1.7e-08	2.3e-08	7.76	431.6	431.6	3	429.189	429.19	-2.48		1285.55	1285.56	Specific		>sp|Q01705|NOTC1_MOUSE Neurogenic locus notch homolog protein 1 OS=Mus musculus GN=Notch1 PE=1 SV=3	1	12.0862	controllerType=0 controllerNumber=1 scan=3902	C1(Carbamidomethyl / 57.0215); C10(Carbamidomethyl / 57.0215)	File24899_Scan3902	HCD	0	0	0	0	2.7e-09	3.5e-09
	166	R.C[+57.02146]PPGFHGPTC[+57.02146]R.Q			380.5	2.7e-08	3.6e-08	7.56	380.5	380.5	3	429.189	429.19	-2.4		1285.55	1285.56	Specific		>sp|Q01705|NOTC1_MOUSE Neurogenic locus notch homolog protein 1 OS=Mus musculus GN=Notch1 PE=1 SV=3	1	11.3293	controllerType=0 controllerNumber=1 scan=3595	C1(Carbamidomethyl / 57.0215); C10(Carbamidomethyl / 57.0215)	File24899_Scan3595	HCD	0	0	0	0	3.6e-09	4.7e-09
	166	R.C[+57.02146]PPGFHGPTC[+57.02146]R.Q			372.7	7.2e-07	9.4e-07	6.14	372.7	372.7	3	429.189	429.19	-3.26		1285.55	1285.56	Specific		>sp|Q01705|NOTC1_MOUSE Neurogenic locus notch homolog protein 1 OS=Mus musculus GN=Notch1 PE=1 SV=3	1	11.4374	controllerType=0 controllerNumber=1 scan=3638	C1(Carbamidomethyl / 57.0215); C10(Carbamidomethyl / 57.0215)	File24899_Scan3638	HCD	0	0	0	0	4.3e-08	5.6e-08
	166	R.C[+57.02146]PPGFHGPTC[+57.02146]R.Q			349.8	6.5e-07	8.5e-07	6.19	349.8	349.8	3	429.189	429.19	-2.62		1285.55	1285.56	Specific		>sp|Q01705|NOTC1_MOUSE Neurogenic locus notch homolog protein 1 OS=Mus musculus GN=Notch1 PE=1 SV=3	1	11.2272	controllerType=0 controllerNumber=1 scan=3552	C1(Carbamidomethyl / 57.0215); C10(Carbamidomethyl / 57.0215)	File24899_Scan3552	HCD	0	0	0	0	3.6e-08	4.6e-08
	166	R.C[+57.02146]PPGFHGPTC[+57.02146]R.Q			316.9	1.4e-06	1.8e-06	5.85	316.9	316.9	3	429.189	429.19	-3.33		1285.55	1285.56	Specific		>sp|Q01705|NOTC1_MOUSE Neurogenic locus notch homolog protein 1 OS=Mus musculus GN=Notch1 PE=1 SV=3	1	12.1978	controllerType=0 controllerNumber=1 scan=3949	C1(Carbamidomethyl / 57.0215); C10(Carbamidomethyl / 57.0215)	File24899_Scan3949	HCD	0	0	0	0	6.6e-08	8.6e-08
	166	R.C[+57.02146]PPGFHGPTC[+57.02146]R.Q			205.1	0.00061	0.00079	3.22	205.1	205.1	3	429.189	429.19	-2.76		1285.55	1285.56	Specific		>sp|Q01705|NOTC1_MOUSE Neurogenic locus notch homolog protein 1 OS=Mus musculus GN=Notch1 PE=1 SV=3	1	11.1032	controllerType=0 controllerNumber=1 scan=3500	C1(Carbamidomethyl / 57.0215); C10(Carbamidomethyl / 57.0215)	File24899_Scan3500	HCD	0.0018	0.0018	0	0	0.0019	0.0019
	166	R.C[+57.02146]PPGFHGPTC[+57.02146]R.Q			190.7	0.0015	0.002	2.81	190.7	190.7	3	429.189	429.19	-2.83		1285.55	1285.56	Specific		>sp|Q01705|NOTC1_MOUSE Neurogenic locus notch homolog protein 1 OS=Mus musculus GN=Notch1 PE=1 SV=3	1	12.3406	controllerType=0 controllerNumber=1 scan=4008	C1(Carbamidomethyl / 57.0215); C10(Carbamidomethyl / 57.0215)	File24899_Scan4008	HCD	0.0018	0.0018	0	0	0.0019	0.0019
	166	R.C[+57.02146]PPGFHGPTC[+57.02146]R.Q			177.1	0.0026	0.0034	2.58	177.1	177.1	3	429.188	429.19	-5.25		1285.55	1285.56	Specific		>sp|Q01705|NOTC1_MOUSE Neurogenic locus notch homolog protein 1 OS=Mus musculus GN=Notch1 PE=1 SV=3	1	12.4545	controllerType=0 controllerNumber=1 scan=4055	C1(Carbamidomethyl / 57.0215); C10(Carbamidomethyl / 57.0215)	File24899_Scan4055	HCD	0.0018	0.0018	0	0	0.0019	0.0019
	166	R.C[+57.02146]PPGFHGPTC[+57.02146]R.Q			120.7	0.006	0.0078	2.22	120.7	120.7	3	429.19	429.19	-1.98		1285.55	1285.56	Specific		>sp|Q01705|NOTC1_MOUSE Neurogenic locus notch homolog protein 1 OS=Mus musculus GN=Notch1 PE=1 SV=3	1	10.9957	controllerType=0 controllerNumber=1 scan=3456	C1(Carbamidomethyl / 57.0215); C10(Carbamidomethyl / 57.0215)	File24899_Scan3456	HCD	0.0017	0.0017	0	0	0.0019	0.0019
	166	R.C[+57.02146]PPGFHGPTC[+57.02146]R.Q			92.1	0.021	0.027	1.69	92.1	92.1	3	429.189	429.19	-3.33		1285.55	1285.56	Specific		>sp|Q01705|NOTC1_MOUSE Neurogenic locus notch homolog protein 1 OS=Mus musculus GN=Notch1 PE=1 SV=3	1	12.565	controllerType=0 controllerNumber=1 scan=4101	C1(Carbamidomethyl / 57.0215); C10(Carbamidomethyl / 57.0215)	File24899_Scan4101	HCD	0.0017	0.005	0	0	0.0019	0.005
	177	R.QDVNEC[+57.02146]SQNPGLC[+57.02146]R.H			931.7	6.5e-17	8.5e-17	16.18	930.5	930.5	2	838.856	838.859	-3.66		1676.71	1676.71	Specific		>sp|Q01705|NOTC1_MOUSE Neurogenic locus notch homolog protein 1 OS=Mus musculus GN=Notch1 PE=1 SV=3	1	13.1569	controllerType=0 controllerNumber=1 scan=4351	C6(Carbamidomethyl / 57.0215); C13(Carbamidomethyl / 57.0215)	File24899_Scan4351	HCD	0	0	0	0	9.5e-18	1.2e-17
	177	R.QDVNEC[+57.02146]SQNPGLC[+57.02146]R.H			808.7	6.5e-15	8.5e-15	14.18	808.7	808.7	2	838.856	838.859	-3.44		1676.71	1676.71	Specific		>sp|Q01705|NOTC1_MOUSE Neurogenic locus notch homolog protein 1 OS=Mus musculus GN=Notch1 PE=1 SV=3	1	13.0498	controllerType=0 controllerNumber=1 scan=4306	C6(Carbamidomethyl / 57.0215); C13(Carbamidomethyl / 57.0215)	File24899_Scan4306	HCD	0	0	0	0	8.1e-16	1.1e-15
	177	R.QDVNEC[+57.02146]SQNPGLC[+57.02146]R.H			770.2	6.5e-14	8.5e-14	13.18	770.2	770.2	2	838.857	838.859	-3.08		1676.71	1676.71	Specific		>sp|Q01705|NOTC1_MOUSE Neurogenic locus notch homolog protein 1 OS=Mus musculus GN=Notch1 PE=1 SV=3	1	13.2794	controllerType=0 controllerNumber=1 scan=4403	C6(Carbamidomethyl / 57.0215); C13(Carbamidomethyl / 57.0215)	File24899_Scan4403	HCD	0	0	0	0	5.6e-15	7.3e-15
	177	R.QDVNEC[+57.02146]SQNPGLC[+57.02146]R.H			764.1	6.5e-14	8.5e-14	13.18	764.1	764.1	2	838.857	838.859	-3.08		1676.71	1676.71	Specific		>sp|Q01705|NOTC1_MOUSE Neurogenic locus notch homolog protein 1 OS=Mus musculus GN=Notch1 PE=1 SV=3	1	12.8159	controllerType=0 controllerNumber=1 scan=4207	C6(Carbamidomethyl / 57.0215); C13(Carbamidomethyl / 57.0215)	File24899_Scan4207	HCD	0	0	0	0	4.8e-15	6.3e-15
	177	R.QDVNEC[+57.02146]SQNPGLC[+57.02146]R.H			745.5	6.5e-13	8.5e-13	12.18	745.5	745.5	2	838.856	838.859	-3.73		1676.71	1676.71	Specific		>sp|Q01705|NOTC1_MOUSE Neurogenic locus notch homolog protein 1 OS=Mus musculus GN=Notch1 PE=1 SV=3	1	12.9248	controllerType=0 controllerNumber=1 scan=4253	C6(Carbamidomethyl / 57.0215); C13(Carbamidomethyl / 57.0215)	File24899_Scan4253	HCD	0	0	0	0	5.7e-14	7.4e-14
	177	R.QDVNEC[+57.02146]SQNPGLC[+57.02146]R.H			634.2	6.5e-11	8.5e-11	10.18	634.2	634.2	2	838.856	838.859	-3.88		1676.7	1676.71	Specific		>sp|Q01705|NOTC1_MOUSE Neurogenic locus notch homolog protein 1 OS=Mus musculus GN=Notch1 PE=1 SV=3	1	12.6981	controllerType=0 controllerNumber=1 scan=4157	C6(Carbamidomethyl / 57.0215); C13(Carbamidomethyl / 57.0215)	File24899_Scan4157	HCD	0	0	0	0	3.1e-12	4e-12
	177	R.QDVNEC[+57.02146]SQNPGLC[+57.02146]R.H			489.4	7.1e-09	9.3e-09	8.15	489.4	489.4	2	838.857	838.859	-2.35		1676.71	1676.71	Specific		>sp|Q01705|NOTC1_MOUSE Neurogenic locus notch homolog protein 1 OS=Mus musculus GN=Notch1 PE=1 SV=3	1	13.4051	controllerType=0 controllerNumber=1 scan=4457	C6(Carbamidomethyl / 57.0215); C13(Carbamidomethyl / 57.0215)	File24899_Scan4457	HCD	0	0	0	0	7.7e-10	1e-09
	177	R.QDVNEC[+57.02146]SQNPGLC[+57.02146]R.H			465.6	1e-08	1.3e-08	8	465.6	465.6	3	559.574	559.575	-2.91		1676.71	1676.71	Specific		>sp|Q01705|NOTC1_MOUSE Neurogenic locus notch homolog protein 1 OS=Mus musculus GN=Notch1 PE=1 SV=3	1	13.1938	controllerType=0 controllerNumber=1 scan=4367	C6(Carbamidomethyl / 57.0215); C13(Carbamidomethyl / 57.0215)	File24899_Scan4367	HCD	0	0	0	0	1.3e-09	1.7e-09
	177	R.QDVNEC[+57.02146]SQNPGLC[+57.02146]R.H			452.5	1e-08	1.3e-08	8	452.5	452.5	2	838.857	838.859	-3.15		1676.71	1676.71	Specific		>sp|Q01705|NOTC1_MOUSE Neurogenic locus notch homolog protein 1 OS=Mus musculus GN=Notch1 PE=1 SV=3	1	12.5736	controllerType=0 controllerNumber=1 scan=4105	C6(Carbamidomethyl / 57.0215); C13(Carbamidomethyl / 57.0215)	File24899_Scan4105	HCD	0	0	0	0	1.3e-09	1.7e-09
	177	R.QDVNEC[+57.02146]SQNPGLC[+57.02146]R.H			443.3	5.1e-08	6.6e-08	7.29	443.3	443.3	2	838.859	838.859	-0.68		1676.71	1676.71	Specific		>sp|Q01705|NOTC1_MOUSE Neurogenic locus notch homolog protein 1 OS=Mus musculus GN=Notch1 PE=1 SV=3	1	13.5328	controllerType=0 controllerNumber=1 scan=4511	C6(Carbamidomethyl / 57.0215); C13(Carbamidomethyl / 57.0215)	File24899_Scan4511	HCD	0	0	0	0	5.3e-09	6.9e-09
	177	R.QDVNEC[+57.02146]SQNPGLC[+57.02146]R.H			422	1.7e-08	2.2e-08	7.76	422	422	3	559.573	559.575	-3.89		1676.7	1676.71	Specific		>sp|Q01705|NOTC1_MOUSE Neurogenic locus notch homolog protein 1 OS=Mus musculus GN=Notch1 PE=1 SV=3	1	12.8366	controllerType=0 controllerNumber=1 scan=4216	C6(Carbamidomethyl / 57.0215); C13(Carbamidomethyl / 57.0215)	File24899_Scan4216	HCD	0	0	0	0	2.3e-09	3e-09
	177	R.QDVNEC[+57.02146]SQNPGLC[+57.02146]R.H			417.2	1.7e-08	2.2e-08	7.76	417.2	417.2	3	559.573	559.575	-3.67		1676.71	1676.71	Specific		>sp|Q01705|NOTC1_MOUSE Neurogenic locus notch homolog protein 1 OS=Mus musculus GN=Notch1 PE=1 SV=3	1	13.0661	controllerType=0 controllerNumber=1 scan=4313	C6(Carbamidomethyl / 57.0215); C13(Carbamidomethyl / 57.0215)	File24899_Scan4313	HCD	0	0	0	0	2.3e-09	3e-09
	177	R.QDVNEC[+57.02146]SQNPGLC[+57.02146]R.H			343.9	6.4e-07	8.4e-07	6.19	343.9	343.9	3	559.573	559.575	-3.67		1676.71	1676.71	Specific		>sp|Q01705|NOTC1_MOUSE Neurogenic locus notch homolog protein 1 OS=Mus musculus GN=Notch1 PE=1 SV=3	1	12.9527	controllerType=0 controllerNumber=1 scan=4265	C6(Carbamidomethyl / 57.0215); C13(Carbamidomethyl / 57.0215)	File24899_Scan4265	HCD	0	0	0	0	3.4e-08	4.5e-08
	177	R.QDVNEC[+57.02146]SQNPGLC[+57.02146]R.H			128.4	0.0091	0.012	2.04	128.4	128.4	3	559.574	559.575	-2.58		1676.71	1676.71	Specific		>sp|Q01705|NOTC1_MOUSE Neurogenic locus notch homolog protein 1 OS=Mus musculus GN=Notch1 PE=1 SV=3	1	13.3181	controllerType=0 controllerNumber=1 scan=4420	C6(Carbamidomethyl / 57.0215); C13(Carbamidomethyl / 57.0215)	File24899_Scan4420	HCD	0.0017	0.0017	0	0	0.0019	0.0019
	177	R.QDVNEC[+57.02146]SQNPGLC[+57.02146]R.H			82.7	0.019	0.025	1.71	82.7	82.7	3	559.573	559.575	-3.78		1676.71	1676.71	Specific		>sp|Q01705|NOTC1_MOUSE Neurogenic locus notch homolog protein 1 OS=Mus musculus GN=Notch1 PE=1 SV=3	1	12.7261	controllerType=0 controllerNumber=1 scan=4169	C6(Carbamidomethyl / 57.0215); C13(Carbamidomethyl / 57.0215)	File24899_Scan4169	HCD	0.0017	0.0017	0	0	0.0019	0.0019
EGF5	191	R.HGGTC[+57.02146]HNEIGS[+146.05791]YR.C	S11(OGlycan / 146.0579)	Fuc(1)	648	2.3e-10	3e-10	9.64	648	20.5	3	545.238	545.239	-1.47		1633.7	1633.7	Specific	11	>sp|Q01705|NOTC1_MOUSE Neurogenic locus notch homolog protein 1 OS=Mus musculus GN=Notch1 PE=1 SV=3	1	9.9733	controllerType=0 controllerNumber=1 scan=3063	C5(Carbamidomethyl / 57.0215)	File24899_Scan3063	HCD	0	0	0	0	1.7e-11	2.2e-11
EGF5	191	R.HGGTC[+57.02146]HNEIGS[+146.05791]YR.C	S11(OGlycan / 146.0579)	Fuc(1)	487.4	1.3e-07	1.7e-07	6.9	487.4	6.7	3	545.239	545.239	-0.57		1633.7	1633.7	Specific	11	>sp|Q01705|NOTC1_MOUSE Neurogenic locus notch homolog protein 1 OS=Mus musculus GN=Notch1 PE=1 SV=3	1	9.8664	controllerType=0 controllerNumber=1 scan=3023	C5(Carbamidomethyl / 57.0215)	File24899_Scan3023	HCD	0	0	0	0	1e-08	1.3e-08
EGF5	191	R.HGGT[+146.05791]C[+57.02146]HNEIGSYR.C	T4(OGlycan / 146.0579)	Fuc(1)	421.1	6.1e-08	7.9e-08	7.22	421.1	10.4	3	545.238	545.239	-1.36		1633.7	1633.7	Specific	4	>sp|Q01705|NOTC1_MOUSE Neurogenic locus notch homolog protein 1 OS=Mus musculus GN=Notch1 PE=1 SV=3	1	10.0851	controllerType=0 controllerNumber=1 scan=3101	C5(Carbamidomethyl / 57.0215)	File24899_Scan3101	HCD	0	0	0	0	5.8e-09	7.6e-09
EGF5	191	R.HGGT[+146.05791]C[+57.02146]HNEIGSYR.C	T4(OGlycan / 146.0579)	Fuc(1)	203.3	0.0032	0.0042	2.49	203.3	10.4	3	545.239	545.239	-0.24		1633.7	1633.7	Specific	4	>sp|Q01705|NOTC1_MOUSE Neurogenic locus notch homolog protein 1 OS=Mus musculus GN=Notch1 PE=1 SV=3	1	9.5425	controllerType=0 controllerNumber=1 scan=2908	C5(Carbamidomethyl / 57.0215)	File24899_Scan2908	HCD	0.0018	0.0018	0	0	0.0019	0.0019
EGF5	191	R.HGGT[+146.05791]C[+57.02146]HNEIGSYR.C	T4(OGlycan / 146.0579)	Fuc(1)	188.3	0.0013	0.0018	2.87	188.3	10.4	3	545.238	545.239	-1.24		1633.7	1633.7	Specific	4	>sp|Q01705|NOTC1_MOUSE Neurogenic locus notch homolog protein 1 OS=Mus musculus GN=Notch1 PE=1 SV=3	1	10.1935	controllerType=0 controllerNumber=1 scan=3141	C5(Carbamidomethyl / 57.0215)	File24899_Scan3141	HCD	0.0018	0.0018	0	0	0.0019	0.0019
EGF5	191	R.HGGT[+146.05791]C[+57.02146]HNEIGSYR.C	T4(OGlycan / 146.0579)	Fuc(1)	181.9	0.0013	0.0018	2.87	181.9	10.4	3	545.237	545.239	-2.7		1633.7	1633.7	Specific	4	>sp|Q01705|NOTC1_MOUSE Neurogenic locus notch homolog protein 1 OS=Mus musculus GN=Notch1 PE=1 SV=3	1	10.2987	controllerType=0 controllerNumber=1 scan=3184	C5(Carbamidomethyl / 57.0215)	File24899_Scan3184	HCD	0.0018	0.0018	0	0	0.0019	0.0019
EGF5	191	R.HGGT[+146.05791]C[+57.02146]HNEIGSYR.C	T4(OGlycan / 146.0579)	Fuc(1)	168.8	0.0089	0.012	2.05	168.8	10.4	3	545.239	545.239	-0.68		1633.7	1633.7	Specific	4	>sp|Q01705|NOTC1_MOUSE Neurogenic locus notch homolog protein 1 OS=Mus musculus GN=Notch1 PE=1 SV=3	1	9.4391	controllerType=0 controllerNumber=1 scan=2876	C5(Carbamidomethyl / 57.0215)	File24899_Scan2876	HCD	0.0017	0.0017	0	0	0.0019	0.0019
EGF5	191	R.HGGT[+146.05791]C[+57.02146]HNEIGSYR.C	T4(OGlycan / 146.0579)	Fuc(1)	156.6	0.014	0.018	1.87	156.6	10.4	3	545.239	545.239	-0.35		1633.7	1633.7	Specific	4	>sp|Q01705|NOTC1_MOUSE Neurogenic locus notch homolog protein 1 OS=Mus musculus GN=Notch1 PE=1 SV=3	1	9.6528	controllerType=0 controllerNumber=1 scan=2943	C5(Carbamidomethyl / 57.0215)	File24899_Scan2943	HCD	0.0017	0.0017	0	0	0.0019	0.0019
EGF5	191	R.HGGT[+146.05791]C[+57.02146]HNEIGSYR.C	T4(OGlycan / 146.0579)	Fuc(1)	32.5	0.028	0.036	1.56	32.5	10.4	3	545.238	545.239	-1.81		1633.7	1633.7	Specific	4	>sp|Q01705|NOTC1_MOUSE Neurogenic locus notch homolog protein 1 OS=Mus musculus GN=Notch1 PE=1 SV=3	1	10.5063	controllerType=0 controllerNumber=1 scan=3264	C5(Carbamidomethyl / 57.0215)	File24899_Scan3264	HCD	0.0049	0.0049	0	0	0.005	0.005
EGF5	191	R.HGGT[+146.05791]C[+57.02146]HNEIGSYR.C	T4(OGlycan / 146.0579)	Fuc(1)	22.8	0.032	0.042	1.49	22.8	10.4	3	545.239	545.239	-0.68		1633.7	1633.7	Specific	4	>sp|Q01705|NOTC1_MOUSE Neurogenic locus notch homolog protein 1 OS=Mus musculus GN=Notch1 PE=1 SV=3	1	9.3372	controllerType=0 controllerNumber=1 scan=2842	C5(Carbamidomethyl / 57.0215)	File24899_Scan2842	HCD	0.0048	0.011	0	0	0.005	0.011
EGF5	191	R.HGGT[+146.05791]C[+57.02146]HNEIGSYR.C	T4(OGlycan / 146.0579)	Fuc(1)	2.4	0.021	0.027	1.69	2.4	2.4	4	409.18	409.181	-1.36		1633.7	1633.7	Specific	4	>sp|Q01705|NOTC1_MOUSE Neurogenic locus notch homolog protein 1 OS=Mus musculus GN=Notch1 PE=1 SV=3	1	10.0752	controllerType=0 controllerNumber=1 scan=3097	C5(Carbamidomethyl / 57.0215)	File24899_Scan3097	HCD	0.0017	0.0034	0	0	0.0019	0.0034
EGF5	191	R.HGGTC[+57.02146]HNEIGSYR.C			700.8	2.3e-12	3e-12	11.64	700.8	700.8	3	496.552	496.553	-1.44		1487.64	1487.64	Specific		>sp|Q01705|NOTC1_MOUSE Neurogenic locus notch homolog protein 1 OS=Mus musculus GN=Notch1 PE=1 SV=3	1	9.9406	controllerType=0 controllerNumber=1 scan=3051	C5(Carbamidomethyl / 57.0215)	File24899_Scan3051	HCD	0	0	0	0	2.1e-13	2.7e-13
EGF5	191	R.HGGTC[+57.02146]HNEIGSYR.C			606.9	2.3e-10	3e-10	9.64	606.9	606.9	3	496.552	496.553	-1.99		1487.64	1487.64	Specific		>sp|Q01705|NOTC1_MOUSE Neurogenic locus notch homolog protein 1 OS=Mus musculus GN=Notch1 PE=1 SV=3	1	10.0506	controllerType=0 controllerNumber=1 scan=3089	C5(Carbamidomethyl / 57.0215)	File24899_Scan3089	HCD	0	0	0	0	1.8e-11	2.3e-11
EGF5	191	R.HGGTC[+57.02146]HNEIGSYR.C			416.7	6.1e-08	7.9e-08	7.22	416.7	416.7	3	496.552	496.553	-1.56		1487.64	1487.64	Specific		>sp|Q01705|NOTC1_MOUSE Neurogenic locus notch homolog protein 1 OS=Mus musculus GN=Notch1 PE=1 SV=3	1	9.8311	controllerType=0 controllerNumber=1 scan=3009	C5(Carbamidomethyl / 57.0215)	File24899_Scan3009	HCD	0	0	0	0	5.7e-09	7.4e-09
EGF5	191	R.HGGTC[+57.02146]HNEIGSYR.C			336.4	2.3e-06	2.9e-06	5.64	336.4	336.4	3	496.551	496.553	-2.98		1487.64	1487.64	Specific		>sp|Q01705|NOTC1_MOUSE Neurogenic locus notch homolog protein 1 OS=Mus musculus GN=Notch1 PE=1 SV=3	1	10.1545	controllerType=0 controllerNumber=1 scan=3127	C5(Carbamidomethyl / 57.0215)	File24899_Scan3127	HCD	0	0	0	0	9.3e-08	1.2e-07
	208	R.ATHTGPHC[+57.02146]ELPYVPC[+57.02146]SPSPC[+57.02146]QNGGT[+146.05791]C[+57.02146]RPTGDTTHEC[+57.02146]AC[+57.02146]LPGFAGQNC[+57.02146]EENVDDC[+57.02146]PGNNC[+57.02146]K.N	T25(OGlycan / 146.0579)	Fuc(1)	527.5	8.3e-08	1.1e-07	7.08	527.5	0	6	1149.3	1149.47	-1.26	-1	6890.77	6891.78	Specific	25	>sp|Q01705|NOTC1_MOUSE Neurogenic locus notch homolog protein 1 OS=Mus musculus GN=Notch1 PE=1 SV=3	1	17.8372	controllerType=0 controllerNumber=1 scan=6312	C8(Carbamidomethyl / 57.0215); C15(Carbamidomethyl / 57.0215); C20(Carbamidomethyl / 57.0215); C26(Carbamidomethyl / 57.0215); C36(Carbamidomethyl / 57.0215); C38(Carbamidomethyl / 57.0215); C47(Carbamidomethyl / 57.0215); C54(Carbamidomethyl / 57.0215); C59(Carbamidomethyl / 57.0215)	File24899_Scan6312	HCD	0	0	0	0	7.6e-09	9.9e-09
	208	R.ATHTGPHC[+57.02146]ELPYVPC[+57.02146]SPSPC[+57.02146]QNGGTC[+57.02146]RPT[+146.05791]GDTTHEC[+57.02146]AC[+57.02146]LPGFAGQNC[+57.02146]EENVDDC[+57.02146]PGNNC[+57.02146]K.N	T29(OGlycan / 146.0579)	Fuc(1)	433	2.5e-07	3.2e-07	6.61	433	0	6	1149.47	1149.47	-1.68		6891.77	6891.78	Specific	29	>sp|Q01705|NOTC1_MOUSE Neurogenic locus notch homolog protein 1 OS=Mus musculus GN=Notch1 PE=1 SV=3	1	17.9664	controllerType=0 controllerNumber=1 scan=6367	C8(Carbamidomethyl / 57.0215); C15(Carbamidomethyl / 57.0215); C20(Carbamidomethyl / 57.0215); C26(Carbamidomethyl / 57.0215); C36(Carbamidomethyl / 57.0215); C38(Carbamidomethyl / 57.0215); C47(Carbamidomethyl / 57.0215); C54(Carbamidomethyl / 57.0215); C59(Carbamidomethyl / 57.0215)	File24899_Scan6367	HCD	0	0	0	0	1.4e-08	1.8e-08
	208	R.ATHTGPHC[+57.02146]ELPYVPC[+57.02146]S[+146.05791]PSPC[+57.02146]QNGGTC[+57.02146]RPTGDTTHEC[+57.02146]AC[+57.02146]LPGFAGQNC[+57.02146]EENVDDC[+57.02146]PGNNC[+57.02146]K.N	S16(OGlycan / 146.0579)	Fuc(1)	245	4.2e-05	5.4e-05	4.38	245	0	6	1149.63	1149.47	-4.43	1	6892.75	6891.78	Specific	16	>sp|Q01705|NOTC1_MOUSE Neurogenic locus notch homolog protein 1 OS=Mus musculus GN=Notch1 PE=1 SV=3	1	18.2407	controllerType=0 controllerNumber=1 scan=6484	C8(Carbamidomethyl / 57.0215); C15(Carbamidomethyl / 57.0215); C20(Carbamidomethyl / 57.0215); C26(Carbamidomethyl / 57.0215); C36(Carbamidomethyl / 57.0215); C38(Carbamidomethyl / 57.0215); C47(Carbamidomethyl / 57.0215); C54(Carbamidomethyl / 57.0215); C59(Carbamidomethyl / 57.0215)	File24899_Scan6484	HCD	0	0	0	0	1.2e-06	1.6e-06
	208	R.ATHTGPHC[+57.02146]ELPYVPC[+57.02146]SPSPC[+57.02146]QNGGTC[+57.02146]RPT[+146.05791]GDTTHEC[+57.02146]AC[+57.02146]LPGFAGQNC[+57.02146]EENVDDC[+57.02146]PGNNC[+57.02146]K.N	T29(OGlycan / 146.0579)	Fuc(1)	204.5	0.00011	0.00014	3.96	204.5	0	6	1149.46	1149.47	-4.66		6891.75	6891.78	Specific	29	>sp|Q01705|NOTC1_MOUSE Neurogenic locus notch homolog protein 1 OS=Mus musculus GN=Notch1 PE=1 SV=3	1	18.0933	controllerType=0 controllerNumber=1 scan=6421	C8(Carbamidomethyl / 57.0215); C15(Carbamidomethyl / 57.0215); C20(Carbamidomethyl / 57.0215); C26(Carbamidomethyl / 57.0215); C36(Carbamidomethyl / 57.0215); C38(Carbamidomethyl / 57.0215); C47(Carbamidomethyl / 57.0215); C54(Carbamidomethyl / 57.0215); C59(Carbamidomethyl / 57.0215)	File24899_Scan6421	HCD	0	0	0	0	3.3e-06	4.3e-06
	208	R.ATHTGPHC[+57.02146]ELPYVPC[+57.02146]SPSPC[+57.02146]QNGGTC[+57.02146]RPTGD[+15.99492]TTHEC[+57.02146]AC[+57.02146]LPGFAGQN[+15.99492]C[+57.02146]EENVDDC[+57.02146]PGNNC[+57.02146]K.N	D31(b-oxidation / 15.9949); N46(b-oxidation / 15.9949)		169.2	0.0017	0.0023	2.76	169.2	5.6	6	1130.29	1130.46	-0.1	-1	6776.71	6777.71	Specific		>sp|Q01705|NOTC1_MOUSE Neurogenic locus notch homolog protein 1 OS=Mus musculus GN=Notch1 PE=1 SV=3	1	18.171	controllerType=0 controllerNumber=1 scan=6454	C8(Carbamidomethyl / 57.0215); C15(Carbamidomethyl / 57.0215); C20(Carbamidomethyl / 57.0215); C26(Carbamidomethyl / 57.0215); C36(Carbamidomethyl / 57.0215); C38(Carbamidomethyl / 57.0215); C47(Carbamidomethyl / 57.0215); C54(Carbamidomethyl / 57.0215); C59(Carbamidomethyl / 57.0215)	File24899_Scan6454	HCD	0.0018	0.0018	0.0072	0.0072	0.0019	0.0019
	208	R.ATHTGPHC[+57.02146]ELPYVPC[+57.02146]SPSPC[+57.02146]QNGGTC[+57.02146]RPTGD[+15.99492]TTHEC[+57.02146]AC[+57.02146]LPGFAGQN[+15.99492]C[+57.02146]EENVDDC[+57.02146]PGNNC[+57.02146]K.N	D31(b-oxidation / 15.9949); N46(b-oxidation / 15.9949)		104.4	0.0017	0.0022	2.77	104.4	1.5	6	1130.29	1130.46	-1.62	-1	6776.7	6777.71	Specific		>sp|Q01705|NOTC1_MOUSE Neurogenic locus notch homolog protein 1 OS=Mus musculus GN=Notch1 PE=1 SV=3	1	18.3205	controllerType=0 controllerNumber=1 scan=6518	C8(Carbamidomethyl / 57.0215); C15(Carbamidomethyl / 57.0215); C20(Carbamidomethyl / 57.0215); C26(Carbamidomethyl / 57.0215); C36(Carbamidomethyl / 57.0215); C38(Carbamidomethyl / 57.0215); C47(Carbamidomethyl / 57.0215); C54(Carbamidomethyl / 57.0215); C59(Carbamidomethyl / 57.0215)	File24899_Scan6518	HCD	0.0018	0.0018	0.0072	0.0072	0.0019	0.0019
	268	K.NGGAC[+57.02146]VDGVNTYNC[+57.02146]R.C			628.6	6.5e-11	8.5e-11	10.18	628.6	628.6	2	828.844	828.846	-3.21		1656.68	1656.69	Specific		>sp|Q01705|NOTC1_MOUSE Neurogenic locus notch homolog protein 1 OS=Mus musculus GN=Notch1 PE=1 SV=3	1	14.0028	controllerType=0 controllerNumber=1 scan=4706	C5(Carbamidomethyl / 57.0215); C14(Carbamidomethyl / 57.0215)	File24899_Scan4706	HCD	0	0	0	0	3.5e-12	4.5e-12
	268	K.NGGAC[+57.02146]VDGVNTYNC[+57.02146]R.C			583.1	6.5e-10	8.5e-10	9.18	583.1	583.1	2	828.84	828.846	-8.07		1656.67	1656.69	Specific		>sp|Q01705|NOTC1_MOUSE Neurogenic locus notch homolog protein 1 OS=Mus musculus GN=Notch1 PE=1 SV=3	1	14.1134	controllerType=0 controllerNumber=1 scan=4748	C5(Carbamidomethyl / 57.0215); C14(Carbamidomethyl / 57.0215)	File24899_Scan4748	HCD	0	0	0	0	4e-11	5.2e-11
	268	K.NGGAC[+57.02146]VDGVNTYNC[+57.02146]R.C			557.6	5.8e-09	7.5e-09	8.24	557.6	557.6	2	828.841	828.846	-6.08		1656.68	1656.69	Specific		>sp|Q01705|NOTC1_MOUSE Neurogenic locus notch homolog protein 1 OS=Mus musculus GN=Notch1 PE=1 SV=3	1	13.8929	controllerType=0 controllerNumber=1 scan=4664	C5(Carbamidomethyl / 57.0215); C14(Carbamidomethyl / 57.0215)	File24899_Scan4664	HCD	0	0	0	0	3.4e-10	4.4e-10
	268	K.NGGAC[+57.02146]VDGVNTYNC[+57.02146]R.C			555.2	5.8e-09	7.5e-09	8.24	555.2	555.2	2	828.843	828.846	-4.02		1656.68	1656.69	Specific		>sp|Q01705|NOTC1_MOUSE Neurogenic locus notch homolog protein 1 OS=Mus musculus GN=Notch1 PE=1 SV=3	1	13.5155	controllerType=0 controllerNumber=1 scan=4503	C5(Carbamidomethyl / 57.0215); C14(Carbamidomethyl / 57.0215)	File24899_Scan4503	HCD	0	0	0	0	2.9e-10	3.8e-10
	268	K.NGGAC[+57.02146]VDGVNTYNC[+57.02146]R.C			543.4	5.8e-09	7.5e-09	8.24	543.4	543.4	2	828.843	828.846	-4.46		1656.68	1656.69	Specific		>sp|Q01705|NOTC1_MOUSE Neurogenic locus notch homolog protein 1 OS=Mus musculus GN=Notch1 PE=1 SV=3	1	13.3943	controllerType=0 controllerNumber=1 scan=4452	C5(Carbamidomethyl / 57.0215); C14(Carbamidomethyl / 57.0215)	File24899_Scan4452	HCD	0	0	0	0	2.7e-10	3.5e-10
	268	K.NGGAC[+57.02146]VDGVNTYNC[+57.02146]R.C			540.6	5.8e-09	7.5e-09	8.24	540.6	540.6	2	828.843	828.846	-4.31		1656.68	1656.69	Specific		>sp|Q01705|NOTC1_MOUSE Neurogenic locus notch homolog protein 1 OS=Mus musculus GN=Notch1 PE=1 SV=3	1	13.7649	controllerType=0 controllerNumber=1 scan=4609	C5(Carbamidomethyl / 57.0215); C14(Carbamidomethyl / 57.0215)	File24899_Scan4609	HCD	0	0	0	0	3.2e-10	4.1e-10
	268	K.NGGAC[+57.02146]VDGVNTYNC[+57.02146]R.C			479.9	1e-08	1.3e-08	8	479.9	479.9	2	828.843	828.846	-4.02		1656.68	1656.69	Specific		>sp|Q01705|NOTC1_MOUSE Neurogenic locus notch homolog protein 1 OS=Mus musculus GN=Notch1 PE=1 SV=3	1	13.2837	controllerType=0 controllerNumber=1 scan=4405	C5(Carbamidomethyl / 57.0215); C14(Carbamidomethyl / 57.0215)	File24899_Scan4405	HCD	0	0	0	0	1.4e-09	1.8e-09
	268	K.NGGAC[+57.02146]VDGVNTYNC[+57.02146]R.C			136.8	0.01	0.013	2	136.8	136.8	3	552.896	552.9	-6.71		1656.67	1656.69	Specific		>sp|Q01705|NOTC1_MOUSE Neurogenic locus notch homolog protein 1 OS=Mus musculus GN=Notch1 PE=1 SV=3	1	13.7522	controllerType=0 controllerNumber=1 scan=4604	C5(Carbamidomethyl / 57.0215); C14(Carbamidomethyl / 57.0215)	File24899_Scan4604	HCD	0.0017	0.0017	0	0	0.0019	0.0019
	354	R.VASFYC[+57.02146]EC[+57.02146]PHGR.T			750	6.6e-14	8.6e-14	13.18	750	750	3	494.878	494.88	-2.94		1482.62	1482.63	Specific		>sp|Q01705|NOTC1_MOUSE Neurogenic locus notch homolog protein 1 OS=Mus musculus GN=Notch1 PE=1 SV=3	1	13.3522	controllerType=0 controllerNumber=1 scan=4434	C6(Carbamidomethyl / 57.0215); C8(Carbamidomethyl / 57.0215)	File24899_Scan4434	HCD	0	0	0	0	7.8e-15	1e-14
	354	R.VASFYC[+57.02146]EC[+57.02146]PHGR.T			747.1	6.6e-13	8.6e-13	12.18	747.1	747.1	3	494.878	494.88	-3.5		1482.62	1482.63	Specific		>sp|Q01705|NOTC1_MOUSE Neurogenic locus notch homolog protein 1 OS=Mus musculus GN=Notch1 PE=1 SV=3	1	12.8749	controllerType=0 controllerNumber=1 scan=4232	C6(Carbamidomethyl / 57.0215); C8(Carbamidomethyl / 57.0215)	File24899_Scan4232	HCD	0	0	0	0	9.4e-14	1.2e-13
	354	R.VASFYC[+57.02146]EC[+57.02146]PHGR.T			733.7	6.6e-13	8.6e-13	12.18	733.7	733.7	3	494.879	494.88	-2.76		1482.62	1482.63	Specific		>sp|Q01705|NOTC1_MOUSE Neurogenic locus notch homolog protein 1 OS=Mus musculus GN=Notch1 PE=1 SV=3	1	13.5648	controllerType=0 controllerNumber=1 scan=4524	C6(Carbamidomethyl / 57.0215); C8(Carbamidomethyl / 57.0215)	File24899_Scan4524	HCD	0	0	0	0	1.2e-13	1.5e-13
	354	R.VASFYC[+57.02146]EC[+57.02146]PHGR.T			730.1	6.6e-13	8.6e-13	12.18	730.1	730.1	3	494.878	494.88	-3.69		1482.62	1482.63	Specific		>sp|Q01705|NOTC1_MOUSE Neurogenic locus notch homolog protein 1 OS=Mus musculus GN=Notch1 PE=1 SV=3	1	13.1147	controllerType=0 controllerNumber=1 scan=4333	C6(Carbamidomethyl / 57.0215); C8(Carbamidomethyl / 57.0215)	File24899_Scan4333	HCD	0	0	0	0	1.1e-13	1.4e-13
	354	R.VASFYC[+57.02146]EC[+57.02146]PHGR.T			720.5	6.6e-13	8.6e-13	12.18	720.5	720.5	3	494.878	494.88	-3.13		1482.62	1482.63	Specific		>sp|Q01705|NOTC1_MOUSE Neurogenic locus notch homolog protein 1 OS=Mus musculus GN=Notch1 PE=1 SV=3	1	13.002	controllerType=0 controllerNumber=1 scan=4286	C6(Carbamidomethyl / 57.0215); C8(Carbamidomethyl / 57.0215)	File24899_Scan4286	HCD	0	0	0	0	1e-13	1.4e-13
	354	R.VASFYC[+57.02146]EC[+57.02146]PHGR.T			718.8	6.6e-13	8.6e-13	12.18	718.8	718.8	3	494.878	494.88	-2.88		1482.62	1482.63	Specific		>sp|Q01705|NOTC1_MOUSE Neurogenic locus notch homolog protein 1 OS=Mus musculus GN=Notch1 PE=1 SV=3	1	13.2273	controllerType=0 controllerNumber=1 scan=4381	C6(Carbamidomethyl / 57.0215); C8(Carbamidomethyl / 57.0215)	File24899_Scan4381	HCD	0	0	0	0	1.1e-13	1.5e-13
	354	R.VASFYC[+57.02146]EC[+57.02146]PHGR.T			716.3	6.6e-13	8.6e-13	12.18	716.3	716.3	3	494.878	494.88	-3.31		1482.62	1482.63	Specific		>sp|Q01705|NOTC1_MOUSE Neurogenic locus notch homolog protein 1 OS=Mus musculus GN=Notch1 PE=1 SV=3	1	12.6404	controllerType=0 controllerNumber=1 scan=4133	C6(Carbamidomethyl / 57.0215); C8(Carbamidomethyl / 57.0215)	File24899_Scan4133	HCD	0	0	0	0	8.4e-14	1.1e-13
	354	R.VASFYC[+57.02146]EC[+57.02146]PHGR.T			691	6.6e-12	8.6e-12	11.18	691	691	3	494.879	494.88	-2.76		1482.62	1482.63	Specific		>sp|Q01705|NOTC1_MOUSE Neurogenic locus notch homolog protein 1 OS=Mus musculus GN=Notch1 PE=1 SV=3	1	13.456	controllerType=0 controllerNumber=1 scan=4478	C6(Carbamidomethyl / 57.0215); C8(Carbamidomethyl / 57.0215)	File24899_Scan4478	HCD	0	0	0	0	8.1e-13	1.1e-12
	354	R.VASFYC[+57.02146]EC[+57.02146]PHGR.T			657.6	6.6e-12	8.6e-12	11.18	657.6	657.6	3	494.878	494.88	-3.62		1482.62	1482.63	Specific		>sp|Q01705|NOTC1_MOUSE Neurogenic locus notch homolog protein 1 OS=Mus musculus GN=Notch1 PE=1 SV=3	1	12.7497	controllerType=0 controllerNumber=1 scan=4179	C6(Carbamidomethyl / 57.0215); C8(Carbamidomethyl / 57.0215)	File24899_Scan4179	HCD	0	0	0	0	7.3e-13	9.5e-13
	354	R.VASFYC[+57.02146]EC[+57.02146]PHGR.T			626.6	6.6e-11	8.6e-11	10.18	626.6	626.6	3	494.878	494.88	-3.38		1482.62	1482.63	Specific		>sp|Q01705|NOTC1_MOUSE Neurogenic locus notch homolog protein 1 OS=Mus musculus GN=Notch1 PE=1 SV=3	1	12.5246	controllerType=0 controllerNumber=1 scan=4084	C6(Carbamidomethyl / 57.0215); C8(Carbamidomethyl / 57.0215)	File24899_Scan4084	HCD	0	0	0	0	6.6e-12	8.6e-12
	354	R.VASFYC[+57.02146]EC[+57.02146]PHGR.T			592	6.6e-10	8.6e-10	9.18	592	592	3	494.879	494.88	-2.57		1482.62	1482.63	Specific		>sp|Q01705|NOTC1_MOUSE Neurogenic locus notch homolog protein 1 OS=Mus musculus GN=Notch1 PE=1 SV=3	1	13.6878	controllerType=0 controllerNumber=1 scan=4576	C6(Carbamidomethyl / 57.0215); C8(Carbamidomethyl / 57.0215)	File24899_Scan4576	HCD	0	0	0	0	8.4e-11	1.1e-10
	354	R.VASFYC[+57.02146]EC[+57.02146]PHGR.T			464.7	1e-08	1.3e-08	7.99	464.7	464.7	3	494.879	494.88	-2.33		1482.62	1482.63	Specific		>sp|Q01705|NOTC1_MOUSE Neurogenic locus notch homolog protein 1 OS=Mus musculus GN=Notch1 PE=1 SV=3	1	13.8185	controllerType=0 controllerNumber=1 scan=4632	C6(Carbamidomethyl / 57.0215); C8(Carbamidomethyl / 57.0215)	File24899_Scan4632	HCD	0	0	0	0	1.7e-09	2.2e-09
	354	R.VASFYC[+57.02146]EC[+57.02146]PHGR.T			430.7	6.1e-08	7.9e-08	7.22	430.7	430.7	2	741.813	741.816	-4.58		1482.62	1482.63	Specific		>sp|Q01705|NOTC1_MOUSE Neurogenic locus notch homolog protein 1 OS=Mus musculus GN=Notch1 PE=1 SV=3	1	13.3652	controllerType=0 controllerNumber=1 scan=4440	C6(Carbamidomethyl / 57.0215); C8(Carbamidomethyl / 57.0215)	File24899_Scan4440	HCD	0	0	0	0	6.1e-09	8e-09
	354	R.VASFYC[+57.02146]EC[+57.02146]PHGR.T			396.9	2.7e-08	3.6e-08	7.56	396.9	396.9	3	494.88	494.88	-0.97		1482.62	1482.63	Specific		>sp|Q01705|NOTC1_MOUSE Neurogenic locus notch homolog protein 1 OS=Mus musculus GN=Notch1 PE=1 SV=3	1	13.9365	controllerType=0 controllerNumber=1 scan=4682	C6(Carbamidomethyl / 57.0215); C8(Carbamidomethyl / 57.0215)	File24899_Scan4682	HCD	0	0	0	0	3.9e-09	5e-09
	354	R.VASFYC[+57.02146]EC[+57.02146]PHGR.T			391.1	2.7e-08	3.6e-08	7.56	391.1	391.1	3	494.878	494.88	-3.13		1482.62	1482.63	Specific		>sp|Q01705|NOTC1_MOUSE Neurogenic locus notch homolog protein 1 OS=Mus musculus GN=Notch1 PE=1 SV=3	1	12.4063	controllerType=0 controllerNumber=1 scan=4035	C6(Carbamidomethyl / 57.0215); C8(Carbamidomethyl / 57.0215)	File24899_Scan4035	HCD	0	0	0	0	3.7e-09	4.8e-09
	366	R.T[+426.13734]GLLC[+57.02146]HLNDAC[+57.02146]ISNPC[+57.02146]NEGSNC[+57.02146]DTNPVNGK.A	T1(OGlycan / 426.1373)	Hex(1)Pent(2)	868.4	3.1e-15	4.1e-15	14.5	868.4	2.8	3	1253.19	1253.19	-3.18		3757.54	3757.56	Specific	1	>sp|Q01705|NOTC1_MOUSE Neurogenic locus notch homolog protein 1 OS=Mus musculus GN=Notch1 PE=1 SV=3	1	18.1087	controllerType=0 controllerNumber=1 scan=6427	C5(Carbamidomethyl / 57.0215); C11(Carbamidomethyl / 57.0215); C16(Carbamidomethyl / 57.0215); C22(Carbamidomethyl / 57.0215)	File24899_Scan6427	HCD	0	0	0	0	4.7e-16	6.1e-16
	366	R.T[+426.13734]GLLC[+57.02146]HLNDAC[+57.02146]ISNPC[+57.02146]NEGSNC[+57.02146]DTNPVNGK.A	T1(OGlycan / 426.1373)	Hex(1)Pent(2)	698	3.1e-11	4.1e-11	10.5	698	2.8	3	1253.19	1253.19	-2.4		3757.55	3757.56	Specific	1	>sp|Q01705|NOTC1_MOUSE Neurogenic locus notch homolog protein 1 OS=Mus musculus GN=Notch1 PE=1 SV=3	1	17.99	controllerType=0 controllerNumber=1 scan=6377	C5(Carbamidomethyl / 57.0215); C11(Carbamidomethyl / 57.0215); C16(Carbamidomethyl / 57.0215); C22(Carbamidomethyl / 57.0215)	File24899_Scan6377	HCD	0	0	0	0	2e-12	2.6e-12
	366	R.T[+426.13734]GLLC[+57.02146]HLNDAC[+57.02146]ISNPC[+57.02146]NEGSNC[+57.02146]DTNPVNGK.A	T1(OGlycan / 426.1373)	Hex(1)Pent(2)	432.1	8.2e-08	1.1e-07	7.08	432.1	2.8	4	940.142	940.145	-2.87		3757.55	3757.56	Specific	1	>sp|Q01705|NOTC1_MOUSE Neurogenic locus notch homolog protein 1 OS=Mus musculus GN=Notch1 PE=1 SV=3	1	18.0998	controllerType=0 controllerNumber=1 scan=6424	C5(Carbamidomethyl / 57.0215); C11(Carbamidomethyl / 57.0215); C16(Carbamidomethyl / 57.0215); C22(Carbamidomethyl / 57.0215)	File24899_Scan6424	HCD	0	0	0	0	7.3e-09	9.4e-09
	366	R.T[+426.13734]GLLC[+57.02146]HLNDAC[+57.02146]ISNPC[+57.02146]NEGSNC[+57.02146]DTNPVNGK.A	T1(OGlycan / 426.1373)	Hex(1)Pent(2)	317.8	6.7e-06	8.7e-06	5.17	317.8	2.8	3	1253.18	1253.19	-6.2		3757.53	3757.56	Specific	1	>sp|Q01705|NOTC1_MOUSE Neurogenic locus notch homolog protein 1 OS=Mus musculus GN=Notch1 PE=1 SV=3	1	18.3661	controllerType=0 controllerNumber=1 scan=6537	C5(Carbamidomethyl / 57.0215); C11(Carbamidomethyl / 57.0215); C16(Carbamidomethyl / 57.0215); C22(Carbamidomethyl / 57.0215)	File24899_Scan6537	HCD	0	0	0	0	2.8e-07	3.6e-07
	366	R.T[+162.05282]GLLC[+57.02146]HLNDAC[+57.02146]ISNPC[+57.02146]NEGSNC[+57.02146]DTNPVNGK.A	T1(OGlycan / 162.0528)	Hex(1)	629	3.1e-10	4.1e-10	9.5	629	1.2	3	1165.16	1165.16	-3.65		3493.46	3493.47	Specific	1	>sp|Q01705|NOTC1_MOUSE Neurogenic locus notch homolog protein 1 OS=Mus musculus GN=Notch1 PE=1 SV=3	1	18.0376	controllerType=0 controllerNumber=1 scan=6397	C5(Carbamidomethyl / 57.0215); C11(Carbamidomethyl / 57.0215); C16(Carbamidomethyl / 57.0215); C22(Carbamidomethyl / 57.0215)	File24899_Scan6397	HCD	0	0	0	0	2.4e-11	3.2e-11
	366	R.T[+162.05282]GLLC[+57.02146]HLNDAC[+57.02146]ISNPC[+57.02146]NEGSNC[+57.02146]DTNPVNGK.A	T1(OGlycan / 162.0528)	Hex(1)	394.8	1.3e-07	1.7e-07	6.89	394.8	2.8	3	1165.16	1165.16	-1.87		3493.47	3493.47	Specific	1	>sp|Q01705|NOTC1_MOUSE Neurogenic locus notch homolog protein 1 OS=Mus musculus GN=Notch1 PE=1 SV=3	1	18.1732	controllerType=0 controllerNumber=1 scan=6455	C5(Carbamidomethyl / 57.0215); C11(Carbamidomethyl / 57.0215); C16(Carbamidomethyl / 57.0215); C22(Carbamidomethyl / 57.0215)	File24899_Scan6455	HCD	0	0	0	0	1e-08	1.3e-08
	396	K.AIC[+57.02146]TC[+57.02146]PSGYTGPAC[+57.02146]SQDVDEC[+57.02146]ALGANPC[+57.02146]EHAGK.C			1445.5	3.1e-26	4.1e-26	25.5	1445.5	1445.5	3	1185.15	1185.16	-1.88		3553.45	3553.45	Specific		>sp|Q01705|NOTC1_MOUSE Neurogenic locus notch homolog protein 1 OS=Mus musculus GN=Notch1 PE=1 SV=3	1	17.7228	controllerType=0 controllerNumber=1 scan=6263	C3(Carbamidomethyl / 57.0215); C5(Carbamidomethyl / 57.0215); C14(Carbamidomethyl / 57.0215); C21(Carbamidomethyl / 57.0215); C28(Carbamidomethyl / 57.0215)	File24899_Scan6263	HCD	0	0	0	0	3.1e-26	4.1e-26
	396	K.AIC[+57.02146]TC[+57.02146]PSGYTGPAC[+57.02146]SQDVDEC[+57.02146]ALGANPC[+57.02146]EHAGK.C			1414.3	3.1e-26	4.1e-26	25.5	1414.3	1414.3	4	889.117	889.119	-1.87		3553.45	3553.45	Specific		>sp|Q01705|NOTC1_MOUSE Neurogenic locus notch homolog protein 1 OS=Mus musculus GN=Notch1 PE=1 SV=3	1	17.7748	controllerType=0 controllerNumber=1 scan=6285	C3(Carbamidomethyl / 57.0215); C5(Carbamidomethyl / 57.0215); C14(Carbamidomethyl / 57.0215); C21(Carbamidomethyl / 57.0215); C28(Carbamidomethyl / 57.0215)	File24899_Scan6285	HCD	0	0	0	0	3.1e-26	4.1e-26
	396	K.AIC[+57.02146]TC[+57.02146]PSGYTGPAC[+57.02146]SQDVDEC[+57.02146]ALGANPC[+57.02146]EHAGK.C			1365.8	3.1e-25	4.1e-25	24.5	1365.8	1365.8	3	1185.15	1185.16	-1.88		3553.45	3553.45	Specific		>sp|Q01705|NOTC1_MOUSE Neurogenic locus notch homolog protein 1 OS=Mus musculus GN=Notch1 PE=1 SV=3	1	17.85	controllerType=0 controllerNumber=1 scan=6317	C3(Carbamidomethyl / 57.0215); C5(Carbamidomethyl / 57.0215); C14(Carbamidomethyl / 57.0215); C21(Carbamidomethyl / 57.0215); C28(Carbamidomethyl / 57.0215)	File24899_Scan6317	HCD	0	0	0	0	1.3e-25	1.6e-25
	396	K.AIC[+57.02146]TC[+57.02146]PSGYTGPAC[+57.02146]SQDVDEC[+57.02146]ALGANPC[+57.02146]EHAGK.C			787	3.1e-13	4.1e-13	12.5	787	787	4	889.116	889.119	-3.58		3553.44	3553.45	Specific		>sp|Q01705|NOTC1_MOUSE Neurogenic locus notch homolog protein 1 OS=Mus musculus GN=Notch1 PE=1 SV=3	1	17.9145	controllerType=0 controllerNumber=1 scan=6345	C3(Carbamidomethyl / 57.0215); C5(Carbamidomethyl / 57.0215); C14(Carbamidomethyl / 57.0215); C21(Carbamidomethyl / 57.0215); C28(Carbamidomethyl / 57.0215)	File24899_Scan6345	HCD	0	0	0	0	3.1e-14	4e-14
	396	K.AIC[+57.02146]TC[+57.02146]PSGYTGPAC[+57.02146]SQDVDEC[+57.02146]ALGANPC[+57.02146]EHAGK.C			763.9	8.8e-12	1.1e-11	11.05	763.9	763.9	3	1185.16	1185.16	1.63		3553.46	3553.45	Specific		>sp|Q01705|NOTC1_MOUSE Neurogenic locus notch homolog protein 1 OS=Mus musculus GN=Notch1 PE=1 SV=3	1	17.9966	controllerType=0 controllerNumber=1 scan=6380	C3(Carbamidomethyl / 57.0215); C5(Carbamidomethyl / 57.0215); C14(Carbamidomethyl / 57.0215); C21(Carbamidomethyl / 57.0215); C28(Carbamidomethyl / 57.0215)	File24899_Scan6380	HCD	0	0	0	0	1.1e-12	1.4e-12
	429	K.C[+57.02146]LN[+15.99492]TLGS[+203.07937]FEC[+57.02146]QC[+57.02146]LQGYTGPR.C	N3(b-oxidation / 15.9949); S7(OGlycan / 203.0794)	HexNAc(1)	5.4	0.033	0.043	1.48	5.4	1.2	3	860.711	860.71	1.08		2580.12	2580.12	Specific	7	>sp|Q01705|NOTC1_MOUSE Neurogenic locus notch homolog protein 1 OS=Mus musculus GN=Notch1 PE=1 SV=3	1	21.6093	controllerType=0 controllerNumber=1 scan=7921	C1(Carbamidomethyl / 57.0215); C10(Carbamidomethyl / 57.0215); C12(Carbamidomethyl / 57.0215)	File24899_Scan7921	HCD	0.0047	0.011	0.019	0.045	0.005	0.011
	429	K.C[+57.02146]LNTLGS[+162.05282]FEC[+57.02146]QC[+57.02146]LQGYTGPR.C	S7(OGlycan / 162.0528)	Hex(1)	959.4	6.1e-17	8e-17	16.21	959.4	3.6	3	841.703	841.703	-0.48		2523.09	2523.09	Specific	7	>sp|Q01705|NOTC1_MOUSE Neurogenic locus notch homolog protein 1 OS=Mus musculus GN=Notch1 PE=1 SV=3	1	20.6205	controllerType=0 controllerNumber=1 scan=7501	C1(Carbamidomethyl / 57.0215); C10(Carbamidomethyl / 57.0215); C12(Carbamidomethyl / 57.0215)	File24899_Scan7501	HCD	0	0	0	0	7.3e-18	9.5e-18
	429	K.C[+57.02146]LNTLGS[+162.05282]FEC[+57.02146]QC[+57.02146]LQGYTGPR.C	S7(OGlycan / 162.0528)	Hex(1)	857.1	1.2e-14	1.6e-14	13.92	857.1	3.6	2	1262.05	1262.05	0.4		2523.1	2523.09	Specific	7	>sp|Q01705|NOTC1_MOUSE Neurogenic locus notch homolog protein 1 OS=Mus musculus GN=Notch1 PE=1 SV=3	1	20.6529	controllerType=0 controllerNumber=1 scan=7515	C1(Carbamidomethyl / 57.0215); C10(Carbamidomethyl / 57.0215); C12(Carbamidomethyl / 57.0215)	File24899_Scan7515	HCD	0	0	0	0	1.6e-15	2.1e-15
	429	K.C[+57.02146]LNTLGS[+162.05282]FEC[+57.02146]QC[+57.02146]LQGYTGPR.C	S7(OGlycan / 162.0528)	Hex(1)	811.8	1.2e-14	1.6e-14	13.92	811.8	3.6	3	841.701	841.703	-3.02		2523.09	2523.09	Specific	7	>sp|Q01705|NOTC1_MOUSE Neurogenic locus notch homolog protein 1 OS=Mus musculus GN=Notch1 PE=1 SV=3	1	20.7516	controllerType=0 controllerNumber=1 scan=7557	C1(Carbamidomethyl / 57.0215); C10(Carbamidomethyl / 57.0215); C12(Carbamidomethyl / 57.0215)	File24899_Scan7557	HCD	0	0	0	0	2.1e-15	2.7e-15
	429	K.C[+57.02146]LNTLGS[+162.05282]FEC[+57.02146]QC[+57.02146]LQGYTGPR.C	S7(OGlycan / 162.0528)	Hex(1)	776.5	6.1e-13	8e-13	12.21	776.5	3.6	3	841.703	841.703	-0.55		2523.09	2523.09	Specific	7	>sp|Q01705|NOTC1_MOUSE Neurogenic locus notch homolog protein 1 OS=Mus musculus GN=Notch1 PE=1 SV=3	1	20.499	controllerType=0 controllerNumber=1 scan=7449	C1(Carbamidomethyl / 57.0215); C10(Carbamidomethyl / 57.0215); C12(Carbamidomethyl / 57.0215)	File24899_Scan7449	HCD	0	0	0	0	5.2e-14	6.7e-14
	429	K.C[+57.02146]LNTLGS[+162.05282]FEC[+57.02146]QC[+57.02146]LQGYTGPR.C	S7(OGlycan / 162.0528)	Hex(1)	747.8	1.2e-11	1.6e-11	10.92	747.8	3.6	2	1262.05	1262.05	0.49		2523.1	2523.09	Specific	7	>sp|Q01705|NOTC1_MOUSE Neurogenic locus notch homolog protein 1 OS=Mus musculus GN=Notch1 PE=1 SV=3	1	20.5354	controllerType=0 controllerNumber=1 scan=7465	C1(Carbamidomethyl / 57.0215); C10(Carbamidomethyl / 57.0215); C12(Carbamidomethyl / 57.0215)	File24899_Scan7465	HCD	0	0	0	0	1.2e-12	1.5e-12
	429	K.C[+57.02146]LNTLGSFEC[+57.02146]QC[+57.02146]LQGYTGPR.C			730.2	1.2e-11	1.6e-11	10.92	730.2	730.2	3	787.686	787.686	-0.01		2361.04	2361.04	Specific		>sp|Q01705|NOTC1_MOUSE Neurogenic locus notch homolog protein 1 OS=Mus musculus GN=Notch1 PE=1 SV=3	1	21.2894	controllerType=0 controllerNumber=1 scan=7785	C1(Carbamidomethyl / 57.0215); C10(Carbamidomethyl / 57.0215); C12(Carbamidomethyl / 57.0215)	File24899_Scan7785	HCD	0	0	0	0	1.2e-12	1.6e-12
	429	K.C[+57.02146]LNTLGSFEC[+57.02146]QC[+57.02146]LQGYTGPR.C			694.2	1.2e-11	1.6e-11	10.92	694.2	694.2	3	787.685	787.686	-1.1		2361.04	2361.04	Specific		>sp|Q01705|NOTC1_MOUSE Neurogenic locus notch homolog protein 1 OS=Mus musculus GN=Notch1 PE=1 SV=3	1	21.1571	controllerType=0 controllerNumber=1 scan=7729	C1(Carbamidomethyl / 57.0215); C10(Carbamidomethyl / 57.0215); C12(Carbamidomethyl / 57.0215)	File24899_Scan7729	HCD	0	0	0	0	1.4e-12	1.9e-12
	429	K.C[+57.02146]LNTLGSFEC[+57.02146]QC[+57.02146]LQGYTGPR.C			692	1.2e-10	1.6e-10	9.92	692	692	2	1181.03	1181.02	0.36		2361.04	2361.04	Specific		>sp|Q01705|NOTC1_MOUSE Neurogenic locus notch homolog protein 1 OS=Mus musculus GN=Notch1 PE=1 SV=3	1	21.1829	controllerType=0 controllerNumber=1 scan=7740	C1(Carbamidomethyl / 57.0215); C10(Carbamidomethyl / 57.0215); C12(Carbamidomethyl / 57.0215)	File24899_Scan7740	HCD	0	0	0	0	9.7e-12	1.3e-11
	429	K.C[+57.02146]LNTLGSFEC[+57.02146]QC[+57.02146]LQGYTGPR.C			559.8	1.1e-08	1.4e-08	7.97	559.8	559.8	2	1181.02	1181.02	-3.16		2361.03	2361.04	Specific		>sp|Q01705|NOTC1_MOUSE Neurogenic locus notch homolog protein 1 OS=Mus musculus GN=Notch1 PE=1 SV=3	1	21.3175	controllerType=0 controllerNumber=1 scan=7797	C1(Carbamidomethyl / 57.0215); C10(Carbamidomethyl / 57.0215); C12(Carbamidomethyl / 57.0215)	File24899_Scan7797	HCD	0	0	0	0	2.1e-09	2.7e-09
	509	K.INEFQC[+57.02146]QC[+57.02146]PKGFNGHLC[+57.02146]QYDVDEC[+57.02146]AS[+146.05791]T[+146.05791][+176.03210]PC[+57.02146]K.N	S26(OGlycan / 146.0579); T27(OGlycan / 322.09)	Fuc(1); Fuc(1) 176.0321	249.3	8.7e-05	0.00011	4.06	249.3	0	4	1033.67	1033.42	-2.86	1	4131.66	4130.67	Specific	26;27	>sp|Q01705|NOTC1_MOUSE Neurogenic locus notch homolog protein 1 OS=Mus musculus GN=Notch1 PE=1 SV=3	1	18.7898	controllerType=0 controllerNumber=1 scan=6719	C6(Carbamidomethyl / 57.0215); C8(Carbamidomethyl / 57.0215); C17(Carbamidomethyl / 57.0215); C24(Carbamidomethyl / 57.0215); C29(Carbamidomethyl / 57.0215)	File24899_Scan6719	HCD	0	0	0	0	2.6e-06	3.3e-06
	509	K.INEFQC[+57.02146]QC[+57.02146]PK.G			613.3	6.6e-11	8.6e-11	10.18	613.3	613.3	2	662.292	662.295	-3.54		1323.58	1323.58	Specific		>sp|Q01705|NOTC1_MOUSE Neurogenic locus notch homolog protein 1 OS=Mus musculus GN=Notch1 PE=1 SV=3	1	13.3544	controllerType=0 controllerNumber=1 scan=4435	C6(Carbamidomethyl / 57.0215); C8(Carbamidomethyl / 57.0215)	File24899_Scan4435	HCD	0	0	0	0	7e-12	9e-12
	509	K.INEFQC[+57.02146]QC[+57.02146]PK.G			588.8	6.6e-10	8.6e-10	9.18	588.8	588.8	2	662.293	662.295	-2.89		1323.58	1323.58	Specific		>sp|Q01705|NOTC1_MOUSE Neurogenic locus notch homolog protein 1 OS=Mus musculus GN=Notch1 PE=1 SV=3	1	13.2295	controllerType=0 controllerNumber=1 scan=4382	C6(Carbamidomethyl / 57.0215); C8(Carbamidomethyl / 57.0215)	File24899_Scan4382	HCD	0	0	0	0	7.4e-11	9.6e-11
	509	K.INEFQC[+57.02146]QC[+57.02146]PK.G			581.4	6.6e-10	8.6e-10	9.18	581.4	581.4	2	662.292	662.295	-3.91		1323.58	1323.58	Specific		>sp|Q01705|NOTC1_MOUSE Neurogenic locus notch homolog protein 1 OS=Mus musculus GN=Notch1 PE=1 SV=3	1	13.1169	controllerType=0 controllerNumber=1 scan=4334	C6(Carbamidomethyl / 57.0215); C8(Carbamidomethyl / 57.0215)	File24899_Scan4334	HCD	0	0	0	0	7.1e-11	9.2e-11
	509	K.INEFQC[+57.02146]QC[+57.02146]PK.G			527.1	5.9e-09	7.6e-09	8.23	527.1	527.1	2	662.292	662.295	-3.81		1323.58	1323.58	Specific		>sp|Q01705|NOTC1_MOUSE Neurogenic locus notch homolog protein 1 OS=Mus musculus GN=Notch1 PE=1 SV=3	1	13.0041	controllerType=0 controllerNumber=1 scan=4287	C6(Carbamidomethyl / 57.0215); C8(Carbamidomethyl / 57.0215)	File24899_Scan4287	HCD	0	0	0	0	5.6e-10	7.3e-10
	509	K.INEFQC[+57.02146]QC[+57.02146]PK.G			520.9	5.9e-09	7.6e-09	8.23	520.9	520.9	2	662.292	662.295	-3.81		1323.58	1323.58	Specific		>sp|Q01705|NOTC1_MOUSE Neurogenic locus notch homolog protein 1 OS=Mus musculus GN=Notch1 PE=1 SV=3	1	12.8792	controllerType=0 controllerNumber=1 scan=4234	C6(Carbamidomethyl / 57.0215); C8(Carbamidomethyl / 57.0215)	File24899_Scan4234	HCD	0	0	0	0	5.4e-10	7.1e-10
	509	K.INEFQC[+57.02146]QC[+57.02146]PK.G			495.5	7.2e-09	9.4e-09	8.14	495.5	495.5	2	662.293	662.295	-3.08		1323.58	1323.58	Specific		>sp|Q01705|NOTC1_MOUSE Neurogenic locus notch homolog protein 1 OS=Mus musculus GN=Notch1 PE=1 SV=3	1	12.7519	controllerType=0 controllerNumber=1 scan=4180	C6(Carbamidomethyl / 57.0215); C8(Carbamidomethyl / 57.0215)	File24899_Scan4180	HCD	0	0	0	0	1.1e-09	1.4e-09
	509	K.INEFQC[+57.02146]QC[+57.02146]PK.G			491.9	7.2e-09	9.4e-09	8.14	491.9	491.9	2	662.293	662.295	-2.98		1323.58	1323.58	Specific		>sp|Q01705|NOTC1_MOUSE Neurogenic locus notch homolog protein 1 OS=Mus musculus GN=Notch1 PE=1 SV=3	1	12.6219	controllerType=0 controllerNumber=1 scan=4125	C6(Carbamidomethyl / 57.0215); C8(Carbamidomethyl / 57.0215)	File24899_Scan4125	HCD	0	0	0	0	1.1e-09	1.4e-09
	509	K.INEFQC[+57.02146]QC[+57.02146]PK.G			482.9	7.2e-09	9.4e-09	8.14	482.9	482.9	2	662.293	662.295	-2.52		1323.58	1323.58	Specific		>sp|Q01705|NOTC1_MOUSE Neurogenic locus notch homolog protein 1 OS=Mus musculus GN=Notch1 PE=1 SV=3	1	13.468	controllerType=0 controllerNumber=1 scan=4483	C6(Carbamidomethyl / 57.0215); C8(Carbamidomethyl / 57.0215)	File24899_Scan4483	HCD	0	0	0	0	1.2e-09	1.5e-09
	509	K.INEFQC[+57.02146]QC[+57.02146]PK.G			425.7	1.7e-08	2.3e-08	7.76	425.7	425.7	2	662.293	662.295	-1.97		1323.58	1323.58	Specific		>sp|Q01705|NOTC1_MOUSE Neurogenic locus notch homolog protein 1 OS=Mus musculus GN=Notch1 PE=1 SV=3	1	13.5991	controllerType=0 controllerNumber=1 scan=4539	C6(Carbamidomethyl / 57.0215); C8(Carbamidomethyl / 57.0215)	File24899_Scan4539	HCD	0	0	0	0	3e-09	3.9e-09
	509	K.INEFQC[+57.02146]QC[+57.02146]PK.G			422.1	1.7e-08	2.3e-08	7.76	422.1	422.1	2	662.292	662.295	-3.81		1323.58	1323.58	Specific		>sp|Q01705|NOTC1_MOUSE Neurogenic locus notch homolog protein 1 OS=Mus musculus GN=Notch1 PE=1 SV=3	1	12.5148	controllerType=0 controllerNumber=1 scan=4080	C6(Carbamidomethyl / 57.0215); C8(Carbamidomethyl / 57.0215)	File24899_Scan4080	HCD	0	0	0	0	2.8e-09	3.7e-09
	519	K.GFNGHLC[+57.02146]QYDVDEC[+57.02146]AST[+426.13734]PC[+57.02146]K.N	T17(OGlycan / 426.1373)	Hex(1)Pent(2)	896.6	1.2e-15	1.6e-15	14.92	896.6	2.7	3	928.701	928.703	-2.84		2784.09	2784.1	Specific	17	>sp|Q01705|NOTC1_MOUSE Neurogenic locus notch homolog protein 1 OS=Mus musculus GN=Notch1 PE=1 SV=3	1	16.2546	controllerType=0 controllerNumber=1 scan=5635	C7(Carbamidomethyl / 57.0215); C14(Carbamidomethyl / 57.0215); C19(Carbamidomethyl / 57.0215)	File24899_Scan5635	HCD	0	0	0	0	2.4e-16	3.1e-16
	519	K.GFNGHLC[+57.02146]QYDVDEC[+57.02146]AS[+426.13734]TPC[+57.02146]K.N	S16(OGlycan / 426.1373)	Hex(1)Pent(2)	815.7	1.2e-14	1.6e-14	13.92	815.7	1.2	3	928.701	928.703	-2.12		2784.09	2784.1	Specific	16	>sp|Q01705|NOTC1_MOUSE Neurogenic locus notch homolog protein 1 OS=Mus musculus GN=Notch1 PE=1 SV=3	1	16.1422	controllerType=0 controllerNumber=1 scan=5586	C7(Carbamidomethyl / 57.0215); C14(Carbamidomethyl / 57.0215); C19(Carbamidomethyl / 57.0215)	File24899_Scan5586	HCD	0	0	0	0	1.8e-15	2.3e-15
	519	K.GFNGHLC[+57.02146]QYDVDEC[+57.02146]AS[+426.13734]TPC[+57.02146]K.N	S16(OGlycan / 426.1373)	Hex(1)Pent(2)	749.6	1.2e-12	1.6e-12	11.92	749.6	1.2	3	928.701	928.703	-3.04		2784.09	2784.1	Specific	16	>sp|Q01705|NOTC1_MOUSE Neurogenic locus notch homolog protein 1 OS=Mus musculus GN=Notch1 PE=1 SV=3	1	16.3857	controllerType=0 controllerNumber=1 scan=5693	C7(Carbamidomethyl / 57.0215); C14(Carbamidomethyl / 57.0215); C19(Carbamidomethyl / 57.0215)	File24899_Scan5693	HCD	0	0	0	0	1.8e-13	2.3e-13
	519	K.GFNGHLC[+57.02146]QYDVDEC[+57.02146]AS[+426.13734]TPC[+57.02146]K.N	S16(OGlycan / 426.1373)	Hex(1)Pent(2)	342.1	1.2e-06	1.5e-06	5.92	342.1	1.2	3	928.701	928.703	-2.77		2784.09	2784.1	Specific	16	>sp|Q01705|NOTC1_MOUSE Neurogenic locus notch homolog protein 1 OS=Mus musculus GN=Notch1 PE=1 SV=3	1	16.642	controllerType=0 controllerNumber=1 scan=5803	C7(Carbamidomethyl / 57.0215); C14(Carbamidomethyl / 57.0215); C19(Carbamidomethyl / 57.0215)	File24899_Scan5803	HCD	0	0	0	0	6e-08	7.8e-08
	519	K.GFNGHLC[+57.02146]QYDVDEC[+57.02146]AS[+162.05282]TPC[+57.02146]K.N	S16(OGlycan / 162.0528)	Hex(1)	233.8	0.00059	0.00077	3.23	233.8	1.2	3	840.674	840.675	-1.13		2520.01	2520.01	Specific	16	>sp|Q01705|NOTC1_MOUSE Neurogenic locus notch homolog protein 1 OS=Mus musculus GN=Notch1 PE=1 SV=3	1	16.2947	controllerType=0 controllerNumber=1 scan=5653	C7(Carbamidomethyl / 57.0215); C14(Carbamidomethyl / 57.0215); C19(Carbamidomethyl / 57.0215)	File24899_Scan5653	HCD	0.0018	0.0018	0.0072	0.0072	0.0019	0.0019
	543	K.C[+57.02146]LDGPNTYTC[+57.02146]VC[+57.02146]TEGYT[+203.07937]GTHC[+57.02146]EVDIDEC[+57.02146]DPDPC[+57.02146]HYGSC[+57.02146]K.D	T17(OGlycan / 203.0794)	HexNAc(1)	1350.9	4.7e-24	6.2e-24	23.32	1350.9	0	4	1212.21	1212.22	-0.44		4845.84	4845.84	Specific	17	>sp|Q01705|NOTC1_MOUSE Neurogenic locus notch homolog protein 1 OS=Mus musculus GN=Notch1 PE=1 SV=3	1	18.7245	controllerType=0 controllerNumber=1 scan=6691	C1(Carbamidomethyl / 57.0215); C10(Carbamidomethyl / 57.0215); C12(Carbamidomethyl / 57.0215); C21(Carbamidomethyl / 57.0215); C28(Carbamidomethyl / 57.0215); C33(Carbamidomethyl / 57.0215); C38(Carbamidomethyl / 57.0215)	File24899_Scan6691	HCD	0	0	0	0	1.2e-24	1.6e-24
	582	K.DGVATFTC[+57.02146]LC[+57.02146]QPGYT[+426.13734]GHHC[+57.02146]ET[+672.22253]NINEC[+57.02146]HSQPC[+57.02146]R.H	T15(OGlycan / 426.1373); T21(OGlycan / 672.2225)	Hex(1)Pent(2); HexNAc(1)Hex(1)NeuGc(1)	196.3	3.6e-05	4.7e-05	4.44	196.3	0	5	981.788	981.79	-1.77		4904.91	4904.92	Specific	15;21	>sp|Q01705|NOTC1_MOUSE Neurogenic locus notch homolog protein 1 OS=Mus musculus GN=Notch1 PE=1 SV=3	1	17.0608	controllerType=0 controllerNumber=1 scan=5981	C8(Carbamidomethyl / 57.0215); C10(Carbamidomethyl / 57.0215); C19(Carbamidomethyl / 57.0215); C26(Carbamidomethyl / 57.0215); C31(Carbamidomethyl / 57.0215)	File24899_Scan5981	HCD	0	0	0	0	9.2e-07	1.2e-06
	582	K.DGVATFTC[+57.02146]LC[+57.02146]QPGYT[+426.13734]GHHC[+57.02146]ET[+672.22253]NINEC[+57.02146]HSQPC[+57.02146]R.H	T15(OGlycan / 426.1373); T21(OGlycan / 672.2225)	Hex(1)Pent(2); HexNAc(1)Hex(1)NeuGc(1)	10	0.016	0.021	1.79	10	0	5	981.788	981.79	-2.2		4904.91	4904.92	Specific	15;21	>sp|Q01705|NOTC1_MOUSE Neurogenic locus notch homolog protein 1 OS=Mus musculus GN=Notch1 PE=1 SV=3	1	17.2229	controllerType=0 controllerNumber=1 scan=6050	C8(Carbamidomethyl / 57.0215); C10(Carbamidomethyl / 57.0215); C19(Carbamidomethyl / 57.0215); C26(Carbamidomethyl / 57.0215); C31(Carbamidomethyl / 57.0215)	File24899_Scan6050	HCD	0.0017	0.0017	0	0	0.0019	0.0019
	582	K.DGVATFTC[+57.02146]LC[+57.02146]QPGYT[+349.13728][+176.03210]GHHC[+57.02146]ET[+426.13734]NINEC[+57.02146]HSQPC[+57.02146]R.H	T15(OGlycan / 525.1694); T21(OGlycan / 426.1373)	HexNAc(1)Fuc(1) 176.0321; Hex(1)Pent(2)	149.8	0.00031	0.0004	3.51	149.8	0	5	952.58	952.38	-0.22	1	4758.87	4757.87	Specific	15;21	>sp|Q01705|NOTC1_MOUSE Neurogenic locus notch homolog protein 1 OS=Mus musculus GN=Notch1 PE=1 SV=3	1	16.2647	controllerType=0 controllerNumber=1 scan=5640	C8(Carbamidomethyl / 57.0215); C10(Carbamidomethyl / 57.0215); C19(Carbamidomethyl / 57.0215); C26(Carbamidomethyl / 57.0215); C31(Carbamidomethyl / 57.0215)	File24899_Scan5640	HCD	0.0019	0.0019	0.0073	0.0073	0.0019	0.0019
	582	K.DGVATFTC[+57.02146]LC[+57.02146]QPGYT[+365.13220]GHHC[+57.02146]ET[+426.13734]NINEC[+57.02146]HSQPC[+57.02146]R.H	T15(OGlycan / 365.1322); T21(OGlycan / 426.1373)	HexNAc(1)Hex(1); Hex(1)Pent(2)	463.7	4.8e-08	6.3e-08	7.32	463.7	0	5	920.369	920.372	-3.97		4597.81	4597.83	Specific	15;21	>sp|Q01705|NOTC1_MOUSE Neurogenic locus notch homolog protein 1 OS=Mus musculus GN=Notch1 PE=1 SV=3	1	16.3359	controllerType=0 controllerNumber=1 scan=5671	C8(Carbamidomethyl / 57.0215); C10(Carbamidomethyl / 57.0215); C19(Carbamidomethyl / 57.0215); C26(Carbamidomethyl / 57.0215); C31(Carbamidomethyl / 57.0215)	File24899_Scan5671	HCD	0	0	0	0	5.1e-09	6.6e-09
	582	K.DGVATFTC[+57.02146]LC[+57.02146]QPGYT[+365.13220]GHHC[+57.02146]ET[+426.13734]NINEC[+57.02146]HSQPC[+57.02146]R.H	T15(OGlycan / 365.1322); T21(OGlycan / 426.1373)	HexNAc(1)Hex(1); Hex(1)Pent(2)	332.8	5.1e-06	6.6e-06	5.29	332.8	0	5	920.369	920.372	-3.71		4597.81	4597.83	Specific	15;21	>sp|Q01705|NOTC1_MOUSE Neurogenic locus notch homolog protein 1 OS=Mus musculus GN=Notch1 PE=1 SV=3	1	16.215	controllerType=0 controllerNumber=1 scan=5618	C8(Carbamidomethyl / 57.0215); C10(Carbamidomethyl / 57.0215); C19(Carbamidomethyl / 57.0215); C26(Carbamidomethyl / 57.0215); C31(Carbamidomethyl / 57.0215)	File24899_Scan5618	HCD	0	0	0	0	2.1e-07	2.7e-07
	582	K.DGVATFTC[+57.02146]LC[+57.02146]QPGYT[+672.22253]GHHC[+57.02146]ETNINEC[+57.02146]HSQPC[+57.02146]R.H	T15(OGlycan / 672.2225)	HexNAc(1)Hex(1)NeuGc(1)	6.1	0.002	0.0026	2.71	6.1	1.2	4	1120.7	1120.45	-2.52	1	4479.78	4478.78	Specific	15	>sp|Q01705|NOTC1_MOUSE Neurogenic locus notch homolog protein 1 OS=Mus musculus GN=Notch1 PE=1 SV=3	1	17.2207	controllerType=0 controllerNumber=1 scan=6049	C8(Carbamidomethyl / 57.0215); C10(Carbamidomethyl / 57.0215); C19(Carbamidomethyl / 57.0215); C26(Carbamidomethyl / 57.0215); C31(Carbamidomethyl / 57.0215)	File24899_Scan6049	HCD	0.0018	0.0018	0.0071	0.0071	0.0019	0.0019
	582	K.DGVATFTC[+57.02146]LC[+57.02146]QPGYT[+146.05791][+176.03210]GHHC[+57.02146]ET[+308.11073]NINEC[+57.02146]HSQPC[+57.02146]R.H	T15(OGlycan / 322.09); T21(OGlycan / 308.1107)	Fuc(1) 176.0321; Hex(1)Fuc(1)	113.5	0.0048	0.0062	2.32	113.5	0	4	1110.2	1109.95	0.39	1	4437.77	4436.76	Specific	15;21	>sp|Q01705|NOTC1_MOUSE Neurogenic locus notch homolog protein 1 OS=Mus musculus GN=Notch1 PE=1 SV=3	1	16.37	controllerType=0 controllerNumber=1 scan=5686	C8(Carbamidomethyl / 57.0215); C10(Carbamidomethyl / 57.0215); C19(Carbamidomethyl / 57.0215); C26(Carbamidomethyl / 57.0215); C31(Carbamidomethyl / 57.0215)	File24899_Scan5686	HCD	0.0017	0.0017	0.0069	0.0069	0.0019	0.0019
	582	K.DGVATFTC[+57.02146]LC[+57.02146]QPGYT[+203.07937]GHHC[+57.02146]ET[+426.13734]NINEC[+57.02146]HSQPC[+57.02146]R.H	T15(OGlycan / 203.0794); T21(OGlycan / 426.1373)	HexNAc(1); Hex(1)Pent(2)	611.7	3.1e-10	4.1e-10	9.5	611.7	1.2	5	887.759	887.962	-1.88	-1	4434.77	4435.78	Specific	15;21	>sp|Q01705|NOTC1_MOUSE Neurogenic locus notch homolog protein 1 OS=Mus musculus GN=Notch1 PE=1 SV=3	1	16.2904	controllerType=0 controllerNumber=1 scan=5651	C8(Carbamidomethyl / 57.0215); C10(Carbamidomethyl / 57.0215); C19(Carbamidomethyl / 57.0215); C26(Carbamidomethyl / 57.0215); C31(Carbamidomethyl / 57.0215)	File24899_Scan5651	HCD	0	0	0	0	2.3e-11	3e-11
	582	K.DGVATFTC[+57.02146]LC[+57.02146]QPGYT[+203.07937]GHHC[+57.02146]ET[+426.13734]NINEC[+57.02146]HSQPC[+57.02146]R.H	T15(OGlycan / 203.0794); T21(OGlycan / 426.1373)	HexNAc(1); Hex(1)Pent(2)	571.8	3.1e-09	4.1e-09	8.5	571.8	1.2	5	887.96	887.962	-1.66		4435.77	4435.78	Specific	15;21	>sp|Q01705|NOTC1_MOUSE Neurogenic locus notch homolog protein 1 OS=Mus musculus GN=Notch1 PE=1 SV=3	1	16.4028	controllerType=0 controllerNumber=1 scan=5700	C8(Carbamidomethyl / 57.0215); C10(Carbamidomethyl / 57.0215); C19(Carbamidomethyl / 57.0215); C26(Carbamidomethyl / 57.0215); C31(Carbamidomethyl / 57.0215)	File24899_Scan5700	HCD	0	0	0	0	2e-10	2.7e-10
	582	K.DGVATFTC[+57.02146]LC[+57.02146]QPGYT[+203.07937]GHHC[+57.02146]ET[+426.13734]NINEC[+57.02146]HSQPC[+57.02146]R.H	T15(OGlycan / 203.0794); T21(OGlycan / 426.1373)	HexNAc(1); Hex(1)Pent(2)	155.7	0.00022	0.00028	3.67	155.7	1.2	4	1109.7	1109.7	-2.79		4435.77	4435.78	Specific	15;21	>sp|Q01705|NOTC1_MOUSE Neurogenic locus notch homolog protein 1 OS=Mus musculus GN=Notch1 PE=1 SV=3	1	16.37	controllerType=0 controllerNumber=1 scan=5686	C8(Carbamidomethyl / 57.0215); C10(Carbamidomethyl / 57.0215); C19(Carbamidomethyl / 57.0215); C26(Carbamidomethyl / 57.0215); C31(Carbamidomethyl / 57.0215)	File24899_Scan5686	HCD	0.0019	0.0019	0	0	0.0019	0.0019
EGF16	614	R.HGGT[+818.28044]C[+57.02146]QDRDNSYLC[+57.02146]LC[+57.02146]LK.G	T4(OGlycan / 818.2804)	HexNAc(1)Hex(1)Fuc(1)NeuGc(1)	484.3	4.4e-08	5.8e-08	7.35	484.3	0.8	4	754.564	754.565	-1.61		3015.23	3015.24	Specific	4	>sp|Q01705|NOTC1_MOUSE Neurogenic locus notch homolog protein 1 OS=Mus musculus GN=Notch1 PE=1 SV=3	1	17.5401	controllerType=0 controllerNumber=1 scan=6185	C5(Carbamidomethyl / 57.0215); C14(Carbamidomethyl / 57.0215); C16(Carbamidomethyl / 57.0215)	File24899_Scan6185	HCD	0	0	0	0	5e-09	6.4e-09	541642
EGF16	614	R.HGGT[+818.28044]C[+57.02146]QDRDNSYLC[+57.02146]LC[+57.02146]LK.G	T4(OGlycan / 818.2804)	HexNAc(1)Hex(1)Fuc(1)NeuGc(1)	347.6	4e-06	5.2e-06	5.4	347.6	0.8	4	754.563	754.565	-2.9		3015.23	3015.24	Specific	4	>sp|Q01705|NOTC1_MOUSE Neurogenic locus notch homolog protein 1 OS=Mus musculus GN=Notch1 PE=1 SV=3	1	17.427	controllerType=0 controllerNumber=1 scan=6137	C5(Carbamidomethyl / 57.0215); C14(Carbamidomethyl / 57.0215); C16(Carbamidomethyl / 57.0215)	File24899_Scan6137	HCD	0	0	0	0	1.7e-07	2.2e-07
EGF16	614	R.HGGT[+818.28044]C[+57.02146]QDRDNSYLC[+57.02146]LC[+57.02146]LK.G	T4(OGlycan / 818.2804)	HexNAc(1)Hex(1)Fuc(1)NeuGc(1)	77.1	0.03	0.039	1.52	77.1	0.8	3	1005.75	1005.75	-2.39		3015.23	3015.24	Specific	4	>sp|Q01705|NOTC1_MOUSE Neurogenic locus notch homolog protein 1 OS=Mus musculus GN=Notch1 PE=1 SV=3	1	17.4989	controllerType=0 controllerNumber=1 scan=6168	C5(Carbamidomethyl / 57.0215); C14(Carbamidomethyl / 57.0215); C16(Carbamidomethyl / 57.0215)	File24899_Scan6168	HCD	0.0049	0.0049	0	0	0.005	0.005	6867
EGF16	614	R.HGGT[+802.28552]C[+57.02146]QDRDNSYLC[+57.02146]LC[+57.02146]LK.G	T4(OGlycan / 802.2855)	HexNAc(1)Hex(1)Fuc(1)NeuAc(1)	223.4	3.9e-05	5e-05	4.41	223.4	0.8	4	750.566	750.566	-1.11		2999.24	2999.24	Specific	4	>sp|Q01705|NOTC1_MOUSE Neurogenic locus notch homolog protein 1 OS=Mus musculus GN=Notch1 PE=1 SV=3	1	17.5208	controllerType=0 controllerNumber=1 scan=6177	C5(Carbamidomethyl / 57.0215); C14(Carbamidomethyl / 57.0215); C16(Carbamidomethyl / 57.0215)	File24899_Scan6177	HCD	0	0	0	0	1.1e-06	1.5e-06	72889
EGF16	614	R.HGGT[+349.13728]C[+57.02146]QDRDNSYLC[+57.02146]LC[+57.02146]LK.G	T4(OGlycan / 349.1373)	HexNAc(1)Fuc(1)	290	1.5e-05	1.9e-05	4.84	290	3.2	4	637.277	637.279	-3.31		2546.09	2546.1	Specific	4	>sp|Q01705|NOTC1_MOUSE Neurogenic locus notch homolog protein 1 OS=Mus musculus GN=Notch1 PE=1 SV=3	1	16.1922	controllerType=0 controllerNumber=1 scan=5608	C5(Carbamidomethyl / 57.0215); C14(Carbamidomethyl / 57.0215); C16(Carbamidomethyl / 57.0215)	File24899_Scan5608	HCD	0	0	0	0	4.7e-07	6.1e-07	574043
EGF16	614	R.HGGT[+146.05791]C[+57.02146]QDRDNSYLC[+57.02146]LC[+57.02146]LK.G	T4(OGlycan / 146.0579)	Fuc(1)	597.9	3.7e-07	4.9e-07	6.43	597.9	6.8	3	781.674	781.677	-3.6		2343.01	2343.02	Specific	4	>sp|Q01705|NOTC1_MOUSE Neurogenic locus notch homolog protein 1 OS=Mus musculus GN=Notch1 PE=1 SV=3	1	16.2085	controllerType=0 controllerNumber=1 scan=5615	C5(Carbamidomethyl / 57.0215); C14(Carbamidomethyl / 57.0215); C16(Carbamidomethyl / 57.0215)	File24899_Scan5615	HCD	0	0	0	0	1.8e-08	2.4e-08	1086057
EGF16	614	R.HGGTC[+57.02146]QDRDNS[+146.05791]YLC[+57.02146]LC[+57.02146]LK.G	S11(OGlycan / 146.0579)	Fuc(1)	476.9	6.3e-08	8.2e-08	7.2	476.9	9.3	4	586.508	586.51	-3.17		2343.01	2343.02	Specific	11	>sp|Q01705|NOTC1_MOUSE Neurogenic locus notch homolog protein 1 OS=Mus musculus GN=Notch1 PE=1 SV=3	1	16.1815	controllerType=0 controllerNumber=1 scan=5603	C5(Carbamidomethyl / 57.0215); C14(Carbamidomethyl / 57.0215); C16(Carbamidomethyl / 57.0215)	File24899_Scan5603	HCD	0	0	0	0	6.4e-09	8.3e-09	1549795
EGF16	614	R.HGGT[+146.05791]C[+57.02146]QDRDNSYLC[+57.02146]LC[+57.02146]LK.G	T4(OGlycan / 146.0579)	Fuc(1)	458.1	5.7e-06	7.5e-06	5.24	458.1	6.8	3	781.674	781.677	-3.21		2343.01	2343.02	Specific	4	>sp|Q01705|NOTC1_MOUSE Neurogenic locus notch homolog protein 1 OS=Mus musculus GN=Notch1 PE=1 SV=3	1	16.0817	controllerType=0 controllerNumber=1 scan=5560	C5(Carbamidomethyl / 57.0215); C14(Carbamidomethyl / 57.0215); C16(Carbamidomethyl / 57.0215)	File24899_Scan5560	HCD	0	0	0	0	2.2e-07	2.8e-07
EGF16	614	R.HGGT[+146.05791]C[+57.02146]QDRDNSYLC[+57.02146]LC[+57.02146]LK.G	T4(OGlycan / 146.0579)	Fuc(1)	417.8	2.8e-06	3.7e-06	5.55	417.8	6.8	4	586.508	586.51	-2.33		2343.01	2343.02	Specific	4	>sp|Q01705|NOTC1_MOUSE Neurogenic locus notch homolog protein 1 OS=Mus musculus GN=Notch1 PE=1 SV=3	1	16.3074	controllerType=0 controllerNumber=1 scan=5658	C5(Carbamidomethyl / 57.0215); C14(Carbamidomethyl / 57.0215); C16(Carbamidomethyl / 57.0215)	File24899_Scan5658	HCD	0	0	0	0	1.3e-07	1.7e-07
EGF16	614	R.HGGT[+146.05791]C[+57.02146]QDRDNSYLC[+57.02146]LC[+57.02146]LK.G	T4(OGlycan / 146.0579)	Fuc(1)	290.6	0.0014	0.0018	2.86	290.6	6.8	4	586.509	586.51	-1.5		2343.01	2343.02	Specific	4	>sp|Q01705|NOTC1_MOUSE Neurogenic locus notch homolog protein 1 OS=Mus musculus GN=Notch1 PE=1 SV=3	1	16.0602	controllerType=0 controllerNumber=1 scan=5551	C5(Carbamidomethyl / 57.0215); C14(Carbamidomethyl / 57.0215); C16(Carbamidomethyl / 57.0215)	File24899_Scan5551	HCD	0.0018	0.0018	0	0	0.0019	0.0019
EGF16	614	R.HGGT[+146.05791]C[+57.02146]QDRDNSYLC[+57.02146]LC[+57.02146]LK.G	T4(OGlycan / 146.0579)	Fuc(1)	246	0.0053	0.0069	2.28	246	6.8	3	781.674	781.677	-3.21		2343.01	2343.02	Specific	4	>sp|Q01705|NOTC1_MOUSE Neurogenic locus notch homolog protein 1 OS=Mus musculus GN=Notch1 PE=1 SV=3	1	16.338	controllerType=0 controllerNumber=1 scan=5672	C5(Carbamidomethyl / 57.0215); C14(Carbamidomethyl / 57.0215); C16(Carbamidomethyl / 57.0215)	File24899_Scan5672	HCD	0.0017	0.0017	0	0	0.0019	0.0019
EGF16	614	R.HGGT[+146.05791]C[+57.02146]QDRDNSYLC[+57.02146]LC[+57.02146]LK.G	T4(OGlycan / 146.0579)	Fuc(1)	202.5	0.011	0.015	1.94	202.5	6.8	4	586.508	586.51	-1.92		2343.01	2343.02	Specific	4	>sp|Q01705|NOTC1_MOUSE Neurogenic locus notch homolog protein 1 OS=Mus musculus GN=Notch1 PE=1 SV=3	1	16.462	controllerType=0 controllerNumber=1 scan=5726	C5(Carbamidomethyl / 57.0215); C14(Carbamidomethyl / 57.0215); C16(Carbamidomethyl / 57.0215)	File24899_Scan5726	HCD	0.0017	0.0017	0	0	0.0019	0.0019
EGF16	614	R.HGGT[+146.05791]C[+57.02146]QDRDNSYLC[+57.02146]LC[+57.02146]LK.G	T4(OGlycan / 146.0579)	Fuc(1)	109.8	0.03	0.039	1.52	109.8	6.8	3	781.675	781.677	-2.82		2343.01	2343.02	Specific	4	>sp|Q01705|NOTC1_MOUSE Neurogenic locus notch homolog protein 1 OS=Mus musculus GN=Notch1 PE=1 SV=3	1	16.4642	controllerType=0 controllerNumber=1 scan=5727	C5(Carbamidomethyl / 57.0215); C14(Carbamidomethyl / 57.0215); C16(Carbamidomethyl / 57.0215)	File24899_Scan5727	HCD	0.0049	0.0049	0	0	0.005	0.005
	622	R.DNSYLC[+57.02146]LC[+57.02146]LK.G			600.8	6.6e-11	8.6e-11	10.18	600.8	600.8	2	643.299	643.299	-0.87		1285.59	1285.59	Specific		>sp|Q01705|NOTC1_MOUSE Neurogenic locus notch homolog protein 1 OS=Mus musculus GN=Notch1 PE=1 SV=3	1	20.467	controllerType=0 controllerNumber=1 scan=7435	C6(Carbamidomethyl / 57.0215); C8(Carbamidomethyl / 57.0215)	File24899_Scan7435	HCD	0	0	0	0	7.6e-12	9.9e-12
	622	R.DNSYLC[+57.02146]LC[+57.02146]LK.G			574.7	6.6e-10	8.6e-10	9.18	574.7	574.7	2	643.299	643.299	-1.25		1285.59	1285.59	Specific		>sp|Q01705|NOTC1_MOUSE Neurogenic locus notch homolog protein 1 OS=Mus musculus GN=Notch1 PE=1 SV=3	1	20.599	controllerType=0 controllerNumber=1 scan=7492	C6(Carbamidomethyl / 57.0215); C8(Carbamidomethyl / 57.0215)	File24899_Scan7492	HCD	0	0	0	0	1e-10	1.3e-10
	622	R.DNSYLC[+57.02146]LC[+57.02146]LK.G			548.9	5.9e-09	7.6e-09	8.23	548.9	548.9	2	643.298	643.299	-1.92		1285.59	1285.59	Specific		>sp|Q01705|NOTC1_MOUSE Neurogenic locus notch homolog protein 1 OS=Mus musculus GN=Notch1 PE=1 SV=3	1	20.3462	controllerType=0 controllerNumber=1 scan=7384	C6(Carbamidomethyl / 57.0215); C8(Carbamidomethyl / 57.0215)	File24899_Scan7384	HCD	0	0	0	0	6.8e-10	8.9e-10
	622	R.DNSYLC[+57.02146]LC[+57.02146]LK.G			502.8	7.2e-09	9.4e-09	8.14	502.8	502.8	2	643.298	643.299	-1.73		1285.59	1285.59	Specific		>sp|Q01705|NOTC1_MOUSE Neurogenic locus notch homolog protein 1 OS=Mus musculus GN=Notch1 PE=1 SV=3	1	20.7344	controllerType=0 controllerNumber=1 scan=7550	C6(Carbamidomethyl / 57.0215); C8(Carbamidomethyl / 57.0215)	File24899_Scan7550	HCD	0	0	0	0	1.3e-09	1.6e-09
	622	R.DNSYLC[+57.02146]LC[+57.02146]LK.G			486.6	7.1e-08	9.2e-08	7.15	486.6	486.6	2	643.3	643.299	0.65		1285.59	1285.59	Specific		>sp|Q01705|NOTC1_MOUSE Neurogenic locus notch homolog protein 1 OS=Mus musculus GN=Notch1 PE=1 SV=3	1	21.3953	controllerType=0 controllerNumber=1 scan=7830	C6(Carbamidomethyl / 57.0215); C8(Carbamidomethyl / 57.0215)	File24899_Scan7830	HCD	0	0	0	0	6.9e-09	8.9e-09
	622	R.DNSYLC[+57.02146]LC[+57.02146]LK.G			395.6	2.7e-08	3.6e-08	7.56	395.6	395.6	2	643.296	643.299	-4.67		1285.59	1285.59	Specific		>sp|Q01705|NOTC1_MOUSE Neurogenic locus notch homolog protein 1 OS=Mus musculus GN=Notch1 PE=1 SV=3	1	20.879	controllerType=0 controllerNumber=1 scan=7612	C6(Carbamidomethyl / 57.0215); C8(Carbamidomethyl / 57.0215)	File24899_Scan7612	HCD	0	0	0	0	4.1e-09	5.4e-09
	704	R.C[+57.02146]PEGYHDPT[+146.05791][+176.03210]C[+57.02146]LS[+146.05791]EVNEC[+57.02146]NSNPC[+57.02146]IHGAC[+57.02146]R.D	T9(OGlycan / 322.09); S12(OGlycan / 146.0579)	Fuc(1) 176.0321; Fuc(1)	468.2	3.7e-07	4.8e-07	6.44	468.2	0	3	1267.83	1267.83	-2.76		3801.46	3801.47	Specific	9;12	>sp|Q01705|NOTC1_MOUSE Neurogenic locus notch homolog protein 1 OS=Mus musculus GN=Notch1 PE=1 SV=3	1	17.1194	controllerType=0 controllerNumber=1 scan=6006	C1(Carbamidomethyl / 57.0215); C10(Carbamidomethyl / 57.0215); C17(Carbamidomethyl / 57.0215); C22(Carbamidomethyl / 57.0215); C27(Carbamidomethyl / 57.0215)	File24899_Scan6006	HCD	0	0	0	0	1.6e-08	2.1e-08
	704	R.C[+57.02146]PEGYHDPTC[+57.02146]LS[+426.13734]EVNEC[+57.02146]NSNPC[+57.02146]IHGAC[+57.02146]R.D	S12(OGlycan / 426.1373)	Hex(1)Pent(2)	1302.7	6.8e-24	8.9e-24	23.17	1302.7	2.4	4	940.619	940.621	-2.07		3759.45	3759.46	Specific	12	>sp|Q01705|NOTC1_MOUSE Neurogenic locus notch homolog protein 1 OS=Mus musculus GN=Notch1 PE=1 SV=3	1	15.8467	controllerType=0 controllerNumber=1 scan=5459	C1(Carbamidomethyl / 57.0215); C10(Carbamidomethyl / 57.0215); C17(Carbamidomethyl / 57.0215); C22(Carbamidomethyl / 57.0215); C27(Carbamidomethyl / 57.0215)	File24899_Scan5459	HCD	0	0	0	0	2.2e-24	2.8e-24
	704	R.C[+57.02146]PEGYHDPTC[+57.02146]LS[+426.13734]EVNEC[+57.02146]NSNPC[+57.02146]IHGAC[+57.02146]R.D	S12(OGlycan / 426.1373)	Hex(1)Pent(2)	1262.5	6.8e-23	8.9e-23	22.17	1262.5	1.2	4	940.618	940.621	-2.46		3759.45	3759.46	Specific	12	>sp|Q01705|NOTC1_MOUSE Neurogenic locus notch homolog protein 1 OS=Mus musculus GN=Notch1 PE=1 SV=3	1	15.7217	controllerType=0 controllerNumber=1 scan=5406	C1(Carbamidomethyl / 57.0215); C10(Carbamidomethyl / 57.0215); C17(Carbamidomethyl / 57.0215); C22(Carbamidomethyl / 57.0215); C27(Carbamidomethyl / 57.0215)	File24899_Scan5406	HCD	0	0	0	0	1.2e-23	1.5e-23
	704	R.C[+57.02146]PEGYHDPTC[+57.02146]LS[+294.09508]EVN[+15.99492]EC[+57.02146]NSNPC[+57.02146]IHGAC[+57.02146]R.D	S12(OGlycan / 294.0951); N15(b-oxidation / 15.9949)	Hex(1)Pent(1)	261.3	3e-05	4e-05	4.52	261.3	1.2	4	911.603	911.609	-6.57		3643.39	3643.41	Specific	12	>sp|Q01705|NOTC1_MOUSE Neurogenic locus notch homolog protein 1 OS=Mus musculus GN=Notch1 PE=1 SV=3	1	16.2419	controllerType=0 controllerNumber=1 scan=5630	C1(Carbamidomethyl / 57.0215); C10(Carbamidomethyl / 57.0215); C17(Carbamidomethyl / 57.0215); C22(Carbamidomethyl / 57.0215); C27(Carbamidomethyl / 57.0215)	File24899_Scan5630	HCD	0	0	0	0	8.5e-07	1.1e-06
	704	R.C[+57.02146]PEGYHD[+15.99492]PTC[+57.02146]LS[+294.09508]EVNEC[+57.02146]NSNPC[+57.02146]IHGAC[+57.02146]R.D	D7(b-oxidation / 15.9949); S12(OGlycan / 294.0951)	Hex(1)Pent(1)	197.2	7.9e-05	0.0001	4.1	197.2	1.2	4	911.604	911.609	-5.09		3643.39	3643.41	Specific	12	>sp|Q01705|NOTC1_MOUSE Neurogenic locus notch homolog protein 1 OS=Mus musculus GN=Notch1 PE=1 SV=3	1	15.9672	controllerType=0 controllerNumber=1 scan=5511	C1(Carbamidomethyl / 57.0215); C10(Carbamidomethyl / 57.0215); C17(Carbamidomethyl / 57.0215); C22(Carbamidomethyl / 57.0215); C27(Carbamidomethyl / 57.0215)	File24899_Scan5511	HCD	0	0	0	0	2.3e-06	2.9e-06
	704	R.C[+57.02146]PEGYHD[+15.99492]PTC[+57.02146]LS[+294.09508]EVNEC[+57.02146]NSNPC[+57.02146]IHGAC[+57.02146]R.D	D7(b-oxidation / 15.9949); S12(OGlycan / 294.0951)	Hex(1)Pent(1)	63.6	0.023	0.029	1.65	63.6	1.2	4	911.602	911.609	-7.84		3643.38	3643.41	Specific	12	>sp|Q01705|NOTC1_MOUSE Neurogenic locus notch homolog protein 1 OS=Mus musculus GN=Notch1 PE=1 SV=3	1	16.3656	controllerType=0 controllerNumber=1 scan=5684	C1(Carbamidomethyl / 57.0215); C10(Carbamidomethyl / 57.0215); C17(Carbamidomethyl / 57.0215); C22(Carbamidomethyl / 57.0215); C27(Carbamidomethyl / 57.0215)	File24899_Scan5684	HCD	0.0017	0.005	0	0	0.0019	0.005
	704	R.C[+57.02146]PEGYHDPTC[+57.02146]LS[+162.05282]EVNEC[+57.02146]NSNPC[+57.02146]IHGAC[+57.02146]R.D	S12(OGlycan / 162.0528)	Hex(1)	777.5	6.8e-13	8.9e-13	12.17	777.5	1.2	4	874.597	874.6	-2.71		3495.37	3495.38	Specific	12	>sp|Q01705|NOTC1_MOUSE Neurogenic locus notch homolog protein 1 OS=Mus musculus GN=Notch1 PE=1 SV=3	1	15.7452	controllerType=0 controllerNumber=1 scan=5416	C1(Carbamidomethyl / 57.0215); C10(Carbamidomethyl / 57.0215); C17(Carbamidomethyl / 57.0215); C22(Carbamidomethyl / 57.0215); C27(Carbamidomethyl / 57.0215)	File24899_Scan5416	HCD	0	0	0	0	1.2e-13	1.6e-13
	704	R.C[+57.02146]PEGYHDPTC[+57.02146]LS[+162.05282]EVNEC[+57.02146]NSNPC[+57.02146]IHGAC[+57.02146]R.D	S12(OGlycan / 162.0528)	Hex(1)	539.4	6.1e-08	7.9e-08	7.22	539.4	1.2	4	874.598	874.6	-2.15		3495.37	3495.38	Specific	12	>sp|Q01705|NOTC1_MOUSE Neurogenic locus notch homolog protein 1 OS=Mus musculus GN=Notch1 PE=1 SV=3	1	15.9065	controllerType=0 controllerNumber=1 scan=5485	C1(Carbamidomethyl / 57.0215); C10(Carbamidomethyl / 57.0215); C17(Carbamidomethyl / 57.0215); C22(Carbamidomethyl / 57.0215); C27(Carbamidomethyl / 57.0215)	File24899_Scan5485	HCD	0	0	0	0	6.3e-09	8.1e-09
	739	K.C[+57.02146]DC[+57.02146]APGWSGT[+426.13734]NC[+57.02146]DINNNEC[+57.02146]ES[+146.05791]NPC[+57.02146]VNGGTC[+57.02146]K.D	T10(OGlycan / 426.1373); S21(OGlycan / 146.0579)	Hex(1)Pent(2); Fuc(1)	702.3	1.6e-11	2.1e-11	10.8	702.3	0	3	1373.84	1373.84	-0.75		4119.51	4119.51	Specific	10;21	>sp|Q01705|NOTC1_MOUSE Neurogenic locus notch homolog protein 1 OS=Mus musculus GN=Notch1 PE=1 SV=3	1	16.8189	controllerType=0 controllerNumber=1 scan=5878	C1(Carbamidomethyl / 57.0215); C3(Carbamidomethyl / 57.0215); C12(Carbamidomethyl / 57.0215); C19(Carbamidomethyl / 57.0215); C24(Carbamidomethyl / 57.0215); C30(Carbamidomethyl / 57.0215)	File24899_Scan5878	HCD	0	0	0	0	1.7e-12	2.2e-12
	739	K.C[+57.02146]DC[+57.02146]APGWS[+426.13734]GT[+146.05791]NC[+57.02146]DINNNEC[+57.02146]ESNPC[+57.02146]VNGGTC[+57.02146]K.D	S8(OGlycan / 426.1373); T10(OGlycan / 146.0579)	Hex(1)Pent(2); Fuc(1)	432	8.2e-08	1.1e-07	7.08	432	0	3	1373.84	1373.84	-2.7		4119.5	4119.51	Specific	8;10	>sp|Q01705|NOTC1_MOUSE Neurogenic locus notch homolog protein 1 OS=Mus musculus GN=Notch1 PE=1 SV=3	1	16.9467	controllerType=0 controllerNumber=1 scan=5932	C1(Carbamidomethyl / 57.0215); C3(Carbamidomethyl / 57.0215); C12(Carbamidomethyl / 57.0215); C19(Carbamidomethyl / 57.0215); C24(Carbamidomethyl / 57.0215); C30(Carbamidomethyl / 57.0215)	File24899_Scan5932	HCD	0	0	0	0	7.1e-09	9.2e-09
	770	K.D[+15.99492]MT[+294.09508]SGYVC[+57.02146]TC[+57.02146]R.E	D1(b-oxidation / 15.9949); T3(OGlycan / 294.0951)	Hex(1)Pent(1)	22	0.027	0.035	1.57	22	2	2	830.308	830.313	-5.54		1659.61	1659.62	Specific	3	>sp|Q01705|NOTC1_MOUSE Neurogenic locus notch homolog protein 1 OS=Mus musculus GN=Notch1 PE=1 SV=3	1	18.379	controllerType=0 controllerNumber=1 scan=6543	C8(Carbamidomethyl / 57.0215); C10(Carbamidomethyl / 57.0215)	File24899_Scan6543	HCD	0.0049	0.0049	0.02	0.02	0.005	0.005
	770	K.D[+15.99492]MTSGYVC[+57.02146]TC[+57.02146]R.E	D1(b-oxidation / 15.9949)		520.8	5.9e-09	7.6e-09	8.23	520.8	5.2	2	683.264	683.265	-1.82		1365.52	1365.52	Specific		>sp|Q01705|NOTC1_MOUSE Neurogenic locus notch homolog protein 1 OS=Mus musculus GN=Notch1 PE=1 SV=3	1	17.1645	controllerType=0 controllerNumber=1 scan=6025	C8(Carbamidomethyl / 57.0215); C10(Carbamidomethyl / 57.0215)	File24899_Scan6025	HCD	0	0	0	0	6.6e-10	8.6e-10
	770	K.D[+15.99492]MTSGYVC[+57.02146]TC[+57.02146]R.E	D1(b-oxidation / 15.9949)		424.7	1.7e-08	2.3e-08	7.76	424.7	5.2	2	683.263	683.265	-3.25		1365.52	1365.52	Specific		>sp|Q01705|NOTC1_MOUSE Neurogenic locus notch homolog protein 1 OS=Mus musculus GN=Notch1 PE=1 SV=3	1	13.4603	controllerType=0 controllerNumber=1 scan=4480	C8(Carbamidomethyl / 57.0215); C10(Carbamidomethyl / 57.0215)	File24899_Scan4480	HCD	0	0	0	0	2.9e-09	3.8e-09
	770	K.D[+15.99492]MTSGYVC[+57.02146]TC[+57.02146]R.E	D1(b-oxidation / 15.9949)		367.2	5.8e-07	7.5e-07	6.24	367.2	5.2	2	683.264	683.265	-2.36		1365.52	1365.52	Specific		>sp|Q01705|NOTC1_MOUSE Neurogenic locus notch homolog protein 1 OS=Mus musculus GN=Notch1 PE=1 SV=3	1	15.372	controllerType=0 controllerNumber=1 scan=5257	C8(Carbamidomethyl / 57.0215); C10(Carbamidomethyl / 57.0215)	File24899_Scan5257	HCD	0	0	0	0	2.9e-08	3.8e-08
	770	K.D[+15.99492]MTSGYVC[+57.02146]TC[+57.02146]R.E	D1(b-oxidation / 15.9949)		339.9	6.5e-07	8.5e-07	6.19	339.9	5.2	2	683.263	683.265	-3.43		1365.52	1365.52	Specific		>sp|Q01705|NOTC1_MOUSE Neurogenic locus notch homolog protein 1 OS=Mus musculus GN=Notch1 PE=1 SV=3	1	13.3373	controllerType=0 controllerNumber=1 scan=4428	C8(Carbamidomethyl / 57.0215); C10(Carbamidomethyl / 57.0215)	File24899_Scan4428	HCD	0	0	0	0	4e-08	5.2e-08
	770	K.D[+15.99492]MTSGYVC[+57.02146]TC[+57.02146]R.E	D1(b-oxidation / 15.9949)		331.7	1.1e-06	1.4e-06	5.97	331.7	5.2	2	683.261	683.265	-5.93		1365.52	1365.52	Specific		>sp|Q01705|NOTC1_MOUSE Neurogenic locus notch homolog protein 1 OS=Mus musculus GN=Notch1 PE=1 SV=3	1	15.2085	controllerType=0 controllerNumber=1 scan=5187	C8(Carbamidomethyl / 57.0215); C10(Carbamidomethyl / 57.0215)	File24899_Scan5187	HCD	0	0	0	0	5.7e-08	7.5e-08
	770	K.D[+15.99492]MTSGYVC[+57.02146]TC[+57.02146]R.E	D1(b-oxidation / 15.9949)		298.5	2.4e-06	3.1e-06	5.63	298.5	5.2	2	683.263	683.265	-2.72		1365.52	1365.52	Specific		>sp|Q01705|NOTC1_MOUSE Neurogenic locus notch homolog protein 1 OS=Mus musculus GN=Notch1 PE=1 SV=3	1	15.5277	controllerType=0 controllerNumber=1 scan=5323	C8(Carbamidomethyl / 57.0215); C10(Carbamidomethyl / 57.0215)	File24899_Scan5323	HCD	0	0	0	0	1.1e-07	1.4e-07
	770	K.D[+15.99492]MTSGYVC[+57.02146]TC[+57.02146]R.E	D1(b-oxidation / 15.9949)		180.5	0.0004	0.00052	3.4	180.5	5.2	2	683.263	683.265	-3.16		1365.52	1365.52	Specific		>sp|Q01705|NOTC1_MOUSE Neurogenic locus notch homolog protein 1 OS=Mus musculus GN=Notch1 PE=1 SV=3	1	13.6034	controllerType=0 controllerNumber=1 scan=4541	C8(Carbamidomethyl / 57.0215); C10(Carbamidomethyl / 57.0215)	File24899_Scan4541	HCD	0.0018	0.0018	0	0	0.0019	0.0019
	770	K.DMTSGYVC[+57.02146]TC[+57.02146]R.E			686	6.6e-12	8.6e-12	11.18	686	686	2	675.266	675.268	-2.44		1349.53	1349.53	Specific		>sp|Q01705|NOTC1_MOUSE Neurogenic locus notch homolog protein 1 OS=Mus musculus GN=Notch1 PE=1 SV=3	1	15.5876	controllerType=0 controllerNumber=1 scan=5348	C8(Carbamidomethyl / 57.0215); C10(Carbamidomethyl / 57.0215)	File24899_Scan5348	HCD	0	0	0	0	8.9e-13	1.2e-12
	770	K.DMTSGYVC[+57.02146]TC[+57.02146]R.E			675.7	6.6e-12	8.6e-12	11.18	675.7	675.7	2	675.266	675.268	-2.81		1349.52	1349.53	Specific		>sp|Q01705|NOTC1_MOUSE Neurogenic locus notch homolog protein 1 OS=Mus musculus GN=Notch1 PE=1 SV=3	1	15.7159	controllerType=0 controllerNumber=1 scan=5403	C8(Carbamidomethyl / 57.0215); C10(Carbamidomethyl / 57.0215)	File24899_Scan5403	HCD	0	0	0	0	9.3e-13	1.2e-12
	770	K.DMTSGYVC[+57.02146]TC[+57.02146]R.E			555.8	5.9e-09	7.6e-09	8.23	555.8	555.8	2	675.266	675.268	-2.81		1349.52	1349.53	Specific		>sp|Q01705|NOTC1_MOUSE Neurogenic locus notch homolog protein 1 OS=Mus musculus GN=Notch1 PE=1 SV=3	1	15.469	controllerType=0 controllerNumber=1 scan=5298	C8(Carbamidomethyl / 57.0215); C10(Carbamidomethyl / 57.0215)	File24899_Scan5298	HCD	0	0	0	0	6e-10	7.9e-10
	770	K.DMTSGYVC[+57.02146]TC[+57.02146]R.E			548.9	5.9e-09	7.6e-09	8.23	548.9	548.9	2	675.266	675.268	-2.44		1349.53	1349.53	Specific		>sp|Q01705|NOTC1_MOUSE Neurogenic locus notch homolog protein 1 OS=Mus musculus GN=Notch1 PE=1 SV=3	1	15.8532	controllerType=0 controllerNumber=1 scan=5462	C8(Carbamidomethyl / 57.0215); C10(Carbamidomethyl / 57.0215)	File24899_Scan5462	HCD	0	0	0	0	6.2e-10	8.1e-10
	770	K.DMTSGYVC[+57.02146]TC[+57.02146]R.E			470.2	1e-08	1.3e-08	7.99	470.2	470.2	2	675.266	675.268	-3.08		1349.52	1349.53	Specific		>sp|Q01705|NOTC1_MOUSE Neurogenic locus notch homolog protein 1 OS=Mus musculus GN=Notch1 PE=1 SV=3	1	15.9861	controllerType=0 controllerNumber=1 scan=5519	C8(Carbamidomethyl / 57.0215); C10(Carbamidomethyl / 57.0215)	File24899_Scan5519	HCD	0	0	0	0	1.7e-09	2.3e-09
	770	K.DMTSGYVC[+57.02146]TC[+57.02146]R.E			374.3	2.7e-08	3.6e-08	7.56	374.3	374.3	2	675.266	675.268	-2.81		1349.52	1349.53	Specific		>sp|Q01705|NOTC1_MOUSE Neurogenic locus notch homolog protein 1 OS=Mus musculus GN=Notch1 PE=1 SV=3	1	16.0416	controllerType=0 controllerNumber=1 scan=5543	C8(Carbamidomethyl / 57.0215); C10(Carbamidomethyl / 57.0215)	File24899_Scan5543	HCD	0	0	0	0	4e-09	5.2e-09
	781	R.EGFS[+426.13734]GPNC[+57.02146]QT[+146.05791]NINEC[+57.02146]ASNPC[+57.02146]LNQGTC[+57.02146]IDDVAGYK.C	S4(OGlycan / 426.1373); T10(OGlycan / 146.0579)	Hex(1)Pent(2); Fuc(1)	1021.5	9.4e-18	1.2e-17	17.03	1021.5	1.2	3	1454.93	1454.93	-2.55		4362.77	4362.78	Specific	4;10	>sp|Q01705|NOTC1_MOUSE Neurogenic locus notch homolog protein 1 OS=Mus musculus GN=Notch1 PE=1 SV=3	1	19.636	controllerType=0 controllerNumber=1 scan=7081	C8(Carbamidomethyl / 57.0215); C15(Carbamidomethyl / 57.0215); C20(Carbamidomethyl / 57.0215); C26(Carbamidomethyl / 57.0215)	File24899_Scan7081	HCD	0	0	0	0	2.4e-18	3.1e-18
	781	R.EGFSGPNC[+57.02146]QT[+426.13734]NINEC[+57.02146]AS[+146.05791]NPC[+57.02146]LNQGTC[+57.02146]IDDVAGYK.C	T10(OGlycan / 426.1373); S17(OGlycan / 146.0579)	Hex(1)Pent(2); Fuc(1)	912.2	4.7e-15	6.2e-15	14.32	912.2	0	4	1091.45	1091.45	-0.38		4362.78	4362.78	Specific	10;17	>sp|Q01705|NOTC1_MOUSE Neurogenic locus notch homolog protein 1 OS=Mus musculus GN=Notch1 PE=1 SV=3	1	19.6104	controllerType=0 controllerNumber=1 scan=7070	C8(Carbamidomethyl / 57.0215); C15(Carbamidomethyl / 57.0215); C20(Carbamidomethyl / 57.0215); C26(Carbamidomethyl / 57.0215)	File24899_Scan7070	HCD	0	0	0	0	6.2e-16	8.1e-16
	781	R.EGFSGPNC[+57.02146]QTNINEC[+57.02146]AS[+146.05791]NPC[+57.02146]LNQGT[+426.13734]C[+57.02146]IDDVAGYK.C	S17(OGlycan / 146.0579); T25(OGlycan / 426.1373)	Fuc(1); Hex(1)Pent(2)	639.1	9.4e-10	1.2e-09	9.03	639.1	0	4	1091.45	1091.45	-1.83		4362.77	4362.78	Specific	17;25	>sp|Q01705|NOTC1_MOUSE Neurogenic locus notch homolog protein 1 OS=Mus musculus GN=Notch1 PE=1 SV=3	1	19.7362	controllerType=0 controllerNumber=1 scan=7124	C8(Carbamidomethyl / 57.0215); C15(Carbamidomethyl / 57.0215); C20(Carbamidomethyl / 57.0215); C26(Carbamidomethyl / 57.0215)	File24899_Scan7124	HCD	0	0	0	0	1.1e-10	1.4e-10
	781	R.EGFSGPNC[+57.02146]QTNINEC[+57.02146]AS[+146.05791]NPC[+57.02146]LNQGT[+426.13734]C[+57.02146]IDDVAGYK.C	S17(OGlycan / 146.0579); T25(OGlycan / 426.1373)	Fuc(1); Hex(1)Pent(2)	510.4	1e-07	1.3e-07	6.99	510.4	0	3	1454.59	1454.93	-3.06	-1	4361.76	4362.78	Specific	17;25	>sp|Q01705|NOTC1_MOUSE Neurogenic locus notch homolog protein 1 OS=Mus musculus GN=Notch1 PE=1 SV=3	1	19.7707	controllerType=0 controllerNumber=1 scan=7139	C8(Carbamidomethyl / 57.0215); C15(Carbamidomethyl / 57.0215); C20(Carbamidomethyl / 57.0215); C26(Carbamidomethyl / 57.0215)	File24899_Scan7139	HCD	0	0	0	0	8.5e-09	1.1e-08
	815	K.C[+57.02146]NC[+57.02146]PLPYTGAT[+365.13220]C[+57.02146]EVVLAPC[+57.02146]ATSPC[+57.02146]K.N	T11(OGlycan / 365.1322)	HexNAc(1)Hex(1)	406.4	1.8e-07	2.3e-07	6.75	406.4	1.2	3	1064.46	1064.46	-1.95		3191.36	3191.37	Specific	11	>sp|Q01705|NOTC1_MOUSE Neurogenic locus notch homolog protein 1 OS=Mus musculus GN=Notch1 PE=1 SV=3	1	19.762	controllerType=0 controllerNumber=1 scan=7135	C1(Carbamidomethyl / 57.0215); C3(Carbamidomethyl / 57.0215); C12(Carbamidomethyl / 57.0215); C19(Carbamidomethyl / 57.0215); C24(Carbamidomethyl / 57.0215)	File24899_Scan7135	HCD	0	0	0	0	1.1e-08	1.5e-08
	815	K.C[+57.02146]NC[+57.02146]PLPYTGAT[+203.07937]C[+57.02146]EVVLAPC[+57.02146]ATSPC[+57.02146]K.N	T11(OGlycan / 203.0794)	HexNAc(1)	1038.8	6.8e-18	8.9e-18	17.17	1038.8	13.9	3	1010.44	1010.44	-1.42		3029.31	3029.32	Specific	11	>sp|Q01705|NOTC1_MOUSE Neurogenic locus notch homolog protein 1 OS=Mus musculus GN=Notch1 PE=1 SV=3	1	19.9081	controllerType=0 controllerNumber=1 scan=7198	C1(Carbamidomethyl / 57.0215); C3(Carbamidomethyl / 57.0215); C12(Carbamidomethyl / 57.0215); C19(Carbamidomethyl / 57.0215); C24(Carbamidomethyl / 57.0215)	File24899_Scan7198	HCD	0	0	0	0	1.1e-18	1.4e-18
	815	K.C[+57.02146]NC[+57.02146]PLPYTGAT[+203.07937]C[+57.02146]EVVLAPC[+57.02146]ATSPC[+57.02146]K.N	T11(OGlycan / 203.0794)	HexNAc(1)	916	6.8e-16	8.9e-16	15.17	916	1.2	3	1010.44	1010.44	-3.84		3029.31	3029.32	Specific	11	>sp|Q01705|NOTC1_MOUSE Neurogenic locus notch homolog protein 1 OS=Mus musculus GN=Notch1 PE=1 SV=3	1	19.7969	controllerType=0 controllerNumber=1 scan=7150	C1(Carbamidomethyl / 57.0215); C3(Carbamidomethyl / 57.0215); C12(Carbamidomethyl / 57.0215); C19(Carbamidomethyl / 57.0215); C24(Carbamidomethyl / 57.0215)	File24899_Scan7150	HCD	0	0	0	0	1.1e-16	1.5e-16
	815	K.C[+57.02146]NC[+57.02146]PLPYTGAT[+203.07937]C[+57.02146]EVVLAPC[+57.02146]ATSPC[+57.02146]K.N	T11(OGlycan / 203.0794)	HexNAc(1)	644.5	6.8e-10	8.9e-10	9.17	644.5	1.2	3	1010.44	1010.44	-2.75		3029.31	3029.32	Specific	11	>sp|Q01705|NOTC1_MOUSE Neurogenic locus notch homolog protein 1 OS=Mus musculus GN=Notch1 PE=1 SV=3	1	20.0352	controllerType=0 controllerNumber=1 scan=7253	C1(Carbamidomethyl / 57.0215); C3(Carbamidomethyl / 57.0215); C12(Carbamidomethyl / 57.0215); C19(Carbamidomethyl / 57.0215); C24(Carbamidomethyl / 57.0215)	File24899_Scan7253	HCD	0	0	0	0	1e-10	1.4e-10
	815	K.C[+57.02146]NC[+57.02146]PLPYTGAT[+162.05282]C[+57.02146]EVVLAPC[+57.02146]ATSPC[+57.02146]K.N	T11(OGlycan / 162.0528)	Hex(1)	653.4	6.8e-11	8.9e-11	10.17	653.4	7.2	3	996.767	996.769	-1.77		2988.29	2988.29	Specific	11	>sp|Q01705|NOTC1_MOUSE Neurogenic locus notch homolog protein 1 OS=Mus musculus GN=Notch1 PE=1 SV=3	1	19.864	controllerType=0 controllerNumber=1 scan=7179	C1(Carbamidomethyl / 57.0215); C3(Carbamidomethyl / 57.0215); C12(Carbamidomethyl / 57.0215); C19(Carbamidomethyl / 57.0215); C24(Carbamidomethyl / 57.0215)	File24899_Scan7179	HCD	0	0	0	0	8e-12	1e-11
	815	K.C[+57.02146]NC[+57.02146]PLPYT[+162.05282]GATC[+57.02146]EVVLAPC[+57.02146]ATSPC[+57.02146]K.N	T8(OGlycan / 162.0528)	Hex(1)	598.1	6.8e-09	8.9e-09	8.17	598.1	2.4	3	996.766	996.769	-2.99		2988.28	2988.29	Specific	8	>sp|Q01705|NOTC1_MOUSE Neurogenic locus notch homolog protein 1 OS=Mus musculus GN=Notch1 PE=1 SV=3	1	19.9912	controllerType=0 controllerNumber=1 scan=7234	C1(Carbamidomethyl / 57.0215); C3(Carbamidomethyl / 57.0215); C12(Carbamidomethyl / 57.0215); C19(Carbamidomethyl / 57.0215); C24(Carbamidomethyl / 57.0215)	File24899_Scan7234	HCD	0	0	0	0	7.4e-10	9.7e-10
	846	K.ESED[+15.99492]YESFSC[+57.02146]VC[+57.02146]PTGWQGQTC[+57.02146]EVDINEC[+57.02146]VK.S	D4(b-oxidation / 15.9949)		429.8	8.1e-06	1.1e-05	5.09	429.8	315.7	3	1210.49	1210.49	6.03		3629.47	3629.44	Specific		>sp|Q01705|NOTC1_MOUSE Neurogenic locus notch homolog protein 1 OS=Mus musculus GN=Notch1 PE=1 SV=3	1	22.2239	controllerType=0 controllerNumber=1 scan=8181	C10(Carbamidomethyl / 57.0215); C12(Carbamidomethyl / 57.0215); C21(Carbamidomethyl / 57.0215); C28(Carbamidomethyl / 57.0215)	File24899_Scan8181	HCD	0	0	0	0	3.4e-07	4.4e-07
	846	K.ESEDYESFSC[+57.02146]VC[+57.02146]PTGWQGQTC[+57.02146]EVDINEC[+57.02146]VK.S			1088.1	3.1e-19	4.1e-19	18.5	1016.4	1016.4	3	1205.15	1205.15	-1.26		3613.45	3613.45	Specific		>sp|Q01705|NOTC1_MOUSE Neurogenic locus notch homolog protein 1 OS=Mus musculus GN=Notch1 PE=1 SV=3	1	22.2346	controllerType=0 controllerNumber=1 scan=8185	C10(Carbamidomethyl / 57.0215); C12(Carbamidomethyl / 57.0215); C21(Carbamidomethyl / 57.0215); C28(Carbamidomethyl / 57.0215)	File24899_Scan8185	HCD	0	0	0	0	8.7e-20	1.1e-19
	846	K.ESEDYESFSC[+57.02146]VC[+57.02146]PTGWQGQTC[+57.02146]EVDINEC[+57.02146]VK.S			966.6	3.1e-16	4e-16	15.51	915.3	915.3	3	1205.16	1205.15	0.36		3613.45	3613.45	Specific		>sp|Q01705|NOTC1_MOUSE Neurogenic locus notch homolog protein 1 OS=Mus musculus GN=Notch1 PE=1 SV=3	1	22.116	controllerType=0 controllerNumber=1 scan=8135	C10(Carbamidomethyl / 57.0215); C12(Carbamidomethyl / 57.0215); C21(Carbamidomethyl / 57.0215); C28(Carbamidomethyl / 57.0215)	File24899_Scan8135	HCD	0	0	0	0	3.3e-17	4.3e-17
	846	K.ESEDYESFSC[+57.02146]VC[+57.02146]PTGWQGQTC[+57.02146]EVDINEC[+57.02146]VK.S			734.7	3.1e-12	4.1e-12	11.5	734.7	734.7	3	1205.15	1205.15	-4.2		3613.43	3613.45	Specific		>sp|Q01705|NOTC1_MOUSE Neurogenic locus notch homolog protein 1 OS=Mus musculus GN=Notch1 PE=1 SV=3	1	22.3643	controllerType=0 controllerNumber=1 scan=8240	C10(Carbamidomethyl / 57.0215); C12(Carbamidomethyl / 57.0215); C21(Carbamidomethyl / 57.0215); C28(Carbamidomethyl / 57.0215)	File24899_Scan8240	HCD	0	0	0	0	2.5e-13	3.2e-13
	846	K.ESEDYESFSC[+57.02146]VC[+57.02146]PTGWQGQTC[+57.02146]EVDINEC[+57.02146]VK.S			199.8	0.023	0.03	1.63	199.8	199.8	3	1205.16	1205.15	2.49		3613.46	3613.45	Specific		>sp|Q01705|NOTC1_MOUSE Neurogenic locus notch homolog protein 1 OS=Mus musculus GN=Notch1 PE=1 SV=3	1	22.5126	controllerType=0 controllerNumber=1 scan=8304	C10(Carbamidomethyl / 57.0215); C12(Carbamidomethyl / 57.0215); C21(Carbamidomethyl / 57.0215); C28(Carbamidomethyl / 57.0215)	File24899_Scan8304	HCD	0.0017	0.005	0	0	0.0019	0.005
	893	R.C[+57.02146]LC[+57.02146]QAGYT[+365.13220]GR.N	T8(OGlycan / 365.1322)	HexNAc(1)Hex(1)	328	2.1e-06	2.8e-06	5.67	237.4	237.4	2	775.825	775.827	-1.78		1550.64	1550.65	Specific	8	>sp|Q01705|NOTC1_MOUSE Neurogenic locus notch homolog protein 1 OS=Mus musculus GN=Notch1 PE=1 SV=3	1	12.1052	controllerType=0 controllerNumber=1 scan=3910	C1(Carbamidomethyl / 57.0215); C3(Carbamidomethyl / 57.0215)	File24899_Scan3910	HCD	0	0	0	0	8.8e-08	1.2e-07
	893	R.C[+57.02146]LC[+57.02146]QAGYT[+365.13220]GR.N	T8(OGlycan / 365.1322)	HexNAc(1)Hex(1)	252.7	4e-06	5.2e-06	5.39	234	234	2	775.825	775.827	-2.33		1550.64	1550.65	Specific	8	>sp|Q01705|NOTC1_MOUSE Neurogenic locus notch homolog protein 1 OS=Mus musculus GN=Notch1 PE=1 SV=3	1	12.2197	controllerType=0 controllerNumber=1 scan=3958	C1(Carbamidomethyl / 57.0215); C3(Carbamidomethyl / 57.0215)	File24899_Scan3958	HCD	0	0	0	0	1.9e-07	2.4e-07
	893	R.C[+57.02146]LC[+57.02146]QAGYT[+365.13220]GR.N	T8(OGlycan / 365.1322)	HexNAc(1)Hex(1)	99.2	0.0091	0.012	2.04	76.3	76.3	2	775.824	775.827	-2.96		1550.64	1550.65	Specific	8	>sp|Q01705|NOTC1_MOUSE Neurogenic locus notch homolog protein 1 OS=Mus musculus GN=Notch1 PE=1 SV=3	1	11.9959	controllerType=0 controllerNumber=1 scan=3865	C1(Carbamidomethyl / 57.0215); C3(Carbamidomethyl / 57.0215)	File24899_Scan3865	HCD	0.0017	0.0017	0	0	0.0019	0.0019
	893	R.C[+57.02146]LC[+57.02146]QAGYT[+365.13220]GR.N	T8(OGlycan / 365.1322)	HexNAc(1)Hex(1)	38.3	0.02	0.025	1.71	10	10	2	775.825	775.827	-2.09		1550.64	1550.65	Specific	8	>sp|Q01705|NOTC1_MOUSE Neurogenic locus notch homolog protein 1 OS=Mus musculus GN=Notch1 PE=1 SV=3	1	11.888	controllerType=0 controllerNumber=1 scan=3821	C1(Carbamidomethyl / 57.0215); C3(Carbamidomethyl / 57.0215)	File24899_Scan3821	HCD	0.0017	0.0017	0	0	0.0019	0.0019
	893	R.C[+57.02146]LC[+57.02146]QAGYT[+365.13220]GR.N	T8(OGlycan / 365.1322)	HexNAc(1)Hex(1)	35.2	0.02	0.025	1.71	11.5	11.5	2	775.825	775.827	-1.62		1550.64	1550.65	Specific	8	>sp|Q01705|NOTC1_MOUSE Neurogenic locus notch homolog protein 1 OS=Mus musculus GN=Notch1 PE=1 SV=3	1	11.7754	controllerType=0 controllerNumber=1 scan=3775	C1(Carbamidomethyl / 57.0215); C3(Carbamidomethyl / 57.0215)	File24899_Scan3775	HCD	0.0017	0.0017	0	0	0.0019	0.0019
	893	R.C[+57.02146]LC[+57.02146]QAGYT[+203.07937]GR.N	T8(OGlycan / 203.0794)	HexNAc(1)	503.6	7.2e-09	9.4e-09	8.14	394.2	394.2	2	694.799	694.8	-2.36		1388.59	1388.59	Specific	8	>sp|Q01705|NOTC1_MOUSE Neurogenic locus notch homolog protein 1 OS=Mus musculus GN=Notch1 PE=1 SV=3	1	12.1246	controllerType=0 controllerNumber=1 scan=3918	C1(Carbamidomethyl / 57.0215); C3(Carbamidomethyl / 57.0215)	File24899_Scan3918	HCD	0	0	0	0	1e-09	1.3e-09
	893	R.C[+57.02146]LC[+57.02146]QAGYT[+203.07937]GR.N	T8(OGlycan / 203.0794)	HexNAc(1)	492.6	7.2e-09	9.4e-09	8.14	425.4	425.4	2	694.799	694.8	-2.45		1388.59	1388.59	Specific	8	>sp|Q01705|NOTC1_MOUSE Neurogenic locus notch homolog protein 1 OS=Mus musculus GN=Notch1 PE=1 SV=3	1	12.2318	controllerType=0 controllerNumber=1 scan=3963	C1(Carbamidomethyl / 57.0215); C3(Carbamidomethyl / 57.0215)	File24899_Scan3963	HCD	0	0	0	0	1e-09	1.3e-09
	893	R.C[+57.02146]LC[+57.02146]QAGYT[+203.07937]GR.N	T8(OGlycan / 203.0794)	HexNAc(1)	372.5	9.5e-07	1.2e-06	6.02	326.4	326.4	2	694.799	694.8	-2.1		1388.59	1388.59	Specific	8	>sp|Q01705|NOTC1_MOUSE Neurogenic locus notch homolog protein 1 OS=Mus musculus GN=Notch1 PE=1 SV=3	1	12.014	controllerType=0 controllerNumber=1 scan=3872	C1(Carbamidomethyl / 57.0215); C3(Carbamidomethyl / 57.0215)	File24899_Scan3872	HCD	0	0	0	0	4.6e-08	6e-08
	893	R.C[+57.02146]LC[+57.02146]QAGYT[+203.07937]GR.N	T8(OGlycan / 203.0794)	HexNAc(1)	330	1.8e-06	2.3e-06	5.75	284.5	284.5	2	694.797	694.8	-4.21		1388.59	1388.59	Specific	8	>sp|Q01705|NOTC1_MOUSE Neurogenic locus notch homolog protein 1 OS=Mus musculus GN=Notch1 PE=1 SV=3	1	12.3363	controllerType=0 controllerNumber=1 scan=4006	C1(Carbamidomethyl / 57.0215); C3(Carbamidomethyl / 57.0215)	File24899_Scan4006	HCD	0	0	0	0	7.6e-08	9.8e-08
	893	R.C[+57.02146]LC[+57.02146]QAGYT[+203.07937]GR.N	T8(OGlycan / 203.0794)	HexNAc(1)	276.5	4e-06	5.2e-06	5.39	216.7	216.7	2	694.798	694.8	-3.06		1388.59	1388.59	Specific	8	>sp|Q01705|NOTC1_MOUSE Neurogenic locus notch homolog protein 1 OS=Mus musculus GN=Notch1 PE=1 SV=3	1	11.9034	controllerType=0 controllerNumber=1 scan=3827	C1(Carbamidomethyl / 57.0215); C3(Carbamidomethyl / 57.0215)	File24899_Scan3827	HCD	0	0	0	0	1.8e-07	2.3e-07
	893	R.C[+57.02146]LC[+57.02146]QAGYT[+203.07937]GR.N	T8(OGlycan / 203.0794)	HexNAc(1)	197.6	0.0002	0.00026	3.7	179.4	179.4	2	694.797	694.8	-5		1388.59	1388.59	Specific	8	>sp|Q01705|NOTC1_MOUSE Neurogenic locus notch homolog protein 1 OS=Mus musculus GN=Notch1 PE=1 SV=3	1	12.4403	controllerType=0 controllerNumber=1 scan=4049	C1(Carbamidomethyl / 57.0215); C3(Carbamidomethyl / 57.0215)	File24899_Scan4049	HCD	0.0019	0.0019	0	0	0.0019	0.0019
	893	R.C[+57.02146]LC[+57.02146]QAGYT[+203.07937]GR.N	T8(OGlycan / 203.0794)	HexNAc(1)	181.8	0.00034	0.00044	3.47	153.3	153.3	2	694.798	694.8	-3.68		1388.59	1388.59	Specific	8	>sp|Q01705|NOTC1_MOUSE Neurogenic locus notch homolog protein 1 OS=Mus musculus GN=Notch1 PE=1 SV=3	1	11.793	controllerType=0 controllerNumber=1 scan=3782	C1(Carbamidomethyl / 57.0215); C3(Carbamidomethyl / 57.0215)	File24899_Scan3782	HCD	0.0019	0.0019	0	0	0.0019	0.0019
	893	R.C[+57.02146]LC[+57.02146]QAGYT[+203.07937]GR.N	T8(OGlycan / 203.0794)	HexNAc(1)	130.1	0.0091	0.012	2.04	74.4	74.4	2	694.799	694.8	-2.19		1388.59	1388.59	Specific	8	>sp|Q01705|NOTC1_MOUSE Neurogenic locus notch homolog protein 1 OS=Mus musculus GN=Notch1 PE=1 SV=3	1	11.687	controllerType=0 controllerNumber=1 scan=3739	C1(Carbamidomethyl / 57.0215); C3(Carbamidomethyl / 57.0215)	File24899_Scan3739	HCD	0.0017	0.0017	0	0	0.0019	0.0019
	893	R.C[+57.02146]LC[+57.02146]QAGYT[+162.05282]GR.N	T8(OGlycan / 162.0528)	Hex(1)	424.9	1.7e-08	2.3e-08	7.76	424.9	424.9	2	674.286	674.287	-1.57		1347.56	1347.57	Specific	8	>sp|Q01705|NOTC1_MOUSE Neurogenic locus notch homolog protein 1 OS=Mus musculus GN=Notch1 PE=1 SV=3	1	12.2219	controllerType=0 controllerNumber=1 scan=3959	C1(Carbamidomethyl / 57.0215); C3(Carbamidomethyl / 57.0215)	File24899_Scan3959	HCD	0	0	0	0	2.8e-09	3.6e-09
	893	R.C[+57.02146]LC[+57.02146]QAGYT[+162.05282]GR.N	T8(OGlycan / 162.0528)	Hex(1)	412.3	1.7e-08	2.3e-08	7.76	412.3	412.3	2	674.285	674.287	-2.75		1347.56	1347.57	Specific	8	>sp|Q01705|NOTC1_MOUSE Neurogenic locus notch homolog protein 1 OS=Mus musculus GN=Notch1 PE=1 SV=3	1	12.1074	controllerType=0 controllerNumber=1 scan=3911	C1(Carbamidomethyl / 57.0215); C3(Carbamidomethyl / 57.0215)	File24899_Scan3911	HCD	0	0	0	0	2.7e-09	3.5e-09
	893	R.C[+57.02146]LC[+57.02146]QAGYT[+162.05282]GR.N	T8(OGlycan / 162.0528)	Hex(1)	315.3	1.4e-06	1.8e-06	5.85	315.3	315.3	2	674.286	674.287	-1.39		1347.56	1347.57	Specific	8	>sp|Q01705|NOTC1_MOUSE Neurogenic locus notch homolog protein 1 OS=Mus musculus GN=Notch1 PE=1 SV=3	1	11.986	controllerType=0 controllerNumber=1 scan=3861	C1(Carbamidomethyl / 57.0215); C3(Carbamidomethyl / 57.0215)	File24899_Scan3861	HCD	0	0	0	0	6.3e-08	8.2e-08
	893	R.C[+57.02146]LC[+57.02146]QAGYT[+162.05282]GR.N	T8(OGlycan / 162.0528)	Hex(1)	199.8	0.0002	0.00026	3.7	199.8	199.8	2	674.286	674.287	-2.03		1347.56	1347.57	Specific	8	>sp|Q01705|NOTC1_MOUSE Neurogenic locus notch homolog protein 1 OS=Mus musculus GN=Notch1 PE=1 SV=3	1	11.7496	controllerType=0 controllerNumber=1 scan=3765	C1(Carbamidomethyl / 57.0215); C3(Carbamidomethyl / 57.0215)	File24899_Scan3765	HCD	0.0019	0.0019	0	0	0.0019	0.0019
	893	R.C[+57.02146]LC[+57.02146]QAGYT[+162.05282]GR.N	T8(OGlycan / 162.0528)	Hex(1)	76.6	0.02	0.025	1.71	76.6	76.6	2	674.284	674.287	-3.93		1347.56	1347.57	Specific	8	>sp|Q01705|NOTC1_MOUSE Neurogenic locus notch homolog protein 1 OS=Mus musculus GN=Notch1 PE=1 SV=3	1	11.5966	controllerType=0 controllerNumber=1 scan=3704	C1(Carbamidomethyl / 57.0215); C3(Carbamidomethyl / 57.0215)	File24899_Scan3704	HCD	0.0017	0.0017	0	0	0.0019	0.0019
	1045	K.C[+57.02146]TC[+57.02146]PQGYTGLNC[+57.02146]QNLVR.W			925.1	6.5e-17	8.5e-17	16.18	921	921	2	1020.95	1020.96	-1.74		2040.9	2040.9	Specific		>sp|Q01705|NOTC1_MOUSE Neurogenic locus notch homolog protein 1 OS=Mus musculus GN=Notch1 PE=1 SV=3	1	17.4881	controllerType=0 controllerNumber=1 scan=6163	C1(Carbamidomethyl / 57.0215); C3(Carbamidomethyl / 57.0215); C12(Carbamidomethyl / 57.0215)	File24899_Scan6163	HCD	0	0	0	0	1.4e-17	1.8e-17
	1045	K.C[+57.02146]TC[+57.02146]PQGYTGLNC[+57.02146]QNLVR.W			823.1	6.5e-15	8.5e-15	14.18	823.1	823.1	2	1020.95	1020.96	-2.04		2040.9	2040.9	Specific		>sp|Q01705|NOTC1_MOUSE Neurogenic locus notch homolog protein 1 OS=Mus musculus GN=Notch1 PE=1 SV=3	1	17.3647	controllerType=0 controllerNumber=1 scan=6110	C1(Carbamidomethyl / 57.0215); C3(Carbamidomethyl / 57.0215); C12(Carbamidomethyl / 57.0215)	File24899_Scan6110	HCD	0	0	0	0	1e-15	1.3e-15
	1045	K.C[+57.02146]TC[+57.02146]PQGYTGLNC[+57.02146]QNLVR.W			822.4	6.5e-15	8.5e-15	14.18	822.4	822.4	3	680.972	680.973	-1.89		2040.9	2040.9	Specific		>sp|Q01705|NOTC1_MOUSE Neurogenic locus notch homolog protein 1 OS=Mus musculus GN=Notch1 PE=1 SV=3	1	17.4859	controllerType=0 controllerNumber=1 scan=6162	C1(Carbamidomethyl / 57.0215); C3(Carbamidomethyl / 57.0215); C12(Carbamidomethyl / 57.0215)	File24899_Scan6162	HCD	0	0	0	0	1.2e-15	1.5e-15
	1045	K.C[+57.02146]TC[+57.02146]PQGYTGLNC[+57.02146]QNLVR.W			725.5	6.5e-13	8.5e-13	12.18	725.5	725.5	3	680.972	680.973	-2.07		2040.9	2040.9	Specific		>sp|Q01705|NOTC1_MOUSE Neurogenic locus notch homolog protein 1 OS=Mus musculus GN=Notch1 PE=1 SV=3	1	17.3625	controllerType=0 controllerNumber=1 scan=6109	C1(Carbamidomethyl / 57.0215); C3(Carbamidomethyl / 57.0215); C12(Carbamidomethyl / 57.0215)	File24899_Scan6109	HCD	0	0	0	0	7.4e-14	9.6e-14
	1045	K.C[+57.02146]TC[+57.02146]PQGYTGLNC[+57.02146]QNLVR.W			580.5	6.5e-10	8.5e-10	9.18	580.5	580.5	2	1020.95	1020.96	-1.68		2040.9	2040.9	Specific		>sp|Q01705|NOTC1_MOUSE Neurogenic locus notch homolog protein 1 OS=Mus musculus GN=Notch1 PE=1 SV=3	1	17.6353	controllerType=0 controllerNumber=1 scan=6226	C1(Carbamidomethyl / 57.0215); C3(Carbamidomethyl / 57.0215); C12(Carbamidomethyl / 57.0215)	File24899_Scan6226	HCD	0	0	0	0	4.3e-11	5.6e-11
	1045	K.C[+57.02146]TC[+57.02146]PQGYTGLNC[+57.02146]QNLVR.W			550.8	5.8e-09	7.5e-09	8.24	550.8	550.8	3	680.972	680.973	-1.09		2040.9	2040.9	Specific		>sp|Q01705|NOTC1_MOUSE Neurogenic locus notch homolog protein 1 OS=Mus musculus GN=Notch1 PE=1 SV=3	1	17.6223	controllerType=0 controllerNumber=1 scan=6220	C1(Carbamidomethyl / 57.0215); C3(Carbamidomethyl / 57.0215); C12(Carbamidomethyl / 57.0215)	File24899_Scan6220	HCD	0	0	0	0	4.4e-10	5.7e-10
	1045	K.C[+57.02146]TC[+57.02146]PQGYTGLNC[+57.02146]QNLVR.W			505.7	3.6e-08	4.7e-08	7.44	505.7	505.7	2	1020.96	1020.96	-0.9		2040.9	2040.9	Specific		>sp|Q01705|NOTC1_MOUSE Neurogenic locus notch homolog protein 1 OS=Mus musculus GN=Notch1 PE=1 SV=3	1	20.6809	controllerType=0 controllerNumber=1 scan=7527	C1(Carbamidomethyl / 57.0215); C3(Carbamidomethyl / 57.0215); C12(Carbamidomethyl / 57.0215)	File24899_Scan7527	HCD	0	0	0	0	4.7e-09	6.1e-09
	1045	K.C[+57.02146]TC[+57.02146]PQGYTGLNC[+57.02146]QNLVR.W			472.1	1e-08	1.3e-08	8	472.1	472.1	3	680.971	680.973	-2.52		2040.9	2040.9	Specific		>sp|Q01705|NOTC1_MOUSE Neurogenic locus notch homolog protein 1 OS=Mus musculus GN=Notch1 PE=1 SV=3	1	17.7594	controllerType=0 controllerNumber=1 scan=6279	C1(Carbamidomethyl / 57.0215); C3(Carbamidomethyl / 57.0215); C12(Carbamidomethyl / 57.0215)	File24899_Scan6279	HCD	0	0	0	0	1.5e-09	1.9e-09
	1062	R.WC[+57.02146]DS[+162.05282]APC[+57.02146]K.N	S4(OGlycan / 162.0528)	Hex(1)	269	0.00015	0.0002	3.81	269	143.8	2	593.229	593.231	-3.04		1185.45	1185.46	Specific	4	>sp|Q01705|NOTC1_MOUSE Neurogenic locus notch homolog protein 1 OS=Mus musculus GN=Notch1 PE=1 SV=3	1	11.8475	controllerType=0 controllerNumber=1 scan=3804	C2(Carbamidomethyl / 57.0215); C7(Carbamidomethyl / 57.0215)	File24899_Scan3804	HCD	0	0.0019	0	0.0074	4.3e-06	0.0019
	1062	R.WC[+57.02146]DS[+162.05282]APC[+57.02146]K.N	S4(OGlycan / 162.0528)	Hex(1)	216.4	0.00033	0.00042	3.49	216.4	133.2	2	593.23	593.231	-2.21		1185.45	1185.46	Specific	4	>sp|Q01705|NOTC1_MOUSE Neurogenic locus notch homolog protein 1 OS=Mus musculus GN=Notch1 PE=1 SV=3	1	11.7329	controllerType=0 controllerNumber=1 scan=3758	C2(Carbamidomethyl / 57.0215); C7(Carbamidomethyl / 57.0215)	File24899_Scan3758	HCD	0.0019	0.0019	0	0.0074	0.0019	0.0019
	1070	K.NGGRC[+57.02146]WQT[+1241.45450]NT[+1095.39659]QYHC[+57.02146]EC[+57.02146]R.S	T8(OGlycan / 1241.4545); T10(OGlycan / 1095.3966)	HexNAc(3)Hex(3)Fuc(1); HexNAc(3)Hex(3)	139.7	0.023	0.03	1.63	100.7	0	5	913.764	913.556	8.48	1	4564.79	4563.75	Specific	8;10	>sp|Q01705|NOTC1_MOUSE Neurogenic locus notch homolog protein 1 OS=Mus musculus GN=Notch1 PE=1 SV=3	1	16.7825	controllerType=0 controllerNumber=1 scan=5863	C5(Carbamidomethyl / 57.0215); C14(Carbamidomethyl / 57.0215); C16(Carbamidomethyl / 57.0215)	File24899_Scan5863	HCD	0.0017	0.005	0.0068	0.021	0.0019	0.005
	1070	K.NGGRC[+57.02146]WQT[+1460.52878]NT[+876.32230]QYHC[+57.02146]EC[+57.02146]R.S	T8(OGlycan / 1460.5288); T10(OGlycan / 876.3223)	HexNAc(4)Hex(4); HexNAc(2)Hex(2)Fuc(1)	107.8	0.023	0.03	1.63	69.8	0	5	913.764	913.556	8.35	1	4564.79	4563.75	Specific	8;10	>sp|Q01705|NOTC1_MOUSE Neurogenic locus notch homolog protein 1 OS=Mus musculus GN=Notch1 PE=1 SV=3	1	16.8017	controllerType=0 controllerNumber=1 scan=5871	C5(Carbamidomethyl / 57.0215); C14(Carbamidomethyl / 57.0215); C16(Carbamidomethyl / 57.0215)	File24899_Scan5871	HCD	0.0017	0.005	0.0068	0.02	0.0019	0.005
	1074	R.C[+57.02146]WQTNTQYHC[+57.02146]EC[+57.02146]R.S			703.5	6.6e-13	8.6e-13	12.18	645.5	645.5	3	614.906	614.908	-3.6		1842.7	1842.71	Specific		>sp|Q01705|NOTC1_MOUSE Neurogenic locus notch homolog protein 1 OS=Mus musculus GN=Notch1 PE=1 SV=3	1	12.8771	controllerType=0 controllerNumber=1 scan=4233	C1(Carbamidomethyl / 57.0215); C10(Carbamidomethyl / 57.0215); C12(Carbamidomethyl / 57.0215)	File24899_Scan4233	HCD	0	0	0	0	9.9e-14	1.3e-13
	1074	R.C[+57.02146]WQTNTQYHC[+57.02146]EC[+57.02146]R.S			664.2	6.6e-12	8.6e-12	11.18	664.2	664.2	3	614.906	614.908	-3.8		1842.7	1842.71	Specific		>sp|Q01705|NOTC1_MOUSE Neurogenic locus notch homolog protein 1 OS=Mus musculus GN=Notch1 PE=1 SV=3	1	12.7541	controllerType=0 controllerNumber=1 scan=4181	C1(Carbamidomethyl / 57.0215); C10(Carbamidomethyl / 57.0215); C12(Carbamidomethyl / 57.0215)	File24899_Scan4181	HCD	0	0	0	0	7.7e-13	1e-12
	1074	R.C[+57.02146]WQTNTQYHC[+57.02146]EC[+57.02146]R.S			592.1	6.6e-10	8.6e-10	9.18	567.7	567.7	3	614.907	614.908	-2.51		1842.71	1842.71	Specific		>sp|Q01705|NOTC1_MOUSE Neurogenic locus notch homolog protein 1 OS=Mus musculus GN=Notch1 PE=1 SV=3	1	12.5104	controllerType=0 controllerNumber=1 scan=4078	C1(Carbamidomethyl / 57.0215); C10(Carbamidomethyl / 57.0215); C12(Carbamidomethyl / 57.0215)	File24899_Scan4078	HCD	0	0	0	0	6e-11	7.8e-11
	1074	R.C[+57.02146]WQTNTQYHC[+57.02146]EC[+57.02146]R.S			580.3	6.6e-10	8.6e-10	9.18	580.3	580.3	3	614.907	614.908	-2.91		1842.71	1842.71	Specific		>sp|Q01705|NOTC1_MOUSE Neurogenic locus notch homolog protein 1 OS=Mus musculus GN=Notch1 PE=1 SV=3	1	12.6262	controllerType=0 controllerNumber=1 scan=4127	C1(Carbamidomethyl / 57.0215); C10(Carbamidomethyl / 57.0215); C12(Carbamidomethyl / 57.0215)	File24899_Scan4127	HCD	0	0	0	0	6.5e-11	8.5e-11
	1074	R.C[+57.02146]WQTNTQYHC[+57.02146]EC[+57.02146]R.S			508.9	7.2e-09	9.4e-09	8.14	508.9	508.9	3	614.907	614.908	-2.61		1842.71	1842.71	Specific		>sp|Q01705|NOTC1_MOUSE Neurogenic locus notch homolog protein 1 OS=Mus musculus GN=Notch1 PE=1 SV=3	1	13.0149	controllerType=0 controllerNumber=1 scan=4292	C1(Carbamidomethyl / 57.0215); C10(Carbamidomethyl / 57.0215); C12(Carbamidomethyl / 57.0215)	File24899_Scan4292	HCD	0	0	0	0	1.1e-09	1.5e-09
	1074	R.C[+57.02146]WQTNTQYHC[+57.02146]EC[+57.02146]R.S			434.4	1.7e-08	2.3e-08	7.76	434.4	434.4	3	614.907	614.908	-2.41		1842.71	1842.71	Specific		>sp|Q01705|NOTC1_MOUSE Neurogenic locus notch homolog protein 1 OS=Mus musculus GN=Notch1 PE=1 SV=3	1	12.2903	controllerType=0 controllerNumber=1 scan=3987	C1(Carbamidomethyl / 57.0215); C10(Carbamidomethyl / 57.0215); C12(Carbamidomethyl / 57.0215)	File24899_Scan3987	HCD	0	0	0	0	2.8e-09	3.6e-09
	1074	R.C[+57.02146]WQTNTQYHC[+57.02146]EC[+57.02146]R.S			327.1	1.1e-06	1.4e-06	5.97	327.1	327.1	3	614.907	614.908	-2.51		1842.71	1842.71	Specific		>sp|Q01705|NOTC1_MOUSE Neurogenic locus notch homolog protein 1 OS=Mus musculus GN=Notch1 PE=1 SV=3	1	12.3965	controllerType=0 controllerNumber=1 scan=4031	C1(Carbamidomethyl / 57.0215); C10(Carbamidomethyl / 57.0215); C12(Carbamidomethyl / 57.0215)	File24899_Scan4031	HCD	0	0	0	0	5.5e-08	7.2e-08
	1074	R.C[+57.02146]WQTNTQYHC[+57.02146]EC[+57.02146]R.S			299	0.00012	0.00016	3.91	299	299	3	614.906	614.908	-3.7		1842.7	1842.71	Specific		>sp|Q01705|NOTC1_MOUSE Neurogenic locus notch homolog protein 1 OS=Mus musculus GN=Notch1 PE=1 SV=3	1	12.0544	controllerType=0 controllerNumber=1 scan=3889	C1(Carbamidomethyl / 57.0215); C10(Carbamidomethyl / 57.0215); C12(Carbamidomethyl / 57.0215)	File24899_Scan3889	HCD	0	0	0	0	3.7e-06	4.9e-06
	1074	R.C[+57.02146]WQTNTQYHC[+57.02146]EC[+57.02146]R.S			293.2	2.4e-06	3.1e-06	5.63	293.2	293.2	3	614.908	614.908	-1.42		1842.71	1842.71	Specific		>sp|Q01705|NOTC1_MOUSE Neurogenic locus notch homolog protein 1 OS=Mus musculus GN=Notch1 PE=1 SV=3	1	12.1759	controllerType=0 controllerNumber=1 scan=3940	C1(Carbamidomethyl / 57.0215); C10(Carbamidomethyl / 57.0215); C12(Carbamidomethyl / 57.0215)	File24899_Scan3940	HCD	0	0	0	0	1e-07	1.3e-07
	1074	R.C[+57.02146]WQTNTQYHC[+57.02146]EC[+57.02146]R.S			208.3	0.00016	0.00021	3.78	208.3	208.3	3	614.907	614.908	-1.52		1842.71	1842.71	Specific		>sp|Q01705|NOTC1_MOUSE Neurogenic locus notch homolog protein 1 OS=Mus musculus GN=Notch1 PE=1 SV=3	1	11.9421	controllerType=0 controllerNumber=1 scan=3843	C1(Carbamidomethyl / 57.0215); C10(Carbamidomethyl / 57.0215); C12(Carbamidomethyl / 57.0215)	File24899_Scan3843	HCD	0.0019	0.0019	0	0	0.0019	0.0019
	1074	R.C[+57.02146]WQTNTQYHC[+57.02146]EC[+57.02146]R.S			99.1	0.021	0.027	1.69	99.1	99.1	3	614.907	614.908	-2.31		1842.71	1842.71	Specific		>sp|Q01705|NOTC1_MOUSE Neurogenic locus notch homolog protein 1 OS=Mus musculus GN=Notch1 PE=1 SV=3	1	13.1027	controllerType=0 controllerNumber=1 scan=4328	C1(Carbamidomethyl / 57.0215); C10(Carbamidomethyl / 57.0215); C12(Carbamidomethyl / 57.0215)	File24899_Scan4328	HCD	0.0017	0.005	0	0	0.0019	0.005
	1087	R.SGWTGVNC[+57.02146]DVLSVSC[+57.02146]EVAAQKR.G			1002.7	7.6e-18	9.8e-18	17.12	1002.7	1002.7	3	808.383	808.386	-3.52		2423.14	2423.14	Specific		>sp|Q01705|NOTC1_MOUSE Neurogenic locus notch homolog protein 1 OS=Mus musculus GN=Notch1 PE=1 SV=3	1	20.1104	controllerType=0 controllerNumber=1 scan=7285	C8(Carbamidomethyl / 57.0215); C15(Carbamidomethyl / 57.0215)	File24899_Scan7285	HCD	0	0	0	0	2e-18	2.6e-18
	1087	R.SGWTGVNC[+57.02146]DVLSVSC[+57.02146]EVAAQKR.G			993.3	7.6e-17	9.8e-17	16.12	993.3	993.3	3	808.384	808.386	-2.24		2423.14	2423.14	Specific		>sp|Q01705|NOTC1_MOUSE Neurogenic locus notch homolog protein 1 OS=Mus musculus GN=Notch1 PE=1 SV=3	1	19.9813	controllerType=0 controllerNumber=1 scan=7229	C8(Carbamidomethyl / 57.0215); C15(Carbamidomethyl / 57.0215)	File24899_Scan7229	HCD	0	0	0	0	1.8e-17	2.3e-17
	1087	R.SGWTGVNC[+57.02146]DVLSVSC[+57.02146]EVAAQKR.G			959.4	7.6e-17	9.8e-17	16.12	959.4	959.4	3	808.385	808.386	-1.41		2423.14	2423.14	Specific		>sp|Q01705|NOTC1_MOUSE Neurogenic locus notch homolog protein 1 OS=Mus musculus GN=Notch1 PE=1 SV=3	1	19.8727	controllerType=0 controllerNumber=1 scan=7183	C8(Carbamidomethyl / 57.0215); C15(Carbamidomethyl / 57.0215)	File24899_Scan7183	HCD	0	0	0	0	1.6e-17	2e-17
	1087	R.SGWTGVNC[+57.02146]DVLSVSC[+57.02146]EVAAQKR.G			833.4	7.6e-14	9.8e-14	13.12	833.4	833.4	3	808.383	808.386	-3.98		2423.13	2423.14	Specific		>sp|Q01705|NOTC1_MOUSE Neurogenic locus notch homolog protein 1 OS=Mus musculus GN=Notch1 PE=1 SV=3	1	20.2163	controllerType=0 controllerNumber=1 scan=7329	C8(Carbamidomethyl / 57.0215); C15(Carbamidomethyl / 57.0215)	File24899_Scan7329	HCD	0	0	0	0	9.3e-15	1.2e-14
	1087	R.SGWTGVNC[+57.02146]DVLSVSC[+57.02146]EVAAQKR.G			506	8.3e-08	1.1e-07	7.08	506	506	3	808.385	808.386	-1.56		2423.14	2423.14	Specific		>sp|Q01705|NOTC1_MOUSE Neurogenic locus notch homolog protein 1 OS=Mus musculus GN=Notch1 PE=1 SV=3	1	20.3743	controllerType=0 controllerNumber=1 scan=7396	C8(Carbamidomethyl / 57.0215); C15(Carbamidomethyl / 57.0215)	File24899_Scan7396	HCD	0	0	0	0	7.4e-09	9.7e-09
	1087	R.SGWTGVNC[+57.02146]DVLSVSC[+57.02146]EVAAQK.R			906.5	1.2e-16	1.6e-16	15.92	906.5	906.5	2	1134.02	1134.03	-2.45		2267.04	2267.04	Specific		>sp|Q01705|NOTC1_MOUSE Neurogenic locus notch homolog protein 1 OS=Mus musculus GN=Notch1 PE=1 SV=3	1	21.419	controllerType=0 controllerNumber=1 scan=7840	C8(Carbamidomethyl / 57.0215); C15(Carbamidomethyl / 57.0215)	File24899_Scan7840	HCD	0	0	0	0	2.4e-17	3.1e-17
	1087	R.SGWTGVNC[+57.02146]DVLSVSC[+57.02146]EVAAQK.R			894.7	1.2e-15	1.6e-15	14.92	894.7	894.7	2	1134.02	1134.03	-2.99		2267.04	2267.04	Specific		>sp|Q01705|NOTC1_MOUSE Neurogenic locus notch homolog protein 1 OS=Mus musculus GN=Notch1 PE=1 SV=3	1	21.5442	controllerType=0 controllerNumber=1 scan=7893	C8(Carbamidomethyl / 57.0215); C15(Carbamidomethyl / 57.0215)	File24899_Scan7893	HCD	0	0	0	0	3.9e-16	5e-16
	1087	R.SGWTGVNC[+57.02146]DVLSVSC[+57.02146]EVAAQK.R			818.3	1.2e-14	1.6e-14	13.92	818.3	818.3	3	756.351	756.352	-2.38		2267.04	2267.04	Specific		>sp|Q01705|NOTC1_MOUSE Neurogenic locus notch homolog protein 1 OS=Mus musculus GN=Notch1 PE=1 SV=3	1	21.5163	controllerType=0 controllerNumber=1 scan=7881	C8(Carbamidomethyl / 57.0215); C15(Carbamidomethyl / 57.0215)	File24899_Scan7881	HCD	0	0	0	0	2.2e-15	2.9e-15
	1087	R.SGWTGVNC[+57.02146]DVLSVSC[+57.02146]EVAAQK.R			768	1.2e-13	1.6e-13	12.92	768	768	3	756.349	756.352	-4.32		2267.03	2267.04	Specific		>sp|Q01705|NOTC1_MOUSE Neurogenic locus notch homolog protein 1 OS=Mus musculus GN=Notch1 PE=1 SV=3	1	21.6501	controllerType=0 controllerNumber=1 scan=7938	C8(Carbamidomethyl / 57.0215); C15(Carbamidomethyl / 57.0215)	File24899_Scan7938	HCD	0	0	0	0	1.9e-14	2.5e-14
	1087	R.SGWTGVNC[+57.02146]DVLSVSC[+57.02146]EVAAQK.R			728.4	1.2e-12	1.6e-12	11.92	728.4	728.4	2	1134.02	1134.03	-1.38		2267.04	2267.04	Specific		>sp|Q01705|NOTC1_MOUSE Neurogenic locus notch homolog protein 1 OS=Mus musculus GN=Notch1 PE=1 SV=3	1	21.6781	controllerType=0 controllerNumber=1 scan=7950	C8(Carbamidomethyl / 57.0215); C15(Carbamidomethyl / 57.0215)	File24899_Scan7950	HCD	0	0	0	0	1.9e-13	2.5e-13
	1087	R.SGWTGVNC[+57.02146]DVLSVSC[+57.02146]EVAAQK.R			678.3	3e-10	3.9e-10	9.52	678.3	678.3	3	756.353	756.352	0.93		2267.05	2267.04	Specific		>sp|Q01705|NOTC1_MOUSE Neurogenic locus notch homolog protein 1 OS=Mus musculus GN=Notch1 PE=1 SV=3	1	21.3931	controllerType=0 controllerNumber=1 scan=7829	C8(Carbamidomethyl / 57.0215); C15(Carbamidomethyl / 57.0215)	File24899_Scan7829	HCD	0	0	0	0	2.1e-11	2.8e-11
	1087	R.SGWTGVNC[+57.02146]DVLSVSC[+57.02146]EVAAQK.R			619.6	1.2e-10	1.6e-10	9.92	619.6	619.6	3	756.351	756.352	-1.81		2267.04	2267.04	Specific		>sp|Q01705|NOTC1_MOUSE Neurogenic locus notch homolog protein 1 OS=Mus musculus GN=Notch1 PE=1 SV=3	1	21.7747	controllerType=0 controllerNumber=1 scan=7991	C8(Carbamidomethyl / 57.0215); C15(Carbamidomethyl / 57.0215)	File24899_Scan7991	HCD	0	0	0	0	1.3e-11	1.7e-11
	1087	R.SGWTGVNC[+57.02146]DVLSVSC[+57.02146]EVAAQK.R			542.1	1.1e-08	1.4e-08	7.97	542.1	542.1	2	1134.02	1134.03	-2.45		2267.04	2267.04	Specific		>sp|Q01705|NOTC1_MOUSE Neurogenic locus notch homolog protein 1 OS=Mus musculus GN=Notch1 PE=1 SV=3	1	21.853	controllerType=0 controllerNumber=1 scan=8024	C8(Carbamidomethyl / 57.0215); C15(Carbamidomethyl / 57.0215)	File24899_Scan8024	HCD	0	0	0	0	2.1e-09	2.7e-09
	1087	R.SGWTGVNC[+57.02146]DVLSVSC[+57.02146]EVAAQK.R			31.4	0.025	0.032	1.6	31.4	31.4	3	756.346	756.352	-9.16		2267.02	2267.04	Specific		>sp|Q01705|NOTC1_MOUSE Neurogenic locus notch homolog protein 1 OS=Mus musculus GN=Notch1 PE=1 SV=3	1	22.3576	controllerType=0 controllerNumber=1 scan=8238	C8(Carbamidomethyl / 57.0215); C15(Carbamidomethyl / 57.0215)	File24899_Scan8238	HCD	0.0017	0.005	0	0	0.0019	0.005
	1109	R.GIDVTLLC[+57.02146]QHGGLC[+57.02146]VDEGDKHYC[+57.02146]HC[+57.02146]QAGYT[+349.13728]GSYC[+57.02146]EDEVDEC[+57.02146]SPNPC[+57.02146]QNGATC[+57.02146]TDYLGGFSC[+57.02146]K.C	T30(OGlycan / 349.1373)	HexNAc(1)Fuc(1)	139.3	0.0028	0.0036	2.55	139.3	0	6	1246	1246.01	-3.4		7470.97	7471	Specific	30	>sp|Q01705|NOTC1_MOUSE Neurogenic locus notch homolog protein 1 OS=Mus musculus GN=Notch1 PE=1 SV=3	1	20.7905	controllerType=0 controllerNumber=1 scan=7574	C8(Carbamidomethyl / 57.0215); C14(Carbamidomethyl / 57.0215); C23(Carbamidomethyl / 57.0215); C25(Carbamidomethyl / 57.0215); C34(Carbamidomethyl / 57.0215); C41(Carbamidomethyl / 57.0215); C46(Carbamidomethyl / 57.0215); C52(Carbamidomethyl / 57.0215); C61(Carbamidomethyl / 57.0215)	File24899_Scan7574	HCD	0.0018	0.0018	0.0071	0.0071	0.0019	0.0019
	1109	R.GIDVTLLC[+57.02146]QHGGLC[+57.02146]VDEGDK.H			888.4	6.1e-15	8e-15	14.21	888.4	888.4	3	729.345	729.345	-0.77		2186.02	2186.02	Specific		>sp|Q01705|NOTC1_MOUSE Neurogenic locus notch homolog protein 1 OS=Mus musculus GN=Notch1 PE=1 SV=3	1	19.9493	controllerType=0 controllerNumber=1 scan=7216	C8(Carbamidomethyl / 57.0215); C14(Carbamidomethyl / 57.0215)	File24899_Scan7216	HCD	0	0	0	0	7.2e-16	9.3e-16
	1207	K.C[+57.02146]S[+876.32230]C[+57.02146]PR.G	S2(OGlycan / 876.3223)	HexNAc(2)Hex(2)Fuc(1)	135.6	0.033	0.043	1.48	2.1	2.1	2	778.302	778.297	6.04		1555.6	1555.59	Specific	2	>sp|Q01705|NOTC1_MOUSE Neurogenic locus notch homolog protein 1 OS=Mus musculus GN=Notch1 PE=1 SV=3	1	18.042	controllerType=0 controllerNumber=1 scan=6399	C1(Carbamidomethyl / 57.0215); C3(Carbamidomethyl / 57.0215)	File24899_Scan6399	HCD	0.0047	0.011	0.019	0.045	0.005	0.011
	1207	K.C[+57.02146]S[+714.26948]C[+57.02146]PR.G	S2(OGlycan / 714.2695)	HexNAc(2)Hex(1)Fuc(1)	107.2	0.033	0.043	1.48	107.2	107.2	2	697.276	697.271	6.72		1393.54	1393.53	Specific	2	>sp|Q01705|NOTC1_MOUSE Neurogenic locus notch homolog protein 1 OS=Mus musculus GN=Notch1 PE=1 SV=3	1	18.245	controllerType=0 controllerNumber=1 scan=6486	C1(Carbamidomethyl / 57.0215); C3(Carbamidomethyl / 57.0215)	File24899_Scan6486	HCD	0.0047	0.011	0.019	0.044	0.005	0.011
	1212	R.GTQGVHC[+57.02146]EINVDDC[+57.02146]HPPLDPASR.S			1041.9	4.2e-18	5.5e-18	17.37	1013.2	1013.2	3	858.718	858.72	-2.82		2574.14	2574.15	Specific		>sp|Q01705|NOTC1_MOUSE Neurogenic locus notch homolog protein 1 OS=Mus musculus GN=Notch1 PE=1 SV=3	1	16.1571	controllerType=0 controllerNumber=1 scan=5592	C7(Carbamidomethyl / 57.0215); C14(Carbamidomethyl / 57.0215)	File24899_Scan5592	HCD	0	0	0	0	7.5e-19	9.7e-19
	1212	R.GTQGVHC[+57.02146]EINVDDC[+57.02146]HPPLDPASR.S			892.4	1.2e-15	1.6e-15	14.92	816.5	816.5	4	644.29	644.292	-2.36		2574.14	2574.15	Specific		>sp|Q01705|NOTC1_MOUSE Neurogenic locus notch homolog protein 1 OS=Mus musculus GN=Notch1 PE=1 SV=3	1	16.0287	controllerType=0 controllerNumber=1 scan=5537	C7(Carbamidomethyl / 57.0215); C14(Carbamidomethyl / 57.0215)	File24899_Scan5537	HCD	0	0	0	0	1.9e-16	2.5e-16
	1212	R.GTQGVHC[+57.02146]EINVDDC[+57.02146]HPPLDPASR.S			868.7	1.2e-15	1.6e-15	14.92	820.1	820.1	4	644.29	644.292	-2.83		2574.14	2574.15	Specific		>sp|Q01705|NOTC1_MOUSE Neurogenic locus notch homolog protein 1 OS=Mus musculus GN=Notch1 PE=1 SV=3	1	16.2774	controllerType=0 controllerNumber=1 scan=5645	C7(Carbamidomethyl / 57.0215); C14(Carbamidomethyl / 57.0215)	File24899_Scan5645	HCD	0	0	0	0	2.6e-16	3.4e-16
	1212	R.GTQGVHC[+57.02146]EINVDDC[+57.02146]HPPLDPASR.S			859.8	1.2e-15	1.6e-15	14.92	784.7	784.7	4	644.29	644.292	-2.73		2574.14	2574.15	Specific		>sp|Q01705|NOTC1_MOUSE Neurogenic locus notch homolog protein 1 OS=Mus musculus GN=Notch1 PE=1 SV=3	1	16.1528	controllerType=0 controllerNumber=1 scan=5590	C7(Carbamidomethyl / 57.0215); C14(Carbamidomethyl / 57.0215)	File24899_Scan5590	HCD	0	0	0	0	2.2e-16	2.8e-16
	1212	R.GTQGVHC[+57.02146]EINVDDC[+57.02146]HPPLDPASR.S			785.4	1.2e-13	1.6e-13	12.92	731	731	4	644.29	644.292	-2.92		2574.14	2574.15	Specific		>sp|Q01705|NOTC1_MOUSE Neurogenic locus notch homolog protein 1 OS=Mus musculus GN=Notch1 PE=1 SV=3	1	16.4071	controllerType=0 controllerNumber=1 scan=5702	C7(Carbamidomethyl / 57.0215); C14(Carbamidomethyl / 57.0215)	File24899_Scan5702	HCD	0	0	0	0	1.2e-14	1.6e-14
	1212	R.GTQGVHC[+57.02146]EINVDDC[+57.02146]HPPLDPASR.S			646	1.2e-10	1.6e-10	9.92	644.8	644.8	4	644.291	644.292	-1.22		2574.14	2574.15	Specific		>sp|Q01705|NOTC1_MOUSE Neurogenic locus notch homolog protein 1 OS=Mus musculus GN=Notch1 PE=1 SV=3	1	15.8978	controllerType=0 controllerNumber=1 scan=5481	C7(Carbamidomethyl / 57.0215); C14(Carbamidomethyl / 57.0215)	File24899_Scan5481	HCD	0	0	0	0	1e-11	1.3e-11
	1212	R.GTQGVHC[+57.02146]EINVDDC[+57.02146]HPPLDPASR.S			634.7	1.1e-08	1.4e-08	7.95	634.7	634.7	3	858.719	858.72	-1.33		2574.14	2574.15	Specific		>sp|Q01705|NOTC1_MOUSE Neurogenic locus notch homolog protein 1 OS=Mus musculus GN=Notch1 PE=1 SV=3	1	16.2969	controllerType=0 controllerNumber=1 scan=5654	C7(Carbamidomethyl / 57.0215); C14(Carbamidomethyl / 57.0215)	File24899_Scan5654	HCD	0	0	0	0	2.1e-09	2.8e-09
	1212	R.GTQGVHC[+57.02146]EINVDDC[+57.02146]HPPLDPASR.S			604.4	1.2e-10	1.6e-10	9.92	604.4	604.4	4	644.29	644.292	-2.83		2574.14	2574.15	Specific		>sp|Q01705|NOTC1_MOUSE Neurogenic locus notch homolog protein 1 OS=Mus musculus GN=Notch1 PE=1 SV=3	1	16.531	controllerType=0 controllerNumber=1 scan=5755	C7(Carbamidomethyl / 57.0215); C14(Carbamidomethyl / 57.0215)	File24899_Scan5755	HCD	0	0	0	0	1.1e-11	1.4e-11
	1212	R.GTQGVHC[+57.02146]EINVDDC[+57.02146]HPPLDPASR.S			508.9	1.3e-08	1.7e-08	7.88	508.9	508.9	4	644.291	644.292	-2.07		2574.14	2574.15	Specific		>sp|Q01705|NOTC1_MOUSE Neurogenic locus notch homolog protein 1 OS=Mus musculus GN=Notch1 PE=1 SV=3	1	15.7779	controllerType=0 controllerNumber=1 scan=5430	C7(Carbamidomethyl / 57.0215); C14(Carbamidomethyl / 57.0215)	File24899_Scan5430	HCD	0	0	0	0	2.2e-09	2.8e-09
	1212	R.GTQGVHC[+57.02146]EINVDDC[+57.02146]HPPLDPASR.S			480.4	2.4e-06	3.1e-06	5.62	480.4	480.4	3	858.719	858.72	-0.9		2574.14	2574.15	Specific		>sp|Q01705|NOTC1_MOUSE Neurogenic locus notch homolog protein 1 OS=Mus musculus GN=Notch1 PE=1 SV=3	1	16.0438	controllerType=0 controllerNumber=1 scan=5544	C7(Carbamidomethyl / 57.0215); C14(Carbamidomethyl / 57.0215)	File24899_Scan5544	HCD	0	0	0	0	1.1e-07	1.5e-07
	1212	R.GTQGVHC[+57.02146]EINVDDC[+57.02146]HPPLDPASR.S			471.8	1.9e-08	2.4e-08	7.73	471.8	471.8	4	644.29	644.292	-3.49		2574.14	2574.15	Specific		>sp|Q01705|NOTC1_MOUSE Neurogenic locus notch homolog protein 1 OS=Mus musculus GN=Notch1 PE=1 SV=3	1	16.7004	controllerType=0 controllerNumber=1 scan=5828	C7(Carbamidomethyl / 57.0215); C14(Carbamidomethyl / 57.0215)	File24899_Scan5828	HCD	0	0	0	0	3.1e-09	4.1e-09
	1264	R.C[+57.02146]EGDVNEC[+57.02146]LS[+426.13734]NPC[+57.02146]DPR.G	S10(OGlycan / 426.1373)	Hex(1)Pent(2)	937.7	6.5e-17	8.5e-17	16.18	937.7	937.7	2	1174.44	1174.45	-2.17		2347.88	2347.88	Specific	10	>sp|Q01705|NOTC1_MOUSE Neurogenic locus notch homolog protein 1 OS=Mus musculus GN=Notch1 PE=1 SV=3	1	15.359	controllerType=0 controllerNumber=1 scan=5251	C1(Carbamidomethyl / 57.0215); C8(Carbamidomethyl / 57.0215); C13(Carbamidomethyl / 57.0215)	File24899_Scan5251	HCD	0	0	0	0	1.2e-17	1.5e-17
	1264	R.C[+57.02146]EGDVNEC[+57.02146]LS[+426.13734]NPC[+57.02146]DPR.G	S10(OGlycan / 426.1373)	Hex(1)Pent(2)	843.8	6.5e-15	8.5e-15	14.18	815.4	815.4	2	1174.44	1174.45	-1.75		2347.88	2347.88	Specific	10	>sp|Q01705|NOTC1_MOUSE Neurogenic locus notch homolog protein 1 OS=Mus musculus GN=Notch1 PE=1 SV=3	1	15.2408	controllerType=0 controllerNumber=1 scan=5201	C1(Carbamidomethyl / 57.0215); C8(Carbamidomethyl / 57.0215); C13(Carbamidomethyl / 57.0215)	File24899_Scan5201	HCD	0	0	0	0	9.1e-16	1.2e-15
	1264	R.C[+57.02146]EGDVNEC[+57.02146]LS[+426.13734]NPC[+57.02146]DPR.G	S10(OGlycan / 426.1373)	Hex(1)Pent(2)	735	6.5e-13	8.5e-13	12.18	735	735	3	783.298	783.3	-2.2		2347.88	2347.88	Specific	10	>sp|Q01705|NOTC1_MOUSE Neurogenic locus notch homolog protein 1 OS=Mus musculus GN=Notch1 PE=1 SV=3	1	15.3546	controllerType=0 controllerNumber=1 scan=5249	C1(Carbamidomethyl / 57.0215); C8(Carbamidomethyl / 57.0215); C13(Carbamidomethyl / 57.0215)	File24899_Scan5249	HCD	0	0	0	0	6.8e-14	8.9e-14
	1264	R.C[+57.02146]EGDVNEC[+57.02146]LS[+426.13734]NPC[+57.02146]DPR.G	S10(OGlycan / 426.1373)	Hex(1)Pent(2)	678.7	6.5e-12	8.5e-12	11.18	678.7	678.7	2	1174.44	1174.45	-2.17		2347.88	2347.88	Specific	10	>sp|Q01705|NOTC1_MOUSE Neurogenic locus notch homolog protein 1 OS=Mus musculus GN=Notch1 PE=1 SV=3	1	15.4927	controllerType=0 controllerNumber=1 scan=5308	C1(Carbamidomethyl / 57.0215); C8(Carbamidomethyl / 57.0215); C13(Carbamidomethyl / 57.0215)	File24899_Scan5308	HCD	0	0	0	0	4.8e-13	6.2e-13
	1264	R.C[+57.02146]EGDVNEC[+57.02146]LS[+426.13734]NPC[+57.02146]DPR.G	S10(OGlycan / 426.1373)	Hex(1)Pent(2)	549.5	5.8e-09	7.5e-09	8.24	549.5	549.5	3	783.298	783.3	-2.51		2347.88	2347.88	Specific	10	>sp|Q01705|NOTC1_MOUSE Neurogenic locus notch homolog protein 1 OS=Mus musculus GN=Notch1 PE=1 SV=3	1	15.2386	controllerType=0 controllerNumber=1 scan=5200	C1(Carbamidomethyl / 57.0215); C8(Carbamidomethyl / 57.0215); C13(Carbamidomethyl / 57.0215)	File24899_Scan5200	HCD	0	0	0	0	3.8e-10	4.9e-10
	1264	R.C[+57.02146]EGDVNEC[+57.02146]LS[+426.13734]NPC[+57.02146]DPR.G	S10(OGlycan / 426.1373)	Hex(1)Pent(2)	290.2	2.3e-06	3e-06	5.63	290.2	290.2	3	783.299	783.3	-1.5		2347.88	2347.88	Specific	10	>sp|Q01705|NOTC1_MOUSE Neurogenic locus notch homolog protein 1 OS=Mus musculus GN=Notch1 PE=1 SV=3	1	15.5035	controllerType=0 controllerNumber=1 scan=5313	C1(Carbamidomethyl / 57.0215); C8(Carbamidomethyl / 57.0215); C13(Carbamidomethyl / 57.0215)	File24899_Scan5313	HCD	0	0	0	0	9.8e-08	1.3e-07
	1264	R.C[+57.02146]EGD[+15.99492]VNEC[+57.02146]LS[+294.09508]NPC[+57.02146]DPR.G	D4(b-oxidation / 15.9949); S10(OGlycan / 294.0951)	Hex(1)Pent(1)	166.8	1.3e-05	1.7e-05	4.89	166.8	0	2	1116.41	1116.42	-7.32		2231.82	2231.84	Specific	10	>sp|Q01705|NOTC1_MOUSE Neurogenic locus notch homolog protein 1 OS=Mus musculus GN=Notch1 PE=1 SV=3	1	15.7672	controllerType=0 controllerNumber=1 scan=5425	C1(Carbamidomethyl / 57.0215); C8(Carbamidomethyl / 57.0215); C13(Carbamidomethyl / 57.0215)	File24899_Scan5425	HCD	0	0	0	0	3.8e-07	5e-07
	1264	R.C[+57.02146]EGD[+15.99492]VNEC[+57.02146]LS[+294.09508]NPC[+57.02146]DPR.G	D4(b-oxidation / 15.9949); S10(OGlycan / 294.0951)	Hex(1)Pent(1)	1.2	0.019	0.025	1.71	1.2	0	2	1116.41	1116.42	-7.32		2231.82	2231.84	Specific	10	>sp|Q01705|NOTC1_MOUSE Neurogenic locus notch homolog protein 1 OS=Mus musculus GN=Notch1 PE=1 SV=3	1	15.6469	controllerType=0 controllerNumber=1 scan=5374	C1(Carbamidomethyl / 57.0215); C8(Carbamidomethyl / 57.0215); C13(Carbamidomethyl / 57.0215)	File24899_Scan5374	HCD	0.0017	0.0017	0	0	0.0019	0.0019
	1288	R.VNDFHC[+57.02146]EC[+57.02146]R.A			469	1e-08	1.3e-08	7.99	469	469	3	412.834	412.834	-1.87		1236.49	1236.49	Specific		>sp|Q01705|NOTC1_MOUSE Neurogenic locus notch homolog protein 1 OS=Mus musculus GN=Notch1 PE=1 SV=3	1	10.2746	controllerType=0 controllerNumber=1 scan=3174	C6(Carbamidomethyl / 57.0215); C8(Carbamidomethyl / 57.0215)	File24899_Scan3174	HCD	0	0	0	0	1.5e-09	2e-09
	1288	R.VNDFHC[+57.02146]EC[+57.02146]R.A			431.1	1.7e-08	2.3e-08	7.76	431.1	431.1	3	412.833	412.834	-2.17		1236.49	1236.49	Specific		>sp|Q01705|NOTC1_MOUSE Neurogenic locus notch homolog protein 1 OS=Mus musculus GN=Notch1 PE=1 SV=3	1	10.3809	controllerType=0 controllerNumber=1 scan=3217	C6(Carbamidomethyl / 57.0215); C8(Carbamidomethyl / 57.0215)	File24899_Scan3217	HCD	0	0	0	0	2.5e-09	3.3e-09
	1288	R.VNDFHC[+57.02146]EC[+57.02146]R.A			429	1.7e-08	2.3e-08	7.76	429	429	3	412.834	412.834	-1.65		1236.49	1236.49	Specific		>sp|Q01705|NOTC1_MOUSE Neurogenic locus notch homolog protein 1 OS=Mus musculus GN=Notch1 PE=1 SV=3	1	10.167	controllerType=0 controllerNumber=1 scan=3132	C6(Carbamidomethyl / 57.0215); C8(Carbamidomethyl / 57.0215)	File24899_Scan3132	HCD	0	0	0	0	2.5e-09	3.2e-09
	1288	R.VNDFHC[+57.02146]EC[+57.02146]R.A			380.4	2.7e-08	3.6e-08	7.56	380.4	380.4	3	412.834	412.834	-1.65		1236.49	1236.49	Specific		>sp|Q01705|NOTC1_MOUSE Neurogenic locus notch homolog protein 1 OS=Mus musculus GN=Notch1 PE=1 SV=3	1	10.4884	controllerType=0 controllerNumber=1 scan=3258	C6(Carbamidomethyl / 57.0215); C8(Carbamidomethyl / 57.0215)	File24899_Scan3258	HCD	0	0	0	0	3.5e-09	4.6e-09
	1288	R.VNDFHC[+57.02146]EC[+57.02146]R.A			369.3	2.7e-08	3.6e-08	7.56	369.3	369.3	3	412.834	412.834	-2.02		1236.49	1236.49	Specific		>sp|Q01705|NOTC1_MOUSE Neurogenic locus notch homolog protein 1 OS=Mus musculus GN=Notch1 PE=1 SV=3	1	10.065	controllerType=0 controllerNumber=1 scan=3093	C6(Carbamidomethyl / 57.0215); C8(Carbamidomethyl / 57.0215)	File24899_Scan3093	HCD	0	0	0	0	3.5e-09	4.5e-09
	1288	R.VNDFHC[+57.02146]EC[+57.02146]R.A			365.3	2e-06	2.6e-06	5.7	365.3	365.3	2	618.747	618.748	-2.06		1236.49	1236.49	Specific		>sp|Q01705|NOTC1_MOUSE Neurogenic locus notch homolog protein 1 OS=Mus musculus GN=Notch1 PE=1 SV=3	1	10.3509	controllerType=0 controllerNumber=1 scan=3205	C6(Carbamidomethyl / 57.0215); C8(Carbamidomethyl / 57.0215)	File24899_Scan3205	HCD	0	0	0	0	8.4e-08	1.1e-07
	1288	R.VNDFHC[+57.02146]EC[+57.02146]R.A			364.6	5.8e-07	7.5e-07	6.24	364.6	364.6	3	412.833	412.834	-2.17		1236.49	1236.49	Specific		>sp|Q01705|NOTC1_MOUSE Neurogenic locus notch homolog protein 1 OS=Mus musculus GN=Notch1 PE=1 SV=3	1	9.9612	controllerType=0 controllerNumber=1 scan=3058	C6(Carbamidomethyl / 57.0215); C8(Carbamidomethyl / 57.0215)	File24899_Scan3058	HCD	0	0	0	0	2.5e-08	3.3e-08
	1288	R.VNDFHC[+57.02146]EC[+57.02146]R.A			322.3	3.7e-06	4.9e-06	5.43	322.3	322.3	2	618.747	618.748	-1.76		1236.49	1236.49	Specific		>sp|Q01705|NOTC1_MOUSE Neurogenic locus notch homolog protein 1 OS=Mus musculus GN=Notch1 PE=1 SV=3	1	10.2466	controllerType=0 controllerNumber=1 scan=3163	C6(Carbamidomethyl / 57.0215); C8(Carbamidomethyl / 57.0215)	File24899_Scan3163	HCD	0	0	0	0	1.6e-07	2.1e-07
	1288	R.VNDFHC[+57.02146]EC[+57.02146]R.A			216.3	0.00033	0.00042	3.49	216.3	216.3	3	412.834	412.834	-0.98		1236.49	1236.49	Specific		>sp|Q01705|NOTC1_MOUSE Neurogenic locus notch homolog protein 1 OS=Mus musculus GN=Notch1 PE=1 SV=3	1	9.852	controllerType=0 controllerNumber=1 scan=3017	C6(Carbamidomethyl / 57.0215); C8(Carbamidomethyl / 57.0215)	File24899_Scan3017	HCD	0.0019	0.0019	0	0	0.0019	0.0019
	1288	R.VNDFHC[+57.02146]EC[+57.02146]R.A			212.7	0.00061	0.00079	3.22	212.7	212.7	3	412.834	412.834	-1.79		1236.49	1236.49	Specific		>sp|Q01705|NOTC1_MOUSE Neurogenic locus notch homolog protein 1 OS=Mus musculus GN=Notch1 PE=1 SV=3	1	10.6024	controllerType=0 controllerNumber=1 scan=3297	C6(Carbamidomethyl / 57.0215); C8(Carbamidomethyl / 57.0215)	File24899_Scan3297	HCD	0.0018	0.0018	0	0	0.0019	0.0019
	1288	R.VNDFHC[+57.02146]EC[+57.02146]R.A			172.1	0.0066	0.0085	2.18	172.1	172.1	3	412.834	412.834	-0.61		1236.49	1236.49	Specific		>sp|Q01705|NOTC1_MOUSE Neurogenic locus notch homolog protein 1 OS=Mus musculus GN=Notch1 PE=1 SV=3	1	9.7426	controllerType=0 controllerNumber=1 scan=2973	C6(Carbamidomethyl / 57.0215); C8(Carbamidomethyl / 57.0215)	File24899_Scan2973	HCD	0.0017	0.0017	0	0	0.0019	0.0019
	1288	R.VNDFHC[+57.02146]EC[+57.02146]R.A			129.2	0.023	0.03	1.64	129.2	129.2	3	412.834	412.834	-0.02		1236.49	1236.49	Specific		>sp|Q01705|NOTC1_MOUSE Neurogenic locus notch homolog protein 1 OS=Mus musculus GN=Notch1 PE=1 SV=3	1	10.8167	controllerType=0 controllerNumber=1 scan=3384	C6(Carbamidomethyl / 57.0215); C8(Carbamidomethyl / 57.0215)	File24899_Scan3384	HCD	0.0017	0.005	0	0	0.0019	0.005
	1288	R.VNDFHC[+57.02146]EC[+57.02146]R.A			58.8	0.033	0.043	1.48	58.8	58.8	3	412.834	412.834	-0.09		1236.49	1236.49	Specific		>sp|Q01705|NOTC1_MOUSE Neurogenic locus notch homolog protein 1 OS=Mus musculus GN=Notch1 PE=1 SV=3	1	9.6341	controllerType=0 controllerNumber=1 scan=2936	C6(Carbamidomethyl / 57.0215); C8(Carbamidomethyl / 57.0215)	File24899_Scan2936	HCD	0.0048	0.011	0	0	0.005	0.011
	1288	R.VNDFHC[+57.02146]EC[+57.02146]R.A			53.8	0.027	0.035	1.57	53.8	53.8	3	412.834	412.834	-1.94		1236.49	1236.49	Specific		>sp|Q01705|NOTC1_MOUSE Neurogenic locus notch homolog protein 1 OS=Mus musculus GN=Notch1 PE=1 SV=3	1	10.7066	controllerType=0 controllerNumber=1 scan=3340	C6(Carbamidomethyl / 57.0215); C8(Carbamidomethyl / 57.0215)	File24899_Scan3340	HCD	0.0049	0.0049	0	0	0.005	0.005
	1288	R.VNDFHC[+57.02146]EC[+57.02146]R.A			16.1	0.031	0.041	1.5	16.1	16.1	2	618.747	618.748	-1.66		1236.49	1236.49	Specific		>sp|Q01705|NOTC1_MOUSE Neurogenic locus notch homolog protein 1 OS=Mus musculus GN=Notch1 PE=1 SV=3	1	10.0407	controllerType=0 controllerNumber=1 scan=3085	C6(Carbamidomethyl / 57.0215); C8(Carbamidomethyl / 57.0215)	File24899_Scan3085	HCD	0.0049	0.0049	0	0	0.005	0.005
	1303	R.RC[+57.02146]ESVINGC[+57.02146]R.G			30.3	0.033	0.043	1.48	13.8	13.8	2	625.789	625.79	-1.68		1250.57	1250.57	Specific		>sp|Q01705|NOTC1_MOUSE Neurogenic locus notch homolog protein 1 OS=Mus musculus GN=Notch1 PE=1 SV=3	1	10.0941	controllerType=0 controllerNumber=1 scan=3105	C2(Carbamidomethyl / 57.0215); C9(Carbamidomethyl / 57.0215)	File24899_Scan3105	HCD	0.0048	0.011	0.02	0.046	0.005	0.011
	1303	R.RC[+57.02146]ESVINGC[+57.02146]R.G			26.8	0.033	0.043	1.48	13.8	13.8	2	625.788	625.79	-3.15		1250.57	1250.57	Specific		>sp|Q01705|NOTC1_MOUSE Neurogenic locus notch homolog protein 1 OS=Mus musculus GN=Notch1 PE=1 SV=3	1	10.2078	controllerType=0 controllerNumber=1 scan=3147	C2(Carbamidomethyl / 57.0215); C9(Carbamidomethyl / 57.0215)	File24899_Scan3147	HCD	0.0048	0.011	0.02	0.046	0.005	0.011
	1304	R.C[+57.02146]ESVINGC[+57.02146]R.G			593.7	6.6e-10	8.6e-10	9.18	511.3	511.3	2	547.738	547.74	-2.67		1094.47	1094.47	Specific		>sp|Q01705|NOTC1_MOUSE Neurogenic locus notch homolog protein 1 OS=Mus musculus GN=Notch1 PE=1 SV=3	1	11.5201	controllerType=0 controllerNumber=1 scan=3672	C1(Carbamidomethyl / 57.0215); C8(Carbamidomethyl / 57.0215)	File24899_Scan3672	HCD	0	0	0	0	5.4e-11	7.1e-11
	1304	R.C[+57.02146]ESVINGC[+57.02146]R.G			495.4	7.2e-09	9.4e-09	8.14	476.1	476.1	2	547.738	547.74	-2.67		1094.47	1094.47	Specific		>sp|Q01705|NOTC1_MOUSE Neurogenic locus notch homolog protein 1 OS=Mus musculus GN=Notch1 PE=1 SV=3	1	11.4084	controllerType=0 controllerNumber=1 scan=3626	C1(Carbamidomethyl / 57.0215); C8(Carbamidomethyl / 57.0215)	File24899_Scan3626	HCD	0	0	0	0	9.5e-10	1.2e-09
	1304	R.C[+57.02146]ESVINGC[+57.02146]R.G			477.8	1e-08	1.3e-08	7.99	453.1	453.1	2	547.738	547.74	-2.67		1094.47	1094.47	Specific		>sp|Q01705|NOTC1_MOUSE Neurogenic locus notch homolog protein 1 OS=Mus musculus GN=Notch1 PE=1 SV=3	1	11.3009	controllerType=0 controllerNumber=1 scan=3583	C1(Carbamidomethyl / 57.0215); C8(Carbamidomethyl / 57.0215)	File24899_Scan3583	HCD	0	0	0	0	1.5e-09	2e-09
	1304	R.C[+57.02146]ESVINGC[+57.02146]R.G			472.3	1e-08	1.3e-08	7.99	435.2	435.2	2	547.738	547.74	-2		1094.47	1094.47	Specific		>sp|Q01705|NOTC1_MOUSE Neurogenic locus notch homolog protein 1 OS=Mus musculus GN=Notch1 PE=1 SV=3	1	11.6246	controllerType=0 controllerNumber=1 scan=3715	C1(Carbamidomethyl / 57.0215); C8(Carbamidomethyl / 57.0215)	File24899_Scan3715	HCD	0	0	0	0	1.6e-09	2.1e-09
	1304	R.C[+57.02146]ESVINGC[+57.02146]R.G			426.2	1.7e-08	2.3e-08	7.76	426.2	426.2	2	547.739	547.74	-1.44		1094.47	1094.47	Specific		>sp|Q01705|NOTC1_MOUSE Neurogenic locus notch homolog protein 1 OS=Mus musculus GN=Notch1 PE=1 SV=3	1	11.1741	controllerType=0 controllerNumber=1 scan=3530	C1(Carbamidomethyl / 57.0215); C8(Carbamidomethyl / 57.0215)	File24899_Scan3530	HCD	0	0	0	0	2.5e-09	3.3e-09
	1304	R.C[+57.02146]ESVINGC[+57.02146]R.G			357.9	6.5e-07	8.5e-07	6.19	357.9	357.9	2	547.738	547.74	-2.11		1094.47	1094.47	Specific		>sp|Q01705|NOTC1_MOUSE Neurogenic locus notch homolog protein 1 OS=Mus musculus GN=Notch1 PE=1 SV=3	1	11.7372	controllerType=0 controllerNumber=1 scan=3760	C1(Carbamidomethyl / 57.0215); C8(Carbamidomethyl / 57.0215)	File24899_Scan3760	HCD	0	0	0	0	3.7e-08	4.8e-08
	1304	R.C[+57.02146]ESVINGC[+57.02146]R.G			325.7	1.1e-06	1.4e-06	5.97	325.7	325.7	2	547.738	547.74	-2.45		1094.47	1094.47	Specific		>sp|Q01705|NOTC1_MOUSE Neurogenic locus notch homolog protein 1 OS=Mus musculus GN=Notch1 PE=1 SV=3	1	11.0546	controllerType=0 controllerNumber=1 scan=3480	C1(Carbamidomethyl / 57.0215); C8(Carbamidomethyl / 57.0215)	File24899_Scan3480	HCD	0	0	0	0	5.1e-08	6.6e-08
	1304	R.C[+57.02146]ESVINGC[+57.02146]R.G			278.5	2.5e-06	3.2e-06	5.61	278.5	278.5	2	547.738	547.74	-2.22		1094.47	1094.47	Specific		>sp|Q01705|NOTC1_MOUSE Neurogenic locus notch homolog protein 1 OS=Mus musculus GN=Notch1 PE=1 SV=3	1	10.9475	controllerType=0 controllerNumber=1 scan=3436	C1(Carbamidomethyl / 57.0215); C8(Carbamidomethyl / 57.0215)	File24899_Scan3436	HCD	0	0	0	0	1.2e-07	1.5e-07
	1304	R.C[+57.02146]ESVINGC[+57.02146]R.G			237.5	0.00045	0.00058	3.35	237.5	237.5	2	547.738	547.74	-2.56		1094.47	1094.47	Specific		>sp|Q01705|NOTC1_MOUSE Neurogenic locus notch homolog protein 1 OS=Mus musculus GN=Notch1 PE=1 SV=3	1	11.8496	controllerType=0 controllerNumber=1 scan=3805	C1(Carbamidomethyl / 57.0215); C8(Carbamidomethyl / 57.0215)	File24899_Scan3805	HCD	0.0018	0.0018	0	0	0.0019	0.0019
	1304	R.C[+57.02146]ESVINGC[+57.02146]R.G			181.1	0.0004	0.00052	3.4	181.1	181.1	2	547.738	547.74	-2.22		1094.47	1094.47	Specific		>sp|Q01705|NOTC1_MOUSE Neurogenic locus notch homolog protein 1 OS=Mus musculus GN=Notch1 PE=1 SV=3	1	10.8389	controllerType=0 controllerNumber=1 scan=3393	C1(Carbamidomethyl / 57.0215); C8(Carbamidomethyl / 57.0215)	File24899_Scan3393	HCD	0.0018	0.0018	0	0	0.0019	0.0019
	1304	R.C[+57.02146]ESVINGC[+57.02146]R.G			163.4	0.0013	0.0016	2.9	163.4	163.4	2	547.738	547.74	-2.56		1094.47	1094.47	Specific		>sp|Q01705|NOTC1_MOUSE Neurogenic locus notch homolog protein 1 OS=Mus musculus GN=Notch1 PE=1 SV=3	1	17.4141	controllerType=0 controllerNumber=1 scan=6131	C1(Carbamidomethyl / 57.0215); C8(Carbamidomethyl / 57.0215)	File24899_Scan6131	HCD	0.0018	0.0018	0	0	0.0019	0.0019
	1318	K.NGGVC[+57.02146]AVASNTAR.G			675	6.6e-12	8.6e-12	11.18	675	675	2	638.805	638.807	-2.48		1276.6	1276.61	Specific		>sp|Q01705|NOTC1_MOUSE Neurogenic locus notch homolog protein 1 OS=Mus musculus GN=Notch1 PE=1 SV=3	1	11.8208	controllerType=0 controllerNumber=1 scan=3793	C5(Carbamidomethyl / 57.0215)	File24899_Scan3793	HCD	0	0	0	0	6.9e-13	9e-13
	1318	K.NGGVC[+57.02146]AVASNTAR.G			632.4	6.6e-11	8.6e-11	10.18	632.4	632.4	2	638.805	638.807	-2.57		1276.6	1276.61	Specific		>sp|Q01705|NOTC1_MOUSE Neurogenic locus notch homolog protein 1 OS=Mus musculus GN=Notch1 PE=1 SV=3	1	11.711	controllerType=0 controllerNumber=1 scan=3749	C5(Carbamidomethyl / 57.0215)	File24899_Scan3749	HCD	0	0	0	0	5.6e-12	7.3e-12
	1318	K.NGGVC[+57.02146]AVASNTAR.G			611.5	6.6e-11	8.6e-11	10.18	611.5	611.5	2	638.805	638.807	-2.57		1276.6	1276.61	Specific		>sp|Q01705|NOTC1_MOUSE Neurogenic locus notch homolog protein 1 OS=Mus musculus GN=Notch1 PE=1 SV=3	1	11.9279	controllerType=0 controllerNumber=1 scan=3837	C5(Carbamidomethyl / 57.0215)	File24899_Scan3837	HCD	0	0	0	0	6.3e-12	8.2e-12
	1318	K.NGGVC[+57.02146]AVASNTAR.G			572.7	6.6e-10	8.6e-10	9.18	572.7	572.7	2	638.805	638.807	-2.28		1276.6	1276.61	Specific		>sp|Q01705|NOTC1_MOUSE Neurogenic locus notch homolog protein 1 OS=Mus musculus GN=Notch1 PE=1 SV=3	1	11.6027	controllerType=0 controllerNumber=1 scan=3706	C5(Carbamidomethyl / 57.0215)	File24899_Scan3706	HCD	0	0	0	0	5.7e-11	7.4e-11
	1318	K.NGGVC[+57.02146]AVASNTAR.G			520.9	5.9e-09	7.6e-09	8.23	520.9	520.9	2	638.805	638.807	-2.57		1276.6	1276.61	Specific		>sp|Q01705|NOTC1_MOUSE Neurogenic locus notch homolog protein 1 OS=Mus musculus GN=Notch1 PE=1 SV=3	1	11.4902	controllerType=0 controllerNumber=1 scan=3660	C5(Carbamidomethyl / 57.0215)	File24899_Scan3660	HCD	0	0	0	0	5e-10	6.5e-10
	1318	K.NGGVC[+57.02146]AVASNTAR.G			467.2	1e-08	1.3e-08	7.99	467.2	467.2	2	638.805	638.807	-2.48		1276.6	1276.61	Specific		>sp|Q01705|NOTC1_MOUSE Neurogenic locus notch homolog protein 1 OS=Mus musculus GN=Notch1 PE=1 SV=3	1	11.3822	controllerType=0 controllerNumber=1 scan=3615	C5(Carbamidomethyl / 57.0215)	File24899_Scan3615	HCD	0	0	0	0	1.6e-09	2e-09
	1318	K.NGGVC[+57.02146]AVASNTAR.G			433.5	1.7e-08	2.3e-08	7.76	433.5	433.5	2	638.805	638.807	-2.48		1276.6	1276.61	Specific		>sp|Q01705|NOTC1_MOUSE Neurogenic locus notch homolog protein 1 OS=Mus musculus GN=Notch1 PE=1 SV=3	1	12.0338	controllerType=0 controllerNumber=1 scan=3880	C5(Carbamidomethyl / 57.0215)	File24899_Scan3880	HCD	0	0	0	0	2.6e-09	3.4e-09
	1318	K.NGGVC[+57.02146]AVASNTAR.G			429.4	1.7e-08	2.3e-08	7.76	429.4	429.4	2	638.805	638.807	-2.28		1276.6	1276.61	Specific		>sp|Q01705|NOTC1_MOUSE Neurogenic locus notch homolog protein 1 OS=Mus musculus GN=Notch1 PE=1 SV=3	1	11.2802	controllerType=0 controllerNumber=1 scan=3574	C5(Carbamidomethyl / 57.0215)	File24899_Scan3574	HCD	0	0	0	0	2.6e-09	3.4e-09
	1318	K.NGGVC[+57.02146]AVASNTAR.G			343.7	6.5e-07	8.5e-07	6.19	343.7	343.7	2	638.804	638.807	-4.96		1276.6	1276.61	Specific		>sp|Q01705|NOTC1_MOUSE Neurogenic locus notch homolog protein 1 OS=Mus musculus GN=Notch1 PE=1 SV=3	1	12.1389	controllerType=0 controllerNumber=1 scan=3924	C5(Carbamidomethyl / 57.0215)	File24899_Scan3924	HCD	0	0	0	0	3.8e-08	5e-08
	1318	K.NGGVC[+57.02146]AVASNTAR.G			321.8	1.1e-06	1.4e-06	5.97	321.8	321.8	2	638.803	638.807	-5.06		1276.6	1276.61	Specific		>sp|Q01705|NOTC1_MOUSE Neurogenic locus notch homolog protein 1 OS=Mus musculus GN=Notch1 PE=1 SV=3	1	12.2516	controllerType=0 controllerNumber=1 scan=3971	C5(Carbamidomethyl / 57.0215)	File24899_Scan3971	HCD	0	0	0	0	5.3e-08	6.9e-08
	1318	K.NGGVC[+57.02146]AVASNTAR.G			277	2.5e-06	3.2e-06	5.61	277	277	2	638.806	638.807	-0.95		1276.61	1276.61	Specific		>sp|Q01705|NOTC1_MOUSE Neurogenic locus notch homolog protein 1 OS=Mus musculus GN=Notch1 PE=1 SV=3	1	11.16	controllerType=0 controllerNumber=1 scan=3524	C5(Carbamidomethyl / 57.0215)	File24899_Scan3524	HCD	0	0	0	0	1.2e-07	1.6e-07
	1336	R.C[+57.02146]PAGFEGATC[+57.02146]ENDAR.T			720.8	6.5e-13	8.5e-13	12.18	712.7	712.7	2	827.83	827.833	-3.85		1654.65	1654.66	Specific		>sp|Q01705|NOTC1_MOUSE Neurogenic locus notch homolog protein 1 OS=Mus musculus GN=Notch1 PE=1 SV=3	1	14.1393	controllerType=0 controllerNumber=1 scan=4759	C1(Carbamidomethyl / 57.0215); C10(Carbamidomethyl / 57.0215)	File24899_Scan4759	HCD	0	0	0	0	6.3e-14	8.2e-14
	1336	R.C[+57.02146]PAGFEGATC[+57.02146]ENDAR.T			597.3	6.5e-10	8.5e-10	9.18	597.3	597.3	2	827.83	827.833	-3.26		1654.65	1654.66	Specific		>sp|Q01705|NOTC1_MOUSE Neurogenic locus notch homolog protein 1 OS=Mus musculus GN=Notch1 PE=1 SV=3	1	13.1612	controllerType=0 controllerNumber=1 scan=4353	C1(Carbamidomethyl / 57.0215); C10(Carbamidomethyl / 57.0215)	File24899_Scan4353	HCD	0	0	0	0	3.7e-11	4.8e-11
	1336	R.C[+57.02146]PAGFEGATC[+57.02146]ENDAR.T			514.9	7.1e-09	9.3e-09	8.15	514.9	514.9	2	827.83	827.833	-3.62		1654.65	1654.66	Specific		>sp|Q01705|NOTC1_MOUSE Neurogenic locus notch homolog protein 1 OS=Mus musculus GN=Notch1 PE=1 SV=3	1	13.8929	controllerType=0 controllerNumber=1 scan=4664	C1(Carbamidomethyl / 57.0215); C10(Carbamidomethyl / 57.0215)	File24899_Scan4664	HCD	0	0	0	0	8.1e-10	1.1e-09
	1336	R.C[+57.02146]PAGFEGATC[+57.02146]ENDAR.T			512	7.1e-09	9.3e-09	8.15	512	512	2	827.83	827.833	-3.48		1654.65	1654.66	Specific		>sp|Q01705|NOTC1_MOUSE Neurogenic locus notch homolog protein 1 OS=Mus musculus GN=Notch1 PE=1 SV=3	1	13.5155	controllerType=0 controllerNumber=1 scan=4503	C1(Carbamidomethyl / 57.0215); C10(Carbamidomethyl / 57.0215)	File24899_Scan4503	HCD	0	0	0	0	7.9e-10	1e-09
	1336	R.C[+57.02146]PAGFEGATC[+57.02146]ENDAR.T			469	1e-08	1.3e-08	8	469	469	2	827.83	827.833	-3.7		1654.65	1654.66	Specific		>sp|Q01705|NOTC1_MOUSE Neurogenic locus notch homolog protein 1 OS=Mus musculus GN=Notch1 PE=1 SV=3	1	13.3943	controllerType=0 controllerNumber=1 scan=4452	C1(Carbamidomethyl / 57.0215); C10(Carbamidomethyl / 57.0215)	File24899_Scan4452	HCD	0	0	0	0	1.4e-09	1.8e-09
	1336	R.C[+57.02146]PAGFEGATC[+57.02146]ENDAR.T			463.8	1e-08	1.3e-08	8	463.8	463.8	2	827.831	827.833	-2.52		1654.65	1654.66	Specific		>sp|Q01705|NOTC1_MOUSE Neurogenic locus notch homolog protein 1 OS=Mus musculus GN=Notch1 PE=1 SV=3	1	13.2837	controllerType=0 controllerNumber=1 scan=4405	C1(Carbamidomethyl / 57.0215); C10(Carbamidomethyl / 57.0215)	File24899_Scan4405	HCD	0	0	0	0	1.3e-09	1.8e-09
	1336	R.C[+57.02146]PAGFEGATC[+57.02146]ENDAR.T			463.6	1e-08	1.3e-08	8	463.6	463.6	2	827.831	827.833	-1.71		1654.66	1654.66	Specific		>sp|Q01705|NOTC1_MOUSE Neurogenic locus notch homolog protein 1 OS=Mus musculus GN=Notch1 PE=1 SV=3	1	18.3769	controllerType=0 controllerNumber=1 scan=6542	C1(Carbamidomethyl / 57.0215); C10(Carbamidomethyl / 57.0215)	File24899_Scan6542	HCD	0	0	0	0	1.5e-09	1.9e-09
	1336	R.C[+57.02146]PAGFEGATC[+57.02146]ENDAR.T			442.9	1e-08	1.3e-08	8	442.9	442.9	2	827.83	827.833	-3.26		1654.65	1654.66	Specific		>sp|Q01705|NOTC1_MOUSE Neurogenic locus notch homolog protein 1 OS=Mus musculus GN=Notch1 PE=1 SV=3	1	14.0028	controllerType=0 controllerNumber=1 scan=4706	C1(Carbamidomethyl / 57.0215); C10(Carbamidomethyl / 57.0215)	File24899_Scan4706	HCD	0	0	0	0	1.4e-09	1.9e-09
	1357	R.C[+57.02146]LNGGTC[+57.02146]IS[+146.05791]GPR.S	S9(OGlycan / 146.0579)	Fuc(1)	663.3	6.6e-12	8.6e-12	11.18	663.3	37.5	2	719.325	719.327	-2.72		1437.64	1437.65	Specific	9	>sp|Q01705|NOTC1_MOUSE Neurogenic locus notch homolog protein 1 OS=Mus musculus GN=Notch1 PE=1 SV=3	1	13.5862	controllerType=0 controllerNumber=1 scan=4533	C1(Carbamidomethyl / 57.0215); C7(Carbamidomethyl / 57.0215)	File24899_Scan4533	HCD	0	0	0	0	8.5e-13	1.1e-12
	1357	R.C[+57.02146]LNGGTC[+57.02146]IS[+146.05791]GPR.S	S9(OGlycan / 146.0579)	Fuc(1)	598.9	6.6e-10	8.6e-10	9.18	598.9	10.7	2	719.325	719.327	-2.55		1437.64	1437.65	Specific	9	>sp|Q01705|NOTC1_MOUSE Neurogenic locus notch homolog protein 1 OS=Mus musculus GN=Notch1 PE=1 SV=3	1	13.4659	controllerType=0 controllerNumber=1 scan=4482	C1(Carbamidomethyl / 57.0215); C7(Carbamidomethyl / 57.0215)	File24899_Scan4482	HCD	0	0	0	0	8.2e-11	1.1e-10
	1357	R.C[+57.02146]LNGGTC[+57.02146]IS[+146.05791]GPR.S	S9(OGlycan / 146.0579)	Fuc(1)	590.5	6.6e-10	8.6e-10	9.18	590.5	12.1	2	719.324	719.327	-2.97		1437.64	1437.65	Specific	9	>sp|Q01705|NOTC1_MOUSE Neurogenic locus notch homolog protein 1 OS=Mus musculus GN=Notch1 PE=1 SV=3	1	13.3565	controllerType=0 controllerNumber=1 scan=4436	C1(Carbamidomethyl / 57.0215); C7(Carbamidomethyl / 57.0215)	File24899_Scan4436	HCD	0	0	0	0	7.9e-11	1e-10
	1357	R.C[+57.02146]LNGGT[+146.05791]C[+57.02146]ISGPR.S	T6(OGlycan / 146.0579)	Fuc(1)	566.3	6.6e-10	8.6e-10	9.18	566.3	6	2	719.324	719.327	-3.14		1437.64	1437.65	Specific	6	>sp|Q01705|NOTC1_MOUSE Neurogenic locus notch homolog protein 1 OS=Mus musculus GN=Notch1 PE=1 SV=3	1	13.2338	controllerType=0 controllerNumber=1 scan=4384	C1(Carbamidomethyl / 57.0215); C7(Carbamidomethyl / 57.0215)	File24899_Scan4384	HCD	0	0	0	0	7.6e-11	9.9e-11
	1357	R.C[+57.02146]LNGGTC[+57.02146]IS[+146.05791]GPR.S	S9(OGlycan / 146.0579)	Fuc(1)	530.7	5.9e-09	7.6e-09	8.23	530.7	13.6	2	719.324	719.327	-3.31		1437.64	1437.65	Specific	9	>sp|Q01705|NOTC1_MOUSE Neurogenic locus notch homolog protein 1 OS=Mus musculus GN=Notch1 PE=1 SV=3	1	13.1191	controllerType=0 controllerNumber=1 scan=4335	C1(Carbamidomethyl / 57.0215); C7(Carbamidomethyl / 57.0215)	File24899_Scan4335	HCD	0	0	0	0	5.8e-10	7.6e-10
	1357	R.C[+57.02146]LNGGT[+146.05791]C[+57.02146]ISGPR.S	T6(OGlycan / 146.0579)	Fuc(1)	503.9	7.2e-09	9.4e-09	8.14	503.9	6	2	719.325	719.327	-2.81		1437.64	1437.65	Specific	6	>sp|Q01705|NOTC1_MOUSE Neurogenic locus notch homolog protein 1 OS=Mus musculus GN=Notch1 PE=1 SV=3	1	13.0063	controllerType=0 controllerNumber=1 scan=4288	C1(Carbamidomethyl / 57.0215); C7(Carbamidomethyl / 57.0215)	File24899_Scan4288	HCD	0	0	0	0	1.1e-09	1.5e-09
	1357	R.C[+57.02146]LNGGT[+146.05791]C[+57.02146]ISGPR.S	T6(OGlycan / 146.0579)	Fuc(1)	475.8	1e-07	1.3e-07	7	475.8	3.7	2	719.327	719.327	0.17		1437.65	1437.65	Specific	6	>sp|Q01705|NOTC1_MOUSE Neurogenic locus notch homolog protein 1 OS=Mus musculus GN=Notch1 PE=1 SV=3	1	13.7179	controllerType=0 controllerNumber=1 scan=4589	C1(Carbamidomethyl / 57.0215); C7(Carbamidomethyl / 57.0215)	File24899_Scan4589	HCD	0	0	0	0	8.3e-09	1.1e-08
	1357	R.C[+57.02146]LNGGTC[+57.02146]IS[+146.05791]GPR.S	S9(OGlycan / 146.0579)	Fuc(1)	423.8	1.7e-08	2.3e-08	7.76	423.8	11.3	2	719.324	719.327	-3.06		1437.64	1437.65	Specific	9	>sp|Q01705|NOTC1_MOUSE Neurogenic locus notch homolog protein 1 OS=Mus musculus GN=Notch1 PE=1 SV=3	1	19.0155	controllerType=0 controllerNumber=1 scan=6815	C1(Carbamidomethyl / 57.0215); C7(Carbamidomethyl / 57.0215)	File24899_Scan6815	HCD	0	0	0	0	3e-09	4e-09
	1357	R.C[+57.02146]LNGGT[+146.05791]C[+57.02146]ISGPR.S	T6(OGlycan / 146.0579)	Fuc(1)	371.6	2.7e-08	3.6e-08	7.56	371.6	4.6	2	719.324	719.327	-4.08		1437.64	1437.65	Specific	6	>sp|Q01705|NOTC1_MOUSE Neurogenic locus notch homolog protein 1 OS=Mus musculus GN=Notch1 PE=1 SV=3	1	12.8836	controllerType=0 controllerNumber=1 scan=4236	C1(Carbamidomethyl / 57.0215); C7(Carbamidomethyl / 57.0215)	File24899_Scan4236	HCD	0	0	0	0	3.8e-09	4.9e-09
EGF36	1369	R.SPTC[+57.02146]LC[+57.02146]LGSFTGPEC[+57.02146]QFPAS[+511.19010]SPC[+57.02146]VGSNPC[+57.02146]YNQGTC[+57.02146]EPTSENPFYR.C	S20(OGlycan / 511.1901)	HexNAc(1)Hex(1)Fuc(1)	550.1	4.2e-07	5.5e-07	6.37	550.1	0	4	1408.08	1408.08	-0.78		5629.31	5629.31	Specific	20	>sp|Q01705|NOTC1_MOUSE Neurogenic locus notch homolog protein 1 OS=Mus musculus GN=Notch1 PE=1 SV=3	1	23.3472	controllerType=0 controllerNumber=1 scan=8656	C4(Carbamidomethyl / 57.0215); C6(Carbamidomethyl / 57.0215); C15(Carbamidomethyl / 57.0215); C23(Carbamidomethyl / 57.0215); C29(Carbamidomethyl / 57.0215); C35(Carbamidomethyl / 57.0215)	File24899_Scan8656	HCD	0	0	0	0	2e-08	2.6e-08	7292844
EGF36	1369	R.SPTC[+57.02146]LC[+57.02146]LGSFTGPEC[+57.02146]QFPAS[+349.13728]SPC[+57.02146]VGSNPC[+57.02146]YNQGTC[+57.02146]EPTSENPFYR.C	S20(OGlycan / 349.1373)	HexNAc(1)Fuc(1)	831.3	4.7e-13	6.2e-13	12.32	831.3	0	4	1367.57	1367.57	-0.61		5467.25	5467.26	Specific	20	>sp|Q01705|NOTC1_MOUSE Neurogenic locus notch homolog protein 1 OS=Mus musculus GN=Notch1 PE=1 SV=3	1	23.4896	controllerType=0 controllerNumber=1 scan=8716	C4(Carbamidomethyl / 57.0215); C6(Carbamidomethyl / 57.0215); C15(Carbamidomethyl / 57.0215); C23(Carbamidomethyl / 57.0215); C29(Carbamidomethyl / 57.0215); C35(Carbamidomethyl / 57.0215)	File24899_Scan8716	HCD	0	0	0	0	4.6e-14	6e-14	187941
EGF36	1369	R.SPTC[+57.02146]LC[+57.02146]LGSFTGPEC[+57.02146]QFPAS[+349.13728]SPC[+57.02146]VGSNPC[+57.02146]YNQGTC[+57.02146]EPTSENPFYR.C	S20(OGlycan / 349.1373)	HexNAc(1)Fuc(1)	544.9	8.3e-08	1.1e-07	7.08	544.9	0	4	1367.82	1367.57	-1.05	1	5468.26	5467.26	Specific	20	>sp|Q01705|NOTC1_MOUSE Neurogenic locus notch homolog protein 1 OS=Mus musculus GN=Notch1 PE=1 SV=3	1	23.3622	controllerType=0 controllerNumber=1 scan=8662	C4(Carbamidomethyl / 57.0215); C6(Carbamidomethyl / 57.0215); C15(Carbamidomethyl / 57.0215); C23(Carbamidomethyl / 57.0215); C29(Carbamidomethyl / 57.0215); C35(Carbamidomethyl / 57.0215)	File24899_Scan8662	HCD	0	0	0	0	7.8e-09	1e-08
EGF36	1369	R.SPTC[+57.02146]LC[+57.02146]LGSFT[+146.05791]GPEC[+57.02146]QFPASSPC[+57.02146]VGSNPC[+57.02146]YNQGTC[+57.02146]EPTSENPFYR.C	T11(OGlycan / 146.0579)	Fuc(1)	1035.8	9.4e-18	1.2e-17	17.03	1035.8	2.4	4	1316.8	1316.8	-1.79		5264.17	5264.18	Specific	11	>sp|Q01705|NOTC1_MOUSE Neurogenic locus notch homolog protein 1 OS=Mus musculus GN=Notch1 PE=1 SV=3	1	23.9074	controllerType=0 controllerNumber=1 scan=8894	C4(Carbamidomethyl / 57.0215); C6(Carbamidomethyl / 57.0215); C15(Carbamidomethyl / 57.0215); C23(Carbamidomethyl / 57.0215); C29(Carbamidomethyl / 57.0215); C35(Carbamidomethyl / 57.0215)	File24899_Scan8894	HCD	0	0	0	0	2.7e-18	3.5e-18	989610
EGF36	1369	R.SPTC[+57.02146]LC[+57.02146]LGSFTGPEC[+57.02146]QFPASSPC[+57.02146]VGS[+146.05791]NPC[+57.02146]YNQGTC[+57.02146]EPTSENPFYR.C	S26(OGlycan / 146.0579)	Fuc(1)	786.8	9.4e-13	1.2e-12	12.03	786.8	0	4	1316.8	1316.8	-2.25		5264.17	5264.18	Specific	26	>sp|Q01705|NOTC1_MOUSE Neurogenic locus notch homolog protein 1 OS=Mus musculus GN=Notch1 PE=1 SV=3	1	23.7902	controllerType=0 controllerNumber=1 scan=8843	C4(Carbamidomethyl / 57.0215); C6(Carbamidomethyl / 57.0215); C15(Carbamidomethyl / 57.0215); C23(Carbamidomethyl / 57.0215); C29(Carbamidomethyl / 57.0215); C35(Carbamidomethyl / 57.0215)	File24899_Scan8843	HCD	0	0	0	0	1.5e-13	1.9e-13
EGF36	1369	R.SPTC[+57.02146]LC[+57.02146]LGSFTGPEC[+57.02146]QFPASSPC[+57.02146]VGS[+146.05791]NPC[+57.02146]YNQGTC[+57.02146]EPTSENPFYR.C	S26(OGlycan / 146.0579)	Fuc(1)	611.4	9.4e-10	1.2e-09	9.03	611.4	0	4	1316.8	1316.8	-1.23		5264.17	5264.18	Specific	26	>sp|Q01705|NOTC1_MOUSE Neurogenic locus notch homolog protein 1 OS=Mus musculus GN=Notch1 PE=1 SV=3	1	24.0368	controllerType=0 controllerNumber=1 scan=8951	C4(Carbamidomethyl / 57.0215); C6(Carbamidomethyl / 57.0215); C15(Carbamidomethyl / 57.0215); C23(Carbamidomethyl / 57.0215); C29(Carbamidomethyl / 57.0215); C35(Carbamidomethyl / 57.0215)	File24899_Scan8951	HCD	0	0	0	0	1.1e-10	1.5e-10

## Sheet: KM082719-2 MFNG only
#EGF	Pos.	Sequence	Mods_x000D_ (variable)	Glycans	Score	PEP_x000D_ 2D	PEP_x000D_ 1D	|Log Prob|	Delta_x000D_ Score	Delta Mod._x000D_ Score	z	Obs._x000D_ m/z	Calc._x000D_ m/z	ppm_x000D_ err.	Off-_x000D_ By-X	Obs._x000D_ MH	Calc._x000D_ MH	Cleavage	Glycans_x000D_ Pos.	Protein_x000D_ Name	Prot._x000D_ Id	Scan_x000D_ Time	Scan #	Mods_x000D_ (fixed)	Comment	Fragment_x000D_ Type	FDR_x000D_ 2D	FDR_x000D_ 1D	FDR uniq._x000D_ 2D	FDR uniq._x000D_ 1D	q-value_x000D_ 2D	q-value_x000D_ 1D	Area Under the curv
	24	R.C[+57.02146]SQPSGTC[+57.02146]LNGGR.C			569.3	3.6e-09	3.6e-09	8.45	569.3	569.3	2	697.3	697.301	-0.9		1393.59	1393.59	Specific		>sp|Q01705|NOTC1_MOUSE Neurogenic locus notch homolog protein 1 OS=Mus musculus GN=Notch1 PE=1 SV=3	1	11.1777	controllerType=0 controllerNumber=1 scan=3130	C1(Carbamidomethyl / 57.0215); C8(Carbamidomethyl / 57.0215)	File24950_Scan3130	HCD	0	0	0	0	4.4e-10	4.4e-10
	24	R.C[+57.02146]SQPSGTC[+57.02146]LNGGR.C			459.2	3e-08	3.1e-08	7.52	459.2	459.2	2	697.3	697.301	-0.82		1393.59	1393.59	Specific		>sp|Q01705|NOTC1_MOUSE Neurogenic locus notch homolog protein 1 OS=Mus musculus GN=Notch1 PE=1 SV=3	1	11.2861	controllerType=0 controllerNumber=1 scan=3172	C1(Carbamidomethyl / 57.0215); C8(Carbamidomethyl / 57.0215)	File24950_Scan3172	HCD	0	0	0	0	9.4e-09	9.5e-09
	24	R.C[+57.02146]SQPSGTC[+57.02146]LNGGR.C			364.4	2.5e-07	2.6e-07	6.6	364.4	364.4	2	697.301	697.301	-0.73		1393.59	1393.59	Specific		>sp|Q01705|NOTC1_MOUSE Neurogenic locus notch homolog protein 1 OS=Mus musculus GN=Notch1 PE=1 SV=3	1	11.3932	controllerType=0 controllerNumber=1 scan=3213	C1(Carbamidomethyl / 57.0215); C8(Carbamidomethyl / 57.0215)	File24950_Scan3213	HCD	0	0	0	0	4.2e-08	4.3e-08
	24	R.C[+57.02146]SQPSGTC[+57.02146]LNGGR.C			254.8	1.4e-05	1.4e-05	4.85	254.8	254.8	2	697.302	697.301	1.02		1393.6	1393.59	Specific		>sp|Q01705|NOTC1_MOUSE Neurogenic locus notch homolog protein 1 OS=Mus musculus GN=Notch1 PE=1 SV=3	1	11.5027	controllerType=0 controllerNumber=1 scan=3252	C1(Carbamidomethyl / 57.0215); C8(Carbamidomethyl / 57.0215)	File24950_Scan3252	HCD	0	0	0	0	9.7e-07	9.9e-07
	24	R.C[+57.02146]SQPSGTC[+57.02146]LNGGR.C			183	0.00037	0.00038	3.43	183	183	2	697.3	697.301	-0.99		1393.59	1393.59	Specific		>sp|Q01705|NOTC1_MOUSE Neurogenic locus notch homolog protein 1 OS=Mus musculus GN=Notch1 PE=1 SV=3	1	11.7168	controllerType=0 controllerNumber=1 scan=3329	C1(Carbamidomethyl / 57.0215); C8(Carbamidomethyl / 57.0215)	File24950_Scan3329	HCD	0	0	0	0	2.1e-05	2.1e-05
	24	R.C[+57.02146]SQPSGTC[+57.02146]LNGGR.C			154.7	0.018	0.018	1.74	154.7	154.7	2	697.297	697.301	-5.55		1393.59	1393.59	Specific		>sp|Q01705|NOTC1_MOUSE Neurogenic locus notch homolog protein 1 OS=Mus musculus GN=Notch1 PE=1 SV=3	1	11.6143	controllerType=0 controllerNumber=1 scan=3291	C1(Carbamidomethyl / 57.0215); C8(Carbamidomethyl / 57.0215)	File24950_Scan3291	HCD	0.0059	0.0059	0	0	0.0063	0.0063
	24	R.C[+57.02146]SQPSGTC[+57.02146]LNGGR.C			128.1	0.0019	0.002	2.71	128.1	128.1	2	697.3	697.301	-1.25		1393.59	1393.59	Specific		>sp|Q01705|NOTC1_MOUSE Neurogenic locus notch homolog protein 1 OS=Mus musculus GN=Notch1 PE=1 SV=3	1	11.0662	controllerType=0 controllerNumber=1 scan=3088	C1(Carbamidomethyl / 57.0215); C8(Carbamidomethyl / 57.0215)	File24950_Scan3088	HCD	0.0034	0.0034	0	0	0.0035	0.0035
	24	R.C[+57.02146]SQPSGTC[+57.02146]LNGGR.C			97	0.0032	0.0033	2.49	97	97	2	697.3	697.301	-0.99		1393.59	1393.59	Specific		>sp|Q01705|NOTC1_MOUSE Neurogenic locus notch homolog protein 1 OS=Mus musculus GN=Notch1 PE=1 SV=3	1	14.8867	controllerType=0 controllerNumber=1 scan=4568	C1(Carbamidomethyl / 57.0215); C8(Carbamidomethyl / 57.0215)	File24950_Scan4568	HCD	0.0033	0.0033	0	0	0.0035	0.0035
	24	R.C[+57.02146]SQPSGTC[+57.02146]LNGGR.C			3	0.025	0.025	1.6	3	3	2	697.298	697.301	-4.06		1393.59	1393.59	Specific		>sp|Q01705|NOTC1_MOUSE Neurogenic locus notch homolog protein 1 OS=Mus musculus GN=Notch1 PE=1 SV=3	1	15.0055	controllerType=0 controllerNumber=1 scan=4616	C1(Carbamidomethyl / 57.0215); C8(Carbamidomethyl / 57.0215)	File24950_Scan4616	HCD	0.0059	0.0059	0	0	0.0063	0.0063
EGF2	57	R.C[+57.02146]QDSNPC[+57.02146]LSTPC[+57.02146]KNAGT[+308.11073]C[+57.02146]HVVDHGGTVDYAC[+57.02146]SC[+57.02146]PLGFS[+963.31794]GPLC[+57.02146]LTPLDNAC[+57.02146]LANPC[+57.02146]R.N	T17(OGlycan / 308.1107); S38(OGlycan / 963.3179)	Hex(1)Fuc(1); HexNAc(1)Hex(1)NeuGc(1)NeuAc(1)	247	0.062	0.062	1.21	247	0	5	1505.22	1505.43	-3.74	-1	7522.08	7523.11	Specific	17;38	>sp|Q01705|NOTC1_MOUSE Neurogenic locus notch homolog protein 1 OS=Mus musculus GN=Notch1 PE=1 SV=3	1	25.0234	controllerType=0 controllerNumber=1 scan=8756	C1(Carbamidomethyl / 57.0215); C7(Carbamidomethyl / 57.0215); C12(Carbamidomethyl / 57.0215); C18(Carbamidomethyl / 57.0215); C31(Carbamidomethyl / 57.0215); C33(Carbamidomethyl / 57.0215); C42(Carbamidomethyl / 57.0215); C50(Carbamidomethyl / 57.0215); C55(Carbamidomethyl / 57.0215)	File24950_Scan8756	HCD	0.0057	0.0057	0.013	0.013	0.0063	0.0063
EGF2	57	R.C[+57.02146]QDSNPC[+57.02146]LSTPC[+57.02146]KNAGT[+308.11073]C[+57.02146]HVVDHGGTVDYAC[+57.02146]S[+963.31794]C[+57.02146]PLGFSGPLC[+57.02146]LTPLDNAC[+57.02146]LANPC[+57.02146]R.N	T17(OGlycan / 308.1107); S32(OGlycan / 963.3179)	Hex(1)Fuc(1); HexNAc(1)Hex(1)NeuGc(1)NeuAc(1)	126.8	0.04	0.04	1.4	126.8	0	5	1505.42	1505.43	-5.35		7523.07	7523.11	Specific	17;32	>sp|Q01705|NOTC1_MOUSE Neurogenic locus notch homolog protein 1 OS=Mus musculus GN=Notch1 PE=1 SV=3	1	25.0492	controllerType=0 controllerNumber=1 scan=8767	C1(Carbamidomethyl / 57.0215); C7(Carbamidomethyl / 57.0215); C12(Carbamidomethyl / 57.0215); C18(Carbamidomethyl / 57.0215); C31(Carbamidomethyl / 57.0215); C33(Carbamidomethyl / 57.0215); C42(Carbamidomethyl / 57.0215); C50(Carbamidomethyl / 57.0215); C55(Carbamidomethyl / 57.0215)	File24950_Scan8767	HCD	0.0058	0.0058	0.013	0.013	0.0063	0.0063
EGF2	57	R.C[+57.02146]QDSNPC[+57.02146]LSTPC[+57.02146]KNAGT[+146.05791][+176.03210]C[+57.02146]HVVDHGGTVDYAC[+57.02146]SC[+57.02146]PLGFS[+294.09508]GPLC[+57.02146]LTPLDNAC[+57.02146]LANPC[+57.02146]R.N	T17(OGlycan / 322.09); S38(OGlycan / 294.0951)	Fuc(1) 176.0321; Hex(1)Pent(1)	429.4	0.0063	0.0064	2.2	429.4	0	5	1374.18	1374.38	1.78	-1	6866.87	6867.86	Specific	17;38	>sp|Q01705|NOTC1_MOUSE Neurogenic locus notch homolog protein 1 OS=Mus musculus GN=Notch1 PE=1 SV=3	1	23.4824	controllerType=0 controllerNumber=1 scan=8104	C1(Carbamidomethyl / 57.0215); C7(Carbamidomethyl / 57.0215); C12(Carbamidomethyl / 57.0215); C18(Carbamidomethyl / 57.0215); C31(Carbamidomethyl / 57.0215); C33(Carbamidomethyl / 57.0215); C42(Carbamidomethyl / 57.0215); C50(Carbamidomethyl / 57.0215); C55(Carbamidomethyl / 57.0215)	File24950_Scan8104	HCD	0.0032	0.0032	0.014	0.014	0.0035	0.0035
EGF2	57	R.C[+57.02146]QDSNPC[+57.02146]LSTPC[+57.02146]KNAGTC[+57.02146]HVVDHGGT[+146.05791][+176.03210]VDYAC[+57.02146]SC[+57.02146]PLGFS[+294.09508]GPLC[+57.02146]LTPLDNAC[+57.02146]LANPC[+57.02146]R.N	T26(OGlycan / 322.09); S38(OGlycan / 294.0951)	Fuc(1) 176.0321; Hex(1)Pent(1)	189.5	0.012	0.012	1.93	189.5	0	5	1374.58	1374.38	1.53	1	6868.88	6867.86	Specific	26;38	>sp|Q01705|NOTC1_MOUSE Neurogenic locus notch homolog protein 1 OS=Mus musculus GN=Notch1 PE=1 SV=3	1	23.3641	controllerType=0 controllerNumber=1 scan=8054	C1(Carbamidomethyl / 57.0215); C7(Carbamidomethyl / 57.0215); C12(Carbamidomethyl / 57.0215); C18(Carbamidomethyl / 57.0215); C31(Carbamidomethyl / 57.0215); C33(Carbamidomethyl / 57.0215); C42(Carbamidomethyl / 57.0215); C50(Carbamidomethyl / 57.0215); C55(Carbamidomethyl / 57.0215)	File24950_Scan8054	HCD	0.0061	0.0061	0.013	0.013	0.0063	0.0063
EGF2	57	R.C[+57.02146]QDS[+426.13734]NPC[+57.02146]LSTPC[+57.02146]K.N	S4(OGlycan / 426.1373)	Hex(1)Pent(2)	176.5	1.5e-05	1.5e-05	4.84	176.5	3.7	2	996.889	996.89	-1.03		1992.77	1992.77	Specific	4	>sp|Q01705|NOTC1_MOUSE Neurogenic locus notch homolog protein 1 OS=Mus musculus GN=Notch1 PE=1 SV=3	1	13.0014	controllerType=0 controllerNumber=1 scan=3811	C1(Carbamidomethyl / 57.0215); C7(Carbamidomethyl / 57.0215); C12(Carbamidomethyl / 57.0215)	File24950_Scan3811	HCD	0	0	0	0	1e-06	1e-06
EGF2	57	R.C[+57.02146]QDS[+426.13734]NPC[+57.02146]LSTPC[+57.02146]K.N	S4(OGlycan / 426.1373)	Hex(1)Pent(2)	37.1	0.0032	0.0033	2.49	37.1	3.7	2	996.888	996.89	-1.22		1992.77	1992.77	Specific	4	>sp|Q01705|NOTC1_MOUSE Neurogenic locus notch homolog protein 1 OS=Mus musculus GN=Notch1 PE=1 SV=3	1	13.1109	controllerType=0 controllerNumber=1 scan=3852	C1(Carbamidomethyl / 57.0215); C7(Carbamidomethyl / 57.0215); C12(Carbamidomethyl / 57.0215)	File24950_Scan3852	HCD	0.0033	0.0033	0	0	0.0035	0.0035
EGF2	70	K.NAGT[+1898.70251]C[+57.02146]HVVDHGGT[+308.11073]VDYAC[+57.02146]SC[+57.02146]PLGFSGPLC[+57.02146]LTPLDNAC[+57.02146]LANPC[+57.02146]R.N	T4(OGlycan / 1898.7025); T13(OGlycan / 308.1107)	HexNAc(4)Hex(4)Fuc(3); Hex(1)Fuc(1)	5.1	0.043	0.043	1.37	5.1	1.6	5	1382.98	1382.98	-0.61		6910.87	6910.87	Specific	4;13	>sp|Q01705|NOTC1_MOUSE Neurogenic locus notch homolog protein 1 OS=Mus musculus GN=Notch1 PE=1 SV=3	1	24.2978	controllerType=0 controllerNumber=1 scan=8449	C5(Carbamidomethyl / 57.0215); C18(Carbamidomethyl / 57.0215); C20(Carbamidomethyl / 57.0215); C29(Carbamidomethyl / 57.0215); C37(Carbamidomethyl / 57.0215); C42(Carbamidomethyl / 57.0215)	File24950_Scan8449	HCD	0.0058	0.0058	0.013	0.013	0.0063	0.0063
EGF2	70	K.NAGT[+1866.68753]C[+57.02146]HVVDHGGT[+294.09508]VDYAC[+57.02146]SC[+57.02146]PLGFSGPLC[+57.02146]LTPLDNAC[+57.02146]LANPC[+57.02146]R.N	T4(OGlycan / 1866.6875); T13(OGlycan / 294.0951)	HexNAc(6)Hex(4); Hex(1)Pent(1)	80.9	0.027	0.027	1.57	80.9	2.8	5	1373.78	1373.77	6.64		6864.89	6864.84	Specific	4;13	>sp|Q01705|NOTC1_MOUSE Neurogenic locus notch homolog protein 1 OS=Mus musculus GN=Notch1 PE=1 SV=3	1	23.3184	controllerType=0 controllerNumber=1 scan=8035	C5(Carbamidomethyl / 57.0215); C18(Carbamidomethyl / 57.0215); C20(Carbamidomethyl / 57.0215); C29(Carbamidomethyl / 57.0215); C37(Carbamidomethyl / 57.0215); C42(Carbamidomethyl / 57.0215)	File24950_Scan8035	HCD	0.0059	0.0059	0.013	0.013	0.0063	0.0063
EGF2	70	K.NAGT[+1825.66098]C[+57.02146]HVVDHGGT[+146.05791][+176.03210]VDYAC[+57.02146]SC[+57.02146]PLGFSGPLC[+57.02146]LTPLDNAC[+57.02146]LANPC[+57.02146]R.N	T4(OGlycan / 1825.661); T13(OGlycan / 322.09)	HexNAc(5)Hex(5); Fuc(1) 176.0321	112.7	0.00036	0.00037	3.44	112.7	1.6	4	1713.71	1713.71	1.01		6851.82	6851.81	Specific	4;13	>sp|Q01705|NOTC1_MOUSE Neurogenic locus notch homolog protein 1 OS=Mus musculus GN=Notch1 PE=1 SV=3	1	24.4627	controllerType=0 controllerNumber=1 scan=8519	C5(Carbamidomethyl / 57.0215); C18(Carbamidomethyl / 57.0215); C20(Carbamidomethyl / 57.0215); C29(Carbamidomethyl / 57.0215); C37(Carbamidomethyl / 57.0215); C42(Carbamidomethyl / 57.0215)	File24950_Scan8519	HCD	0	0	0	0	1.9e-05	1.9e-05
EGF2	70	K.NAGTC[+57.02146]HVVDHGGTVDYAC[+57.02146]SC[+57.02146]PLGFS[+818.28044]GPLC[+57.02146]LTPLDNAC[+57.02146]LANPC[+57.02146]R.N	S25(OGlycan / 818.2804)	HexNAc(1)Hex(1)Fuc(1)NeuGc(1)	252.7	0.00012	0.00012	3.93	252.7	0	4	1381.58	1381.34	-5.45	1	5523.32	5522.34	Specific	25	>sp|Q01705|NOTC1_MOUSE Neurogenic locus notch homolog protein 1 OS=Mus musculus GN=Notch1 PE=1 SV=3	1	23.8344	controllerType=0 controllerNumber=1 scan=8253	C5(Carbamidomethyl / 57.0215); C18(Carbamidomethyl / 57.0215); C20(Carbamidomethyl / 57.0215); C29(Carbamidomethyl / 57.0215); C37(Carbamidomethyl / 57.0215); C42(Carbamidomethyl / 57.0215)	File24950_Scan8253	HCD	0	0	0	0	7.2e-06	7.3e-06
EGF2	70	K.NAGTC[+57.02146]HVVDHGGTVDYAC[+57.02146]SC[+57.02146]PLGFS[+818.28044]GPLC[+57.02146]LTPLDNAC[+57.02146]LANPC[+57.02146]R.N	S25(OGlycan / 818.2804)	HexNAc(1)Hex(1)Fuc(1)NeuGc(1)	245.4	1.1e-05	1.1e-05	4.95	245.4	0	4	1381.34	1381.34	-0.77		5522.34	5522.34	Specific	25	>sp|Q01705|NOTC1_MOUSE Neurogenic locus notch homolog protein 1 OS=Mus musculus GN=Notch1 PE=1 SV=3	1	23.7043	controllerType=0 controllerNumber=1 scan=8198	C5(Carbamidomethyl / 57.0215); C18(Carbamidomethyl / 57.0215); C20(Carbamidomethyl / 57.0215); C29(Carbamidomethyl / 57.0215); C37(Carbamidomethyl / 57.0215); C42(Carbamidomethyl / 57.0215)	File24950_Scan8198	HCD	0	0	0	0	8e-07	8.1e-07
EGF2	70	K.NAGTC[+57.02146]HVVDHGGTVDYAC[+57.02146]S[+349.13728]C[+57.02146]PLGFSGPLC[+57.02146]LTPLDNAC[+57.02146]LANPC[+57.02146]R.N	S19(OGlycan / 349.1373)	HexNAc(1)Fuc(1)	11.2	0.00081	0.00082	3.09	11.2	0	4	1264.05	1264.06	-2.57		5053.19	5053.2	Specific	19	>sp|Q01705|NOTC1_MOUSE Neurogenic locus notch homolog protein 1 OS=Mus musculus GN=Notch1 PE=1 SV=3	1	23.2404	controllerType=0 controllerNumber=1 scan=8002	C5(Carbamidomethyl / 57.0215); C18(Carbamidomethyl / 57.0215); C20(Carbamidomethyl / 57.0215); C29(Carbamidomethyl / 57.0215); C37(Carbamidomethyl / 57.0215); C42(Carbamidomethyl / 57.0215)	File24950_Scan8002	HCD	0	0	0	0	4.7e-05	4.7e-05
EGF2	70	K.NAGTC[+57.02146]HVVDHGGT[+146.05791]VDYAC[+57.02146]SC[+57.02146]PLGFSGPLC[+57.02146]LTPLDNAC[+57.02146]LANPC[+57.02146]R.N	T13(OGlycan / 146.0579)	Fuc(1)	832.9	8.5e-14	8.6e-14	13.07	832.9	2.3	4	1213.28	1213.29	-2.18		4850.11	4850.12	Specific	13	>sp|Q01705|NOTC1_MOUSE Neurogenic locus notch homolog protein 1 OS=Mus musculus GN=Notch1 PE=1 SV=3	1	23.4846	controllerType=0 controllerNumber=1 scan=8105	C5(Carbamidomethyl / 57.0215); C18(Carbamidomethyl / 57.0215); C20(Carbamidomethyl / 57.0215); C29(Carbamidomethyl / 57.0215); C37(Carbamidomethyl / 57.0215); C42(Carbamidomethyl / 57.0215)	File24950_Scan8105	HCD	0	0	0	0	1.6e-14	1.6e-14
EGF2	70	K.NAGTC[+57.02146]HVVDHGGTVDYAC[+57.02146]S[+146.05791]C[+57.02146]PLGFSGPLC[+57.02146]LTPLDNAC[+57.02146]LANPC[+57.02146]R.N	S19(OGlycan / 146.0579)	Fuc(1)	828.9	8.5e-14	8.6e-14	13.07	828.9	0	4	1213.28	1213.29	-2.28		4850.11	4850.12	Specific	19	>sp|Q01705|NOTC1_MOUSE Neurogenic locus notch homolog protein 1 OS=Mus musculus GN=Notch1 PE=1 SV=3	1	23.6152	controllerType=0 controllerNumber=1 scan=8160	C5(Carbamidomethyl / 57.0215); C18(Carbamidomethyl / 57.0215); C20(Carbamidomethyl / 57.0215); C29(Carbamidomethyl / 57.0215); C37(Carbamidomethyl / 57.0215); C42(Carbamidomethyl / 57.0215)	File24950_Scan8160	HCD	0	0	0	0	2.4e-14	2.4e-14
EGF2	70	K.NAGTC[+57.02146]HVVDHGGTVDYAC[+57.02146]S[+146.05791]C[+57.02146]PLGFSGPLC[+57.02146]LTPLDNAC[+57.02146]LANPC[+57.02146]R.N	S19(OGlycan / 146.0579)	Fuc(1)	401.1	2.6e-07	2.7e-07	6.58	401.1	0	4	1213.53	1213.29	-3.88	1	4851.1	4850.12	Specific	19	>sp|Q01705|NOTC1_MOUSE Neurogenic locus notch homolog protein 1 OS=Mus musculus GN=Notch1 PE=1 SV=3	1	23.3707	controllerType=0 controllerNumber=1 scan=8057	C5(Carbamidomethyl / 57.0215); C18(Carbamidomethyl / 57.0215); C20(Carbamidomethyl / 57.0215); C29(Carbamidomethyl / 57.0215); C37(Carbamidomethyl / 57.0215); C42(Carbamidomethyl / 57.0215)	File24950_Scan8057	HCD	0	0	0	0	4.7e-08	4.7e-08
EGF2	70	K.NAGTC[+57.02146]HVVDHGGTVDYAC[+57.02146]S[+146.05791]C[+57.02146]PLGFSGPLC[+57.02146]LTPLDNAC[+57.02146]LANPC[+57.02146]R.N	S19(OGlycan / 146.0579)	Fuc(1)	337.7	1.7e-05	1.7e-05	4.76	337.7	0	4	1213.28	1213.29	-5.51		4850.09	4850.12	Specific	19	>sp|Q01705|NOTC1_MOUSE Neurogenic locus notch homolog protein 1 OS=Mus musculus GN=Notch1 PE=1 SV=3	1	23.7454	controllerType=0 controllerNumber=1 scan=8215	C5(Carbamidomethyl / 57.0215); C18(Carbamidomethyl / 57.0215); C20(Carbamidomethyl / 57.0215); C29(Carbamidomethyl / 57.0215); C37(Carbamidomethyl / 57.0215); C42(Carbamidomethyl / 57.0215)	File24950_Scan8215	HCD	0	0	0	0	1.1e-06	1.1e-06
EGF3	113	R.NGGTC[+57.02146]DLLT[+146.05791]LTEYK.C	T9(OGlycan / 146.0579)	Fuc(1)	498.4	1.7e-08	1.7e-08	7.77	498.4	0	2	865.909	865.911	-3.2		1730.81	1730.82	Specific	9	>sp|Q01705|NOTC1_MOUSE Neurogenic locus notch homolog protein 1 OS=Mus musculus GN=Notch1 PE=1 SV=3	1	21.4064	controllerType=0 controllerNumber=1 scan=7230	C5(Carbamidomethyl / 57.0215)	File24950_Scan7230	HCD	0	0	0	0	6e-09	6e-09
EGF3	113	R.NGGT[+146.05791]C[+57.02146]DLLTLTEYK.C	T4(OGlycan / 146.0579)	Fuc(1)	413.9	2.5e-08	2.6e-08	7.59	413.9	6.4	2	865.91	865.911	-1.02		1730.81	1730.82	Specific	4	>sp|Q01705|NOTC1_MOUSE Neurogenic locus notch homolog protein 1 OS=Mus musculus GN=Notch1 PE=1 SV=3	1	21.2871	controllerType=0 controllerNumber=1 scan=7180	C5(Carbamidomethyl / 57.0215)	File24950_Scan7180	HCD	0	0	0	0	8.7e-09	8.8e-09
EGF3	113	R.NGGT[+146.05791]C[+57.02146]DLLTLTEYK.C	T4(OGlycan / 146.0579)	Fuc(1)	154.6	0.0061	0.0062	2.21	154.6	6.4	2	865.907	865.911	-5.39		1730.81	1730.82	Specific	4	>sp|Q01705|NOTC1_MOUSE Neurogenic locus notch homolog protein 1 OS=Mus musculus GN=Notch1 PE=1 SV=3	1	20.9262	controllerType=0 controllerNumber=1 scan=7032	C5(Carbamidomethyl / 57.0215)	File24950_Scan7032	HCD	0.0032	0.0032	0	0	0.0035	0.0035
EGF3	113	R.NGGT[+146.05791]C[+57.02146]DLLTLTEYK.C	T4(OGlycan / 146.0579)	Fuc(1)	53.3	0.0059	0.0059	2.23	53.3	6.4	2	865.909	865.911	-3.2		1730.81	1730.82	Specific	4	>sp|Q01705|NOTC1_MOUSE Neurogenic locus notch homolog protein 1 OS=Mus musculus GN=Notch1 PE=1 SV=3	1	21.4085	controllerType=0 controllerNumber=1 scan=7231	C5(Carbamidomethyl / 57.0215)	File24950_Scan7231	HCD	0.0032	0.0032	0	0	0.0035	0.0035
	137	K.S[+426.13734]C[+57.02146]QQADPC[+57.02146]ASNPC[+57.02146]ANGGQC[+57.02146]LPFESSYIC[+57.02146]R.C	S1(OGlycan / 426.1373)	Hex(1)Pent(2)	205	7e-05	7.1e-05	4.15	205	0.1	3	1254.17	1254.17	0.08		3760.48	3760.48	Specific	1	>sp|Q01705|NOTC1_MOUSE Neurogenic locus notch homolog protein 1 OS=Mus musculus GN=Notch1 PE=1 SV=3	1	20.561	controllerType=0 controllerNumber=1 scan=6884	C2(Carbamidomethyl / 57.0215); C8(Carbamidomethyl / 57.0215); C13(Carbamidomethyl / 57.0215); C19(Carbamidomethyl / 57.0215); C28(Carbamidomethyl / 57.0215)	File24950_Scan6884	HCD	0	0	0	0	4.9e-06	5e-06
	137	K.S[+426.13734]C[+57.02146]QQADPC[+57.02146]ASNPC[+57.02146]ANGGQC[+57.02146]LPFESSYIC[+57.02146]R.C	S1(OGlycan / 426.1373)	Hex(1)Pent(2)	25.8	0.0003	0.0003	3.53	25.8	0.1	3	1254.16	1254.17	-2.25		3760.47	3760.48	Specific	1	>sp|Q01705|NOTC1_MOUSE Neurogenic locus notch homolog protein 1 OS=Mus musculus GN=Notch1 PE=1 SV=3	1	20.4493	controllerType=0 controllerNumber=1 scan=6838	C2(Carbamidomethyl / 57.0215); C8(Carbamidomethyl / 57.0215); C13(Carbamidomethyl / 57.0215); C19(Carbamidomethyl / 57.0215); C28(Carbamidomethyl / 57.0215)	File24950_Scan6838	HCD	0	0	0	0	1.4e-05	1.4e-05
	166	R.C[+57.02146]PPGFHGPTC[+57.02146]R.Q			377.9	1.3e-08	1.4e-08	7.87	377.9	377.9	3	429.189	429.19	-2.12		1285.55	1285.56	Specific		>sp|Q01705|NOTC1_MOUSE Neurogenic locus notch homolog protein 1 OS=Mus musculus GN=Notch1 PE=1 SV=3	1	13.4357	controllerType=0 controllerNumber=1 scan=3984	C1(Carbamidomethyl / 57.0215); C10(Carbamidomethyl / 57.0215)	File24950_Scan3984	HCD	0	0	0	0	4.9e-09	5e-09
	166	R.C[+57.02146]PPGFHGPTC[+57.02146]R.Q			332.3	2.7e-07	2.8e-07	6.56	332.3	332.3	3	429.19	429.19	-1.26		1285.55	1285.56	Specific		>sp|Q01705|NOTC1_MOUSE Neurogenic locus notch homolog protein 1 OS=Mus musculus GN=Notch1 PE=1 SV=3	1	13.2114	controllerType=0 controllerNumber=1 scan=3892	C1(Carbamidomethyl / 57.0215); C10(Carbamidomethyl / 57.0215)	File24950_Scan3892	HCD	0	0	0	0	5.2e-08	5.2e-08
	166	R.C[+57.02146]PPGFHGPTC[+57.02146]R.Q			312.4	2.4e-07	2.5e-07	6.61	312.4	312.4	3	429.189	429.19	-2.48		1285.55	1285.56	Specific		>sp|Q01705|NOTC1_MOUSE Neurogenic locus notch homolog protein 1 OS=Mus musculus GN=Notch1 PE=1 SV=3	1	13.3282	controllerType=0 controllerNumber=1 scan=3940	C1(Carbamidomethyl / 57.0215); C10(Carbamidomethyl / 57.0215)	File24950_Scan3940	HCD	0	0	0	0	3.9e-08	3.9e-08
	166	R.C[+57.02146]PPGFHGPTC[+57.02146]R.Q			306.7	5.1e-06	5.1e-06	5.29	306.7	306.7	3	429.189	429.19	-2.9		1285.55	1285.56	Specific		>sp|Q01705|NOTC1_MOUSE Neurogenic locus notch homolog protein 1 OS=Mus musculus GN=Notch1 PE=1 SV=3	1	13.5435	controllerType=0 controllerNumber=1 scan=4027	C1(Carbamidomethyl / 57.0215); C10(Carbamidomethyl / 57.0215)	File24950_Scan4027	HCD	0	0	0	0	4.1e-07	4.2e-07
	166	R.C[+57.02146]PPGFHGPTC[+57.02146]R.Q			292.5	2.4e-07	2.5e-07	6.61	292.5	292.5	3	429.189	429.19	-2.48		1285.55	1285.56	Specific		>sp|Q01705|NOTC1_MOUSE Neurogenic locus notch homolog protein 1 OS=Mus musculus GN=Notch1 PE=1 SV=3	1	13.6467	controllerType=0 controllerNumber=1 scan=4067	C1(Carbamidomethyl / 57.0215); C10(Carbamidomethyl / 57.0215)	File24950_Scan4067	HCD	0	0	0	0	4e-08	4.1e-08
	166	R.C[+57.02146]PPGFHGPTC[+57.02146]R.Q			286.4	1.7e-05	1.8e-05	4.76	286.4	286.4	3	429.19	429.19	-1.69		1285.55	1285.56	Specific		>sp|Q01705|NOTC1_MOUSE Neurogenic locus notch homolog protein 1 OS=Mus musculus GN=Notch1 PE=1 SV=3	1	13.8877	controllerType=0 controllerNumber=1 scan=4163	C1(Carbamidomethyl / 57.0215); C10(Carbamidomethyl / 57.0215)	File24950_Scan4163	HCD	0	0	0	0	1.2e-06	1.2e-06
	166	R.C[+57.02146]PPGFHGPTC[+57.02146]R.Q			270	2.1e-05	2.2e-05	4.67	270	270	3	429.189	429.19	-2.26		1285.55	1285.56	Specific		>sp|Q01705|NOTC1_MOUSE Neurogenic locus notch homolog protein 1 OS=Mus musculus GN=Notch1 PE=1 SV=3	1	13.7526	controllerType=0 controllerNumber=1 scan=4108	C1(Carbamidomethyl / 57.0215); C10(Carbamidomethyl / 57.0215)	File24950_Scan4108	HCD	0	0	0	0	1.9e-06	1.9e-06
	166	R.C[+57.02146]PPGFHGPTC[+57.02146]R.Q			215.1	6.2e-05	6.3e-05	4.21	215.1	215.1	3	429.19	429.19	-1.26		1285.55	1285.56	Specific		>sp|Q01705|NOTC1_MOUSE Neurogenic locus notch homolog protein 1 OS=Mus musculus GN=Notch1 PE=1 SV=3	1	13.101	controllerType=0 controllerNumber=1 scan=3848	C1(Carbamidomethyl / 57.0215); C10(Carbamidomethyl / 57.0215)	File24950_Scan3848	HCD	0	0	0	0	4.7e-06	4.7e-06
	166	R.C[+57.02146]PPGFHGPTC[+57.02146]R.Q			100.3	0.0073	0.0074	2.14	100.3	100.3	3	429.19	429.19	-0.84		1285.56	1285.56	Specific		>sp|Q01705|NOTC1_MOUSE Neurogenic locus notch homolog protein 1 OS=Mus musculus GN=Notch1 PE=1 SV=3	1	12.8127	controllerType=0 controllerNumber=1 scan=3737	C1(Carbamidomethyl / 57.0215); C10(Carbamidomethyl / 57.0215)	File24950_Scan3737	HCD	0.0062	0.0062	0	0	0.0063	0.0063
	166	R.C[+57.02146]PPGFHGPTC[+57.02146]R.Q			72	0.0048	0.0049	2.32	72	72	3	429.19	429.19	-0.34		1285.56	1285.56	Specific		>sp|Q01705|NOTC1_MOUSE Neurogenic locus notch homolog protein 1 OS=Mus musculus GN=Notch1 PE=1 SV=3	1	12.5937	controllerType=0 controllerNumber=1 scan=3652	C1(Carbamidomethyl / 57.0215); C10(Carbamidomethyl / 57.0215)	File24950_Scan3652	HCD	0.0032	0.0032	0	0	0.0035	0.0035
	177	R.QDVNEC[+57.02146]SQNPGLC[+57.02146]R.H			721.3	2e-12	2.1e-12	11.69	721.3	721.3	2	838.858	838.859	-2.13		1676.71	1676.71	Specific		>sp|Q01705|NOTC1_MOUSE Neurogenic locus notch homolog protein 1 OS=Mus musculus GN=Notch1 PE=1 SV=3	1	13.3381	controllerType=0 controllerNumber=1 scan=3944	C6(Carbamidomethyl / 57.0215); C13(Carbamidomethyl / 57.0215)	File24950_Scan3944	HCD	0	0	0	0	4.1e-13	4.2e-13
	177	R.QDVNEC[+57.02146]SQNPGLC[+57.02146]R.H			713.1	2e-12	2.1e-12	11.69	713.1	713.1	2	838.858	838.859	-2.06		1676.71	1676.71	Specific		>sp|Q01705|NOTC1_MOUSE Neurogenic locus notch homolog protein 1 OS=Mus musculus GN=Notch1 PE=1 SV=3	1	13.2353	controllerType=0 controllerNumber=1 scan=3902	C6(Carbamidomethyl / 57.0215); C13(Carbamidomethyl / 57.0215)	File24950_Scan3902	HCD	0	0	0	0	3.2e-13	3.3e-13
	177	R.QDVNEC[+57.02146]SQNPGLC[+57.02146]R.H			492.3	1.7e-08	1.7e-08	7.77	492.3	492.3	2	838.858	838.859	-2.13		1676.71	1676.71	Specific		>sp|Q01705|NOTC1_MOUSE Neurogenic locus notch homolog protein 1 OS=Mus musculus GN=Notch1 PE=1 SV=3	1	13.4477	controllerType=0 controllerNumber=1 scan=3989	C6(Carbamidomethyl / 57.0215); C13(Carbamidomethyl / 57.0215)	File24950_Scan3989	HCD	0	0	0	0	5.8e-09	5.9e-09
	177	R.QDVNEC[+57.02146]SQNPGLC[+57.02146]R.H			380	1.9e-08	1.9e-08	7.72	380	380	2	838.858	838.859	-2.13		1676.71	1676.71	Specific		>sp|Q01705|NOTC1_MOUSE Neurogenic locus notch homolog protein 1 OS=Mus musculus GN=Notch1 PE=1 SV=3	1	13.1131	controllerType=0 controllerNumber=1 scan=3853	C6(Carbamidomethyl / 57.0215); C13(Carbamidomethyl / 57.0215)	File24950_Scan3853	HCD	0	0	0	0	7.2e-09	7.3e-09
	177	R.QDVNEC[+57.02146]SQNPGLC[+57.02146]R.H			307.2	1.9e-06	1.9e-06	5.73	307.2	307.2	3	559.574	559.575	-2.03		1676.71	1676.71	Specific		>sp|Q01705|NOTC1_MOUSE Neurogenic locus notch homolog protein 1 OS=Mus musculus GN=Notch1 PE=1 SV=3	1	13.2655	controllerType=0 controllerNumber=1 scan=3914	C6(Carbamidomethyl / 57.0215); C13(Carbamidomethyl / 57.0215)	File24950_Scan3914	HCD	0	0	0	0	2.4e-07	2.5e-07
	177	R.QDVNEC[+57.02146]SQNPGLC[+57.02146]R.H			83	0.0079	0.008	2.1	83	83	2	838.856	838.859	-3.73		1676.71	1676.71	Specific		>sp|Q01705|NOTC1_MOUSE Neurogenic locus notch homolog protein 1 OS=Mus musculus GN=Notch1 PE=1 SV=3	1	13.5555	controllerType=0 controllerNumber=1 scan=4032	C6(Carbamidomethyl / 57.0215); C13(Carbamidomethyl / 57.0215)	File24950_Scan4032	HCD	0.0062	0.0062	0	0	0.0063	0.0063
	177	R.QDVNEC[+57.02146]SQNPGLC[+57.02146]R.H			35.9	0.0039	0.0039	2.41	35.9	35.9	2	838.859	838.859	0.05		1676.71	1676.71	Specific		>sp|Q01705|NOTC1_MOUSE Neurogenic locus notch homolog protein 1 OS=Mus musculus GN=Notch1 PE=1 SV=3	1	13.0036	controllerType=0 controllerNumber=1 scan=3812	C6(Carbamidomethyl / 57.0215); C13(Carbamidomethyl / 57.0215)	File24950_Scan3812	HCD	0.0032	0.0032	0	0	0.0035	0.0035
	177	R.QDVNEC[+57.02146]SQNPGLC[+57.02146]R.H			31.2	0.0099	0.01	2	31.2	31.2	3	559.574	559.575	-1.7		1676.71	1676.71	Specific		>sp|Q01705|NOTC1_MOUSE Neurogenic locus notch homolog protein 1 OS=Mus musculus GN=Notch1 PE=1 SV=3	1	13.1572	controllerType=0 controllerNumber=1 scan=3870	C6(Carbamidomethyl / 57.0215); C13(Carbamidomethyl / 57.0215)	File24950_Scan3870	HCD	0.0062	0.0062	0	0	0.0063	0.0063
EGF5	191	R.HGGT[+146.05791]C[+57.02146]HNEIGSYR.C	T4(OGlycan / 146.0579)	Fuc(1)	196	0.022	0.022	1.66	196	10.4	3	545.238	545.239	-1.69		1633.7	1633.7	Specific	4	>sp|Q01705|NOTC1_MOUSE Neurogenic locus notch homolog protein 1 OS=Mus musculus GN=Notch1 PE=1 SV=3	1	13.58	controllerType=0 controllerNumber=1 scan=4042	C5(Carbamidomethyl / 57.0215)	File24950_Scan4042	HCD	0.0059	0.0059	0.013	0.013	0.0063	0.0063
EGF5	191	R.HGGT[+146.05791]C[+57.02146]HNEIGSYR.C	T4(OGlycan / 146.0579)	Fuc(1)	176	0.16	0.16	0.81	176	10.4	3	545.238	545.239	-1.36		1633.7	1633.7	Specific	4	>sp|Q01705|NOTC1_MOUSE Neurogenic locus notch homolog protein 1 OS=Mus musculus GN=Notch1 PE=1 SV=3	1	13.3815	controllerType=0 controllerNumber=1 scan=3962	C5(Carbamidomethyl / 57.0215)	File24950_Scan3962	HCD	0.0055	0.0055	0.013	0.013	0.0063	0.0063
EGF5	191	R.HGGT[+146.05791]C[+57.02146]HNEIGSYR.C	T4(OGlycan / 146.0579)	Fuc(1)	162.8	0.031	0.032	1.5	162.8	10.4	3	545.238	545.239	-1.36		1633.7	1633.7	Specific	4	>sp|Q01705|NOTC1_MOUSE Neurogenic locus notch homolog protein 1 OS=Mus musculus GN=Notch1 PE=1 SV=3	1	14.145	controllerType=0 controllerNumber=1 scan=4267	C5(Carbamidomethyl / 57.0215)	File24950_Scan4267	HCD	0.0058	0.0058	0.013	0.013	0.0063	0.0063
EGF5	191	R.HGGT[+146.05791]C[+57.02146]HNEIGSYR.C	T4(OGlycan / 146.0579)	Fuc(1)	138.2	0.11	0.11	0.98	138.2	10.4	3	545.238	545.239	-1.69		1633.7	1633.7	Specific	4	>sp|Q01705|NOTC1_MOUSE Neurogenic locus notch homolog protein 1 OS=Mus musculus GN=Notch1 PE=1 SV=3	1	14.0376	controllerType=0 controllerNumber=1 scan=4223	C5(Carbamidomethyl / 57.0215)	File24950_Scan4223	HCD	0.0056	0.0056	0.013	0.013	0.0063	0.0063
EGF5	191	R.HGGT[+146.05791]C[+57.02146]HNEIGSYR.C	T4(OGlycan / 146.0579)	Fuc(1)	122.8	0.16	0.17	0.79	122.8	10.4	3	545.238	545.239	-2.37		1633.7	1633.7	Specific	4	>sp|Q01705|NOTC1_MOUSE Neurogenic locus notch homolog protein 1 OS=Mus musculus GN=Notch1 PE=1 SV=3	1	13.2677	controllerType=0 controllerNumber=1 scan=3915	C5(Carbamidomethyl / 57.0215)	File24950_Scan3915	HCD	0.0055	0.0055	0.013	0.013	0.0063	0.0063
EGF5	191	R.HGGT[+146.05791]C[+57.02146]HNEIGSYR.C	T4(OGlycan / 146.0579)	Fuc(1)	90.2	0.29	0.29	0.53	90.2	10.4	3	545.238	545.239	-1.24		1633.7	1633.7	Specific	4	>sp|Q01705|NOTC1_MOUSE Neurogenic locus notch homolog protein 1 OS=Mus musculus GN=Notch1 PE=1 SV=3	1	13.6915	controllerType=0 controllerNumber=1 scan=4085	C5(Carbamidomethyl / 57.0215)	File24950_Scan4085	HCD	0.0054	0.0054	0.013	0.013	0.0063	0.0063
EGF5	191	R.HGGT[+146.05791]C[+57.02146]HNEIGSYR.C	T4(OGlycan / 146.0579)	Fuc(1)	82	0.11	0.11	0.98	82	10.4	3	545.238	545.239	-2.25		1633.7	1633.7	Specific	4	>sp|Q01705|NOTC1_MOUSE Neurogenic locus notch homolog protein 1 OS=Mus musculus GN=Notch1 PE=1 SV=3	1	13.9217	controllerType=0 controllerNumber=1 scan=4177	C5(Carbamidomethyl / 57.0215)	File24950_Scan4177	HCD	0.0056	0.0056	0.013	0.013	0.0063	0.0063
EGF5	191	R.HGGT[+146.05791]C[+57.02146]HNEIGSYR.C	T4(OGlycan / 146.0579)	Fuc(1)	61.8	0.26	0.26	0.59	61.8	10.4	3	545.238	545.239	-1.47		1633.7	1633.7	Specific	4	>sp|Q01705|NOTC1_MOUSE Neurogenic locus notch homolog protein 1 OS=Mus musculus GN=Notch1 PE=1 SV=3	1	13.8078	controllerType=0 controllerNumber=1 scan=4131	C5(Carbamidomethyl / 57.0215)	File24950_Scan4131	HCD	0.0054	0.0054	0.013	0.013	0.0063	0.0063
EGF5	191	R.HGGT[+146.05791]C[+57.02146]HNEIGSYR.C	T4(OGlycan / 146.0579)	Fuc(1)	48.6	0.29	0.29	0.53	48.6	10.4	3	545.239	545.239	-0.57		1633.7	1633.7	Specific	4	>sp|Q01705|NOTC1_MOUSE Neurogenic locus notch homolog protein 1 OS=Mus musculus GN=Notch1 PE=1 SV=3	1	10.8348	controllerType=0 controllerNumber=1 scan=3004	C5(Carbamidomethyl / 57.0215)	File24950_Scan3004	HCD	0.0054	0.0054	0.013	0.013	0.0063	0.0063
EGF5	191	R.HGGT[+146.05791]C[+57.02146]HNEIGSYR.C	T4(OGlycan / 146.0579)	Fuc(1)	44.2	0.29	0.29	0.53	44.2	10.4	3	545.238	545.239	-1.58		1633.7	1633.7	Specific	4	>sp|Q01705|NOTC1_MOUSE Neurogenic locus notch homolog protein 1 OS=Mus musculus GN=Notch1 PE=1 SV=3	1	14.4725	controllerType=0 controllerNumber=1 scan=4400	C5(Carbamidomethyl / 57.0215)	File24950_Scan4400	HCD	0.0054	0.0054	0.013	0.013	0.0063	0.0063
EGF5	191	R.HGGT[+146.05791]C[+57.02146]HNEIGSYR.C	T4(OGlycan / 146.0579)	Fuc(1)	24.9	0.29	0.29	0.53	24.9	10.4	3	545.239	545.239	-0.24		1633.7	1633.7	Specific	4	>sp|Q01705|NOTC1_MOUSE Neurogenic locus notch homolog protein 1 OS=Mus musculus GN=Notch1 PE=1 SV=3	1	10.7306	controllerType=0 controllerNumber=1 scan=2968	C5(Carbamidomethyl / 57.0215)	File24950_Scan2968	HCD	0.0054	0.0054	0.013	0.013	0.0063	0.0063
EGF5	191	R.HGGT[+146.05791]C[+57.02146]HNEIGSYR.C	T4(OGlycan / 146.0579)	Fuc(1)	2.8	0.42	0.42	0.38	2.8	2.8	3	545.238	545.239	-1.36		1633.7	1633.7	Specific	4	>sp|Q01705|NOTC1_MOUSE Neurogenic locus notch homolog protein 1 OS=Mus musculus GN=Notch1 PE=1 SV=3	1	13.0499	controllerType=0 controllerNumber=1 scan=3827	C5(Carbamidomethyl / 57.0215)	File24950_Scan3827	HCD	0.0053	0.0053	0.013	0.013	0.0063	0.0063
EGF5	208	R.ATHTGPHC[+57.02146]ELPYVPC[+57.02146]SPSPC[+57.02146]QNGGTC[+57.02146]RPTGDTT[+146.05791]HEC[+57.02146]AC[+57.02146]LPGFAGQNC[+57.02146]EENVDDC[+57.02146]PGNNC[+57.02146]K.N	T33(OGlycan / 146.0579)	Fuc(1)	88.2	0.00011	0.00011	3.96	88.2	0	6	1149.63	1149.47	-2.31	1	6892.77	6891.78	Specific	33	>sp|Q01705|NOTC1_MOUSE Neurogenic locus notch homolog protein 1 OS=Mus musculus GN=Notch1 PE=1 SV=3	1	20.7926	controllerType=0 controllerNumber=1 scan=6981	C8(Carbamidomethyl / 57.0215); C15(Carbamidomethyl / 57.0215); C20(Carbamidomethyl / 57.0215); C26(Carbamidomethyl / 57.0215); C36(Carbamidomethyl / 57.0215); C38(Carbamidomethyl / 57.0215); C47(Carbamidomethyl / 57.0215); C54(Carbamidomethyl / 57.0215); C59(Carbamidomethyl / 57.0215)	File24950_Scan6981	HCD	0	0	0	0	6.3e-06	6.4e-06
EGF5	208	R.ATHTGPHC[+57.02146]ELPYVPC[+57.02146]SPSPC[+57.02146]QNGGTC[+57.02146]RPTGDTT[+146.05791]HEC[+57.02146]AC[+57.02146]LPGFAGQNC[+57.02146]EENVDDC[+57.02146]PGNNC[+57.02146]K.N	T33(OGlycan / 146.0579)	Fuc(1)	42.9	0.00047	0.00048	3.33	42.9	0	6	1149.46	1149.47	-4.76		6891.74	6891.78	Specific	33	>sp|Q01705|NOTC1_MOUSE Neurogenic locus notch homolog protein 1 OS=Mus musculus GN=Notch1 PE=1 SV=3	1	20.6847	controllerType=0 controllerNumber=1 scan=6936	C8(Carbamidomethyl / 57.0215); C15(Carbamidomethyl / 57.0215); C20(Carbamidomethyl / 57.0215); C26(Carbamidomethyl / 57.0215); C36(Carbamidomethyl / 57.0215); C38(Carbamidomethyl / 57.0215); C47(Carbamidomethyl / 57.0215); C54(Carbamidomethyl / 57.0215); C59(Carbamidomethyl / 57.0215)	File24950_Scan6936	HCD	0	0	0	0	2.8e-05	2.9e-05
	354	R.VASFYC[+57.02146]EC[+57.02146]PHGR.T			590.3	1.4e-09	1.5e-09	8.84	590.3	590.3	3	494.878	494.88	-2.82		1482.62	1482.63	Specific		>sp|Q01705|NOTC1_MOUSE Neurogenic locus notch homolog protein 1 OS=Mus musculus GN=Notch1 PE=1 SV=3	1	15.4486	controllerType=0 controllerNumber=1 scan=4792	C6(Carbamidomethyl / 57.0215); C8(Carbamidomethyl / 57.0215)	File24950_Scan4792	HCD	0	0	0	0	1.2e-10	1.2e-10
	354	R.VASFYC[+57.02146]EC[+57.02146]PHGR.T			569.8	1.4e-09	1.5e-09	8.84	569.8	569.8	3	494.879	494.88	-2.51		1482.62	1482.63	Specific		>sp|Q01705|NOTC1_MOUSE Neurogenic locus notch homolog protein 1 OS=Mus musculus GN=Notch1 PE=1 SV=3	1	15.5584	controllerType=0 controllerNumber=1 scan=4838	C6(Carbamidomethyl / 57.0215); C8(Carbamidomethyl / 57.0215)	File24950_Scan4838	HCD	0	0	0	0	1.6e-10	1.6e-10
	354	R.VASFYC[+57.02146]EC[+57.02146]PHGR.T			473.6	1.2e-08	1.2e-08	7.91	473.6	473.6	3	494.878	494.88	-3.19		1482.62	1482.63	Specific		>sp|Q01705|NOTC1_MOUSE Neurogenic locus notch homolog protein 1 OS=Mus musculus GN=Notch1 PE=1 SV=3	1	15.2362	controllerType=0 controllerNumber=1 scan=4707	C6(Carbamidomethyl / 57.0215); C8(Carbamidomethyl / 57.0215)	File24950_Scan4707	HCD	0	0	0	0	3.7e-09	3.8e-09
	354	R.VASFYC[+57.02146]EC[+57.02146]PHGR.T			460.6	1.2e-08	1.2e-08	7.91	460.6	460.6	3	494.879	494.88	-2.57		1482.62	1482.63	Specific		>sp|Q01705|NOTC1_MOUSE Neurogenic locus notch homolog protein 1 OS=Mus musculus GN=Notch1 PE=1 SV=3	1	15.3444	controllerType=0 controllerNumber=1 scan=4750	C6(Carbamidomethyl / 57.0215); C8(Carbamidomethyl / 57.0215)	File24950_Scan4750	HCD	0	0	0	0	3.9e-09	3.9e-09
	354	R.VASFYC[+57.02146]EC[+57.02146]PHGR.T			441.7	1.2e-08	1.2e-08	7.91	441.7	441.7	3	494.879	494.88	-2.7		1482.62	1482.63	Specific		>sp|Q01705|NOTC1_MOUSE Neurogenic locus notch homolog protein 1 OS=Mus musculus GN=Notch1 PE=1 SV=3	1	15.6717	controllerType=0 controllerNumber=1 scan=4885	C6(Carbamidomethyl / 57.0215); C8(Carbamidomethyl / 57.0215)	File24950_Scan4885	HCD	0	0	0	0	4e-09	4.1e-09
	354	R.VASFYC[+57.02146]EC[+57.02146]PHGR.T			438.5	1e-08	1e-08	7.99	438.5	438.5	3	494.879	494.88	-2.14		1482.62	1482.63	Specific		>sp|Q01705|NOTC1_MOUSE Neurogenic locus notch homolog protein 1 OS=Mus musculus GN=Notch1 PE=1 SV=3	1	15.7907	controllerType=0 controllerNumber=1 scan=4934	C6(Carbamidomethyl / 57.0215); C8(Carbamidomethyl / 57.0215)	File24950_Scan4934	HCD	0	0	0	0	1.4e-09	1.4e-09
	354	R.VASFYC[+57.02146]EC[+57.02146]PHGR.T			431.7	1e-08	1e-08	7.99	431.7	431.7	3	494.879	494.88	-1.71		1482.62	1482.63	Specific		>sp|Q01705|NOTC1_MOUSE Neurogenic locus notch homolog protein 1 OS=Mus musculus GN=Notch1 PE=1 SV=3	1	15.9086	controllerType=0 controllerNumber=1 scan=4984	C6(Carbamidomethyl / 57.0215); C8(Carbamidomethyl / 57.0215)	File24950_Scan4984	HCD	0	0	0	0	1.6e-09	1.6e-09
	354	R.VASFYC[+57.02146]EC[+57.02146]PHGR.T			403	1e-08	1e-08	7.99	403	403	3	494.879	494.88	-1.65		1482.62	1482.63	Specific		>sp|Q01705|NOTC1_MOUSE Neurogenic locus notch homolog protein 1 OS=Mus musculus GN=Notch1 PE=1 SV=3	1	13.9572	controllerType=0 controllerNumber=1 scan=4190	C6(Carbamidomethyl / 57.0215); C8(Carbamidomethyl / 57.0215)	File24950_Scan4190	HCD	0	0	0	0	1.2e-09	1.2e-09
	354	R.VASFYC[+57.02146]EC[+57.02146]PHGR.T			392.9	1.3e-08	1.4e-08	7.87	392.9	392.9	3	494.879	494.88	-2.7		1482.62	1482.63	Specific		>sp|Q01705|NOTC1_MOUSE Neurogenic locus notch homolog protein 1 OS=Mus musculus GN=Notch1 PE=1 SV=3	1	15.1285	controllerType=0 controllerNumber=1 scan=4664	C6(Carbamidomethyl / 57.0215); C8(Carbamidomethyl / 57.0215)	File24950_Scan4664	HCD	0	0	0	0	5.2e-09	5.2e-09
	354	R.VASFYC[+57.02146]EC[+57.02146]PHGR.T			357.3	1e-07	1e-07	7	357.3	357.3	3	494.879	494.88	-1.65		1482.62	1482.63	Specific		>sp|Q01705|NOTC1_MOUSE Neurogenic locus notch homolog protein 1 OS=Mus musculus GN=Notch1 PE=1 SV=3	1	16.021	controllerType=0 controllerNumber=1 scan=5030	C6(Carbamidomethyl / 57.0215); C8(Carbamidomethyl / 57.0215)	File24950_Scan5030	HCD	0	0	0	0	1.6e-08	1.6e-08
	354	R.VASFYC[+57.02146]EC[+57.02146]PHGR.T			355.9	2.1e-06	2.1e-06	5.68	355.9	355.9	3	494.879	494.88	-2.57		1482.62	1482.63	Specific		>sp|Q01705|NOTC1_MOUSE Neurogenic locus notch homolog protein 1 OS=Mus musculus GN=Notch1 PE=1 SV=3	1	15.0235	controllerType=0 controllerNumber=1 scan=4623	C6(Carbamidomethyl / 57.0215); C8(Carbamidomethyl / 57.0215)	File24950_Scan4623	HCD	0	0	0	0	2.8e-07	2.8e-07
	354	R.VASFYC[+57.02146]EC[+57.02146]PHGR.T			286.2	1.7e-05	1.8e-05	4.76	286.2	286.2	3	494.879	494.88	-1.46		1482.62	1482.63	Specific		>sp|Q01705|NOTC1_MOUSE Neurogenic locus notch homolog protein 1 OS=Mus musculus GN=Notch1 PE=1 SV=3	1	14.068	controllerType=0 controllerNumber=1 scan=4235	C6(Carbamidomethyl / 57.0215); C8(Carbamidomethyl / 57.0215)	File24950_Scan4235	HCD	0	0	0	0	1.3e-06	1.3e-06
	354	R.VASFYC[+57.02146]EC[+57.02146]PHGR.T			284.1	1.7e-05	1.8e-05	4.76	284.1	284.1	3	494.879	494.88	-1.15		1482.62	1482.63	Specific		>sp|Q01705|NOTC1_MOUSE Neurogenic locus notch homolog protein 1 OS=Mus musculus GN=Notch1 PE=1 SV=3	1	14.7926	controllerType=0 controllerNumber=1 scan=4530	C6(Carbamidomethyl / 57.0215); C8(Carbamidomethyl / 57.0215)	File24950_Scan4530	HCD	0	0	0	0	1.3e-06	1.4e-06
	354	R.VASFYC[+57.02146]EC[+57.02146]PHGR.T			252.8	4.3e-05	4.3e-05	4.37	252.8	252.8	3	494.879	494.88	-2.02		1482.62	1482.63	Specific		>sp|Q01705|NOTC1_MOUSE Neurogenic locus notch homolog protein 1 OS=Mus musculus GN=Notch1 PE=1 SV=3	1	13.8435	controllerType=0 controllerNumber=1 scan=4145	C6(Carbamidomethyl / 57.0215); C8(Carbamidomethyl / 57.0215)	File24950_Scan4145	HCD	0	0	0	0	3.3e-06	3.3e-06
	354	R.VASFYC[+57.02146]EC[+57.02146]PHGR.T			238.4	5.8e-05	5.8e-05	4.24	238.4	238.4	3	494.879	494.88	-1.15		1482.62	1482.63	Specific		>sp|Q01705|NOTC1_MOUSE Neurogenic locus notch homolog protein 1 OS=Mus musculus GN=Notch1 PE=1 SV=3	1	14.1829	controllerType=0 controllerNumber=1 scan=4282	C6(Carbamidomethyl / 57.0215); C8(Carbamidomethyl / 57.0215)	File24950_Scan4282	HCD	0	0	0	0	4.4e-06	4.5e-06
	354	R.VASFYC[+57.02146]EC[+57.02146]PHGR.T			197.4	0.00065	0.00066	3.19	197.4	197.4	3	494.878	494.88	-3.5		1482.62	1482.63	Specific		>sp|Q01705|NOTC1_MOUSE Neurogenic locus notch homolog protein 1 OS=Mus musculus GN=Notch1 PE=1 SV=3	1	14.9086	controllerType=0 controllerNumber=1 scan=4577	C6(Carbamidomethyl / 57.0215); C8(Carbamidomethyl / 57.0215)	File24950_Scan4577	HCD	0	0	0	0	3.1e-05	3.1e-05
	354	R.VASFYC[+57.02146]EC[+57.02146]PHGR.T			188.6	0.00079	0.0008	3.1	188.6	188.6	3	494.879	494.88	-1.22		1482.62	1482.63	Specific		>sp|Q01705|NOTC1_MOUSE Neurogenic locus notch homolog protein 1 OS=Mus musculus GN=Notch1 PE=1 SV=3	1	16.1282	controllerType=0 controllerNumber=1 scan=5075	C6(Carbamidomethyl / 57.0215); C8(Carbamidomethyl / 57.0215)	File24950_Scan5075	HCD	0	0	0	0	3.8e-05	3.9e-05
	429	K.C[+57.02146]LNTLGS[+162.05282]FEC[+57.02146]QC[+57.02146]LQGYTGPR.C	S7(OGlycan / 162.0528)	Hex(1)	366	7.4e-07	7.5e-07	6.13	366	3.6	3	841.701	841.703	-2.66		2523.09	2523.09	Specific	7	>sp|Q01705|NOTC1_MOUSE Neurogenic locus notch homolog protein 1 OS=Mus musculus GN=Notch1 PE=1 SV=3	1	21.415	controllerType=0 controllerNumber=1 scan=7234	C1(Carbamidomethyl / 57.0215); C10(Carbamidomethyl / 57.0215); C12(Carbamidomethyl / 57.0215)	File24950_Scan7234	HCD	0	0	0	0	1.3e-07	1.3e-07
	429	K.C[+57.02146]LNTLGS[+162.05282]FEC[+57.02146]QC[+57.02146]LQGYTGPR.C	S7(OGlycan / 162.0528)	Hex(1)	260.4	0.00016	0.00016	3.79	260.4	3.6	3	841.701	841.703	-2.66		2523.09	2523.09	Specific	7	>sp|Q01705|NOTC1_MOUSE Neurogenic locus notch homolog protein 1 OS=Mus musculus GN=Notch1 PE=1 SV=3	1	21.2849	controllerType=0 controllerNumber=1 scan=7179	C1(Carbamidomethyl / 57.0215); C10(Carbamidomethyl / 57.0215); C12(Carbamidomethyl / 57.0215)	File24950_Scan7179	HCD	0	0	0	0	8.3e-06	8.4e-06
	429	K.C[+57.02146]LNT[+162.05282]LGSFEC[+57.02146]QC[+57.02146]LQGYTGPR.C	T4(OGlycan / 162.0528)	Hex(1)	1.4	0.0095	0.0096	2.02	1.4	1.4	3	841.701	841.703	-3.09		2523.09	2523.09	Specific	4	>sp|Q01705|NOTC1_MOUSE Neurogenic locus notch homolog protein 1 OS=Mus musculus GN=Notch1 PE=1 SV=3	1	21.5336	controllerType=0 controllerNumber=1 scan=7284	C1(Carbamidomethyl / 57.0215); C10(Carbamidomethyl / 57.0215); C12(Carbamidomethyl / 57.0215)	File24950_Scan7284	HCD	0.0062	0.0062	0.014	0.014	0.0063	0.0063
	429	K.C[+57.02146]LNTLGSFEC[+57.02146]QC[+57.02146]LQGYTGPR.C			193.3	2.7e-05	2.8e-05	4.56	193.3	193.3	3	787.683	787.686	-2.72		2361.04	2361.04	Specific		>sp|Q01705|NOTC1_MOUSE Neurogenic locus notch homolog protein 1 OS=Mus musculus GN=Notch1 PE=1 SV=3	1	21.9445	controllerType=0 controllerNumber=1 scan=7455	C1(Carbamidomethyl / 57.0215); C10(Carbamidomethyl / 57.0215); C12(Carbamidomethyl / 57.0215)	File24950_Scan7455	HCD	0	0	0	0	2.4e-06	2.4e-06
	509	K.INEFQC[+57.02146]QC[+57.02146]PK.G			178	0.00026	0.00027	3.58	178	178	2	662.294	662.295	-0.86		1323.58	1323.58	Specific		>sp|Q01705|NOTC1_MOUSE Neurogenic locus notch homolog protein 1 OS=Mus musculus GN=Notch1 PE=1 SV=3	1	13.7014	controllerType=0 controllerNumber=1 scan=4089	C6(Carbamidomethyl / 57.0215); C8(Carbamidomethyl / 57.0215)	File24950_Scan4089	HCD	0	0	0	0	1.2e-05	1.2e-05
	509	K.INEFQC[+57.02146]QC[+57.02146]PK.G			108.5	0.012	0.012	1.92	108.5	108.5	2	662.295	662.295	0.89		1323.58	1323.58	Specific		>sp|Q01705|NOTC1_MOUSE Neurogenic locus notch homolog protein 1 OS=Mus musculus GN=Notch1 PE=1 SV=3	1	13.5899	controllerType=0 controllerNumber=1 scan=4046	C6(Carbamidomethyl / 57.0215); C8(Carbamidomethyl / 57.0215)	File24950_Scan4046	HCD	0.006	0.006	0	0	0.0063	0.0063
	509	K.INEFQC[+57.02146]QC[+57.02146]PK.G			75.3	0.0016	0.0016	2.8	75.3	75.3	2	662.294	662.295	-1.6		1323.58	1323.58	Specific		>sp|Q01705|NOTC1_MOUSE Neurogenic locus notch homolog protein 1 OS=Mus musculus GN=Notch1 PE=1 SV=3	1	13.8134	controllerType=0 controllerNumber=1 scan=4133	C6(Carbamidomethyl / 57.0215); C8(Carbamidomethyl / 57.0215)	File24950_Scan4133	HCD	0.0035	0.0035	0	0	0.0035	0.0035
	509	K.INEFQC[+57.02146]QC[+57.02146]PK.G			22.8	0.012	0.012	1.93	22.8	22.8	2	662.292	662.295	-3.44		1323.58	1323.58	Specific		>sp|Q01705|NOTC1_MOUSE Neurogenic locus notch homolog protein 1 OS=Mus musculus GN=Notch1 PE=1 SV=3	1	13.4762	controllerType=0 controllerNumber=1 scan=4001	C6(Carbamidomethyl / 57.0215); C8(Carbamidomethyl / 57.0215)	File24950_Scan4001	HCD	0.0061	0.0061	0	0	0.0063	0.0063
	622	R.DNSYLC[+57.02146]LC[+57.02146]LK.G			430.8	1e-08	1e-08	7.99	430.8	430.8	2	643.298	643.299	-2.49		1285.59	1285.59	Specific		>sp|Q01705|NOTC1_MOUSE Neurogenic locus notch homolog protein 1 OS=Mus musculus GN=Notch1 PE=1 SV=3	1	20.9652	controllerType=0 controllerNumber=1 scan=7046	C6(Carbamidomethyl / 57.0215); C8(Carbamidomethyl / 57.0215)	File24950_Scan7046	HCD	0	0	0	0	2.1e-09	2.1e-09
	622	R.DNSYLC[+57.02146]LC[+57.02146]LK.G			406.3	1e-08	1e-08	7.99	406.3	406.3	2	643.298	643.299	-2.49		1285.59	1285.59	Specific		>sp|Q01705|NOTC1_MOUSE Neurogenic locus notch homolog protein 1 OS=Mus musculus GN=Notch1 PE=1 SV=3	1	21.0957	controllerType=0 controllerNumber=1 scan=7099	C6(Carbamidomethyl / 57.0215); C8(Carbamidomethyl / 57.0215)	File24950_Scan7099	HCD	0	0	0	0	2.3e-09	2.3e-09
	622	R.DNSYLC[+57.02146]LC[+57.02146]LK.G			142.3	0.0034	0.0034	2.47	142.3	142.3	2	643.297	643.299	-3.72		1285.59	1285.59	Specific		>sp|Q01705|NOTC1_MOUSE Neurogenic locus notch homolog protein 1 OS=Mus musculus GN=Notch1 PE=1 SV=3	1	20.7275	controllerType=0 controllerNumber=1 scan=6954	C6(Carbamidomethyl / 57.0215); C8(Carbamidomethyl / 57.0215)	File24950_Scan6954	HCD	0.0033	0.0033	0	0	0.0035	0.0035
	704	R.C[+57.02146]PEGYHDPT[+162.05282]C[+57.02146]LS[+308.11073]EVNEC[+57.02146]NSNPC[+57.02146]IHGAC[+57.02146]R.D	T9(OGlycan / 162.0528); S12(OGlycan / 308.1107)	Hex(1); Hex(1)Fuc(1)	48.2	0.0024	0.0024	2.63	48.2	0	4	951.62	951.627	-7.14		3803.46	3803.49	Specific	9;12	>sp|Q01705|NOTC1_MOUSE Neurogenic locus notch homolog protein 1 OS=Mus musculus GN=Notch1 PE=1 SV=3	1	17.9892	controllerType=0 controllerNumber=1 scan=5843	C1(Carbamidomethyl / 57.0215); C10(Carbamidomethyl / 57.0215); C17(Carbamidomethyl / 57.0215); C22(Carbamidomethyl / 57.0215); C27(Carbamidomethyl / 57.0215)	File24950_Scan5843	HCD	0.0034	0.0034	0.014	0.014	0.0035	0.0035
	704	R.C[+57.02146]PEGYHDPTC[+57.02146]LS[+426.13734]EVNEC[+57.02146]NSNPC[+57.02146]IHGAC[+57.02146]R.D	S12(OGlycan / 426.1373)	Hex(1)Pent(2)	597.2	1.2e-08	1.2e-08	7.92	597.2	1.2	4	940.619	940.621	-2.27		3759.45	3759.46	Specific	12	>sp|Q01705|NOTC1_MOUSE Neurogenic locus notch homolog protein 1 OS=Mus musculus GN=Notch1 PE=1 SV=3	1	17.7128	controllerType=0 controllerNumber=1 scan=5728	C1(Carbamidomethyl / 57.0215); C10(Carbamidomethyl / 57.0215); C17(Carbamidomethyl / 57.0215); C22(Carbamidomethyl / 57.0215); C27(Carbamidomethyl / 57.0215)	File24950_Scan5728	HCD	0	0	0	0	2.9e-09	3e-09
	704	R.C[+57.02146]PEGYHDPTC[+57.02146]LS[+426.13734]EVNEC[+57.02146]NSNPC[+57.02146]IHGAC[+57.02146]R.D	S12(OGlycan / 426.1373)	Hex(1)Pent(2)	497.6	1e-07	1e-07	7	497.6	1.2	4	940.619	940.621	-2.14		3759.45	3759.46	Specific	12	>sp|Q01705|NOTC1_MOUSE Neurogenic locus notch homolog protein 1 OS=Mus musculus GN=Notch1 PE=1 SV=3	1	17.826	controllerType=0 controllerNumber=1 scan=5775	C1(Carbamidomethyl / 57.0215); C10(Carbamidomethyl / 57.0215); C17(Carbamidomethyl / 57.0215); C22(Carbamidomethyl / 57.0215); C27(Carbamidomethyl / 57.0215)	File24950_Scan5775	HCD	0	0	0	0	1.5e-08	1.5e-08
	704	R.C[+57.02146]PEGYHDPTC[+57.02146]LS[+426.13734]EVNEC[+57.02146]NSNPC[+57.02146]IHGAC[+57.02146]R.D	S12(OGlycan / 426.1373)	Hex(1)Pent(2)	404.9	8.6e-08	8.7e-08	7.07	404.9	1.2	4	940.618	940.621	-3.11		3759.45	3759.46	Specific	12	>sp|Q01705|NOTC1_MOUSE Neurogenic locus notch homolog protein 1 OS=Mus musculus GN=Notch1 PE=1 SV=3	1	17.5886	controllerType=0 controllerNumber=1 scan=5676	C1(Carbamidomethyl / 57.0215); C10(Carbamidomethyl / 57.0215); C17(Carbamidomethyl / 57.0215); C22(Carbamidomethyl / 57.0215); C27(Carbamidomethyl / 57.0215)	File24950_Scan5676	HCD	0	0	0	0	1.4e-08	1.5e-08
	704	R.C[+57.02146]PEGYHDPTC[+57.02146]LS[+426.13734]EVNEC[+57.02146]NSNPC[+57.02146]IHGAC[+57.02146]R.D	S12(OGlycan / 426.1373)	Hex(1)Pent(2)	301.6	8.7e-06	8.9e-06	5.06	301.6	1.2	4	940.617	940.621	-3.7		3759.45	3759.46	Specific	12	>sp|Q01705|NOTC1_MOUSE Neurogenic locus notch homolog protein 1 OS=Mus musculus GN=Notch1 PE=1 SV=3	1	17.9456	controllerType=0 controllerNumber=1 scan=5825	C1(Carbamidomethyl / 57.0215); C10(Carbamidomethyl / 57.0215); C17(Carbamidomethyl / 57.0215); C22(Carbamidomethyl / 57.0215); C27(Carbamidomethyl / 57.0215)	File24950_Scan5825	HCD	0	0	0	0	6.7e-07	6.8e-07
	770	K.DMTSGYVC[+57.02146]TC[+57.02146]R.E			477.9	1.2e-08	1.2e-08	7.91	477.9	477.9	2	675.266	675.268	-2.08		1349.53	1349.53	Specific		>sp|Q01705|NOTC1_MOUSE Neurogenic locus notch homolog protein 1 OS=Mus musculus GN=Notch1 PE=1 SV=3	1	15.7929	controllerType=0 controllerNumber=1 scan=4935	C8(Carbamidomethyl / 57.0215); C10(Carbamidomethyl / 57.0215)	File24950_Scan4935	HCD	0	0	0	0	4.1e-09	4.2e-09
	770	K.DMTSGYVC[+57.02146]TC[+57.02146]R.E			340.2	2.7e-07	2.8e-07	6.56	340.2	340.2	2	675.267	675.268	-1.18		1349.53	1349.53	Specific		>sp|Q01705|NOTC1_MOUSE Neurogenic locus notch homolog protein 1 OS=Mus musculus GN=Notch1 PE=1 SV=3	1	15.9216	controllerType=0 controllerNumber=1 scan=4989	C8(Carbamidomethyl / 57.0215); C10(Carbamidomethyl / 57.0215)	File24950_Scan4989	HCD	0	0	0	0	5.3e-08	5.4e-08
	846	K.ESEDYESFSC[+57.02146]VC[+57.02146]PTGWQGQTC[+57.02146]EVDINEC[+57.02146]VK.S			223.4	7e-05	7.1e-05	4.15	223.4	223.4	3	1205.15	1205.15	-0.35		3613.45	3613.45	Specific		>sp|Q01705|NOTC1_MOUSE Neurogenic locus notch homolog protein 1 OS=Mus musculus GN=Notch1 PE=1 SV=3	1	22.4775	controllerType=0 controllerNumber=1 scan=7680	C10(Carbamidomethyl / 57.0215); C12(Carbamidomethyl / 57.0215); C21(Carbamidomethyl / 57.0215); C28(Carbamidomethyl / 57.0215)	File24950_Scan7680	HCD	0	0	0	0	5.2e-06	5.3e-06
	893	R.C[+57.02146]LC[+57.02146]QAGYT[+365.13220]GR.N	T8(OGlycan / 365.1322)	HexNAc(1)Hex(1)	142.3	0.00046	0.00047	3.34	121.4	121.4	2	775.826	775.827	-0.91		1550.64	1550.65	Specific	8	>sp|Q01705|NOTC1_MOUSE Neurogenic locus notch homolog protein 1 OS=Mus musculus GN=Notch1 PE=1 SV=3	1	12.3116	controllerType=0 controllerNumber=1 scan=3547	C1(Carbamidomethyl / 57.0215); C3(Carbamidomethyl / 57.0215)	File24950_Scan3547	HCD	0	0	0	0	2.7e-05	2.7e-05
	893	R.C[+57.02146]LC[+57.02146]QAGYT[+365.13220]GR.N	T8(OGlycan / 365.1322)	HexNAc(1)Hex(1)	84.3	0.012	0.012	1.92	78.9	78.9	2	775.827	775.827	0.27		1550.65	1550.65	Specific	8	>sp|Q01705|NOTC1_MOUSE Neurogenic locus notch homolog protein 1 OS=Mus musculus GN=Notch1 PE=1 SV=3	1	12.4229	controllerType=0 controllerNumber=1 scan=3587	C1(Carbamidomethyl / 57.0215); C3(Carbamidomethyl / 57.0215)	File24950_Scan3587	HCD	0.006	0.006	0	0	0.0063	0.0063
	893	R.C[+57.02146]LC[+57.02146]QAGYT[+203.07937]GR.N	T8(OGlycan / 203.0794)	HexNAc(1)	359.2	3.5e-07	3.6e-07	6.45	308.5	308.5	2	694.8	694.8	-0.43		1388.59	1388.59	Specific	8	>sp|Q01705|NOTC1_MOUSE Neurogenic locus notch homolog protein 1 OS=Mus musculus GN=Notch1 PE=1 SV=3	1	12.3904	controllerType=0 controllerNumber=1 scan=3574	C1(Carbamidomethyl / 57.0215); C3(Carbamidomethyl / 57.0215)	File24950_Scan3574	HCD	0	0	0	0	7.6e-08	7.7e-08
	893	R.C[+57.02146]LC[+57.02146]QAGYT[+203.07937]GR.N	T8(OGlycan / 203.0794)	HexNAc(1)	261.7	1.9e-06	1.9e-06	5.73	242.9	242.9	2	694.8	694.8	-0.6		1388.59	1388.59	Specific	8	>sp|Q01705|NOTC1_MOUSE Neurogenic locus notch homolog protein 1 OS=Mus musculus GN=Notch1 PE=1 SV=3	1	12.2809	controllerType=0 controllerNumber=1 scan=3535	C1(Carbamidomethyl / 57.0215); C3(Carbamidomethyl / 57.0215)	File24950_Scan3535	HCD	0	0	0	0	2.5e-07	2.5e-07
	893	R.C[+57.02146]LC[+57.02146]QAGYT[+203.07937]GR.N	T8(OGlycan / 203.0794)	HexNAc(1)	243.5	2e-06	2.1e-06	5.69	209.4	209.4	2	694.8	694.8	-0.34		1388.59	1388.59	Specific	8	>sp|Q01705|NOTC1_MOUSE Neurogenic locus notch homolog protein 1 OS=Mus musculus GN=Notch1 PE=1 SV=3	1	12.5001	controllerType=0 controllerNumber=1 scan=3616	C1(Carbamidomethyl / 57.0215); C3(Carbamidomethyl / 57.0215)	File24950_Scan3616	HCD	0	0	0	0	2.6e-07	2.6e-07
	893	R.C[+57.02146]LC[+57.02146]QAGYT[+203.07937]GR.N	T8(OGlycan / 203.0794)	HexNAc(1)	74.4	0.0028	0.0028	2.56	6.2	6.2	2	694.799	694.8	-1.13		1388.59	1388.59	Specific	8	>sp|Q01705|NOTC1_MOUSE Neurogenic locus notch homolog protein 1 OS=Mus musculus GN=Notch1 PE=1 SV=3	1	12.6044	controllerType=0 controllerNumber=1 scan=3656	C1(Carbamidomethyl / 57.0215); C3(Carbamidomethyl / 57.0215)	File24950_Scan3656	HCD	0.0034	0.0034	0	0	0.0035	0.0035
	893	R.C[+57.02146]LC[+57.02146]QAGYT[+162.05282]GR.N	T8(OGlycan / 162.0528)	Hex(1)	353.3	1.8e-07	1.8e-07	6.75	353.3	353.3	2	674.287	674.287	-0.58		1347.57	1347.57	Specific	8	>sp|Q01705|NOTC1_MOUSE Neurogenic locus notch homolog protein 1 OS=Mus musculus GN=Notch1 PE=1 SV=3	1	12.3322	controllerType=0 controllerNumber=1 scan=3553	C1(Carbamidomethyl / 57.0215); C3(Carbamidomethyl / 57.0215)	File24950_Scan3553	HCD	0	0	0	0	3.1e-08	3.1e-08
	893	R.C[+57.02146]LC[+57.02146]QAGYT[+162.05282]GR.N	T8(OGlycan / 162.0528)	Hex(1)	272.5	9.5e-06	9.6e-06	5.02	272.5	272.5	2	674.288	674.287	0.87		1347.57	1347.57	Specific	8	>sp|Q01705|NOTC1_MOUSE Neurogenic locus notch homolog protein 1 OS=Mus musculus GN=Notch1 PE=1 SV=3	1	12.4357	controllerType=0 controllerNumber=1 scan=3592	C1(Carbamidomethyl / 57.0215); C3(Carbamidomethyl / 57.0215)	File24950_Scan3592	HCD	0	0	0	0	7.5e-07	7.6e-07
	893	R.C[+57.02146]LC[+57.02146]QAGYT[+162.05282]GR.N	T8(OGlycan / 162.0528)	Hex(1)	227.9	1.6e-06	1.6e-06	5.81	227.9	227.9	2	674.287	674.287	-0.67		1347.57	1347.57	Specific	8	>sp|Q01705|NOTC1_MOUSE Neurogenic locus notch homolog protein 1 OS=Mus musculus GN=Notch1 PE=1 SV=3	1	12.2262	controllerType=0 controllerNumber=1 scan=3516	C1(Carbamidomethyl / 57.0215); C3(Carbamidomethyl / 57.0215)	File24950_Scan3516	HCD	0	0	0	0	2.1e-07	2.1e-07
	1045	K.C[+57.02146]TC[+57.02146]PQGYTGLNC[+57.02146]QNLVR.W			213	5.4e-06	5.5e-06	5.27	213	213	2	1020.95	1020.96	-3.71		2040.9	2040.9	Specific		>sp|Q01705|NOTC1_MOUSE Neurogenic locus notch homolog protein 1 OS=Mus musculus GN=Notch1 PE=1 SV=3	1	18.1816	controllerType=0 controllerNumber=1 scan=5922	C1(Carbamidomethyl / 57.0215); C3(Carbamidomethyl / 57.0215); C12(Carbamidomethyl / 57.0215)	File24950_Scan5922	HCD	0	0	0	0	4.3e-07	4.4e-07
	1045	K.C[+57.02146]TC[+57.02146]PQGYTGLNC[+57.02146]QNLVR.W			131.4	0.0099	0.01	2	131.4	131.4	3	680.971	680.973	-2.88		2040.9	2040.9	Specific		>sp|Q01705|NOTC1_MOUSE Neurogenic locus notch homolog protein 1 OS=Mus musculus GN=Notch1 PE=1 SV=3	1	18.129	controllerType=0 controllerNumber=1 scan=5900	C1(Carbamidomethyl / 57.0215); C3(Carbamidomethyl / 57.0215); C12(Carbamidomethyl / 57.0215)	File24950_Scan5900	HCD	0.0061	0.0061	0	0	0.0063	0.0063
	1062	R.WC[+57.02146]DS[+162.05282]APC[+57.02146]K.N	S4(OGlycan / 162.0528)	Hex(1)	154.4	0.0012	0.0013	2.91	154.4	137.4	2	593.231	593.231	-0.67		1185.45	1185.46	Specific	4	>sp|Q01705|NOTC1_MOUSE Neurogenic locus notch homolog protein 1 OS=Mus musculus GN=Notch1 PE=1 SV=3	1	11.988	controllerType=0 controllerNumber=1 scan=3427	C2(Carbamidomethyl / 57.0215); C7(Carbamidomethyl / 57.0215)	File24950_Scan3427	HCD	0	0	0	0	6.3e-05	6.4e-05
	1062	R.WC[+57.02146]DS[+162.05282]APC[+57.02146]K.N	S4(OGlycan / 162.0528)	Hex(1)	137.5	0.0073	0.0073	2.14	137.5	133.9	2	593.231	593.231	0.26		1185.46	1185.46	Specific	4	>sp|Q01705|NOTC1_MOUSE Neurogenic locus notch homolog protein 1 OS=Mus musculus GN=Notch1 PE=1 SV=3	1	11.8808	controllerType=0 controllerNumber=1 scan=3388	C2(Carbamidomethyl / 57.0215); C7(Carbamidomethyl / 57.0215)	File24950_Scan3388	HCD	0.0063	0.0063	0	0	0.0063	0.0063
	1074	R.C[+57.02146]WQTNTQYHC[+57.02146]EC[+57.02146]R.S			431.7	2.5e-08	2.6e-08	7.59	431.7	431.7	3	614.908	614.908	-1.12		1842.71	1842.71	Specific		>sp|Q01705|NOTC1_MOUSE Neurogenic locus notch homolog protein 1 OS=Mus musculus GN=Notch1 PE=1 SV=3	1	14.6044	controllerType=0 controllerNumber=1 scan=4454	C1(Carbamidomethyl / 57.0215); C10(Carbamidomethyl / 57.0215); C12(Carbamidomethyl / 57.0215)	File24950_Scan4454	HCD	0	0	0	0	8.5e-09	8.6e-09
	1074	R.C[+57.02146]WQTNTQYHC[+57.02146]EC[+57.02146]R.S			360	6.2e-07	6.3e-07	6.21	360	360	3	614.906	614.908	-4.2		1842.7	1842.71	Specific		>sp|Q01705|NOTC1_MOUSE Neurogenic locus notch homolog protein 1 OS=Mus musculus GN=Notch1 PE=1 SV=3	1	14.8205	controllerType=0 controllerNumber=1 scan=4541	C1(Carbamidomethyl / 57.0215); C10(Carbamidomethyl / 57.0215); C12(Carbamidomethyl / 57.0215)	File24950_Scan4541	HCD	0	0	0	0	1.1e-07	1.1e-07
	1074	R.C[+57.02146]WQTNTQYHC[+57.02146]EC[+57.02146]R.S			350.3	3e-06	3e-06	5.53	350.3	350.3	3	614.907	614.908	-2.11		1842.71	1842.71	Specific		>sp|Q01705|NOTC1_MOUSE Neurogenic locus notch homolog protein 1 OS=Mus musculus GN=Notch1 PE=1 SV=3	1	14.7118	controllerType=0 controllerNumber=1 scan=4497	C1(Carbamidomethyl / 57.0215); C10(Carbamidomethyl / 57.0215); C12(Carbamidomethyl / 57.0215)	File24950_Scan4497	HCD	0	0	0	0	3.3e-07	3.4e-07
	1074	R.C[+57.02146]WQTNTQYHC[+57.02146]EC[+57.02146]R.S			314.2	3.4e-07	3.5e-07	6.47	314.2	314.2	3	614.907	614.908	-2.71		1842.71	1842.71	Specific		>sp|Q01705|NOTC1_MOUSE Neurogenic locus notch homolog protein 1 OS=Mus musculus GN=Notch1 PE=1 SV=3	1	14.2696	controllerType=0 controllerNumber=1 scan=4317	C1(Carbamidomethyl / 57.0215); C10(Carbamidomethyl / 57.0215); C12(Carbamidomethyl / 57.0215)	File24950_Scan4317	HCD	0	0	0	0	6.9e-08	7e-08
	1074	R.C[+57.02146]WQTNTQYHC[+57.02146]EC[+57.02146]R.S			310.3	6e-07	6.1e-07	6.22	310.3	310.3	3	614.908	614.908	-1.32		1842.71	1842.71	Specific		>sp|Q01705|NOTC1_MOUSE Neurogenic locus notch homolog protein 1 OS=Mus musculus GN=Notch1 PE=1 SV=3	1	14.4867	controllerType=0 controllerNumber=1 scan=4406	C1(Carbamidomethyl / 57.0215); C10(Carbamidomethyl / 57.0215); C12(Carbamidomethyl / 57.0215)	File24950_Scan4406	HCD	0	0	0	0	1.1e-07	1.1e-07
	1074	R.C[+57.02146]WQTNTQYHC[+57.02146]EC[+57.02146]R.S			308	3.4e-07	3.5e-07	6.47	308	308	3	614.907	614.908	-1.82		1842.71	1842.71	Specific		>sp|Q01705|NOTC1_MOUSE Neurogenic locus notch homolog protein 1 OS=Mus musculus GN=Notch1 PE=1 SV=3	1	14.3797	controllerType=0 controllerNumber=1 scan=4362	C1(Carbamidomethyl / 57.0215); C10(Carbamidomethyl / 57.0215); C12(Carbamidomethyl / 57.0215)	File24950_Scan4362	HCD	0	0	0	0	7.1e-08	7.1e-08
	1074	R.C[+57.02146]WQTNTQYHC[+57.02146]EC[+57.02146]R.S			215.7	0.00015	0.00015	3.83	215.7	215.7	3	614.907	614.908	-2.91		1842.71	1842.71	Specific		>sp|Q01705|NOTC1_MOUSE Neurogenic locus notch homolog protein 1 OS=Mus musculus GN=Notch1 PE=1 SV=3	1	14.9254	controllerType=0 controllerNumber=1 scan=4584	C1(Carbamidomethyl / 57.0215); C10(Carbamidomethyl / 57.0215); C12(Carbamidomethyl / 57.0215)	File24950_Scan4584	HCD	0	0	0	0	7.7e-06	7.8e-06
	1074	R.C[+57.02146]WQTNTQYHC[+57.02146]EC[+57.02146]R.S			186.9	0.0011	0.0011	2.95	186.9	186.9	3	614.908	614.908	-1.42		1842.71	1842.71	Specific		>sp|Q01705|NOTC1_MOUSE Neurogenic locus notch homolog protein 1 OS=Mus musculus GN=Notch1 PE=1 SV=3	1	14.1605	controllerType=0 controllerNumber=1 scan=4273	C1(Carbamidomethyl / 57.0215); C10(Carbamidomethyl / 57.0215); C12(Carbamidomethyl / 57.0215)	File24950_Scan4273	HCD	0	0	0	0	5.4e-05	5.5e-05
	1074	R.C[+57.02146]WQTNTQYHC[+57.02146]EC[+57.02146]R.S			104.9	0.0032	0.0033	2.49	104.9	104.9	3	614.908	614.908	-0.72		1842.71	1842.71	Specific		>sp|Q01705|NOTC1_MOUSE Neurogenic locus notch homolog protein 1 OS=Mus musculus GN=Notch1 PE=1 SV=3	1	15.0356	controllerType=0 controllerNumber=1 scan=4628	C1(Carbamidomethyl / 57.0215); C10(Carbamidomethyl / 57.0215); C12(Carbamidomethyl / 57.0215)	File24950_Scan4628	HCD	0.0033	0.0033	0	0	0.0035	0.0035
	1074	R.C[+57.02146]WQTNTQYHC[+57.02146]EC[+57.02146]R.S			69.9	0.0011	0.0011	2.96	69.9	69.9	3	614.907	614.908	-2.51		1842.71	1842.71	Specific		>sp|Q01705|NOTC1_MOUSE Neurogenic locus notch homolog protein 1 OS=Mus musculus GN=Notch1 PE=1 SV=3	1	13.314	controllerType=0 controllerNumber=1 scan=3934	C1(Carbamidomethyl / 57.0215); C10(Carbamidomethyl / 57.0215); C12(Carbamidomethyl / 57.0215)	File24950_Scan3934	HCD	0	0	0	0	5.1e-05	5.1e-05
	1087	R.SGWTGVNC[+57.02146]DVLSVSC[+57.02146]EVAAQKR.G			618.7	1.7e-08	1.7e-08	7.77	618.7	618.7	3	808.383	808.386	-3.75		2423.14	2423.14	Specific		>sp|Q01705|NOTC1_MOUSE Neurogenic locus notch homolog protein 1 OS=Mus musculus GN=Notch1 PE=1 SV=3	1	21.503	controllerType=0 controllerNumber=1 scan=7271	C8(Carbamidomethyl / 57.0215); C15(Carbamidomethyl / 57.0215)	File24950_Scan7271	HCD	0	0	0	0	6.1e-09	6.2e-09
	1087	R.SGWTGVNC[+57.02146]DVLSVSC[+57.02146]EVAAQKR.G			569.8	3.9e-08	4e-08	7.41	569.8	569.8	3	808.385	808.386	-2.09		2423.14	2423.14	Specific		>sp|Q01705|NOTC1_MOUSE Neurogenic locus notch homolog protein 1 OS=Mus musculus GN=Notch1 PE=1 SV=3	1	21.3804	controllerType=0 controllerNumber=1 scan=7219	C8(Carbamidomethyl / 57.0215); C15(Carbamidomethyl / 57.0215)	File24950_Scan7219	HCD	0	0	0	0	9.9e-09	1e-08
	1087	R.SGWTGVNC[+57.02146]DVLSVSC[+57.02146]EVAAQKR.G			261.4	0.0048	0.0048	2.32	261.4	261.4	3	808.383	808.386	-4.13		2423.13	2423.14	Specific		>sp|Q01705|NOTC1_MOUSE Neurogenic locus notch homolog protein 1 OS=Mus musculus GN=Notch1 PE=1 SV=3	1	21.6258	controllerType=0 controllerNumber=1 scan=7322	C8(Carbamidomethyl / 57.0215); C15(Carbamidomethyl / 57.0215)	File24950_Scan7322	HCD	0.0032	0.0032	0	0	0.0035	0.0035
	1087	R.SGWTGVNC[+57.02146]DVLSVSC[+57.02146]EVAAQK.R			589.4	1e-08	1.1e-08	7.98	589.4	589.4	3	756.351	756.352	-2.22		2267.04	2267.04	Specific		>sp|Q01705|NOTC1_MOUSE Neurogenic locus notch homolog protein 1 OS=Mus musculus GN=Notch1 PE=1 SV=3	1	22.1938	controllerType=0 controllerNumber=1 scan=7560	C8(Carbamidomethyl / 57.0215); C15(Carbamidomethyl / 57.0215)	File24950_Scan7560	HCD	0	0	0	0	2.5e-09	2.5e-09
	1087	R.SGWTGVNC[+57.02146]DVLSVSC[+57.02146]EVAAQK.R			387.9	4.2e-07	4.3e-07	6.37	387.9	387.9	3	756.35	756.352	-3.83		2267.03	2267.04	Specific		>sp|Q01705|NOTC1_MOUSE Neurogenic locus notch homolog protein 1 OS=Mus musculus GN=Notch1 PE=1 SV=3	1	22.0723	controllerType=0 controllerNumber=1 scan=7509	C8(Carbamidomethyl / 57.0215); C15(Carbamidomethyl / 57.0215)	File24950_Scan7509	HCD	0	0	0	0	8.6e-08	8.7e-08
	1087	R.SGWTGVNC[+57.02146]DVLSVSC[+57.02146]EVAAQK.R			321.2	1.1e-06	1.2e-06	5.94	321.2	321.2	3	756.35	756.352	-3.27		2267.04	2267.04	Specific		>sp|Q01705|NOTC1_MOUSE Neurogenic locus notch homolog protein 1 OS=Mus musculus GN=Notch1 PE=1 SV=3	1	22.3126	controllerType=0 controllerNumber=1 scan=7610	C8(Carbamidomethyl / 57.0215); C15(Carbamidomethyl / 57.0215)	File24950_Scan7610	HCD	0	0	0	0	1.5e-07	1.5e-07
	1212	R.GTQGVHC[+57.02146]EINVDDC[+57.02146]HPPLDPASR.S			640.5	6e-10	6.1e-10	9.22	640.5	640.5	4	644.29	644.292	-2.36		2574.14	2574.15	Specific		>sp|Q01705|NOTC1_MOUSE Neurogenic locus notch homolog protein 1 OS=Mus musculus GN=Notch1 PE=1 SV=3	1	18.5237	controllerType=0 controllerNumber=1 scan=6060	C7(Carbamidomethyl / 57.0215); C14(Carbamidomethyl / 57.0215)	File24950_Scan6060	HCD	0	0	0	0	6.1e-11	6.1e-11
	1212	R.GTQGVHC[+57.02146]EINVDDC[+57.02146]HPPLDPASR.S			638.3	6e-10	6.1e-10	9.22	607.3	607.3	4	644.29	644.292	-2.54		2574.14	2574.15	Specific		>sp|Q01705|NOTC1_MOUSE Neurogenic locus notch homolog protein 1 OS=Mus musculus GN=Notch1 PE=1 SV=3	1	18.6289	controllerType=0 controllerNumber=1 scan=6104	C7(Carbamidomethyl / 57.0215); C14(Carbamidomethyl / 57.0215)	File24950_Scan6104	HCD	0	0	0	0	7.8e-11	7.9e-11
	1212	R.GTQGVHC[+57.02146]EINVDDC[+57.02146]HPPLDPASR.S			572.5	6e-09	6.1e-09	8.22	572.5	572.5	4	644.291	644.292	-2.07		2574.14	2574.15	Specific		>sp|Q01705|NOTC1_MOUSE Neurogenic locus notch homolog protein 1 OS=Mus musculus GN=Notch1 PE=1 SV=3	1	18.7503	controllerType=0 controllerNumber=1 scan=6155	C7(Carbamidomethyl / 57.0215); C14(Carbamidomethyl / 57.0215)	File24950_Scan6155	HCD	0	0	0	0	8.3e-10	8.4e-10
	1212	R.GTQGVHC[+57.02146]EINVDDC[+57.02146]HPPLDPASR.S			504.1	5e-08	5.1e-08	7.3	504.1	504.1	4	644.29	644.292	-2.54		2574.14	2574.15	Specific		>sp|Q01705|NOTC1_MOUSE Neurogenic locus notch homolog protein 1 OS=Mus musculus GN=Notch1 PE=1 SV=3	1	18.4105	controllerType=0 controllerNumber=1 scan=6014	C7(Carbamidomethyl / 57.0215); C14(Carbamidomethyl / 57.0215)	File24950_Scan6014	HCD	0	0	0	0	1.1e-08	1.1e-08
	1212	R.GTQGVHC[+57.02146]EINVDDC[+57.02146]HPPLDPASR.S			435.3	4.3e-08	4.3e-08	7.37	435.3	435.3	4	644.29	644.292	-2.45		2574.14	2574.15	Specific		>sp|Q01705|NOTC1_MOUSE Neurogenic locus notch homolog protein 1 OS=Mus musculus GN=Notch1 PE=1 SV=3	1	18.8716	controllerType=0 controllerNumber=1 scan=6206	C7(Carbamidomethyl / 57.0215); C14(Carbamidomethyl / 57.0215)	File24950_Scan6206	HCD	0	0	0	0	1e-08	1e-08
	1212	R.GTQGVHC[+57.02146]EINVDDC[+57.02146]HPPLDPASR.S			353.9	4.2e-07	4.2e-07	6.38	353.9	353.9	4	644.29	644.292	-2.54		2574.14	2574.15	Specific		>sp|Q01705|NOTC1_MOUSE Neurogenic locus notch homolog protein 1 OS=Mus musculus GN=Notch1 PE=1 SV=3	1	18.3016	controllerType=0 controllerNumber=1 scan=5971	C7(Carbamidomethyl / 57.0215); C14(Carbamidomethyl / 57.0215)	File24950_Scan5971	HCD	0	0	0	0	8.4e-08	8.5e-08
	1212	R.GTQGVHC[+57.02146]EINVDDC[+57.02146]HPPLDPASR.S			250.8	4.4e-06	4.5e-06	5.35	250.8	250.8	4	644.291	644.292	-1.88		2574.14	2574.15	Specific		>sp|Q01705|NOTC1_MOUSE Neurogenic locus notch homolog protein 1 OS=Mus musculus GN=Notch1 PE=1 SV=3	1	18.983	controllerType=0 controllerNumber=1 scan=6251	C7(Carbamidomethyl / 57.0215); C14(Carbamidomethyl / 57.0215)	File24950_Scan6251	HCD	0	0	0	0	3.9e-07	3.9e-07
	1212	R.GTQGVHC[+57.02146]EINVDDC[+57.02146]HPPLDPASR.S			56.1	0.65	0.65	0.19	56.1	56.1	3	858.717	858.72	-3.18		2574.14	2574.15	Specific		>sp|Q01705|NOTC1_MOUSE Neurogenic locus notch homolog protein 1 OS=Mus musculus GN=Notch1 PE=1 SV=3	1	18.5673	controllerType=0 controllerNumber=1 scan=6079	C7(Carbamidomethyl / 57.0215); C14(Carbamidomethyl / 57.0215)	File24950_Scan6079	HCD	0.0052	0.0052	0	0	0.0063	0.0063
	1212	R.GTQGVHC[+57.02146]EINVDDC[+57.02146]HPPLDPASR.S			53	0.0033	0.0033	2.49	53	53	4	644.29	644.292	-2.26		2574.14	2574.15	Specific		>sp|Q01705|NOTC1_MOUSE Neurogenic locus notch homolog protein 1 OS=Mus musculus GN=Notch1 PE=1 SV=3	1	18.1898	controllerType=0 controllerNumber=1 scan=5925	C7(Carbamidomethyl / 57.0215); C14(Carbamidomethyl / 57.0215)	File24950_Scan5925	HCD	0.0033	0.0033	0	0	0.0035	0.0035
	1212	R.GTQGVHC[+57.02146]EINVDDC[+57.02146]HPPLDPASR.S			37.5	0.0033	0.0033	2.49	37.5	37.5	4	644.29	644.292	-2.73		2574.14	2574.15	Specific		>sp|Q01705|NOTC1_MOUSE Neurogenic locus notch homolog protein 1 OS=Mus musculus GN=Notch1 PE=1 SV=3	1	16.6494	controllerType=0 controllerNumber=1 scan=5289	C7(Carbamidomethyl / 57.0215); C14(Carbamidomethyl / 57.0215)	File24950_Scan5289	HCD	0.0033	0.0033	0	0	0.0035	0.0035
	1212	R.GTQGVHC[+57.02146]EINVDDC[+57.02146]HPPLDPASR.S			36.1	0.65	0.65	0.19	36.1	36.1	3	858.718	858.72	-1.97		2574.14	2574.15	Specific		>sp|Q01705|NOTC1_MOUSE Neurogenic locus notch homolog protein 1 OS=Mus musculus GN=Notch1 PE=1 SV=3	1	18.6902	controllerType=0 controllerNumber=1 scan=6130	C7(Carbamidomethyl / 57.0215); C14(Carbamidomethyl / 57.0215)	File24950_Scan6130	HCD	0.0052	0.0052	0	0	0.0063	0.0063
	1264	R.C[+57.02146]EGDVNEC[+57.02146]LS[+426.13734]NPC[+57.02146]DPR.G	S10(OGlycan / 426.1373)	Hex(1)Pent(2)	571.5	3.6e-09	3.6e-09	8.45	571.5	571.5	2	1174.44	1174.45	-1.03		2347.88	2347.88	Specific	10	>sp|Q01705|NOTC1_MOUSE Neurogenic locus notch homolog protein 1 OS=Mus musculus GN=Notch1 PE=1 SV=3	1	15.4749	controllerType=0 controllerNumber=1 scan=4803	C1(Carbamidomethyl / 57.0215); C8(Carbamidomethyl / 57.0215); C13(Carbamidomethyl / 57.0215)	File24950_Scan4803	HCD	0	0	0	0	5.2e-10	5.3e-10
	1264	R.C[+57.02146]EGDVNEC[+57.02146]LS[+426.13734]NPC[+57.02146]DPR.G	S10(OGlycan / 426.1373)	Hex(1)Pent(2)	372	1.4e-07	1.5e-07	6.84	372	372	2	1174.44	1174.45	-2.79		2347.88	2347.88	Specific	10	>sp|Q01705|NOTC1_MOUSE Neurogenic locus notch homolog protein 1 OS=Mus musculus GN=Notch1 PE=1 SV=3	1	15.5847	controllerType=0 controllerNumber=1 scan=4849	C1(Carbamidomethyl / 57.0215); C8(Carbamidomethyl / 57.0215); C13(Carbamidomethyl / 57.0215)	File24950_Scan4849	HCD	0	0	0	0	2.3e-08	2.3e-08
	1264	R.C[+57.02146]EGDVNEC[+57.02146]LS[+426.13734]NPC[+57.02146]DPR.G	S10(OGlycan / 426.1373)	Hex(1)Pent(2)	250.3	3.6e-05	3.6e-05	4.45	250.3	250.3	3	783.297	783.3	-3.76		2347.88	2347.88	Specific	10	>sp|Q01705|NOTC1_MOUSE Neurogenic locus notch homolog protein 1 OS=Mus musculus GN=Notch1 PE=1 SV=3	1	15.5627	controllerType=0 controllerNumber=1 scan=4840	C1(Carbamidomethyl / 57.0215); C8(Carbamidomethyl / 57.0215); C13(Carbamidomethyl / 57.0215)	File24950_Scan4840	HCD	0	0	0	0	2.8e-06	2.8e-06
	1264	R.C[+57.02146]EGDVNEC[+57.02146]LS[+426.13734]NPC[+57.02146]DPR.G	S10(OGlycan / 426.1373)	Hex(1)Pent(2)	244.8	8.2e-06	8.3e-06	5.09	244.8	244.8	3	783.297	783.3	-3.14		2347.88	2347.88	Specific	10	>sp|Q01705|NOTC1_MOUSE Neurogenic locus notch homolog protein 1 OS=Mus musculus GN=Notch1 PE=1 SV=3	1	15.443	controllerType=0 controllerNumber=1 scan=4790	C1(Carbamidomethyl / 57.0215); C8(Carbamidomethyl / 57.0215); C13(Carbamidomethyl / 57.0215)	File24950_Scan4790	HCD	0	0	0	0	5.9e-07	6e-07
	1264	R.C[+57.02146]EGDVNEC[+57.02146]LS[+426.13734]NPC[+57.02146]DPR.G	S10(OGlycan / 426.1373)	Hex(1)Pent(2)	213.5	5.4e-05	5.5e-05	4.27	213.5	213.5	2	1174.44	1174.45	-8.51		2347.86	2347.88	Specific	10	>sp|Q01705|NOTC1_MOUSE Neurogenic locus notch homolog protein 1 OS=Mus musculus GN=Notch1 PE=1 SV=3	1	15.3655	controllerType=0 controllerNumber=1 scan=4758	C1(Carbamidomethyl / 57.0215); C8(Carbamidomethyl / 57.0215); C13(Carbamidomethyl / 57.0215)	File24950_Scan4758	HCD	0	0	0	0	4.2e-06	4.3e-06
	1288	R.VNDFHC[+57.02146]EC[+57.02146]R.A			426.3	1.8e-08	1.8e-08	7.74	426.3	426.3	3	412.834	412.834	-1.13		1236.49	1236.49	Specific		>sp|Q01705|NOTC1_MOUSE Neurogenic locus notch homolog protein 1 OS=Mus musculus GN=Notch1 PE=1 SV=3	1	10.4634	controllerType=0 controllerNumber=1 scan=2882	C6(Carbamidomethyl / 57.0215); C8(Carbamidomethyl / 57.0215)	File24950_Scan2882	HCD	0	0	0	0	6.5e-09	6.6e-09
	1288	R.VNDFHC[+57.02146]EC[+57.02146]R.A			423.8	1.8e-08	1.8e-08	7.74	423.8	423.8	3	412.834	412.834	-0.39		1236.49	1236.49	Specific		>sp|Q01705|NOTC1_MOUSE Neurogenic locus notch homolog protein 1 OS=Mus musculus GN=Notch1 PE=1 SV=3	1	10.6723	controllerType=0 controllerNumber=1 scan=2949	C6(Carbamidomethyl / 57.0215); C8(Carbamidomethyl / 57.0215)	File24950_Scan2949	HCD	0	0	0	0	6.7e-09	6.8e-09
	1288	R.VNDFHC[+57.02146]EC[+57.02146]R.A			383.4	2.4e-08	2.4e-08	7.63	383.4	383.4	3	412.834	412.834	-1.13		1236.49	1236.49	Specific		>sp|Q01705|NOTC1_MOUSE Neurogenic locus notch homolog protein 1 OS=Mus musculus GN=Notch1 PE=1 SV=3	1	10.785	controllerType=0 controllerNumber=1 scan=2988	C6(Carbamidomethyl / 57.0215); C8(Carbamidomethyl / 57.0215)	File24950_Scan2988	HCD	0	0	0	0	8.2e-09	8.3e-09
	1288	R.VNDFHC[+57.02146]EC[+57.02146]R.A			353.2	1.8e-07	1.8e-07	6.75	353.2	353.2	3	412.834	412.834	-0.83		1236.49	1236.49	Specific		>sp|Q01705|NOTC1_MOUSE Neurogenic locus notch homolog protein 1 OS=Mus musculus GN=Notch1 PE=1 SV=3	1	10.9959	controllerType=0 controllerNumber=1 scan=3062	C6(Carbamidomethyl / 57.0215); C8(Carbamidomethyl / 57.0215)	File24950_Scan3062	HCD	0	0	0	0	2.9e-08	3e-08
	1288	R.VNDFHC[+57.02146]EC[+57.02146]R.A			349.6	1.8e-07	1.8e-07	6.75	349.6	349.6	3	412.834	412.834	-0.83		1236.49	1236.49	Specific		>sp|Q01705|NOTC1_MOUSE Neurogenic locus notch homolog protein 1 OS=Mus musculus GN=Notch1 PE=1 SV=3	1	10.5671	controllerType=0 controllerNumber=1 scan=2916	C6(Carbamidomethyl / 57.0215); C8(Carbamidomethyl / 57.0215)	File24950_Scan2916	HCD	0	0	0	0	2.8e-08	2.8e-08
	1288	R.VNDFHC[+57.02146]EC[+57.02146]R.A			336.6	2.7e-07	2.8e-07	6.56	336.6	336.6	3	412.834	412.834	-0.98		1236.49	1236.49	Specific		>sp|Q01705|NOTC1_MOUSE Neurogenic locus notch homolog protein 1 OS=Mus musculus GN=Notch1 PE=1 SV=3	1	11.1037	controllerType=0 controllerNumber=1 scan=3103	C6(Carbamidomethyl / 57.0215); C8(Carbamidomethyl / 57.0215)	File24950_Scan3103	HCD	0	0	0	0	4.8e-08	4.9e-08
	1288	R.VNDFHC[+57.02146]EC[+57.02146]R.A			332.7	2.7e-07	2.8e-07	6.56	332.7	332.7	3	412.834	412.834	-1.35		1236.49	1236.49	Specific		>sp|Q01705|NOTC1_MOUSE Neurogenic locus notch homolog protein 1 OS=Mus musculus GN=Notch1 PE=1 SV=3	1	11.2162	controllerType=0 controllerNumber=1 scan=3145	C6(Carbamidomethyl / 57.0215); C8(Carbamidomethyl / 57.0215)	File24950_Scan3145	HCD	0	0	0	0	5e-08	5.1e-08
	1288	R.VNDFHC[+57.02146]EC[+57.02146]R.A			318.6	3.3e-07	3.3e-07	6.48	318.6	318.6	3	412.834	412.834	-0.68		1236.49	1236.49	Specific		>sp|Q01705|NOTC1_MOUSE Neurogenic locus notch homolog protein 1 OS=Mus musculus GN=Notch1 PE=1 SV=3	1	10.8889	controllerType=0 controllerNumber=1 scan=3023	C6(Carbamidomethyl / 57.0215); C8(Carbamidomethyl / 57.0215)	File24950_Scan3023	HCD	0	0	0	0	6.5e-08	6.6e-08
	1288	R.VNDFHC[+57.02146]EC[+57.02146]R.A			307.9	4.3e-07	4.3e-07	6.37	307.9	307.9	3	412.834	412.834	-0.09		1236.49	1236.49	Specific		>sp|Q01705|NOTC1_MOUSE Neurogenic locus notch homolog protein 1 OS=Mus musculus GN=Notch1 PE=1 SV=3	1	11.3206	controllerType=0 controllerNumber=1 scan=3186	C6(Carbamidomethyl / 57.0215); C8(Carbamidomethyl / 57.0215)	File24950_Scan3186	HCD	0	0	0	0	9.1e-08	9.2e-08
	1288	R.VNDFHC[+57.02146]EC[+57.02146]R.A			306.9	4.3e-07	4.3e-07	6.37	306.9	306.9	3	412.834	412.834	-0.61		1236.49	1236.49	Specific		>sp|Q01705|NOTC1_MOUSE Neurogenic locus notch homolog protein 1 OS=Mus musculus GN=Notch1 PE=1 SV=3	1	10.3597	controllerType=0 controllerNumber=1 scan=2849	C6(Carbamidomethyl / 57.0215); C8(Carbamidomethyl / 57.0215)	File24950_Scan2849	HCD	0	0	0	0	8.8e-08	9e-08
	1288	R.VNDFHC[+57.02146]EC[+57.02146]R.A			272.5	1.8e-06	1.8e-06	5.75	272.5	272.5	3	412.834	412.834	-0.54		1236.49	1236.49	Specific		>sp|Q01705|NOTC1_MOUSE Neurogenic locus notch homolog protein 1 OS=Mus musculus GN=Notch1 PE=1 SV=3	1	10.2557	controllerType=0 controllerNumber=1 scan=2814	C6(Carbamidomethyl / 57.0215); C8(Carbamidomethyl / 57.0215)	File24950_Scan2814	HCD	0	0	0	0	2.2e-07	2.3e-07
	1288	R.VNDFHC[+57.02146]EC[+57.02146]R.A			150.1	0.00024	0.00024	3.63	150.1	150.1	3	412.834	412.834	-1.94		1236.49	1236.49	Specific		>sp|Q01705|NOTC1_MOUSE Neurogenic locus notch homolog protein 1 OS=Mus musculus GN=Notch1 PE=1 SV=3	1	11.4237	controllerType=0 controllerNumber=1 scan=3225	C6(Carbamidomethyl / 57.0215); C8(Carbamidomethyl / 57.0215)	File24950_Scan3225	HCD	0	0	0	0	1.1e-05	1.1e-05
	1288	R.VNDFHC[+57.02146]EC[+57.02146]R.A			79.8	0.0028	0.0028	2.56	79.8	79.8	3	412.834	412.834	-1.35		1236.49	1236.49	Specific		>sp|Q01705|NOTC1_MOUSE Neurogenic locus notch homolog protein 1 OS=Mus musculus GN=Notch1 PE=1 SV=3	1	11.5359	controllerType=0 controllerNumber=1 scan=3265	C6(Carbamidomethyl / 57.0215); C8(Carbamidomethyl / 57.0215)	File24950_Scan3265	HCD	0.0034	0.0034	0	0	0.0035	0.0035
	1288	R.VNDFHC[+57.02146]EC[+57.02146]R.A			36.1	0.038	0.038	1.43	36.1	36.1	3	412.834	412.834	0.2		1236.49	1236.49	Specific		>sp|Q01705|NOTC1_MOUSE Neurogenic locus notch homolog protein 1 OS=Mus musculus GN=Notch1 PE=1 SV=3	1	10.1423	controllerType=0 controllerNumber=1 scan=2779	C6(Carbamidomethyl / 57.0215); C8(Carbamidomethyl / 57.0215)	File24950_Scan2779	HCD	0.0058	0.0058	0	0	0.0063	0.0063
	1288	R.VNDFHC[+57.02146]EC[+57.02146]R.A			11.3	0.0073	0.0074	2.14	11.3	11.3	3	412.834	412.834	-0.54		1236.49	1236.49	Specific		>sp|Q01705|NOTC1_MOUSE Neurogenic locus notch homolog protein 1 OS=Mus musculus GN=Notch1 PE=1 SV=3	1	11.6595	controllerType=0 controllerNumber=1 scan=3307	C6(Carbamidomethyl / 57.0215); C8(Carbamidomethyl / 57.0215)	File24950_Scan3307	HCD	0.0062	0.0062	0	0	0.0063	0.0063
	1288	R.VNDFHC[+57.02146]EC[+57.02146]R.A			0.6	0.0042	0.0042	2.38	0.6	0.6	3	412.833	412.834	-2.76		1236.48	1236.49	Specific		>sp|Q01705|NOTC1_MOUSE Neurogenic locus notch homolog protein 1 OS=Mus musculus GN=Notch1 PE=1 SV=3	1	9.7798	controllerType=0 controllerNumber=1 scan=2667	C6(Carbamidomethyl / 57.0215); C8(Carbamidomethyl / 57.0215)	File24950_Scan2667	HCD	0.0032	0.0032	0	0	0.0035	0.0035
	1304	R.C[+57.02146]ESVINGC[+57.02146]R.G			475.4	2.1e-08	2.2e-08	7.67	475.4	475.4	2	547.739	547.74	-0.22		1094.47	1094.47	Specific		>sp|Q01705|NOTC1_MOUSE Neurogenic locus notch homolog protein 1 OS=Mus musculus GN=Notch1 PE=1 SV=3	1	11.596	controllerType=0 controllerNumber=1 scan=3284	C1(Carbamidomethyl / 57.0215); C8(Carbamidomethyl / 57.0215)	File24950_Scan3284	HCD	0	0	0	0	7.8e-09	7.9e-09
[truncated: 38 more rows]

## Sheet: KM082919-2 MFNG only
#EGF	Pos.	Sequence	Mods_x000D_ (variable)	Glycans	Score	PEP_x000D_ 2D	PEP_x000D_ 1D	|Log Prob|	Delta_x000D_ Score	Delta Mod._x000D_ Score	z	Obs._x000D_ m/z	Calc._x000D_ m/z	ppm_x000D_ err.	Off-_x000D_ By-X	Obs._x000D_ MH	Calc._x000D_ MH	Cleavage	Glycans_x000D_ Pos.	Protein_x000D_ Name	Prot._x000D_ Id	Scan_x000D_ Time	Scan #	Mods_x000D_ (fixed)	Comment	Fragment_x000D_ Type	FDR_x000D_ 2D	FDR_x000D_ 1D	FDR uniq._x000D_ 2D	FDR uniq._x000D_ 1D	q-value_x000D_ 2D	q-value_x000D_ 1D	Area Under the curv
[truncated: 159 more rows]

[truncated: 4 more sheets: KM040921-1 MFNG only, KM082719-3 RFNG only, KM082919-3 RFNG only, KM083019-3 RFNG only]
