# Supplementary material for: Fringe GlcNAc-transferases differentially extend O-fucose on endogenous NOTCH1 in mouse activated T cells
Source: J Biol Chem. 2022 May 25;298(7):102064. doi: 10.1016/j.jbc.2022.102064 (PMC9234238; doi:10.1016/j.jbc.2022.102064)
Supplement: Supplemental Table S7 [file mmc8.xlsx]

## Sheet: Title
Table S7: Chymotryptic peptides from endogenous N1 of single Fng activated T cells
Each tab is a biological replicate.

## Sheet: KM082719-7 LFNG only
EGF	Pos.	Sequence	Mods_x000D_ (variable)	Glycans	Score	PEP_x000D_ 2D	PEP_x000D_ 1D	|Log Prob|	Delta_x000D_ Score	Delta Mod._x000D_ Score	z	Obs._x000D_ m/z	Calc._x000D_ m/z	ppm_x000D_ err.	Off-_x000D_ By-X	Obs._x000D_ MH	Calc._x000D_ MH	Cleavage	Glycans_x000D_ Pos.	Protein_x000D_ Name	Prot._x000D_ Id	Scan_x000D_ Time	Scan #	Mods_x000D_ (fixed)	Comment	Fragment_x000D_ Type	FDR_x000D_ 2D	FDR_x000D_ 1D	FDR uniq._x000D_ 2D	FDR uniq._x000D_ 1D	q-value_x000D_ 2D	q-value_x000D_ 1D	AUC
	23	L.RC[+57.02146]SQPSGTC[+57.02146]L.N			605.5	1.2e-08	1.3e-08	7.92	517.5	517.5	2	583.257	583.258	-1.78		1165.51	1165.51	Specific		>sp|Q01705|NOTC1_MOUSE Neurogenic locus notch homolog protein 1 OS=Mus musculus GN=Notch1 PE=1 SV=3	1	11.5273	controllerType=0 controllerNumber=1 scan=3287	C2(Carbamidomethyl / 57.0215); C9(Carbamidomethyl / 57.0215)	File24926_Scan3287	HCD	0	0	0	0	3.9e-09	4.2e-09
	23	L.RC[+57.02146]SQPSGTC[+57.02146]L.N			481.1	5.9e-07	6.5e-07	6.23	481.1	481.1	2	583.256	583.258	-3.77		1165.5	1165.51	Specific		>sp|Q01705|NOTC1_MOUSE Neurogenic locus notch homolog protein 1 OS=Mus musculus GN=Notch1 PE=1 SV=3	1	11.7419	controllerType=0 controllerNumber=1 scan=3365	C2(Carbamidomethyl / 57.0215); C9(Carbamidomethyl / 57.0215)	File24926_Scan3365	HCD	0	0	0	0	1.8e-07	2e-07
	23	L.RC[+57.02146]SQPSGTC[+57.02146]L.N			468.1	6.8e-07	7.4e-07	6.17	448.9	448.9	2	583.257	583.258	-2.1		1165.51	1165.51	Specific		>sp|Q01705|NOTC1_MOUSE Neurogenic locus notch homolog protein 1 OS=Mus musculus GN=Notch1 PE=1 SV=3	1	11.6383	controllerType=0 controllerNumber=1 scan=3328	C2(Carbamidomethyl / 57.0215); C9(Carbamidomethyl / 57.0215)	File24926_Scan3328	HCD	0	0	0	0	2.2e-07	2.4e-07
	23	L.RC[+57.02146]SQPSGTC[+57.02146]L.N			466	6.8e-07	7.4e-07	6.17	466	466	2	583.257	583.258	-1.99		1165.51	1165.51	Specific		>sp|Q01705|NOTC1_MOUSE Neurogenic locus notch homolog protein 1 OS=Mus musculus GN=Notch1 PE=1 SV=3	1	11.4155	controllerType=0 controllerNumber=1 scan=3248	C2(Carbamidomethyl / 57.0215); C9(Carbamidomethyl / 57.0215)	File24926_Scan3248	HCD	0	0	0	0	2.1e-07	2.3e-07
	23	L.RC[+57.02146]SQPSGTC[+57.02146]L.N			429.1	8.9e-07	9.7e-07	6.05	429.1	429.1	2	583.257	583.258	-1.26		1165.51	1165.51	Specific		>sp|Q01705|NOTC1_MOUSE Neurogenic locus notch homolog protein 1 OS=Mus musculus GN=Notch1 PE=1 SV=3	1	11.3056	controllerType=0 controllerNumber=1 scan=3208	C2(Carbamidomethyl / 57.0215); C9(Carbamidomethyl / 57.0215)	File24926_Scan3208	HCD	0	0	0	0	2.8e-07	3.1e-07
	23	L.RC[+57.02146]SQPSGTC[+57.02146]L.N			428.8	1.2e-05	1.3e-05	4.92	428.8	428.8	2	583.257	583.258	-1.47		1165.51	1165.51	Specific		>sp|Q01705|NOTC1_MOUSE Neurogenic locus notch homolog protein 1 OS=Mus musculus GN=Notch1 PE=1 SV=3	1	11.1955	controllerType=0 controllerNumber=1 scan=3169	C2(Carbamidomethyl / 57.0215); C9(Carbamidomethyl / 57.0215)	File24926_Scan3169	HCD	0	0	0	0	2.7e-06	2.9e-06
	23	L.RC[+57.02146]SQPSGTC[+57.02146]L.N			167.7	0.019	0.021	1.73	167.7	167.7	2	583.257	583.258	-1.89		1165.51	1165.51	Specific		>sp|Q01705|NOTC1_MOUSE Neurogenic locus notch homolog protein 1 OS=Mus musculus GN=Notch1 PE=1 SV=3	1	11.092	controllerType=0 controllerNumber=1 scan=3131	C2(Carbamidomethyl / 57.0215); C9(Carbamidomethyl / 57.0215)	File24926_Scan3131	HCD	0.0087	0.0087	0	0	0.009	0.009
	23	L.RC[+57.02146]SQPSGTC[+57.02146]L.N			164.1	0.0031	0.0034	2.51	164.1	164.1	2	583.254	583.258	-6.81		1165.5	1165.51	Specific		>sp|Q01705|NOTC1_MOUSE Neurogenic locus notch homolog protein 1 OS=Mus musculus GN=Notch1 PE=1 SV=3	1	11.8552	controllerType=0 controllerNumber=1 scan=3405	C2(Carbamidomethyl / 57.0215); C9(Carbamidomethyl / 57.0215)	File24926_Scan3405	HCD	0.0056	0.0056	0	0	0.0069	0.0069
EGF2	53	F.VGQRC[+57.02146]QDSNPC[+57.02146]LS[+146.05791][+176.03210]T[+294.09508]PC[+57.02146]KNAGTC[+57.02146]HVVDHGGTVDY.A	S13(OGlycan / 322.09); T14(OGlycan / 294.0951)	Fuc(1) 176.0321; Hex(1)Pent(1)	552.5	9.8e-06	1.1e-05	5.01	552.5	1.2	4	1076.95	1077.2	1.97	-1	4304.78	4305.78	Specific	13;14	>sp|Q01705|NOTC1_MOUSE Neurogenic locus notch homolog protein 1 OS=Mus musculus GN=Notch1 PE=1 SV=3	1	16.051	controllerType=0 controllerNumber=1 scan=5108	C5(Carbamidomethyl / 57.0215); C11(Carbamidomethyl / 57.0215); C16(Carbamidomethyl / 57.0215); C22(Carbamidomethyl / 57.0215)	File24926_Scan5108	HCD	0	0	0	0	1.9e-06	2e-06	2762749
EGF2	53	F.VGQRC[+57.02146]QDSNPC[+57.02146]LS[+146.05791][+176.03210]T[+294.09508]PC[+57.02146]KNAGTC[+57.02146]HVVDHGGTVDY.A	S13(OGlycan / 322.09); T14(OGlycan / 294.0951)	Fuc(1) 176.0321; Hex(1)Pent(1)	298.2	0.00039	0.00043	3.41	298.2	1.2	4	1076.95	1077.2	1.97	-1	4304.78	4305.78	Specific	13;14	>sp|Q01705|NOTC1_MOUSE Neurogenic locus notch homolog protein 1 OS=Mus musculus GN=Notch1 PE=1 SV=3	1	16.1638	controllerType=0 controllerNumber=1 scan=5155	C5(Carbamidomethyl / 57.0215); C11(Carbamidomethyl / 57.0215); C16(Carbamidomethyl / 57.0215); C22(Carbamidomethyl / 57.0215)	File24926_Scan5155	HCD	0	0	0	0	5.4e-05	6e-05
EGF2	53	F.VGQRC[+57.02146]QDSNPC[+57.02146]LS[+146.05791][+176.03210]T[+294.09508]PC[+57.02146]KNAGTC[+57.02146]HVVDHGGTVDY.A	S13(OGlycan / 322.09); T14(OGlycan / 294.0951)	Fuc(1) 176.0321; Hex(1)Pent(1)	212.5	0.0022	0.0024	2.66	212.5	1.2	4	1076.95	1077.2	1.41	-1	4304.78	4305.78	Specific	13;14	>sp|Q01705|NOTC1_MOUSE Neurogenic locus notch homolog protein 1 OS=Mus musculus GN=Notch1 PE=1 SV=3	1	15.9321	controllerType=0 controllerNumber=1 scan=5058	C5(Carbamidomethyl / 57.0215); C11(Carbamidomethyl / 57.0215); C16(Carbamidomethyl / 57.0215); C22(Carbamidomethyl / 57.0215)	File24926_Scan5058	HCD	0.0061	0.0061	0	0	0.0069	0.0069
	53	F.VGQRC[+57.02146]QDSNPC[+57.02146]L.S			57.8	0.019	0.021	1.73	57.8	57.8	2	717.313	717.317	-4.4		1433.62	1433.63	Specific		>sp|Q01705|NOTC1_MOUSE Neurogenic locus notch homolog protein 1 OS=Mus musculus GN=Notch1 PE=1 SV=3	1	12.3613	controllerType=0 controllerNumber=1 scan=3601	C5(Carbamidomethyl / 57.0215); C11(Carbamidomethyl / 57.0215)	File24926_Scan3601	HCD	0.0087	0.0087	0.019	0.019	0.009	0.009
	53	F.VGQRC[+57.02146]QDSNPC[+57.02146]L.S			52.5	0.019	0.021	1.73	52.5	52.5	2	717.316	717.317	-0.74		1433.62	1433.63	Specific		>sp|Q01705|NOTC1_MOUSE Neurogenic locus notch homolog protein 1 OS=Mus musculus GN=Notch1 PE=1 SV=3	1	12.4734	controllerType=0 controllerNumber=1 scan=3647	C5(Carbamidomethyl / 57.0215); C11(Carbamidomethyl / 57.0215)	File24926_Scan3647	HCD	0.0087	0.0087	0.019	0.019	0.009	0.009
	86	Y.AC[+57.02146]SC[+57.02146]PLGF.S			125.6	0.028	0.031	1.55	125.6	125.6	2	456.19	456.191	-3.39		911.372	911.375	Specific		>sp|Q01705|NOTC1_MOUSE Neurogenic locus notch homolog protein 1 OS=Mus musculus GN=Notch1 PE=1 SV=3	1	19.8212	controllerType=0 controllerNumber=1 scan=6689	C2(Carbamidomethyl / 57.0215); C4(Carbamidomethyl / 57.0215)	File24926_Scan6689	HCD	0.0082	0.0082	0.018	0.018	0.009	0.009
	92	L.GFS[+672.22253]GPL.C	S3(OGlycan / 672.2225)	HexNAc(1)Hex(1)NeuGc(1)	228.2	0.0039	0.0043	2.41	149.9	149.9	2	625.263	625.264	-2.14		1249.52	1249.52	Specific	3	>sp|Q01705|NOTC1_MOUSE Neurogenic locus notch homolog protein 1 OS=Mus musculus GN=Notch1 PE=1 SV=3	1	21.0302	controllerType=0 controllerNumber=1 scan=7202		File24926_Scan7202	HCD	0.0054	0.0054	0.011	0.011	0.0069	0.0069
	92	L.GFS[+672.22253]GPL.C	S3(OGlycan / 672.2225)	HexNAc(1)Hex(1)NeuGc(1)	146.3	0.011	0.012	1.98	25.7	25.7	2	625.263	625.264	-2.05		1249.52	1249.52	Specific	3	>sp|Q01705|NOTC1_MOUSE Neurogenic locus notch homolog protein 1 OS=Mus musculus GN=Notch1 PE=1 SV=3	1	21.1557	controllerType=0 controllerNumber=1 scan=7255		File24926_Scan7255	HCD	0.0046	0.0046	0.011	0.011	0.0069	0.0069
	98	L.C[+57.02146]LTPLDNAC[+57.02146]L.A			620.7	7.9e-07	8.7e-07	6.1	281.6	281.6	2	588.771	588.773	-3.1		1176.54	1176.54	Specific		>sp|Q01705|NOTC1_MOUSE Neurogenic locus notch homolog protein 1 OS=Mus musculus GN=Notch1 PE=1 SV=3	1	21.4095	controllerType=0 controllerNumber=1 scan=7363	C1(Carbamidomethyl / 57.0215); C9(Carbamidomethyl / 57.0215)	File24926_Scan7363	HCD	0	0	0	0	2.7e-07	2.9e-07
	98	L.C[+57.02146]LTPLDNAC[+57.02146]L.A			528.8	2.4e-05	2.6e-05	4.63	324.2	324.2	2	588.772	588.773	-2.37		1176.54	1176.54	Specific		>sp|Q01705|NOTC1_MOUSE Neurogenic locus notch homolog protein 1 OS=Mus musculus GN=Notch1 PE=1 SV=3	1	21.5305	controllerType=0 controllerNumber=1 scan=7414	C1(Carbamidomethyl / 57.0215); C9(Carbamidomethyl / 57.0215)	File24926_Scan7414	HCD	0	0	0	0	4e-06	4.4e-06
	98	L.C[+57.02146]LTPL.D			318	0.00011	0.00012	3.95	318	318	1	603.315	603.317	-2.98		603.315	603.317	Specific		>sp|Q01705|NOTC1_MOUSE Neurogenic locus notch homolog protein 1 OS=Mus musculus GN=Notch1 PE=1 SV=3	1	17.527	controllerType=0 controllerNumber=1 scan=5716	C1(Carbamidomethyl / 57.0215)	File24926_Scan5716	HCD	0	0	0	0	1.3e-05	1.5e-05
EGF3	108	L.ANPC[+57.02146]RNGGT[+146.05791]C[+57.02146]DLL.T	T9(OGlycan / 146.0579)	Fuc(1)	224.9	1.9e-05	2e-05	4.73	224.9	224.9	2	797.351	797.353	-2.39		1593.7	1593.7	Specific	9	>sp|Q01705|NOTC1_MOUSE Neurogenic locus notch homolog protein 1 OS=Mus musculus GN=Notch1 PE=1 SV=3	1	15.4224	controllerType=0 controllerNumber=1 scan=4844	C4(Carbamidomethyl / 57.0215); C10(Carbamidomethyl / 57.0215)	File24926_Scan4844	HCD	0	0	0	0	3.6e-06	3.9e-06	2559386
EGF3	108	L.ANPC[+57.02146]RNGGT[+146.05791]C[+57.02146]DLL.T	T9(OGlycan / 146.0579)	Fuc(1)	110.7	0.0015	0.0017	2.81	110.7	110.7	2	797.351	797.353	-2.7		1593.7	1593.7	Specific	9	>sp|Q01705|NOTC1_MOUSE Neurogenic locus notch homolog protein 1 OS=Mus musculus GN=Notch1 PE=1 SV=3	1	15.5511	controllerType=0 controllerNumber=1 scan=4898	C4(Carbamidomethyl / 57.0215); C10(Carbamidomethyl / 57.0215)	File24926_Scan4898	HCD	0.0065	0.0065	0	0	0.0069	0.0069
	163	Y.IC[+57.02146]RC[+57.02146]PPGF.H			393.2	1.3e-06	1.4e-06	5.88	393.2	393.2	2	503.731	503.733	-4.72		1006.45	1006.46	Specific		>sp|Q01705|NOTC1_MOUSE Neurogenic locus notch homolog protein 1 OS=Mus musculus GN=Notch1 PE=1 SV=3	1	14.9815	controllerType=0 controllerNumber=1 scan=4659	C2(Carbamidomethyl / 57.0215); C4(Carbamidomethyl / 57.0215)	File24926_Scan4659	HCD	0	0	0	0	3.6e-07	3.9e-07
	163	Y.IC[+57.02146]RC[+57.02146]PPGF.H			280.9	0.00017	0.00018	3.78	280.9	280.9	2	503.732	503.733	-2.96		1006.46	1006.46	Specific		>sp|Q01705|NOTC1_MOUSE Neurogenic locus notch homolog protein 1 OS=Mus musculus GN=Notch1 PE=1 SV=3	1	15.1072	controllerType=0 controllerNumber=1 scan=4712	C2(Carbamidomethyl / 57.0215); C4(Carbamidomethyl / 57.0215)	File24926_Scan4712	HCD	0	0	0	0	2.4e-05	2.6e-05
	163	Y.IC[+57.02146]RC[+57.02146]PPGF.H			199.8	0.0012	0.0014	2.91	199.8	199.8	2	503.733	503.733	-0.11		1006.46	1006.46	Specific		>sp|Q01705|NOTC1_MOUSE Neurogenic locus notch homolog protein 1 OS=Mus musculus GN=Notch1 PE=1 SV=3	1	14.8619	controllerType=0 controllerNumber=1 scan=4609	C2(Carbamidomethyl / 57.0215); C4(Carbamidomethyl / 57.0215)	File24926_Scan4609	HCD	0.0068	0.0068	0	0	0.0069	0.0069
	280	Y.NC[+57.02146]RC[+57.02146]PPEWTGQY.C			594.7	4.4e-08	4.8e-08	7.36	447.6	447.6	2	784.323	784.324	-2.41		1567.64	1567.64	Specific		>sp|Q01705|NOTC1_MOUSE Neurogenic locus notch homolog protein 1 OS=Mus musculus GN=Notch1 PE=1 SV=3	1	16.7365	controllerType=0 controllerNumber=1 scan=5382	C2(Carbamidomethyl / 57.0215); C4(Carbamidomethyl / 57.0215)	File24926_Scan5382	HCD	0	0	0	0	1.3e-08	1.4e-08
	280	Y.NC[+57.02146]RC[+57.02146]PPEWTGQY.C			526.6	1.5e-07	1.7e-07	6.82	489.6	489.6	2	784.322	784.324	-2.87		1567.64	1567.64	Specific		>sp|Q01705|NOTC1_MOUSE Neurogenic locus notch homolog protein 1 OS=Mus musculus GN=Notch1 PE=1 SV=3	1	16.8648	controllerType=0 controllerNumber=1 scan=5436	C2(Carbamidomethyl / 57.0215); C4(Carbamidomethyl / 57.0215)	File24926_Scan5436	HCD	0	0	0	0	2.1e-08	2.3e-08
	280	Y.NC[+57.02146]RC[+57.02146]PPEWTGQY.C			388.3	4.8e-07	5.3e-07	6.32	388.3	388.3	2	784.322	784.324	-3.42		1567.64	1567.64	Specific		>sp|Q01705|NOTC1_MOUSE Neurogenic locus notch homolog protein 1 OS=Mus musculus GN=Notch1 PE=1 SV=3	1	16.9905	controllerType=0 controllerNumber=1 scan=5489	C2(Carbamidomethyl / 57.0215); C4(Carbamidomethyl / 57.0215)	File24926_Scan5489	HCD	0	0	0	0	1.2e-07	1.3e-07
	280	Y.NC[+57.02146]RC[+57.02146]PPEWTGQY.C			284.5	6e-06	6.6e-06	5.22	284.5	284.5	2	784.322	784.324	-2.95		1567.64	1567.64	Specific		>sp|Q01705|NOTC1_MOUSE Neurogenic locus notch homolog protein 1 OS=Mus musculus GN=Notch1 PE=1 SV=3	1	17.1188	controllerType=0 controllerNumber=1 scan=5543	C2(Carbamidomethyl / 57.0215); C4(Carbamidomethyl / 57.0215)	File24926_Scan5543	HCD	0	0	0	0	1.4e-06	1.5e-06
	280	Y.NC[+57.02146]RC[+57.02146]PPEWTGQY.C			256.9	1.1e-05	1.2e-05	4.94	256.9	256.9	2	784.322	784.324	-2.95		1567.64	1567.64	Specific		>sp|Q01705|NOTC1_MOUSE Neurogenic locus notch homolog protein 1 OS=Mus musculus GN=Notch1 PE=1 SV=3	1	17.3833	controllerType=0 controllerNumber=1 scan=5655	C2(Carbamidomethyl / 57.0215); C4(Carbamidomethyl / 57.0215)	File24926_Scan5655	HCD	0	0	0	0	2.4e-06	2.7e-06
	280	Y.NC[+57.02146]RC[+57.02146]PPEWTGQY.C			237	1.9e-05	2e-05	4.73	237	237	2	784.322	784.324	-2.72		1567.64	1567.64	Specific		>sp|Q01705|NOTC1_MOUSE Neurogenic locus notch homolog protein 1 OS=Mus musculus GN=Notch1 PE=1 SV=3	1	17.2506	controllerType=0 controllerNumber=1 scan=5599	C2(Carbamidomethyl / 57.0215); C4(Carbamidomethyl / 57.0215)	File24926_Scan5599	HCD	0	0	0	0	3.8e-06	4.1e-06
	280	Y.NC[+57.02146]RC[+57.02146]PPEWTGQY.C			184.8	0.0013	0.0015	2.88	184.8	184.8	2	784.322	784.324	-2.8		1567.64	1567.64	Specific		>sp|Q01705|NOTC1_MOUSE Neurogenic locus notch homolog protein 1 OS=Mus musculus GN=Notch1 PE=1 SV=3	1	16.6109	controllerType=0 controllerNumber=1 scan=5329	C2(Carbamidomethyl / 57.0215); C4(Carbamidomethyl / 57.0215)	File24926_Scan5329	HCD	0.0066	0.0066	0	0	0.0069	0.0069
	320	Y.NC[+57.02146]VC[+57.02146]VNGWTGEDC[+57.02146]SENIDDC[+57.02146]ASAAC[+57.02146]F.Q			387.9	0.00026	0.00028	3.59	363.2	363.2	3	1004.37	1004.37	-2.06		3011.09	3011.1	Specific		>sp|Q01705|NOTC1_MOUSE Neurogenic locus notch homolog protein 1 OS=Mus musculus GN=Notch1 PE=1 SV=3	1	23.2448	controllerType=0 controllerNumber=1 scan=8140	C2(Carbamidomethyl / 57.0215); C4(Carbamidomethyl / 57.0215); C13(Carbamidomethyl / 57.0215); C20(Carbamidomethyl / 57.0215); C25(Carbamidomethyl / 57.0215)	File24926_Scan8140	HCD	0	0	0	0	3.4e-05	3.7e-05
	320	Y.NC[+57.02146]VC[+57.02146]VNGWTGEDC[+57.02146]SENIDDC[+57.02146]ASAAC[+57.02146]F.Q			238.6	0.0012	0.0013	2.92	238.6	238.6	3	1004.37	1004.37	0.13		3011.1	3011.1	Specific		>sp|Q01705|NOTC1_MOUSE Neurogenic locus notch homolog protein 1 OS=Mus musculus GN=Notch1 PE=1 SV=3	1	23.1237	controllerType=0 controllerNumber=1 scan=8089	C2(Carbamidomethyl / 57.0215); C4(Carbamidomethyl / 57.0215); C13(Carbamidomethyl / 57.0215); C20(Carbamidomethyl / 57.0215); C25(Carbamidomethyl / 57.0215)	File24926_Scan8089	HCD	0.0068	0.0068	0	0	0.0069	0.0069
EGF9	346	F.QGAT[+146.05791]C[+57.02146]HDRVASFY.C	T4(OGlycan / 146.0579)	Fuc(1)	202.2	0.0029	0.0032	2.54	202.2	19.7	3	553.246	553.247	-2.26		1657.72	1657.73	Specific	4	>sp|Q01705|NOTC1_MOUSE Neurogenic locus notch homolog protein 1 OS=Mus musculus GN=Notch1 PE=1 SV=3	1	14.5711	controllerType=0 controllerNumber=1 scan=4486	C5(Carbamidomethyl / 57.0215)	File24926_Scan4486	HCD	0.0056	0.0056	0.011	0.011	0.0069	0.0069	11608499
EGF9	346	F.QGAT[+146.05791]C[+57.02146]HDRVASF.Y	T4(OGlycan / 146.0579)	Fuc(1)	557.6	4.1e-07	4.5e-07	6.38	557.6	1.3	3	498.892	498.893	-2.48		1494.66	1494.66	Specific	4	>sp|Q01705|NOTC1_MOUSE Neurogenic locus notch homolog protein 1 OS=Mus musculus GN=Notch1 PE=1 SV=3	1	12.3213	controllerType=0 controllerNumber=1 scan=3585	C5(Carbamidomethyl / 57.0215)	File24926_Scan3585	HCD	0	0	0	0	9.4e-08	1e-07
EGF9	346	F.QGAT[+146.05791]C[+57.02146]HDRVASF.Y	T4(OGlycan / 146.0579)	Fuc(1)	448.1	6.8e-07	7.4e-07	6.17	448.1	13.4	3	498.892	498.893	-2.05		1494.66	1494.66	Specific	4	>sp|Q01705|NOTC1_MOUSE Neurogenic locus notch homolog protein 1 OS=Mus musculus GN=Notch1 PE=1 SV=3	1	12.2117	controllerType=0 controllerNumber=1 scan=3541	C5(Carbamidomethyl / 57.0215)	File24926_Scan3541	HCD	0	0	0	0	2.4e-07	2.6e-07
EGF9	346	F.QGAT[+146.05791]C[+57.02146]HDRVASF.Y	T4(OGlycan / 146.0579)	Fuc(1)	42.6	0.045	0.05	1.34	42.6	9.2	3	498.892	498.893	-2.05		1494.66	1494.66	Specific	4	>sp|Q01705|NOTC1_MOUSE Neurogenic locus notch homolog protein 1 OS=Mus musculus GN=Notch1 PE=1 SV=3	1	12.4326	controllerType=0 controllerNumber=1 scan=3630	C5(Carbamidomethyl / 57.0215)	File24926_Scan3630	HCD	0.0078	0.0078	0	0	0.009	0.009
	358	F.YC[+57.02146]EC[+57.02146]PHGRTGLL.C			470.2	2.5e-06	2.8e-06	5.6	470.2	470.2	3	488.223	488.224	-2.46		1462.65	1462.66	Specific		>sp|Q01705|NOTC1_MOUSE Neurogenic locus notch homolog protein 1 OS=Mus musculus GN=Notch1 PE=1 SV=3	1	14.2728	controllerType=0 controllerNumber=1 scan=4361	C2(Carbamidomethyl / 57.0215); C4(Carbamidomethyl / 57.0215)	File24926_Scan4361	HCD	0	0	0	0	7.4e-07	8.2e-07
	358	F.YC[+57.02146]EC[+57.02146]PHGRTGLL.C			469.6	3.3e-06	3.7e-06	5.48	469.6	469.6	3	488.223	488.224	-2.52		1462.65	1462.66	Specific		>sp|Q01705|NOTC1_MOUSE Neurogenic locus notch homolog protein 1 OS=Mus musculus GN=Notch1 PE=1 SV=3	1	14.381	controllerType=0 controllerNumber=1 scan=4406	C2(Carbamidomethyl / 57.0215); C4(Carbamidomethyl / 57.0215)	File24926_Scan4406	HCD	0	0	0	0	9.8e-07	1.1e-06
	358	F.YC[+57.02146]EC[+57.02146]PHGRTGLL.C			425.7	3.3e-06	3.6e-06	5.48	425.7	425.7	3	488.222	488.224	-2.77		1462.65	1462.66	Specific		>sp|Q01705|NOTC1_MOUSE Neurogenic locus notch homolog protein 1 OS=Mus musculus GN=Notch1 PE=1 SV=3	1	14.4872	controllerType=0 controllerNumber=1 scan=4451	C2(Carbamidomethyl / 57.0215); C4(Carbamidomethyl / 57.0215)	File24926_Scan4451	HCD	0	0	0	0	9.4e-07	1e-06
	358	F.YC[+57.02146]EC[+57.02146]PHGRTGLL.C			232.8	0.0016	0.0017	2.8	232.8	232.8	3	488.222	488.224	-2.96		1462.65	1462.66	Specific		>sp|Q01705|NOTC1_MOUSE Neurogenic locus notch homolog protein 1 OS=Mus musculus GN=Notch1 PE=1 SV=3	1	14.1586	controllerType=0 controllerNumber=1 scan=4313	C2(Carbamidomethyl / 57.0215); C4(Carbamidomethyl / 57.0215)	File24926_Scan4313	HCD	0.0063	0.0063	0	0	0.0069	0.0069
	358	F.YC[+57.02146]EC[+57.02146]PHGRTGLL.C			133.7	0.0071	0.0078	2.15	133.7	133.7	3	488.222	488.224	-2.96		1462.65	1462.66	Specific		>sp|Q01705|NOTC1_MOUSE Neurogenic locus notch homolog protein 1 OS=Mus musculus GN=Notch1 PE=1 SV=3	1	14.5997	controllerType=0 controllerNumber=1 scan=4498	C2(Carbamidomethyl / 57.0215); C4(Carbamidomethyl / 57.0215)	File24926_Scan4498	HCD	0.0048	0.0048	0	0	0.0069	0.0069
	358	F.YC[+57.02146]EC[+57.02146]PHGRTGLL.C			45.4	0.03	0.033	1.52	45.4	45.4	2	731.829	731.832	-3.84		1462.65	1462.66	Specific		>sp|Q01705|NOTC1_MOUSE Neurogenic locus notch homolog protein 1 OS=Mus musculus GN=Notch1 PE=1 SV=3	1	14.37	controllerType=0 controllerNumber=1 scan=4402	C2(Carbamidomethyl / 57.0215); C4(Carbamidomethyl / 57.0215)	File24926_Scan4402	HCD	0.0082	0.0082	0	0	0.009	0.009
	358	F.YC[+57.02146]EC[+57.02146]PHGRTGL.L			240.1	0.00042	0.00046	3.38	240.1	240.1	3	450.527	450.529	-3.58		1349.57	1349.57	Specific		>sp|Q01705|NOTC1_MOUSE Neurogenic locus notch homolog protein 1 OS=Mus musculus GN=Notch1 PE=1 SV=3	1	11.8241	controllerType=0 controllerNumber=1 scan=3395	C2(Carbamidomethyl / 57.0215); C4(Carbamidomethyl / 57.0215)	File24926_Scan3395	HCD	0	0	0	0	5.7e-05	6.3e-05
	358	F.YC[+57.02146]EC[+57.02146]PHGRTGL.L			165.5	0.0066	0.0072	2.18	165.5	165.5	3	450.527	450.529	-4.19		1349.57	1349.57	Specific		>sp|Q01705|NOTC1_MOUSE Neurogenic locus notch homolog protein 1 OS=Mus musculus GN=Notch1 PE=1 SV=3	1	11.7243	controllerType=0 controllerNumber=1 scan=3358	C2(Carbamidomethyl / 57.0215); C4(Carbamidomethyl / 57.0215)	File24926_Scan3358	HCD	0.0051	0.0051	0	0	0.0069	0.0069
	359	Y.C[+57.02146]EC[+57.02146]PHGRTGLL.C			631.7	4.4e-09	4.8e-09	8.36	631.7	631.7	3	433.868	433.869	-3.23		1299.59	1299.59	Specific		>sp|Q01705|NOTC1_MOUSE Neurogenic locus notch homolog protein 1 OS=Mus musculus GN=Notch1 PE=1 SV=3	1	12.8424	controllerType=0 controllerNumber=1 scan=3795	C1(Carbamidomethyl / 57.0215); C3(Carbamidomethyl / 57.0215)	File24926_Scan3795	HCD	0	0	0	0	7.7e-10	8.5e-10
	359	Y.C[+57.02146]EC[+57.02146]PHGRTGLL.C			577.5	5.9e-07	6.5e-07	6.23	577.5	577.5	3	433.868	433.869	-2.59		1299.59	1299.59	Specific		>sp|Q01705|NOTC1_MOUSE Neurogenic locus notch homolog protein 1 OS=Mus musculus GN=Notch1 PE=1 SV=3	1	12.7267	controllerType=0 controllerNumber=1 scan=3749	C1(Carbamidomethyl / 57.0215); C3(Carbamidomethyl / 57.0215)	File24926_Scan3749	HCD	0	0	0	0	1.9e-07	2.1e-07
	359	Y.C[+57.02146]EC[+57.02146]PHGRTGLL.C			465.8	2.5e-06	2.8e-06	5.6	465.8	465.8	3	433.868	433.869	-3.02		1299.59	1299.59	Specific		>sp|Q01705|NOTC1_MOUSE Neurogenic locus notch homolog protein 1 OS=Mus musculus GN=Notch1 PE=1 SV=3	1	12.9533	controllerType=0 controllerNumber=1 scan=3841	C1(Carbamidomethyl / 57.0215); C3(Carbamidomethyl / 57.0215)	File24926_Scan3841	HCD	0	0	0	0	7.1e-07	7.8e-07
	359	Y.C[+57.02146]EC[+57.02146]PHGRTGLL.C			249.8	0.00015	0.00017	3.82	249.8	249.8	3	433.868	433.869	-2.81		1299.59	1299.59	Specific		>sp|Q01705|NOTC1_MOUSE Neurogenic locus notch homolog protein 1 OS=Mus musculus GN=Notch1 PE=1 SV=3	1	13.0654	controllerType=0 controllerNumber=1 scan=3887	C1(Carbamidomethyl / 57.0215); C3(Carbamidomethyl / 57.0215)	File24926_Scan3887	HCD	0	0	0	0	1.9e-05	2.1e-05
	359	Y.C[+57.02146]EC[+57.02146]PHGRTGLL.C			171.1	0.0062	0.0068	2.21	171.1	171.1	2	650.299	650.3	-2.09		1299.59	1299.59	Specific		>sp|Q01705|NOTC1_MOUSE Neurogenic locus notch homolog protein 1 OS=Mus musculus GN=Notch1 PE=1 SV=3	1	12.8489	controllerType=0 controllerNumber=1 scan=3798	C1(Carbamidomethyl / 57.0215); C3(Carbamidomethyl / 57.0215)	File24926_Scan3798	HCD	0.0051	0.0051	0	0	0.0069	0.0069
	359	Y.C[+57.02146]EC[+57.02146]PHGRTGLL.C			108.9	0.0078	0.0085	2.11	108.9	108.9	3	433.869	433.869	-1.61		1299.59	1299.59	Specific		>sp|Q01705|NOTC1_MOUSE Neurogenic locus notch homolog protein 1 OS=Mus musculus GN=Notch1 PE=1 SV=3	1	12.6173	controllerType=0 controllerNumber=1 scan=3705	C1(Carbamidomethyl / 57.0215); C3(Carbamidomethyl / 57.0215)	File24926_Scan3705	HCD	0.0048	0.0048	0	0	0.0069	0.0069
	405	Y.TGPAC[+57.02146]SQDVDEC[+57.02146]ALGANPC[+57.02146]EHAGKC[+57.02146]L.N			926.2	6.3e-14	6.9e-14	13.2	926.2	926.2	3	939.725	939.728	-2.93		2817.16	2817.17	Specific		>sp|Q01705|NOTC1_MOUSE Neurogenic locus notch homolog protein 1 OS=Mus musculus GN=Notch1 PE=1 SV=3	1	16.908	controllerType=0 controllerNumber=1 scan=5454	C5(Carbamidomethyl / 57.0215); C12(Carbamidomethyl / 57.0215); C19(Carbamidomethyl / 57.0215); C25(Carbamidomethyl / 57.0215)	File24926_Scan5454	HCD	0	0	0	0	6.3e-14	6.9e-14
	405	Y.TGPAC[+57.02146]SQDVDEC[+57.02146]ALGANPC[+57.02146]EHAGKC[+57.02146]L.N			340.3	8.5e-05	9.3e-05	4.07	340.3	340.3	3	939.725	939.728	-3.77		2817.16	2817.17	Specific		>sp|Q01705|NOTC1_MOUSE Neurogenic locus notch homolog protein 1 OS=Mus musculus GN=Notch1 PE=1 SV=3	1	16.7933	controllerType=0 controllerNumber=1 scan=5406	C5(Carbamidomethyl / 57.0215); C12(Carbamidomethyl / 57.0215); C19(Carbamidomethyl / 57.0215); C25(Carbamidomethyl / 57.0215)	File24926_Scan5406	HCD	0	0	0	0	9.5e-06	1e-05
	405	Y.TGPAC[+57.02146]SQDVDEC[+57.02146]AL.G			282.2	7.5e-05	8.2e-05	4.12	282.2	282.2	2	761.809	761.811	-2.97		1522.61	1522.61	Specific		>sp|Q01705|NOTC1_MOUSE Neurogenic locus notch homolog protein 1 OS=Mus musculus GN=Notch1 PE=1 SV=3	1	17.4617	controllerType=0 controllerNumber=1 scan=5688	C5(Carbamidomethyl / 57.0215); C12(Carbamidomethyl / 57.0215)	File24926_Scan5688	HCD	0	0	0	0	7.3e-06	8e-06
	405	Y.TGPAC[+57.02146]SQDVDEC[+57.02146]AL.G			237.2	0.00023	0.00025	3.64	237.2	237.2	2	761.808	761.811	-3.45		1522.61	1522.61	Specific		>sp|Q01705|NOTC1_MOUSE Neurogenic locus notch homolog protein 1 OS=Mus musculus GN=Notch1 PE=1 SV=3	1	17.3288	controllerType=0 controllerNumber=1 scan=5632	C5(Carbamidomethyl / 57.0215); C12(Carbamidomethyl / 57.0215)	File24926_Scan5632	HCD	0	0	0	0	3e-05	3.3e-05
	431	L.NTLGS[+162.05282]FEC[+57.02146]QC[+57.02146]L.Q	S5(OGlycan / 162.0528)	Hex(1)	530.2	1.8e-06	2e-06	5.74	382.3	39.9	2	745.808	745.811	-3.89		1490.61	1490.61	Specific	5	>sp|Q01705|NOTC1_MOUSE Neurogenic locus notch homolog protein 1 OS=Mus musculus GN=Notch1 PE=1 SV=3	1	19.9627	controllerType=0 controllerNumber=1 scan=6749	C8(Carbamidomethyl / 57.0215); C10(Carbamidomethyl / 57.0215)	File24926_Scan6749	HCD	0	0	0	0	5.1e-07	5.6e-07
	431	L.NTLGS[+162.05282]FEC[+57.02146]QC[+57.02146]L.Q	S5(OGlycan / 162.0528)	Hex(1)	406.1	0.00043	0.00047	3.37	359.7	43.5	2	745.809	745.811	-1.68		1490.61	1490.61	Specific	5	>sp|Q01705|NOTC1_MOUSE Neurogenic locus notch homolog protein 1 OS=Mus musculus GN=Notch1 PE=1 SV=3	1	20.0828	controllerType=0 controllerNumber=1 scan=6800	C8(Carbamidomethyl / 57.0215); C10(Carbamidomethyl / 57.0215)	File24926_Scan6800	HCD	0	0	0	0	6.3e-05	6.9e-05
	431	L.NTLGSFEC[+57.02146]QC[+57.02146]L.Q			227.6	0.026	0.029	1.58	175.8	175.8	2	664.781	664.784	-4.75		1328.55	1328.56	Specific		>sp|Q01705|NOTC1_MOUSE Neurogenic locus notch homolog protein 1 OS=Mus musculus GN=Notch1 PE=1 SV=3	1	20.8749	controllerType=0 controllerNumber=1 scan=7136	C8(Carbamidomethyl / 57.0215); C10(Carbamidomethyl / 57.0215)	File24926_Scan7136	HCD	0.0083	0.0083	0.018	0.018	0.009	0.009
EGF12	445	Y.TGPRC[+57.02146]EIDVNEC[+57.02146]IS[+426.13734]NPC[+57.02146]QNDAT[+146.05791]C[+57.02146]LDQIGEF.Q	S14(OGlycan / 426.1373); T22(OGlycan / 146.0579)	Hex(1)Pent(2); Fuc(1)	836.2	1.4e-11	1.6e-11	10.84	836.2	11	3	1362.23	1362.23	-1.95		4084.67	4084.68	Specific	14;22	>sp|Q01705|NOTC1_MOUSE Neurogenic locus notch homolog protein 1 OS=Mus musculus GN=Notch1 PE=1 SV=3	1	22.2805	controllerType=0 controllerNumber=1 scan=7732	C5(Carbamidomethyl / 57.0215); C12(Carbamidomethyl / 57.0215); C17(Carbamidomethyl / 57.0215); C23(Carbamidomethyl / 57.0215)	File24926_Scan7732	HCD	0	0	0	0	6.9e-12	7.6e-12	5560156
EGF12	445	Y.TGPRC[+57.02146]EIDVNEC[+57.02146]IS[+146.05791]NPC[+57.02146]QNDAT[+426.13734]C[+57.02146]LDQIGEF.Q	S14(OGlycan / 146.0579); T22(OGlycan / 426.1373)	Fuc(1); Hex(1)Pent(2)	591.7	1.4e-06	1.6e-06	5.84	591.7	1.2	3	1362.23	1362.23	-1.42		4084.67	4084.68	Specific	14;22	>sp|Q01705|NOTC1_MOUSE Neurogenic locus notch homolog protein 1 OS=Mus musculus GN=Notch1 PE=1 SV=3	1	22.3868	controllerType=0 controllerNumber=1 scan=7777	C5(Carbamidomethyl / 57.0215); C12(Carbamidomethyl / 57.0215); C17(Carbamidomethyl / 57.0215); C23(Carbamidomethyl / 57.0215)	File24926_Scan7777	HCD	0	0	0	0	4.1e-07	4.5e-07
EGF12	445	Y.TGPRC[+57.02146]EIDVNEC[+57.02146]IS[+146.05791]NPC[+57.02146]QNDAT[+426.13734]C[+57.02146]LDQIGEF.Q	S14(OGlycan / 146.0579); T22(OGlycan / 426.1373)	Fuc(1); Hex(1)Pent(2)	568.5	1.4e-06	1.6e-06	5.84	568.5	1.2	3	1362.56	1362.23	-1.22	1	4085.68	4084.68	Specific	14;22	>sp|Q01705|NOTC1_MOUSE Neurogenic locus notch homolog protein 1 OS=Mus musculus GN=Notch1 PE=1 SV=3	1	22.1651	controllerType=0 controllerNumber=1 scan=7684	C5(Carbamidomethyl / 57.0215); C12(Carbamidomethyl / 57.0215); C17(Carbamidomethyl / 57.0215); C23(Carbamidomethyl / 57.0215)	File24926_Scan7684	HCD	0	0	0	0	3.8e-07	4.2e-07
EGF12	445	Y.T[+426.13734]GPRC[+57.02146]EIDVNEC[+57.02146]IS[+146.05791]NPC[+57.02146]QNDATC[+57.02146]LDQIGEF.Q	T1(OGlycan / 426.1373); S14(OGlycan / 146.0579)	Hex(1)Pent(2); Fuc(1)	274.7	0.00021	0.00024	3.67	274.7	2.4	3	1362.23	1362.23	-1.33		4084.67	4084.68	Specific	1;14	>sp|Q01705|NOTC1_MOUSE Neurogenic locus notch homolog protein 1 OS=Mus musculus GN=Notch1 PE=1 SV=3	1	22.5318	controllerType=0 controllerNumber=1 scan=7839	C5(Carbamidomethyl / 57.0215); C12(Carbamidomethyl / 57.0215); C17(Carbamidomethyl / 57.0215); C23(Carbamidomethyl / 57.0215)	File24926_Scan7839	HCD	0	0	0	0	2.7e-05	2.9e-05
EGF12	445	Y.T[+426.13734]GPRC[+57.02146]EIDVNEC[+57.02146]IS[+146.05791]NPC[+57.02146]QNDATC[+57.02146]LDQIGEF.Q	T1(OGlycan / 426.1373); S14(OGlycan / 146.0579)	Hex(1)Pent(2); Fuc(1)	51.5	0.0028	0.0031	2.56	51.5	2.4	3	1362.56	1362.23	-2.39	1	4085.67	4084.68	Specific	1;14	>sp|Q01705|NOTC1_MOUSE Neurogenic locus notch homolog protein 1 OS=Mus musculus GN=Notch1 PE=1 SV=3	1	22.6875	controllerType=0 controllerNumber=1 scan=7905	C5(Carbamidomethyl / 57.0215); C12(Carbamidomethyl / 57.0215); C17(Carbamidomethyl / 57.0215); C23(Carbamidomethyl / 57.0215)	File24926_Scan7905	HCD	0.0057	0.0057	0	0	0.0069	0.0069
	475	F.QC[+57.02146]IC[+57.02146]MPGYEGVY.C			576.3	2e-07	2.2e-07	6.7	510.9	510.9	2	738.799	738.801	-3.03		1476.59	1476.6	Specific		>sp|Q01705|NOTC1_MOUSE Neurogenic locus notch homolog protein 1 OS=Mus musculus GN=Notch1 PE=1 SV=3	1	21.8178	controllerType=0 controllerNumber=1 scan=7536	C2(Carbamidomethyl / 57.0215); C4(Carbamidomethyl / 57.0215)	File24926_Scan7536	HCD	0	0	0	0	3.7e-08	4.1e-08
	475	F.QC[+57.02146]IC[+57.02146]MPGYEGVY.C			469.4	1.1e-06	1.2e-06	5.95	469.4	469.4	2	738.799	738.801	-3.61		1476.59	1476.6	Specific		>sp|Q01705|NOTC1_MOUSE Neurogenic locus notch homolog protein 1 OS=Mus musculus GN=Notch1 PE=1 SV=3	1	21.9495	controllerType=0 controllerNumber=1 scan=7592	C2(Carbamidomethyl / 57.0215); C4(Carbamidomethyl / 57.0215)	File24926_Scan7592	HCD	0	0	0	0	3.3e-07	3.7e-07
	475	F.QC[+57.02146]IC[+57.02146]MPGYEGVY.C			412.8	1.5e-06	1.6e-06	5.83	412.8	412.8	2	738.799	738.801	-3.61		1476.59	1476.6	Specific		>sp|Q01705|NOTC1_MOUSE Neurogenic locus notch homolog protein 1 OS=Mus musculus GN=Notch1 PE=1 SV=3	1	21.6903	controllerType=0 controllerNumber=1 scan=7482	C2(Carbamidomethyl / 57.0215); C4(Carbamidomethyl / 57.0215)	File24926_Scan7482	HCD	0	0	0	0	4.3e-07	4.8e-07
	475	F.QC[+57.02146]IC[+57.02146]MPGYEGVY.C			140	0.026	0.029	1.58	140	140	2	738.799	738.801	-2.67		1476.59	1476.6	Specific		>sp|Q01705|NOTC1_MOUSE Neurogenic locus notch homolog protein 1 OS=Mus musculus GN=Notch1 PE=1 SV=3	1	22.0805	controllerType=0 controllerNumber=1 scan=7648	C2(Carbamidomethyl / 57.0215); C4(Carbamidomethyl / 57.0215)	File24926_Scan7648	HCD	0.0084	0.0084	0	0	0.009	0.009
	475	F.QC[+57.02146]IC[+57.02146]MPGYEGVY.C			34	0.026	0.029	1.58	34	34	2	738.801	738.801	-0.55		1476.59	1476.6	Specific		>sp|Q01705|NOTC1_MOUSE Neurogenic locus notch homolog protein 1 OS=Mus musculus GN=Notch1 PE=1 SV=3	1	27.3231	controllerType=0 controllerNumber=1 scan=9869	C2(Carbamidomethyl / 57.0215); C4(Carbamidomethyl / 57.0215)	File24926_Scan9869	HCD	0.0083	0.0083	0	0	0.009	0.009
	487	Y.C[+57.02146]EINTDEC[+57.02146]ASS[+426.13734]PC[+57.02146]LHNGHC[+57.02146]MDKINEF.Q	S11(OGlycan / 426.1373)	Hex(1)Pent(2)	111.9	0.0012	0.0014	2.91	111.9	1.2	4	891.848	891.852	-4.39		3564.37	3564.39	Specific	11	>sp|Q01705|NOTC1_MOUSE Neurogenic locus notch homolog protein 1 OS=Mus musculus GN=Notch1 PE=1 SV=3	1	17.2549	controllerType=0 controllerNumber=1 scan=5601	C1(Carbamidomethyl / 57.0215); C8(Carbamidomethyl / 57.0215); C13(Carbamidomethyl / 57.0215); C19(Carbamidomethyl / 57.0215)	File24926_Scan5601	HCD	0.0067	0.0067	0.013	0.013	0.0069	0.0069
	487	Y.C[+57.02146]EINTDEC[+57.02146]ASS[+426.13734]PC[+57.02146]LHNGHC[+57.02146]MDKINEF.Q	S11(OGlycan / 426.1373)	Hex(1)Pent(2)	80.4	0.0012	0.0014	2.91	80.4	1.2	4	891.849	891.852	-3.09		3564.37	3564.39	Specific	11	>sp|Q01705|NOTC1_MOUSE Neurogenic locus notch homolog protein 1 OS=Mus musculus GN=Notch1 PE=1 SV=3	1	17.1317	controllerType=0 controllerNumber=1 scan=5549	C1(Carbamidomethyl / 57.0215); C8(Carbamidomethyl / 57.0215); C13(Carbamidomethyl / 57.0215); C19(Carbamidomethyl / 57.0215)	File24926_Scan5549	HCD	0.0067	0.0067	0.013	0.013	0.0069	0.0069
	513	F.QC[+57.02146]QC[+57.02146]PKGF.N			351.8	1e-05	1.1e-05	4.99	351.8	351.8	2	512.719	512.721	-2.85		1024.43	1024.43	Specific		>sp|Q01705|NOTC1_MOUSE Neurogenic locus notch homolog protein 1 OS=Mus musculus GN=Notch1 PE=1 SV=3	1	11.7441	controllerType=0 controllerNumber=1 scan=3366	C2(Carbamidomethyl / 57.0215); C4(Carbamidomethyl / 57.0215)	File24926_Scan3366	HCD	0	0	0	0	2e-06	2.2e-06
	513	F.QC[+57.02146]QC[+57.02146]PKGF.N			195.1	0.0047	0.0051	2.33	195.1	195.1	2	512.719	512.721	-2.38		1024.43	1024.43	Specific		>sp|Q01705|NOTC1_MOUSE Neurogenic locus notch homolog protein 1 OS=Mus musculus GN=Notch1 PE=1 SV=3	1	11.853	controllerType=0 controllerNumber=1 scan=3404	C2(Carbamidomethyl / 57.0215); C4(Carbamidomethyl / 57.0215)	File24926_Scan3404	HCD	0.0052	0.0052	0	0	0.0069	0.0069
	513	F.QC[+57.02146]QC[+57.02146]PKGF.N			60.2	0.017	0.019	1.76	60.2	60.2	2	512.719	512.721	-3.09		1024.43	1024.43	Specific		>sp|Q01705|NOTC1_MOUSE Neurogenic locus notch homolog protein 1 OS=Mus musculus GN=Notch1 PE=1 SV=3	1	11.6306	controllerType=0 controllerNumber=1 scan=3325	C2(Carbamidomethyl / 57.0215); C4(Carbamidomethyl / 57.0215)	File24926_Scan3325	HCD	0.0089	0.0089	0	0	0.009	0.009
	551	Y.TC[+57.02146]VC[+57.02146]TEGYT[+162.05282]GT[+365.13220]HC[+57.02146]EVDIDEC[+57.02146]DPDPC[+57.02146]HY.G	T9(OGlycan / 162.0528); T11(OGlycan / 365.1322)	Hex(1); HexNAc(1)Hex(1)	2.4	0.0012	0.0014	2.91	2.4	2.4	3	1273.13	1273.14	-6.62		3817.37	3817.4	Specific	9;11	>sp|Q01705|NOTC1_MOUSE Neurogenic locus notch homolog protein 1 OS=Mus musculus GN=Notch1 PE=1 SV=3	1	18.0451	controllerType=0 controllerNumber=1 scan=5935	C2(Carbamidomethyl / 57.0215); C4(Carbamidomethyl / 57.0215); C13(Carbamidomethyl / 57.0215); C20(Carbamidomethyl / 57.0215); C25(Carbamidomethyl / 57.0215)	File24926_Scan5935	HCD	0.0066	0.0066	0.013	0.013	0.0069	0.0069
	551	Y.TC[+57.02146]VC[+57.02146]TEGYTGT[+365.13220]HC[+57.02146]EVDIDEC[+57.02146]DPDPC[+57.02146]HY.G	T11(OGlycan / 365.1322)	HexNAc(1)Hex(1)	267.6	0.00016	0.00018	3.79	267.6	4.8	3	1219.12	1219.12	-0.47		3655.34	3655.34	Specific	11	>sp|Q01705|NOTC1_MOUSE Neurogenic locus notch homolog protein 1 OS=Mus musculus GN=Notch1 PE=1 SV=3	1	18.0623	controllerType=0 controllerNumber=1 scan=5942	C2(Carbamidomethyl / 57.0215); C4(Carbamidomethyl / 57.0215); C13(Carbamidomethyl / 57.0215); C20(Carbamidomethyl / 57.0215); C25(Carbamidomethyl / 57.0215)	File24926_Scan5942	HCD	0	0	0	0	2.1e-05	2.3e-05
	551	Y.TC[+57.02146]VC[+57.02146]TEGYTGT[+203.07937]HC[+57.02146]EVDIDEC[+57.02146]DPDPC[+57.02146]HY.G	T11(OGlycan / 203.0794)	HexNAc(1)	684	6.3e-09	6.9e-09	8.2	662.2	4.8	3	1165.1	1165.1	-4.45		3493.27	3493.29	Specific	11	>sp|Q01705|NOTC1_MOUSE Neurogenic locus notch homolog protein 1 OS=Mus musculus GN=Notch1 PE=1 SV=3	1	18.1616	controllerType=0 controllerNumber=1 scan=5984	C2(Carbamidomethyl / 57.0215); C4(Carbamidomethyl / 57.0215); C13(Carbamidomethyl / 57.0215); C20(Carbamidomethyl / 57.0215); C25(Carbamidomethyl / 57.0215)	File24926_Scan5984	HCD	0	0	0	0	2.4e-09	2.6e-09
	551	Y.TC[+57.02146]VC[+57.02146]TEGYTGT[+203.07937]HC[+57.02146]EVDIDEC[+57.02146]DPDPC[+57.02146]HY.G	T11(OGlycan / 203.0794)	HexNAc(1)	369.3	5.7e-05	6.2e-05	4.25	369.3	4.8	3	1165.1	1165.1	-2.15		3493.28	3493.29	Specific	11	>sp|Q01705|NOTC1_MOUSE Neurogenic locus notch homolog protein 1 OS=Mus musculus GN=Notch1 PE=1 SV=3	1	18.2738	controllerType=0 controllerNumber=1 scan=6031	C2(Carbamidomethyl / 57.0215); C4(Carbamidomethyl / 57.0215); C13(Carbamidomethyl / 57.0215); C20(Carbamidomethyl / 57.0215); C25(Carbamidomethyl / 57.0215)	File24926_Scan6031	HCD	0	0	0	0	6.5e-06	7.2e-06
	578	Y.GSC[+57.02146]KDGVATF.T			276.8	0.00032	0.00035	3.49	276.8	276.8	2	521.236	521.237	-3.03		1041.46	1041.47	Specific		>sp|Q01705|NOTC1_MOUSE Neurogenic locus notch homolog protein 1 OS=Mus musculus GN=Notch1 PE=1 SV=3	1	13.5892	controllerType=0 controllerNumber=1 scan=4099	C3(Carbamidomethyl / 57.0215)	File24926_Scan4099	HCD	0	0	0	0	4.9e-05	5.4e-05
	701	F.TC[+57.02146]RC[+57.02146]PEGYHDPTC[+57.02146]L.S			251.7	0.00015	0.00017	3.82	251.7	251.7	3	589.24	589.241	-2.37		1765.7	1765.71	Specific		>sp|Q01705|NOTC1_MOUSE Neurogenic locus notch homolog protein 1 OS=Mus musculus GN=Notch1 PE=1 SV=3	1	14.4445	controllerType=0 controllerNumber=1 scan=4433	C2(Carbamidomethyl / 57.0215); C4(Carbamidomethyl / 57.0215); C13(Carbamidomethyl / 57.0215)	File24926_Scan4433	HCD	0	0	0	0	2e-05	2.2e-05
	701	F.TC[+57.02146]RC[+57.02146]PEGYHDPTC[+57.02146]L.S			86	0.0078	0.0085	2.11	86	86	3	589.24	589.241	-2.16		1765.71	1765.71	Specific		>sp|Q01705|NOTC1_MOUSE Neurogenic locus notch homolog protein 1 OS=Mus musculus GN=Notch1 PE=1 SV=3	1	14.5862	controllerType=0 controllerNumber=1 scan=4493	C2(Carbamidomethyl / 57.0215); C4(Carbamidomethyl / 57.0215); C13(Carbamidomethyl / 57.0215)	File24926_Scan4493	HCD	0.0048	0.0048	0	0	0.0069	0.0069
	715	L.S[+1850.69261]EVNEC[+57.02146]NS[+146.05791][+176.03210]NPC[+57.02146]IHGAC[+57.02146]RDGLNGY.K	S1(OGlycan / 1850.6926); S8(OGlycan / 322.09)	HexNAc(6)Hex(3)Fuc(1); Fuc(1) 176.0321	117.4	0.0037	0.004	2.43	117.4	0.3	5	959.984	959.977	7.13		4795.89	4795.85	Specific	1;8	>sp|Q01705|NOTC1_MOUSE Neurogenic locus notch homolog protein 1 OS=Mus musculus GN=Notch1 PE=1 SV=3	1	17.1446	controllerType=0 controllerNumber=1 scan=5554	C6(Carbamidomethyl / 57.0215); C11(Carbamidomethyl / 57.0215); C16(Carbamidomethyl / 57.0215)	File24926_Scan5554	HCD	0.0054	0.0054	0.011	0.011	0.0069	0.0069
	715	L.SEVNEC[+57.02146]NS[+426.13734]NPC[+57.02146]IHGAC[+57.02146]RDGLNGY.K	S8(OGlycan / 426.1373)	Hex(1)Pent(2)	119	0.00083	0.00091	3.08	119	3.6	3	1017.07	1017.07	-1.63		3049.2	3049.21	Specific	8	>sp|Q01705|NOTC1_MOUSE Neurogenic locus notch homolog protein 1 OS=Mus musculus GN=Notch1 PE=1 SV=3	1	15.5051	controllerType=0 controllerNumber=1 scan=4879	C6(Carbamidomethyl / 57.0215); C11(Carbamidomethyl / 57.0215); C16(Carbamidomethyl / 57.0215)	File24926_Scan4879	HCD	0	0	0	0	9.4e-05	0.0001
	715	L.SEVNEC[+57.02146]NS[+426.13734]NPC[+57.02146]IHGAC[+57.02146]RDGLNGY.K	S8(OGlycan / 426.1373)	Hex(1)Pent(2)	39.2	0.00083	0.00091	3.08	39.2	3.6	3	1017.07	1017.07	-1.45		3049.2	3049.21	Specific	8	>sp|Q01705|NOTC1_MOUSE Neurogenic locus notch homolog protein 1 OS=Mus musculus GN=Notch1 PE=1 SV=3	1	15.367	controllerType=0 controllerNumber=1 scan=4821	C6(Carbamidomethyl / 57.0215); C11(Carbamidomethyl / 57.0215); C16(Carbamidomethyl / 57.0215)	File24926_Scan4821	HCD	0	0	0	0	8.8e-05	9.7e-05
	738	Y.KC[+57.02146]DC[+57.02146]APGW.S			322	0.0018	0.002	2.74	322	322	2	497.197	497.2	-4.51		993.387	993.392	Specific		>sp|Q01705|NOTC1_MOUSE Neurogenic locus notch homolog protein 1 OS=Mus musculus GN=Notch1 PE=1 SV=3	1	14.0102	controllerType=0 controllerNumber=1 scan=4252	C2(Carbamidomethyl / 57.0215); C4(Carbamidomethyl / 57.0215)	File24926_Scan4252	HCD	0.0061	0.0061	0.012	0.012	0.0069	0.0069
	738	Y.KC[+57.02146]DC[+57.02146]APGW.S			228	0.0042	0.0046	2.37	228	228	2	497.197	497.2	-4.14		993.388	993.392	Specific		>sp|Q01705|NOTC1_MOUSE Neurogenic locus notch homolog protein 1 OS=Mus musculus GN=Notch1 PE=1 SV=3	1	13.9047	controllerType=0 controllerNumber=1 scan=4217	C2(Carbamidomethyl / 57.0215); C4(Carbamidomethyl / 57.0215)	File24926_Scan4217	HCD	0.0053	0.0053	0.012	0.012	0.0069	0.0069
	776	Y.VC[+57.02146]TC[+57.02146]REGF.S			370.7	0.00032	0.00035	3.5	370.7	370.7	2	514.717	514.718	-2.4		1028.43	1028.43	Specific		>sp|Q01705|NOTC1_MOUSE Neurogenic locus notch homolog protein 1 OS=Mus musculus GN=Notch1 PE=1 SV=3	1	12.546	controllerType=0 controllerNumber=1 scan=3677	C2(Carbamidomethyl / 57.0215); C4(Carbamidomethyl / 57.0215)	File24926_Scan3677	HCD	0	0	0	0	4.4e-05	4.9e-05
	776	Y.VC[+57.02146]TC[+57.02146]REGF.S			304.5	0.00023	0.00025	3.64	304.5	304.5	2	514.717	514.718	-2.52		1028.43	1028.43	Specific		>sp|Q01705|NOTC1_MOUSE Neurogenic locus notch homolog protein 1 OS=Mus musculus GN=Notch1 PE=1 SV=3	1	12.6554	controllerType=0 controllerNumber=1 scan=3720	C2(Carbamidomethyl / 57.0215); C4(Carbamidomethyl / 57.0215)	File24926_Scan3720	HCD	0	0	0	0	3.2e-05	3.5e-05
	776	Y.VC[+57.02146]TC[+57.02146]REGF.S			279.3	0.0017	0.0019	2.77	279.3	279.3	2	514.715	514.718	-5.61		1028.42	1028.43	Specific		>sp|Q01705|NOTC1_MOUSE Neurogenic locus notch homolog protein 1 OS=Mus musculus GN=Notch1 PE=1 SV=3	1	12.4369	controllerType=0 controllerNumber=1 scan=3632	C2(Carbamidomethyl / 57.0215); C4(Carbamidomethyl / 57.0215)	File24926_Scan3632	HCD	0.0062	0.0062	0	0	0.0069	0.0069
	776	Y.VC[+57.02146]TC[+57.02146]REGF.S			154	0.0066	0.0072	2.18	154	154	2	514.717	514.718	-2.17		1028.43	1028.43	Specific		>sp|Q01705|NOTC1_MOUSE Neurogenic locus notch homolog protein 1 OS=Mus musculus GN=Notch1 PE=1 SV=3	1	12.2138	controllerType=0 controllerNumber=1 scan=3542	C2(Carbamidomethyl / 57.0215); C4(Carbamidomethyl / 57.0215)	File24926_Scan3542	HCD	0.005	0.005	0	0	0.0069	0.0069
	776	Y.VC[+57.02146]TC[+57.02146]REGF.S			51.3	0.017	0.019	1.76	51.3	51.3	2	514.717	514.718	-1.57		1028.43	1028.43	Specific		>sp|Q01705|NOTC1_MOUSE Neurogenic locus notch homolog protein 1 OS=Mus musculus GN=Notch1 PE=1 SV=3	1	11.9824	controllerType=0 controllerNumber=1 scan=3454	C2(Carbamidomethyl / 57.0215); C4(Carbamidomethyl / 57.0215)	File24926_Scan3454	HCD	0.0088	0.0088	0	0	0.009	0.009
	776	Y.VC[+57.02146]TC[+57.02146]REGF.S			33.9	0.045	0.05	1.34	33.9	33.9	2	514.716	514.718	-4.07		1028.42	1028.43	Specific		>sp|Q01705|NOTC1_MOUSE Neurogenic locus notch homolog protein 1 OS=Mus musculus GN=Notch1 PE=1 SV=3	1	12.1002	controllerType=0 controllerNumber=1 scan=3498	C2(Carbamidomethyl / 57.0215); C4(Carbamidomethyl / 57.0215)	File24926_Scan3498	HCD	0.0079	0.0079	0	0	0.009	0.009
EGF21	784	F.S[+146.05791]GPNC[+57.02146]QTNINEC[+57.02146]AS[+426.13734]NPC[+57.02146]LNQGTC[+57.02146]IDDVAGY.K	S1(OGlycan / 146.0579); S14(OGlycan / 426.1373)	Fuc(1); Hex(1)Pent(2)	404.2	1.1e-05	1.2e-05	4.97	380.4	1.6	3	1301.19	1301.19	-2.72		3901.54	3901.55	Specific	1;14	>sp|Q01705|NOTC1_MOUSE Neurogenic locus notch homolog protein 1 OS=Mus musculus GN=Notch1 PE=1 SV=3	1	20.3653	controllerType=0 controllerNumber=1 scan=6920	C5(Carbamidomethyl / 57.0215); C12(Carbamidomethyl / 57.0215); C17(Carbamidomethyl / 57.0215); C23(Carbamidomethyl / 57.0215)	File24926_Scan6920	HCD	0	0	0	0	2.1e-06	2.3e-06	1131669
	784	F.S[+426.13734]GPNC[+57.02146]QT[+146.05791]NINEC[+57.02146]ASNPC[+57.02146]LNQGTC[+57.02146]IDDVAGY.K	S1(OGlycan / 426.1373); T7(OGlycan / 146.0579)	Hex(1)Pent(2); Fuc(1)	235.6	0.0006	0.00066	3.22	235.6	0	3	1301.18	1301.19	-3.75		3901.54	3901.55	Specific	1;7	>sp|Q01705|NOTC1_MOUSE Neurogenic locus notch homolog protein 1 OS=Mus musculus GN=Notch1 PE=1 SV=3	1	20.4953	controllerType=0 controllerNumber=1 scan=6975	C5(Carbamidomethyl / 57.0215); C12(Carbamidomethyl / 57.0215); C17(Carbamidomethyl / 57.0215); C23(Carbamidomethyl / 57.0215)	File24926_Scan6975	HCD	0	0	0	0	8.3e-05	9.1e-05
	814	Y.KC[+57.02146]NC[+57.02146]PLPY.T			246.2	3.1e-05	3.4e-05	4.51	246.2	246.2	2	526.237	526.239	-2.59		1051.47	1051.47	Specific		>sp|Q01705|NOTC1_MOUSE Neurogenic locus notch homolog protein 1 OS=Mus musculus GN=Notch1 PE=1 SV=3	1	14.7989	controllerType=0 controllerNumber=1 scan=4582	C2(Carbamidomethyl / 57.0215); C4(Carbamidomethyl / 57.0215)	File24926_Scan4582	HCD	0	0	0	0	4.3e-06	4.7e-06
	814	Y.KC[+57.02146]NC[+57.02146]PLPY.T			224.1	0.00051	0.00056	3.29	224.1	224.1	2	526.237	526.239	-2.24		1051.47	1051.47	Specific		>sp|Q01705|NOTC1_MOUSE Neurogenic locus notch homolog protein 1 OS=Mus musculus GN=Notch1 PE=1 SV=3	1	14.6752	controllerType=0 controllerNumber=1 scan=4530	C2(Carbamidomethyl / 57.0215); C4(Carbamidomethyl / 57.0215)	File24926_Scan4530	HCD	0	0	0	0	7.6e-05	8.3e-05
	814	Y.KC[+57.02146]NC[+57.02146]PLPY.T			116	0.0066	0.0072	2.18	116	116	2	526.238	526.239	-1.08		1051.47	1051.47	Specific		>sp|Q01705|NOTC1_MOUSE Neurogenic locus notch homolog protein 1 OS=Mus musculus GN=Notch1 PE=1 SV=3	1	14.936	controllerType=0 controllerNumber=1 scan=4640	C2(Carbamidomethyl / 57.0215); C4(Carbamidomethyl / 57.0215)	File24926_Scan4640	HCD	0.005	0.005	0	0	0.0069	0.0069
	854	F.SC[+57.02146]VC[+57.02146]PTGW.Q			384.3	0.00011	0.00012	3.97	384.3	384.3	2	483.692	483.694	-3.78		966.377	966.381	Specific		>sp|Q01705|NOTC1_MOUSE Neurogenic locus notch homolog protein 1 OS=Mus musculus GN=Notch1 PE=1 SV=3	1	18.447	controllerType=0 controllerNumber=1 scan=6104	C2(Carbamidomethyl / 57.0215); C4(Carbamidomethyl / 57.0215)	File24926_Scan6104	HCD	0	0	0	0	1.1e-05	1.2e-05
	854	F.SC[+57.02146]VC[+57.02146]PTGW.Q			310	0.0023	0.0025	2.65	310	310	2	483.692	483.694	-3.91		966.377	966.381	Specific		>sp|Q01705|NOTC1_MOUSE Neurogenic locus notch homolog protein 1 OS=Mus musculus GN=Notch1 PE=1 SV=3	1	18.322	controllerType=0 controllerNumber=1 scan=6051	C2(Carbamidomethyl / 57.0215); C4(Carbamidomethyl / 57.0215)	File24926_Scan6051	HCD	0.006	0.006	0	0	0.0069	0.0069
	854	F.SC[+57.02146]VC[+57.02146]PTGW.Q			196.3	0.0047	0.0051	2.33	196.3	196.3	1	966.38	966.381	-0.86		966.38	966.381	Specific		>sp|Q01705|NOTC1_MOUSE Neurogenic locus notch homolog protein 1 OS=Mus musculus GN=Notch1 PE=1 SV=3	1	18.5442	controllerType=0 controllerNumber=1 scan=6146	C2(Carbamidomethyl / 57.0215); C4(Carbamidomethyl / 57.0215)	File24926_Scan6146	HCD	0.0052	0.0052	0	0	0.0069	0.0069
	892	Y.RC[+57.02146]LC[+57.02146]QAGY.T			173.9	0.008	0.0088	2.09	173.9	173.9	2	514.226	514.226	-1.1		1027.44	1027.44	Specific		>sp|Q01705|NOTC1_MOUSE Neurogenic locus notch homolog protein 1 OS=Mus musculus GN=Notch1 PE=1 SV=3	1	12.3235	controllerType=0 controllerNumber=1 scan=3586	C2(Carbamidomethyl / 57.0215); C4(Carbamidomethyl / 57.0215)	File24926_Scan3586	HCD	0.0047	0.0047	0.01	0.01	0.0069	0.0069
	900	Y.TGRNC[+57.02146]ESDIDDC[+57.02146]RPNPC[+57.02146]HNGGS[+203.07937]C[+57.02146]TDGINTAF.C	S22(OGlycan / 203.0794)	HexNAc(1)	12.9	0.022	0.024	1.66	12.9	4.8	4	925.871	925.874	-3.15		3700.46	3700.48	Specific	22	>sp|Q01705|NOTC1_MOUSE Neurogenic locus notch homolog protein 1 OS=Mus musculus GN=Notch1 PE=1 SV=3	1	16.578	controllerType=0 controllerNumber=1 scan=5315	C5(Carbamidomethyl / 57.0215); C12(Carbamidomethyl / 57.0215); C17(Carbamidomethyl / 57.0215); C23(Carbamidomethyl / 57.0215)	File24926_Scan5315	HCD	0.0084	0.0084	0.018	0.018	0.009	0.009
	931	F.C[+57.02146]DC[+57.02146]LPGFQGAF.C			332.8	3.2e-05	3.5e-05	4.49	311.5	311.5	2	636.261	636.263	-2.66		1271.51	1271.52	Specific		>sp|Q01705|NOTC1_MOUSE Neurogenic locus notch homolog protein 1 OS=Mus musculus GN=Notch1 PE=1 SV=3	1	23.8687	controllerType=0 controllerNumber=1 scan=8405	C1(Carbamidomethyl / 57.0215); C3(Carbamidomethyl / 57.0215)	File24926_Scan8405	HCD	0	0	0	0	4.6e-06	5e-06
	968	Y.TC[+57.02146]TC[+57.02146]PVGF.N			410.2	4.1e-05	4.5e-05	4.39	410.2	410.2	2	471.195	471.196	-4.13		941.382	941.385	Specific		>sp|Q01705|NOTC1_MOUSE Neurogenic locus notch homolog protein 1 OS=Mus musculus GN=Notch1 PE=1 SV=3	1	17.8761	controllerType=0 controllerNumber=1 scan=5863	C2(Carbamidomethyl / 57.0215); C4(Carbamidomethyl / 57.0215)	File24926_Scan5863	HCD	0	0	0	0	6e-06	6.6e-06
	976	F.NGIHC[+57.02146]ENNTPDC[+57.02146]TESSC[+57.02146]F.N			457.5	3.9e-06	4.3e-06	5.41	457.5	457.5	2	1071.4	1071.4	-2.24		2141.79	2141.8	Specific		>sp|Q01705|NOTC1_MOUSE Neurogenic locus notch homolog protein 1 OS=Mus musculus GN=Notch1 PE=1 SV=3	1	15.5749	controllerType=0 controllerNumber=1 scan=4908	C5(Carbamidomethyl / 57.0215); C12(Carbamidomethyl / 57.0215); C17(Carbamidomethyl / 57.0215)	File24926_Scan4908	HCD	0	0	0	0	1.2e-06	1.3e-06
	976	F.NGIHC[+57.02146]ENNTPDC[+57.02146]TESSC[+57.02146]F.N			440.8	3.9e-06	4.3e-06	5.41	440.8	440.8	2	1071.4	1071.4	-2.01		2141.79	2141.8	Specific		>sp|Q01705|NOTC1_MOUSE Neurogenic locus notch homolog protein 1 OS=Mus musculus GN=Notch1 PE=1 SV=3	1	15.4488	controllerType=0 controllerNumber=1 scan=4855	C5(Carbamidomethyl / 57.0215); C12(Carbamidomethyl / 57.0215); C17(Carbamidomethyl / 57.0215)	File24926_Scan4855	HCD	0	0	0	0	1.1e-06	1.2e-06
	976	F.NGIHC[+57.02146]ENNTPDC[+57.02146]TESSC[+57.02146]F.N			372.6	0.00028	0.00031	3.55	372.6	372.6	3	714.601	714.603	-2.99		2141.79	2141.8	Specific		>sp|Q01705|NOTC1_MOUSE Neurogenic locus notch homolog protein 1 OS=Mus musculus GN=Notch1 PE=1 SV=3	1	15.5251	controllerType=0 controllerNumber=1 scan=4887	C5(Carbamidomethyl / 57.0215); C12(Carbamidomethyl / 57.0215); C17(Carbamidomethyl / 57.0215)	File24926_Scan4887	HCD	0	0	0	0	3.6e-05	3.9e-05
	976	F.NGIHC[+57.02146]ENNTPDC[+57.02146]TESSC[+57.02146]F.N			71.3	0.016	0.017	1.8	71.3	71.3	2	1071.4	1071.4	-3.04		2141.79	2141.8	Specific		>sp|Q01705|NOTC1_MOUSE Neurogenic locus notch homolog protein 1 OS=Mus musculus GN=Notch1 PE=1 SV=3	1	15.696	controllerType=0 controllerNumber=1 scan=4959	C5(Carbamidomethyl / 57.0215); C12(Carbamidomethyl / 57.0215); C17(Carbamidomethyl / 57.0215)	File24926_Scan4959	HCD	0.0089	0.0089	0	0	0.009	0.009
EGF26	994	F.NGGTC[+57.02146]VDGINS[+146.05791]F.T	S11(OGlycan / 146.0579)	Fuc(1)	501.8	3.5e-05	3.8e-05	4.46	334.4	72.3	2	693.793	693.796	-4.06		1386.58	1386.58	Specific	11	>sp|Q01705|NOTC1_MOUSE Neurogenic locus notch homolog protein 1 OS=Mus musculus GN=Notch1 PE=1 SV=3	1	19.1854	controllerType=0 controllerNumber=1 scan=6418	C5(Carbamidomethyl / 57.0215)	File24926_Scan6418	HCD	0	0	0	0	4.9e-06	5.4e-06	9114047
EGF26	994	F.NGGT[+146.05791]C[+57.02146]VDGINSF.T	T4(OGlycan / 146.0579)	Fuc(1)	250	0.00014	0.00015	3.85	250	1.8	2	693.794	693.796	-3.09		1386.58	1386.58	Specific	4	>sp|Q01705|NOTC1_MOUSE Neurogenic locus notch homolog protein 1 OS=Mus musculus GN=Notch1 PE=1 SV=3	1	19.0641	controllerType=0 controllerNumber=1 scan=6367	C5(Carbamidomethyl / 57.0215)	File24926_Scan6367	HCD	0	0	0	0	1.7e-05	1.9e-05
	1006	F.T[+1062.38636]C[+57.02146]LC[+57.02146]PPGF.T	T1(OGlycan / 1062.3864)	HexNAc(3)Hex(1)NeuAc(1)	92.5	0.0067	0.0073	2.18	86.5	86.5	2	1007.4	1007.4	2.91		2013.8	2013.79	Specific	1	>sp|Q01705|NOTC1_MOUSE Neurogenic locus notch homolog protein 1 OS=Mus musculus GN=Notch1 PE=1 SV=3	1	21.2317	controllerType=0 controllerNumber=1 scan=7287	C2(Carbamidomethyl / 57.0215); C4(Carbamidomethyl / 57.0215)	File24926_Scan7287	HCD	0.0049	0.0049	0.011	0.011	0.0069	0.0069
	1006	F.TC[+57.02146]LC[+57.02146]PPGFT[+203.07937]GSY.C	T9(OGlycan / 203.0794)	HexNAc(1)	581.9	5.3e-07	5.8e-07	6.28	581.9	0	2	781.826	781.829	-3.4		1562.64	1562.65	Specific	9	>sp|Q01705|NOTC1_MOUSE Neurogenic locus notch homolog protein 1 OS=Mus musculus GN=Notch1 PE=1 SV=3	1	20.5647	controllerType=0 controllerNumber=1 scan=7004	C2(Carbamidomethyl / 57.0215); C4(Carbamidomethyl / 57.0215)	File24926_Scan7004	HCD	0	0	0	0	1.4e-07	1.5e-07
	1006	F.T[+203.07937]C[+57.02146]LC[+57.02146]PPGFTGSY.C	T1(OGlycan / 203.0794)	HexNAc(1)	279.3	7.9e-05	8.7e-05	4.1	279.3	12.8	2	781.827	781.829	-1.91		1562.65	1562.65	Specific	1	>sp|Q01705|NOTC1_MOUSE Neurogenic locus notch homolog protein 1 OS=Mus musculus GN=Notch1 PE=1 SV=3	1	20.4414	controllerType=0 controllerNumber=1 scan=6952	C2(Carbamidomethyl / 57.0215); C4(Carbamidomethyl / 57.0215)	File24926_Scan6952	HCD	0	0	0	0	8e-06	8.8e-06
	1006	F.T[+203.07937]C[+57.02146]LC[+57.02146]PPGFTGSY.C	T1(OGlycan / 203.0794)	HexNAc(1)	276.2	7.9e-05	8.7e-05	4.1	276.2	12.8	2	781.827	781.829	-1.84		1562.65	1562.65	Specific	1	>sp|Q01705|NOTC1_MOUSE Neurogenic locus notch homolog protein 1 OS=Mus musculus GN=Notch1 PE=1 SV=3	1	20.6926	controllerType=0 controllerNumber=1 scan=7058	C2(Carbamidomethyl / 57.0215); C4(Carbamidomethyl / 57.0215)	File24926_Scan7058	HCD	0	0	0	0	8.7e-06	9.6e-06
	1006	F.TC[+57.02146]LC[+57.02146]PPGFTGSY.C			227.8	0.0038	0.0042	2.41	227.8	227.8	2	680.285	680.289	-5.23		1359.56	1359.57	Specific		>sp|Q01705|NOTC1_MOUSE Neurogenic locus notch homolog protein 1 OS=Mus musculus GN=Notch1 PE=1 SV=3	1	21.1908	controllerType=0 controllerNumber=1 scan=7270	C2(Carbamidomethyl / 57.0215); C4(Carbamidomethyl / 57.0215)	File24926_Scan7270	HCD	0.0054	0.0054	0.011	0.011	0.0069	0.0069
EGF27	1021	Y.DVNEC[+57.02146]DS[+308.11073]RPC[+57.02146]LHGGTC[+57.02146]QDSYGTY.K	S7(OGlycan / 308.1107)	Hex(1)Fuc(1)	458.3	6.3e-06	6.9e-06	5.2	403.7	2.4	3	1000.39	1000.39	-2.65		2999.15	2999.16	Specific	7	>sp|Q01705|NOTC1_MOUSE Neurogenic locus notch homolog protein 1 OS=Mus musculus GN=Notch1 PE=1 SV=3	1	16.0768	controllerType=0 controllerNumber=1 scan=5119	C5(Carbamidomethyl / 57.0215); C10(Carbamidomethyl / 57.0215); C16(Carbamidomethyl / 57.0215)	File24926_Scan5119	HCD	0	0	0	0	1.5e-06	1.7e-06	3646979
EGF27	1021	Y.DVNEC[+57.02146]DS[+308.11073]RPC[+57.02146]LHGGTC[+57.02146]QDSYGTY.K	S7(OGlycan / 308.1107)	Hex(1)Fuc(1)	203.7	0.00086	0.00094	3.07	203.7	4.9	3	1000.39	1000.39	-4.66		2999.15	2999.16	Specific	7	>sp|Q01705|NOTC1_MOUSE Neurogenic locus notch homolog protein 1 OS=Mus musculus GN=Notch1 PE=1 SV=3	1	15.9558	controllerType=0 controllerNumber=1 scan=5068	C5(Carbamidomethyl / 57.0215); C10(Carbamidomethyl / 57.0215); C16(Carbamidomethyl / 57.0215)	File24926_Scan5068	HCD	0	0	0	0	0.0001	0.00011
	1052	Y.TGLNC[+57.02146]QNLVRW.C			492.8	5.7e-07	6.2e-07	6.25	492.8	492.8	2	680.841	680.843	-3.42		1360.67	1360.68	Specific		>sp|Q01705|NOTC1_MOUSE Neurogenic locus notch homolog protein 1 OS=Mus musculus GN=Notch1 PE=1 SV=3	1	19.6419	controllerType=0 controllerNumber=1 scan=6613	C5(Carbamidomethyl / 57.0215)	File24926_Scan6613	HCD	0	0	0	0	1.5e-07	1.7e-07
	1052	Y.TGLNC[+57.02146]QNLVRW.C			484.3	5.7e-07	6.2e-07	6.25	484.3	484.3	2	680.84	680.843	-4.23		1360.67	1360.68	Specific		>sp|Q01705|NOTC1_MOUSE Neurogenic locus notch homolog protein 1 OS=Mus musculus GN=Notch1 PE=1 SV=3	1	19.7538	controllerType=0 controllerNumber=1 scan=6660	C5(Carbamidomethyl / 57.0215)	File24926_Scan6660	HCD	0	0	0	0	1.7e-07	1.8e-07
	1052	Y.TGLNC[+57.02146]QNL.V			244.7	0.00092	0.001	3.04	244.7	244.7	2	460.217	460.219	-2.95		919.428	919.43	Specific		>sp|Q01705|NOTC1_MOUSE Neurogenic locus notch homolog protein 1 OS=Mus musculus GN=Notch1 PE=1 SV=3	1	15.7848	controllerType=0 controllerNumber=1 scan=4996	C5(Carbamidomethyl / 57.0215)	File24926_Scan4996	HCD	0	0	0	0	0.00012	0.00013
	1052	Y.TGLNC[+57.02146]QNL.V			209.6	0.0027	0.003	2.57	209.6	209.6	2	460.217	460.219	-3.94		919.427	919.43	Specific		>sp|Q01705|NOTC1_MOUSE Neurogenic locus notch homolog protein 1 OS=Mus musculus GN=Notch1 PE=1 SV=3	1	15.9014	controllerType=0 controllerNumber=1 scan=5045	C5(Carbamidomethyl / 57.0215)	File24926_Scan5045	HCD	0.0057	0.0057	0	0	0.0069	0.0069
	1055	L.NC[+57.02146]QNLVRW.C			439.3	3.2e-07	3.6e-07	6.49	439.3	439.3	2	545.265	545.266	-3.37		1089.52	1089.53	Specific		>sp|Q01705|NOTC1_MOUSE Neurogenic locus notch homolog protein 1 OS=Mus musculus GN=Notch1 PE=1 SV=3	1	17.3508	controllerType=0 controllerNumber=1 scan=5641	C2(Carbamidomethyl / 57.0215)	File24926_Scan5641	HCD	0	0	0	0	8.1e-08	8.9e-08
	1055	L.NC[+57.02146]QNLVRW.C			370.7	3.9e-06	4.3e-06	5.4	370.7	370.7	2	545.265	545.266	-2.81		1089.52	1089.53	Specific		>sp|Q01705|NOTC1_MOUSE Neurogenic locus notch homolog protein 1 OS=Mus musculus GN=Notch1 PE=1 SV=3	1	17.4573	controllerType=0 controllerNumber=1 scan=5686	C2(Carbamidomethyl / 57.0215)	File24926_Scan5686	HCD	0	0	0	0	1.2e-06	1.3e-06
	1055	L.NC[+57.02146]QNLVRW.C			163.8	0.0015	0.0017	2.81	163.8	163.8	2	545.265	545.266	-1.91		1089.52	1089.53	Specific		>sp|Q01705|NOTC1_MOUSE Neurogenic locus notch homolog protein 1 OS=Mus musculus GN=Notch1 PE=1 SV=3	1	17.2247	controllerType=0 controllerNumber=1 scan=5588	C2(Carbamidomethyl / 57.0215)	File24926_Scan5588	HCD	0.0064	0.0064	0	0	0.0069	0.0069
	1082	Y.HC[+57.02146]EC[+57.02146]RSGW.T			290.4	0.0016	0.0018	2.79	290.4	290.4	2	546.211	546.211	-0.73		1091.41	1091.41	Specific		>sp|Q01705|NOTC1_MOUSE Neurogenic locus notch homolog protein 1 OS=Mus musculus GN=Notch1 PE=1 SV=3	1	9.9157	controllerType=0 controllerNumber=1 scan=2731	C2(Carbamidomethyl / 57.0215); C4(Carbamidomethyl / 57.0215)	File24926_Scan2731	HCD	0.0062	0.0062	0.012	0.012	0.0069	0.0069
	1082	Y.HC[+57.02146]EC[+57.02146]RSGW.T			216.3	0.0066	0.0073	2.18	216.3	216.3	2	546.21	546.211	-0.95		1091.41	1091.41	Specific		>sp|Q01705|NOTC1_MOUSE Neurogenic locus notch homolog protein 1 OS=Mus musculus GN=Notch1 PE=1 SV=3	1	9.8089	controllerType=0 controllerNumber=1 scan=2694	C2(Carbamidomethyl / 57.0215); C4(Carbamidomethyl / 57.0215)	File24926_Scan2694	HCD	0.005	0.005	0.012	0.012	0.0069	0.0069
	1082	Y.HC[+57.02146]EC[+57.02146]RSGW.T			194.9	0.022	0.024	1.66	194.9	194.9	2	546.211	546.211	-0.73		1091.41	1091.41	Specific		>sp|Q01705|NOTC1_MOUSE Neurogenic locus notch homolog protein 1 OS=Mus musculus GN=Notch1 PE=1 SV=3	1	10.0215	controllerType=0 controllerNumber=1 scan=2766	C2(Carbamidomethyl / 57.0215); C4(Carbamidomethyl / 57.0215)	File24926_Scan2766	HCD	0.0085	0.0085	0.012	0.012	0.009	0.009
	1090	W.TGVNC[+57.02146]DVL.S			248.8	0.0019	0.002	2.73	248.8	248.8	2	439.206	439.208	-3.27		877.405	877.408	Specific		>sp|Q01705|NOTC1_MOUSE Neurogenic locus notch homolog protein 1 OS=Mus musculus GN=Notch1 PE=1 SV=3	1	17.1726	controllerType=0 controllerNumber=1 scan=5566	C5(Carbamidomethyl / 57.0215)	File24926_Scan5566	HCD	0.0061	0.0061	0.012	0.012	0.0069	0.0069
	1098	L.SVSC[+57.02146]EVAAQKRGIDVTLL.C			82	0.0083	0.0091	2.08	82	82	3	649.348	649.351	-3.3		1946.03	1946.04	Specific		>sp|Q01705|NOTC1_MOUSE Neurogenic locus notch homolog protein 1 OS=Mus musculus GN=Notch1 PE=1 SV=3	1	19.0208	controllerType=0 controllerNumber=1 scan=6349	C4(Carbamidomethyl / 57.0215)	File24926_Scan6349	HCD	0.0046	0.0046	0.0098	0.0098	0.0069	0.0069
	1116	L.C[+57.02146]QHGGLC[+57.02146]VDEGDKHY.C			644.2	1.6e-08	1.7e-08	7.8	644.2	644.2	4	444.436	444.437	-2.72		1774.72	1774.73	Specific		>sp|Q01705|NOTC1_MOUSE Neurogenic locus notch homolog protein 1 OS=Mus musculus GN=Notch1 PE=1 SV=3	1	12.5241	controllerType=0 controllerNumber=1 scan=3668	C1(Carbamidomethyl / 57.0215); C7(Carbamidomethyl / 57.0215)	File24926_Scan3668	HCD	0	0	0	0	4.9e-09	5.3e-09
	1116	L.C[+57.02146]QHGGLC[+57.02146]VDEGDKHY.C			329.1	0.0016	0.0017	2.8	329.1	329.1	3	592.246	592.247	-2.44		1774.72	1774.73	Specific		>sp|Q01705|NOTC1_MOUSE Neurogenic locus notch homolog protein 1 OS=Mus musculus GN=Notch1 PE=1 SV=3	1	12.58	controllerType=0 controllerNumber=1 scan=3691	C1(Carbamidomethyl / 57.0215); C7(Carbamidomethyl / 57.0215)	File24926_Scan3691	HCD	0.0063	0.0063	0	0	0.0069	0.0069
	1116	L.C[+57.02146]QHGGLC[+57.02146]VDEGDKHY.C			258.8	0.0064	0.007	2.2	258.8	258.8	3	592.246	592.247	-1.92		1774.72	1774.73	Specific		>sp|Q01705|NOTC1_MOUSE Neurogenic locus notch homolog protein 1 OS=Mus musculus GN=Notch1 PE=1 SV=3	1	12.4635	controllerType=0 controllerNumber=1 scan=3643	C1(Carbamidomethyl / 57.0215); C7(Carbamidomethyl / 57.0215)	File24926_Scan3643	HCD	0.0051	0.0051	0	0	0.0069	0.0069
	1176	Y.HGSNC[+57.02146]SEEINEC[+57.02146]L.S			3.7	0.017	0.019	1.76	3.7	3.7	2	774.803	774.806	-4.28		1548.6	1548.61	Specific		>sp|Q01705|NOTC1_MOUSE Neurogenic locus notch homolog protein 1 OS=Mus musculus GN=Notch1 PE=1 SV=3	1	15.0958	controllerType=0 controllerNumber=1 scan=4708	C5(Carbamidomethyl / 57.0215); C12(Carbamidomethyl / 57.0215)	File24926_Scan4708	HCD	0.0088	0.0088	0.019	0.019	0.009	0.009
	1189	L.S[+146.05791]QPC[+57.02146]QNGGT[+426.13734]C[+57.02146]IDLTNSY.K	S1(OGlycan / 146.0579); T9(OGlycan / 426.1373)	Fuc(1); Hex(1)Pent(2)	157.5	0.0022	0.0025	2.65	157.5	2.4	2	1243.99	1244	-3.94		2486.98	2486.99	Specific	1;9	>sp|Q01705|NOTC1_MOUSE Neurogenic locus notch homolog protein 1 OS=Mus musculus GN=Notch1 PE=1 SV=3	1	18.7124	controllerType=0 controllerNumber=1 scan=6217	C4(Carbamidomethyl / 57.0215); C10(Carbamidomethyl / 57.0215)	File24926_Scan6217	HCD	0.006	0.006	0.012	0.012	0.0069	0.0069	328096
	1260	F.VGERC[+57.02146]EGDVNEC[+57.02146]L.S			150.5	0.0041	0.0045	2.39	150.5	150.5	2	768.824	768.824	-0.58		1536.64	1536.64	Specific		>sp|Q01705|NOTC1_MOUSE Neurogenic locus notch homolog protein 1 OS=Mus musculus GN=Notch1 PE=1 SV=3	1	14.8921	controllerType=0 controllerNumber=1 scan=4622	C5(Carbamidomethyl / 57.0215); C12(Carbamidomethyl / 57.0215)	File24926_Scan4622	HCD	0.0053	0.0053	0.011	0.011	0.0069	0.0069
	1273	L.SNPC[+57.02146]DPRGT[+426.13734]QNC[+57.02146]VQRVNDF.H	T9(OGlycan / 426.1373)	Hex(1)Pent(2)	142.9	0.0022	0.0025	2.65	142.9	1.4	3	897.38	897.382	-2.43		2690.12	2690.13	Specific	9	>sp|Q01705|NOTC1_MOUSE Neurogenic locus notch homolog protein 1 OS=Mus musculus GN=Notch1 PE=1 SV=3	1	15.3119	controllerType=0 controllerNumber=1 scan=4798	C4(Carbamidomethyl / 57.0215); C12(Carbamidomethyl / 57.0215)	File24926_Scan4798	HCD	0.006	0.006	0.012	0.012	0.0069	0.0069
	1273	L.SNPC[+57.02146]DPRGT[+426.13734]QNC[+57.02146]VQRVNDF.H	T9(OGlycan / 426.1373)	Hex(1)Pent(2)	49.1	0.019	0.021	1.72	49.1	1.4	3	897.38	897.382	-2.36		2690.12	2690.13	Specific	9	>sp|Q01705|NOTC1_MOUSE Neurogenic locus notch homolog protein 1 OS=Mus musculus GN=Notch1 PE=1 SV=3	1	15.4332	controllerType=0 controllerNumber=1 scan=4849	C4(Carbamidomethyl / 57.0215); C12(Carbamidomethyl / 57.0215)	File24926_Scan4849	HCD	0.0085	0.0085	0.012	0.012	0.009	0.009
	1333	F.IC[+57.02146]RC[+57.02146]PAGFEGATC[+57.02146]ENDARTC[+57.02146]GSL.R			605.9	4.2e-08	4.6e-08	7.38	605.9	605.9	3	868.033	868.035	-2.53		2602.08	2602.09	Specific		>sp|Q01705|NOTC1_MOUSE Neurogenic locus notch homolog protein 1 OS=Mus musculus GN=Notch1 PE=1 SV=3	1	16.4448	controllerType=0 controllerNumber=1 scan=5259	C2(Carbamidomethyl / 57.0215); C4(Carbamidomethyl / 57.0215); C13(Carbamidomethyl / 57.0215); C20(Carbamidomethyl / 57.0215)	File24926_Scan5259	HCD	0	0	0	0	8.6e-09	9.5e-09
	1333	F.IC[+57.02146]RC[+57.02146]PAGFEGATC[+57.02146]ENDARTC[+57.02146]GSL.R			427.5	3.1e-06	3.4e-06	5.51	427.5	427.5	3	868.033	868.035	-2.11		2602.08	2602.09	Specific		>sp|Q01705|NOTC1_MOUSE Neurogenic locus notch homolog protein 1 OS=Mus musculus GN=Notch1 PE=1 SV=3	1	16.5758	controllerType=0 controllerNumber=1 scan=5314	C2(Carbamidomethyl / 57.0215); C4(Carbamidomethyl / 57.0215); C13(Carbamidomethyl / 57.0215); C20(Carbamidomethyl / 57.0215)	File24926_Scan5314	HCD	0	0	0	0	9e-07	9.9e-07
	1333	F.IC[+57.02146]RC[+57.02146]PAGFEGATC[+57.02146]ENDARTC[+57.02146]GSL.R			420.1	3.1e-06	3.4e-06	5.51	420.1	420.1	3	868.034	868.035	-0.56		2602.09	2602.09	Specific		>sp|Q01705|NOTC1_MOUSE Neurogenic locus notch homolog protein 1 OS=Mus musculus GN=Notch1 PE=1 SV=3	1	16.3818	controllerType=0 controllerNumber=1 scan=5232	C2(Carbamidomethyl / 57.0215); C4(Carbamidomethyl / 57.0215); C13(Carbamidomethyl / 57.0215); C20(Carbamidomethyl / 57.0215)	File24926_Scan5232	HCD	0	0	0	0	8.6e-07	9.5e-07
	1333	F.IC[+57.02146]RC[+57.02146]PAGF.E			347.7	0.00016	0.00018	3.79	347.2	347.2	2	490.724	490.726	-3.01		980.441	980.444	Specific		>sp|Q01705|NOTC1_MOUSE Neurogenic locus notch homolog protein 1 OS=Mus musculus GN=Notch1 PE=1 SV=3	1	14.2582	controllerType=0 controllerNumber=1 scan=4355	C2(Carbamidomethyl / 57.0215); C4(Carbamidomethyl / 57.0215)	File24926_Scan4355	HCD	0	0	0	0	2.3e-05	2.5e-05
	1333	F.IC[+57.02146]RC[+57.02146]PAGF.E			272.1	0.00042	0.00046	3.38	272.1	272.1	2	490.724	490.726	-2.64		980.442	980.444	Specific		>sp|Q01705|NOTC1_MOUSE Neurogenic locus notch homolog protein 1 OS=Mus musculus GN=Notch1 PE=1 SV=3	1	14.2849	controllerType=0 controllerNumber=1 scan=4366	C2(Carbamidomethyl / 57.0215); C4(Carbamidomethyl / 57.0215)	File24926_Scan4366	HCD	0	0	0	0	6e-05	6.6e-05
EGF35	1356	L.RC[+57.02146]LNGGT[+146.05791]C[+57.02146]ISGPRSPTC[+57.02146]L.C	T7(OGlycan / 146.0579)	Fuc(1)	219.1	0.0034	0.0037	2.47	219.1	6	3	718	718.003	-4.6		2151.98	2151.99	Specific	7	>sp|Q01705|NOTC1_MOUSE Neurogenic locus notch homolog protein 1 OS=Mus musculus GN=Notch1 PE=1 SV=3	1	15.8751	controllerType=0 controllerNumber=1 scan=5034	C2(Carbamidomethyl / 57.0215); C8(Carbamidomethyl / 57.0215); C17(Carbamidomethyl / 57.0215)	File24926_Scan5034	HCD	0.0055	0.0055	0.011	0.011	0.0069	0.0069	1359891
EGF35	1356	L.RC[+57.02146]LNGGT[+146.05791]C[+57.02146]ISGPRSPTC[+57.02146]L.C	T7(OGlycan / 146.0579)	Fuc(1)	30.5	0.031	0.034	1.51	30.5	6	3	718.001	718.003	-3.32		2151.99	2151.99	Specific	7	>sp|Q01705|NOTC1_MOUSE Neurogenic locus notch homolog protein 1 OS=Mus musculus GN=Notch1 PE=1 SV=3	1	16.0096	controllerType=0 controllerNumber=1 scan=5091	C2(Carbamidomethyl / 57.0215); C8(Carbamidomethyl / 57.0215); C17(Carbamidomethyl / 57.0215)	File24926_Scan5091	HCD	0.0081	0.0081	0.011	0.011	0.009	0.009

## Sheet: KM082919-4 LFNG only
EGF	Pos.	Sequence	Mods_x000D_ (variable)	Glycans	Score	PEP_x000D_ 2D	PEP_x000D_ 1D	|Log Prob|	Delta_x000D_ Score	Delta Mod._x000D_ Score	z	Obs._x000D_ m/z	Calc._x000D_ m/z	ppm_x000D_ err.	Off-_x000D_ By-X	Obs._x000D_ MH	Calc._x000D_ MH	Cleavage	Glycans_x000D_ Pos.	Protein_x000D_ Name	Prot._x000D_ Id	Scan_x000D_ Time	Scan #	Mods_x000D_ (fixed)	Comment	Fragment_x000D_ Type	FDR_x000D_ 2D	FDR_x000D_ 1D	FDR uniq._x000D_ 2D	FDR uniq._x000D_ 1D	q-value_x000D_ 2D	q-value_x000D_ 1D	Scan info	MobilityValue
	23	L.RC[+57.02146]SQPSGTC[+57.02146]L.N			614.5	1.3e-09	1.5e-09	8.88	472.5	472.5	2	583.257	583.258	-1.36		1165.51	1165.51	Specific		>sp|Q01705|NOTC1_MOUSE Neurogenic locus notch homolog protein 1 OS=Mus musculus GN=Notch1 PE=1 SV=3	1	10.9123	controllerType=0 controllerNumber=1 scan=3164	C2(Carbamidomethyl / 57.0215); C9(Carbamidomethyl / 57.0215)	File24929_Scan3164	HCD	0	0	0	0	2.9e-10	3.3e-10
	23	L.RC[+57.02146]SQPSGTC[+57.02146]L.N			611.2	7.5e-10	8.5e-10	9.13	463.2	463.2	2	583.257	583.258	-2.2		1165.51	1165.51	Specific		>sp|Q01705|NOTC1_MOUSE Neurogenic locus notch homolog protein 1 OS=Mus musculus GN=Notch1 PE=1 SV=3	1	11.0181	controllerType=0 controllerNumber=1 scan=3199	C2(Carbamidomethyl / 57.0215); C9(Carbamidomethyl / 57.0215)	File24929_Scan3199	HCD	0	0	0	0	1.3e-10	1.5e-10
	23	L.RC[+57.02146]SQPSGTC[+57.02146]L.N			538	4.3e-08	4.9e-08	7.37	508.4	508.4	2	583.257	583.258	-2.52		1165.51	1165.51	Specific		>sp|Q01705|NOTC1_MOUSE Neurogenic locus notch homolog protein 1 OS=Mus musculus GN=Notch1 PE=1 SV=3	1	11.1244	controllerType=0 controllerNumber=1 scan=3236	C2(Carbamidomethyl / 57.0215); C9(Carbamidomethyl / 57.0215)	File24929_Scan3236	HCD	0	0	0	0	9.7e-09	1.1e-08
	23	L.RC[+57.02146]SQPSGTC[+57.02146]L.N			435.5	1.6e-06	1.8e-06	5.81	435.5	435.5	2	583.257	583.258	-1.26		1165.51	1165.51	Specific		>sp|Q01705|NOTC1_MOUSE Neurogenic locus notch homolog protein 1 OS=Mus musculus GN=Notch1 PE=1 SV=3	1	10.8066	controllerType=0 controllerNumber=1 scan=3128	C2(Carbamidomethyl / 57.0215); C9(Carbamidomethyl / 57.0215)	File24929_Scan3128	HCD	0	0	0	0	2.7e-07	3.1e-07
	23	L.RC[+57.02146]SQPSGTC[+57.02146]L.N			435.4	1.6e-06	1.8e-06	5.79	435.4	435.4	2	583.256	583.258	-3.98		1165.5	1165.51	Specific		>sp|Q01705|NOTC1_MOUSE Neurogenic locus notch homolog protein 1 OS=Mus musculus GN=Notch1 PE=1 SV=3	1	11.2315	controllerType=0 controllerNumber=1 scan=3273	C2(Carbamidomethyl / 57.0215); C9(Carbamidomethyl / 57.0215)	File24929_Scan3273	HCD	0	0	0	0	3.1e-07	3.5e-07
	23	L.RC[+57.02146]SQPSGTC[+57.02146]L.N			288.2	0.00055	0.00062	3.26	288.2	288.2	2	583.258	583.258	0.52		1165.51	1165.51	Specific		>sp|Q01705|NOTC1_MOUSE Neurogenic locus notch homolog protein 1 OS=Mus musculus GN=Notch1 PE=1 SV=3	1	10.6958	controllerType=0 controllerNumber=1 scan=3089	C2(Carbamidomethyl / 57.0215); C9(Carbamidomethyl / 57.0215)	File24929_Scan3089	HCD	0	0	0	0	5e-05	5.7e-05
	23	L.RC[+57.02146]SQPSGTC[+57.02146]L.N			116.7	0.0017	0.002	2.76	116.7	116.7	2	583.257	583.258	-2.31		1165.51	1165.51	Specific		>sp|Q01705|NOTC1_MOUSE Neurogenic locus notch homolog protein 1 OS=Mus musculus GN=Notch1 PE=1 SV=3	1	11.3472	controllerType=0 controllerNumber=1 scan=3310	C2(Carbamidomethyl / 57.0215); C9(Carbamidomethyl / 57.0215)	File24929_Scan3310	HCD	0	0	0	0	0.00019	0.00021
	23	L.RC[+57.02146]SQPSGTC[+57.02146]L.N			107.8	0.01	0.012	1.99	107.8	107.8	2	583.257	583.258	-1.57		1165.51	1165.51	Specific		>sp|Q01705|NOTC1_MOUSE Neurogenic locus notch homolog protein 1 OS=Mus musculus GN=Notch1 PE=1 SV=3	1	10.486	controllerType=0 controllerNumber=1 scan=3017	C2(Carbamidomethyl / 57.0215); C9(Carbamidomethyl / 57.0215)	File24929_Scan3017	HCD	0	0	0	0	0.001	0.0012
	23	L.RC[+57.02146]SQPSGTC[+57.02146]L.N			37.2	0.042	0.047	1.38	37.2	37.2	2	583.258	583.258	-0.53		1165.51	1165.51	Specific		>sp|Q01705|NOTC1_MOUSE Neurogenic locus notch homolog protein 1 OS=Mus musculus GN=Notch1 PE=1 SV=3	1	10.5908	controllerType=0 controllerNumber=1 scan=3052	C2(Carbamidomethyl / 57.0215); C9(Carbamidomethyl / 57.0215)	File24929_Scan3052	HCD	0	0	0	0	0.0042	0.0048
	23	L.RC[+57.02146]SQPSGTC[+57.02146]L.N			16.2	0.016	0.018	1.8	16.2	16.2	2	583.257	583.258	-2.31		1165.51	1165.51	Specific		>sp|Q01705|NOTC1_MOUSE Neurogenic locus notch homolog protein 1 OS=Mus musculus GN=Notch1 PE=1 SV=3	1	10.2562	controllerType=0 controllerNumber=1 scan=2940	C2(Carbamidomethyl / 57.0215); C9(Carbamidomethyl / 57.0215)	File24929_Scan2940	HCD	0	0	0	0	0.0015	0.0017
EGF2	53	F.VGQRC[+57.02146]QDSNPC[+57.02146]LS[+426.13734]T[+146.05791]PC[+57.02146]KNAGTC[+57.02146]HVVDHGGTVDY.A	S13(OGlycan / 426.1373); T14(OGlycan / 146.0579)	Hex(1)Pent(2); Fuc(1)	577.2	9.4e-08	1.1e-07	7.03	577.2	0.3	5	853.161	853.164	-2.98		4261.78	4261.79	Specific	13;14	>sp|Q01705|NOTC1_MOUSE Neurogenic locus notch homolog protein 1 OS=Mus musculus GN=Notch1 PE=1 SV=3	1	14.3603	controllerType=0 controllerNumber=1 scan=4446	C5(Carbamidomethyl / 57.0215); C11(Carbamidomethyl / 57.0215); C16(Carbamidomethyl / 57.0215); C22(Carbamidomethyl / 57.0215)	File24929_Scan4446	HCD	0	0	0	0	2.5e-08	2.9e-08	2679130
EGF2	53	F.VGQRC[+57.02146]QDSNPC[+57.02146]LS[+426.13734]T[+146.05791]PC[+57.02146]KNAGTC[+57.02146]HVVDHGGTVDY.A	S13(OGlycan / 426.1373); T14(OGlycan / 146.0579)	Hex(1)Pent(2); Fuc(1)	103.6	0.0041	0.0046	2.39	103.6	0.3	5	853.162	853.164	-2.34		4261.78	4261.79	Specific	13;14	>sp|Q01705|NOTC1_MOUSE Neurogenic locus notch homolog protein 1 OS=Mus musculus GN=Notch1 PE=1 SV=3	1	14.4986	controllerType=0 controllerNumber=1 scan=4505	C5(Carbamidomethyl / 57.0215); C11(Carbamidomethyl / 57.0215); C16(Carbamidomethyl / 57.0215); C22(Carbamidomethyl / 57.0215)	File24929_Scan4505	HCD	0	0	0	0	0.0004	0.00046
	53	F.VGQRC[+57.02146]QDSNPC[+57.02146]L.S			159.6	0.00065	0.00073	3.19	159.6	159.6	2	717.315	717.317	-2.62		1433.62	1433.63	Specific		>sp|Q01705|NOTC1_MOUSE Neurogenic locus notch homolog protein 1 OS=Mus musculus GN=Notch1 PE=1 SV=3	1	12.0566	controllerType=0 controllerNumber=1 scan=3564	C5(Carbamidomethyl / 57.0215); C11(Carbamidomethyl / 57.0215)	File24929_Scan3564	HCD	0	0	0	0	6.3e-05	7.2e-05
	53	F.VGQRC[+57.02146]QDSNPC[+57.02146]L.S			138.1	0.0048	0.0054	2.32	138.1	138.1	2	717.314	717.317	-4.15		1433.62	1433.63	Specific		>sp|Q01705|NOTC1_MOUSE Neurogenic locus notch homolog protein 1 OS=Mus musculus GN=Notch1 PE=1 SV=3	1	11.9463	controllerType=0 controllerNumber=1 scan=3520	C5(Carbamidomethyl / 57.0215); C11(Carbamidomethyl / 57.0215)	File24929_Scan3520	HCD	0	0	0	0	0.00048	0.00054
	53	F.VGQRC[+57.02146]QDSNPC[+57.02146]L.S			81.3	0.0019	0.0021	2.73	81.3	81.3	2	717.316	717.317	-1.51		1433.62	1433.63	Specific		>sp|Q01705|NOTC1_MOUSE Neurogenic locus notch homolog protein 1 OS=Mus musculus GN=Notch1 PE=1 SV=3	1	12.1592	controllerType=0 controllerNumber=1 scan=3606	C5(Carbamidomethyl / 57.0215); C11(Carbamidomethyl / 57.0215)	File24929_Scan3606	HCD	0	0	0	0	0.00019	0.00022
	53	F.VGQRC[+57.02146]QDSNPC[+57.02146]L.S			56.1	0.0021	0.0024	2.68	56.1	56.1	2	717.315	717.317	-2.27		1433.62	1433.63	Specific		>sp|Q01705|NOTC1_MOUSE Neurogenic locus notch homolog protein 1 OS=Mus musculus GN=Notch1 PE=1 SV=3	1	12.1741	controllerType=0 controllerNumber=1 scan=3612	C5(Carbamidomethyl / 57.0215); C11(Carbamidomethyl / 57.0215)	File24929_Scan3612	HCD	0	0	0	0	0.00024	0.00027
	65	L.S[+146.05791]T[+426.13734]PC[+57.02146]KNAGTC[+57.02146]HVVDHGGTVDY.A	S1(OGlycan / 146.0579); T2(OGlycan / 426.1373)	Fuc(1); Hex(1)Pent(2)	134.6	0.00019	0.00021	3.73	134.6	0	4	712.55	712.551	-1.62		2847.18	2847.18	Specific	1;2	>sp|Q01705|NOTC1_MOUSE Neurogenic locus notch homolog protein 1 OS=Mus musculus GN=Notch1 PE=1 SV=3	1	12.4045	controllerType=0 controllerNumber=1 scan=3703	C4(Carbamidomethyl / 57.0215); C10(Carbamidomethyl / 57.0215)	File24929_Scan3703	HCD	0	0	0	0	1.4e-05	1.6e-05
	86	Y.AC[+57.02146]SC[+57.02146]PLGF.S			171.3	0.0043	0.0049	2.37	171.3	171.3	2	456.19	456.191	-1.91		911.373	911.375	Specific		>sp|Q01705|NOTC1_MOUSE Neurogenic locus notch homolog protein 1 OS=Mus musculus GN=Notch1 PE=1 SV=3	1	19.7383	controllerType=0 controllerNumber=1 scan=6712	C2(Carbamidomethyl / 57.0215); C4(Carbamidomethyl / 57.0215)	File24929_Scan6712	HCD	0	0	0	0	0.00044	0.0005
	86	Y.AC[+57.02146]SC[+57.02146]PL.G			365.6	3.8e-06	4.3e-06	5.42	365.6	365.6	1	707.283	707.285	-3.7		707.283	707.285	Specific		>sp|Q01705|NOTC1_MOUSE Neurogenic locus notch homolog protein 1 OS=Mus musculus GN=Notch1 PE=1 SV=3	1	12.5009	controllerType=0 controllerNumber=1 scan=3740	C2(Carbamidomethyl / 57.0215); C4(Carbamidomethyl / 57.0215)	File24929_Scan3740	HCD	0	0	0	0	7.6e-07	8.7e-07
	98	L.C[+57.02146]LTPLDNAC[+57.02146]L.A			660.9	1.4e-08	1.6e-08	7.84	277.2	277.2	2	588.772	588.773	-1.86		1176.54	1176.54	Specific		>sp|Q01705|NOTC1_MOUSE Neurogenic locus notch homolog protein 1 OS=Mus musculus GN=Notch1 PE=1 SV=3	1	21.347	controllerType=0 controllerNumber=1 scan=7411	C1(Carbamidomethyl / 57.0215); C9(Carbamidomethyl / 57.0215)	File24929_Scan7411	HCD	0	0	0	0	3.3e-09	3.8e-09
	98	L.C[+57.02146]LTPLDNAC[+57.02146]L.A			433.7	0.00037	0.00042	3.43	280.5	280.5	2	588.772	588.773	-1.54		1176.54	1176.54	Specific		>sp|Q01705|NOTC1_MOUSE Neurogenic locus notch homolog protein 1 OS=Mus musculus GN=Notch1 PE=1 SV=3	1	21.2313	controllerType=0 controllerNumber=1 scan=7361	C1(Carbamidomethyl / 57.0215); C9(Carbamidomethyl / 57.0215)	File24929_Scan7361	HCD	0	0	0	0	3.3e-05	3.7e-05
	98	L.C[+57.02146]LTPLDNAC[+57.02146]L.A			241.9	0.0054	0.0062	2.27	231.4	231.4	2	588.772	588.773	-1.34		1176.54	1176.54	Specific		>sp|Q01705|NOTC1_MOUSE Neurogenic locus notch homolog protein 1 OS=Mus musculus GN=Notch1 PE=1 SV=3	1	21.1147	controllerType=0 controllerNumber=1 scan=7308	C1(Carbamidomethyl / 57.0215); C9(Carbamidomethyl / 57.0215)	File24929_Scan7308	HCD	0	0	0	0	0.00056	0.00064
EGF3	108	L.ANPC[+57.02146]RNGGT[+146.05791]C[+57.02146]DLL.T	T9(OGlycan / 146.0579)	Fuc(1)	306.9	4.4e-06	5e-06	5.36	306.9	306.9	2	797.351	797.353	-3.62		1593.69	1593.7	Specific	9	>sp|Q01705|NOTC1_MOUSE Neurogenic locus notch homolog protein 1 OS=Mus musculus GN=Notch1 PE=1 SV=3	1	15.0775	controllerType=0 controllerNumber=1 scan=4750	C4(Carbamidomethyl / 57.0215); C10(Carbamidomethyl / 57.0215)	File24929_Scan4750	HCD	0	0	0	0	8.7e-07	9.9e-07	5640097
EGF3	108	L.ANPC[+57.02146]RNGGT[+146.05791]C[+57.02146]DLL.T	T9(OGlycan / 146.0579)	Fuc(1)	297.6	2.5e-06	2.8e-06	5.61	297.6	297.6	2	797.351	797.353	-3.08		1593.69	1593.7	Specific	9	>sp|Q01705|NOTC1_MOUSE Neurogenic locus notch homolog protein 1 OS=Mus musculus GN=Notch1 PE=1 SV=3	1	15.1832	controllerType=0 controllerNumber=1 scan=4794	C4(Carbamidomethyl / 57.0215); C10(Carbamidomethyl / 57.0215)	File24929_Scan4794	HCD	0	0	0	0	5.9e-07	6.7e-07
EGF3	108	L.ANPC[+57.02146]RNGGT[+146.05791]C[+57.02146]DLL.T	T9(OGlycan / 146.0579)	Fuc(1)	102.1	0.0013	0.0014	2.9	102.1	102.1	2	797.35	797.353	-3.77		1593.69	1593.7	Specific	9	>sp|Q01705|NOTC1_MOUSE Neurogenic locus notch homolog protein 1 OS=Mus musculus GN=Notch1 PE=1 SV=3	1	14.956	controllerType=0 controllerNumber=1 scan=4699	C4(Carbamidomethyl / 57.0215); C10(Carbamidomethyl / 57.0215)	File24929_Scan4699	HCD	0	0	0	0	0.00011	0.00013
	121	L.TLTEY.K			278	0.0011	0.0013	2.96	278	278	1	626.302	626.303	-2.27		626.302	626.303	Specific		>sp|Q01705|NOTC1_MOUSE Neurogenic locus notch homolog protein 1 OS=Mus musculus GN=Notch1 PE=1 SV=3	1	14.3469	controllerType=0 controllerNumber=1 scan=4441		File24929_Scan4441	HCD	0	0	0	0	0.0001	0.00011
	134	W.SGKSC[+57.02146]QQADPC[+57.02146]AS[+426.13734]NPC[+57.02146]ANGGQC[+57.02146]LPF.E	S13(OGlycan / 426.1373)	Hex(1)Pent(2)	338.8	8.4e-05	9.6e-05	4.07	338.8	10.4	3	1046.42	1046.42	-2.44		3137.24	3137.24	Specific	13	>sp|Q01705|NOTC1_MOUSE Neurogenic locus notch homolog protein 1 OS=Mus musculus GN=Notch1 PE=1 SV=3	1	17.8271	controllerType=0 controllerNumber=1 scan=5886	C5(Carbamidomethyl / 57.0215); C11(Carbamidomethyl / 57.0215); C16(Carbamidomethyl / 57.0215); C22(Carbamidomethyl / 57.0215)	File24929_Scan5886	HCD	0	0	0	0	8.3e-06	9.4e-06
	163	Y.IC[+57.02146]RC[+57.02146]PPGF.H			398.6	5.5e-07	6.2e-07	6.26	398.6	398.6	2	503.732	503.733	-2.53		1006.46	1006.46	Specific		>sp|Q01705|NOTC1_MOUSE Neurogenic locus notch homolog protein 1 OS=Mus musculus GN=Notch1 PE=1 SV=3	1	14.6497	controllerType=0 controllerNumber=1 scan=4569	C2(Carbamidomethyl / 57.0215); C4(Carbamidomethyl / 57.0215)	File24929_Scan4569	HCD	0	0	0	0	9.9e-08	1.1e-07
	163	Y.IC[+57.02146]RC[+57.02146]PPGF.H			326.5	5.1e-05	5.8e-05	4.29	326.5	326.5	2	503.732	503.733	-3.08		1006.46	1006.46	Specific		>sp|Q01705|NOTC1_MOUSE Neurogenic locus notch homolog protein 1 OS=Mus musculus GN=Notch1 PE=1 SV=3	1	14.5205	controllerType=0 controllerNumber=1 scan=4514	C2(Carbamidomethyl / 57.0215); C4(Carbamidomethyl / 57.0215)	File24929_Scan4514	HCD	0	0	0	0	5.5e-06	6.2e-06
	163	Y.IC[+57.02146]RC[+57.02146]PPGF.H			214.5	0.0046	0.0052	2.34	214.5	214.5	2	503.73	503.733	-6.66		1006.45	1006.46	Specific		>sp|Q01705|NOTC1_MOUSE Neurogenic locus notch homolog protein 1 OS=Mus musculus GN=Notch1 PE=1 SV=3	1	14.7682	controllerType=0 controllerNumber=1 scan=4619	C2(Carbamidomethyl / 57.0215); C4(Carbamidomethyl / 57.0215)	File24929_Scan4619	HCD	0	0	0	0	0.00046	0.00052
	171	F.HGPTC[+57.02146]RQDVNEC[+57.02146]SQNPGL.C			22.9	0.0089	0.01	2.05	22.9	22.9	3	690.3	690.302	-2.94		2068.89	2068.89	Specific		>sp|Q01705|NOTC1_MOUSE Neurogenic locus notch homolog protein 1 OS=Mus musculus GN=Notch1 PE=1 SV=3	1	12.5539	controllerType=0 controllerNumber=1 scan=3760	C5(Carbamidomethyl / 57.0215); C12(Carbamidomethyl / 57.0215)	File24929_Scan3760	HCD	0	0	0	0	0.00088	0.001
	280	Y.NC[+57.02146]RC[+57.02146]PPEWTGQY.C			588.8	1.3e-08	1.5e-08	7.88	448.9	448.9	2	784.322	784.324	-3.26		1567.64	1567.64	Specific		>sp|Q01705|NOTC1_MOUSE Neurogenic locus notch homolog protein 1 OS=Mus musculus GN=Notch1 PE=1 SV=3	1	16.545	controllerType=0 controllerNumber=1 scan=5341	C2(Carbamidomethyl / 57.0215); C4(Carbamidomethyl / 57.0215)	File24929_Scan5341	HCD	0	0	0	0	2.9e-09	3.3e-09
	280	Y.NC[+57.02146]RC[+57.02146]PPEWTGQY.C			539.1	7.1e-08	8.1e-08	7.15	432.8	432.8	2	784.323	784.324	-1.16		1567.64	1567.64	Specific		>sp|Q01705|NOTC1_MOUSE Neurogenic locus notch homolog protein 1 OS=Mus musculus GN=Notch1 PE=1 SV=3	1	16.6749	controllerType=0 controllerNumber=1 scan=5396	C2(Carbamidomethyl / 57.0215); C4(Carbamidomethyl / 57.0215)	File24929_Scan5396	HCD	0	0	0	0	1.6e-08	1.8e-08
	280	Y.NC[+57.02146]RC[+57.02146]PPEWTGQY.C			504.5	8.4e-08	9.5e-08	7.08	473.9	473.9	2	784.322	784.324	-3.65		1567.64	1567.64	Specific		>sp|Q01705|NOTC1_MOUSE Neurogenic locus notch homolog protein 1 OS=Mus musculus GN=Notch1 PE=1 SV=3	1	16.4168	controllerType=0 controllerNumber=1 scan=5287	C2(Carbamidomethyl / 57.0215); C4(Carbamidomethyl / 57.0215)	File24929_Scan5287	HCD	0	0	0	0	1.9e-08	2.1e-08
	280	Y.NC[+57.02146]RC[+57.02146]PPEWTGQY.C			473.5	1.1e-07	1.2e-07	6.97	436.3	436.3	2	784.323	784.324	-1.32		1567.64	1567.64	Specific		>sp|Q01705|NOTC1_MOUSE Neurogenic locus notch homolog protein 1 OS=Mus musculus GN=Notch1 PE=1 SV=3	1	16.8049	controllerType=0 controllerNumber=1 scan=5451	C2(Carbamidomethyl / 57.0215); C4(Carbamidomethyl / 57.0215)	File24929_Scan5451	HCD	0	0	0	0	2.9e-08	3.3e-08
	280	Y.NC[+57.02146]RC[+57.02146]PPEWTGQY.C			379	5.7e-07	6.5e-07	6.24	379	379	2	784.32	784.324	-5.44		1567.63	1567.64	Specific		>sp|Q01705|NOTC1_MOUSE Neurogenic locus notch homolog protein 1 OS=Mus musculus GN=Notch1 PE=1 SV=3	1	16.9391	controllerType=0 controllerNumber=1 scan=5508	C2(Carbamidomethyl / 57.0215); C4(Carbamidomethyl / 57.0215)	File24929_Scan5508	HCD	0	0	0	0	1.2e-07	1.4e-07
	280	Y.NC[+57.02146]RC[+57.02146]PPEWTGQY.C			257.8	4.3e-06	4.9e-06	5.36	257.8	257.8	2	784.323	784.324	-1.55		1567.64	1567.64	Specific		>sp|Q01705|NOTC1_MOUSE Neurogenic locus notch homolog protein 1 OS=Mus musculus GN=Notch1 PE=1 SV=3	1	17.0795	controllerType=0 controllerNumber=1 scan=5568	C2(Carbamidomethyl / 57.0215); C4(Carbamidomethyl / 57.0215)	File24929_Scan5568	HCD	0	0	0	0	8.3e-07	9.5e-07
	280	Y.NC[+57.02146]RC[+57.02146]PPEWTGQY.C			133.8	0.00071	0.00081	3.15	133.8	133.8	2	784.323	784.324	-1.94		1567.64	1567.64	Specific		>sp|Q01705|NOTC1_MOUSE Neurogenic locus notch homolog protein 1 OS=Mus musculus GN=Notch1 PE=1 SV=3	1	16.2984	controllerType=0 controllerNumber=1 scan=5237	C2(Carbamidomethyl / 57.0215); C4(Carbamidomethyl / 57.0215)	File24929_Scan5237	HCD	0	0	0	0	7.4e-05	8.4e-05
	320	Y.NC[+57.02146]VC[+57.02146]VNGWTGEDC[+57.02146]SENIDDC[+57.02146]ASAAC[+57.02146]F.Q			403	1.1e-05	1.2e-05	4.96	388.4	388.4	3	1004.37	1004.37	-2.61		3011.09	3011.1	Specific		>sp|Q01705|NOTC1_MOUSE Neurogenic locus notch homolog protein 1 OS=Mus musculus GN=Notch1 PE=1 SV=3	1	23.0742	controllerType=0 controllerNumber=1 scan=8156	C2(Carbamidomethyl / 57.0215); C4(Carbamidomethyl / 57.0215); C13(Carbamidomethyl / 57.0215); C20(Carbamidomethyl / 57.0215); C25(Carbamidomethyl / 57.0215)	File24929_Scan8156	HCD	0	0	0	0	1.5e-06	1.7e-06
	320	Y.NC[+57.02146]VC[+57.02146]VNGWTGEDC[+57.02146]SENIDDC[+57.02146]ASAAC[+57.02146]F.Q			362.7	5.4e-05	6.2e-05	4.27	362.7	362.7	3	1004.37	1004.37	-1.82		3011.09	3011.1	Specific		>sp|Q01705|NOTC1_MOUSE Neurogenic locus notch homolog protein 1 OS=Mus musculus GN=Notch1 PE=1 SV=3	1	23.1912	controllerType=0 controllerNumber=1 scan=8207	C2(Carbamidomethyl / 57.0215); C4(Carbamidomethyl / 57.0215); C13(Carbamidomethyl / 57.0215); C20(Carbamidomethyl / 57.0215); C25(Carbamidomethyl / 57.0215)	File24929_Scan8207	HCD	0	0	0	0	6.2e-06	7e-06
EGF9	346	F.QGAT[+146.05791]C[+57.02146]HDRVASFY.C	T4(OGlycan / 146.0579)	Fuc(1)	204	0.00083	0.00095	3.08	204	19.2	3	553.246	553.247	-2.37		1657.72	1657.73	Specific	4	>sp|Q01705|NOTC1_MOUSE Neurogenic locus notch homolog protein 1 OS=Mus musculus GN=Notch1 PE=1 SV=3	1	13.9449	controllerType=0 controllerNumber=1 scan=4272	C5(Carbamidomethyl / 57.0215)	File24929_Scan4272	HCD	0	0	0	0	8.5e-05	9.7e-05	8001029
EGF9	346	F.QGATC[+57.02146]HDRVAS[+146.05791]F.Y	S11(OGlycan / 146.0579)	Fuc(1)	497.1	1e-07	1.1e-07	7	497.1	5.5	3	498.892	498.893	-1.01		1494.66	1494.66	Specific	11	>sp|Q01705|NOTC1_MOUSE Neurogenic locus notch homolog protein 1 OS=Mus musculus GN=Notch1 PE=1 SV=3	1	11.6314	controllerType=0 controllerNumber=1 scan=3401	C5(Carbamidomethyl / 57.0215)	File24929_Scan3401	HCD	0	0	0	0	2.7e-08	3.1e-08
EGF9	346	F.QGAT[+146.05791]C[+57.02146]HDRVASF.Y	T4(OGlycan / 146.0579)	Fuc(1)	193.3	0.0015	0.0017	2.82	193.3	21.1	3	498.892	498.893	-1.13		1494.66	1494.66	Specific	4	>sp|Q01705|NOTC1_MOUSE Neurogenic locus notch homolog protein 1 OS=Mus musculus GN=Notch1 PE=1 SV=3	1	11.7446	controllerType=0 controllerNumber=1 scan=3442	C5(Carbamidomethyl / 57.0215)	File24929_Scan3442	HCD	0	0	0	0	0.00013	0.00015
EGF9	346	F.QGAT[+146.05791]C[+57.02146]HDRVASF.Y	T4(OGlycan / 146.0579)	Fuc(1)	110.9	0.0021	0.0024	2.68	110.9	9.2	3	498.892	498.893	-1.69		1494.66	1494.66	Specific	4	>sp|Q01705|NOTC1_MOUSE Neurogenic locus notch homolog protein 1 OS=Mus musculus GN=Notch1 PE=1 SV=3	1	11.5206	controllerType=0 controllerNumber=1 scan=3367	C5(Carbamidomethyl / 57.0215)	File24929_Scan3367	HCD	0	0	0	0	0.00023	0.00026
	358	F.YC[+57.02146]EC[+57.02146]PHGRTGLL.C			477.4	1.8e-06	2e-06	5.76	477.4	477.4	3	488.222	488.224	-3.27		1462.65	1462.66	Specific		>sp|Q01705|NOTC1_MOUSE Neurogenic locus notch homolog protein 1 OS=Mus musculus GN=Notch1 PE=1 SV=3	1	13.5614	controllerType=0 controllerNumber=1 scan=4115	C2(Carbamidomethyl / 57.0215); C4(Carbamidomethyl / 57.0215)	File24929_Scan4115	HCD	0	0	0	0	3.4e-07	3.9e-07
	358	F.YC[+57.02146]EC[+57.02146]PHGRTGLL.C			462	6.4e-07	7.2e-07	6.2	462	462	3	488.222	488.224	-2.77		1462.65	1462.66	Specific		>sp|Q01705|NOTC1_MOUSE Neurogenic locus notch homolog protein 1 OS=Mus musculus GN=Notch1 PE=1 SV=3	1	13.6747	controllerType=0 controllerNumber=1 scan=4161	C2(Carbamidomethyl / 57.0215); C4(Carbamidomethyl / 57.0215)	File24929_Scan4161	HCD	0	0	0	0	1.4e-07	1.5e-07
	358	F.YC[+57.02146]EC[+57.02146]PHGRTGLL.C			318.7	3.1e-05	3.5e-05	4.51	318.7	318.7	3	488.222	488.224	-3.14		1462.65	1462.66	Specific		>sp|Q01705|NOTC1_MOUSE Neurogenic locus notch homolog protein 1 OS=Mus musculus GN=Notch1 PE=1 SV=3	1	13.4524	controllerType=0 controllerNumber=1 scan=4075	C2(Carbamidomethyl / 57.0215); C4(Carbamidomethyl / 57.0215)	File24929_Scan4075	HCD	0	0	0	0	3.9e-06	4.5e-06
	358	F.YC[+57.02146]EC[+57.02146]PHGRTGLL.C			141.7	0.007	0.008	2.15	141.7	141.7	3	488.222	488.224	-3.64		1462.65	1462.66	Specific		>sp|Q01705|NOTC1_MOUSE Neurogenic locus notch homolog protein 1 OS=Mus musculus GN=Notch1 PE=1 SV=3	1	13.9271	controllerType=0 controllerNumber=1 scan=4265	C2(Carbamidomethyl / 57.0215); C4(Carbamidomethyl / 57.0215)	File24929_Scan4265	HCD	0	0	0	0	0.00069	0.00079
	358	F.YC[+57.02146]EC[+57.02146]PHGRTGLL.C			48.6	0.017	0.019	1.77	48.6	48.6	2	731.829	731.832	-3.84		1462.65	1462.66	Specific		>sp|Q01705|NOTC1_MOUSE Neurogenic locus notch homolog protein 1 OS=Mus musculus GN=Notch1 PE=1 SV=3	1	13.6593	controllerType=0 controllerNumber=1 scan=4155	C2(Carbamidomethyl / 57.0215); C4(Carbamidomethyl / 57.0215)	File24929_Scan4155	HCD	0	0	0	0	0.0019	0.0021
	359	Y.C[+57.02146]EC[+57.02146]PHGRTGLL.C			563.2	7.3e-08	8.3e-08	7.14	563.2	563.2	3	433.868	433.869	-2.03		1299.59	1299.59	Specific		>sp|Q01705|NOTC1_MOUSE Neurogenic locus notch homolog protein 1 OS=Mus musculus GN=Notch1 PE=1 SV=3	1	12.0068	controllerType=0 controllerNumber=1 scan=3544	C1(Carbamidomethyl / 57.0215); C3(Carbamidomethyl / 57.0215)	File24929_Scan3544	HCD	0	0	0	0	1.7e-08	1.9e-08
	359	Y.C[+57.02146]EC[+57.02146]PHGRTGLL.C			506.7	4.6e-08	5.3e-08	7.33	506.7	506.7	3	433.868	433.869	-1.89		1299.59	1299.59	Specific		>sp|Q01705|NOTC1_MOUSE Neurogenic locus notch homolog protein 1 OS=Mus musculus GN=Notch1 PE=1 SV=3	1	12.1154	controllerType=0 controllerNumber=1 scan=3588	C1(Carbamidomethyl / 57.0215); C3(Carbamidomethyl / 57.0215)	File24929_Scan3588	HCD	0	0	0	0	1.1e-08	1.2e-08
	359	Y.C[+57.02146]EC[+57.02146]PHGRTGLL.C			366.8	1.2e-05	1.4e-05	4.92	366.8	366.8	3	433.869	433.869	-0.69		1299.59	1299.59	Specific		>sp|Q01705|NOTC1_MOUSE Neurogenic locus notch homolog protein 1 OS=Mus musculus GN=Notch1 PE=1 SV=3	1	11.9038	controllerType=0 controllerNumber=1 scan=3503	C1(Carbamidomethyl / 57.0215); C3(Carbamidomethyl / 57.0215)	File24929_Scan3503	HCD	0	0	0	0	1.7e-06	1.9e-06
	359	Y.C[+57.02146]EC[+57.02146]PHGRTGLL.C			211.9	0.0056	0.0064	2.25	211.9	211.9	2	650.299	650.3	-2.37		1299.59	1299.59	Specific		>sp|Q01705|NOTC1_MOUSE Neurogenic locus notch homolog protein 1 OS=Mus musculus GN=Notch1 PE=1 SV=3	1	11.9661	controllerType=0 controllerNumber=1 scan=3528	C1(Carbamidomethyl / 57.0215); C3(Carbamidomethyl / 57.0215)	File24929_Scan3528	HCD	0	0	0	0	0.00059	0.00067
	359	Y.C[+57.02146]EC[+57.02146]PHGRTGLL.C			185.4	0.015	0.017	1.82	185.4	185.4	2	650.3	650.3	0.07		1299.59	1299.59	Specific		>sp|Q01705|NOTC1_MOUSE Neurogenic locus notch homolog protein 1 OS=Mus musculus GN=Notch1 PE=1 SV=3	1	12.081	controllerType=0 controllerNumber=1 scan=3574	C1(Carbamidomethyl / 57.0215); C3(Carbamidomethyl / 57.0215)	File24929_Scan3574	HCD	0	0	0	0	0.0015	0.0017
	405	Y.TGPAC[+57.02146]SQDVDEC[+57.02146]ALGANPC[+57.02146]EHAGKC[+57.02146]L.N			1244.7	3.4e-21	3.8e-21	20.47	1244.7	1244.7	3	939.726	939.728	-1.63		2817.16	2817.17	Specific		>sp|Q01705|NOTC1_MOUSE Neurogenic locus notch homolog protein 1 OS=Mus musculus GN=Notch1 PE=1 SV=3	1	16.6992	controllerType=0 controllerNumber=1 scan=5406	C5(Carbamidomethyl / 57.0215); C12(Carbamidomethyl / 57.0215); C19(Carbamidomethyl / 57.0215); C25(Carbamidomethyl / 57.0215)	File24929_Scan5406	HCD	0	0	0	0	3.4e-21	3.8e-21
	405	Y.TGPAC[+57.02146]SQDVDEC[+57.02146]ALGANPC[+57.02146]EHAGKC[+57.02146]L.N			560.2	3.4e-08	3.8e-08	7.47	560.2	560.2	3	939.726	939.728	-2.08		2817.16	2817.17	Specific		>sp|Q01705|NOTC1_MOUSE Neurogenic locus notch homolog protein 1 OS=Mus musculus GN=Notch1 PE=1 SV=3	1	16.5751	controllerType=0 controllerNumber=1 scan=5354	C5(Carbamidomethyl / 57.0215); C12(Carbamidomethyl / 57.0215); C19(Carbamidomethyl / 57.0215); C25(Carbamidomethyl / 57.0215)	File24929_Scan5354	HCD	0	0	0	0	5.6e-09	6.4e-09
	405	Y.TGPAC[+57.02146]SQDVDEC[+57.02146]ALGANPC[+57.02146]EHAGKC[+57.02146]L.N			496.5	2.2e-07	2.5e-07	6.66	496.5	496.5	3	939.726	939.728	-2.54		2817.16	2817.17	Specific		>sp|Q01705|NOTC1_MOUSE Neurogenic locus notch homolog protein 1 OS=Mus musculus GN=Notch1 PE=1 SV=3	1	16.8329	controllerType=0 controllerNumber=1 scan=5463	C5(Carbamidomethyl / 57.0215); C12(Carbamidomethyl / 57.0215); C19(Carbamidomethyl / 57.0215); C25(Carbamidomethyl / 57.0215)	File24929_Scan5463	HCD	0	0	0	0	3.9e-08	4.4e-08
	405	Y.TGPAC[+57.02146]SQDVDEC[+57.02146]AL.G			334.4	0.00022	0.00026	3.65	334.4	334.4	2	761.809	761.811	-2.17		1522.61	1522.61	Specific		>sp|Q01705|NOTC1_MOUSE Neurogenic locus notch homolog protein 1 OS=Mus musculus GN=Notch1 PE=1 SV=3	1	17.4514	controllerType=0 controllerNumber=1 scan=5725	C5(Carbamidomethyl / 57.0215); C12(Carbamidomethyl / 57.0215)	File24929_Scan5725	HCD	0	0	0	0	2e-05	2.3e-05
	405	Y.TGPAC[+57.02146]SQDVDEC[+57.02146]AL.G			321.4	2.6e-05	3e-05	4.58	321.4	321.4	2	761.81	761.811	-1.77		1522.61	1522.61	Specific		>sp|Q01705|NOTC1_MOUSE Neurogenic locus notch homolog protein 1 OS=Mus musculus GN=Notch1 PE=1 SV=3	1	17.3344	controllerType=0 controllerNumber=1 scan=5676	C5(Carbamidomethyl / 57.0215); C12(Carbamidomethyl / 57.0215)	File24929_Scan5676	HCD	0	0	0	0	3.7e-06	4.3e-06
	419	L.GANPC[+57.02146]EHAGKC[+57.02146]L.N			147.1	0.00063	0.00072	3.2	147.1	147.1	3	438.528	438.529	-1.72		1313.57	1313.57	Specific		>sp|Q01705|NOTC1_MOUSE Neurogenic locus notch homolog protein 1 OS=Mus musculus GN=Notch1 PE=1 SV=3	1	9.8649	controllerType=0 controllerNumber=1 scan=2811	C5(Carbamidomethyl / 57.0215); C11(Carbamidomethyl / 57.0215)	File24929_Scan2811	HCD	0	0	0	0	6e-05	6.8e-05
	419	L.GANPC[+57.02146]EHAGKC[+57.02146]L.N			34.3	0.019	0.021	1.73	34.3	34.3	3	438.528	438.529	-1.3		1313.57	1313.57	Specific		>sp|Q01705|NOTC1_MOUSE Neurogenic locus notch homolog protein 1 OS=Mus musculus GN=Notch1 PE=1 SV=3	1	9.9722	controllerType=0 controllerNumber=1 scan=2846	C5(Carbamidomethyl / 57.0215); C11(Carbamidomethyl / 57.0215)	File24929_Scan2846	HCD	0	0	0	0	0.0019	0.0022
	431	L.NTLGS[+162.05282]FEC[+57.02146]QC[+57.02146]L.Q	S5(OGlycan / 162.0528)	Hex(1)	594.2	8.7e-08	9.9e-08	7.06	420	53.2	2	745.809	745.811	-2.5		1490.61	1490.61	Specific	5	>sp|Q01705|NOTC1_MOUSE Neurogenic locus notch homolog protein 1 OS=Mus musculus GN=Notch1 PE=1 SV=3	1	19.9368	controllerType=0 controllerNumber=1 scan=6796	C8(Carbamidomethyl / 57.0215); C10(Carbamidomethyl / 57.0215)	File24929_Scan6796	HCD	0	0	0	0	2e-08	2.3e-08
	431	L.NTLGS[+162.05282]FEC[+57.02146]QC[+57.02146]L.Q	S5(OGlycan / 162.0528)	Hex(1)	248.8	0.0035	0.0039	2.46	226.3	58.3	2	745.809	745.811	-2.58		1490.61	1490.61	Specific	5	>sp|Q01705|NOTC1_MOUSE Neurogenic locus notch homolog protein 1 OS=Mus musculus GN=Notch1 PE=1 SV=3	1	19.8098	controllerType=0 controllerNumber=1 scan=6742	C8(Carbamidomethyl / 57.0215); C10(Carbamidomethyl / 57.0215)	File24929_Scan6742	HCD	0	0	0	0	0.00035	0.0004
EGF12	445	Y.TGPRC[+57.02146]EIDVNEC[+57.02146]IS[+146.05791]NPC[+57.02146]QNDAT[+426.13734]C[+57.02146]LDQIGEF.Q	S14(OGlycan / 146.0579); T22(OGlycan / 426.1373)	Fuc(1); Hex(1)Pent(2)	787.4	1.6e-11	1.9e-11	10.79	787.4	1.2	3	1362.23	1362.23	-1.69		4084.67	4084.68	Specific	14;22	>sp|Q01705|NOTC1_MOUSE Neurogenic locus notch homolog protein 1 OS=Mus musculus GN=Notch1 PE=1 SV=3	1	22.1307	controllerType=0 controllerNumber=1 scan=7752	C5(Carbamidomethyl / 57.0215); C12(Carbamidomethyl / 57.0215); C17(Carbamidomethyl / 57.0215); C23(Carbamidomethyl / 57.0215)	File24929_Scan7752	HCD	0	0	0	0	8.9e-12	1e-11	10138659
EGF12	445	Y.TGPRC[+57.02146]EIDVNEC[+57.02146]IS[+146.05791]NPC[+57.02146]QNDAT[+426.13734]C[+57.02146]LDQIGEF.Q	S14(OGlycan / 146.0579); T22(OGlycan / 426.1373)	Fuc(1); Hex(1)Pent(2)	718.8	2.3e-09	2.6e-09	8.64	718.8	1.2	3	1362.23	1362.23	0.82		4084.68	4084.68	Specific	14;22	>sp|Q01705|NOTC1_MOUSE Neurogenic locus notch homolog protein 1 OS=Mus musculus GN=Notch1 PE=1 SV=3	1	22.0118	controllerType=0 controllerNumber=1 scan=7701	C5(Carbamidomethyl / 57.0215); C12(Carbamidomethyl / 57.0215); C17(Carbamidomethyl / 57.0215); C23(Carbamidomethyl / 57.0215)	File24929_Scan7701	HCD	0	0	0	0	5e-10	5.7e-10
EGF12	445	Y.TGPRC[+57.02146]EIDVNEC[+57.02146]IS[+146.05791]NPC[+57.02146]QNDAT[+426.13734]C[+57.02146]LDQIGEF.Q	S14(OGlycan / 146.0579); T22(OGlycan / 426.1373)	Fuc(1); Hex(1)Pent(2)	608.4	3.1e-07	3.5e-07	6.51	608.4	1.2	3	1362.23	1362.23	1.9		4084.69	4084.68	Specific	14;22	>sp|Q01705|NOTC1_MOUSE Neurogenic locus notch homolog protein 1 OS=Mus musculus GN=Notch1 PE=1 SV=3	1	22.2786	controllerType=0 controllerNumber=1 scan=7816	C5(Carbamidomethyl / 57.0215); C12(Carbamidomethyl / 57.0215); C17(Carbamidomethyl / 57.0215); C23(Carbamidomethyl / 57.0215)	File24929_Scan7816	HCD	0	0	0	0	6.5e-08	7.4e-08
EGF12	445	Y.TGPRC[+57.02146]EIDVNEC[+57.02146]IS[+146.05791]NPC[+57.02146]QNDAT[+426.13734]C[+57.02146]LDQIGEF.Q	S14(OGlycan / 146.0579); T22(OGlycan / 426.1373)	Fuc(1); Hex(1)Pent(2)	487.4	8e-06	9.1e-06	5.1	487.4	1.2	4	1021.92	1021.92	-1.91		4084.67	4084.68	Specific	14;22	>sp|Q01705|NOTC1_MOUSE Neurogenic locus notch homolog protein 1 OS=Mus musculus GN=Notch1 PE=1 SV=3	1	22.1157	controllerType=0 controllerNumber=1 scan=7746	C5(Carbamidomethyl / 57.0215); C12(Carbamidomethyl / 57.0215); C17(Carbamidomethyl / 57.0215); C23(Carbamidomethyl / 57.0215)	File24929_Scan7746	HCD	0	0	0	0	1.2e-06	1.4e-06
	475	F.QC[+57.02146]IC[+57.02146]MPGYEGVY.C			569.3	2.1e-07	2.3e-07	6.69	473.4	473.4	2	738.801	738.801	-0.47		1476.59	1476.6	Specific		>sp|Q01705|NOTC1_MOUSE Neurogenic locus notch homolog protein 1 OS=Mus musculus GN=Notch1 PE=1 SV=3	1	21.6535	controllerType=0 controllerNumber=1 scan=7546	C2(Carbamidomethyl / 57.0215); C4(Carbamidomethyl / 57.0215)	File24929_Scan7546	HCD	0	0	0	0	3.5e-08	4e-08
	475	F.QC[+57.02146]IC[+57.02146]MPGYEGVY.C			516.4	2.9e-07	3.3e-07	6.54	472	472	2	738.801	738.801	-1.13		1476.59	1476.6	Specific		>sp|Q01705|NOTC1_MOUSE Neurogenic locus notch homolog protein 1 OS=Mus musculus GN=Notch1 PE=1 SV=3	1	21.7791	controllerType=0 controllerNumber=1 scan=7600	C2(Carbamidomethyl / 57.0215); C4(Carbamidomethyl / 57.0215)	File24929_Scan7600	HCD	0	0	0	0	5.2e-08	5.9e-08
	475	F.QC[+57.02146]IC[+57.02146]MPGYEGVY.C			384.5	1.5e-05	1.7e-05	4.83	381.4	381.4	2	738.801	738.801	-0.22		1476.6	1476.6	Specific		>sp|Q01705|NOTC1_MOUSE Neurogenic locus notch homolog protein 1 OS=Mus musculus GN=Notch1 PE=1 SV=3	1	21.4164	controllerType=0 controllerNumber=1 scan=7442	C2(Carbamidomethyl / 57.0215); C4(Carbamidomethyl / 57.0215)	File24929_Scan7442	HCD	0	0	0	0	2.1e-06	2.4e-06
	487	Y.C[+57.02146]EINTDEC[+57.02146]ASS[+426.13734]PC[+57.02146]LHNGHC[+57.02146]MDKINEF.Q	S11(OGlycan / 426.1373)	Hex(1)Pent(2)	396	2.4e-07	2.7e-07	6.62	396	1.2	4	891.85	891.852	-2.27		3564.38	3564.39	Specific	11	>sp|Q01705|NOTC1_MOUSE Neurogenic locus notch homolog protein 1 OS=Mus musculus GN=Notch1 PE=1 SV=3	1	16.8459	controllerType=0 controllerNumber=1 scan=5469	C1(Carbamidomethyl / 57.0215); C8(Carbamidomethyl / 57.0215); C13(Carbamidomethyl / 57.0215); C19(Carbamidomethyl / 57.0215)	File24929_Scan5469	HCD	0	0	0	0	4.3e-08	4.9e-08
	487	Y.C[+57.02146]EINTDEC[+57.02146]ASS[+426.13734]PC[+57.02146]LHNGHC[+57.02146]MDKINEF.Q	S11(OGlycan / 426.1373)	Hex(1)Pent(2)	151.2	0.0012	0.0014	2.92	151.2	1.2	4	891.848	891.852	-4.53		3564.37	3564.39	Specific	11	>sp|Q01705|NOTC1_MOUSE Neurogenic locus notch homolog protein 1 OS=Mus musculus GN=Notch1 PE=1 SV=3	1	16.9715	controllerType=0 controllerNumber=1 scan=5522	C1(Carbamidomethyl / 57.0215); C8(Carbamidomethyl / 57.0215); C13(Carbamidomethyl / 57.0215); C19(Carbamidomethyl / 57.0215)	File24929_Scan5522	HCD	0	0	0	0	0.00011	0.00012
	513	F.QC[+57.02146]QC[+57.02146]PKGF.N			421.9	9e-08	1e-07	7.04	378.8	378.8	2	512.719	512.721	-2.5		1024.43	1024.43	Specific		>sp|Q01705|NOTC1_MOUSE Neurogenic locus notch homolog protein 1 OS=Mus musculus GN=Notch1 PE=1 SV=3	1	11.2532	controllerType=0 controllerNumber=1 scan=3280	C2(Carbamidomethyl / 57.0215); C4(Carbamidomethyl / 57.0215)	File24929_Scan3280	HCD	0	0	0	0	2.2e-08	2.5e-08
	513	F.QC[+57.02146]QC[+57.02146]PKGF.N			298.2	2.5e-05	2.9e-05	4.6	298.2	298.2	2	512.72	512.721	-1.9		1024.43	1024.43	Specific		>sp|Q01705|NOTC1_MOUSE Neurogenic locus notch homolog protein 1 OS=Mus musculus GN=Notch1 PE=1 SV=3	1	11.1458	controllerType=0 controllerNumber=1 scan=3244	C2(Carbamidomethyl / 57.0215); C4(Carbamidomethyl / 57.0215)	File24929_Scan3244	HCD	0	0	0	0	3.4e-06	3.9e-06
	513	F.QC[+57.02146]QC[+57.02146]PKGF.N			10.5	0.024	0.027	1.62	10.5	10.5	2	512.72	512.721	-1.42		1024.43	1024.43	Specific		>sp|Q01705|NOTC1_MOUSE Neurogenic locus notch homolog protein 1 OS=Mus musculus GN=Notch1 PE=1 SV=3	1	11.0382	controllerType=0 controllerNumber=1 scan=3206	C2(Carbamidomethyl / 57.0215); C4(Carbamidomethyl / 57.0215)	File24929_Scan3206	HCD	0	0	0	0	0.0022	0.0025
	528	Y.DVDEC[+57.02146]AST[+426.13734]PC[+57.02146]KNGAKC[+57.02146]LDGPNTY.T	T8(OGlycan / 426.1373)	Hex(1)Pent(2)	128.8	0.00043	0.00049	3.37	128.8	0.4	3	1000.07	1000.08	-3.77		2998.2	2998.21	Specific	8	>sp|Q01705|NOTC1_MOUSE Neurogenic locus notch homolog protein 1 OS=Mus musculus GN=Notch1 PE=1 SV=3	1	15.0086	controllerType=0 controllerNumber=1 scan=4721	C5(Carbamidomethyl / 57.0215); C10(Carbamidomethyl / 57.0215); C16(Carbamidomethyl / 57.0215)	File24929_Scan4721	HCD	0	0	0	0	3.9e-05	4.4e-05
	551	Y.TC[+57.02146]VC[+57.02146]TEGYTGT[+203.07937]HC[+57.02146]EVDIDEC[+57.02146]DPDPC[+57.02146]HY.G	T11(OGlycan / 203.0794)	HexNAc(1)	636.7	3.4e-09	3.8e-09	8.47	622.5	4.8	3	1165.1	1165.1	-2.25		3493.28	3493.29	Specific	11	>sp|Q01705|NOTC1_MOUSE Neurogenic locus notch homolog protein 1 OS=Mus musculus GN=Notch1 PE=1 SV=3	1	18.1524	controllerType=0 controllerNumber=1 scan=6027	C2(Carbamidomethyl / 57.0215); C4(Carbamidomethyl / 57.0215); C13(Carbamidomethyl / 57.0215); C20(Carbamidomethyl / 57.0215); C25(Carbamidomethyl / 57.0215)	File24929_Scan6027	HCD	0	0	0	0	6.7e-10	7.6e-10
	551	Y.TC[+57.02146]VC[+57.02146]TEGYTGT[+203.07937]HC[+57.02146]EVDIDEC[+57.02146]DPDPC[+57.02146]HY.G	T11(OGlycan / 203.0794)	HexNAc(1)	471	5.2e-07	5.9e-07	6.29	432.5	4.8	3	1165.1	1165.1	-3.3		3493.28	3493.29	Specific	11	>sp|Q01705|NOTC1_MOUSE Neurogenic locus notch homolog protein 1 OS=Mus musculus GN=Notch1 PE=1 SV=3	1	18.0258	controllerType=0 controllerNumber=1 scan=5972	C2(Carbamidomethyl / 57.0215); C4(Carbamidomethyl / 57.0215); C13(Carbamidomethyl / 57.0215); C20(Carbamidomethyl / 57.0215); C25(Carbamidomethyl / 57.0215)	File24929_Scan5972	HCD	0	0	0	0	8.3e-08	9.5e-08
	578	Y.GSC[+57.02146]KDGVATF.T			590.8	7.6e-09	8.7e-09	8.12	590.8	590.8	2	521.236	521.237	-3.03		1041.46	1041.47	Specific		>sp|Q01705|NOTC1_MOUSE Neurogenic locus notch homolog protein 1 OS=Mus musculus GN=Notch1 PE=1 SV=3	1	13.1258	controllerType=0 controllerNumber=1 scan=3974	C3(Carbamidomethyl / 57.0215)	File24929_Scan3974	HCD	0	0	0	0	1.9e-09	2.1e-09
	578	Y.GSC[+57.02146]KDGVATF.T			462.9	1.2e-06	1.3e-06	5.93	462.9	462.9	2	521.235	521.237	-3.26		1041.46	1041.47	Specific		>sp|Q01705|NOTC1_MOUSE Neurogenic locus notch homolog protein 1 OS=Mus musculus GN=Notch1 PE=1 SV=3	1	13.2286	controllerType=0 controllerNumber=1 scan=4006	C3(Carbamidomethyl / 57.0215)	File24929_Scan4006	HCD	0	0	0	0	2.1e-07	2.4e-07
	578	Y.GSC[+57.02146]KDGVATF.T			246.7	0.00038	0.00043	3.42	246.7	246.7	2	521.235	521.237	-3.5		1041.46	1041.47	Specific		>sp|Q01705|NOTC1_MOUSE Neurogenic locus notch homolog protein 1 OS=Mus musculus GN=Notch1 PE=1 SV=3	1	13.0134	controllerType=0 controllerNumber=1 scan=3936	C3(Carbamidomethyl / 57.0215)	File24929_Scan3936	HCD	0	0	0	0	3.5e-05	3.9e-05
	578	Y.GSC[+57.02146]KDGVATF.T			33.5	0.016	0.018	1.8	33.5	33.5	2	521.236	521.237	-2.32		1041.46	1041.47	Specific		>sp|Q01705|NOTC1_MOUSE Neurogenic locus notch homolog protein 1 OS=Mus musculus GN=Notch1 PE=1 SV=3	1	12.8818	controllerType=0 controllerNumber=1 scan=3887	C3(Carbamidomethyl / 57.0215)	File24929_Scan3887	HCD	0	0	0	0	0.0016	0.0019
	701	F.TC[+57.02146]RC[+57.02146]PEGYHDPTC[+57.02146]L.S			279.1	0.00012	0.00013	3.93	279.1	279.1	3	589.24	589.241	-1.13		1765.71	1765.71	Specific		>sp|Q01705|NOTC1_MOUSE Neurogenic locus notch homolog protein 1 OS=Mus musculus GN=Notch1 PE=1 SV=3	1	14.0305	controllerType=0 controllerNumber=1 scan=4308	C2(Carbamidomethyl / 57.0215); C4(Carbamidomethyl / 57.0215); C13(Carbamidomethyl / 57.0215)	File24929_Scan4308	HCD	0	0	0	0	1e-05	1.2e-05
	701	F.TC[+57.02146]RC[+57.02146]PEGYHDPTC[+57.02146]L.S			235.8	0.00051	0.00059	3.29	235.8	235.8	3	589.24	589.241	-2.27		1765.71	1765.71	Specific		>sp|Q01705|NOTC1_MOUSE Neurogenic locus notch homolog protein 1 OS=Mus musculus GN=Notch1 PE=1 SV=3	1	13.9077	controllerType=0 controllerNumber=1 scan=4257	C2(Carbamidomethyl / 57.0215); C4(Carbamidomethyl / 57.0215); C13(Carbamidomethyl / 57.0215)	File24929_Scan4257	HCD	0	0	0	0	4.5e-05	5.1e-05
	701	F.TC[+57.02146]RC[+57.02146]PEGYHDPTC[+57.02146]L.S			133.9	0.0029	0.0033	2.53	133.9	133.9	3	589.239	589.241	-3.1		1765.7	1765.71	Specific		>sp|Q01705|NOTC1_MOUSE Neurogenic locus notch homolog protein 1 OS=Mus musculus GN=Notch1 PE=1 SV=3	1	14.1472	controllerType=0 controllerNumber=1 scan=4357	C2(Carbamidomethyl / 57.0215); C4(Carbamidomethyl / 57.0215); C13(Carbamidomethyl / 57.0215)	File24929_Scan4357	HCD	0	0	0	0	0.00029	0.00033
	715	L.SEVNEC[+57.02146]NS[+426.13734]NPC[+57.02146]IHGAC[+57.02146]RDGLNGY.K	S8(OGlycan / 426.1373)	Hex(1)Pent(2)	273.9	1.6e-05	1.8e-05	4.79	273.9	3.6	3	1017.07	1017.07	-2.48		3049.2	3049.21	Specific	8	>sp|Q01705|NOTC1_MOUSE Neurogenic locus notch homolog protein 1 OS=Mus musculus GN=Notch1 PE=1 SV=3	1	15.0632	controllerType=0 controllerNumber=1 scan=4744	C6(Carbamidomethyl / 57.0215); C11(Carbamidomethyl / 57.0215); C16(Carbamidomethyl / 57.0215)	File24929_Scan4744	HCD	0	0	0	0	2.2e-06	2.5e-06
	738	Y.KC[+57.02146]DC[+57.02146]APGW.S			437.8	2e-06	2.2e-06	5.71	437.8	437.8	2	497.198	497.2	-3.09		993.389	993.392	Specific		>sp|Q01705|NOTC1_MOUSE Neurogenic locus notch homolog protein 1 OS=Mus musculus GN=Notch1 PE=1 SV=3	1	13.6395	controllerType=0 controllerNumber=1 scan=4147	C2(Carbamidomethyl / 57.0215); C4(Carbamidomethyl / 57.0215)	File24929_Scan4147	HCD	0	0	0	0	4.5e-07	5.1e-07
	738	Y.KC[+57.02146]DC[+57.02146]APGW.S			436.6	1.6e-07	1.8e-07	6.8	436.6	436.6	2	497.198	497.2	-3.28		993.388	993.392	Specific		>sp|Q01705|NOTC1_MOUSE Neurogenic locus notch homolog protein 1 OS=Mus musculus GN=Notch1 PE=1 SV=3	1	13.5366	controllerType=0 controllerNumber=1 scan=4105	C2(Carbamidomethyl / 57.0215); C4(Carbamidomethyl / 57.0215)	File24929_Scan4105	HCD	0	0	0	0	3.1e-08	3.6e-08
	738	Y.KC[+57.02146]DC[+57.02146]APGW.S			289.2	9.9e-05	0.00011	4.01	289.2	289.2	2	497.198	497.2	-3.52		993.388	993.392	Specific		>sp|Q01705|NOTC1_MOUSE Neurogenic locus notch homolog protein 1 OS=Mus musculus GN=Notch1 PE=1 SV=3	1	13.4258	controllerType=0 controllerNumber=1 scan=4068	C2(Carbamidomethyl / 57.0215); C4(Carbamidomethyl / 57.0215)	File24929_Scan4068	HCD	0	0	0	0	9.4e-06	1.1e-05
	738	Y.KC[+57.02146]DC[+57.02146]APGW.S			203.2	0.0021	0.0024	2.67	203.2	203.2	2	497.198	497.2	-2.36		993.389	993.392	Specific		>sp|Q01705|NOTC1_MOUSE Neurogenic locus notch homolog protein 1 OS=Mus musculus GN=Notch1 PE=1 SV=3	1	13.7595	controllerType=0 controllerNumber=1 scan=4196	C2(Carbamidomethyl / 57.0215); C4(Carbamidomethyl / 57.0215)	File24929_Scan4196	HCD	0	0	0	0	0.00025	0.00028
	738	Y.KC[+57.02146]DC[+57.02146]APGW.S			45.5	0.0043	0.0049	2.37	45.5	45.5	2	497.198	497.2	-2.48		993.389	993.392	Specific		>sp|Q01705|NOTC1_MOUSE Neurogenic locus notch homolog protein 1 OS=Mus musculus GN=Notch1 PE=1 SV=3	1	12.9173	controllerType=0 controllerNumber=1 scan=3901	C2(Carbamidomethyl / 57.0215); C4(Carbamidomethyl / 57.0215)	File24929_Scan3901	HCD	0	0	0	0	0.00042	0.00048
	738	Y.KC[+57.02146]DC[+57.02146]APGW.S			43.3	0.028	0.032	1.55	43.3	43.3	2	497.198	497.2	-2.42		993.389	993.392	Specific		>sp|Q01705|NOTC1_MOUSE Neurogenic locus notch homolog protein 1 OS=Mus musculus GN=Notch1 PE=1 SV=3	1	14.3839	controllerType=0 controllerNumber=1 scan=4456	C2(Carbamidomethyl / 57.0215); C4(Carbamidomethyl / 57.0215)	File24929_Scan4456	HCD	0	0	0	0	0.0028	0.0032
	746	W.S[+426.13734]GT[+146.05791]NC[+57.02146]DINNNEC[+57.02146]ESNPC[+57.02146]VNGGTC[+57.02146]KDMTSGY.V	S1(OGlycan / 426.1373); T3(OGlycan / 146.0579)	Hex(1)Pent(2); Fuc(1)	265	0.00068	0.00077	3.17	265	0	3	1309.82	1309.83	-5.24		3927.44	3927.46	Specific	1;3	>sp|Q01705|NOTC1_MOUSE Neurogenic locus notch homolog protein 1 OS=Mus musculus GN=Notch1 PE=1 SV=3	1	16.1844	controllerType=0 controllerNumber=1 scan=5188	C5(Carbamidomethyl / 57.0215); C12(Carbamidomethyl / 57.0215); C17(Carbamidomethyl / 57.0215); C23(Carbamidomethyl / 57.0215)	File24929_Scan5188	HCD	0	0	0	0	6.7e-05	7.6e-05
	776	Y.VC[+57.02146]TC[+57.02146]REGF.S			383.4	1.2e-06	1.3e-06	5.94	383.4	383.4	2	514.717	514.718	-1.81		1028.43	1028.43	Specific		>sp|Q01705|NOTC1_MOUSE Neurogenic locus notch homolog protein 1 OS=Mus musculus GN=Notch1 PE=1 SV=3	1	12.1253	controllerType=0 controllerNumber=1 scan=3592	C2(Carbamidomethyl / 57.0215); C4(Carbamidomethyl / 57.0215)	File24929_Scan3592	HCD	0	0	0	0	2e-07	2.2e-07
	776	Y.VC[+57.02146]TC[+57.02146]REGF.S			314	3.1e-05	3.6e-05	4.5	314	314	2	514.717	514.718	-1.57		1028.43	1028.43	Specific		>sp|Q01705|NOTC1_MOUSE Neurogenic locus notch homolog protein 1 OS=Mus musculus GN=Notch1 PE=1 SV=3	1	12.2283	controllerType=0 controllerNumber=1 scan=3634	C2(Carbamidomethyl / 57.0215); C4(Carbamidomethyl / 57.0215)	File24929_Scan3634	HCD	0	0	0	0	4.2e-06	4.7e-06
	776	Y.VC[+57.02146]TC[+57.02146]REGF.S			234.7	0.015	0.017	1.83	234.7	234.7	2	514.716	514.718	-4.9		1028.42	1028.43	Specific		>sp|Q01705|NOTC1_MOUSE Neurogenic locus notch homolog protein 1 OS=Mus musculus GN=Notch1 PE=1 SV=3	1	12.0167	controllerType=0 controllerNumber=1 scan=3548	C2(Carbamidomethyl / 57.0215); C4(Carbamidomethyl / 57.0215)	File24929_Scan3548	HCD	0	0	0	0	0.0013	0.0015
	776	Y.VC[+57.02146]TC[+57.02146]REGF.S			205	0.00036	0.00041	3.44	205	205	2	514.717	514.718	-2.29		1028.43	1028.43	Specific		>sp|Q01705|NOTC1_MOUSE Neurogenic locus notch homolog protein 1 OS=Mus musculus GN=Notch1 PE=1 SV=3	1	12.3409	controllerType=0 controllerNumber=1 scan=3677	C2(Carbamidomethyl / 57.0215); C4(Carbamidomethyl / 57.0215)	File24929_Scan3677	HCD	0	0	0	0	3e-05	3.5e-05
	776	Y.VC[+57.02146]TC[+57.02146]REGF.S			131.7	0.0016	0.0018	2.8	131.7	131.7	2	514.717	514.718	-2.4		1028.43	1028.43	Specific		>sp|Q01705|NOTC1_MOUSE Neurogenic locus notch homolog protein 1 OS=Mus musculus GN=Notch1 PE=1 SV=3	1	12.4526	controllerType=0 controllerNumber=1 scan=3723	C2(Carbamidomethyl / 57.0215); C4(Carbamidomethyl / 57.0215)	File24929_Scan3723	HCD	0	0	0	0	0.00015	0.00017
EGF21	784	F.S[+146.05791]GPNC[+57.02146]QTNINEC[+57.02146]AS[+426.13734]NPC[+57.02146]LNQGTC[+57.02146]IDDVAGY.K	S1(OGlycan / 146.0579); S14(OGlycan / 426.1373)	Fuc(1); Hex(1)Pent(2)	401.9	0.00022	0.00025	3.66	371.1	7.2	3	1301.19	1301.19	-1.22		3901.55	3901.55	Specific	1;14	>sp|Q01705|NOTC1_MOUSE Neurogenic locus notch homolog protein 1 OS=Mus musculus GN=Notch1 PE=1 SV=3	1	20.4295	controllerType=0 controllerNumber=1 scan=7012	C5(Carbamidomethyl / 57.0215); C12(Carbamidomethyl / 57.0215); C17(Carbamidomethyl / 57.0215); C23(Carbamidomethyl / 57.0215)	File24929_Scan7012	HCD	0	0	0	0	1.9e-05	2.1e-05	711457
	814	Y.KC[+57.02146]NC[+57.02146]PLPY.T			370.5	1.5e-06	1.7e-06	5.84	297.3	297.3	2	526.237	526.239	-2.59		1051.47	1051.47	Specific		>sp|Q01705|NOTC1_MOUSE Neurogenic locus notch homolog protein 1 OS=Mus musculus GN=Notch1 PE=1 SV=3	1	14.3284	controllerType=0 controllerNumber=1 scan=4433	C2(Carbamidomethyl / 57.0215); C4(Carbamidomethyl / 57.0215)	File24929_Scan4433	HCD	0	0	0	0	2.6e-07	2.9e-07
	814	Y.KC[+57.02146]NC[+57.02146]PLPY.T			278.5	4.1e-06	4.6e-06	5.39	278.5	278.5	2	526.237	526.239	-3.51		1051.47	1051.47	Specific		>sp|Q01705|NOTC1_MOUSE Neurogenic locus notch homolog protein 1 OS=Mus musculus GN=Notch1 PE=1 SV=3	1	14.4406	controllerType=0 controllerNumber=1 scan=4480	C2(Carbamidomethyl / 57.0215); C4(Carbamidomethyl / 57.0215)	File24929_Scan4480	HCD	0	0	0	0	8e-07	9.1e-07
	814	Y.KC[+57.02146]NC[+57.02146]PLPY.T			265	2.3e-06	2.6e-06	5.64	265	265	2	526.237	526.239	-2.47		1051.47	1051.47	Specific		>sp|Q01705|NOTC1_MOUSE Neurogenic locus notch homolog protein 1 OS=Mus musculus GN=Notch1 PE=1 SV=3	1	14.2226	controllerType=0 controllerNumber=1 scan=4389	C2(Carbamidomethyl / 57.0215); C4(Carbamidomethyl / 57.0215)	File24929_Scan4389	HCD	0	0	0	0	5.1e-07	5.8e-07
	814	Y.KC[+57.02146]NC[+57.02146]PLPY.T			220.2	0.001	0.0011	3	220.2	220.2	2	526.238	526.239	-0.38		1051.47	1051.47	Specific		>sp|Q01705|NOTC1_MOUSE Neurogenic locus notch homolog protein 1 OS=Mus musculus GN=Notch1 PE=1 SV=3	1	14.0956	controllerType=0 controllerNumber=1 scan=4336	C2(Carbamidomethyl / 57.0215); C4(Carbamidomethyl / 57.0215)	File24929_Scan4336	HCD	0	0	0	0	9.5e-05	0.00011
	814	Y.KC[+57.02146]NC[+57.02146]PLPY.T			172.3	0.0013	0.0015	2.88	172.3	172.3	2	526.237	526.239	-3.51		1051.47	1051.47	Specific		>sp|Q01705|NOTC1_MOUSE Neurogenic locus notch homolog protein 1 OS=Mus musculus GN=Notch1 PE=1 SV=3	1	14.6043	controllerType=0 controllerNumber=1 scan=4550	C2(Carbamidomethyl / 57.0215); C4(Carbamidomethyl / 57.0215)	File24929_Scan4550	HCD	0	0	0	0	0.00013	0.00014
	814	Y.KC[+57.02146]NC[+57.02146]PLPY.T			163.4	0.0013	0.0015	2.88	163.4	163.4	2	526.237	526.239	-3.17		1051.47	1051.47	Specific		>sp|Q01705|NOTC1_MOUSE Neurogenic locus notch homolog protein 1 OS=Mus musculus GN=Notch1 PE=1 SV=3	1	13.9814	controllerType=0 controllerNumber=1 scan=4287	C2(Carbamidomethyl / 57.0215); C4(Carbamidomethyl / 57.0215)	File24929_Scan4287	HCD	0	0	0	0	0.00012	0.00013
	814	Y.KC[+57.02146]NC[+57.02146]PLPY.T			29.4	0.016	0.018	1.79	29.4	29.4	2	526.238	526.239	-1.42		1051.47	1051.47	Specific		>sp|Q01705|NOTC1_MOUSE Neurogenic locus notch homolog protein 1 OS=Mus musculus GN=Notch1 PE=1 SV=3	1	13.8665	controllerType=0 controllerNumber=1 scan=4240	C2(Carbamidomethyl / 57.0215); C4(Carbamidomethyl / 57.0215)	File24929_Scan4240	HCD	0	0	0	0	0.0017	0.0019
	854	F.SC[+57.02146]VC[+57.02146]PTGW.Q			386.5	3e-06	3.4e-06	5.52	386.5	386.5	2	483.693	483.694	-3.03		966.378	966.381	Specific		>sp|Q01705|NOTC1_MOUSE Neurogenic locus notch homolog protein 1 OS=Mus musculus GN=Notch1 PE=1 SV=3	1	18.3705	controllerType=0 controllerNumber=1 scan=6121	C2(Carbamidomethyl / 57.0215); C4(Carbamidomethyl / 57.0215)	File24929_Scan6121	HCD	0	0	0	0	7.1e-07	8e-07
	854	F.SC[+57.02146]VC[+57.02146]PTGW.Q			300.6	0.0002	0.00022	3.71	300.6	300.6	2	483.692	483.694	-3.15		966.378	966.381	Specific		>sp|Q01705|NOTC1_MOUSE Neurogenic locus notch homolog protein 1 OS=Mus musculus GN=Notch1 PE=1 SV=3	1	18.2477	controllerType=0 controllerNumber=1 scan=6068	C2(Carbamidomethyl / 57.0215); C4(Carbamidomethyl / 57.0215)	File24929_Scan6068	HCD	0	0	0	0	1.8e-05	2e-05
	862	W.QGQTC[+57.02146]EVDINEC[+57.02146]VKS[+146.05791]PC[+57.02146]RHGASC[+57.02146]QNTNGSY.R	S15(OGlycan / 146.0579)	Fuc(1)	337	2e-05	2.3e-05	4.69	337	3.2	4	901.379	901.38	-1.91		3602.49	3602.5	Specific	15	>sp|Q01705|NOTC1_MOUSE Neurogenic locus notch homolog protein 1 OS=Mus musculus GN=Notch1 PE=1 SV=3	1	14.49	controllerType=0 controllerNumber=1 scan=4501	C5(Carbamidomethyl / 57.0215); C12(Carbamidomethyl / 57.0215); C17(Carbamidomethyl / 57.0215); C23(Carbamidomethyl / 57.0215)	File24929_Scan4501	HCD	0	0	0	0	2.8e-06	3.2e-06	1570804
	892	Y.RC[+57.02146]LC[+57.02146]QAGY.T			348.2	5.2e-05	5.9e-05	4.28	284	284	2	514.225	514.226	-1.57		1027.44	1027.44	Specific		>sp|Q01705|NOTC1_MOUSE Neurogenic locus notch homolog protein 1 OS=Mus musculus GN=Notch1 PE=1 SV=3	1	12.0167	controllerType=0 controllerNumber=1 scan=3548	C2(Carbamidomethyl / 57.0215); C4(Carbamidomethyl / 57.0215)	File24929_Scan3548	HCD	0	0	0	0	5.8e-06	6.6e-06
	892	Y.RC[+57.02146]LC[+57.02146]QAGY.T			303.7	0.00024	0.00028	3.61	248.2	248.2	2	514.225	514.226	-1.34		1027.44	1027.44	Specific		>sp|Q01705|NOTC1_MOUSE Neurogenic locus notch homolog protein 1 OS=Mus musculus GN=Notch1 PE=1 SV=3	1	11.906	controllerType=0 controllerNumber=1 scan=3504	C2(Carbamidomethyl / 57.0215); C4(Carbamidomethyl / 57.0215)	File24929_Scan3504	HCD	0	0	0	0	2.4e-05	2.8e-05
	976	F.NGIHC[+57.02146]ENNTPDC[+57.02146]TESSC[+57.02146]F.N			578.3	4.2e-08	4.7e-08	7.38	578.3	578.3	2	1071.4	1071.4	-1.9		2141.79	2141.8	Specific		>sp|Q01705|NOTC1_MOUSE Neurogenic locus notch homolog protein 1 OS=Mus musculus GN=Notch1 PE=1 SV=3	1	15.3226	controllerType=0 controllerNumber=1 scan=4845	C5(Carbamidomethyl / 57.0215); C12(Carbamidomethyl / 57.0215); C17(Carbamidomethyl / 57.0215)	File24929_Scan4845	HCD	0	0	0	0	8.7e-09	9.9e-09
	976	F.NGIHC[+57.02146]ENNTPDC[+57.02146]TESSC[+57.02146]F.N			419	6.9e-06	7.8e-06	5.16	419	419	2	1071.4	1071.4	0.38		2141.8	2141.8	Specific		>sp|Q01705|NOTC1_MOUSE Neurogenic locus notch homolog protein 1 OS=Mus musculus GN=Notch1 PE=1 SV=3	1	15.2132	controllerType=0 controllerNumber=1 scan=4805	C5(Carbamidomethyl / 57.0215); C12(Carbamidomethyl / 57.0215); C17(Carbamidomethyl / 57.0215)	File24929_Scan4805	HCD	0	0	0	0	1.2e-06	1.3e-06
	976	F.NGIHC[+57.02146]ENNTPDC[+57.02146]TESSC[+57.02146]F.N			399.4	1.8e-06	2.1e-06	5.74	399.4	399.4	3	714.602	714.603	-1.36		2141.79	2141.8	Specific		>sp|Q01705|NOTC1_MOUSE Neurogenic locus notch homolog protein 1 OS=Mus musculus GN=Notch1 PE=1 SV=3	1	15.2453	controllerType=0 controllerNumber=1 scan=4818	C5(Carbamidomethyl / 57.0215); C12(Carbamidomethyl / 57.0215); C17(Carbamidomethyl / 57.0215)	File24929_Scan4818	HCD	0	0	0	0	3.8e-07	4.3e-07
	976	F.NGIHC[+57.02146]ENNTPDC[+57.02146]TESSC[+57.02146]F.N			383	3e-07	3.4e-07	6.53	383	383	2	1071.4	1071.4	-2.24		2141.79	2141.8	Specific		>sp|Q01705|NOTC1_MOUSE Neurogenic locus notch homolog protein 1 OS=Mus musculus GN=Notch1 PE=1 SV=3	1	15.4352	controllerType=0 controllerNumber=1 scan=4892	C5(Carbamidomethyl / 57.0215); C12(Carbamidomethyl / 57.0215); C17(Carbamidomethyl / 57.0215)	File24929_Scan4892	HCD	0	0	0	0	6.1e-08	6.9e-08
	976	F.NGIHC[+57.02146]ENNTPDC[+57.02146]TESSC[+57.02146]F.N			365.4	8.8e-06	1e-05	5.05	365.4	365.4	3	714.602	714.603	-2.3		2141.79	2141.8	Specific		>sp|Q01705|NOTC1_MOUSE Neurogenic locus notch homolog protein 1 OS=Mus musculus GN=Notch1 PE=1 SV=3	1	15.3598	controllerType=0 controllerNumber=1 scan=4861	C5(Carbamidomethyl / 57.0215); C12(Carbamidomethyl / 57.0215); C17(Carbamidomethyl / 57.0215)	File24929_Scan4861	HCD	0	0	0	0	1.3e-06	1.5e-06
	976	F.NGIHC[+57.02146]ENNTPDC[+57.02146]TESSC[+57.02146]F.N			9.7	0.019	0.021	1.73	9.7	9.7	2	1071.4	1071.4	-2.51		2141.79	2141.8	Specific		>sp|Q01705|NOTC1_MOUSE Neurogenic locus notch homolog protein 1 OS=Mus musculus GN=Notch1 PE=1 SV=3	1	15.5436	controllerType=0 controllerNumber=1 scan=4937	C5(Carbamidomethyl / 57.0215); C12(Carbamidomethyl / 57.0215); C17(Carbamidomethyl / 57.0215)	File24929_Scan4937	HCD	0	0	0	0	0.002	0.0023
EGF26	994	F.NGGTC[+57.02146]VDGINS[+146.05791]F.T	S11(OGlycan / 146.0579)	Fuc(1)	554.3	5.7e-06	6.5e-06	5.24	352.3	79.8	2	693.795	693.796	-1.33		1386.58	1386.58	Specific	11	>sp|Q01705|NOTC1_MOUSE Neurogenic locus notch homolog protein 1 OS=Mus musculus GN=Notch1 PE=1 SV=3	1	19.1193	controllerType=0 controllerNumber=1 scan=6445	C5(Carbamidomethyl / 57.0215)	File24929_Scan6445	HCD	0	0	0	0	1.1e-06	1.2e-06	9936029
EGF26	994	F.NGGT[+146.05791]C[+57.02146]VDGINSF.T	T4(OGlycan / 146.0579)	Fuc(1)	281.9	1.4e-05	1.6e-05	4.84	281.9	0.6	2	693.793	693.796	-3.97		1386.58	1386.58	Specific	4	>sp|Q01705|NOTC1_MOUSE Neurogenic locus notch homolog protein 1 OS=Mus musculus GN=Notch1 PE=1 SV=3	1	19.006	controllerType=0 controllerNumber=1 scan=6397	C5(Carbamidomethyl / 57.0215)	File24929_Scan6397	HCD	0	0	0	0	1.9e-06	2.2e-06
	1006	F.TC[+57.02146]LC[+57.02146]PPGFT[+203.07937]GSY.C	T9(OGlycan / 203.0794)	HexNAc(1)	493.9	5.5e-07	6.2e-07	6.26	493.9	0	2	781.827	781.829	-1.91		1562.65	1562.65	Specific	9	>sp|Q01705|NOTC1_MOUSE Neurogenic locus notch homolog protein 1 OS=Mus musculus GN=Notch1 PE=1 SV=3	1	20.4666	controllerType=0 controllerNumber=1 scan=7028	C2(Carbamidomethyl / 57.0215); C4(Carbamidomethyl / 57.0215)	File24929_Scan7028	HCD	0	0	0	0	1.1e-07	1.2e-07
	1006	F.T[+203.07937]C[+57.02146]LC[+57.02146]PPGFTGSY.C	T1(OGlycan / 203.0794)	HexNAc(1)	388.9	6.1e-07	6.9e-07	6.22	388.9	12.8	2	781.827	781.829	-1.99		1562.65	1562.65	Specific	1	>sp|Q01705|NOTC1_MOUSE Neurogenic locus notch homolog protein 1 OS=Mus musculus GN=Notch1 PE=1 SV=3	1	20.5939	controllerType=0 controllerNumber=1 scan=7083	C2(Carbamidomethyl / 57.0215); C4(Carbamidomethyl / 57.0215)	File24929_Scan7083	HCD	0	0	0	0	1.3e-07	1.5e-07
EGF27	1021	Y.DVNEC[+57.02146]DS[+308.11073]RPC[+57.02146]LHGGTC[+57.02146]QDSYGTY.K	S7(OGlycan / 308.1107)	Hex(1)Fuc(1)	395.7	2.3e-05	2.6e-05	4.65	350.3	4.9	3	1000.39	1000.39	-2.04		2999.16	2999.16	Specific	7	>sp|Q01705|NOTC1_MOUSE Neurogenic locus notch homolog protein 1 OS=Mus musculus GN=Notch1 PE=1 SV=3	1	15.9178	controllerType=0 controllerNumber=1 scan=5091	C5(Carbamidomethyl / 57.0215); C10(Carbamidomethyl / 57.0215); C16(Carbamidomethyl / 57.0215)	File24929_Scan5091	HCD	0	0	0	0	3.2e-06	3.7e-06	2431111
EGF27	1021	Y.DVNEC[+57.02146]DS[+308.11073]RPC[+57.02146]LHGGTC[+57.02146]QDSY.G	S7(OGlycan / 308.1107)	Hex(1)Fuc(1)	82.2	0.0027	0.003	2.57	82.2	7.3	3	893.345	893.348	-3.34		2678.02	2678.03	Specific	7	>sp|Q01705|NOTC1_MOUSE Neurogenic locus notch homolog protein 1 OS=Mus musculus GN=Notch1 PE=1 SV=3	1	14.4231	controllerType=0 controllerNumber=1 scan=4473	C5(Carbamidomethyl / 57.0215); C10(Carbamidomethyl / 57.0215); C16(Carbamidomethyl / 57.0215)	File24929_Scan4473	HCD	0	0	0	0	0.00027	0.00031
	1044	Y.KC[+57.02146]TC[+57.02146]PQGY.T			194.4	0.024	0.027	1.62	182	182	2	507.213	507.213	0.18		1013.42	1013.42	Specific		>sp|Q01705|NOTC1_MOUSE Neurogenic locus notch homolog protein 1 OS=Mus musculus GN=Notch1 PE=1 SV=3	1	9.2051	controllerType=0 controllerNumber=1 scan=2598	C2(Carbamidomethyl / 57.0215); C4(Carbamidomethyl / 57.0215)	File24929_Scan2598	HCD	0	0	0	0	0.0023	0.0026
	1044	Y.KC[+57.02146]TC[+57.02146]PQGY.T			155	0.012	0.014	1.92	155	155	2	507.212	507.213	-0.19		1013.42	1013.42	Specific		>sp|Q01705|NOTC1_MOUSE Neurogenic locus notch homolog protein 1 OS=Mus musculus GN=Notch1 PE=1 SV=3	1	9.1011	controllerType=0 controllerNumber=1 scan=2561	C2(Carbamidomethyl / 57.0215); C4(Carbamidomethyl / 57.0215)	File24929_Scan2561	HCD	0	0	0	0	0.0011	0.0013
	1052	Y.TGLNC[+57.02146]QNLVRW.C			440.5	1.6e-06	1.9e-06	5.78	440.5	440.5	2	680.843	680.843	-0.01		1360.68	1360.68	Specific		>sp|Q01705|NOTC1_MOUSE Neurogenic locus notch homolog protein 1 OS=Mus musculus GN=Notch1 PE=1 SV=3	1	19.3285	controllerType=0 controllerNumber=1 scan=6535	C5(Carbamidomethyl / 57.0215)	File24929_Scan6535	HCD	0	0	0	0	3.2e-07	3.7e-07
	1052	Y.TGLNC[+57.02146]QNL.V			271	0.00014	0.00016	3.84	271	271	2	460.217	460.219	-2.75		919.428	919.43	Specific		>sp|Q01705|NOTC1_MOUSE Neurogenic locus notch homolog protein 1 OS=Mus musculus GN=Notch1 PE=1 SV=3	1	15.6376	controllerType=0 controllerNumber=1 scan=4975	C5(Carbamidomethyl / 57.0215)	File24929_Scan4975	HCD	0	0	0	0	1.1e-05	1.3e-05
	1052	Y.TGLNC[+57.02146]QNL.V			124.6	0.0082	0.0093	2.09	124.6	124.6	2	460.217	460.219	-3.74		919.427	919.43	Specific		>sp|Q01705|NOTC1_MOUSE Neurogenic locus notch homolog protein 1 OS=Mus musculus GN=Notch1 PE=1 SV=3	1	15.7678	controllerType=0 controllerNumber=1 scan=5030	C5(Carbamidomethyl / 57.0215)	File24929_Scan5030	HCD	0	0	0	0	0.00081	0.00092
	1055	L.NC[+57.02146]QNLVRW.C			481.7	3.9e-08	4.4e-08	7.41	481.7	481.7	2	545.265	545.266	-2.25		1089.52	1089.53	Specific		>sp|Q01705|NOTC1_MOUSE Neurogenic locus notch homolog protein 1 OS=Mus musculus GN=Notch1 PE=1 SV=3	1	16.9843	controllerType=0 controllerNumber=1 scan=5527	C2(Carbamidomethyl / 57.0215)	File24929_Scan5527	HCD	0	0	0	0	7.7e-09	8.7e-09
	1055	L.NC[+57.02146]QNLVRW.C			313.8	2.9e-06	3.3e-06	5.53	313.8	313.8	2	545.265	545.266	-3.26		1089.52	1089.53	Specific		>sp|Q01705|NOTC1_MOUSE Neurogenic locus notch homolog protein 1 OS=Mus musculus GN=Notch1 PE=1 SV=3	1	16.8635	controllerType=0 controllerNumber=1 scan=5476	C2(Carbamidomethyl / 57.0215)	File24929_Scan5476	HCD	0	0	0	0	6.6e-07	7.5e-07
	1055	L.NC[+57.02146]QNLVRW.C			268.1	1.8e-06	2.1e-06	5.74	268.1	268.1	2	545.265	545.266	-2.36		1089.52	1089.53	Specific		>sp|Q01705|NOTC1_MOUSE Neurogenic locus notch homolog protein 1 OS=Mus musculus GN=Notch1 PE=1 SV=3	1	17.1164	controllerType=0 controllerNumber=1 scan=5583	C2(Carbamidomethyl / 57.0215)	File24929_Scan5583	HCD	0	0	0	0	3.6e-07	4.1e-07
	1055	L.NC[+57.02146]QNLVRW.C			57.8	0.0034	0.0039	2.47	57.8	57.8	2	545.265	545.266	-2.25		1089.52	1089.53	Specific		>sp|Q01705|NOTC1_MOUSE Neurogenic locus notch homolog protein 1 OS=Mus musculus GN=Notch1 PE=1 SV=3	1	16.6036	controllerType=0 controllerNumber=1 scan=5366	C2(Carbamidomethyl / 57.0215)	File24929_Scan5366	HCD	0	0	0	0	0.00034	0.00038
	1082	Y.HC[+57.02146]EC[+57.02146]RSGW.T			260.3	0.011	0.013	1.96	260.3	260.3	2	546.212	546.211	1.4		1091.42	1091.41	Specific		>sp|Q01705|NOTC1_MOUSE Neurogenic locus notch homolog protein 1 OS=Mus musculus GN=Notch1 PE=1 SV=3	1	8.6933	controllerType=0 controllerNumber=1 scan=2438	C2(Carbamidomethyl / 57.0215); C4(Carbamidomethyl / 57.0215)	File24929_Scan2438	HCD	0	0	0	0	0.0011	0.0012
	1082	Y.HC[+57.02146]EC[+57.02146]RSGW.T			192.9	0.042	0.048	1.37	192.9	192.9	2	546.212	546.211	1.28		1091.42	1091.41	Specific		>sp|Q01705|NOTC1_MOUSE Neurogenic locus notch homolog protein 1 OS=Mus musculus GN=Notch1 PE=1 SV=3	1	8.7975	controllerType=0 controllerNumber=1 scan=2468	C2(Carbamidomethyl / 57.0215); C4(Carbamidomethyl / 57.0215)	File24929_Scan2468	HCD	0	0	0	0	0.0044	0.005
	1090	W.TGVNC[+57.02146]DVL.S			378.5	3e-06	3.4e-06	5.52	378.5	378.5	2	439.207	439.208	-2.79		877.406	877.408	Specific		>sp|Q01705|NOTC1_MOUSE Neurogenic locus notch homolog protein 1 OS=Mus musculus GN=Notch1 PE=1 SV=3	1	17.0665	controllerType=0 controllerNumber=1 scan=5562	C5(Carbamidomethyl / 57.0215)	File24929_Scan5562	HCD	0	0	0	0	6.8e-07	7.8e-07
	1090	W.TGVNC[+57.02146]DVL.S			168	0.0053	0.0061	2.27	168	168	2	439.207	439.208	-2.92		877.406	877.408	Specific		>sp|Q01705|NOTC1_MOUSE Neurogenic locus notch homolog protein 1 OS=Mus musculus GN=Notch1 PE=1 SV=3	1	17.1982	controllerType=0 controllerNumber=1 scan=5618	C5(Carbamidomethyl / 57.0215)	File24929_Scan5618	HCD	0	0	0	0	0.00054	0.00061
	1090	W.TGVNC[+57.02146]DVL.S			62.4	0.027	0.031	1.57	62.4	62.4	2	439.207	439.208	-1.6		877.407	877.408	Specific		>sp|Q01705|NOTC1_MOUSE Neurogenic locus notch homolog protein 1 OS=Mus musculus GN=Notch1 PE=1 SV=3	1	16.7833	controllerType=0 controllerNumber=1 scan=5442	C5(Carbamidomethyl / 57.0215)	File24929_Scan5442	HCD	0	0	0	0	0.0026	0.003
	1098	L.SVSC[+57.02146]EVAAQKRGIDVTLL.C			255.3	0.00081	0.00092	3.09	178.7	178.7	3	649.349	649.351	-2.03		1946.03	1946.04	Specific		>sp|Q01705|NOTC1_MOUSE Neurogenic locus notch homolog protein 1 OS=Mus musculus GN=Notch1 PE=1 SV=3	1	18.5149	controllerType=0 controllerNumber=1 scan=6184	C4(Carbamidomethyl / 57.0215)	File24929_Scan6184	HCD	0	0	0	0	8.1e-05	9.2e-05
	1116	L.C[+57.02146]QHGGLC[+57.02146]VDEGDKHY.C			711.6	2.5e-11	2.8e-11	10.61	711.6	711.6	4	444.437	444.437	-0.93		1774.73	1774.73	Specific		>sp|Q01705|NOTC1_MOUSE Neurogenic locus notch homolog protein 1 OS=Mus musculus GN=Notch1 PE=1 SV=3	1	11.784	controllerType=0 controllerNumber=1 scan=3458	C1(Carbamidomethyl / 57.0215); C7(Carbamidomethyl / 57.0215)	File24929_Scan3458	HCD	0	0	0	0	1.3e-11	1.4e-11
	1116	L.C[+57.02146]QHGGLC[+57.02146]VDEGDKHY.C			688.6	1.8e-09	2e-09	8.75	688.6	688.6	3	592.246	592.247	-1.51		1774.72	1774.73	Specific		>sp|Q01705|NOTC1_MOUSE Neurogenic locus notch homolog protein 1 OS=Mus musculus GN=Notch1 PE=1 SV=3	1	11.8347	controllerType=0 controllerNumber=1 scan=3479	C1(Carbamidomethyl / 57.0215); C7(Carbamidomethyl / 57.0215)	File24929_Scan3479	HCD	0	0	0	0	3.8e-10	4.4e-10
	1116	L.C[+57.02146]QHGGLC[+57.02146]VDEGDKHY.C			281.6	0.002	0.0023	2.7	281.6	281.6	3	592.247	592.247	-1.1		1774.73	1774.73	Specific		>sp|Q01705|NOTC1_MOUSE Neurogenic locus notch homolog protein 1 OS=Mus musculus GN=Notch1 PE=1 SV=3	1	11.7205	controllerType=0 controllerNumber=1 scan=3432	C1(Carbamidomethyl / 57.0215); C7(Carbamidomethyl / 57.0215)	File24929_Scan3432	HCD	0	0	0	0	0.00022	0.00025
	1116	L.C[+57.02146]QHGGLC[+57.02146]VDEGDKHY.C			102	0.043	0.049	1.36	102	102	3	592.246	592.247	-1.51		1774.72	1774.73	Specific		>sp|Q01705|NOTC1_MOUSE Neurogenic locus notch homolog protein 1 OS=Mus musculus GN=Notch1 PE=1 SV=3	1	11.9416	controllerType=0 controllerNumber=1 scan=3518	C1(Carbamidomethyl / 57.0215); C7(Carbamidomethyl / 57.0215)	File24929_Scan3518	HCD	0	0	0	0	0.0045	0.0051
	1168	F.SC[+57.02146]KC[+57.02146]VAGY.H			409.1	1.9e-06	2.2e-06	5.71	409.1	409.1	2	472.701	472.702	-2.35		944.394	944.396	Specific		>sp|Q01705|NOTC1_MOUSE Neurogenic locus notch homolog protein 1 OS=Mus musculus GN=Notch1 PE=1 SV=3	1	10.2108	controllerType=0 controllerNumber=1 scan=2922	C2(Carbamidomethyl / 57.0215); C4(Carbamidomethyl / 57.0215)	File24929_Scan2922	HCD	0	0	0	0	4.3e-07	4.9e-07
	1168	F.SC[+57.02146]KC[+57.02146]VAGY.H			244.5	0.00024	0.00027	3.62	244.5	244.5	2	472.7	472.702	-2.99		944.394	944.396	Specific		>sp|Q01705|NOTC1_MOUSE Neurogenic locus notch homolog protein 1 OS=Mus musculus GN=Notch1 PE=1 SV=3	1	10.1038	controllerType=0 controllerNumber=1 scan=2888	C2(Carbamidomethyl / 57.0215); C4(Carbamidomethyl / 57.0215)	File24929_Scan2888	HCD	0	0	0	0	2.3e-05	2.6e-05
	1168	F.SC[+57.02146]KC[+57.02146]VAGY.H			122.8	0.016	0.018	1.8	122.8	122.8	2	472.701	472.702	-2.15		944.394	944.396	Specific		>sp|Q01705|NOTC1_MOUSE Neurogenic locus notch homolog protein 1 OS=Mus musculus GN=Notch1 PE=1 SV=3	1	10.3134	controllerType=0 controllerNumber=1 scan=2956	C2(Carbamidomethyl / 57.0215); C4(Carbamidomethyl / 57.0215)	File24929_Scan2956	HCD	0	0	0	0	0.0016	0.0018
	1168	F.SC[+57.02146]KC[+57.02146]VAGY.H			43.7	0.038	0.043	1.42	43.7	43.7	2	472.701	472.702	-1.18		944.395	944.396	Specific		>sp|Q01705|NOTC1_MOUSE Neurogenic locus notch homolog protein 1 OS=Mus musculus GN=Notch1 PE=1 SV=3	1	13.8687	controllerType=0 controllerNumber=1 scan=4241	C2(Carbamidomethyl / 57.0215); C4(Carbamidomethyl / 57.0215)	File24929_Scan4241	HCD	0	0	0	0	0.004	0.0045
	1168	F.SC[+57.02146]KC[+57.02146]VAGY.H			39.1	0.038	0.043	1.42	39.1	39.1	2	472.701	472.702	-1.51		944.395	944.396	Specific		>sp|Q01705|NOTC1_MOUSE Neurogenic locus notch homolog protein 1 OS=Mus musculus GN=Notch1 PE=1 SV=3	1	10.0033	controllerType=0 controllerNumber=1 scan=2855	C2(Carbamidomethyl / 57.0215); C4(Carbamidomethyl / 57.0215)	File24929_Scan2855	HCD	0	0	0	0	0.0038	0.0044
	1176	Y.HGSNC[+57.02146]SEEINEC[+57.02146]L.S			101.8	0.0015	0.0017	2.82	101.8	101.8	2	774.805	774.806	-1.21		1548.6	1548.61	Specific		>sp|Q01705|NOTC1_MOUSE Neurogenic locus notch homolog protein 1 OS=Mus musculus GN=Notch1 PE=1 SV=3	1	14.8126	controllerType=0 controllerNumber=1 scan=4638	C5(Carbamidomethyl / 57.0215); C12(Carbamidomethyl / 57.0215)	File24929_Scan4638	HCD	0	0	0	0	0.00014	0.00016
	1189	L.SQPC[+57.02146]QNGGTC[+57.02146]IDLT[+426.13734]NS[+146.05791]Y.K	T14(OGlycan / 426.1373); S16(OGlycan / 146.0579)	Hex(1)Pent(2); Fuc(1)	269.3	6.5e-05	7.3e-05	4.19	269.3	2.4	2	1243.99	1244	-3.55		2486.98	2486.99	Specific	14;16	>sp|Q01705|NOTC1_MOUSE Neurogenic locus notch homolog protein 1 OS=Mus musculus GN=Notch1 PE=1 SV=3	1	18.7364	controllerType=0 controllerNumber=1 scan=6281	C4(Carbamidomethyl / 57.0215); C10(Carbamidomethyl / 57.0215)	File24929_Scan6281	HCD	0	0	0	0	7.3e-06	8.4e-06	335079
	1206	Y.KC[+57.02146]SC[+57.02146]PRGTQGVHC[+57.02146]EINVDDC[+57.02146]HPPLDPASRSPKC[+57.02146]F.N			296	0.009	0.01	2.05	296	296	6	664.466	664.467	-2.15		3981.76	3981.77	Specific		>sp|Q01705|NOTC1_MOUSE Neurogenic locus notch homolog protein 1 OS=Mus musculus GN=Notch1 PE=1 SV=3	1	15.3753	controllerType=0 controllerNumber=1 scan=4867	C2(Carbamidomethyl / 57.0215); C4(Carbamidomethyl / 57.0215); C13(Carbamidomethyl / 57.0215); C20(Carbamidomethyl / 57.0215); C33(Carbamidomethyl / 57.0215)	File24929_Scan4867	HCD	0	0	0	0	0.00091	0.001
	1260	F.VGERC[+57.02146]EGDVNEC[+57.02146]L.S			174.7	0.0069	0.0079	2.16	174.7	174.7	2	768.82	768.824	-6.14		1536.63	1536.64	Specific		>sp|Q01705|NOTC1_MOUSE Neurogenic locus notch homolog protein 1 OS=Mus musculus GN=Notch1 PE=1 SV=3	1	14.6283	controllerType=0 controllerNumber=1 scan=4560	C5(Carbamidomethyl / 57.0215); C12(Carbamidomethyl / 57.0215)	File24929_Scan4560	HCD	0	0	0	0	0.00066	0.00076
	1260	F.VGERC[+57.02146]EGDVNEC[+57.02146]L.S			152.2	0.017	0.019	1.78	152.2	152.2	2	768.82	768.824	-5.74		1536.63	1536.64	Specific		>sp|Q01705|NOTC1_MOUSE Neurogenic locus notch homolog protein 1 OS=Mus musculus GN=Notch1 PE=1 SV=3	1	14.7471	controllerType=0 controllerNumber=1 scan=4610	C5(Carbamidomethyl / 57.0215); C12(Carbamidomethyl / 57.0215)	File24929_Scan4610	HCD	0	0	0	0	0.0018	0.0021
	1273	L.SNPC[+57.02146]DPRGT[+426.13734]QNC[+57.02146]VQRVNDF.H	T9(OGlycan / 426.1373)	Hex(1)Pent(2)	180.4	0.0034	0.0038	2.47	180.4	1.4	3	897.383	897.382	1.45		2690.13	2690.13	Specific	9	>sp|Q01705|NOTC1_MOUSE Neurogenic locus notch homolog protein 1 OS=Mus musculus GN=Notch1 PE=1 SV=3	1	15.0276	controllerType=0 controllerNumber=1 scan=4729	C4(Carbamidomethyl / 57.0215); C12(Carbamidomethyl / 57.0215)	File24929_Scan4729	HCD	0	0	0	0	0.00031	0.00035
	1273	L.SNPC[+57.02146]DPRGT[+426.13734]QNC[+57.02146]VQRVNDF.H	T9(OGlycan / 426.1373)	Hex(1)Pent(2)	109	0.00019	0.00022	3.72	109	1.4	3	897.379	897.382	-2.84		2690.12	2690.13	Specific	9	>sp|Q01705|NOTC1_MOUSE Neurogenic locus notch homolog protein 1 OS=Mus musculus GN=Notch1 PE=1 SV=3	1	14.9297	controllerType=0 controllerNumber=1 scan=4688	C4(Carbamidomethyl / 57.0215); C12(Carbamidomethyl / 57.0215)	File24929_Scan4688	HCD	0	0	0	0	1.6e-05	1.9e-05
	1333	F.IC[+57.02146]RC[+57.02146]PAGFEGATC[+57.02146]ENDARTC[+57.02146]GSL.R			549.6	2.4e-06	2.7e-06	5.63	549.6	549.6	3	868.031	868.035	-4.22		2602.08	2602.09	Specific		>sp|Q01705|NOTC1_MOUSE Neurogenic locus notch homolog protein 1 OS=Mus musculus GN=Notch1 PE=1 SV=3	1	16.0945	controllerType=0 controllerNumber=1 scan=5152	C2(Carbamidomethyl / 57.0215); C4(Carbamidomethyl / 57.0215); C13(Carbamidomethyl / 57.0215); C20(Carbamidomethyl / 57.0215)	File24929_Scan5152	HCD	0	0	0	0	5.3e-07	6e-07
	1333	F.IC[+57.02146]RC[+57.02146]PAGFEGATC[+57.02146]ENDARTC[+57.02146]GSL.R			463.5	8.2e-07	9.3e-07	6.09	463.5	463.5	3	868.031	868.035	-4.01		2602.08	2602.09	Specific		>sp|Q01705|NOTC1_MOUSE Neurogenic locus notch homolog protein 1 OS=Mus musculus GN=Notch1 PE=1 SV=3	1	16.1288	controllerType=0 controllerNumber=1 scan=5165	C2(Carbamidomethyl / 57.0215); C4(Carbamidomethyl / 57.0215); C13(Carbamidomethyl / 57.0215); C20(Carbamidomethyl / 57.0215)	File24929_Scan5165	HCD	0	0	0	0	1.6e-07	1.8e-07
	1333	F.IC[+57.02146]RC[+57.02146]PAGFEGATC[+57.02146]ENDARTC[+57.02146]GSL.R			342.9	0.00015	0.00017	3.82	342.9	342.9	3	868.031	868.035	-4.08		2602.08	2602.09	Specific		>sp|Q01705|NOTC1_MOUSE Neurogenic locus notch homolog protein 1 OS=Mus musculus GN=Notch1 PE=1 SV=3	1	16.2329	controllerType=0 controllerNumber=1 scan=5209	C2(Carbamidomethyl / 57.0215); C4(Carbamidomethyl / 57.0215); C13(Carbamidomethyl / 57.0215); C20(Carbamidomethyl / 57.0215)	File24929_Scan5209	HCD	0	0	0	0	1.2e-05	1.4e-05
	1333	F.IC[+57.02146]RC[+57.02146]PAGF.E			352.4	0.00052	0.00059	3.29	282.8	282.8	2	490.723	490.726	-5.44		980.439	980.444	Specific		>sp|Q01705|NOTC1_MOUSE Neurogenic locus notch homolog protein 1 OS=Mus musculus GN=Notch1 PE=1 SV=3	1	13.744	controllerType=0 controllerNumber=1 scan=4190	C2(Carbamidomethyl / 57.0215); C4(Carbamidomethyl / 57.0215)	File24929_Scan4190	HCD	0	0	0	0	4.7e-05	5.4e-05
	1333	F.IC[+57.02146]RC[+57.02146]PAGF.E			325.7	2.5e-05	2.9e-05	4.6	325.7	325.7	2	490.723	490.726	-4.88		980.439	980.444	Specific		>sp|Q01705|NOTC1_MOUSE Neurogenic locus notch homolog protein 1 OS=Mus musculus GN=Notch1 PE=1 SV=3	1	13.8557	controllerType=0 controllerNumber=1 scan=4235	C2(Carbamidomethyl / 57.0215); C4(Carbamidomethyl / 57.0215)	File24929_Scan4235	HCD	0	0	0	0	3.6e-06	4.1e-06
	1333	F.IC[+57.02146]RC[+57.02146]PAGF.E			247.2	0.00056	0.00064	3.25	247.2	247.2	2	490.724	490.726	-4.19		980.44	980.444	Specific		>sp|Q01705|NOTC1_MOUSE Neurogenic locus notch homolog protein 1 OS=Mus musculus GN=Notch1 PE=1 SV=3	1	13.8837	controllerType=0 controllerNumber=1 scan=4247	C2(Carbamidomethyl / 57.0215); C4(Carbamidomethyl / 57.0215)	File24929_Scan4247	HCD	0	0	0	0	5.3e-05	6e-05
EGF35	1356	L.RC[+57.02146]LNGGT[+146.05791]C[+57.02146]ISGPRSPTC[+57.02146]L.C	T7(OGlycan / 146.0579)	Fuc(1)	120.7	0.0066	0.0075	2.18	120.7	6	3	718.001	718.003	-2.73		2151.99	2151.99	Specific	7	>sp|Q01705|NOTC1_MOUSE Neurogenic locus notch homolog protein 1 OS=Mus musculus GN=Notch1 PE=1 SV=3	1	15.2232	controllerType=0 controllerNumber=1 scan=4809	C2(Carbamidomethyl / 57.0215); C8(Carbamidomethyl / 57.0215); C17(Carbamidomethyl / 57.0215)	File24929_Scan4809	HCD	0	0	0	0	0.00064	0.00072	1263314
EGF35	1359	L.NGGTC[+57.02146]ISGPRS[+146.05791]PTC[+57.02146]L.C	S11(OGlycan / 146.0579)	Fuc(1)	680	3.2e-10	3.6e-10	9.5	670.6	0	2	861.89	861.893	-3.42		1722.77	1722.78	Specific	11	>sp|Q01705|NOTC1_MOUSE Neurogenic locus notch homolog protein 1 OS=Mus musculus GN=Notch1 PE=1 SV=3	1	15.6879	controllerType=0 controllerNumber=1 scan=4996	C5(Carbamidomethyl / 57.0215); C14(Carbamidomethyl / 57.0215)	File24929_Scan4996	HCD	0	0	0	0	7.3e-11	8.3e-11
EGF35	1359	L.NGGTC[+57.02146]IS[+146.05791]GPRSPTC[+57.02146]L.C	S7(OGlycan / 146.0579)	Fuc(1)	598.7	1.8e-08	2e-08	7.75	598.7	0	2	861.891	861.893	-2.43		1722.77	1722.78	Specific	7	>sp|Q01705|NOTC1_MOUSE Neurogenic locus notch homolog protein 1 OS=Mus musculus GN=Notch1 PE=1 SV=3	1	15.5692	controllerType=0 controllerNumber=1 scan=4947	C5(Carbamidomethyl / 57.0215); C14(Carbamidomethyl / 57.0215)	File24929_Scan4947	HCD	0	0	0	0	3.9e-09	4.4e-09
EGF35	1359	L.NGGTC[+57.02146]ISGPRS[+146.05791]PTC[+57.02146]L.C	S11(OGlycan / 146.0579)	Fuc(1)	365.4	1.1e-06	1.2e-06	5.97	365.4	0	2	861.89	861.893	-2.85		1722.77	1722.78	Specific	11	>sp|Q01705|NOTC1_MOUSE Neurogenic locus notch homolog protein 1 OS=Mus musculus GN=Notch1 PE=1 SV=3	1	15.8035	controllerType=0 controllerNumber=1 scan=5045	C5(Carbamidomethyl / 57.0215); C14(Carbamidomethyl / 57.0215)	File24929_Scan5045	HCD	0	0	0	0	1.8e-07	2.1e-07
EGF35	1359	L.NGGTC[+57.02146]ISGPRSPT[+146.05791]C[+57.02146]L.C	T13(OGlycan / 146.0579)	Fuc(1)	205.8	6.9e-05	7.8e-05	4.16	205.8	0	2	861.892	861.893	-1.29		1722.78	1722.78	Specific	13	>sp|Q01705|NOTC1_MOUSE Neurogenic locus notch homolog protein 1 OS=Mus musculus GN=Notch1 PE=1 SV=3	1	15.4615	controllerType=0 controllerNumber=1 scan=4903	C5(Carbamidomethyl / 57.0215); C14(Carbamidomethyl / 57.0215)	File24929_Scan4903	HCD	0	0	0	0	7.8e-06	8.8e-06

## Sheet: KM083019-4 LFNG only
EGF	Pos.	Sequence	Mods_x000D_ (variable)	Glycans	Score	PEP_x000D_ 2D	PEP_x000D_ 1D	|Log Prob|	Delta_x000D_ Score	Delta Mod._x000D_ Score	z	Obs._x000D_ m/z	Calc._x000D_ m/z	ppm_x000D_ err.	Off-_x000D_ By-X	Obs._x000D_ MH	Calc._x000D_ MH	Cleavage	Glycans_x000D_ Pos.	Protein_x000D_ Name	Prot._x000D_ Id	Scan_x000D_ Time	Scan #	Mods_x000D_ (fixed)	Comment	Fragment_x000D_ Type	FDR_x000D_ 2D	FDR_x000D_ 1D	FDR uniq._x000D_ 2D	FDR uniq._x000D_ 1D	q-value_x000D_ 2D	q-value_x000D_ 1D	Scan info	MobilityValue
	23	L.RC[+57.02146]SQPSGTC[+57.02146]L.N			653	6.3e-11	7.4e-11	10.2	491.4	491.4	2	583.257	583.258	-2.41		1165.51	1165.51	Specific		>sp|Q01705|NOTC1_MOUSE Neurogenic locus notch homolog protein 1 OS=Mus musculus GN=Notch1 PE=1 SV=3	1	11.7614	controllerType=0 controllerNumber=1 scan=3588	C2(Carbamidomethyl / 57.0215); C9(Carbamidomethyl / 57.0215)	File24908_Scan3588	HCD	0	0	0	0	1.3e-11	1.5e-11
	23	L.RC[+57.02146]SQPSGTC[+57.02146]L.N			605.3	6.3e-10	7.4e-10	9.2	500.5	500.5	2	583.257	583.258	-2.31		1165.51	1165.51	Specific		>sp|Q01705|NOTC1_MOUSE Neurogenic locus notch homolog protein 1 OS=Mus musculus GN=Notch1 PE=1 SV=3	1	11.8846	controllerType=0 controllerNumber=1 scan=3640	C2(Carbamidomethyl / 57.0215); C9(Carbamidomethyl / 57.0215)	File24908_Scan3640	HCD	0	0	0	0	8.6e-11	1e-10
	23	L.RC[+57.02146]SQPSGTC[+57.02146]L.N			551.3	4e-08	4.8e-08	7.39	448.6	448.6	2	583.257	583.258	-1.26		1165.51	1165.51	Specific		>sp|Q01705|NOTC1_MOUSE Neurogenic locus notch homolog protein 1 OS=Mus musculus GN=Notch1 PE=1 SV=3	1	11.6477	controllerType=0 controllerNumber=1 scan=3540	C2(Carbamidomethyl / 57.0215); C9(Carbamidomethyl / 57.0215)	File24908_Scan3540	HCD	0	0	0	0	3.2e-09	3.8e-09
	23	L.RC[+57.02146]SQPSGTC[+57.02146]L.N			537.8	9.1e-07	1.1e-06	6.04	537.8	537.8	2	583.259	583.258	1.25		1165.51	1165.51	Specific		>sp|Q01705|NOTC1_MOUSE Neurogenic locus notch homolog protein 1 OS=Mus musculus GN=Notch1 PE=1 SV=3	1	11.3936	controllerType=0 controllerNumber=1 scan=3435	C2(Carbamidomethyl / 57.0215); C9(Carbamidomethyl / 57.0215)	File24908_Scan3435	HCD	0	0	0	0	1.3e-07	1.5e-07
	23	L.RC[+57.02146]SQPSGTC[+57.02146]L.N			486.4	4.7e-06	5.5e-06	5.33	460.9	460.9	2	583.258	583.258	-0.42		1165.51	1165.51	Specific		>sp|Q01705|NOTC1_MOUSE Neurogenic locus notch homolog protein 1 OS=Mus musculus GN=Notch1 PE=1 SV=3	1	11.5188	controllerType=0 controllerNumber=1 scan=3486	C2(Carbamidomethyl / 57.0215); C9(Carbamidomethyl / 57.0215)	File24908_Scan3486	HCD	0	0	0	0	5e-07	5.9e-07
	23	L.RC[+57.02146]SQPSGTC[+57.02146]L.N			424.1	9.6e-08	1.1e-07	7.02	424.1	424.1	2	583.257	583.258	-1.57		1165.51	1165.51	Specific		>sp|Q01705|NOTC1_MOUSE Neurogenic locus notch homolog protein 1 OS=Mus musculus GN=Notch1 PE=1 SV=3	1	12.0133	controllerType=0 controllerNumber=1 scan=3695	C2(Carbamidomethyl / 57.0215); C9(Carbamidomethyl / 57.0215)	File24908_Scan3695	HCD	0	0	0	0	1.3e-08	1.5e-08
	23	L.RC[+57.02146]SQPSGTC[+57.02146]L.N			169.5	0.00067	0.00079	3.17	169.5	169.5	2	583.258	583.258	-0.74		1165.51	1165.51	Specific		>sp|Q01705|NOTC1_MOUSE Neurogenic locus notch homolog protein 1 OS=Mus musculus GN=Notch1 PE=1 SV=3	1	11.2594	controllerType=0 controllerNumber=1 scan=3381	C2(Carbamidomethyl / 57.0215); C9(Carbamidomethyl / 57.0215)	File24908_Scan3381	HCD	0	0	0	0	5.4e-05	6.3e-05
	23	L.RC[+57.02146]SQPSGTC[+57.02146]L.N			97.3	0.024	0.029	1.61	97.3	97.3	2	583.258	583.258	0.52		1165.51	1165.51	Specific		>sp|Q01705|NOTC1_MOUSE Neurogenic locus notch homolog protein 1 OS=Mus musculus GN=Notch1 PE=1 SV=3	1	12.185	controllerType=0 controllerNumber=1 scan=3768	C2(Carbamidomethyl / 57.0215); C9(Carbamidomethyl / 57.0215)	File24908_Scan3768	HCD	0	0	0	0	0.0015	0.0017
EGF2	53	F.VGQRC[+57.02146]QDSNPC[+57.02146]LS[+146.05791][+176.03210]T[+294.09508]PC[+57.02146]KNAGTC[+57.02146]HVVDHGGTVDY.A	S13(OGlycan / 322.09); T14(OGlycan / 294.0951)	Fuc(1) 176.0321; Hex(1)Pent(1)	430	1.8e-05	2.2e-05	4.74	430	1.2	4	1076.95	1077.2	2.2	-1	4304.79	4305.78	Specific	13;14	>sp|Q01705|NOTC1_MOUSE Neurogenic locus notch homolog protein 1 OS=Mus musculus GN=Notch1 PE=1 SV=3	1	15.9754	controllerType=0 controllerNumber=1 scan=5388	C5(Carbamidomethyl / 57.0215); C11(Carbamidomethyl / 57.0215); C16(Carbamidomethyl / 57.0215); C22(Carbamidomethyl / 57.0215)	File24908_Scan5388	HCD	0	0	0	0	2.3e-06	2.7e-06	3620785
EGF2	53	F.VGQRC[+57.02146]QDSNPC[+57.02146]LS[+146.05791][+176.03210]T[+294.09508]PC[+57.02146]KNAGTC[+57.02146]HVVDHGGTVDY.A	S13(OGlycan / 322.09); T14(OGlycan / 294.0951)	Fuc(1) 176.0321; Hex(1)Pent(1)	295.9	0.0015	0.0018	2.82	295.9	1.2	4	1076.95	1077.2	4.24	-1	4304.79	4305.78	Specific	13;14	>sp|Q01705|NOTC1_MOUSE Neurogenic locus notch homolog protein 1 OS=Mus musculus GN=Notch1 PE=1 SV=3	1	15.8443	controllerType=0 controllerNumber=1 scan=5331	C5(Carbamidomethyl / 57.0215); C11(Carbamidomethyl / 57.0215); C16(Carbamidomethyl / 57.0215); C22(Carbamidomethyl / 57.0215)	File24908_Scan5331	HCD	0	0	0	0	9.2e-05	0.00011
EGF2	53	F.VGQRC[+57.02146]QDSNPC[+57.02146]LS[+426.13734]T[+146.05791]PC[+57.02146]KNAGTC[+57.02146]HVVDHGGTVDY.A	S13(OGlycan / 426.1373); T14(OGlycan / 146.0579)	Hex(1)Pent(2); Fuc(1)	830.7	1.8e-13	2.1e-13	12.75	830.7	1.2	5	853.162	853.164	-2.27		4261.78	4261.79	Specific	13;14	>sp|Q01705|NOTC1_MOUSE Neurogenic locus notch homolog protein 1 OS=Mus musculus GN=Notch1 PE=1 SV=3	1	14.5556	controllerType=0 controllerNumber=1 scan=4774	C5(Carbamidomethyl / 57.0215); C11(Carbamidomethyl / 57.0215); C16(Carbamidomethyl / 57.0215); C22(Carbamidomethyl / 57.0215)	File24908_Scan4774	HCD	0	0	0	0	3.7e-14	4.3e-14	13931377
EGF2	53	F.VGQRC[+57.02146]QDSNPC[+57.02146]LS[+426.13734]T[+146.05791]PC[+57.02146]KNAGTC[+57.02146]HVVDHGGTVDY.A	S13(OGlycan / 426.1373); T14(OGlycan / 146.0579)	Hex(1)Pent(2); Fuc(1)	694.9	1.8e-10	2.1e-10	9.75	694.9	1.2	5	853.162	853.164	-2.2		4261.78	4261.79	Specific	13;14	>sp|Q01705|NOTC1_MOUSE Neurogenic locus notch homolog protein 1 OS=Mus musculus GN=Notch1 PE=1 SV=3	1	14.6856	controllerType=0 controllerNumber=1 scan=4831	C5(Carbamidomethyl / 57.0215); C11(Carbamidomethyl / 57.0215); C16(Carbamidomethyl / 57.0215); C22(Carbamidomethyl / 57.0215)	File24908_Scan4831	HCD	0	0	0	0	2.6e-11	3e-11
EGF2	53	F.VGQRC[+57.02146]QDSNPC[+57.02146]LS[+426.13734]T[+146.05791]PC[+57.02146]KNAGTC[+57.02146]HVVDHGGTVDY.A	S13(OGlycan / 426.1373); T14(OGlycan / 146.0579)	Hex(1)Pent(2); Fuc(1)	596.3	1.8e-08	2.1e-08	7.75	596.3	1.2	5	853.162	853.164	-2.41		4261.78	4261.79	Specific	13;14	>sp|Q01705|NOTC1_MOUSE Neurogenic locus notch homolog protein 1 OS=Mus musculus GN=Notch1 PE=1 SV=3	1	14.4328	controllerType=0 controllerNumber=1 scan=4721	C5(Carbamidomethyl / 57.0215); C11(Carbamidomethyl / 57.0215); C16(Carbamidomethyl / 57.0215); C22(Carbamidomethyl / 57.0215)	File24908_Scan4721	HCD	0	0	0	0	1.2e-09	1.4e-09
EGF2	53	F.VGQRC[+57.02146]QDSNPC[+57.02146]LS[+426.13734]T[+146.05791]PC[+57.02146]KNAGTC[+57.02146]HVVDHGGTVDY.A	S13(OGlycan / 426.1373); T14(OGlycan / 146.0579)	Hex(1)Pent(2); Fuc(1)	333.8	1.2e-05	1.4e-05	4.93	333.8	0.3	4	1066.2	1066.2	-2.21		4261.78	4261.79	Specific	13;14	>sp|Q01705|NOTC1_MOUSE Neurogenic locus notch homolog protein 1 OS=Mus musculus GN=Notch1 PE=1 SV=3	1	14.545	controllerType=0 controllerNumber=1 scan=4770	C5(Carbamidomethyl / 57.0215); C11(Carbamidomethyl / 57.0215); C16(Carbamidomethyl / 57.0215); C22(Carbamidomethyl / 57.0215)	File24908_Scan4770	HCD	0	0	0	0	1.3e-06	1.5e-06
	53	F.VGQRC[+57.02146]QDSNPC[+57.02146]L.S			152.3	0.00067	0.00079	3.17	152.3	152.3	2	717.316	717.317	-1.34		1433.62	1433.63	Specific		>sp|Q01705|NOTC1_MOUSE Neurogenic locus notch homolog protein 1 OS=Mus musculus GN=Notch1 PE=1 SV=3	1	12.5953	controllerType=0 controllerNumber=1 scan=3941	C5(Carbamidomethyl / 57.0215); C11(Carbamidomethyl / 57.0215)	File24908_Scan3941	HCD	0	0	0	0	5.6e-05	6.6e-05
	53	F.VGQRC[+57.02146]QDSNPC[+57.02146]L.S			147.5	0.00049	0.00058	3.31	147.5	147.5	2	717.315	717.317	-2.7		1433.62	1433.63	Specific		>sp|Q01705|NOTC1_MOUSE Neurogenic locus notch homolog protein 1 OS=Mus musculus GN=Notch1 PE=1 SV=3	1	12.469	controllerType=0 controllerNumber=1 scan=3888	C5(Carbamidomethyl / 57.0215); C11(Carbamidomethyl / 57.0215)	File24908_Scan3888	HCD	0	0	0	0	3.8e-05	4.5e-05
	53	F.VGQRC[+57.02146]QDSNPC[+57.02146]L.S			57.7	0.016	0.019	1.8	57.7	57.7	2	717.316	717.317	-1.08		1433.62	1433.63	Specific		>sp|Q01705|NOTC1_MOUSE Neurogenic locus notch homolog protein 1 OS=Mus musculus GN=Notch1 PE=1 SV=3	1	12.3082	controllerType=0 controllerNumber=1 scan=3820	C5(Carbamidomethyl / 57.0215); C11(Carbamidomethyl / 57.0215)	File24908_Scan3820	HCD	0	0	0	0	0.00063	0.00075
	53	F.VGQRC[+57.02146]QDSNPC[+57.02146]L.S			40.4	0.012	0.015	1.91	40.4	40.4	2	717.315	717.317	-2.27		1433.62	1433.63	Specific		>sp|Q01705|NOTC1_MOUSE Neurogenic locus notch homolog protein 1 OS=Mus musculus GN=Notch1 PE=1 SV=3	1	12.102	controllerType=0 controllerNumber=1 scan=3733	C5(Carbamidomethyl / 57.0215); C11(Carbamidomethyl / 57.0215)	File24908_Scan3733	HCD	0	0	0	0	0.00051	0.00061
EGF2	65	L.ST[+146.05791]PC[+57.02146]KNAGT[+426.13734]C[+57.02146]HVVDHGGTVDY.A	T2(OGlycan / 146.0579); T9(OGlycan / 426.1373)	Fuc(1); Hex(1)Pent(2)	417.1	4.5e-07	5.3e-07	6.35	417.1	1.2	4	712.55	712.551	-1.54		2847.18	2847.18	Specific	2;9	>sp|Q01705|NOTC1_MOUSE Neurogenic locus notch homolog protein 1 OS=Mus musculus GN=Notch1 PE=1 SV=3	1	12.6371	controllerType=0 controllerNumber=1 scan=3958	C4(Carbamidomethyl / 57.0215); C10(Carbamidomethyl / 57.0215)	File24908_Scan3958	HCD	0	0	0	0	7.7e-08	9.1e-08
EGF2	65	L.S[+146.05791]T[+426.13734]PC[+57.02146]KNAGTC[+57.02146]HVVDHGGTVDY.A	S1(OGlycan / 146.0579); T2(OGlycan / 426.1373)	Fuc(1); Hex(1)Pent(2)	176.6	0.00028	0.00033	3.55	176.6	0	4	712.55	712.551	-1.28		2847.18	2847.18	Specific	1;2	>sp|Q01705|NOTC1_MOUSE Neurogenic locus notch homolog protein 1 OS=Mus musculus GN=Notch1 PE=1 SV=3	1	12.7704	controllerType=0 controllerNumber=1 scan=4014	C4(Carbamidomethyl / 57.0215); C10(Carbamidomethyl / 57.0215)	File24908_Scan4014	HCD	0	0	0	0	2e-05	2.4e-05
EGF2	65	L.S[+146.05791]T[+426.13734]PC[+57.02146]KNAGTC[+57.02146]HVVDHGGTVDY.A	S1(OGlycan / 146.0579); T2(OGlycan / 426.1373)	Fuc(1); Hex(1)Pent(2)	159.3	0.0022	0.0026	2.65	159.3	0	4	712.55	712.551	-1.19		2847.18	2847.18	Specific	1;2	>sp|Q01705|NOTC1_MOUSE Neurogenic locus notch homolog protein 1 OS=Mus musculus GN=Notch1 PE=1 SV=3	1	12.521	controllerType=0 controllerNumber=1 scan=3910	C4(Carbamidomethyl / 57.0215); C10(Carbamidomethyl / 57.0215)	File24908_Scan3910	HCD	0	0	0	0	0.00012	0.00014
	86	Y.AC[+57.02146]S[+672.22253]C[+57.02146]PL.G	S3(OGlycan / 672.2225)	HexNAc(1)Hex(1)NeuGc(1)	95.8	0.0072	0.0085	2.14	95.8	95.8	1	1379.51	1379.51	-0.74		1379.51	1379.51	Specific	3	>sp|Q01705|NOTC1_MOUSE Neurogenic locus notch homolog protein 1 OS=Mus musculus GN=Notch1 PE=1 SV=3	1	15.3613	controllerType=0 controllerNumber=1 scan=5123	C2(Carbamidomethyl / 57.0215); C4(Carbamidomethyl / 57.0215)	File24908_Scan5123	HCD	0	0	0	0	0.00027	0.00032
	86	Y.AC[+57.02146]SC[+57.02146]PLGF.S			405.3	6.8e-07	8e-07	6.17	405.3	405.3	2	456.19	456.191	-1.91		911.373	911.375	Specific		>sp|Q01705|NOTC1_MOUSE Neurogenic locus notch homolog protein 1 OS=Mus musculus GN=Notch1 PE=1 SV=3	1	19.8461	controllerType=0 controllerNumber=1 scan=7121	C2(Carbamidomethyl / 57.0215); C4(Carbamidomethyl / 57.0215)	File24908_Scan7121	HCD	0	0	0	0	1.1e-07	1.3e-07
	86	Y.AC[+57.02146]SC[+57.02146]PL.G			390.1	1.4e-05	1.7e-05	4.84	390.1	390.1	1	707.283	707.285	-3.36		707.283	707.285	Specific		>sp|Q01705|NOTC1_MOUSE Neurogenic locus notch homolog protein 1 OS=Mus musculus GN=Notch1 PE=1 SV=3	1	13.185	controllerType=0 controllerNumber=1 scan=4189	C2(Carbamidomethyl / 57.0215); C4(Carbamidomethyl / 57.0215)	File24908_Scan4189	HCD	0	0	0	0	1.7e-06	2.1e-06
	92	L.GFS[+672.22253]GPL.C	S3(OGlycan / 672.2225)	HexNAc(1)Hex(1)NeuGc(1)	282.6	0.014	0.017	1.85	83.4	83.4	2	625.262	625.264	-3.32		1249.52	1249.52	Specific	3	>sp|Q01705|NOTC1_MOUSE Neurogenic locus notch homolog protein 1 OS=Mus musculus GN=Notch1 PE=1 SV=3	1	21.3532	controllerType=0 controllerNumber=1 scan=7804		File24908_Scan7804	HCD	0	0	0	0	0.00059	0.00069
	92	L.GFSGPL.C			220.7	0.012	0.014	1.94	94.2	94.2	1	577.297	577.298	-1.46		577.297	577.298	Specific		>sp|Q01705|NOTC1_MOUSE Neurogenic locus notch homolog protein 1 OS=Mus musculus GN=Notch1 PE=1 SV=3	1	18.4723	controllerType=0 controllerNumber=1 scan=6495		File24908_Scan6495	HCD	0	0	0	0	0.00041	0.00048
	98	L.C[+57.02146]LTPLDNAC[+57.02146]L.A			522.3	6.6e-05	7.8e-05	4.18	267.6	267.6	2	588.772	588.773	-1.86		1176.54	1176.54	Specific		>sp|Q01705|NOTC1_MOUSE Neurogenic locus notch homolog protein 1 OS=Mus musculus GN=Notch1 PE=1 SV=3	1	21.4134	controllerType=0 controllerNumber=1 scan=7833	C1(Carbamidomethyl / 57.0215); C9(Carbamidomethyl / 57.0215)	File24908_Scan7833	HCD	0	0	0	0	5.7e-06	6.7e-06
	98	L.C[+57.02146]LTPLDNAC[+57.02146]L.A			511.7	1.4e-05	1.6e-05	4.87	283.5	283.5	2	588.772	588.773	-1.86		1176.54	1176.54	Specific		>sp|Q01705|NOTC1_MOUSE Neurogenic locus notch homolog protein 1 OS=Mus musculus GN=Notch1 PE=1 SV=3	1	21.5294	controllerType=0 controllerNumber=1 scan=7885	C1(Carbamidomethyl / 57.0215); C9(Carbamidomethyl / 57.0215)	File24908_Scan7885	HCD	0	0	0	0	1.5e-06	1.8e-06
	98	L.C[+57.02146]LTPLDNAC[+57.02146]L.A			163.8	0.017	0.02	1.78	163.8	163.8	2	588.772	588.773	-1.54		1176.54	1176.54	Specific		>sp|Q01705|NOTC1_MOUSE Neurogenic locus notch homolog protein 1 OS=Mus musculus GN=Notch1 PE=1 SV=3	1	30.1048	controllerType=0 controllerNumber=1 scan=11603	C1(Carbamidomethyl / 57.0215); C9(Carbamidomethyl / 57.0215)	File24908_Scan11603	HCD	0	0	0	0	0.00068	0.0008
EGF3	108	L.ANPC[+57.02146]RNGGT[+146.05791]C[+57.02146]DLL.T	T9(OGlycan / 146.0579)	Fuc(1)	489.9	2.1e-07	2.5e-07	6.67	347.3	347.3	2	797.351	797.353	-2.85		1593.69	1593.7	Specific	9	>sp|Q01705|NOTC1_MOUSE Neurogenic locus notch homolog protein 1 OS=Mus musculus GN=Notch1 PE=1 SV=3	1	15.3714	controllerType=0 controllerNumber=1 scan=5127	C4(Carbamidomethyl / 57.0215); C10(Carbamidomethyl / 57.0215)	File24908_Scan5127	HCD	0	0	0	0	3.5e-08	4.1e-08	797.35
EGF3	108	L.ANPC[+57.02146]RNGGT[+146.05791]C[+57.02146]DLL.T	T9(OGlycan / 146.0579)	Fuc(1)	413.4	3e-07	3.6e-07	6.52	339.1	339.1	2	797.351	797.353	-3.08		1593.69	1593.7	Specific	9	>sp|Q01705|NOTC1_MOUSE Neurogenic locus notch homolog protein 1 OS=Mus musculus GN=Notch1 PE=1 SV=3	1	15.2504	controllerType=0 controllerNumber=1 scan=5075	C4(Carbamidomethyl / 57.0215); C10(Carbamidomethyl / 57.0215)	File24908_Scan5075	HCD	0	0	0	0	5.3e-08	6.2e-08
EGF3	108	L.ANPC[+57.02146]RNGGT[+146.05791]C[+57.02146]DLL.T	T9(OGlycan / 146.0579)	Fuc(1)	201	0.0065	0.0077	2.18	201	201	2	797.354	797.353	0.44		1593.7	1593.7	Specific	9	>sp|Q01705|NOTC1_MOUSE Neurogenic locus notch homolog protein 1 OS=Mus musculus GN=Notch1 PE=1 SV=3	1	15.5375	controllerType=0 controllerNumber=1 scan=5199	C4(Carbamidomethyl / 57.0215); C10(Carbamidomethyl / 57.0215)	File24908_Scan5199	HCD	0	0	0	0	0.00025	0.00029
	121	L.TLTEY.K			339.2	4.2e-05	4.9e-05	4.38	339.2	339.2	1	626.302	626.303	-1.59		626.302	626.303	Specific		>sp|Q01705|NOTC1_MOUSE Neurogenic locus notch homolog protein 1 OS=Mus musculus GN=Notch1 PE=1 SV=3	1	14.6724	controllerType=0 controllerNumber=1 scan=4826		File24908_Scan4826	HCD	0	0	0	0	4.1e-06	4.8e-06
	126	Y.KC[+57.02146]RC[+57.02146]PPGW.S			366.7	0.0005	0.00059	3.3	366.7	366.7	2	530.744	530.744	0		1060.48	1060.48	Specific		>sp|Q01705|NOTC1_MOUSE Neurogenic locus notch homolog protein 1 OS=Mus musculus GN=Notch1 PE=1 SV=3	1	11.5231	controllerType=0 controllerNumber=1 scan=3488	C2(Carbamidomethyl / 57.0215); C4(Carbamidomethyl / 57.0215)	File24908_Scan3488	HCD	0	0	0	0	4.3e-05	5.1e-05
	134	W.S[+426.13734]GKSC[+57.02146]QQADPC[+57.02146]ASNPC[+57.02146]ANGGQC[+57.02146]LPF.E	S1(OGlycan / 426.1373)	Hex(1)Pent(2)	745.9	1.6e-09	1.8e-09	8.81	745.9	0.4	3	1046.42	1046.42	-1.16		3137.24	3137.24	Specific	1	>sp|Q01705|NOTC1_MOUSE Neurogenic locus notch homolog protein 1 OS=Mus musculus GN=Notch1 PE=1 SV=3	1	17.9007	controllerType=0 controllerNumber=1 scan=6232	C5(Carbamidomethyl / 57.0215); C11(Carbamidomethyl / 57.0215); C16(Carbamidomethyl / 57.0215); C22(Carbamidomethyl / 57.0215)	File24908_Scan6232	HCD	0	0	0	0	2e-10	2.4e-10
	134	W.SGKSC[+57.02146]QQADPC[+57.02146]AS[+426.13734]NPC[+57.02146]ANGGQC[+57.02146]LPF.E	S13(OGlycan / 426.1373)	Hex(1)Pent(2)	451	1.3e-05	1.5e-05	4.88	451	1	3	1046.42	1046.42	-2.44		3137.24	3137.24	Specific	13	>sp|Q01705|NOTC1_MOUSE Neurogenic locus notch homolog protein 1 OS=Mus musculus GN=Notch1 PE=1 SV=3	1	18.0432	controllerType=0 controllerNumber=1 scan=6299	C5(Carbamidomethyl / 57.0215); C11(Carbamidomethyl / 57.0215); C16(Carbamidomethyl / 57.0215); C22(Carbamidomethyl / 57.0215)	File24908_Scan6299	HCD	0	0	0	0	1.4e-06	1.7e-06
	163	Y.IC[+57.02146]RC[+57.02146]PPGF.H			559.2	4.7e-06	5.5e-06	5.33	559.2	559.2	2	503.732	503.733	-3.62		1006.46	1006.46	Specific		>sp|Q01705|NOTC1_MOUSE Neurogenic locus notch homolog protein 1 OS=Mus musculus GN=Notch1 PE=1 SV=3	1	14.9184	controllerType=0 controllerNumber=1 scan=4932	C2(Carbamidomethyl / 57.0215); C4(Carbamidomethyl / 57.0215)	File24908_Scan4932	HCD	0	0	0	0	4.7e-07	5.6e-07
	163	Y.IC[+57.02146]RC[+57.02146]PPGF.H			518.9	2.1e-06	2.5e-06	5.68	518.9	518.9	2	503.732	503.733	-2.53		1006.46	1006.46	Specific		>sp|Q01705|NOTC1_MOUSE Neurogenic locus notch homolog protein 1 OS=Mus musculus GN=Notch1 PE=1 SV=3	1	14.7851	controllerType=0 controllerNumber=1 scan=4874	C2(Carbamidomethyl / 57.0215); C4(Carbamidomethyl / 57.0215)	File24908_Scan4874	HCD	0	0	0	0	2.8e-07	3.3e-07
	163	Y.IC[+57.02146]RC[+57.02146]PPGF.H			441.8	4.3e-05	5.1e-05	4.37	441.8	441.8	2	503.73	503.733	-7.45		1006.45	1006.46	Specific		>sp|Q01705|NOTC1_MOUSE Neurogenic locus notch homolog protein 1 OS=Mus musculus GN=Notch1 PE=1 SV=3	1	14.6616	controllerType=0 controllerNumber=1 scan=4821	C2(Carbamidomethyl / 57.0215); C4(Carbamidomethyl / 57.0215)	File24908_Scan4821	HCD	0	0	0	0	4.4e-06	5.2e-06
	163	Y.IC[+57.02146]RC[+57.02146]PPGF.H			415.4	1.1e-05	1.3e-05	4.96	415.4	415.4	2	503.731	503.733	-4.11		1006.46	1006.46	Specific		>sp|Q01705|NOTC1_MOUSE Neurogenic locus notch homolog protein 1 OS=Mus musculus GN=Notch1 PE=1 SV=3	1	15.0575	controllerType=0 controllerNumber=1 scan=4992	C2(Carbamidomethyl / 57.0215); C4(Carbamidomethyl / 57.0215)	File24908_Scan4992	HCD	0	0	0	0	1.1e-06	1.3e-06
	171	F.HGPTC[+57.02146]RQDVNEC[+57.02146]SQNPGL.C			223.9	0.00028	0.00033	3.56	223.9	223.9	3	690.299	690.302	-5.25		2068.88	2068.89	Specific		>sp|Q01705|NOTC1_MOUSE Neurogenic locus notch homolog protein 1 OS=Mus musculus GN=Notch1 PE=1 SV=3	1	12.6804	controllerType=0 controllerNumber=1 scan=3977	C5(Carbamidomethyl / 57.0215); C12(Carbamidomethyl / 57.0215)	File24908_Scan3977	HCD	0	0	0	0	1.9e-05	2.3e-05
	171	F.HGPTC[+57.02146]RQDVNEC[+57.02146]SQNPGL.C			191.7	9.1e-05	0.00011	4.04	191.7	191.7	3	690.3	690.302	-2.68		2068.89	2068.89	Specific		>sp|Q01705|NOTC1_MOUSE Neurogenic locus notch homolog protein 1 OS=Mus musculus GN=Notch1 PE=1 SV=3	1	12.8114	controllerType=0 controllerNumber=1 scan=4032	C5(Carbamidomethyl / 57.0215); C12(Carbamidomethyl / 57.0215)	File24908_Scan4032	HCD	0	0	0	0	8.1e-06	9.6e-06
	171	F.HGPTC[+57.02146]RQDVNEC[+57.02146]SQNPGL.C			16.8	0.041	0.049	1.38	16.8	16.8	3	690.301	690.302	-1.88		2068.89	2068.89	Specific		>sp|Q01705|NOTC1_MOUSE Neurogenic locus notch homolog protein 1 OS=Mus musculus GN=Notch1 PE=1 SV=3	1	12.5475	controllerType=0 controllerNumber=1 scan=3921	C5(Carbamidomethyl / 57.0215); C12(Carbamidomethyl / 57.0215)	File24908_Scan3921	HCD	0.0027	0.0081	0	0	0.003	0.0081
	280	Y.NC[+57.02146]RC[+57.02146]PPEWTGQY.C			671.1	2.9e-11	3.4e-11	10.54	425	425	2	784.323	784.324	-1.86		1567.64	1567.64	Specific		>sp|Q01705|NOTC1_MOUSE Neurogenic locus notch homolog protein 1 OS=Mus musculus GN=Notch1 PE=1 SV=3	1	16.6865	controllerType=0 controllerNumber=1 scan=5696	C2(Carbamidomethyl / 57.0215); C4(Carbamidomethyl / 57.0215)	File24908_Scan5696	HCD	0	0	0	0	6.4e-12	7.5e-12
	280	Y.NC[+57.02146]RC[+57.02146]PPEWTGQY.C			654	2.1e-11	2.5e-11	10.68	423	423	2	784.323	784.324	-2.25		1567.64	1567.64	Specific		>sp|Q01705|NOTC1_MOUSE Neurogenic locus notch homolog protein 1 OS=Mus musculus GN=Notch1 PE=1 SV=3	1	16.8147	controllerType=0 controllerNumber=1 scan=5753	C2(Carbamidomethyl / 57.0215); C4(Carbamidomethyl / 57.0215)	File24908_Scan5753	HCD	0	0	0	0	3.7e-12	4.4e-12
	280	Y.NC[+57.02146]RC[+57.02146]PPEWTGQY.C			622.3	1.2e-09	1.4e-09	8.91	448.2	448.2	2	784.322	784.324	-3.42		1567.64	1567.64	Specific		>sp|Q01705|NOTC1_MOUSE Neurogenic locus notch homolog protein 1 OS=Mus musculus GN=Notch1 PE=1 SV=3	1	17.0665	controllerType=0 controllerNumber=1 scan=5863	C2(Carbamidomethyl / 57.0215); C4(Carbamidomethyl / 57.0215)	File24908_Scan5863	HCD	0	0	0	0	1.4e-10	1.7e-10
	280	Y.NC[+57.02146]RC[+57.02146]PPEWTGQY.C			606.9	2.1e-10	2.5e-10	9.68	423.4	423.4	2	784.323	784.324	-2.33		1567.64	1567.64	Specific		>sp|Q01705|NOTC1_MOUSE Neurogenic locus notch homolog protein 1 OS=Mus musculus GN=Notch1 PE=1 SV=3	1	17.1939	controllerType=0 controllerNumber=1 scan=5918	C2(Carbamidomethyl / 57.0215); C4(Carbamidomethyl / 57.0215)	File24908_Scan5918	HCD	0	0	0	0	3.3e-11	3.9e-11
	280	Y.NC[+57.02146]RC[+57.02146]PPEWTGQY.C			604	2.1e-10	2.5e-10	9.68	407.7	407.7	2	784.323	784.324	-2.17		1567.64	1567.64	Specific		>sp|Q01705|NOTC1_MOUSE Neurogenic locus notch homolog protein 1 OS=Mus musculus GN=Notch1 PE=1 SV=3	1	16.9399	controllerType=0 controllerNumber=1 scan=5808	C2(Carbamidomethyl / 57.0215); C4(Carbamidomethyl / 57.0215)	File24908_Scan5808	HCD	0	0	0	0	2.9e-11	3.5e-11
	280	Y.NC[+57.02146]RC[+57.02146]PPEWTGQY.C			536.8	5.7e-08	6.8e-08	7.24	448.7	448.7	2	784.322	784.324	-3.73		1567.64	1567.64	Specific		>sp|Q01705|NOTC1_MOUSE Neurogenic locus notch homolog protein 1 OS=Mus musculus GN=Notch1 PE=1 SV=3	1	16.5729	controllerType=0 controllerNumber=1 scan=5648	C2(Carbamidomethyl / 57.0215); C4(Carbamidomethyl / 57.0215)	File24908_Scan5648	HCD	0	0	0	0	7.9e-09	9.4e-09
	320	Y.NC[+57.02146]VC[+57.02146]VNGWTGEDC[+57.02146]SENIDDC[+57.02146]ASAAC[+57.02146]F.Q			508.3	3.5e-05	4.1e-05	4.46	480.3	480.3	3	1004.37	1004.37	-0.48		3011.1	3011.1	Specific		>sp|Q01705|NOTC1_MOUSE Neurogenic locus notch homolog protein 1 OS=Mus musculus GN=Notch1 PE=1 SV=3	1	23.2059	controllerType=0 controllerNumber=1 scan=8622	C2(Carbamidomethyl / 57.0215); C4(Carbamidomethyl / 57.0215); C13(Carbamidomethyl / 57.0215); C20(Carbamidomethyl / 57.0215); C25(Carbamidomethyl / 57.0215)	File24908_Scan8622	HCD	0	0	0	0	3.2e-06	3.7e-06
	320	Y.NC[+57.02146]VC[+57.02146]VNGW.T			274.5	0.0076	0.0089	2.12	274.5	274.5	2	504.704	504.705	-1.34		1008.4	1008.4	Specific		>sp|Q01705|NOTC1_MOUSE Neurogenic locus notch homolog protein 1 OS=Mus musculus GN=Notch1 PE=1 SV=3	1	18.9688	controllerType=0 controllerNumber=1 scan=6723	C2(Carbamidomethyl / 57.0215); C4(Carbamidomethyl / 57.0215)	File24908_Scan6723	HCD	0	0	0	0	0.00029	0.00034
	320	Y.NC[+57.02146]VC[+57.02146]VNGW.T			268.1	0.021	0.025	1.67	268.1	268.1	2	504.704	504.705	-2.3		1008.4	1008.4	Specific		>sp|Q01705|NOTC1_MOUSE Neurogenic locus notch homolog protein 1 OS=Mus musculus GN=Notch1 PE=1 SV=3	1	18.851	controllerType=0 controllerNumber=1 scan=6670	C2(Carbamidomethyl / 57.0215); C4(Carbamidomethyl / 57.0215)	File24908_Scan6670	HCD	0	0	0	0	0.0011	0.0013
EGF9	346	F.QGATC[+57.02146]HDRVAS[+146.05791]FY.C	S11(OGlycan / 146.0579)	Fuc(1)	598	5.5e-08	6.5e-08	7.26	596.8	2.8	3	553.247	553.247	-0.71		1657.73	1657.73	Specific	11	>sp|Q01705|NOTC1_MOUSE Neurogenic locus notch homolog protein 1 OS=Mus musculus GN=Notch1 PE=1 SV=3	1	14.1459	controllerType=0 controllerNumber=1 scan=4598	C5(Carbamidomethyl / 57.0215)	File24908_Scan4598	HCD	0	0	0	0	5.7e-09	6.8e-09	47191716
EGF9	346	F.QGAT[+146.05791]C[+57.02146]HDRVASFY.C	T4(OGlycan / 146.0579)	Fuc(1)	456	6.3e-07	7.4e-07	6.2	456	3.6	3	553.247	553.247	-0.71		1657.73	1657.73	Specific	4	>sp|Q01705|NOTC1_MOUSE Neurogenic locus notch homolog protein 1 OS=Mus musculus GN=Notch1 PE=1 SV=3	1	14.2741	controllerType=0 controllerNumber=1 scan=4653	C5(Carbamidomethyl / 57.0215)	File24908_Scan4653	HCD	0	0	0	0	9.4e-08	1.1e-07
EGF9	346	F.QGATC[+57.02146]HDRVAS[+146.05791]FY.C	S11(OGlycan / 146.0579)	Fuc(1)	438.2	9.3e-07	1.1e-06	6.03	438.2	0.9	3	553.247	553.247	-1.38		1657.73	1657.73	Specific	11	>sp|Q01705|NOTC1_MOUSE Neurogenic locus notch homolog protein 1 OS=Mus musculus GN=Notch1 PE=1 SV=3	1	14.0219	controllerType=0 controllerNumber=1 scan=4545	C5(Carbamidomethyl / 57.0215)	File24908_Scan4545	HCD	0	0	0	0	1.4e-07	1.6e-07
EGF9	346	F.QGAT[+146.05791]C[+57.02146]HDRVASFY.C	T4(OGlycan / 146.0579)	Fuc(1)	163.9	0.022	0.026	1.66	163.9	9.2	2	829.367	829.367	-0.15		1657.73	1657.73	Specific	4	>sp|Q01705|NOTC1_MOUSE Neurogenic locus notch homolog protein 1 OS=Mus musculus GN=Notch1 PE=1 SV=3	1	14.1541	controllerType=0 controllerNumber=1 scan=4602	C5(Carbamidomethyl / 57.0215)	File24908_Scan4602	HCD	0	0	0	0	0.0011	0.0013
EGF9	346	F.QGATC[+57.02146]HDRVAS[+146.05791]F.Y	S11(OGlycan / 146.0579)	Fuc(1)	618	8.7e-10	1e-09	9.06	548.7	17.9	3	498.892	498.893	-1.44		1494.66	1494.66	Specific	11	>sp|Q01705|NOTC1_MOUSE Neurogenic locus notch homolog protein 1 OS=Mus musculus GN=Notch1 PE=1 SV=3	1	12.1416	controllerType=0 controllerNumber=1 scan=3749	C5(Carbamidomethyl / 57.0215)	File24908_Scan3749	HCD	0	0	0	0	1.1e-10	1.3e-10
EGF9	346	F.QGAT[+146.05791]C[+57.02146]HDRVASF.Y	T4(OGlycan / 146.0579)	Fuc(1)	461.3	7.2e-08	8.5e-08	7.14	461.3	2.6	3	498.892	498.893	-2.05		1494.66	1494.66	Specific	4	>sp|Q01705|NOTC1_MOUSE Neurogenic locus notch homolog protein 1 OS=Mus musculus GN=Notch1 PE=1 SV=3	1	12.0112	controllerType=0 controllerNumber=1 scan=3694	C5(Carbamidomethyl / 57.0215)	File24908_Scan3694	HCD	0	0	0	0	9.9e-09	1.2e-08
EGF9	346	F.QGAT[+146.05791]C[+57.02146]HDRVASF.Y	T4(OGlycan / 146.0579)	Fuc(1)	251.1	0.00012	0.00014	3.93	251.1	15.8	3	498.892	498.893	-2.36		1494.66	1494.66	Specific	4	>sp|Q01705|NOTC1_MOUSE Neurogenic locus notch homolog protein 1 OS=Mus musculus GN=Notch1 PE=1 SV=3	1	11.8867	controllerType=0 controllerNumber=1 scan=3641	C5(Carbamidomethyl / 57.0215)	File24908_Scan3641	HCD	0	0	0	0	1.2e-05	1.4e-05
EGF9	346	F.QGAT[+146.05791]C[+57.02146]HDRVASF.Y	T4(OGlycan / 146.0579)	Fuc(1)	220.7	0.00034	0.0004	3.47	220.7	9.2	3	498.892	498.893	-1.26		1494.66	1494.66	Specific	4	>sp|Q01705|NOTC1_MOUSE Neurogenic locus notch homolog protein 1 OS=Mus musculus GN=Notch1 PE=1 SV=3	1	12.2714	controllerType=0 controllerNumber=1 scan=3804	C5(Carbamidomethyl / 57.0215)	File24908_Scan3804	HCD	0	0	0	0	2.7e-05	3.2e-05
EGF9	346	F.QGAT[+146.05791]C[+57.02146]HDRVASF.Y	T4(OGlycan / 146.0579)	Fuc(1)	154.8	0.0011	0.0013	2.95	154.8	16.7	3	498.892	498.893	-2.6		1494.66	1494.66	Specific	4	>sp|Q01705|NOTC1_MOUSE Neurogenic locus notch homolog protein 1 OS=Mus musculus GN=Notch1 PE=1 SV=3	1	11.7657	controllerType=0 controllerNumber=1 scan=3590	C5(Carbamidomethyl / 57.0215)	File24908_Scan3590	HCD	0	0	0	0	7.9e-05	9.4e-05
	358	F.YC[+57.02146]EC[+57.02146]PHGRTGLL.C			582	4.7e-07	5.5e-07	6.33	582	582	2	731.828	731.832	-5.26		1462.65	1462.66	Specific		>sp|Q01705|NOTC1_MOUSE Neurogenic locus notch homolog protein 1 OS=Mus musculus GN=Notch1 PE=1 SV=3	1	13.7907	controllerType=0 controllerNumber=1 scan=4446	C2(Carbamidomethyl / 57.0215); C4(Carbamidomethyl / 57.0215)	File24908_Scan4446	HCD	0	0	0	0	8e-08	9.5e-08
	358	F.YC[+57.02146]EC[+57.02146]PHGRTGLL.C			531.4	8.1e-08	9.6e-08	7.09	531.4	531.4	3	488.222	488.224	-2.58		1462.65	1462.66	Specific		>sp|Q01705|NOTC1_MOUSE Neurogenic locus notch homolog protein 1 OS=Mus musculus GN=Notch1 PE=1 SV=3	1	13.8378	controllerType=0 controllerNumber=1 scan=4466	C2(Carbamidomethyl / 57.0215); C4(Carbamidomethyl / 57.0215)	File24908_Scan4466	HCD	0	0	0	0	1.1e-08	1.3e-08
	358	F.YC[+57.02146]EC[+57.02146]PHGRTGLL.C			525.1	1.7e-07	2e-07	6.77	525.1	525.1	3	488.222	488.224	-3.33		1462.65	1462.66	Specific		>sp|Q01705|NOTC1_MOUSE Neurogenic locus notch homolog protein 1 OS=Mus musculus GN=Notch1 PE=1 SV=3	1	13.7283	controllerType=0 controllerNumber=1 scan=4420	C2(Carbamidomethyl / 57.0215); C4(Carbamidomethyl / 57.0215)	File24908_Scan4420	HCD	0	0	0	0	2.6e-08	3.1e-08
	358	F.YC[+57.02146]EC[+57.02146]PHGRTGLL.C			504.3	1.9e-07	2.2e-07	6.73	504.3	504.3	3	488.222	488.224	-2.89		1462.65	1462.66	Specific		>sp|Q01705|NOTC1_MOUSE Neurogenic locus notch homolog protein 1 OS=Mus musculus GN=Notch1 PE=1 SV=3	1	13.6169	controllerType=0 controllerNumber=1 scan=4373	C2(Carbamidomethyl / 57.0215); C4(Carbamidomethyl / 57.0215)	File24908_Scan4373	HCD	0	0	0	0	2.9e-08	3.4e-08
	358	F.YC[+57.02146]EC[+57.02146]PHGRTGLL.C			454.2	2.7e-07	3.2e-07	6.56	454.2	454.2	3	488.223	488.224	-1.95		1462.65	1462.66	Specific		>sp|Q01705|NOTC1_MOUSE Neurogenic locus notch homolog protein 1 OS=Mus musculus GN=Notch1 PE=1 SV=3	1	13.9672	controllerType=0 controllerNumber=1 scan=4521	C2(Carbamidomethyl / 57.0215); C4(Carbamidomethyl / 57.0215)	File24908_Scan4521	HCD	0	0	0	0	5.1e-08	6e-08
	358	F.YC[+57.02146]EC[+57.02146]PHGRTGLL.C			431.2	2.6e-07	3.1e-07	6.58	431.2	431.2	3	488.223	488.224	-2.27		1462.65	1462.66	Specific		>sp|Q01705|NOTC1_MOUSE Neurogenic locus notch homolog protein 1 OS=Mus musculus GN=Notch1 PE=1 SV=3	1	13.5096	controllerType=0 controllerNumber=1 scan=4328	C2(Carbamidomethyl / 57.0215); C4(Carbamidomethyl / 57.0215)	File24908_Scan4328	HCD	0	0	0	0	4.5e-08	5.3e-08
	358	F.YC[+57.02146]EC[+57.02146]PHGRTGLL.C			392.5	1.2e-06	1.4e-06	5.93	392.5	392.5	2	731.83	731.832	-2.18		1462.65	1462.66	Specific		>sp|Q01705|NOTC1_MOUSE Neurogenic locus notch homolog protein 1 OS=Mus musculus GN=Notch1 PE=1 SV=3	1	13.6727	controllerType=0 controllerNumber=1 scan=4397	C2(Carbamidomethyl / 57.0215); C4(Carbamidomethyl / 57.0215)	File24908_Scan4397	HCD	0	0	0	0	1.7e-07	2e-07
	358	F.YC[+57.02146]EC[+57.02146]PHGRTGLL.C			370.9	7.2e-07	8.5e-07	6.14	370.9	370.9	3	488.223	488.224	-1.27		1462.65	1462.66	Specific		>sp|Q01705|NOTC1_MOUSE Neurogenic locus notch homolog protein 1 OS=Mus musculus GN=Notch1 PE=1 SV=3	1	14.0477	controllerType=0 controllerNumber=1 scan=4556	C2(Carbamidomethyl / 57.0215); C4(Carbamidomethyl / 57.0215)	File24908_Scan4556	HCD	0	0	0	0	1.3e-07	1.5e-07
	358	F.YC[+57.02146]EC[+57.02146]PHGRTGLL.C			361.1	2.6e-06	3.1e-06	5.58	361.1	361.1	3	488.223	488.224	-1.02		1462.66	1462.66	Specific		>sp|Q01705|NOTC1_MOUSE Neurogenic locus notch homolog protein 1 OS=Mus musculus GN=Notch1 PE=1 SV=3	1	14.2076	controllerType=0 controllerNumber=1 scan=4625	C2(Carbamidomethyl / 57.0215); C4(Carbamidomethyl / 57.0215)	File24908_Scan4625	HCD	0	0	0	0	3.4e-07	4e-07
	358	F.YC[+57.02146]EC[+57.02146]PHGRTGLL.C			358.4	2.4e-05	2.8e-05	4.62	358.4	358.4	2	731.83	731.832	-2.09		1462.65	1462.66	Specific		>sp|Q01705|NOTC1_MOUSE Neurogenic locus notch homolog protein 1 OS=Mus musculus GN=Notch1 PE=1 SV=3	1	13.9608	controllerType=0 controllerNumber=1 scan=4519	C2(Carbamidomethyl / 57.0215); C4(Carbamidomethyl / 57.0215)	File24908_Scan4519	HCD	0	0	0	0	2.5e-06	2.9e-06
	358	F.YC[+57.02146]EC[+57.02146]PHGRTGL.L			291.1	4.4e-05	5.2e-05	4.36	291.1	291.1	3	450.528	450.529	-2.9		1349.57	1349.57	Specific		>sp|Q01705|NOTC1_MOUSE Neurogenic locus notch homolog protein 1 OS=Mus musculus GN=Notch1 PE=1 SV=3	1	11.7679	controllerType=0 controllerNumber=1 scan=3591	C2(Carbamidomethyl / 57.0215); C4(Carbamidomethyl / 57.0215)	File24908_Scan3591	HCD	0	0	0	0	4.8e-06	5.6e-06
	358	F.YC[+57.02146]EC[+57.02146]PHGRTGL.L			170.6	0.0018	0.0021	2.75	170.6	170.6	3	450.528	450.529	-2.22		1349.57	1349.57	Specific		>sp|Q01705|NOTC1_MOUSE Neurogenic locus notch homolog protein 1 OS=Mus musculus GN=Notch1 PE=1 SV=3	1	11.6542	controllerType=0 controllerNumber=1 scan=3543	C2(Carbamidomethyl / 57.0215); C4(Carbamidomethyl / 57.0215)	File24908_Scan3543	HCD	0	0	0	0	0.0001	0.00012
	359	Y.C[+57.02146]EC[+57.02146]PHGRTGLL.C			675.5	2.9e-11	3.4e-11	10.54	675.5	675.5	3	433.868	433.869	-1.89		1299.59	1299.59	Specific		>sp|Q01705|NOTC1_MOUSE Neurogenic locus notch homolog protein 1 OS=Mus musculus GN=Notch1 PE=1 SV=3	1	12.4582	controllerType=0 controllerNumber=1 scan=3883	C1(Carbamidomethyl / 57.0215); C3(Carbamidomethyl / 57.0215)	File24908_Scan3883	HCD	0	0	0	0	5.6e-12	6.7e-12
	359	Y.C[+57.02146]EC[+57.02146]PHGRTGLL.C			656.6	2.4e-10	2.8e-10	9.62	656.6	656.6	3	433.869	433.869	-0.97		1299.59	1299.59	Specific		>sp|Q01705|NOTC1_MOUSE Neurogenic locus notch homolog protein 1 OS=Mus musculus GN=Notch1 PE=1 SV=3	1	12.3257	controllerType=0 controllerNumber=1 scan=3827	C1(Carbamidomethyl / 57.0215); C3(Carbamidomethyl / 57.0215)	File24908_Scan3827	HCD	0	0	0	0	3.7e-11	4.4e-11
	359	Y.C[+57.02146]EC[+57.02146]PHGRTGLL.C			527.3	1.5e-07	1.8e-07	6.82	527.3	527.3	3	433.868	433.869	-1.68		1299.59	1299.59	Specific		>sp|Q01705|NOTC1_MOUSE Neurogenic locus notch homolog protein 1 OS=Mus musculus GN=Notch1 PE=1 SV=3	1	12.1981	controllerType=0 controllerNumber=1 scan=3773	C1(Carbamidomethyl / 57.0215); C3(Carbamidomethyl / 57.0215)	File24908_Scan3773	HCD	0	0	0	0	2.2e-08	2.6e-08
	359	Y.C[+57.02146]EC[+57.02146]PHGRTGLL.C			480.6	2.3e-08	2.7e-08	7.64	480.6	480.6	3	433.869	433.869	-0.83		1299.59	1299.59	Specific		>sp|Q01705|NOTC1_MOUSE Neurogenic locus notch homolog protein 1 OS=Mus musculus GN=Notch1 PE=1 SV=3	1	12.0652	controllerType=0 controllerNumber=1 scan=3717	C1(Carbamidomethyl / 57.0215); C3(Carbamidomethyl / 57.0215)	File24908_Scan3717	HCD	0	0	0	0	1.9e-09	2.3e-09
	359	Y.C[+57.02146]EC[+57.02146]PHGRTGLL.C			476.7	2.7e-07	3.2e-07	6.56	476.7	476.7	3	433.869	433.869	-1.47		1299.59	1299.59	Specific		>sp|Q01705|NOTC1_MOUSE Neurogenic locus notch homolog protein 1 OS=Mus musculus GN=Notch1 PE=1 SV=3	1	12.591	controllerType=0 controllerNumber=1 scan=3939	C1(Carbamidomethyl / 57.0215); C3(Carbamidomethyl / 57.0215)	File24908_Scan3939	HCD	0	0	0	0	4.9e-08	5.8e-08
	359	Y.C[+57.02146]EC[+57.02146]PHGRTGLL.C			473.8	3.7e-07	4.4e-07	6.43	473.8	473.8	3	433.869	433.869	-1.33		1299.59	1299.59	Specific		>sp|Q01705|NOTC1_MOUSE Neurogenic locus notch homolog protein 1 OS=Mus musculus GN=Notch1 PE=1 SV=3	1	11.9447	controllerType=0 controllerNumber=1 scan=3666	C1(Carbamidomethyl / 57.0215); C3(Carbamidomethyl / 57.0215)	File24908_Scan3666	HCD	0	0	0	0	6.4e-08	7.6e-08
	359	Y.C[+57.02146]EC[+57.02146]PHGRTGLL.C			354	6.6e-05	7.7e-05	4.18	354	354	2	650.298	650.3	-3.78		1299.59	1299.59	Specific		>sp|Q01705|NOTC1_MOUSE Neurogenic locus notch homolog protein 1 OS=Mus musculus GN=Notch1 PE=1 SV=3	1	12.4863	controllerType=0 controllerNumber=1 scan=3895	C1(Carbamidomethyl / 57.0215); C3(Carbamidomethyl / 57.0215)	File24908_Scan3895	HCD	0	0	0	0	5.4e-06	6.4e-06
	359	Y.C[+57.02146]EC[+57.02146]PHGRTGLL.C			269.4	0.005	0.0059	2.3	269.4	269.4	2	650.3	650.3	0.16		1299.59	1299.59	Specific		>sp|Q01705|NOTC1_MOUSE Neurogenic locus notch homolog protein 1 OS=Mus musculus GN=Notch1 PE=1 SV=3	1	12.3365	controllerType=0 controllerNumber=1 scan=3832	C1(Carbamidomethyl / 57.0215); C3(Carbamidomethyl / 57.0215)	File24908_Scan3832	HCD	0	0	0	0	0.00021	0.00025
	359	Y.C[+57.02146]EC[+57.02146]PHGRTGLL.C			83.7	0.0026	0.0031	2.58	83.7	83.7	3	433.869	433.869	-0.62		1299.59	1299.59	Specific		>sp|Q01705|NOTC1_MOUSE Neurogenic locus notch homolog protein 1 OS=Mus musculus GN=Notch1 PE=1 SV=3	1	12.7308	controllerType=0 controllerNumber=1 scan=3998	C1(Carbamidomethyl / 57.0215); C3(Carbamidomethyl / 57.0215)	File24908_Scan3998	HCD	0	0	0	0	0.00015	0.00018
	405	Y.TGPAC[+57.02146]SQDVDEC[+57.02146]ALGANPC[+57.02146]EHAGKC[+57.02146]L.N			1353.5	4.4e-24	5.2e-24	23.35	1353.5	1353.5	3	939.726	939.728	-1.95		2817.16	2817.17	Specific		>sp|Q01705|NOTC1_MOUSE Neurogenic locus notch homolog protein 1 OS=Mus musculus GN=Notch1 PE=1 SV=3	1	16.7887	controllerType=0 controllerNumber=1 scan=5741	C5(Carbamidomethyl / 57.0215); C12(Carbamidomethyl / 57.0215); C19(Carbamidomethyl / 57.0215); C25(Carbamidomethyl / 57.0215)	File24908_Scan5741	HCD	0	0	0	0	4.4e-24	5.2e-24
	405	Y.TGPAC[+57.02146]SQDVDEC[+57.02146]ALGANPC[+57.02146]EHAGKC[+57.02146]L.N			1159.5	4.4e-20	5.2e-20	19.35	1159.5	1159.5	3	939.726	939.728	-2.67		2817.16	2817.17	Specific		>sp|Q01705|NOTC1_MOUSE Neurogenic locus notch homolog protein 1 OS=Mus musculus GN=Notch1 PE=1 SV=3	1	16.6715	controllerType=0 controllerNumber=1 scan=5690	C5(Carbamidomethyl / 57.0215); C12(Carbamidomethyl / 57.0215); C19(Carbamidomethyl / 57.0215); C25(Carbamidomethyl / 57.0215)	File24908_Scan5690	HCD	0	0	0	0	2.2e-20	2.6e-20
	405	Y.TGPAC[+57.02146]SQDVDEC[+57.02146]ALGANPC[+57.02146]EHAGKC[+57.02146]L.N			836	2.6e-12	3e-12	11.59	836	836	3	939.725	939.728	-3.38		2817.16	2817.17	Specific		>sp|Q01705|NOTC1_MOUSE Neurogenic locus notch homolog protein 1 OS=Mus musculus GN=Notch1 PE=1 SV=3	1	16.9708	controllerType=0 controllerNumber=1 scan=5822	C5(Carbamidomethyl / 57.0215); C12(Carbamidomethyl / 57.0215); C19(Carbamidomethyl / 57.0215); C25(Carbamidomethyl / 57.0215)	File24908_Scan5822	HCD	0	0	0	0	6.8e-13	8e-13
	405	Y.TGPAC[+57.02146]SQDVDEC[+57.02146]AL.G			368.3	1.4e-05	1.6e-05	4.86	359.6	359.6	2	761.81	761.811	-1.13		1522.61	1522.61	Specific		>sp|Q01705|NOTC1_MOUSE Neurogenic locus notch homolog protein 1 OS=Mus musculus GN=Notch1 PE=1 SV=3	1	17.6007	controllerType=0 controllerNumber=1 scan=6096	C5(Carbamidomethyl / 57.0215); C12(Carbamidomethyl / 57.0215)	File24908_Scan6096	HCD	0	0	0	0	1.6e-06	1.9e-06
	419	L.GANPC[+57.02146]EHAGKC[+57.02146]L.N			259.6	0.0036	0.0042	2.45	259.6	259.6	3	438.529	438.529	1		1313.57	1313.57	Specific		>sp|Q01705|NOTC1_MOUSE Neurogenic locus notch homolog protein 1 OS=Mus musculus GN=Notch1 PE=1 SV=3	1	10.8344	controllerType=0 controllerNumber=1 scan=3207	C5(Carbamidomethyl / 57.0215); C11(Carbamidomethyl / 57.0215)	File24908_Scan3207	HCD	0	0	0	0	0.00018	0.00021
	419	L.GANPC[+57.02146]EHAGKC[+57.02146]L.N			80.4	0.038	0.045	1.42	80.4	80.4	3	438.529	438.529	1		1313.57	1313.57	Specific		>sp|Q01705|NOTC1_MOUSE Neurogenic locus notch homolog protein 1 OS=Mus musculus GN=Notch1 PE=1 SV=3	1	10.7038	controllerType=0 controllerNumber=1 scan=3155	C5(Carbamidomethyl / 57.0215); C11(Carbamidomethyl / 57.0215)	File24908_Scan3155	HCD	0	0.0027	0	0	0.0027	0.0028
	431	L.NTLGS[+162.05282]FEC[+57.02146]QC[+57.02146]L.Q	S5(OGlycan / 162.0528)	Hex(1)	630	2.6e-07	3.1e-07	6.59	344.8	51.7	2	745.808	745.811	-3.64		1490.61	1490.61	Specific	5	>sp|Q01705|NOTC1_MOUSE Neurogenic locus notch homolog protein 1 OS=Mus musculus GN=Notch1 PE=1 SV=3	1	20.0756	controllerType=0 controllerNumber=1 scan=7223	C8(Carbamidomethyl / 57.0215); C10(Carbamidomethyl / 57.0215)	File24908_Scan7223	HCD	0	0	0	0	4.3e-08	5.1e-08
	431	L.NTLGS[+162.05282]FEC[+57.02146]QC[+57.02146]L.Q	S5(OGlycan / 162.0528)	Hex(1)	581.3	2.6e-06	3.1e-06	5.59	355.4	51.5	2	745.807	745.811	-4.3		1490.61	1490.61	Specific	5	>sp|Q01705|NOTC1_MOUSE Neurogenic locus notch homolog protein 1 OS=Mus musculus GN=Notch1 PE=1 SV=3	1	19.9626	controllerType=0 controllerNumber=1 scan=7173	C8(Carbamidomethyl / 57.0215); C10(Carbamidomethyl / 57.0215)	File24908_Scan7173	HCD	0	0	0	0	3.3e-07	3.8e-07
	431	L.NTLGSFEC[+57.02146]QC[+57.02146]L.Q			467.1	7.9e-05	9.3e-05	4.1	352	352	2	664.783	664.784	-1.91		1328.56	1328.56	Specific		>sp|Q01705|NOTC1_MOUSE Neurogenic locus notch homolog protein 1 OS=Mus musculus GN=Notch1 PE=1 SV=3	1	20.7803	controllerType=0 controllerNumber=1 scan=7546	C8(Carbamidomethyl / 57.0215); C10(Carbamidomethyl / 57.0215)	File24908_Scan7546	HCD	0	0	0	0	7.8e-06	9.2e-06
	434	L.GS[+162.05282]FEC[+57.02146]QC[+57.02146]L.Q	S2(OGlycan / 162.0528)	Hex(1)	247.2	0.035	0.042	1.45	168.8	168.8	2	581.722	581.723	-1.64		1162.44	1162.44	Specific	2	>sp|Q01705|NOTC1_MOUSE Neurogenic locus notch homolog protein 1 OS=Mus musculus GN=Notch1 PE=1 SV=3	1	16.9664	controllerType=0 controllerNumber=1 scan=5820	C5(Carbamidomethyl / 57.0215); C7(Carbamidomethyl / 57.0215)	File24908_Scan5820	HCD	0	0.0027	0	0.0068	0.0024	0.0028
EGF12	445	Y.TGPRC[+57.02146]EIDVNEC[+57.02146]IS[+426.13734]NPC[+57.02146]QNDAT[+146.05791]C[+57.02146]LDQIGEF.Q	S14(OGlycan / 426.1373); T22(OGlycan / 146.0579)	Hex(1)Pent(2); Fuc(1)	787.7	1.3e-11	1.6e-11	10.88	787.7	3.3	3	1362.23	1362.23	-1.15		4084.67	4084.68	Specific	14;22	>sp|Q01705|NOTC1_MOUSE Neurogenic locus notch homolog protein 1 OS=Mus musculus GN=Notch1 PE=1 SV=3	1	22.1049	controllerType=0 controllerNumber=1 scan=8140	C5(Carbamidomethyl / 57.0215); C12(Carbamidomethyl / 57.0215); C17(Carbamidomethyl / 57.0215); C23(Carbamidomethyl / 57.0215)	File24908_Scan8140	HCD	0	0	0	0	2e-12	2.3e-12	10787130
EGF12	445	Y.TGPRC[+57.02146]EIDVNEC[+57.02146]IS[+146.05791]NPC[+57.02146]QNDAT[+426.13734]C[+57.02146]LDQIGEF.Q	S14(OGlycan / 146.0579); T22(OGlycan / 426.1373)	Fuc(1); Hex(1)Pent(2)	778.4	9.5e-12	1.1e-11	11.02	778.4	10.4	3	1362.23	1362.23	-2.31		4084.67	4084.68	Specific	14;22	>sp|Q01705|NOTC1_MOUSE Neurogenic locus notch homolog protein 1 OS=Mus musculus GN=Notch1 PE=1 SV=3	1	22.2251	controllerType=0 controllerNumber=1 scan=8191	C5(Carbamidomethyl / 57.0215); C12(Carbamidomethyl / 57.0215); C17(Carbamidomethyl / 57.0215); C23(Carbamidomethyl / 57.0215)	File24908_Scan8191	HCD	0	0	0	0	1.5e-12	1.8e-12
EGF12	445	Y.TGPRC[+57.02146]EIDVNEC[+57.02146]IS[+146.05791]NPC[+57.02146]QNDAT[+426.13734]C[+57.02146]LDQIGEF.Q	S14(OGlycan / 146.0579); T22(OGlycan / 426.1373)	Fuc(1); Hex(1)Pent(2)	537.8	4.5e-07	5.3e-07	6.35	510.9	1.2	4	1021.92	1021.92	-3.29		4084.66	4084.68	Specific	14;22	>sp|Q01705|NOTC1_MOUSE Neurogenic locus notch homolog protein 1 OS=Mus musculus GN=Notch1 PE=1 SV=3	1	22.1909	controllerType=0 controllerNumber=1 scan=8177	C5(Carbamidomethyl / 57.0215); C12(Carbamidomethyl / 57.0215); C17(Carbamidomethyl / 57.0215); C23(Carbamidomethyl / 57.0215)	File24908_Scan8177	HCD	0	0	0	0	7.4e-08	8.8e-08
	475	F.QC[+57.02146]IC[+57.02146]MPGYEGVY.C			620.5	1.8e-09	2.1e-09	8.74	515.8	515.8	2	738.8	738.801	-2.54		1476.59	1476.6	Specific		>sp|Q01705|NOTC1_MOUSE Neurogenic locus notch homolog protein 1 OS=Mus musculus GN=Notch1 PE=1 SV=3	1	21.8263	controllerType=0 controllerNumber=1 scan=8015	C2(Carbamidomethyl / 57.0215); C4(Carbamidomethyl / 57.0215)	File24908_Scan8015	HCD	0	0	0	0	2.5e-10	2.9e-10
	475	F.QC[+57.02146]IC[+57.02146]MPGYEGVY.C			398.2	2.5e-05	2.9e-05	4.6	377.2	377.2	2	738.802	738.801	0.03		1476.6	1476.6	Specific		>sp|Q01705|NOTC1_MOUSE Neurogenic locus notch homolog protein 1 OS=Mus musculus GN=Notch1 PE=1 SV=3	1	21.9632	controllerType=0 controllerNumber=1 scan=8076	C2(Carbamidomethyl / 57.0215); C4(Carbamidomethyl / 57.0215)	File24908_Scan8076	HCD	0	0	0	0	2.6e-06	3e-06
	487	Y.C[+57.02146]EINTDEC[+57.02146]ASS[+426.13734]PC[+57.02146]LHNGHC[+57.02146]MDKINEF.Q	S11(OGlycan / 426.1373)	Hex(1)Pent(2)	1016.7	4.4e-17	5.2e-17	16.35	1016.7	1.2	4	891.849	891.852	-2.82		3564.38	3564.39	Specific	11	>sp|Q01705|NOTC1_MOUSE Neurogenic locus notch homolog protein 1 OS=Mus musculus GN=Notch1 PE=1 SV=3	1	16.8674	controllerType=0 controllerNumber=1 scan=5776	C1(Carbamidomethyl / 57.0215); C8(Carbamidomethyl / 57.0215); C13(Carbamidomethyl / 57.0215); C19(Carbamidomethyl / 57.0215)	File24908_Scan5776	HCD	0	0	0	0	1.5e-17	1.7e-17
	487	Y.C[+57.02146]EINTDEC[+57.02146]ASS[+426.13734]PC[+57.02146]LHNGHC[+57.02146]MDKINEF.Q	S11(OGlycan / 426.1373)	Hex(1)Pent(2)	628.3	6.1e-09	7.2e-09	8.21	628.3	1.2	4	891.85	891.852	-1.72		3564.38	3564.39	Specific	11	>sp|Q01705|NOTC1_MOUSE Neurogenic locus notch homolog protein 1 OS=Mus musculus GN=Notch1 PE=1 SV=3	1	17.0009	controllerType=0 controllerNumber=1 scan=5835	C1(Carbamidomethyl / 57.0215); C8(Carbamidomethyl / 57.0215); C13(Carbamidomethyl / 57.0215); C19(Carbamidomethyl / 57.0215)	File24908_Scan5835	HCD	0	0	0	0	4.2e-10	4.9e-10
	528	Y.DVDEC[+57.02146]AS[+1095.39659]T[+203.07937]PC[+57.02146]KNGAKC[+57.02146]LDGPNTY.T	S7(OGlycan / 1095.3966); T8(OGlycan / 203.0794)	HexNAc(3)Hex(3); HexNAc(1)	328.7	0.0038	0.0045	2.42	328.7	0	4	968.396	968.393	2.48		3870.56	3870.55	Specific	7;8	>sp|Q01705|NOTC1_MOUSE Neurogenic locus notch homolog protein 1 OS=Mus musculus GN=Notch1 PE=1 SV=3	1	16.0241	controllerType=0 controllerNumber=1 scan=5409	C5(Carbamidomethyl / 57.0215); C10(Carbamidomethyl / 57.0215); C16(Carbamidomethyl / 57.0215)	File24908_Scan5409	HCD	0	0	0	0	0.00019	0.00022
	528	Y.DVDEC[+57.02146]AST[+426.13734]PC[+57.02146]KNGAKC[+57.02146]LDGPNTY.T	T8(OGlycan / 426.1373)	Hex(1)Pent(2)	772	1.4e-12	1.6e-12	11.87	756.6	6.4	3	1000.07	1000.08	-1.02		2998.21	2998.21	Specific	8	>sp|Q01705|NOTC1_MOUSE Neurogenic locus notch homolog protein 1 OS=Mus musculus GN=Notch1 PE=1 SV=3	1	15.2795	controllerType=0 controllerNumber=1 scan=5088	C5(Carbamidomethyl / 57.0215); C10(Carbamidomethyl / 57.0215); C16(Carbamidomethyl / 57.0215)	File24908_Scan5088	HCD	0	0	0	0	2.7e-13	3.2e-13
	551	Y.TC[+57.02146]VC[+57.02146]TEGYTGT[+203.07937]HC[+57.02146]EVDIDEC[+57.02146]DPDPC[+57.02146]HY.G	T11(OGlycan / 203.0794)	HexNAc(1)	905.6	4.4e-15	5.2e-15	14.35	855.6	4.8	3	1165.1	1165.1	-3.2		3493.28	3493.29	Specific	11	>sp|Q01705|NOTC1_MOUSE Neurogenic locus notch homolog protein 1 OS=Mus musculus GN=Notch1 PE=1 SV=3	1	18.0846	controllerType=0 controllerNumber=1 scan=6318	C2(Carbamidomethyl / 57.0215); C4(Carbamidomethyl / 57.0215); C13(Carbamidomethyl / 57.0215); C20(Carbamidomethyl / 57.0215); C25(Carbamidomethyl / 57.0215)	File24908_Scan6318	HCD	0	0	0	0	9.4e-16	1.1e-15
	578	Y.GSC[+57.02146]KDGVATF.T			601.2	6.3e-10	7.4e-10	9.2	601.2	601.2	2	521.236	521.237	-3.03		1041.46	1041.47	Specific		>sp|Q01705|NOTC1_MOUSE Neurogenic locus notch homolog protein 1 OS=Mus musculus GN=Notch1 PE=1 SV=3	1	13.2433	controllerType=0 controllerNumber=1 scan=4214	C3(Carbamidomethyl / 57.0215)	File24908_Scan4214	HCD	0	0	0	0	9.5e-11	1.1e-10
	578	Y.GSC[+57.02146]KDGVATF.T			596.7	5.1e-08	6.1e-08	7.29	596.7	596.7	2	521.236	521.237	-2.21		1041.46	1041.47	Specific		>sp|Q01705|NOTC1_MOUSE Neurogenic locus notch homolog protein 1 OS=Mus musculus GN=Notch1 PE=1 SV=3	1	13.4732	controllerType=0 controllerNumber=1 scan=4312	C3(Carbamidomethyl / 57.0215)	File24908_Scan4312	HCD	0	0	0	0	5.2e-09	6.1e-09
	578	Y.GSC[+57.02146]KDGVATF.T			587.5	6.3e-09	7.4e-09	8.2	587.5	587.5	2	521.236	521.237	-2.44		1041.46	1041.47	Specific		>sp|Q01705|NOTC1_MOUSE Neurogenic locus notch homolog protein 1 OS=Mus musculus GN=Notch1 PE=1 SV=3	1	13.3513	controllerType=0 controllerNumber=1 scan=4260	C3(Carbamidomethyl / 57.0215)	File24908_Scan4260	HCD	0	0	0	0	5e-10	5.9e-10
	578	Y.GSC[+57.02146]KDGVATF.T			570.2	6.3e-09	7.4e-09	8.2	570.2	570.2	2	521.236	521.237	-2.56		1041.46	1041.47	Specific		>sp|Q01705|NOTC1_MOUSE Neurogenic locus notch homolog protein 1 OS=Mus musculus GN=Notch1 PE=1 SV=3	1	13.5782	controllerType=0 controllerNumber=1 scan=4357	C3(Carbamidomethyl / 57.0215)	File24908_Scan4357	HCD	0	0	0	0	5.8e-10	6.9e-10
	578	Y.GSC[+57.02146]KDGVATF.T			564.5	6.3e-09	7.4e-09	8.2	564.5	564.5	2	521.236	521.237	-2.44		1041.46	1041.47	Specific		>sp|Q01705|NOTC1_MOUSE Neurogenic locus notch homolog protein 1 OS=Mus musculus GN=Notch1 PE=1 SV=3	1	13.6851	controllerType=0 controllerNumber=1 scan=4402	C3(Carbamidomethyl / 57.0215)	File24908_Scan4402	HCD	0	0	0	0	6.6e-10	7.8e-10
	578	Y.GSC[+57.02146]KDGVATF.T			474.4	9.9e-08	1.2e-07	7	474.4	474.4	2	521.237	521.237	-0.8		1041.47	1041.47	Specific		>sp|Q01705|NOTC1_MOUSE Neurogenic locus notch homolog protein 1 OS=Mus musculus GN=Notch1 PE=1 SV=3	1	13.0091	controllerType=0 controllerNumber=1 scan=4115	C3(Carbamidomethyl / 57.0215)	File24908_Scan4115	HCD	0	0	0	0	1.5e-08	1.7e-08
	578	Y.GSC[+57.02146]KDGVATF.T			469.8	5.9e-07	7e-07	6.23	469.8	469.8	2	521.236	521.237	-3.03		1041.46	1041.47	Specific		>sp|Q01705|NOTC1_MOUSE Neurogenic locus notch homolog protein 1 OS=Mus musculus GN=Notch1 PE=1 SV=3	1	13.1374	controllerType=0 controllerNumber=1 scan=4169	C3(Carbamidomethyl / 57.0215)	File24908_Scan4169	HCD	0	0	0	0	9e-08	1.1e-07
	578	Y.GSC[+57.02146]KDGVATF.T			179.2	0.0023	0.0028	2.63	179.2	179.2	2	521.236	521.237	-2.21		1041.46	1041.47	Specific		>sp|Q01705|NOTC1_MOUSE Neurogenic locus notch homolog protein 1 OS=Mus musculus GN=Notch1 PE=1 SV=3	1	13.8315	controllerType=0 controllerNumber=1 scan=4464	C3(Carbamidomethyl / 57.0215)	File24908_Scan4464	HCD	0	0	0	0	0.00013	0.00015
	701	F.TC[+57.02146]RC[+57.02146]PEGYHDPTC[+57.02146]L.S			525.1	2.3e-08	2.7e-08	7.64	525.1	525.1	3	589.241	589.241	-0.61		1765.71	1765.71	Specific		>sp|Q01705|NOTC1_MOUSE Neurogenic locus notch homolog protein 1 OS=Mus musculus GN=Notch1 PE=1 SV=3	1	14.2521	controllerType=0 controllerNumber=1 scan=4644	C2(Carbamidomethyl / 57.0215); C4(Carbamidomethyl / 57.0215); C13(Carbamidomethyl / 57.0215)	File24908_Scan4644	HCD	0	0	0	0	2.2e-09	2.6e-09
	701	F.TC[+57.02146]RC[+57.02146]PEGYHDPTC[+57.02146]L.S			355.6	9.9e-05	0.00012	4	355.6	355.6	3	589.241	589.241	-0.5		1765.71	1765.71	Specific		>sp|Q01705|NOTC1_MOUSE Neurogenic locus notch homolog protein 1 OS=Mus musculus GN=Notch1 PE=1 SV=3	1	14.1265	controllerType=0 controllerNumber=1 scan=4590	C2(Carbamidomethyl / 57.0215); C4(Carbamidomethyl / 57.0215); C13(Carbamidomethyl / 57.0215)	File24908_Scan4590	HCD	0	0	0	0	8.5e-06	1e-05
	701	F.TC[+57.02146]RC[+57.02146]PEGYHDPTC[+57.02146]L.S			331.4	7.7e-06	9.1e-06	5.12	331.4	331.4	3	589.24	589.241	-1.75		1765.71	1765.71	Specific		>sp|Q01705|NOTC1_MOUSE Neurogenic locus notch homolog protein 1 OS=Mus musculus GN=Notch1 PE=1 SV=3	1	14.3829	controllerType=0 controllerNumber=1 scan=4700	C2(Carbamidomethyl / 57.0215); C4(Carbamidomethyl / 57.0215); C13(Carbamidomethyl / 57.0215)	File24908_Scan4700	HCD	0	0	0	0	8.1e-07	9.5e-07
	715	L.S[+730.26439]EVNEC[+57.02146]NS[+1444.53387]NPC[+57.02146]IHGAC[+57.02146]RDGLNGY.K	S1(OGlycan / 730.2644); S8(OGlycan / 1444.5339)	HexNAc(2)Hex(2); HexNAc(4)Hex(3)Fuc(1)	356.2	0.00055	0.00064	3.26	356.2	5.9	5	960.385	960.38	5.16		4797.89	4797.87	Specific	1;8	>sp|Q01705|NOTC1_MOUSE Neurogenic locus notch homolog protein 1 OS=Mus musculus GN=Notch1 PE=1 SV=3	1	16.9138	controllerType=0 controllerNumber=1 scan=5796	C6(Carbamidomethyl / 57.0215); C11(Carbamidomethyl / 57.0215); C16(Carbamidomethyl / 57.0215)	File24908_Scan5796	HCD	0	0	0	0	4.8e-05	5.7e-05
	715	L.S[+1850.69261]EVNEC[+57.02146]NS[+146.05791][+176.03210]NPC[+57.02146]IHGAC[+57.02146]RDGLNGY.K	S1(OGlycan / 1850.6926); S8(OGlycan / 322.09)	HexNAc(6)Hex(3)Fuc(1); Fuc(1) 176.0321	338.8	0.00041	0.00048	3.39	338.8	0.3	5	959.985	959.977	8.91		4795.9	4795.85	Specific	1;8	>sp|Q01705|NOTC1_MOUSE Neurogenic locus notch homolog protein 1 OS=Mus musculus GN=Notch1 PE=1 SV=3	1	16.9138	controllerType=0 controllerNumber=1 scan=5796	C6(Carbamidomethyl / 57.0215); C11(Carbamidomethyl / 57.0215); C16(Carbamidomethyl / 57.0215)	File24908_Scan5796	HCD	0	0	0	0	3.5e-05	4.1e-05
	715	L.S[+1850.69261]EVNEC[+57.02146]NS[+146.05791][+176.03210]NPC[+57.02146]IHGAC[+57.02146]RDGLNGY.K	S1(OGlycan / 1850.6926); S8(OGlycan / 322.09)	HexNAc(6)Hex(3)Fuc(1); Fuc(1) 176.0321	327.8	0.00041	0.00048	3.39	327.8	0.3	5	959.985	959.977	8.34		4795.89	4795.85	Specific	1;8	>sp|Q01705|NOTC1_MOUSE Neurogenic locus notch homolog protein 1 OS=Mus musculus GN=Notch1 PE=1 SV=3	1	16.8051	controllerType=0 controllerNumber=1 scan=5749	C6(Carbamidomethyl / 57.0215); C11(Carbamidomethyl / 57.0215); C16(Carbamidomethyl / 57.0215)	File24908_Scan5749	HCD	0	0	0	0	3.4e-05	4e-05
	715	L.SEVNEC[+57.02146]NS[+426.13734]NPC[+57.02146]IHGAC[+57.02146]RDGLNGY.K	S8(OGlycan / 426.1373)	Hex(1)Pent(2)	665.4	5.7e-10	6.7e-10	9.24	665.4	10.9	3	1017.07	1017.07	-4.16		3049.2	3049.21	Specific	8	>sp|Q01705|NOTC1_MOUSE Neurogenic locus notch homolog protein 1 OS=Mus musculus GN=Notch1 PE=1 SV=3	1	15.3052	controllerType=0 controllerNumber=1 scan=5099	C6(Carbamidomethyl / 57.0215); C11(Carbamidomethyl / 57.0215); C16(Carbamidomethyl / 57.0215)	File24908_Scan5099	HCD	0	0	0	0	7.6e-11	9e-11
	715	L.SEVNEC[+57.02146]NS[+426.13734]NPC[+57.02146]IHGAC[+57.02146]RDGLNGY.K	S8(OGlycan / 426.1373)	Hex(1)Pent(2)	534.1	4.6e-08	5.4e-08	7.34	534.1	3.6	3	1017.07	1017.07	-2.54		3049.2	3049.21	Specific	8	>sp|Q01705|NOTC1_MOUSE Neurogenic locus notch homolog protein 1 OS=Mus musculus GN=Notch1 PE=1 SV=3	1	15.4902	controllerType=0 controllerNumber=1 scan=5179	C6(Carbamidomethyl / 57.0215); C11(Carbamidomethyl / 57.0215); C16(Carbamidomethyl / 57.0215)	File24908_Scan5179	HCD	0	0	0	0	4.6e-09	5.5e-09
	738	Y.KC[+57.02146]DC[+57.02146]APGW.S			500.2	1.3e-06	1.6e-06	5.87	500.2	500.2	2	497.198	497.2	-2.23		993.389	993.392	Specific		>sp|Q01705|NOTC1_MOUSE Neurogenic locus notch homolog protein 1 OS=Mus musculus GN=Notch1 PE=1 SV=3	1	13.9693	controllerType=0 controllerNumber=1 scan=4522	C2(Carbamidomethyl / 57.0215); C4(Carbamidomethyl / 57.0215)	File24908_Scan4522	HCD	0	0	0	0	1.9e-07	2.2e-07
	738	Y.KC[+57.02146]DC[+57.02146]APGW.S			456.8	2e-06	2.3e-06	5.7	456.8	456.8	2	497.199	497.2	-1.43		993.39	993.392	Specific		>sp|Q01705|NOTC1_MOUSE Neurogenic locus notch homolog protein 1 OS=Mus musculus GN=Notch1 PE=1 SV=3	1	14.0994	controllerType=0 controllerNumber=1 scan=4578	C2(Carbamidomethyl / 57.0215); C4(Carbamidomethyl / 57.0215)	File24908_Scan4578	HCD	0	0	0	0	2.7e-07	3.2e-07
	738	Y.KC[+57.02146]DC[+57.02146]APGW.S			450.7	1.4e-06	1.7e-06	5.84	450.7	450.7	2	497.198	497.2	-2.97		993.389	993.392	Specific		>sp|Q01705|NOTC1_MOUSE Neurogenic locus notch homolog protein 1 OS=Mus musculus GN=Notch1 PE=1 SV=3	1	13.8443	controllerType=0 controllerNumber=1 scan=4469	C2(Carbamidomethyl / 57.0215); C4(Carbamidomethyl / 57.0215)	File24908_Scan4469	HCD	0	0	0	0	2e-07	2.4e-07
	738	Y.KC[+57.02146]DC[+57.02146]APGW.S			430.3	1.1e-05	1.3e-05	4.96	430.3	430.3	2	497.197	497.2	-5.8		993.386	993.392	Specific		>sp|Q01705|NOTC1_MOUSE Neurogenic locus notch homolog protein 1 OS=Mus musculus GN=Notch1 PE=1 SV=3	1	13.7107	controllerType=0 controllerNumber=1 scan=4413	C2(Carbamidomethyl / 57.0215); C4(Carbamidomethyl / 57.0215)	File24908_Scan4413	HCD	0	0	0	0	1e-06	1.2e-06
	738	Y.KC[+57.02146]DC[+57.02146]APGW.S			426	1.1e-05	1.3e-05	4.96	426	426	2	497.198	497.2	-3.52		993.388	993.392	Specific		>sp|Q01705|NOTC1_MOUSE Neurogenic locus notch homolog protein 1 OS=Mus musculus GN=Notch1 PE=1 SV=3	1	13.5803	controllerType=0 controllerNumber=1 scan=4358	C2(Carbamidomethyl / 57.0215); C4(Carbamidomethyl / 57.0215)	File24908_Scan4358	HCD	0	0	0	0	9.8e-07	1.2e-06
	738	Y.KC[+57.02146]DC[+57.02146]APGW.S			409	2.9e-06	3.5e-06	5.53	409	409	2	497.198	497.2	-2.97		993.389	993.392	Specific		>sp|Q01705|NOTC1_MOUSE Neurogenic locus notch homolog protein 1 OS=Mus musculus GN=Notch1 PE=1 SV=3	1	13.4626	controllerType=0 controllerNumber=1 scan=4308	C2(Carbamidomethyl / 57.0215); C4(Carbamidomethyl / 57.0215)	File24908_Scan4308	HCD	0	0	0	0	3.8e-07	4.5e-07
	738	Y.KC[+57.02146]DC[+57.02146]APGW.S			362	1.4e-05	1.6e-05	4.86	362	362	2	497.198	497.2	-2.29		993.389	993.392	Specific		>sp|Q01705|NOTC1_MOUSE Neurogenic locus notch homolog protein 1 OS=Mus musculus GN=Notch1 PE=1 SV=3	1	13.2715	controllerType=0 controllerNumber=1 scan=4226	C2(Carbamidomethyl / 57.0215); C4(Carbamidomethyl / 57.0215)	File24908_Scan4226	HCD	0	0	0	0	1.7e-06	2e-06
	776	Y.VC[+57.02146]TC[+57.02146]REGF.S			371.1	5.8e-06	6.9e-06	5.24	371.1	371.1	2	514.717	514.718	-2.29		1028.43	1028.43	Specific		>sp|Q01705|NOTC1_MOUSE Neurogenic locus notch homolog protein 1 OS=Mus musculus GN=Notch1 PE=1 SV=3	1	12.5585	controllerType=0 controllerNumber=1 scan=3925	C2(Carbamidomethyl / 57.0215); C4(Carbamidomethyl / 57.0215)	File24908_Scan3925	HCD	0	0	0	0	6.5e-07	7.7e-07
	776	Y.VC[+57.02146]TC[+57.02146]REGF.S			363.2	5.3e-06	6.2e-06	5.28	363.2	363.2	2	514.717	514.718	-1.81		1028.43	1028.43	Specific		>sp|Q01705|NOTC1_MOUSE Neurogenic locus notch homolog protein 1 OS=Mus musculus GN=Notch1 PE=1 SV=3	1	12.6632	controllerType=0 controllerNumber=1 scan=3969	C2(Carbamidomethyl / 57.0215); C4(Carbamidomethyl / 57.0215)	File24908_Scan3969	HCD	0	0	0	0	6e-07	7e-07
	776	Y.VC[+57.02146]TC[+57.02146]REGF.S			316.5	0.00011	0.00013	3.97	316.5	316.5	2	514.717	514.718	-2.29		1028.43	1028.43	Specific		>sp|Q01705|NOTC1_MOUSE Neurogenic locus notch homolog protein 1 OS=Mus musculus GN=Notch1 PE=1 SV=3	1	12.172	controllerType=0 controllerNumber=1 scan=3762	C2(Carbamidomethyl / 57.0215); C4(Carbamidomethyl / 57.0215)	File24908_Scan3762	HCD	0	0	0	0	1.1e-05	1.3e-05
	776	Y.VC[+57.02146]TC[+57.02146]REGF.S			307.3	0.00017	0.0002	3.76	307.3	307.3	2	514.716	514.718	-3		1028.43	1028.43	Specific		>sp|Q01705|NOTC1_MOUSE Neurogenic locus notch homolog protein 1 OS=Mus musculus GN=Notch1 PE=1 SV=3	1	12.4304	controllerType=0 controllerNumber=1 scan=3871	C2(Carbamidomethyl / 57.0215); C4(Carbamidomethyl / 57.0215)	File24908_Scan3871	HCD	0	0	0	0	1.6e-05	1.9e-05
	776	Y.VC[+57.02146]TC[+57.02146]REGF.S			292	0.00011	0.00013	3.97	292	292	2	514.717	514.718	-2.17		1028.43	1028.43	Specific		>sp|Q01705|NOTC1_MOUSE Neurogenic locus notch homolog protein 1 OS=Mus musculus GN=Notch1 PE=1 SV=3	1	12.3018	controllerType=0 controllerNumber=1 scan=3817	C2(Carbamidomethyl / 57.0215); C4(Carbamidomethyl / 57.0215)	File24908_Scan3817	HCD	0	0	0	0	1.1e-05	1.3e-05
	776	Y.VC[+57.02146]TC[+57.02146]REGF.S			282.3	0.00018	0.00021	3.74	282.3	282.3	2	514.717	514.718	-1.93		1028.43	1028.43	Specific		>sp|Q01705|NOTC1_MOUSE Neurogenic locus notch homolog protein 1 OS=Mus musculus GN=Notch1 PE=1 SV=3	1	12.7682	controllerType=0 controllerNumber=1 scan=4013	C2(Carbamidomethyl / 57.0215); C4(Carbamidomethyl / 57.0215)	File24908_Scan4013	HCD	0	0	0	0	1.7e-05	2e-05
	776	Y.VC[+57.02146]TC[+57.02146]REGF.S			263.3	0.00073	0.00086	3.14	263.3	263.3	2	514.717	514.718	-1.93		1028.43	1028.43	Specific		>sp|Q01705|NOTC1_MOUSE Neurogenic locus notch homolog protein 1 OS=Mus musculus GN=Notch1 PE=1 SV=3	1	12.7725	controllerType=0 controllerNumber=1 scan=4015	C2(Carbamidomethyl / 57.0215); C4(Carbamidomethyl / 57.0215)	File24908_Scan4015	HCD	0	0	0	0	6.4e-05	7.6e-05
	776	Y.VC[+57.02146]TC[+57.02146]REGF.S			138.5	0.019	0.022	1.73	138.5	138.5	2	514.717	514.718	-2.64		1028.43	1028.43	Specific		>sp|Q01705|NOTC1_MOUSE Neurogenic locus notch homolog protein 1 OS=Mus musculus GN=Notch1 PE=1 SV=3	1	12.8978	controllerType=0 controllerNumber=1 scan=4068	C2(Carbamidomethyl / 57.0215); C4(Carbamidomethyl / 57.0215)	File24908_Scan4068	HCD	0	0	0	0	0.00097	0.0011
	784	F.SGPNC[+57.02146]QTNINEC[+57.02146]AS[+426.13734]NPC[+57.02146]LNQGT[+146.05791]C[+57.02146]IDDVAGY.K	S14(OGlycan / 426.1373); T22(OGlycan / 146.0579)	Hex(1)Pent(2); Fuc(1)	632	5.5e-08	6.5e-08	7.26	447	6	3	1301.18	1301.19	-3.57		3901.54	3901.55	Specific	14;22	>sp|Q01705|NOTC1_MOUSE Neurogenic locus notch homolog protein 1 OS=Mus musculus GN=Notch1 PE=1 SV=3	1	20.4438	controllerType=0 controllerNumber=1 scan=7396	C5(Carbamidomethyl / 57.0215); C12(Carbamidomethyl / 57.0215); C17(Carbamidomethyl / 57.0215); C23(Carbamidomethyl / 57.0215)	File24908_Scan7396	HCD	0	0	0	0	6.3e-09	7.4e-09	4217514
	814	Y.KC[+57.02146]NC[+57.02146]PLPY.T			408.5	2.2e-06	2.6e-06	5.66	312.8	312.8	2	526.237	526.239	-2.24		1051.47	1051.47	Specific		>sp|Q01705|NOTC1_MOUSE Neurogenic locus notch homolog protein 1 OS=Mus musculus GN=Notch1 PE=1 SV=3	1	14.735	controllerType=0 controllerNumber=1 scan=4852	C2(Carbamidomethyl / 57.0215); C4(Carbamidomethyl / 57.0215)	File24908_Scan4852	HCD	0	0	0	0	3e-07	3.6e-07
	814	Y.KC[+57.02146]NC[+57.02146]PLPY.T			394.2	3.3e-05	3.9e-05	4.48	300.3	300.3	2	526.238	526.239	-0.5		1051.47	1051.47	Specific		>sp|Q01705|NOTC1_MOUSE Neurogenic locus notch homolog protein 1 OS=Mus musculus GN=Notch1 PE=1 SV=3	1	14.227	controllerType=0 controllerNumber=1 scan=4633	C2(Carbamidomethyl / 57.0215); C4(Carbamidomethyl / 57.0215)	File24908_Scan4633	HCD	0	0	0	0	3e-06	3.6e-06
	814	Y.KC[+57.02146]NC[+57.02146]PLPY.T			392.6	0.00018	0.00022	3.74	299.5	299.5	2	526.236	526.239	-4.79		1051.46	1051.47	Specific		>sp|Q01705|NOTC1_MOUSE Neurogenic locus notch homolog protein 1 OS=Mus musculus GN=Notch1 PE=1 SV=3	1	14.4799	controllerType=0 controllerNumber=1 scan=4741	C2(Carbamidomethyl / 57.0215); C4(Carbamidomethyl / 57.0215)	File24908_Scan4741	HCD	0	0	0	0	1.8e-05	2.2e-05
	814	Y.KC[+57.02146]NC[+57.02146]PLPY.T			391.8	1.6e-05	1.9e-05	4.78	319.1	319.1	2	526.237	526.239	-3.63		1051.47	1051.47	Specific		>sp|Q01705|NOTC1_MOUSE Neurogenic locus notch homolog protein 1 OS=Mus musculus GN=Notch1 PE=1 SV=3	1	14.6098	controllerType=0 controllerNumber=1 scan=4798	C2(Carbamidomethyl / 57.0215); C4(Carbamidomethyl / 57.0215)	File24908_Scan4798	HCD	0	0	0	0	2e-06	2.3e-06
	814	Y.KC[+57.02146]NC[+57.02146]PLPY.T			389.9	2.3e-05	2.7e-05	4.63	301.8	301.8	2	526.237	526.239	-2.47		1051.47	1051.47	Specific		>sp|Q01705|NOTC1_MOUSE Neurogenic locus notch homolog protein 1 OS=Mus musculus GN=Notch1 PE=1 SV=3	1	14.3559	controllerType=0 controllerNumber=1 scan=4688	C2(Carbamidomethyl / 57.0215); C4(Carbamidomethyl / 57.0215)	File24908_Scan4688	HCD	0	0	0	0	2.4e-06	2.8e-06
	814	Y.KC[+57.02146]NC[+57.02146]PLPY.T			380.7	4.4e-05	5.2e-05	4.36	311.8	311.8	2	526.238	526.239	-1.42		1051.47	1051.47	Specific		>sp|Q01705|NOTC1_MOUSE Neurogenic locus notch homolog protein 1 OS=Mus musculus GN=Notch1 PE=1 SV=3	1	14.0973	controllerType=0 controllerNumber=1 scan=4577	C2(Carbamidomethyl / 57.0215); C4(Carbamidomethyl / 57.0215)	File24908_Scan4577	HCD	0	0	0	0	4.6e-06	5.4e-06
	814	Y.KC[+57.02146]NC[+57.02146]PLPY.T			301.6	0.00011	0.00013	3.97	265	265	2	526.238	526.239	-0.96		1051.47	1051.47	Specific		>sp|Q01705|NOTC1_MOUSE Neurogenic locus notch homolog protein 1 OS=Mus musculus GN=Notch1 PE=1 SV=3	1	13.9757	controllerType=0 controllerNumber=1 scan=4525	C2(Carbamidomethyl / 57.0215); C4(Carbamidomethyl / 57.0215)	File24908_Scan4525	HCD	0	0	0	0	9.6e-06	1.1e-05
	822	Y.TGAT[+203.07937]C[+57.02146]EVVL.A	T4(OGlycan / 203.0794)	HexNAc(1)	302.9	3.5e-05	4.2e-05	4.45	302.9	12.2	2	576.775	576.776	-2.26		1152.54	1152.55	Specific	4	>sp|Q01705|NOTC1_MOUSE Neurogenic locus notch homolog protein 1 OS=Mus musculus GN=Notch1 PE=1 SV=3	1	18.1084	controllerType=0 controllerNumber=1 scan=6329	C5(Carbamidomethyl / 57.0215)	File24908_Scan6329	HCD	0	0	0	0	3.3e-06	3.9e-06
	831	L.APC[+57.02146]ATSPC[+57.02146]KNSGVC[+57.02146]KESEDYESF.S			42.5	0.035	0.041	1.46	42.5	42.5	3	875.026	875.03	-4.24		2623.06	2623.07	Specific		>sp|Q01705|NOTC1_MOUSE Neurogenic locus notch homolog protein 1 OS=Mus musculus GN=Notch1 PE=1 SV=3	1	15.7387	controllerType=0 controllerNumber=1 scan=5285	C3(Carbamidomethyl / 57.0215); C8(Carbamidomethyl / 57.0215); C14(Carbamidomethyl / 57.0215)	File24908_Scan5285	HCD	0	0.0028	0	0.0068	0.002	0.0028
	854	F.SC[+57.02146]VC[+57.02146]PTGW.Q			467.2	1.7e-05	2e-05	4.77	467.2	467.2	2	483.693	483.694	-2.96		966.378	966.381	Specific		>sp|Q01705|NOTC1_MOUSE Neurogenic locus notch homolog protein 1 OS=Mus musculus GN=Notch1 PE=1 SV=3	1	18.4422	controllerType=0 controllerNumber=1 scan=6481	C2(Carbamidomethyl / 57.0215); C4(Carbamidomethyl / 57.0215)	File24908_Scan6481	HCD	0	0	0	0	2.1e-06	2.5e-06
	854	F.SC[+57.02146]VC[+57.02146]PTGW.Q			464.4	1.7e-05	2e-05	4.77	464.4	464.4	2	483.693	483.694	-2.27		966.379	966.381	Specific		>sp|Q01705|NOTC1_MOUSE Neurogenic locus notch homolog protein 1 OS=Mus musculus GN=Notch1 PE=1 SV=3	1	18.5598	controllerType=0 controllerNumber=1 scan=6533	C2(Carbamidomethyl / 57.0215); C4(Carbamidomethyl / 57.0215)	File24908_Scan6533	HCD	0	0	0	0	2.2e-06	2.6e-06
	862	W.QGQTC[+57.02146]EVDINEC[+57.02146]VKS[+146.05791]PC[+57.02146]RHGASC[+57.02146]QNTNGSY.R	S15(OGlycan / 146.0579)	Fuc(1)	784.2	3.3e-12	3.9e-12	11.48	784.2	4.9	4	901.379	901.38	-2.11		3602.49	3602.5	Specific	15	>sp|Q01705|NOTC1_MOUSE Neurogenic locus notch homolog protein 1 OS=Mus musculus GN=Notch1 PE=1 SV=3	1	14.7092	controllerType=0 controllerNumber=1 scan=4841	C5(Carbamidomethyl / 57.0215); C12(Carbamidomethyl / 57.0215); C17(Carbamidomethyl / 57.0215); C23(Carbamidomethyl / 57.0215)	File24908_Scan4841	HCD	0	0	0	0	9.1e-13	1.1e-12	8801611
	862	W.QGQTC[+57.02146]EVDINEC[+57.02146]VKS[+146.05791]PC[+57.02146]RHGASC[+57.02146]QNTNGSY.R	S15(OGlycan / 146.0579)	Fuc(1)	747.5	4.5e-11	5.4e-11	10.34	747.5	5	4	901.379	901.38	-1.71		3602.49	3602.5	Specific	15	>sp|Q01705|NOTC1_MOUSE Neurogenic locus notch homolog protein 1 OS=Mus musculus GN=Notch1 PE=1 SV=3	1	14.5852	controllerType=0 controllerNumber=1 scan=4787	C5(Carbamidomethyl / 57.0215); C12(Carbamidomethyl / 57.0215); C17(Carbamidomethyl / 57.0215); C23(Carbamidomethyl / 57.0215)	File24908_Scan4787	HCD	0	0	0	0	1e-11	1.2e-11
	892	Y.RC[+57.02146]LC[+57.02146]QAGY.T			332.1	7.3e-05	8.6e-05	4.14	269.2	269.2	2	514.226	514.226	-0.86		1027.44	1027.44	Specific		>sp|Q01705|NOTC1_MOUSE Neurogenic locus notch homolog protein 1 OS=Mus musculus GN=Notch1 PE=1 SV=3	1	12.4304	controllerType=0 controllerNumber=1 scan=3871	C2(Carbamidomethyl / 57.0215); C4(Carbamidomethyl / 57.0215)	File24908_Scan3871	HCD	0	0	0	0	7e-06	8.2e-06
	900	Y.TGRNC[+57.02146]ES[+365.13220]DIDDC[+57.02146]RPNPC[+57.02146]HNGGSC[+57.02146]TDGINTAF.C	S7(OGlycan / 365.1322)	HexNAc(1)Hex(1)	331.1	2.7e-05	3.2e-05	4.57	331.1	5.2	4	966.384	966.387	-4.05		3862.51	3862.53	Specific	7	>sp|Q01705|NOTC1_MOUSE Neurogenic locus notch homolog protein 1 OS=Mus musculus GN=Notch1 PE=1 SV=3	1	16.3371	controllerType=0 controllerNumber=1 scan=5546	C5(Carbamidomethyl / 57.0215); C12(Carbamidomethyl / 57.0215); C17(Carbamidomethyl / 57.0215); C23(Carbamidomethyl / 57.0215)	File24908_Scan5546	HCD	0	0	0	0	2.8e-06	3.3e-06
	900	Y.TGRNC[+57.02146]ESDIDDC[+57.02146]RPNPC[+57.02146]HNGGS[+349.13728]C[+57.02146]TDGINTAF.C	S22(OGlycan / 349.1373)	HexNAc(1)Fuc(1)	244.4	7.5e-05	8.9e-05	4.12	244.4	3.6	4	962.386	962.389	-3.04		3846.52	3846.53	Specific	22	>sp|Q01705|NOTC1_MOUSE Neurogenic locus notch homolog protein 1 OS=Mus musculus GN=Notch1 PE=1 SV=3	1	16.4068	controllerType=0 controllerNumber=1 scan=5576	C5(Carbamidomethyl / 57.0215); C12(Carbamidomethyl / 57.0215); C17(Carbamidomethyl / 57.0215); C23(Carbamidomethyl / 57.0215)	File24908_Scan5576	HCD	0	0	0	0	7.2e-06	8.6e-06
	900	Y.TGRNC[+57.02146]ESDIDDC[+57.02146]RPNPC[+57.02146]HNGGS[+203.07937]C[+57.02146]TDGINTAF.C	S22(OGlycan / 203.0794)	HexNAc(1)	369.3	6.1e-06	7.2e-06	5.22	322.9	4.8	4	925.872	925.874	-2.88		3700.46	3700.48	Specific	22	>sp|Q01705|NOTC1_MOUSE Neurogenic locus notch homolog protein 1 OS=Mus musculus GN=Notch1 PE=1 SV=3	1	16.4588	controllerType=0 controllerNumber=1 scan=5598	C5(Carbamidomethyl / 57.0215); C12(Carbamidomethyl / 57.0215); C17(Carbamidomethyl / 57.0215); C23(Carbamidomethyl / 57.0215)	File24908_Scan5598	HCD	0	0	0	0	7.1e-07	8.3e-07
	900	Y.TGRNC[+57.02146]ESDIDDC[+57.02146]RPNPC[+57.02146]HNGGS[+203.07937]C[+57.02146]TDGINTAF.C	S22(OGlycan / 203.0794)	HexNAc(1)	318.2	1.5e-05	1.7e-05	4.83	263.7	4.8	4	925.872	925.874	-2.88		3700.46	3700.48	Specific	22	>sp|Q01705|NOTC1_MOUSE Neurogenic locus notch homolog protein 1 OS=Mus musculus GN=Notch1 PE=1 SV=3	1	16.3414	controllerType=0 controllerNumber=1 scan=5548	C5(Carbamidomethyl / 57.0215); C12(Carbamidomethyl / 57.0215); C17(Carbamidomethyl / 57.0215); C23(Carbamidomethyl / 57.0215)	File24908_Scan5548	HCD	0	0	0	0	1.9e-06	2.2e-06
	931	F.C[+57.02146]DC[+57.02146]LPGFQGAF.C			467.3	2.1e-07	2.5e-07	6.68	402.4	402.4	2	636.261	636.263	-2.47		1271.52	1271.52	Specific		>sp|Q01705|NOTC1_MOUSE Neurogenic locus notch homolog protein 1 OS=Mus musculus GN=Notch1 PE=1 SV=3	1	23.8141	controllerType=0 controllerNumber=1 scan=8889	C1(Carbamidomethyl / 57.0215); C3(Carbamidomethyl / 57.0215)	File24908_Scan8889	HCD	0	0	0	0	3.3e-08	3.9e-08
	968	Y.TC[+57.02146]TC[+57.02146]PVGF.N			201.1	0.017	0.02	1.78	201.1	201.1	2	471.195	471.196	-2.84		941.383	941.385	Specific		>sp|Q01705|NOTC1_MOUSE Neurogenic locus notch homolog protein 1 OS=Mus musculus GN=Notch1 PE=1 SV=3	1	18.0306	controllerType=0 controllerNumber=1 scan=6293	C2(Carbamidomethyl / 57.0215); C4(Carbamidomethyl / 57.0215)	File24908_Scan6293	HCD	0	0	0	0	0.00073	0.00086
	976	F.NGIHC[+57.02146]ENNTPDC[+57.02146]TESSC[+57.02146]F.N			720.4	2.9e-11	3.4e-11	10.54	652.1	652.1	2	1071.4	1071.4	-1.78		2141.79	2141.8	Specific		>sp|Q01705|NOTC1_MOUSE Neurogenic locus notch homolog protein 1 OS=Mus musculus GN=Notch1 PE=1 SV=3	1	15.6271	controllerType=0 controllerNumber=1 scan=5237	C5(Carbamidomethyl / 57.0215); C12(Carbamidomethyl / 57.0215); C17(Carbamidomethyl / 57.0215)	File24908_Scan5237	HCD	0	0	0	0	7.7e-12	9e-12
	976	F.NGIHC[+57.02146]ENNTPDC[+57.02146]TESSC[+57.02146]F.N			681.9	2.9e-10	3.4e-10	9.54	631.2	631.2	2	1071.4	1071.4	-1.67		2141.79	2141.8	Specific		>sp|Q01705|NOTC1_MOUSE Neurogenic locus notch homolog protein 1 OS=Mus musculus GN=Notch1 PE=1 SV=3	1	15.5008	controllerType=0 controllerNumber=1 scan=5183	C5(Carbamidomethyl / 57.0215); C12(Carbamidomethyl / 57.0215); C17(Carbamidomethyl / 57.0215)	File24908_Scan5183	HCD	0	0	0	0	4.7e-11	5.6e-11
	976	F.NGIHC[+57.02146]ENNTPDC[+57.02146]TESSC[+57.02146]F.N			495.8	2e-06	2.3e-06	5.71	482.5	482.5	3	714.602	714.603	-1.62		2141.79	2141.8	Specific		>sp|Q01705|NOTC1_MOUSE Neurogenic locus notch homolog protein 1 OS=Mus musculus GN=Notch1 PE=1 SV=3	1	15.6293	controllerType=0 controllerNumber=1 scan=5238	C5(Carbamidomethyl / 57.0215); C12(Carbamidomethyl / 57.0215); C17(Carbamidomethyl / 57.0215)	File24908_Scan5238	HCD	0	0	0	0	2.5e-07	2.9e-07
	976	F.NGIHC[+57.02146]ENNTPDC[+57.02146]TESSC[+57.02146]F.N			491.6	2.3e-07	2.7e-07	6.64	491.6	491.6	2	1071.4	1071.4	-1.1		2141.79	2141.8	Specific		>sp|Q01705|NOTC1_MOUSE Neurogenic locus notch homolog protein 1 OS=Mus musculus GN=Notch1 PE=1 SV=3	1	15.7928	controllerType=0 controllerNumber=1 scan=5309	C5(Carbamidomethyl / 57.0215); C12(Carbamidomethyl / 57.0215); C17(Carbamidomethyl / 57.0215)	File24908_Scan5309	HCD	0	0	0	0	3.6e-08	4.3e-08
	976	F.NGIHC[+57.02146]ENNTPDC[+57.02146]TESSC[+57.02146]F.N			467.5	2.1e-06	2.5e-06	5.68	467.5	467.5	3	714.601	714.603	-2.73		2141.79	2141.8	Specific		>sp|Q01705|NOTC1_MOUSE Neurogenic locus notch homolog protein 1 OS=Mus musculus GN=Notch1 PE=1 SV=3	1	15.503	controllerType=0 controllerNumber=1 scan=5184	C5(Carbamidomethyl / 57.0215); C12(Carbamidomethyl / 57.0215); C17(Carbamidomethyl / 57.0215)	File24908_Scan5184	HCD	0	0	0	0	2.9e-07	3.4e-07
	976	F.NGIHC[+57.02146]ENNTPDC[+57.02146]TESSC[+57.02146]F.N			271.6	0.00014	0.00016	3.85	271.6	271.6	2	1071.4	1071.4	-4.98		2141.78	2141.8	Specific		>sp|Q01705|NOTC1_MOUSE Neurogenic locus notch homolog protein 1 OS=Mus musculus GN=Notch1 PE=1 SV=3	1	15.9255	controllerType=0 controllerNumber=1 scan=5366	C5(Carbamidomethyl / 57.0215); C12(Carbamidomethyl / 57.0215); C17(Carbamidomethyl / 57.0215)	File24908_Scan5366	HCD	0	0	0	0	1.3e-05	1.6e-05
EGF26	994	F.NGGTC[+57.02146]VDGINS[+146.05791]F.T	S11(OGlycan / 146.0579)	Fuc(1)	567.9	4.1e-07	4.9e-07	6.38	328.1	73.7	2	693.794	693.796	-2.03		1386.58	1386.58	Specific	11	>sp|Q01705|NOTC1_MOUSE Neurogenic locus notch homolog protein 1 OS=Mus musculus GN=Notch1 PE=1 SV=3	1	19.2012	controllerType=0 controllerNumber=1 scan=6829	C5(Carbamidomethyl / 57.0215)	File24908_Scan6829	HCD	0	0	0	0	6.9e-08	8.2e-08	40258036
EGF26	994	F.NGGTC[+57.02146]VDGINS[+146.05791]F.T	S11(OGlycan / 146.0579)	Fuc(1)	549.1	7.5e-06	8.8e-06	5.13	279.9	70.4	2	693.795	693.796	-1.59		1386.58	1386.58	Specific	11	>sp|Q01705|NOTC1_MOUSE Neurogenic locus notch homolog protein 1 OS=Mus musculus GN=Notch1 PE=1 SV=3	1	19.3178	controllerType=0 controllerNumber=1 scan=6882	C5(Carbamidomethyl / 57.0215)	File24908_Scan6882	HCD	0	0	0	0	7.7e-07	9.1e-07
EGF26	994	F.NGGTC[+57.02146]VDGINS[+146.05791]F.T	S11(OGlycan / 146.0579)	Fuc(1)	343	0.0001	0.00012	3.98	323.8	62.6	2	693.794	693.796	-2.03		1386.58	1386.58	Specific	11	>sp|Q01705|NOTC1_MOUSE Neurogenic locus notch homolog protein 1 OS=Mus musculus GN=Notch1 PE=1 SV=3	1	19.4528	controllerType=0 controllerNumber=1 scan=6943	C5(Carbamidomethyl / 57.0215)	File24908_Scan6943	HCD	0	0	0	0	9.2e-06	1.1e-05
	1006	F.TC[+57.02146]LC[+57.02146]PPGFT[+203.07937]GSY.C	T9(OGlycan / 203.0794)	HexNAc(1)	721.8	5.8e-11	6.9e-11	10.23	721.8	0	2	781.827	781.829	-2.38		1562.65	1562.65	Specific	9	>sp|Q01705|NOTC1_MOUSE Neurogenic locus notch homolog protein 1 OS=Mus musculus GN=Notch1 PE=1 SV=3	1	20.5985	controllerType=0 controllerNumber=1 scan=7465	C2(Carbamidomethyl / 57.0215); C4(Carbamidomethyl / 57.0215)	File24908_Scan7465	HCD	0	0	0	0	1.2e-11	1.4e-11
	1006	F.TC[+57.02146]LC[+57.02146]PPGFT[+203.07937]GSY.C	T9(OGlycan / 203.0794)	HexNAc(1)	537.9	3.8e-07	4.4e-07	6.42	537.9	0	2	781.827	781.829	-1.6		1562.65	1562.65	Specific	9	>sp|Q01705|NOTC1_MOUSE Neurogenic locus notch homolog protein 1 OS=Mus musculus GN=Notch1 PE=1 SV=3	1	20.4798	controllerType=0 controllerNumber=1 scan=7413	C2(Carbamidomethyl / 57.0215); C4(Carbamidomethyl / 57.0215)	File24908_Scan7413	HCD	0	0	0	0	6.6e-08	7.8e-08
	1006	F.T[+203.07937]C[+57.02146]LC[+57.02146]PPGFTGSY.C	T1(OGlycan / 203.0794)	HexNAc(1)	434.1	6.5e-07	7.7e-07	6.19	434.1	0.8	2	781.826	781.829	-3.01		1562.65	1562.65	Specific	1	>sp|Q01705|NOTC1_MOUSE Neurogenic locus notch homolog protein 1 OS=Mus musculus GN=Notch1 PE=1 SV=3	1	20.7266	controllerType=0 controllerNumber=1 scan=7523	C2(Carbamidomethyl / 57.0215); C4(Carbamidomethyl / 57.0215)	File24908_Scan7523	HCD	0	0	0	0	1e-07	1.2e-07
EGF27	1021	Y.DVNEC[+57.02146]DSRPC[+57.02146]LHGGT[+511.19010]C[+57.02146]QDSYGTY.K	T15(OGlycan / 511.1901)	HexNAc(1)Hex(1)Fuc(1)	327.8	2.6e-05	3e-05	4.59	327.8	2.2	3	1068.08	1068.09	-5.63		3202.22	3202.24	Specific	15	>sp|Q01705|NOTC1_MOUSE Neurogenic locus notch homolog protein 1 OS=Mus musculus GN=Notch1 PE=1 SV=3	1	16.1517	controllerType=0 controllerNumber=1 scan=5464	C5(Carbamidomethyl / 57.0215); C10(Carbamidomethyl / 57.0215); C16(Carbamidomethyl / 57.0215)	File24908_Scan5464	HCD	0	0	0	0	2.7e-06	3.1e-06	262067
EGF27	1021	Y.DVNEC[+57.02146]DSRPC[+57.02146]LHGGT[+308.11073]C[+57.02146]QDSYGTY.K	T15(OGlycan / 308.1107)	Hex(1)Fuc(1)	608.5	1.8e-08	2.2e-08	7.74	492.8	2.3	3	1000.39	1000.39	-3.38		2999.15	2999.16	Specific	15	>sp|Q01705|NOTC1_MOUSE Neurogenic locus notch homolog protein 1 OS=Mus musculus GN=Notch1 PE=1 SV=3	1	16.2003	controllerType=0 controllerNumber=1 scan=5486	C5(Carbamidomethyl / 57.0215); C10(Carbamidomethyl / 57.0215); C16(Carbamidomethyl / 57.0215)	File24908_Scan5486	HCD	0	0	0	0	1.4e-09	1.7e-09	13025855
EGF27	1021	Y.DVNEC[+57.02146]DS[+308.11073]RPC[+57.02146]LHGGTC[+57.02146]QDSYGTY.K	S7(OGlycan / 308.1107)	Hex(1)Fuc(1)	519.8	3.4e-07	4e-07	6.47	411.1	3.5	3	1000.39	1000.39	-1.12		2999.16	2999.16	Specific	7	>sp|Q01705|NOTC1_MOUSE Neurogenic locus notch homolog protein 1 OS=Mus musculus GN=Notch1 PE=1 SV=3	1	16.0681	controllerType=0 controllerNumber=1 scan=5428	C5(Carbamidomethyl / 57.0215); C10(Carbamidomethyl / 57.0215); C16(Carbamidomethyl / 57.0215)	File24908_Scan5428	HCD	0	0	0	0	5.5e-08	6.5e-08
EGF27	1021	Y.DVNEC[+57.02146]DS[+308.11073]RPC[+57.02146]LHGGTC[+57.02146]QDSY.G	S7(OGlycan / 308.1107)	Hex(1)Fuc(1)	648.4	9.8e-10	1.2e-09	9.01	632.7	1.9	3	893.347	893.348	-1.29		2678.03	2678.03	Specific	7	>sp|Q01705|NOTC1_MOUSE Neurogenic locus notch homolog protein 1 OS=Mus musculus GN=Notch1 PE=1 SV=3	1	14.7136	controllerType=0 controllerNumber=1 scan=4843	C5(Carbamidomethyl / 57.0215); C10(Carbamidomethyl / 57.0215); C16(Carbamidomethyl / 57.0215)	File24908_Scan4843	HCD	0	0	0	0	1.2e-10	1.5e-10	3393562
	1044	Y.KC[+57.02146]TC[+57.02146]PQGY.T			419.4	0.00029	0.00034	3.54	335.1	335.1	2	507.214	507.213	2.16		1013.42	1013.42	Specific		>sp|Q01705|NOTC1_MOUSE Neurogenic locus notch homolog protein 1 OS=Mus musculus GN=Notch1 PE=1 SV=3	1	10.4369	controllerType=0 controllerNumber=1 scan=3049	C2(Carbamidomethyl / 57.0215); C4(Carbamidomethyl / 57.0215)	File24908_Scan3049	HCD	0	0	0	0	2.3e-05	2.7e-05
	1044	Y.KC[+57.02146]TC[+57.02146]PQGY.T			242.8	0.019	0.022	1.72	231.5	231.5	2	507.213	507.213	1.38		1013.42	1013.42	Specific		>sp|Q01705|NOTC1_MOUSE Neurogenic locus notch homolog protein 1 OS=Mus musculus GN=Notch1 PE=1 SV=3	1	10.326	controllerType=0 controllerNumber=1 scan=3006	C2(Carbamidomethyl / 57.0215); C4(Carbamidomethyl / 57.0215)	File24908_Scan3006	HCD	0	0	0	0	0.001	0.0012
	1044	Y.KC[+57.02146]TC[+57.02146]PQGY.T			221	0.03	0.035	1.53	221	221	2	507.214	507.213	2.46		1013.42	1013.42	Specific		>sp|Q01705|NOTC1_MOUSE Neurogenic locus notch homolog protein 1 OS=Mus musculus GN=Notch1 PE=1 SV=3	1	10.5424	controllerType=0 controllerNumber=1 scan=3091	C2(Carbamidomethyl / 57.0215); C4(Carbamidomethyl / 57.0215)	File24908_Scan3091	HCD	0	0	0	0	0.0017	0.002
	1052	Y.TGLNC[+57.02146]QNLVRW.C			698.8	6.8e-11	8e-11	10.17	698.8	698.8	2	680.842	680.843	-2.07		1360.68	1360.68	Specific		>sp|Q01705|NOTC1_MOUSE Neurogenic locus notch homolog protein 1 OS=Mus musculus GN=Notch1 PE=1 SV=3	1	19.4398	controllerType=0 controllerNumber=1 scan=6937	C5(Carbamidomethyl / 57.0215)	File24908_Scan6937	HCD	0	0	0	0	1.5e-11	1.8e-11
	1052	Y.TGLNC[+57.02146]QNLVRW.C			593.4	7.6e-08	9e-08	7.12	593.4	593.4	2	680.842	680.843	-1		1360.68	1360.68	Specific		>sp|Q01705|NOTC1_MOUSE Neurogenic locus notch homolog protein 1 OS=Mus musculus GN=Notch1 PE=1 SV=3	1	19.3222	controllerType=0 controllerNumber=1 scan=6884	C5(Carbamidomethyl / 57.0215)	File24908_Scan6884	HCD	0	0	0	0	1.1e-08	1.2e-08
	1052	Y.TGLNC[+57.02146]QNL.V			325.5	0.00018	0.00021	3.75	325.5	325.5	2	460.218	460.219	-2.15		919.428	919.43	Specific		>sp|Q01705|NOTC1_MOUSE Neurogenic locus notch homolog protein 1 OS=Mus musculus GN=Notch1 PE=1 SV=3	1	15.8571	controllerType=0 controllerNumber=1 scan=5336	C5(Carbamidomethyl / 57.0215)	File24908_Scan5336	HCD	0	0	0	0	1.7e-05	2e-05
	1052	Y.TGLNC[+57.02146]QNL.V			323.7	0.0015	0.0018	2.81	323.7	323.7	2	460.217	460.219	-3.81		919.427	919.43	Specific		>sp|Q01705|NOTC1_MOUSE Neurogenic locus notch homolog protein 1 OS=Mus musculus GN=Notch1 PE=1 SV=3	1	15.9817	controllerType=0 controllerNumber=1 scan=5390	C5(Carbamidomethyl / 57.0215)	File24908_Scan5390	HCD	0	0	0	0	9.7e-05	0.00011
	1052	Y.TGLNC[+57.02146]QNL.V			230.8	0.017	0.02	1.77	230.8	230.8	2	460.217	460.219	-3.88		919.427	919.43	Specific		>sp|Q01705|NOTC1_MOUSE Neurogenic locus notch homolog protein 1 OS=Mus musculus GN=Notch1 PE=1 SV=3	1	16.1109	controllerType=0 controllerNumber=1 scan=5446	C5(Carbamidomethyl / 57.0215)	File24908_Scan5446	HCD	0	0	0	0	0.00077	0.00091
	1052	Y.TGLNC[+57.02146]QNL.V			144	0.035	0.042	1.45	144	144	2	460.218	460.219	-1.62		919.429	919.43	Specific		>sp|Q01705|NOTC1_MOUSE Neurogenic locus notch homolog protein 1 OS=Mus musculus GN=Notch1 PE=1 SV=3	1	15.7322	controllerType=0 controllerNumber=1 scan=5282	C5(Carbamidomethyl / 57.0215)	File24908_Scan5282	HCD	0	0.0027	0	0	0.0023	0.0028
	1055	L.NC[+57.02146]QNLVRW.C			499.8	5.6e-08	6.6e-08	7.25	499.8	499.8	2	545.266	545.266	-1.69		1089.52	1089.53	Specific		>sp|Q01705|NOTC1_MOUSE Neurogenic locus notch homolog protein 1 OS=Mus musculus GN=Notch1 PE=1 SV=3	1	17.1131	controllerType=0 controllerNumber=1 scan=5883	C2(Carbamidomethyl / 57.0215)	File24908_Scan5883	HCD	0	0	0	0	7.4e-09	8.7e-09
	1055	L.NC[+57.02146]QNLVRW.C			497.9	4.1e-08	4.8e-08	7.39	497.9	497.9	2	545.265	545.266	-2.59		1089.52	1089.53	Specific		>sp|Q01705|NOTC1_MOUSE Neurogenic locus notch homolog protein 1 OS=Mus musculus GN=Notch1 PE=1 SV=3	1	16.9923	controllerType=0 controllerNumber=1 scan=5831	C2(Carbamidomethyl / 57.0215)	File24908_Scan5831	HCD	0	0	0	0	3.7e-09	4.4e-09
	1055	L.NC[+57.02146]QNLVRW.C			480.4	4.1e-08	4.8e-08	7.39	480.4	480.4	2	545.265	545.266	-2.59		1089.52	1089.53	Specific		>sp|Q01705|NOTC1_MOUSE Neurogenic locus notch homolog protein 1 OS=Mus musculus GN=Notch1 PE=1 SV=3	1	17.2425	controllerType=0 controllerNumber=1 scan=5939	C2(Carbamidomethyl / 57.0215)	File24908_Scan5939	HCD	0	0	0	0	4.1e-09	4.9e-09
	1082	Y.HC[+57.02146]EC[+57.02146]RSGW.T			379.7	0.00055	0.00064	3.26	379.7	379.7	2	546.212	546.211	1.06		1091.42	1091.41	Specific		>sp|Q01705|NOTC1_MOUSE Neurogenic locus notch homolog protein 1 OS=Mus musculus GN=Notch1 PE=1 SV=3	1	10.1042	controllerType=0 controllerNumber=1 scan=2920	C2(Carbamidomethyl / 57.0215); C4(Carbamidomethyl / 57.0215)	File24908_Scan2920	HCD	0	0	0	0	4.6e-05	5.5e-05
	1082	Y.HC[+57.02146]EC[+57.02146]RSGW.T			199.1	0.042	0.049	1.38	199.1	199.1	2	546.212	546.211	1.28		1091.42	1091.41	Specific		>sp|Q01705|NOTC1_MOUSE Neurogenic locus notch homolog protein 1 OS=Mus musculus GN=Notch1 PE=1 SV=3	1	9.8932	controllerType=0 controllerNumber=1 scan=2841	C2(Carbamidomethyl / 57.0215); C4(Carbamidomethyl / 57.0215)	File24908_Scan2841	HCD	0.0027	0.008	0	0	0.0031	0.0081
	1090	W.TGVNC[+57.02146]DVL.S			420.8	3.9e-05	4.5e-05	4.41	420.8	420.8	2	439.207	439.208	-2.92		877.406	877.408	Specific		>sp|Q01705|NOTC1_MOUSE Neurogenic locus notch homolog protein 1 OS=Mus musculus GN=Notch1 PE=1 SV=3	1	17.2958	controllerType=0 controllerNumber=1 scan=5962	C5(Carbamidomethyl / 57.0215)	File24908_Scan5962	HCD	0	0	0	0	3.5e-06	4.1e-06
	1090	W.TGVNC[+57.02146]DVL.S			318.1	0.0006	0.00071	3.22	318.1	318.1	2	439.207	439.208	-2.37		877.406	877.408	Specific		>sp|Q01705|NOTC1_MOUSE Neurogenic locus notch homolog protein 1 OS=Mus musculus GN=Notch1 PE=1 SV=3	1	17.4197	controllerType=0 controllerNumber=1 scan=6016	C5(Carbamidomethyl / 57.0215)	File24908_Scan6016	HCD	0	0	0	0	5.2e-05	6.1e-05
	1090	W.TGVNC[+57.02146]DVL.S			252.5	0.011	0.013	1.96	252.5	252.5	2	439.207	439.208	-2.92		877.406	877.408	Specific		>sp|Q01705|NOTC1_MOUSE Neurogenic locus notch homolog protein 1 OS=Mus musculus GN=Notch1 PE=1 SV=3	1	17.1789	controllerType=0 controllerNumber=1 scan=5912	C5(Carbamidomethyl / 57.0215)	File24908_Scan5912	HCD	0	0	0	0	0.00038	0.00044
	1098	L.SVSC[+57.02146]EVAAQKRGIDVTLL.C			528.5	4.3e-07	5e-07	6.37	323.8	323.8	3	649.349	649.351	-2.36		1946.03	1946.04	Specific		>sp|Q01705|NOTC1_MOUSE Neurogenic locus notch homolog protein 1 OS=Mus musculus GN=Notch1 PE=1 SV=3	1	18.5385	controllerType=0 controllerNumber=1 scan=6524	C4(Carbamidomethyl / 57.0215)	File24908_Scan6524	HCD	0	0	0	0	7.2e-08	8.5e-08
	1115	L.LC[+57.02146]QHGGLC[+57.02146]VDEGDKHY.C			150.3	0.0098	0.012	2.01	150.3	150.3	4	472.708	472.708	-1		1887.81	1887.81	Specific		>sp|Q01705|NOTC1_MOUSE Neurogenic locus notch homolog protein 1 OS=Mus musculus GN=Notch1 PE=1 SV=3	1	13.0113	controllerType=0 controllerNumber=1 scan=4116	C2(Carbamidomethyl / 57.0215); C8(Carbamidomethyl / 57.0215)	File24908_Scan4116	HCD	0	0	0	0	0.00034	0.00041
	1116	L.C[+57.02146]QHGGLC[+57.02146]VDEGDKHY.C			873.1	2.3e-14	2.7e-14	13.64	873.1	873.1	3	592.246	592.247	-1.61		1774.72	1774.73	Specific		>sp|Q01705|NOTC1_MOUSE Neurogenic locus notch homolog protein 1 OS=Mus musculus GN=Notch1 PE=1 SV=3	1	12.2454	controllerType=0 controllerNumber=1 scan=3793	C1(Carbamidomethyl / 57.0215); C7(Carbamidomethyl / 57.0215)	File24908_Scan3793	HCD	0	0	0	0	5.4e-15	6.4e-15
	1116	L.C[+57.02146]QHGGLC[+57.02146]VDEGDKHY.C			811.2	4.9e-14	5.8e-14	13.31	811.2	811.2	4	444.437	444.437	-1.55		1774.72	1774.73	Specific		>sp|Q01705|NOTC1_MOUSE Neurogenic locus notch homolog protein 1 OS=Mus musculus GN=Notch1 PE=1 SV=3	1	12.1677	controllerType=0 controllerNumber=1 scan=3760	C1(Carbamidomethyl / 57.0215); C7(Carbamidomethyl / 57.0215)	File24908_Scan3760	HCD	0	0	0	0	1e-14	1.2e-14
	1116	L.C[+57.02146]QHGGLC[+57.02146]VDEGDKHY.C			771.5	2.3e-12	2.7e-12	11.64	771.5	771.5	3	592.246	592.247	-1.61		1774.72	1774.73	Specific		>sp|Q01705|NOTC1_MOUSE Neurogenic locus notch homolog protein 1 OS=Mus musculus GN=Notch1 PE=1 SV=3	1	12.1156	controllerType=0 controllerNumber=1 scan=3738	C1(Carbamidomethyl / 57.0215); C7(Carbamidomethyl / 57.0215)	File24908_Scan3738	HCD	0	0	0	0	5.8e-13	6.8e-13
	1116	L.C[+57.02146]QHGGLC[+57.02146]VDEGDKHY.C			766	2.1e-12	2.4e-12	11.69	766	766	4	444.436	444.437	-3.41		1774.72	1774.73	Specific		>sp|Q01705|NOTC1_MOUSE Neurogenic locus notch homolog protein 1 OS=Mus musculus GN=Notch1 PE=1 SV=3	1	12.0371	controllerType=0 controllerNumber=1 scan=3705	C1(Carbamidomethyl / 57.0215); C7(Carbamidomethyl / 57.0215)	File24908_Scan3705	HCD	0	0	0	0	3.8e-13	4.5e-13
	1116	L.C[+57.02146]QHGGLC[+57.02146]VDEGDKHY.C			749.7	4.9e-12	5.8e-12	11.31	749.7	749.7	4	444.436	444.437	-1.83		1774.72	1774.73	Specific		>sp|Q01705|NOTC1_MOUSE Neurogenic locus notch homolog protein 1 OS=Mus musculus GN=Notch1 PE=1 SV=3	1	12.2975	controllerType=0 controllerNumber=1 scan=3815	C1(Carbamidomethyl / 57.0215); C7(Carbamidomethyl / 57.0215)	File24908_Scan3815	HCD	0	0	0	0	1.2e-12	1.4e-12
	1116	L.C[+57.02146]QHGGLC[+57.02146]VDEGDKHY.C			742.1	2.1e-11	2.4e-11	10.69	742.1	742.1	4	444.435	444.437	-4.58		1774.72	1774.73	Specific		>sp|Q01705|NOTC1_MOUSE Neurogenic locus notch homolog protein 1 OS=Mus musculus GN=Notch1 PE=1 SV=3	1	11.9082	controllerType=0 controllerNumber=1 scan=3650	C1(Carbamidomethyl / 57.0215); C7(Carbamidomethyl / 57.0215)	File24908_Scan3650	HCD	0	0	0	0	3.1e-12	3.7e-12
	1116	L.C[+57.02146]QHGGLC[+57.02146]VDEGDKHY.C			645.7	1.7e-09	2e-09	8.78	645.7	645.7	3	592.246	592.247	-2.33		1774.72	1774.73	Specific		>sp|Q01705|NOTC1_MOUSE Neurogenic locus notch homolog protein 1 OS=Mus musculus GN=Notch1 PE=1 SV=3	1	11.9848	controllerType=0 controllerNumber=1 scan=3683	C1(Carbamidomethyl / 57.0215); C7(Carbamidomethyl / 57.0215)	File24908_Scan3683	HCD	0	0	0	0	2.2e-10	2.6e-10
	1116	L.C[+57.02146]QHGGLC[+57.02146]VDEGDKHY.C			575	3.5e-09	4.2e-09	8.45	575	575	4	444.436	444.437	-3.27		1774.72	1774.73	Specific		>sp|Q01705|NOTC1_MOUSE Neurogenic locus notch homolog protein 1 OS=Mus musculus GN=Notch1 PE=1 SV=3	1	11.7842	controllerType=0 controllerNumber=1 scan=3598	C1(Carbamidomethyl / 57.0215); C7(Carbamidomethyl / 57.0215)	File24908_Scan3598	HCD	0	0	0	0	3.3e-10	4e-10
	1116	L.C[+57.02146]QHGGLC[+57.02146]VDEGDKHY.C			508	1.3e-07	1.5e-07	6.89	508	508	3	592.246	592.247	-2.03		1774.72	1774.73	Specific		>sp|Q01705|NOTC1_MOUSE Neurogenic locus notch homolog protein 1 OS=Mus musculus GN=Notch1 PE=1 SV=3	1	11.863	controllerType=0 controllerNumber=1 scan=3631	C1(Carbamidomethyl / 57.0215); C7(Carbamidomethyl / 57.0215)	File24908_Scan3631	HCD	0	0	0	0	2e-08	2.3e-08
	1116	L.C[+57.02146]QHGGLC[+57.02146]VDEGDKHY.C			269.7	0.00033	0.00038	3.49	269.7	269.7	3	592.245	592.247	-3.16		1774.72	1774.73	Specific		>sp|Q01705|NOTC1_MOUSE Neurogenic locus notch homolog protein 1 OS=Mus musculus GN=Notch1 PE=1 SV=3	1	11.749	controllerType=0 controllerNumber=1 scan=3583	C1(Carbamidomethyl / 57.0215); C7(Carbamidomethyl / 57.0215)	File24908_Scan3583	HCD	0	0	0	0	2.5e-05	3e-05
	1116	L.C[+57.02146]QHGGLC[+57.02146]VDEGDKHY.C			211	0.0025	0.0029	2.61	211	211	3	592.246	592.247	-1.61		1774.72	1774.73	Specific		>sp|Q01705|NOTC1_MOUSE Neurogenic locus notch homolog protein 1 OS=Mus musculus GN=Notch1 PE=1 SV=3	1	12.3822	controllerType=0 controllerNumber=1 scan=3851	C1(Carbamidomethyl / 57.0215); C7(Carbamidomethyl / 57.0215)	File24908_Scan3851	HCD	0	0	0	0	0.00013	0.00016
	1168	F.SC[+57.02146]KC[+57.02146]VAGY.H			411.6	4e-06	4.8e-06	5.39	411.6	411.6	2	472.701	472.702	-1.05		944.395	944.396	Specific		>sp|Q01705|NOTC1_MOUSE Neurogenic locus notch homolog protein 1 OS=Mus musculus GN=Notch1 PE=1 SV=3	1	11.2062	controllerType=0 controllerNumber=1 scan=3359	C2(Carbamidomethyl / 57.0215); C4(Carbamidomethyl / 57.0215)	File24908_Scan3359	HCD	0	0	0	0	4.5e-07	5.3e-07
	1168	F.SC[+57.02146]KC[+57.02146]VAGY.H			349.4	0.00012	0.00015	3.91	349.4	349.4	2	472.701	472.702	-1.7		944.395	944.396	Specific		>sp|Q01705|NOTC1_MOUSE Neurogenic locus notch homolog protein 1 OS=Mus musculus GN=Notch1 PE=1 SV=3	1	11.0974	controllerType=0 controllerNumber=1 scan=3314	C2(Carbamidomethyl / 57.0215); C4(Carbamidomethyl / 57.0215)	File24908_Scan3314	HCD	0	0	0	0	1.2e-05	1.5e-05
	1168	F.SC[+57.02146]KC[+57.02146]VAGY.H			225.8	0.036	0.042	1.45	225.8	225.8	2	472.702	472.702	1.01		944.397	944.396	Specific		>sp|Q01705|NOTC1_MOUSE Neurogenic locus notch homolog protein 1 OS=Mus musculus GN=Notch1 PE=1 SV=3	1	11.3364	controllerType=0 controllerNumber=1 scan=3412	C2(Carbamidomethyl / 57.0215); C4(Carbamidomethyl / 57.0215)	File24908_Scan3412	HCD	0	0.0027	0	0	0.0025	0.0028
	1168	F.SC[+57.02146]KC[+57.02146]VAGY.H			195.1	0.042	0.05	1.37	195.1	195.1	2	472.702	472.702	0.11		944.396	944.396	Specific		>sp|Q01705|NOTC1_MOUSE Neurogenic locus notch homolog protein 1 OS=Mus musculus GN=Notch1 PE=1 SV=3	1	10.9913	controllerType=0 controllerNumber=1 scan=3271	C2(Carbamidomethyl / 57.0215); C4(Carbamidomethyl / 57.0215)	File24908_Scan3271	HCD	0.0027	0.008	0	0	0.0032	0.0081
	1176	Y.HGSNC[+57.02146]SEEINEC[+57.02146]L.S			370.1	1.2e-06	1.5e-06	5.9	370.1	370.1	2	774.805	774.806	-2.07		1548.6	1548.61	Specific		>sp|Q01705|NOTC1_MOUSE Neurogenic locus notch homolog protein 1 OS=Mus musculus GN=Notch1 PE=1 SV=3	1	15.0811	controllerType=0 controllerNumber=1 scan=5002	C5(Carbamidomethyl / 57.0215); C12(Carbamidomethyl / 57.0215)	File24908_Scan5002	HCD	0	0	0	0	1.7e-07	2e-07
	1176	Y.HGSNC[+57.02146]SEEINEC[+57.02146]L.S			259.7	0.00029	0.00034	3.54	259.7	259.7	2	774.806	774.806	-0.65		1548.6	1548.61	Specific		>sp|Q01705|NOTC1_MOUSE Neurogenic locus notch homolog protein 1 OS=Mus musculus GN=Notch1 PE=1 SV=3	1	15.2119	controllerType=0 controllerNumber=1 scan=5058	C5(Carbamidomethyl / 57.0215); C12(Carbamidomethyl / 57.0215)	File24908_Scan5058	HCD	0	0	0	0	2.1e-05	2.5e-05
	1189	L.SQPC[+57.02146]QNGGTC[+57.02146]IDLT[+426.13734]NS[+146.05791]Y.K	T14(OGlycan / 426.1373); S16(OGlycan / 146.0579)	Hex(1)Pent(2); Fuc(1)	586.4	1.2e-07	1.4e-07	6.93	459.8	2.4	2	1244	1244	-2.66		2486.98	2486.99	Specific	14;16	>sp|Q01705|NOTC1_MOUSE Neurogenic locus notch homolog protein 1 OS=Mus musculus GN=Notch1 PE=1 SV=3	1	18.8533	controllerType=0 controllerNumber=1 scan=6671	C4(Carbamidomethyl / 57.0215); C10(Carbamidomethyl / 57.0215)	File24908_Scan6671	HCD	0	0	0	0	1.8e-08	2.1e-08	3903974
	1206	Y.KC[+57.02146]SC[+57.02146]PRGTQGVHC[+57.02146]EINVDDC[+57.02146]HPPLDPASRSPKC[+57.02146]F.N			598.8	1.4e-05	1.6e-05	4.86	598.8	598.8	5	797.158	797.159	-1.91		3981.76	3981.77	Specific		>sp|Q01705|NOTC1_MOUSE Neurogenic locus notch homolog protein 1 OS=Mus musculus GN=Notch1 PE=1 SV=3	1	15.6572	controllerType=0 controllerNumber=1 scan=5250	C2(Carbamidomethyl / 57.0215); C4(Carbamidomethyl / 57.0215); C13(Carbamidomethyl / 57.0215); C20(Carbamidomethyl / 57.0215); C33(Carbamidomethyl / 57.0215)	File24908_Scan5250	HCD	0	0	0	0	1.6e-06	1.8e-06
	1206	Y.KC[+57.02146]SC[+57.02146]PRGTQGVHC[+57.02146]EINVDDC[+57.02146]HPPLDPASRSPKC[+57.02146]F.N			536.2	6.7e-06	7.9e-06	5.18	536.2	536.2	6	664.465	664.467	-3.07		3981.75	3981.77	Specific		>sp|Q01705|NOTC1_MOUSE Neurogenic locus notch homolog protein 1 OS=Mus musculus GN=Notch1 PE=1 SV=3	1	15.5644	controllerType=0 controllerNumber=1 scan=5211	C2(Carbamidomethyl / 57.0215); C4(Carbamidomethyl / 57.0215); C13(Carbamidomethyl / 57.0215); C20(Carbamidomethyl / 57.0215); C33(Carbamidomethyl / 57.0215)	File24908_Scan5211	HCD	0	0	0	0	7.4e-07	8.7e-07
	1206	Y.KC[+57.02146]SC[+57.02146]PRGTQGVHC[+57.02146]EINVDDC[+57.02146]HPPLDPASRSPKC[+57.02146]F.N			503.3	1.1e-05	1.3e-05	4.95	503.3	503.3	6	664.465	664.467	-2.79		3981.76	3981.77	Specific		>sp|Q01705|NOTC1_MOUSE Neurogenic locus notch homolog protein 1 OS=Mus musculus GN=Notch1 PE=1 SV=3	1	15.6829	controllerType=0 controllerNumber=1 scan=5261	C2(Carbamidomethyl / 57.0215); C4(Carbamidomethyl / 57.0215); C13(Carbamidomethyl / 57.0215); C20(Carbamidomethyl / 57.0215); C33(Carbamidomethyl / 57.0215)	File24908_Scan5261	HCD	0	0	0	0	1.2e-06	1.4e-06
	1252	Y.TC[+57.02146]TC[+57.02146]PPGF.V			342.4	0.00011	0.00013	3.97	342.4	342.4	2	470.187	470.189	-4.44		939.366	939.37	Specific		>sp|Q01705|NOTC1_MOUSE Neurogenic locus notch homolog protein 1 OS=Mus musculus GN=Notch1 PE=1 SV=3	1	17.0247	controllerType=0 controllerNumber=1 scan=5845	C2(Carbamidomethyl / 57.0215); C4(Carbamidomethyl / 57.0215)	File24908_Scan5845	HCD	0	0	0	0	1e-05	1.2e-05
	1260	F.VGERC[+57.02146]EGDVNEC[+57.02146]L.S			342.1	1.5e-06	1.8e-06	5.83	342.1	342.1	2	768.822	768.824	-2.56		1536.64	1536.64	Specific		>sp|Q01705|NOTC1_MOUSE Neurogenic locus notch homolog protein 1 OS=Mus musculus GN=Notch1 PE=1 SV=3	1	14.8934	controllerType=0 controllerNumber=1 scan=4921	C5(Carbamidomethyl / 57.0215); C12(Carbamidomethyl / 57.0215)	File24908_Scan4921	HCD	0	0	0	0	2.1e-07	2.5e-07
	1260	F.VGERC[+57.02146]EGDVNEC[+57.02146]L.S			309.6	0.00018	0.00022	3.74	309.6	309.6	2	768.821	768.824	-4.15		1536.64	1536.64	Specific		>sp|Q01705|NOTC1_MOUSE Neurogenic locus notch homolog protein 1 OS=Mus musculus GN=Notch1 PE=1 SV=3	1	15.0191	controllerType=0 controllerNumber=1 scan=4975	C5(Carbamidomethyl / 57.0215); C12(Carbamidomethyl / 57.0215)	File24908_Scan4975	HCD	0	0	0	0	1.8e-05	2.1e-05
	1273	L.SNPC[+57.02146]DPRGT[+426.13734]QNC[+57.02146]VQRVNDF.H	T9(OGlycan / 426.1373)	Hex(1)Pent(2)	324.1	5e-06	5.8e-06	5.31	324.1	1.4	3	897.379	897.382	-3.32		2690.12	2690.13	Specific	9	>sp|Q01705|NOTC1_MOUSE Neurogenic locus notch homolog protein 1 OS=Mus musculus GN=Notch1 PE=1 SV=3	1	15.3266	controllerType=0 controllerNumber=1 scan=5108	C4(Carbamidomethyl / 57.0215); C12(Carbamidomethyl / 57.0215)	File24908_Scan5108	HCD	0	0	0	0	5.4e-07	6.4e-07
	1273	L.SNPC[+57.02146]DPRGT[+426.13734]QNC[+57.02146]VQRVNDF.H	T9(OGlycan / 426.1373)	Hex(1)Pent(2)	310.8	3.3e-05	3.9e-05	4.48	310.8	1.4	3	897.378	897.382	-4.68		2690.12	2690.13	Specific	9	>sp|Q01705|NOTC1_MOUSE Neurogenic locus notch homolog protein 1 OS=Mus musculus GN=Notch1 PE=1 SV=3	1	15.1862	controllerType=0 controllerNumber=1 scan=5047	C4(Carbamidomethyl / 57.0215); C12(Carbamidomethyl / 57.0215)	File24908_Scan5047	HCD	0	0	0	0	2.9e-06	3.4e-06
	1333	F.IC[+57.02146]RC[+57.02146]PAGFEGATC[+57.02146]ENDARTC[+57.02146]GSL.R			874.7	9.9e-15	1.2e-14	14.01	874.7	874.7	3	868.033	868.035	-2.32		2602.08	2602.09	Specific		>sp|Q01705|NOTC1_MOUSE Neurogenic locus notch homolog protein 1 OS=Mus musculus GN=Notch1 PE=1 SV=3	1	16.2486	controllerType=0 controllerNumber=1 scan=5508	C2(Carbamidomethyl / 57.0215); C4(Carbamidomethyl / 57.0215); C13(Carbamidomethyl / 57.0215); C20(Carbamidomethyl / 57.0215)	File24908_Scan5508	HCD	0	0	0	0	3e-15	3.5e-15
	1333	F.IC[+57.02146]RC[+57.02146]PAGFEGATC[+57.02146]ENDARTC[+57.02146]GSL.R			818.3	5.7e-13	6.7e-13	12.24	818.3	818.3	3	868.032	868.035	-3.44		2602.08	2602.09	Specific		>sp|Q01705|NOTC1_MOUSE Neurogenic locus notch homolog protein 1 OS=Mus musculus GN=Notch1 PE=1 SV=3	1	16.3832	controllerType=0 controllerNumber=1 scan=5566	C2(Carbamidomethyl / 57.0215); C4(Carbamidomethyl / 57.0215); C13(Carbamidomethyl / 57.0215); C20(Carbamidomethyl / 57.0215)	File24908_Scan5566	HCD	0	0	0	0	9.7e-14	1.1e-13
	1333	F.IC[+57.02146]RC[+57.02146]PAGF.E			464.3	1.1e-05	1.3e-05	4.94	370.5	370.5	2	490.724	490.726	-3.51		980.441	980.444	Specific		>sp|Q01705|NOTC1_MOUSE Neurogenic locus notch homolog protein 1 OS=Mus musculus GN=Notch1 PE=1 SV=3	1	14.0757	controllerType=0 controllerNumber=1 scan=4568	C2(Carbamidomethyl / 57.0215); C4(Carbamidomethyl / 57.0215)	File24908_Scan4568	HCD	0	0	0	0	1.2e-06	1.5e-06
	1333	F.IC[+57.02146]RC[+57.02146]PAGF.E			431.7	1.7e-07	2e-07	6.77	364.1	364.1	2	490.724	490.726	-3.14		980.441	980.444	Specific		>sp|Q01705|NOTC1_MOUSE Neurogenic locus notch homolog protein 1 OS=Mus musculus GN=Notch1 PE=1 SV=3	1	13.5371	controllerType=0 controllerNumber=1 scan=4340	C2(Carbamidomethyl / 57.0215); C4(Carbamidomethyl / 57.0215)	File24908_Scan4340	HCD	0	0	0	0	2.7e-08	3.2e-08
	1333	F.IC[+57.02146]RC[+57.02146]PAGF.E			425.2	0.00033	0.00039	3.48	318.7	318.7	2	490.723	490.726	-4.63		980.439	980.444	Specific		>sp|Q01705|NOTC1_MOUSE Neurogenic locus notch homolog protein 1 OS=Mus musculus GN=Notch1 PE=1 SV=3	1	14.024	controllerType=0 controllerNumber=1 scan=4546	C2(Carbamidomethyl / 57.0215); C4(Carbamidomethyl / 57.0215)	File24908_Scan4546	HCD	0	0	0	0	2.6e-05	3.1e-05
	1333	F.IC[+57.02146]RC[+57.02146]PAGF.E			404.7	0.00014	0.00017	3.85	298.3	298.3	2	490.722	490.726	-7.99		980.436	980.444	Specific		>sp|Q01705|NOTC1_MOUSE Neurogenic locus notch homolog protein 1 OS=Mus musculus GN=Notch1 PE=1 SV=3	1	13.8958	controllerType=0 controllerNumber=1 scan=4491	C2(Carbamidomethyl / 57.0215); C4(Carbamidomethyl / 57.0215)	File24908_Scan4491	HCD	0	0	0	0	1.4e-05	1.6e-05
	1333	F.IC[+57.02146]RC[+57.02146]PAGF.E			387.9	0.00071	0.00084	3.15	263.3	263.3	2	490.724	490.726	-4.13		980.44	980.444	Specific		>sp|Q01705|NOTC1_MOUSE Neurogenic locus notch homolog protein 1 OS=Mus musculus GN=Notch1 PE=1 SV=3	1	14.1498	controllerType=0 controllerNumber=1 scan=4600	C2(Carbamidomethyl / 57.0215); C4(Carbamidomethyl / 57.0215)	File24908_Scan4600	HCD	0	0	0	0	6e-05	7.1e-05
	1333	F.IC[+57.02146]RC[+57.02146]PAGF.E			363.9	0.00071	0.00084	3.15	288.5	288.5	2	490.723	490.726	-4.82		980.439	980.444	Specific		>sp|Q01705|NOTC1_MOUSE Neurogenic locus notch homolog protein 1 OS=Mus musculus GN=Notch1 PE=1 SV=3	1	14.2055	controllerType=0 controllerNumber=1 scan=4624	C2(Carbamidomethyl / 57.0215); C4(Carbamidomethyl / 57.0215)	File24908_Scan4624	HCD	0	0	0	0	6.2e-05	7.3e-05
	1341	F.EGATC[+57.02146]ENDARTC[+57.02146]GSL.R			266.9	1.7e-05	2e-05	4.78	266.9	266.9	2	820.834	820.836	-1.42		1640.66	1640.66	Specific		>sp|Q01705|NOTC1_MOUSE Neurogenic locus notch homolog protein 1 OS=Mus musculus GN=Notch1 PE=1 SV=3	1	13.0984	controllerType=0 controllerNumber=1 scan=4153	C5(Carbamidomethyl / 57.0215); C12(Carbamidomethyl / 57.0215)	File24908_Scan4153	HCD	0	0	0	0	2.1e-06	2.4e-06
	1341	F.EGATC[+57.02146]ENDARTC[+57.02146]GSL.R			23	0.018	0.021	1.74	23	23	2	820.833	820.836	-2.98		1640.66	1640.66	Specific		>sp|Q01705|NOTC1_MOUSE Neurogenic locus notch homolog protein 1 OS=Mus musculus GN=Notch1 PE=1 SV=3	1	12.9108	controllerType=0 controllerNumber=1 scan=4074	C5(Carbamidomethyl / 57.0215); C12(Carbamidomethyl / 57.0215)	File24908_Scan4074	HCD	0	0	0	0	0.00092	0.0011
EGF35	1356	L.RC[+57.02146]LNGGTC[+57.02146]ISGPRS[+146.05791]PTC[+57.02146]L.C	S14(OGlycan / 146.0579)	Fuc(1)	550.8	1.9e-07	2.3e-07	6.72	550.8	0	3	718	718.003	-4.26		2151.99	2151.99	Specific	14	>sp|Q01705|NOTC1_MOUSE Neurogenic locus notch homolog protein 1 OS=Mus musculus GN=Notch1 PE=1 SV=3	1	15.4072	controllerType=0 controllerNumber=1 scan=5143	C2(Carbamidomethyl / 57.0215); C8(Carbamidomethyl / 57.0215); C17(Carbamidomethyl / 57.0215)	File24908_Scan5143	HCD	0	0	0	0	3e-08	3.6e-08	6400627
EGF35	1356	L.RC[+57.02146]LNGGTC[+57.02146]IS[+146.05791]GPRSPTC[+57.02146]L.C	S10(OGlycan / 146.0579)	Fuc(1)	515.6	5.6e-08	6.6e-08	7.25	515.6	0	3	718.001	718.003	-2.39		2151.99	2151.99	Specific	10	>sp|Q01705|NOTC1_MOUSE Neurogenic locus notch homolog protein 1 OS=Mus musculus GN=Notch1 PE=1 SV=3	1	15.5288	controllerType=0 controllerNumber=1 scan=5195	C2(Carbamidomethyl / 57.0215); C8(Carbamidomethyl / 57.0215); C17(Carbamidomethyl / 57.0215)	File24908_Scan5195	HCD	0	0	0	0	6.9e-09	8.1e-09
EGF35	1356	L.RC[+57.02146]LNGGTC[+57.02146]IS[+146.05791]GPRSPTC[+57.02146]L.C	S10(OGlycan / 146.0579)	Fuc(1)	355.9	1.1e-05	1.3e-05	4.95	355.9	0	3	718.001	718.003	-2.39		2151.99	2151.99	Specific	10	>sp|Q01705|NOTC1_MOUSE Neurogenic locus notch homolog protein 1 OS=Mus musculus GN=Notch1 PE=1 SV=3	1	15.6636	controllerType=0 controllerNumber=1 scan=5253	C2(Carbamidomethyl / 57.0215); C8(Carbamidomethyl / 57.0215); C17(Carbamidomethyl / 57.0215)	File24908_Scan5253	HCD	0	0	0	0	1.1e-06	1.3e-06
EGF35	1359	L.NGGTC[+57.02146]ISGPRS[+146.05791]PTC[+57.02146]L.C	S11(OGlycan / 146.0579)	Fuc(1)	700.8	1.5e-11	1.7e-11	10.84	700.8	0	2	861.892	861.893	-1.43		1722.78	1722.78	Specific	11	>sp|Q01705|NOTC1_MOUSE Neurogenic locus notch homolog protein 1 OS=Mus musculus GN=Notch1 PE=1 SV=3	1	15.8121	controllerType=0 controllerNumber=1 scan=5317	C5(Carbamidomethyl / 57.0215); C14(Carbamidomethyl / 57.0215)	File24908_Scan5317	HCD	0	0	0	0	2.4e-12	2.9e-12
EGF35	1359	L.NGGTC[+57.02146]ISGPRS[+146.05791]PTC[+57.02146]L.C	S11(OGlycan / 146.0579)	Fuc(1)	688.1	1.1e-10	1.2e-10	9.98	667.8	0	2	861.891	861.893	-2.71		1722.77	1722.78	Specific	11	>sp|Q01705|NOTC1_MOUSE Neurogenic locus notch homolog protein 1 OS=Mus musculus GN=Notch1 PE=1 SV=3	1	15.9318	controllerType=0 controllerNumber=1 scan=5368	C5(Carbamidomethyl / 57.0215); C14(Carbamidomethyl / 57.0215)	File24908_Scan5368	HCD	0	0	0	0	2e-11	2.3e-11

## Sheet: KM082719-8 MFNG only
EGF	Pos.	Sequence	Mods_x000D_ (variable)	Glycans	Score	PEP_x000D_ 2D	PEP_x000D_ 1D	|Log Prob|	Delta_x000D_ Score	Delta Mod._x000D_ Score	z	Obs._x000D_ m/z	Calc._x000D_ m/z	ppm_x000D_ err.	Off-_x000D_ By-X	Obs._x000D_ MH	Calc._x000D_ MH	Cleavage	Glycans_x000D_ Pos.	Protein_x000D_ Name	Prot._x000D_ Id	Scan_x000D_ Time	Scan #	Mods_x000D_ (fixed)	Comment	Fragment_x000D_ Type	FDR_x000D_ 2D	FDR_x000D_ 1D	FDR uniq._x000D_ 2D	FDR uniq._x000D_ 1D	q-value_x000D_ 2D	q-value_x000D_ 1D	Scan info	MobilityValue
	23	L.RC[+57.02146]SQPSGTC[+57.02146]L.N			614	1.3e-10	1.4e-10	9.89	514.8	514.8	2	583.256	583.258	-2.62		1165.51	1165.51	Specific		>sp|Q01705|NOTC1_MOUSE Neurogenic locus notch homolog protein 1 OS=Mus musculus GN=Notch1 PE=1 SV=3	1	11.5906	controllerType=0 controllerNumber=1 scan=2973	C2(Carbamidomethyl / 57.0215); C9(Carbamidomethyl / 57.0215)	File24932_Scan2973	HCD	0	0	0	0	2.9e-11	3.1e-11
	23	L.RC[+57.02146]SQPSGTC[+57.02146]L.N			585.5	1.3e-09	1.4e-09	8.89	448.6	448.6	2	583.256	583.258	-2.83		1165.51	1165.51	Specific		>sp|Q01705|NOTC1_MOUSE Neurogenic locus notch homolog protein 1 OS=Mus musculus GN=Notch1 PE=1 SV=3	1	11.6908	controllerType=0 controllerNumber=1 scan=3006	C2(Carbamidomethyl / 57.0215); C9(Carbamidomethyl / 57.0215)	File24932_Scan3006	HCD	0	0	0	0	4.1e-10	4.4e-10
	23	L.RC[+57.02146]SQPSGTC[+57.02146]L.N			485.7	1.5e-07	1.6e-07	6.82	447.1	447.1	2	583.256	583.258	-3.67		1165.5	1165.51	Specific		>sp|Q01705|NOTC1_MOUSE Neurogenic locus notch homolog protein 1 OS=Mus musculus GN=Notch1 PE=1 SV=3	1	11.7973	controllerType=0 controllerNumber=1 scan=3044	C2(Carbamidomethyl / 57.0215); C9(Carbamidomethyl / 57.0215)	File24932_Scan3044	HCD	0	0	0	0	3.1e-08	3.4e-08
	23	L.RC[+57.02146]SQPSGTC[+57.02146]L.N			456.1	9.6e-09	1e-08	8.02	456.1	456.1	2	583.256	583.258	-2.73		1165.51	1165.51	Specific		>sp|Q01705|NOTC1_MOUSE Neurogenic locus notch homolog protein 1 OS=Mus musculus GN=Notch1 PE=1 SV=3	1	11.4868	controllerType=0 controllerNumber=1 scan=2942	C2(Carbamidomethyl / 57.0215); C9(Carbamidomethyl / 57.0215)	File24932_Scan2942	HCD	0	0	0	0	2.2e-09	2.4e-09
	23	L.RC[+57.02146]SQPSGTC[+57.02146]L.N			446	2.7e-07	2.9e-07	6.56	446	446	2	583.254	583.258	-6.29		1165.5	1165.51	Specific		>sp|Q01705|NOTC1_MOUSE Neurogenic locus notch homolog protein 1 OS=Mus musculus GN=Notch1 PE=1 SV=3	1	11.903	controllerType=0 controllerNumber=1 scan=3080	C2(Carbamidomethyl / 57.0215); C9(Carbamidomethyl / 57.0215)	File24932_Scan3080	HCD	0	0	0	0	6.3e-08	6.7e-08
	23	L.RC[+57.02146]SQPSGTC[+57.02146]L.N			158	0.00023	0.00024	3.64	158	158	2	583.256	583.258	-2.83		1165.51	1165.51	Specific		>sp|Q01705|NOTC1_MOUSE Neurogenic locus notch homolog protein 1 OS=Mus musculus GN=Notch1 PE=1 SV=3	1	11.3777	controllerType=0 controllerNumber=1 scan=2902	C2(Carbamidomethyl / 57.0215); C9(Carbamidomethyl / 57.0215)	File24932_Scan2902	HCD	0	0	0	0	2.7e-05	2.9e-05
	23	L.RC[+57.02146]SQPSGTC[+57.02146]L.N			136.5	0.00046	0.00049	3.34	136.5	136.5	2	583.256	583.258	-3.98		1165.5	1165.51	Specific		>sp|Q01705|NOTC1_MOUSE Neurogenic locus notch homolog protein 1 OS=Mus musculus GN=Notch1 PE=1 SV=3	1	11.2648	controllerType=0 controllerNumber=1 scan=2864	C2(Carbamidomethyl / 57.0215); C9(Carbamidomethyl / 57.0215)	File24932_Scan2864	HCD	0	0	0	0	5.6e-05	6e-05
	23	L.RC[+57.02146]SQPSGTC[+57.02146]L.N			74	0.00066	0.00071	3.18	74	74	2	583.256	583.258	-3.46		1165.5	1165.51	Specific		>sp|Q01705|NOTC1_MOUSE Neurogenic locus notch homolog protein 1 OS=Mus musculus GN=Notch1 PE=1 SV=3	1	12.0087	controllerType=0 controllerNumber=1 scan=3115	C2(Carbamidomethyl / 57.0215); C9(Carbamidomethyl / 57.0215)	File24932_Scan3115	HCD	0	0	0	0	7.7e-05	8.2e-05
	23	L.RC[+57.02146]SQPSGTC[+57.02146]L.N			70.3	0.00046	0.00049	3.34	70.3	70.3	2	583.256	583.258	-3.04		1165.51	1165.51	Specific		>sp|Q01705|NOTC1_MOUSE Neurogenic locus notch homolog protein 1 OS=Mus musculus GN=Notch1 PE=1 SV=3	1	11.1411	controllerType=0 controllerNumber=1 scan=2820	C2(Carbamidomethyl / 57.0215); C9(Carbamidomethyl / 57.0215)	File24932_Scan2820	HCD	0	0	0	0	6.1e-05	6.5e-05
EGF2	53	F.VGQRC[+57.02146]QDSNPC[+57.02146]LS[+146.05791][+176.03210]T[+294.09508]PC[+57.02146]KNAGTC[+57.02146]HVVDHGGTVDY.A	S13(OGlycan / 322.09); T14(OGlycan / 294.0951)	Fuc(1) 176.0321; Hex(1)Pent(1)	502.7	0.00027	0.00029	3.56	502.7	1.2	4	1076.95	1077.2	1.75	-1	4304.78	4305.78	Specific	13;14	>sp|Q01705|NOTC1_MOUSE Neurogenic locus notch homolog protein 1 OS=Mus musculus GN=Notch1 PE=1 SV=3	1	16.1471	controllerType=0 controllerNumber=1 scan=4715	C5(Carbamidomethyl / 57.0215); C11(Carbamidomethyl / 57.0215); C16(Carbamidomethyl / 57.0215); C22(Carbamidomethyl / 57.0215)	File24932_Scan4715	HCD	0	0	0	0	3.3e-05	3.5e-05	3197431
EGF2	53	F.VGQRC[+57.02146]QDSNPC[+57.02146]LS[+146.05791][+176.03210]T[+294.09508]PC[+57.02146]KNAGTC[+57.02146]HVVDHGGTVDY.A	S13(OGlycan / 322.09); T14(OGlycan / 294.0951)	Fuc(1) 176.0321; Hex(1)Pent(1)	445.1	0.00045	0.00048	3.35	445.1	1.2	4	1076.95	1077.2	1.75	-1	4304.78	4305.78	Specific	13;14	>sp|Q01705|NOTC1_MOUSE Neurogenic locus notch homolog protein 1 OS=Mus musculus GN=Notch1 PE=1 SV=3	1	16.2578	controllerType=0 controllerNumber=1 scan=4760	C5(Carbamidomethyl / 57.0215); C11(Carbamidomethyl / 57.0215); C16(Carbamidomethyl / 57.0215); C22(Carbamidomethyl / 57.0215)	File24932_Scan4760	HCD	0	0	0	0	5.4e-05	5.7e-05
	53	F.VGQRC[+57.02146]QDSNPC[+57.02146]L.S			69	0.0016	0.0017	2.79	69	69	2	717.312	717.317	-5.77		1433.62	1433.63	Specific		>sp|Q01705|NOTC1_MOUSE Neurogenic locus notch homolog protein 1 OS=Mus musculus GN=Notch1 PE=1 SV=3	1	12.482	controllerType=0 controllerNumber=1 scan=3286	C5(Carbamidomethyl / 57.0215); C11(Carbamidomethyl / 57.0215)	File24932_Scan3286	HCD	0	0	0	0	0.00017	0.00019
	53	F.VGQRC[+57.02146]QDSNPC[+57.02146]L.S			54.1	0.0024	0.0025	2.62	54.1	54.1	2	717.313	717.317	-5.17		1433.62	1433.63	Specific		>sp|Q01705|NOTC1_MOUSE Neurogenic locus notch homolog protein 1 OS=Mus musculus GN=Notch1 PE=1 SV=3	1	12.5911	controllerType=0 controllerNumber=1 scan=3329	C5(Carbamidomethyl / 57.0215); C11(Carbamidomethyl / 57.0215)	File24932_Scan3329	HCD	0	0	0	0	0.00024	0.00026
	98	L.C[+57.02146]LTPLDNAC[+57.02146]L.A			603.9	8.5e-10	9.1e-10	9.07	418.2	418.2	2	588.771	588.773	-2.58		1176.54	1176.54	Specific		>sp|Q01705|NOTC1_MOUSE Neurogenic locus notch homolog protein 1 OS=Mus musculus GN=Notch1 PE=1 SV=3	1	21.488	controllerType=0 controllerNumber=1 scan=6956	C1(Carbamidomethyl / 57.0215); C9(Carbamidomethyl / 57.0215)	File24932_Scan6956	HCD	0	0	0	0	1.3e-10	1.4e-10
EGF3	108	L.ANPC[+57.02146]RNGGT[+146.05791]C[+57.02146]DLL.T	T9(OGlycan / 146.0579)	Fuc(1)	380.7	2.4e-08	2.6e-08	7.61	380.7	380.7	2	797.351	797.353	-3.08		1593.69	1593.7	Specific	9	>sp|Q01705|NOTC1_MOUSE Neurogenic locus notch homolog protein 1 OS=Mus musculus GN=Notch1 PE=1 SV=3	1	15.5929	controllerType=0 controllerNumber=1 scan=4482	C4(Carbamidomethyl / 57.0215); C10(Carbamidomethyl / 57.0215)	File24932_Scan4482	HCD	0	0	0	0	5.7e-09	6.1e-09	3177861
EGF3	108	L.ANPC[+57.02146]RNGGT[+146.05791]C[+57.02146]DLL.T	T9(OGlycan / 146.0579)	Fuc(1)	183.6	5.9e-06	6.3e-06	5.23	183.6	183.6	2	797.351	797.353	-3.16		1593.69	1593.7	Specific	9	>sp|Q01705|NOTC1_MOUSE Neurogenic locus notch homolog protein 1 OS=Mus musculus GN=Notch1 PE=1 SV=3	1	15.7065	controllerType=0 controllerNumber=1 scan=4530	C4(Carbamidomethyl / 57.0215); C10(Carbamidomethyl / 57.0215)	File24932_Scan4530	HCD	0	0	0	0	4.7e-07	5e-07
EGF3	108	L.ANPC[+57.02146]RNGGT[+146.05791]C[+57.02146]DLL.T	T9(OGlycan / 146.0579)	Fuc(1)	111.4	0.0046	0.0049	2.34	111.4	111.4	2	797.353	797.353	-0.4		1593.7	1593.7	Specific	9	>sp|Q01705|NOTC1_MOUSE Neurogenic locus notch homolog protein 1 OS=Mus musculus GN=Notch1 PE=1 SV=3	1	15.4793	controllerType=0 controllerNumber=1 scan=4435	C4(Carbamidomethyl / 57.0215); C10(Carbamidomethyl / 57.0215)	File24932_Scan4435	HCD	0.0049	0	0	0	0.005	0.00041
	134	W.SGKSC[+57.02146]QQADPC[+57.02146]AS[+426.13734]NPC[+57.02146]ANGGQC[+57.02146]LPF.E	S13(OGlycan / 426.1373)	Hex(1)Pent(2)	120.2	0.00044	0.00047	3.36	120.2	10.4	3	1046.42	1046.42	-1.51		3137.24	3137.24	Specific	13	>sp|Q01705|NOTC1_MOUSE Neurogenic locus notch homolog protein 1 OS=Mus musculus GN=Notch1 PE=1 SV=3	1	18.0979	controllerType=0 controllerNumber=1 scan=5511	C5(Carbamidomethyl / 57.0215); C11(Carbamidomethyl / 57.0215); C16(Carbamidomethyl / 57.0215); C22(Carbamidomethyl / 57.0215)	File24932_Scan5511	HCD	0	0	0	0	5.1e-05	5.5e-05
	163	Y.IC[+57.02146]RC[+57.02146]PPGF.H			387.7	5.1e-08	5.4e-08	7.29	387.7	387.7	2	503.732	503.733	-3.44		1006.46	1006.46	Specific		>sp|Q01705|NOTC1_MOUSE Neurogenic locus notch homolog protein 1 OS=Mus musculus GN=Notch1 PE=1 SV=3	1	15.1656	controllerType=0 controllerNumber=1 scan=4305	C2(Carbamidomethyl / 57.0215); C4(Carbamidomethyl / 57.0215)	File24932_Scan4305	HCD	0	0	0	0	9.6e-09	1e-08
	163	Y.IC[+57.02146]RC[+57.02146]PPGF.H			299.9	0.00043	0.00046	3.37	299.9	299.9	2	503.73	503.733	-6.9		1006.45	1006.46	Specific		>sp|Q01705|NOTC1_MOUSE Neurogenic locus notch homolog protein 1 OS=Mus musculus GN=Notch1 PE=1 SV=3	1	15.0599	controllerType=0 controllerNumber=1 scan=4261	C2(Carbamidomethyl / 57.0215); C4(Carbamidomethyl / 57.0215)	File24932_Scan4261	HCD	0	0	0	0	4.9e-05	5.2e-05
	163	Y.IC[+57.02146]RC[+57.02146]PPGF.H			216	2.1e-05	2.3e-05	4.67	216	216	2	503.732	503.733	-2.17		1006.46	1006.46	Specific		>sp|Q01705|NOTC1_MOUSE Neurogenic locus notch homolog protein 1 OS=Mus musculus GN=Notch1 PE=1 SV=3	1	15.2736	controllerType=0 controllerNumber=1 scan=4350	C2(Carbamidomethyl / 57.0215); C4(Carbamidomethyl / 57.0215)	File24932_Scan4350	HCD	0	0	0	0	2.5e-06	2.7e-06
	163	Y.IC[+57.02146]RC[+57.02146]PPGF.H			187.6	0.00041	0.00044	3.39	187.6	187.6	2	503.733	503.733	-1.62		1006.46	1006.46	Specific		>sp|Q01705|NOTC1_MOUSE Neurogenic locus notch homolog protein 1 OS=Mus musculus GN=Notch1 PE=1 SV=3	1	15.4087	controllerType=0 controllerNumber=1 scan=4406	C2(Carbamidomethyl / 57.0215); C4(Carbamidomethyl / 57.0215)	File24932_Scan4406	HCD	0	0	0	0	4.4e-05	4.7e-05
	280	Y.NC[+57.02146]RC[+57.02146]PPEWTGQY.C			594.9	9.8e-10	1e-09	9.01	477.3	477.3	2	784.322	784.324	-2.87		1567.64	1567.64	Specific		>sp|Q01705|NOTC1_MOUSE Neurogenic locus notch homolog protein 1 OS=Mus musculus GN=Notch1 PE=1 SV=3	1	16.9428	controllerType=0 controllerNumber=1 scan=5022	C2(Carbamidomethyl / 57.0215); C4(Carbamidomethyl / 57.0215)	File24932_Scan5022	HCD	0	0	0	0	1.9e-10	2e-10
	280	Y.NC[+57.02146]RC[+57.02146]PPEWTGQY.C			580.6	9.8e-10	1e-09	9.01	416.7	416.7	2	784.322	784.324	-3.34		1567.64	1567.64	Specific		>sp|Q01705|NOTC1_MOUSE Neurogenic locus notch homolog protein 1 OS=Mus musculus GN=Notch1 PE=1 SV=3	1	17.056	controllerType=0 controllerNumber=1 scan=5070	C2(Carbamidomethyl / 57.0215); C4(Carbamidomethyl / 57.0215)	File24932_Scan5070	HCD	0	0	0	0	2.4e-10	2.6e-10
	280	Y.NC[+57.02146]RC[+57.02146]PPEWTGQY.C			489.9	4.5e-09	4.8e-09	8.35	414.7	414.7	2	784.322	784.324	-2.8		1567.64	1567.64	Specific		>sp|Q01705|NOTC1_MOUSE Neurogenic locus notch homolog protein 1 OS=Mus musculus GN=Notch1 PE=1 SV=3	1	17.1636	controllerType=0 controllerNumber=1 scan=5115	C2(Carbamidomethyl / 57.0215); C4(Carbamidomethyl / 57.0215)	File24932_Scan5115	HCD	0	0	0	0	1.2e-09	1.3e-09
	280	Y.NC[+57.02146]RC[+57.02146]PPEWTGQY.C			407.7	2.2e-07	2.4e-07	6.65	365.1	365.1	2	784.323	784.324	-1.4		1567.64	1567.64	Specific		>sp|Q01705|NOTC1_MOUSE Neurogenic locus notch homolog protein 1 OS=Mus musculus GN=Notch1 PE=1 SV=3	1	17.2809	controllerType=0 controllerNumber=1 scan=5164	C2(Carbamidomethyl / 57.0215); C4(Carbamidomethyl / 57.0215)	File24932_Scan5164	HCD	0	0	0	0	5.2e-08	5.5e-08
	280	Y.NC[+57.02146]RC[+57.02146]PPEWTGQY.C			348.4	1.7e-07	1.9e-07	6.76	327.5	327.5	2	784.322	784.324	-2.49		1567.64	1567.64	Specific		>sp|Q01705|NOTC1_MOUSE Neurogenic locus notch homolog protein 1 OS=Mus musculus GN=Notch1 PE=1 SV=3	1	16.8311	controllerType=0 controllerNumber=1 scan=4975	C2(Carbamidomethyl / 57.0215); C4(Carbamidomethyl / 57.0215)	File24932_Scan4975	HCD	0	0	0	0	3.4e-08	3.6e-08
	280	Y.NC[+57.02146]RC[+57.02146]PPEWTGQY.C			326.4	1.3e-06	1.4e-06	5.89	299.1	299.1	2	784.323	784.324	-1.63		1567.64	1567.64	Specific		>sp|Q01705|NOTC1_MOUSE Neurogenic locus notch homolog protein 1 OS=Mus musculus GN=Notch1 PE=1 SV=3	1	17.4231	controllerType=0 controllerNumber=1 scan=5225	C2(Carbamidomethyl / 57.0215); C4(Carbamidomethyl / 57.0215)	File24932_Scan5225	HCD	0	0	0	0	1.5e-07	1.6e-07
	280	Y.NC[+57.02146]RC[+57.02146]PPEWTGQY.C			320.2	7.1e-07	7.5e-07	6.15	320.2	320.2	2	784.323	784.324	-1.86		1567.64	1567.64	Specific		>sp|Q01705|NOTC1_MOUSE Neurogenic locus notch homolog protein 1 OS=Mus musculus GN=Notch1 PE=1 SV=3	1	17.5446	controllerType=0 controllerNumber=1 scan=5276	C2(Carbamidomethyl / 57.0215); C4(Carbamidomethyl / 57.0215)	File24932_Scan5276	HCD	0	0	0	0	1e-07	1.1e-07
	320	Y.NC[+57.02146]VC[+57.02146]VNGWTGEDC[+57.02146]SENIDDC[+57.02146]ASAAC[+57.02146]F.Q			368.2	1.6e-05	1.7e-05	4.81	368.2	368.2	3	1004.37	1004.37	-2.12		3011.09	3011.1	Specific		>sp|Q01705|NOTC1_MOUSE Neurogenic locus notch homolog protein 1 OS=Mus musculus GN=Notch1 PE=1 SV=3	1	23.1876	controllerType=0 controllerNumber=1 scan=7678	C2(Carbamidomethyl / 57.0215); C4(Carbamidomethyl / 57.0215); C13(Carbamidomethyl / 57.0215); C20(Carbamidomethyl / 57.0215); C25(Carbamidomethyl / 57.0215)	File24932_Scan7678	HCD	0	0	0	0	1.9e-06	2e-06
	328	W.TGEDC[+57.02146]SENIDDC[+57.02146]ASAAC[+57.02146]F.Q			248.6	0.001	0.0011	2.98	248.6	248.6	2	1011.35	1011.36	-8.45		2021.7	2021.72	Specific		>sp|Q01705|NOTC1_MOUSE Neurogenic locus notch homolog protein 1 OS=Mus musculus GN=Notch1 PE=1 SV=3	1	20.0247	controllerType=0 controllerNumber=1 scan=6333	C5(Carbamidomethyl / 57.0215); C12(Carbamidomethyl / 57.0215); C17(Carbamidomethyl / 57.0215)	File24932_Scan6333	HCD	0	0	0	0	0.00011	0.00012
EGF9	346	F.QGAT[+146.05791]C[+57.02146]HDRVASFY.C	T4(OGlycan / 146.0579)	Fuc(1)	221.1	8.8e-05	9.4e-05	4.05	221.1	9.2	3	553.246	553.247	-2.26		1657.72	1657.73	Specific	4	>sp|Q01705|NOTC1_MOUSE Neurogenic locus notch homolog protein 1 OS=Mus musculus GN=Notch1 PE=1 SV=3	1	14.8531	controllerType=0 controllerNumber=1 scan=4174	C5(Carbamidomethyl / 57.0215)	File24932_Scan4174	HCD	0	0	0	0	9.5e-06	1e-05	13938214
EGF9	346	F.QGAT[+146.05791]C[+57.02146]HDRVASFY.C	T4(OGlycan / 146.0579)	Fuc(1)	220.2	3e-05	3.2e-05	4.53	220.2	15.1	3	553.246	553.247	-2.92		1657.72	1657.73	Specific	4	>sp|Q01705|NOTC1_MOUSE Neurogenic locus notch homolog protein 1 OS=Mus musculus GN=Notch1 PE=1 SV=3	1	14.7369	controllerType=0 controllerNumber=1 scan=4125	C5(Carbamidomethyl / 57.0215)	File24932_Scan4125	HCD	0	0	0	0	3.5e-06	3.7e-06
EGF9	346	F.QGAT[+146.05791]C[+57.02146]HDRVASF.Y	T4(OGlycan / 146.0579)	Fuc(1)	411.4	9.7e-09	1e-08	8.01	411.4	0.3	3	498.892	498.893	-2.36		1494.66	1494.66	Specific	4	>sp|Q01705|NOTC1_MOUSE Neurogenic locus notch homolog protein 1 OS=Mus musculus GN=Notch1 PE=1 SV=3	1	12.4148	controllerType=0 controllerNumber=1 scan=3260	C5(Carbamidomethyl / 57.0215)	File24932_Scan3260	HCD	0	0	0	0	2.5e-09	2.6e-09
EGF9	346	F.QGAT[+146.05791]C[+57.02146]HDRVASF.Y	T4(OGlycan / 146.0579)	Fuc(1)	402.4	9.7e-09	1e-08	8.01	402.4	0.2	3	498.892	498.893	-2.6		1494.66	1494.66	Specific	4	>sp|Q01705|NOTC1_MOUSE Neurogenic locus notch homolog protein 1 OS=Mus musculus GN=Notch1 PE=1 SV=3	1	12.5206	controllerType=0 controllerNumber=1 scan=3300	C5(Carbamidomethyl / 57.0215)	File24932_Scan3300	HCD	0	0	0	0	2.7e-09	2.9e-09
EGF9	346	F.QGAT[+146.05791]C[+57.02146]HDRVASF.Y	T4(OGlycan / 146.0579)	Fuc(1)	126.3	0.00023	0.00024	3.64	126.3	9.2	3	498.892	498.893	-2.85		1494.66	1494.66	Specific	4	>sp|Q01705|NOTC1_MOUSE Neurogenic locus notch homolog protein 1 OS=Mus musculus GN=Notch1 PE=1 SV=3	1	12.6226	controllerType=0 controllerNumber=1 scan=3340	C5(Carbamidomethyl / 57.0215)	File24932_Scan3340	HCD	0	0	0	0	2.9e-05	3.1e-05
	358	F.YC[+57.02146]EC[+57.02146]PHGRTGLL.C			488	8.5e-08	9.1e-08	7.07	488	488	3	488.222	488.224	-3.33		1462.65	1462.66	Specific		>sp|Q01705|NOTC1_MOUSE Neurogenic locus notch homolog protein 1 OS=Mus musculus GN=Notch1 PE=1 SV=3	1	14.5379	controllerType=0 controllerNumber=1 scan=4044	C2(Carbamidomethyl / 57.0215); C4(Carbamidomethyl / 57.0215)	File24932_Scan4044	HCD	0	0	0	0	1.6e-08	1.8e-08
	358	F.YC[+57.02146]EC[+57.02146]PHGRTGLL.C			460.8	6.5e-08	6.9e-08	7.19	460.8	460.8	3	488.222	488.224	-2.58		1462.65	1462.66	Specific		>sp|Q01705|NOTC1_MOUSE Neurogenic locus notch homolog protein 1 OS=Mus musculus GN=Notch1 PE=1 SV=3	1	14.6465	controllerType=0 controllerNumber=1 scan=4088	C2(Carbamidomethyl / 57.0215); C4(Carbamidomethyl / 57.0215)	File24932_Scan4088	HCD	0	0	0	0	1.4e-08	1.5e-08
	358	F.YC[+57.02146]EC[+57.02146]PHGRTGLL.C			450.6	7.4e-09	7.9e-09	8.13	450.6	450.6	3	488.222	488.224	-3.02		1462.65	1462.66	Specific		>sp|Q01705|NOTC1_MOUSE Neurogenic locus notch homolog protein 1 OS=Mus musculus GN=Notch1 PE=1 SV=3	1	14.431	controllerType=0 controllerNumber=1 scan=4000	C2(Carbamidomethyl / 57.0215); C4(Carbamidomethyl / 57.0215)	File24932_Scan4000	HCD	0	0	0	0	1.4e-09	1.5e-09
	358	F.YC[+57.02146]EC[+57.02146]PHGRTGLL.C			237.4	1.1e-05	1.2e-05	4.96	237.4	237.4	3	488.223	488.224	-2.46		1462.65	1462.66	Specific		>sp|Q01705|NOTC1_MOUSE Neurogenic locus notch homolog protein 1 OS=Mus musculus GN=Notch1 PE=1 SV=3	1	14.7532	controllerType=0 controllerNumber=1 scan=4132	C2(Carbamidomethyl / 57.0215); C4(Carbamidomethyl / 57.0215)	File24932_Scan4132	HCD	0	0	0	0	1.1e-06	1.2e-06
	358	F.YC[+57.02146]EC[+57.02146]PHGRTGLL.C			30.7	0.0078	0.0083	2.11	30.7	30.7	3	488.223	488.224	-1.89		1462.65	1462.66	Specific		>sp|Q01705|NOTC1_MOUSE Neurogenic locus notch homolog protein 1 OS=Mus musculus GN=Notch1 PE=1 SV=3	1	14.3203	controllerType=0 controllerNumber=1 scan=3957	C2(Carbamidomethyl / 57.0215); C4(Carbamidomethyl / 57.0215)	File24932_Scan3957	HCD	0.0046	0	0	0	0.005	0.0007
	358	F.YC[+57.02146]EC[+57.02146]PHGRTGL.L			239.5	1.4e-05	1.4e-05	4.87	239.5	239.5	3	450.527	450.529	-3.92		1349.57	1349.57	Specific		>sp|Q01705|NOTC1_MOUSE Neurogenic locus notch homolog protein 1 OS=Mus musculus GN=Notch1 PE=1 SV=3	1	12.0109	controllerType=0 controllerNumber=1 scan=3116	C2(Carbamidomethyl / 57.0215); C4(Carbamidomethyl / 57.0215)	File24932_Scan3116	HCD	0	0	0	0	1.6e-06	1.7e-06
	358	F.YC[+57.02146]EC[+57.02146]PHGRTGL.L			136.2	0.0024	0.0025	2.62	136.2	136.2	3	450.527	450.529	-5.27		1349.57	1349.57	Specific		>sp|Q01705|NOTC1_MOUSE Neurogenic locus notch homolog protein 1 OS=Mus musculus GN=Notch1 PE=1 SV=3	1	11.9055	controllerType=0 controllerNumber=1 scan=3081	C2(Carbamidomethyl / 57.0215); C4(Carbamidomethyl / 57.0215)	File24932_Scan3081	HCD	0	0	0	0	0.00023	0.00024
	359	Y.C[+57.02146]EC[+57.02146]PHGRTGLL.C			592.3	1.9e-08	2e-08	7.73	592.3	592.3	3	433.868	433.869	-2.81		1299.59	1299.59	Specific		>sp|Q01705|NOTC1_MOUSE Neurogenic locus notch homolog protein 1 OS=Mus musculus GN=Notch1 PE=1 SV=3	1	13.0685	controllerType=0 controllerNumber=1 scan=3501	C1(Carbamidomethyl / 57.0215); C3(Carbamidomethyl / 57.0215)	File24932_Scan3501	HCD	0	0	0	0	4.3e-09	4.6e-09
	359	Y.C[+57.02146]EC[+57.02146]PHGRTGLL.C			547.2	5.9e-08	6.3e-08	7.23	547.2	547.2	3	433.868	433.869	-3.37		1299.59	1299.59	Specific		>sp|Q01705|NOTC1_MOUSE Neurogenic locus notch homolog protein 1 OS=Mus musculus GN=Notch1 PE=1 SV=3	1	12.9655	controllerType=0 controllerNumber=1 scan=3465	C1(Carbamidomethyl / 57.0215); C3(Carbamidomethyl / 57.0215)	File24932_Scan3465	HCD	0	0	0	0	1.2e-08	1.3e-08
	359	Y.C[+57.02146]EC[+57.02146]PHGRTGLL.C			528.3	3.1e-09	3.4e-09	8.5	528.3	528.3	3	433.868	433.869	-3.3		1299.59	1299.59	Specific		>sp|Q01705|NOTC1_MOUSE Neurogenic locus notch homolog protein 1 OS=Mus musculus GN=Notch1 PE=1 SV=3	1	13.1736	controllerType=0 controllerNumber=1 scan=3539	C1(Carbamidomethyl / 57.0215); C3(Carbamidomethyl / 57.0215)	File24932_Scan3539	HCD	0	0	0	0	5.5e-10	5.9e-10
	359	Y.C[+57.02146]EC[+57.02146]PHGRTGLL.C			327.2	1e-05	1.1e-05	4.99	327.2	327.2	3	433.868	433.869	-4.07		1299.59	1299.59	Specific		>sp|Q01705|NOTC1_MOUSE Neurogenic locus notch homolog protein 1 OS=Mus musculus GN=Notch1 PE=1 SV=3	1	13.2802	controllerType=0 controllerNumber=1 scan=3578	C1(Carbamidomethyl / 57.0215); C3(Carbamidomethyl / 57.0215)	File24932_Scan3578	HCD	0	0	0	0	8.8e-07	9.4e-07
	359	Y.C[+57.02146]EC[+57.02146]PHGRTGLL.C			242.9	9.8e-05	0.00011	4.01	242.9	242.9	3	433.868	433.869	-3.79		1299.59	1299.59	Specific		>sp|Q01705|NOTC1_MOUSE Neurogenic locus notch homolog protein 1 OS=Mus musculus GN=Notch1 PE=1 SV=3	1	12.859	controllerType=0 controllerNumber=1 scan=3425	C1(Carbamidomethyl / 57.0215); C3(Carbamidomethyl / 57.0215)	File24932_Scan3425	HCD	0	0	0	0	1.2e-05	1.3e-05
	359	Y.C[+57.02146]EC[+57.02146]PHGRTGLL.C			108.8	0.017	0.018	1.77	108.8	108.8	2	650.298	650.3	-3.59		1299.59	1299.59	Specific		>sp|Q01705|NOTC1_MOUSE Neurogenic locus notch homolog protein 1 OS=Mus musculus GN=Notch1 PE=1 SV=3	1	12.96	controllerType=0 controllerNumber=1 scan=3463	C1(Carbamidomethyl / 57.0215); C3(Carbamidomethyl / 57.0215)	File24932_Scan3463	HCD	0.0045	0	0	0	0.005	0.0011
	359	Y.C[+57.02146]EC[+57.02146]PHGRTGLL.C			29.1	0.037	0.04	1.43	29.1	29.1	2	650.299	650.3	-2		1299.59	1299.59	Specific		>sp|Q01705|NOTC1_MOUSE Neurogenic locus notch homolog protein 1 OS=Mus musculus GN=Notch1 PE=1 SV=3	1	13.071	controllerType=0 controllerNumber=1 scan=3502	C1(Carbamidomethyl / 57.0215); C3(Carbamidomethyl / 57.0215)	File24932_Scan3502	HCD	0.017	0.013	0	0	0.017	0.013
	405	Y.TGPAC[+57.02146]SQDVDEC[+57.02146]ALGANPC[+57.02146]EHAGKC[+57.02146]L.N			808.9	2.8e-13	3e-13	12.56	808.9	808.9	3	939.726	939.728	-1.89		2817.16	2817.17	Specific		>sp|Q01705|NOTC1_MOUSE Neurogenic locus notch homolog protein 1 OS=Mus musculus GN=Notch1 PE=1 SV=3	1	17.0177	controllerType=0 controllerNumber=1 scan=5054	C5(Carbamidomethyl / 57.0215); C12(Carbamidomethyl / 57.0215); C19(Carbamidomethyl / 57.0215); C25(Carbamidomethyl / 57.0215)	File24932_Scan5054	HCD	0	0	0	0	2.1e-13	2.2e-13
	405	Y.TGPAC[+57.02146]SQDVDEC[+57.02146]ALGANPC[+57.02146]EHAGKC[+57.02146]L.N			515.7	1.3e-07	1.4e-07	6.9	515.7	515.7	3	939.726	939.728	-2.08		2817.16	2817.17	Specific		>sp|Q01705|NOTC1_MOUSE Neurogenic locus notch homolog protein 1 OS=Mus musculus GN=Notch1 PE=1 SV=3	1	17.1443	controllerType=0 controllerNumber=1 scan=5107	C5(Carbamidomethyl / 57.0215); C12(Carbamidomethyl / 57.0215); C19(Carbamidomethyl / 57.0215); C25(Carbamidomethyl / 57.0215)	File24932_Scan5107	HCD	0	0	0	0	2.7e-08	2.9e-08
	405	Y.TGPAC[+57.02146]SQDVDEC[+57.02146]AL.G			362.8	7e-07	7.4e-07	6.16	362.8	362.8	2	761.809	761.811	-2.49		1522.61	1522.61	Specific		>sp|Q01705|NOTC1_MOUSE Neurogenic locus notch homolog protein 1 OS=Mus musculus GN=Notch1 PE=1 SV=3	1	17.5639	controllerType=0 controllerNumber=1 scan=5284	C5(Carbamidomethyl / 57.0215); C12(Carbamidomethyl / 57.0215)	File24932_Scan5284	HCD	0	0	0	0	9.2e-08	9.8e-08
	405	Y.TGPAC[+57.02146]SQDVDEC[+57.02146]AL.G			249.6	1.2e-05	1.3e-05	4.93	249.6	249.6	2	761.808	761.811	-3.45		1522.61	1522.61	Specific		>sp|Q01705|NOTC1_MOUSE Neurogenic locus notch homolog protein 1 OS=Mus musculus GN=Notch1 PE=1 SV=3	1	17.4451	controllerType=0 controllerNumber=1 scan=5234	C5(Carbamidomethyl / 57.0215); C12(Carbamidomethyl / 57.0215)	File24932_Scan5234	HCD	0	0	0	0	1.3e-06	1.4e-06
	431	L.NTLGS[+162.05282]FEC[+57.02146]QC[+57.02146]L.Q	S5(OGlycan / 162.0528)	Hex(1)	504.2	1.1e-07	1.2e-07	6.94	404.6	56	2	745.808	745.811	-3.72		1490.61	1490.61	Specific	5	>sp|Q01705|NOTC1_MOUSE Neurogenic locus notch homolog protein 1 OS=Mus musculus GN=Notch1 PE=1 SV=3	1	20.1005	controllerType=0 controllerNumber=1 scan=6365	C8(Carbamidomethyl / 57.0215); C10(Carbamidomethyl / 57.0215)	File24932_Scan6365	HCD	0	0	0	0	2.4e-08	2.6e-08
	431	L.NTLGSFEC[+57.02146]QC[+57.02146]L.Q			222.4	0.00031	0.00033	3.51	207.9	207.9	2	664.782	664.784	-2.55		1328.56	1328.56	Specific		>sp|Q01705|NOTC1_MOUSE Neurogenic locus notch homolog protein 1 OS=Mus musculus GN=Notch1 PE=1 SV=3	1	20.923	controllerType=0 controllerNumber=1 scan=6714	C8(Carbamidomethyl / 57.0215); C10(Carbamidomethyl / 57.0215)	File24932_Scan6714	HCD	0	0	0	0	4e-05	4.3e-05
EGF12	445	Y.TGPRC[+57.02146]EIDVNEC[+57.02146]IS[+146.05791]NPC[+57.02146]QNDAT[+426.13734]C[+57.02146]LDQIGEF.Q	S14(OGlycan / 146.0579); T22(OGlycan / 426.1373)	Fuc(1); Hex(1)Pent(2)	780.8	6.4e-12	6.9e-12	11.19	780.8	1.2	3	1362.23	1362.23	-1.51		4084.67	4084.68	Specific	14;22	>sp|Q01705|NOTC1_MOUSE Neurogenic locus notch homolog protein 1 OS=Mus musculus GN=Notch1 PE=1 SV=3	1	22.3113	controllerType=0 controllerNumber=1 scan=7306	C5(Carbamidomethyl / 57.0215); C12(Carbamidomethyl / 57.0215); C17(Carbamidomethyl / 57.0215); C23(Carbamidomethyl / 57.0215)	File24932_Scan7306	HCD	0	0	0	0	1.9e-12	2e-12	4819132
EGF12	445	Y.TGPRC[+57.02146]EIDVNEC[+57.02146]IS[+146.05791]NPC[+57.02146]QNDAT[+426.13734]C[+57.02146]LDQIGEF.Q	S14(OGlycan / 146.0579); T22(OGlycan / 426.1373)	Fuc(1); Hex(1)Pent(2)	527.2	2.1e-07	2.2e-07	6.69	527.2	1.2	3	1362.23	1362.23	-0.97		4084.67	4084.68	Specific	14;22	>sp|Q01705|NOTC1_MOUSE Neurogenic locus notch homolog protein 1 OS=Mus musculus GN=Notch1 PE=1 SV=3	1	22.1878	controllerType=0 controllerNumber=1 scan=7254	C5(Carbamidomethyl / 57.0215); C12(Carbamidomethyl / 57.0215); C17(Carbamidomethyl / 57.0215); C23(Carbamidomethyl / 57.0215)	File24932_Scan7254	HCD	0	0	0	0	4.1e-08	4.4e-08
EGF12	445	Y.TGPRC[+57.02146]EIDVNEC[+57.02146]IS[+146.05791]NPC[+57.02146]QNDAT[+426.13734]C[+57.02146]LDQIGEF.Q	S14(OGlycan / 146.0579); T22(OGlycan / 426.1373)	Fuc(1); Hex(1)Pent(2)	394.7	1.4e-07	1.5e-07	6.84	394.7	1.2	3	1362.23	1362.23	-2.58		4084.67	4084.68	Specific	14;22	>sp|Q01705|NOTC1_MOUSE Neurogenic locus notch homolog protein 1 OS=Mus musculus GN=Notch1 PE=1 SV=3	1	22.4439	controllerType=0 controllerNumber=1 scan=7362	C5(Carbamidomethyl / 57.0215); C12(Carbamidomethyl / 57.0215); C17(Carbamidomethyl / 57.0215); C23(Carbamidomethyl / 57.0215)	File24932_Scan7362	HCD	0	0	0	0	2.9e-08	3.1e-08
	475	F.QC[+57.02146]IC[+57.02146]MPGYEGVY.C			549.1	9.3e-09	1e-08	8.03	502.8	502.8	2	738.8	738.801	-2.37		1476.59	1476.6	Specific		>sp|Q01705|NOTC1_MOUSE Neurogenic locus notch homolog protein 1 OS=Mus musculus GN=Notch1 PE=1 SV=3	1	21.8528	controllerType=0 controllerNumber=1 scan=7111	C2(Carbamidomethyl / 57.0215); C4(Carbamidomethyl / 57.0215)	File24932_Scan7111	HCD	0	0	0	0	2e-09	2.1e-09
	475	F.QC[+57.02146]IC[+57.02146]MPGYEGVY.C			452.1	6.4e-08	6.9e-08	7.19	434.7	434.7	2	738.799	738.801	-3.69		1476.59	1476.6	Specific		>sp|Q01705|NOTC1_MOUSE Neurogenic locus notch homolog protein 1 OS=Mus musculus GN=Notch1 PE=1 SV=3	1	21.9795	controllerType=0 controllerNumber=1 scan=7165	C2(Carbamidomethyl / 57.0215); C4(Carbamidomethyl / 57.0215)	File24932_Scan7165	HCD	0	0	0	0	1.3e-08	1.4e-08
	475	F.QC[+57.02146]IC[+57.02146]MPGYEGVY.C			372.8	2e-07	2.1e-07	6.71	372.8	372.8	2	738.8	738.801	-2.21		1476.59	1476.6	Specific		>sp|Q01705|NOTC1_MOUSE Neurogenic locus notch homolog protein 1 OS=Mus musculus GN=Notch1 PE=1 SV=3	1	21.7233	controllerType=0 controllerNumber=1 scan=7056	C2(Carbamidomethyl / 57.0215); C4(Carbamidomethyl / 57.0215)	File24932_Scan7056	HCD	0	0	0	0	3.9e-08	4.1e-08
	487	Y.C[+57.02146]EINTDEC[+57.02146]ASS[+426.13734]PC[+57.02146]LHNGHC[+57.02146]MDKINEF.Q	S11(OGlycan / 426.1373)	Hex(1)Pent(2)	138.4	0.0006	0.00064	3.22	138.4	1.2	4	891.852	891.852	0.13		3564.39	3564.39	Specific	11	>sp|Q01705|NOTC1_MOUSE Neurogenic locus notch homolog protein 1 OS=Mus musculus GN=Notch1 PE=1 SV=3	1	17.3487	controllerType=0 controllerNumber=1 scan=5193	C1(Carbamidomethyl / 57.0215); C8(Carbamidomethyl / 57.0215); C13(Carbamidomethyl / 57.0215); C19(Carbamidomethyl / 57.0215)	File24932_Scan5193	HCD	0	0	0	0	6.7e-05	7.1e-05
	513	F.QC[+57.02146]QC[+57.02146]PKGF.N			299.8	6.6e-06	7.1e-06	5.18	299.8	299.8	2	512.719	512.721	-2.5		1024.43	1024.43	Specific		>sp|Q01705|NOTC1_MOUSE Neurogenic locus notch homolog protein 1 OS=Mus musculus GN=Notch1 PE=1 SV=3	1	11.8643	controllerType=0 controllerNumber=1 scan=3068	C2(Carbamidomethyl / 57.0215); C4(Carbamidomethyl / 57.0215)	File24932_Scan3068	HCD	0	0	0	0	7.2e-07	7.6e-07
	513	F.QC[+57.02146]QC[+57.02146]PKGF.N			208.3	0.00014	0.00015	3.86	208.3	208.3	2	512.719	512.721	-3.81		1024.43	1024.43	Specific		>sp|Q01705|NOTC1_MOUSE Neurogenic locus notch homolog protein 1 OS=Mus musculus GN=Notch1 PE=1 SV=3	1	11.9656	controllerType=0 controllerNumber=1 scan=3102	C2(Carbamidomethyl / 57.0215); C4(Carbamidomethyl / 57.0215)	File24932_Scan3102	HCD	0	0	0	0	1.7e-05	1.8e-05
	513	F.QC[+57.02146]QC[+57.02146]PKGF.N			62.2	0.0027	0.0029	2.56	62.2	62.2	2	512.72	512.721	-1.66		1024.43	1024.43	Specific		>sp|Q01705|NOTC1_MOUSE Neurogenic locus notch homolog protein 1 OS=Mus musculus GN=Notch1 PE=1 SV=3	1	11.76	controllerType=0 controllerNumber=1 scan=3033	C2(Carbamidomethyl / 57.0215); C4(Carbamidomethyl / 57.0215)	File24932_Scan3033	HCD	0.005	0	0	0	0.005	0.0003
	551	Y.TC[+57.02146]VC[+57.02146]TEGYT[+162.05282]GT[+365.13220]HC[+57.02146]EVDIDEC[+57.02146]DPDPC[+57.02146]HY.G	T9(OGlycan / 162.0528); T11(OGlycan / 365.1322)	Hex(1); HexNAc(1)Hex(1)	138.6	0.0003	0.00032	3.52	138.6	2.4	3	1273.13	1273.14	-5.08		3817.38	3817.4	Specific	9;11	>sp|Q01705|NOTC1_MOUSE Neurogenic locus notch homolog protein 1 OS=Mus musculus GN=Notch1 PE=1 SV=3	1	18.2321	controllerType=0 controllerNumber=1 scan=5568	C2(Carbamidomethyl / 57.0215); C4(Carbamidomethyl / 57.0215); C13(Carbamidomethyl / 57.0215); C20(Carbamidomethyl / 57.0215); C25(Carbamidomethyl / 57.0215)	File24932_Scan5568	HCD	0	0	0	0	3.5e-05	3.7e-05
	551	Y.TC[+57.02146]VC[+57.02146]TEGYTGT[+365.13220]HC[+57.02146]EVDIDEC[+57.02146]DPDPC[+57.02146]HY.G	T11(OGlycan / 365.1322)	HexNAc(1)Hex(1)	225	1e-05	1.1e-05	4.98	225	4.8	3	1219.12	1219.12	-1.08		3655.34	3655.34	Specific	11	>sp|Q01705|NOTC1_MOUSE Neurogenic locus notch homolog protein 1 OS=Mus musculus GN=Notch1 PE=1 SV=3	1	18.258	controllerType=0 controllerNumber=1 scan=5579	C2(Carbamidomethyl / 57.0215); C4(Carbamidomethyl / 57.0215); C13(Carbamidomethyl / 57.0215); C20(Carbamidomethyl / 57.0215); C25(Carbamidomethyl / 57.0215)	File24932_Scan5579	HCD	0	0	0	0	9.8e-07	1e-06
	551	Y.TC[+57.02146]VC[+57.02146]TEGYTGT[+203.07937]HC[+57.02146]EVDIDEC[+57.02146]DPDPC[+57.02146]HY.G	T11(OGlycan / 203.0794)	HexNAc(1)	797.4	6.9e-13	7.3e-13	12.16	785.4	4.8	3	1165.1	1165.1	-2.99		3493.28	3493.29	Specific	11	>sp|Q01705|NOTC1_MOUSE Neurogenic locus notch homolog protein 1 OS=Mus musculus GN=Notch1 PE=1 SV=3	1	18.3588	controllerType=0 controllerNumber=1 scan=5621	C2(Carbamidomethyl / 57.0215); C4(Carbamidomethyl / 57.0215); C13(Carbamidomethyl / 57.0215); C20(Carbamidomethyl / 57.0215); C25(Carbamidomethyl / 57.0215)	File24932_Scan5621	HCD	0	0	0	0	3.7e-13	3.9e-13
	551	Y.TC[+57.02146]VC[+57.02146]TEGYTGT[+203.07937]HC[+57.02146]EVDIDEC[+57.02146]DPDPC[+57.02146]HY.G	T11(OGlycan / 203.0794)	HexNAc(1)	703.9	2.8e-11	3e-11	10.56	676.2	4.8	3	1165.1	1165.1	-2.04		3493.28	3493.29	Specific	11	>sp|Q01705|NOTC1_MOUSE Neurogenic locus notch homolog protein 1 OS=Mus musculus GN=Notch1 PE=1 SV=3	1	18.2493	controllerType=0 controllerNumber=1 scan=5575	C2(Carbamidomethyl / 57.0215); C4(Carbamidomethyl / 57.0215); C13(Carbamidomethyl / 57.0215); C20(Carbamidomethyl / 57.0215); C25(Carbamidomethyl / 57.0215)	File24932_Scan5575	HCD	0	0	0	0	7.4e-12	7.9e-12
	551	Y.TC[+57.02146]VC[+57.02146]TEGYTGT[+203.07937]HC[+57.02146]EVDIDEC[+57.02146]DPDPC[+57.02146]HY.G	T11(OGlycan / 203.0794)	HexNAc(1)	173.6	6.2e-05	6.6e-05	4.21	173.6	4.8	3	1165.1	1165.1	-1.62		3493.28	3493.29	Specific	11	>sp|Q01705|NOTC1_MOUSE Neurogenic locus notch homolog protein 1 OS=Mus musculus GN=Notch1 PE=1 SV=3	1	18.1976	controllerType=0 controllerNumber=1 scan=5553	C2(Carbamidomethyl / 57.0215); C4(Carbamidomethyl / 57.0215); C13(Carbamidomethyl / 57.0215); C20(Carbamidomethyl / 57.0215); C25(Carbamidomethyl / 57.0215)	File24932_Scan5553	HCD	0	0	0	0	5.9e-06	6.3e-06
	551	Y.TC[+57.02146]VC[+57.02146]TEGYTGT[+162.05282]HC[+57.02146]EVDIDEC[+57.02146]DPDPC[+57.02146]HY.G	T11(OGlycan / 162.0528)	Hex(1)	108.9	0.0003	0.00032	3.52	108.9	2.4	3	1151.42	1151.43	-5.8		3452.24	3452.26	Specific	11	>sp|Q01705|NOTC1_MOUSE Neurogenic locus notch homolog protein 1 OS=Mus musculus GN=Notch1 PE=1 SV=3	1	18.3035	controllerType=0 controllerNumber=1 scan=5598	C2(Carbamidomethyl / 57.0215); C4(Carbamidomethyl / 57.0215); C13(Carbamidomethyl / 57.0215); C20(Carbamidomethyl / 57.0215); C25(Carbamidomethyl / 57.0215)	File24932_Scan5598	HCD	0	0	0	0	3.7e-05	3.9e-05
	578	Y.GSC[+57.02146]KDGVATF.T			355.3	1.2e-07	1.3e-07	6.91	355.3	355.3	2	521.236	521.237	-2.91		1041.46	1041.47	Specific		>sp|Q01705|NOTC1_MOUSE Neurogenic locus notch homolog protein 1 OS=Mus musculus GN=Notch1 PE=1 SV=3	1	13.7427	controllerType=0 controllerNumber=1 scan=3759	C3(Carbamidomethyl / 57.0215)	File24932_Scan3759	HCD	0	0	0	0	2.6e-08	2.7e-08
	578	Y.GSC[+57.02146]KDGVATF.T			63.6	0.0014	0.0015	2.85	63.6	63.6	2	521.236	521.237	-3.03		1041.46	1041.47	Specific		>sp|Q01705|NOTC1_MOUSE Neurogenic locus notch homolog protein 1 OS=Mus musculus GN=Notch1 PE=1 SV=3	1	13.6312	controllerType=0 controllerNumber=1 scan=3716	C3(Carbamidomethyl / 57.0215)	File24932_Scan3716	HCD	0	0	0	0	0.00015	0.00016
	627	L.C[+57.02146]LC[+57.02146]L.K			277.7	0.0025	0.0026	2.61	277.7	277.7	1	565.245	565.247	-3.56		565.245	565.247	Specific		>sp|Q01705|NOTC1_MOUSE Neurogenic locus notch homolog protein 1 OS=Mus musculus GN=Notch1 PE=1 SV=3	1	17.393	controllerType=0 controllerNumber=1 scan=5212	C1(Carbamidomethyl / 57.0215); C3(Carbamidomethyl / 57.0215)	File24932_Scan5212	HCD	0	0	0	0	0.00026	0.00028
	701	F.TC[+57.02146]RC[+57.02146]PEGYHDPTC[+57.02146]L.S			194.2	9.8e-05	0.0001	4.01	194.2	194.2	3	589.24	589.241	-2.16		1765.71	1765.71	Specific		>sp|Q01705|NOTC1_MOUSE Neurogenic locus notch homolog protein 1 OS=Mus musculus GN=Notch1 PE=1 SV=3	1	14.5796	controllerType=0 controllerNumber=1 scan=4061	C2(Carbamidomethyl / 57.0215); C4(Carbamidomethyl / 57.0215); C13(Carbamidomethyl / 57.0215)	File24932_Scan4061	HCD	0	0	0	0	1.1e-05	1.2e-05
	701	F.TC[+57.02146]RC[+57.02146]PEGYHDPTC[+57.02146]L.S			153.3	0.0014	0.0015	2.86	153.3	153.3	3	589.239	589.241	-3.51		1765.7	1765.71	Specific		>sp|Q01705|NOTC1_MOUSE Neurogenic locus notch homolog protein 1 OS=Mus musculus GN=Notch1 PE=1 SV=3	1	14.6887	controllerType=0 controllerNumber=1 scan=4105	C2(Carbamidomethyl / 57.0215); C4(Carbamidomethyl / 57.0215); C13(Carbamidomethyl / 57.0215)	File24932_Scan4105	HCD	0	0	0	0	0.00015	0.00016
	715	L.SEVNEC[+57.02146]NS[+426.13734]NPC[+57.02146]IHGAC[+57.02146]RDGLNGY.K	S8(OGlycan / 426.1373)	Hex(1)Pent(2)	116.3	2.8e-05	3e-05	4.55	116.3	3.6	3	1017.07	1017.07	-2.42		3049.2	3049.21	Specific	8	>sp|Q01705|NOTC1_MOUSE Neurogenic locus notch homolog protein 1 OS=Mus musculus GN=Notch1 PE=1 SV=3	1	15.6222	controllerType=0 controllerNumber=1 scan=4495	C6(Carbamidomethyl / 57.0215); C11(Carbamidomethyl / 57.0215); C16(Carbamidomethyl / 57.0215)	File24932_Scan4495	HCD	0	0	0	0	3.2e-06	3.5e-06
	738	Y.KC[+57.02146]DC[+57.02146]APGW.S			262.3	0.00019	0.0002	3.72	262.3	262.3	2	497.198	497.2	-3.71		993.388	993.392	Specific		>sp|Q01705|NOTC1_MOUSE Neurogenic locus notch homolog protein 1 OS=Mus musculus GN=Notch1 PE=1 SV=3	1	14.0955	controllerType=0 controllerNumber=1 scan=3873	C2(Carbamidomethyl / 57.0215); C4(Carbamidomethyl / 57.0215)	File24932_Scan3873	HCD	0	0	0	0	2.4e-05	2.5e-05
	738	Y.KC[+57.02146]DC[+57.02146]APGW.S			251.9	3.2e-05	3.4e-05	4.5	251.9	251.9	2	497.198	497.2	-3.03		993.389	993.392	Specific		>sp|Q01705|NOTC1_MOUSE Neurogenic locus notch homolog protein 1 OS=Mus musculus GN=Notch1 PE=1 SV=3	1	14.2069	controllerType=0 controllerNumber=1 scan=3911	C2(Carbamidomethyl / 57.0215); C4(Carbamidomethyl / 57.0215)	File24932_Scan3911	HCD	0	0	0	0	3.9e-06	4.2e-06
	776	Y.VC[+57.02146]TC[+57.02146]REGF.S			406.5	2.9e-07	3.1e-07	6.53	406.5	406.5	2	514.717	514.718	-2.64		1028.43	1028.43	Specific		>sp|Q01705|NOTC1_MOUSE Neurogenic locus notch homolog protein 1 OS=Mus musculus GN=Notch1 PE=1 SV=3	1	12.6995	controllerType=0 controllerNumber=1 scan=3366	C2(Carbamidomethyl / 57.0215); C4(Carbamidomethyl / 57.0215)	File24932_Scan3366	HCD	0	0	0	0	6.6e-08	7.1e-08
	776	Y.VC[+57.02146]TC[+57.02146]REGF.S			298	2.2e-05	2.4e-05	4.65	298	298	2	514.717	514.718	-2.88		1028.43	1028.43	Specific		>sp|Q01705|NOTC1_MOUSE Neurogenic locus notch homolog protein 1 OS=Mus musculus GN=Notch1 PE=1 SV=3	1	12.8025	controllerType=0 controllerNumber=1 scan=3403	C2(Carbamidomethyl / 57.0215); C4(Carbamidomethyl / 57.0215)	File24932_Scan3403	HCD	0	0	0	0	2.8e-06	3e-06
	776	Y.VC[+57.02146]TC[+57.02146]REGF.S			293.4	9.6e-05	0.0001	4.02	293.4	293.4	2	514.716	514.718	-3.59		1028.43	1028.43	Specific		>sp|Q01705|NOTC1_MOUSE Neurogenic locus notch homolog protein 1 OS=Mus musculus GN=Notch1 PE=1 SV=3	1	12.5889	controllerType=0 controllerNumber=1 scan=3328	C2(Carbamidomethyl / 57.0215); C4(Carbamidomethyl / 57.0215)	File24932_Scan3328	HCD	0	0	0	0	1.1e-05	1.1e-05
	776	Y.VC[+57.02146]TC[+57.02146]REGF.S			231.2	0.00018	0.0002	3.74	231.2	231.2	2	514.716	514.718	-4.07		1028.42	1028.43	Specific		>sp|Q01705|NOTC1_MOUSE Neurogenic locus notch homolog protein 1 OS=Mus musculus GN=Notch1 PE=1 SV=3	1	12.4795	controllerType=0 controllerNumber=1 scan=3285	C2(Carbamidomethyl / 57.0215); C4(Carbamidomethyl / 57.0215)	File24932_Scan3285	HCD	0	0	0	0	2.1e-05	2.3e-05
	776	Y.VC[+57.02146]TC[+57.02146]REGF.S			225.5	4.2e-05	4.5e-05	4.38	225.5	225.5	2	514.716	514.718	-3.47		1028.43	1028.43	Specific		>sp|Q01705|NOTC1_MOUSE Neurogenic locus notch homolog protein 1 OS=Mus musculus GN=Notch1 PE=1 SV=3	1	12.9073	controllerType=0 controllerNumber=1 scan=3442	C2(Carbamidomethyl / 57.0215); C4(Carbamidomethyl / 57.0215)	File24932_Scan3442	HCD	0	0	0	0	4.8e-06	5.1e-06
	776	Y.VC[+57.02146]TC[+57.02146]REGF.S			66.8	0.00069	0.00073	3.16	66.8	66.8	2	514.717	514.718	-2.29		1028.43	1028.43	Specific		>sp|Q01705|NOTC1_MOUSE Neurogenic locus notch homolog protein 1 OS=Mus musculus GN=Notch1 PE=1 SV=3	1	12.1596	controllerType=0 controllerNumber=1 scan=3165	C2(Carbamidomethyl / 57.0215); C4(Carbamidomethyl / 57.0215)	File24932_Scan3165	HCD	0	0	0	0	8.7e-05	9.3e-05
EGF21	784	F.SGPNC[+57.02146]QTNINEC[+57.02146]AS[+426.13734]NPC[+57.02146]LNQGT[+146.05791]C[+57.02146]IDDVAGY.K	S14(OGlycan / 426.1373); T22(OGlycan / 146.0579)	Hex(1)Pent(2); Fuc(1)	523.9	1.2e-05	1.3e-05	4.91	390.9	3.9	3	1301.19	1301.19	-0.47		3901.55	3901.55	Specific	14;22	>sp|Q01705|NOTC1_MOUSE Neurogenic locus notch homolog protein 1 OS=Mus musculus GN=Notch1 PE=1 SV=3	1	20.416	controllerType=0 controllerNumber=1 scan=6500	C5(Carbamidomethyl / 57.0215); C12(Carbamidomethyl / 57.0215); C17(Carbamidomethyl / 57.0215); C23(Carbamidomethyl / 57.0215)	File24932_Scan6500	HCD	0	0	0	0	1.4e-06	1.5e-06	1423504
	814	Y.KC[+57.02146]NC[+57.02146]PLPY.T			230.7	6.3e-06	6.7e-06	5.2	230.7	230.7	2	526.237	526.239	-2.47		1051.47	1051.47	Specific		>sp|Q01705|NOTC1_MOUSE Neurogenic locus notch homolog protein 1 OS=Mus musculus GN=Notch1 PE=1 SV=3	1	15.0491	controllerType=0 controllerNumber=1 scan=4256	C2(Carbamidomethyl / 57.0215); C4(Carbamidomethyl / 57.0215)	File24932_Scan4256	HCD	0	0	0	0	6.5e-07	7e-07
	814	Y.KC[+57.02146]NC[+57.02146]PLPY.T			220.9	6.3e-06	6.7e-06	5.2	220.9	220.9	2	526.237	526.239	-2.82		1051.47	1051.47	Specific		>sp|Q01705|NOTC1_MOUSE Neurogenic locus notch homolog protein 1 OS=Mus musculus GN=Notch1 PE=1 SV=3	1	14.9253	controllerType=0 controllerNumber=1 scan=4204	C2(Carbamidomethyl / 57.0215); C4(Carbamidomethyl / 57.0215)	File24932_Scan4204	HCD	0	0	0	0	5.9e-07	6.3e-07
	814	Y.KC[+57.02146]NC[+57.02146]PLPY.T			220.1	6.3e-06	6.7e-06	5.2	220.1	220.1	2	526.237	526.239	-2.47		1051.47	1051.47	Specific		>sp|Q01705|NOTC1_MOUSE Neurogenic locus notch homolog protein 1 OS=Mus musculus GN=Notch1 PE=1 SV=3	1	14.8078	controllerType=0 controllerNumber=1 scan=4155	C2(Carbamidomethyl / 57.0215); C4(Carbamidomethyl / 57.0215)	File24932_Scan4155	HCD	0	0	0	0	5.3e-07	5.7e-07
	854	F.SC[+57.02146]VC[+57.02146]PTGW.Q			392.3	3e-06	3.3e-06	5.52	392.3	392.3	2	483.692	483.694	-3.47		966.377	966.381	Specific		>sp|Q01705|NOTC1_MOUSE Neurogenic locus notch homolog protein 1 OS=Mus musculus GN=Notch1 PE=1 SV=3	1	18.6031	controllerType=0 controllerNumber=1 scan=5725	C2(Carbamidomethyl / 57.0215); C4(Carbamidomethyl / 57.0215)	File24932_Scan5725	HCD	0	0	0	0	2.7e-07	2.9e-07
	854	F.SC[+57.02146]VC[+57.02146]PTGW.Q			370.5	1.1e-05	1.2e-05	4.95	370.5	370.5	2	483.693	483.694	-2.71		966.378	966.381	Specific		>sp|Q01705|NOTC1_MOUSE Neurogenic locus notch homolog protein 1 OS=Mus musculus GN=Notch1 PE=1 SV=3	1	18.4769	controllerType=0 controllerNumber=1 scan=5671	C2(Carbamidomethyl / 57.0215); C4(Carbamidomethyl / 57.0215)	File24932_Scan5671	HCD	0	0	0	0	1.2e-06	1.3e-06
	854	F.SC[+57.02146]VC[+57.02146]PTGW.Q			251	0.00016	0.00017	3.8	251	251	1	966.376	966.381	-5.29		966.376	966.381	Specific		>sp|Q01705|NOTC1_MOUSE Neurogenic locus notch homolog protein 1 OS=Mus musculus GN=Notch1 PE=1 SV=3	1	18.6983	controllerType=0 controllerNumber=1 scan=5766	C2(Carbamidomethyl / 57.0215); C4(Carbamidomethyl / 57.0215)	File24932_Scan5766	HCD	0	0	0	0	1.8e-05	1.9e-05
	892	Y.RC[+57.02146]LC[+57.02146]QAGY.T			294	7.5e-05	8.1e-05	4.12	250.4	250.4	2	514.225	514.226	-1.93		1027.44	1027.44	Specific		>sp|Q01705|NOTC1_MOUSE Neurogenic locus notch homolog protein 1 OS=Mus musculus GN=Notch1 PE=1 SV=3	1	12.5889	controllerType=0 controllerNumber=1 scan=3328	C2(Carbamidomethyl / 57.0215); C4(Carbamidomethyl / 57.0215)	File24932_Scan3328	HCD	0	0	0	0	6.4e-06	6.9e-06
	892	Y.RC[+57.02146]LC[+57.02146]QAGY.T			239.3	7.8e-05	8.3e-05	4.11	190.9	190.9	2	514.224	514.226	-3.24		1027.44	1027.44	Specific		>sp|Q01705|NOTC1_MOUSE Neurogenic locus notch homolog protein 1 OS=Mus musculus GN=Notch1 PE=1 SV=3	1	12.4795	controllerType=0 controllerNumber=1 scan=3285	C2(Carbamidomethyl / 57.0215); C4(Carbamidomethyl / 57.0215)	File24932_Scan3285	HCD	0	0	0	0	7e-06	7.5e-06
	931	F.C[+57.02146]DC[+57.02146]LPGFQGAF.C			269.7	0.00041	0.00044	3.38	215.4	215.4	2	636.262	636.263	-0.74		1271.52	1271.52	Specific		>sp|Q01705|NOTC1_MOUSE Neurogenic locus notch homolog protein 1 OS=Mus musculus GN=Notch1 PE=1 SV=3	1	23.9028	controllerType=0 controllerNumber=1 scan=7982	C1(Carbamidomethyl / 57.0215); C3(Carbamidomethyl / 57.0215)	File24932_Scan7982	HCD	0	0	0	0	4.6e-05	5e-05
	976	F.NGIHC[+57.02146]ENNTPDC[+57.02146]TESSC[+57.02146]F.N			564	3.7e-09	3.9e-09	8.43	564	564	2	1071.4	1071.4	-3.27		2141.79	2141.8	Specific		>sp|Q01705|NOTC1_MOUSE Neurogenic locus notch homolog protein 1 OS=Mus musculus GN=Notch1 PE=1 SV=3	1	15.6923	controllerType=0 controllerNumber=1 scan=4524	C5(Carbamidomethyl / 57.0215); C12(Carbamidomethyl / 57.0215); C17(Carbamidomethyl / 57.0215)	File24932_Scan4524	HCD	0	0	0	0	9.1e-10	9.8e-10
	976	F.NGIHC[+57.02146]ENNTPDC[+57.02146]TESSC[+57.02146]F.N			437.2	2.8e-08	3e-08	7.55	437.2	437.2	2	1071.4	1071.4	-3.15		2141.79	2141.8	Specific		>sp|Q01705|NOTC1_MOUSE Neurogenic locus notch homolog protein 1 OS=Mus musculus GN=Notch1 PE=1 SV=3	1	15.8014	controllerType=0 controllerNumber=1 scan=4570	C5(Carbamidomethyl / 57.0215); C12(Carbamidomethyl / 57.0215); C17(Carbamidomethyl / 57.0215)	File24932_Scan4570	HCD	0	0	0	0	7.2e-09	7.7e-09
	976	F.NGIHC[+57.02146]ENNTPDC[+57.02146]TESSC[+57.02146]F.N			268.8	0.00011	0.00012	3.96	268.8	268.8	3	714.601	714.603	-3.93		2141.79	2141.8	Specific		>sp|Q01705|NOTC1_MOUSE Neurogenic locus notch homolog protein 1 OS=Mus musculus GN=Notch1 PE=1 SV=3	1	15.7086	controllerType=0 controllerNumber=1 scan=4531	C5(Carbamidomethyl / 57.0215); C12(Carbamidomethyl / 57.0215); C17(Carbamidomethyl / 57.0215)	File24932_Scan4531	HCD	0	0	0	0	1.3e-05	1.4e-05
	976	F.NGIHC[+57.02146]ENNTPDC[+57.02146]TESSC[+57.02146]F.N			174.5	0.00046	0.00049	3.34	174.5	174.5	3	714.602	714.603	-2.47		2141.79	2141.8	Specific		>sp|Q01705|NOTC1_MOUSE Neurogenic locus notch homolog protein 1 OS=Mus musculus GN=Notch1 PE=1 SV=3	1	15.8178	controllerType=0 controllerNumber=1 scan=4577	C5(Carbamidomethyl / 57.0215); C12(Carbamidomethyl / 57.0215); C17(Carbamidomethyl / 57.0215)	File24932_Scan4577	HCD	0	0	0	0	5.9e-05	6.3e-05
	976	F.NGIHC[+57.02146]ENNTPDC[+57.02146]TESSC[+57.02146]F.N			102.1	0.00013	0.00014	3.88	102.1	102.1	2	1071.4	1071.4	-2.7		2141.79	2141.8	Specific		>sp|Q01705|NOTC1_MOUSE Neurogenic locus notch homolog protein 1 OS=Mus musculus GN=Notch1 PE=1 SV=3	1	15.5726	controllerType=0 controllerNumber=1 scan=4474	C5(Carbamidomethyl / 57.0215); C12(Carbamidomethyl / 57.0215); C17(Carbamidomethyl / 57.0215)	File24932_Scan4474	HCD	0	0	0	0	1.5e-05	1.6e-05
EGF26	994	F.NGGTC[+57.02146]VDGINS[+146.05791]F.T	S11(OGlycan / 146.0579)	Fuc(1)	524	2.6e-07	2.8e-07	6.58	355.3	81	2	693.793	693.796	-4.41		1386.58	1386.58	Specific	11	>sp|Q01705|NOTC1_MOUSE Neurogenic locus notch homolog protein 1 OS=Mus musculus GN=Notch1 PE=1 SV=3	1	19.2652	controllerType=0 controllerNumber=1 scan=6008	C5(Carbamidomethyl / 57.0215)	File24932_Scan6008	HCD	0	0	0	0	6e-08	6.4e-08	10459959
EGF26	994	F.NGGTC[+57.02146]VDGINSF.T			282.9	1.7e-05	1.9e-05	4.76	269.1	269.1	2	620.763	620.767	-5.87		1240.52	1240.53	Specific		>sp|Q01705|NOTC1_MOUSE Neurogenic locus notch homolog protein 1 OS=Mus musculus GN=Notch1 PE=1 SV=3	1	19.3018	controllerType=0 controllerNumber=1 scan=6024	C5(Carbamidomethyl / 57.0215)	File24932_Scan6024	HCD	0	0	0	0	2e-06	2.1e-06	249930
	1006	F.TC[+57.02146]LC[+57.02146]PPGFT[+203.07937]GSY.C	T9(OGlycan / 203.0794)	HexNAc(1)	566.5	8.5e-09	9.1e-09	8.07	566.5	0	2	781.827	781.829	-2.77		1562.65	1562.65	Specific	9	>sp|Q01705|NOTC1_MOUSE Neurogenic locus notch homolog protein 1 OS=Mus musculus GN=Notch1 PE=1 SV=3	1	20.6327	controllerType=0 controllerNumber=1 scan=6591	C2(Carbamidomethyl / 57.0215); C4(Carbamidomethyl / 57.0215)	File24932_Scan6591	HCD	0	0	0	0	1.7e-09	1.8e-09
	1006	F.T[+203.07937]C[+57.02146]LC[+57.02146]PPGFTGSY.C	T1(OGlycan / 203.0794)	HexNAc(1)	343.3	1.5e-06	1.6e-06	5.82	343.3	2.8	2	781.827	781.829	-2.85		1562.65	1562.65	Specific	1	>sp|Q01705|NOTC1_MOUSE Neurogenic locus notch homolog protein 1 OS=Mus musculus GN=Notch1 PE=1 SV=3	1	20.509	controllerType=0 controllerNumber=1 scan=6539	C2(Carbamidomethyl / 57.0215); C4(Carbamidomethyl / 57.0215)	File24932_Scan6539	HCD	0	0	0	0	1.9e-07	2e-07
EGF27	1021	Y.DVNEC[+57.02146]DS[+308.11073]RPC[+57.02146]LHGGTC[+57.02146]QDSYGTY.K	S7(OGlycan / 308.1107)	Hex(1)Fuc(1)	566.2	5.9e-08	6.3e-08	7.23	523.8	4.9	3	1000.39	1000.39	-3.38		2999.15	2999.16	Specific	7	>sp|Q01705|NOTC1_MOUSE Neurogenic locus notch homolog protein 1 OS=Mus musculus GN=Notch1 PE=1 SV=3	1	16.1794	controllerType=0 controllerNumber=1 scan=4728	C5(Carbamidomethyl / 57.0215); C10(Carbamidomethyl / 57.0215); C16(Carbamidomethyl / 57.0215)	File24932_Scan4728	HCD	0	0	0	0	1.1e-08	1.1e-08	5448353
EGF27	1021	Y.DVNEC[+57.02146]DS[+308.11073]RPC[+57.02146]LHGGTC[+57.02146]QDSYGTY.K	S7(OGlycan / 308.1107)	Hex(1)Fuc(1)	367.8	4e-06	4.2e-06	5.4	356.4	4.6	3	1000.39	1000.39	-3.99		2999.15	2999.16	Specific	7	>sp|Q01705|NOTC1_MOUSE Neurogenic locus notch homolog protein 1 OS=Mus musculus GN=Notch1 PE=1 SV=3	1	16.287	controllerType=0 controllerNumber=1 scan=4771	C5(Carbamidomethyl / 57.0215); C10(Carbamidomethyl / 57.0215); C16(Carbamidomethyl / 57.0215)	File24932_Scan4771	HCD	0	0	0	0	3.1e-07	3.3e-07
EGF27	1021	Y.DVNEC[+57.02146]DS[+308.11073]RPC[+57.02146]LHGGTC[+57.02146]QDSYGTY.K	S7(OGlycan / 308.1107)	Hex(1)Fuc(1)	44.9	0.0016	0.0018	2.78	44.9	4.9	3	1000.39	1000.39	-2.1		2999.15	2999.16	Specific	7	>sp|Q01705|NOTC1_MOUSE Neurogenic locus notch homolog protein 1 OS=Mus musculus GN=Notch1 PE=1 SV=3	1	16.0691	controllerType=0 controllerNumber=1 scan=4682	C5(Carbamidomethyl / 57.0215); C10(Carbamidomethyl / 57.0215); C16(Carbamidomethyl / 57.0215)	File24932_Scan4682	HCD	0	0	0	0	0.00018	0.00019
EGF27	1021	Y.DVNEC[+57.02146]DS[+308.11073]RPC[+57.02146]LHGGTC[+57.02146]QDSY.G	S7(OGlycan / 308.1107)	Hex(1)Fuc(1)	63.8	0.0018	0.0019	2.74	63.8	7.3	3	893.344	893.348	-4.37		2678.02	2678.03	Specific	7	>sp|Q01705|NOTC1_MOUSE Neurogenic locus notch homolog protein 1 OS=Mus musculus GN=Notch1 PE=1 SV=3	1	14.8449	controllerType=0 controllerNumber=1 scan=4171	C5(Carbamidomethyl / 57.0215); C10(Carbamidomethyl / 57.0215); C16(Carbamidomethyl / 57.0215)	File24932_Scan4171	HCD	0	0	0	0	0.0002	0.00021	748326
	1052	Y.TGLNC[+57.02146]QNLVRW.C			447.5	8.7e-08	9.3e-08	7.06	447.5	447.5	2	680.842	680.843	-1.62		1360.68	1360.68	Specific		>sp|Q01705|NOTC1_MOUSE Neurogenic locus notch homolog protein 1 OS=Mus musculus GN=Notch1 PE=1 SV=3	1	19.8216	controllerType=0 controllerNumber=1 scan=6246	C5(Carbamidomethyl / 57.0215)	File24932_Scan6246	HCD	0	0	0	0	1.9e-08	2e-08
	1052	Y.TGLNC[+57.02146]QNL.V			276.6	3.2e-05	3.4e-05	4.5	276.6	276.6	2	460.217	460.219	-3.08		919.427	919.43	Specific		>sp|Q01705|NOTC1_MOUSE Neurogenic locus notch homolog protein 1 OS=Mus musculus GN=Notch1 PE=1 SV=3	1	15.9803	controllerType=0 controllerNumber=1 scan=4644	C5(Carbamidomethyl / 57.0215)	File24932_Scan4644	HCD	0	0	0	0	3.7e-06	4e-06
	1052	Y.TGLNC[+57.02146]QNL.V			99.8	0.0046	0.0049	2.33	99.8	99.8	2	460.217	460.219	-2.61		919.428	919.43	Specific		>sp|Q01705|NOTC1_MOUSE Neurogenic locus notch homolog protein 1 OS=Mus musculus GN=Notch1 PE=1 SV=3	1	15.872	controllerType=0 controllerNumber=1 scan=4599	C5(Carbamidomethyl / 57.0215)	File24932_Scan4599	HCD	0.0048	0	0	0	0.005	0.00043
	1055	L.NC[+57.02146]QNLVRW.C			446.6	1.1e-08	1.2e-08	7.96	446.6	446.6	2	545.265	545.266	-2.36		1089.52	1089.53	Specific		>sp|Q01705|NOTC1_MOUSE Neurogenic locus notch homolog protein 1 OS=Mus musculus GN=Notch1 PE=1 SV=3	1	17.5166	controllerType=0 controllerNumber=1 scan=5264	C2(Carbamidomethyl / 57.0215)	File24932_Scan5264	HCD	0	0	0	0	3.2e-09	3.4e-09
	1055	L.NC[+57.02146]QNLVRW.C			336.8	2.6e-07	2.8e-07	6.59	336.8	336.8	2	545.265	545.266	-2.59		1089.52	1089.53	Specific		>sp|Q01705|NOTC1_MOUSE Neurogenic locus notch homolog protein 1 OS=Mus musculus GN=Notch1 PE=1 SV=3	1	17.6462	controllerType=0 controllerNumber=1 scan=5319	C2(Carbamidomethyl / 57.0215)	File24932_Scan5319	HCD	0	0	0	0	5.7e-08	6.1e-08
	1082	Y.HC[+57.02146]EC[+57.02146]RSGW.T			273.1	8.8e-05	9.4e-05	4.05	273.1	273.1	2	546.209	546.211	-2.85		1091.41	1091.41	Specific		>sp|Q01705|NOTC1_MOUSE Neurogenic locus notch homolog protein 1 OS=Mus musculus GN=Notch1 PE=1 SV=3	1	10.0993	controllerType=0 controllerNumber=1 scan=2516	C2(Carbamidomethyl / 57.0215); C4(Carbamidomethyl / 57.0215)	File24932_Scan2516	HCD	0	0	0	0	8.9e-06	9.5e-06
	1082	Y.HC[+57.02146]EC[+57.02146]RSGW.T			264.2	8.8e-05	9.4e-05	4.05	264.2	264.2	2	546.209	546.211	-2.97		1091.41	1091.41	Specific		>sp|Q01705|NOTC1_MOUSE Neurogenic locus notch homolog protein 1 OS=Mus musculus GN=Notch1 PE=1 SV=3	1	9.9943	controllerType=0 controllerNumber=1 scan=2485	C2(Carbamidomethyl / 57.0215); C4(Carbamidomethyl / 57.0215)	File24932_Scan2485	HCD	0	0	0	0	8.2e-06	8.8e-06
	1082	Y.HC[+57.02146]EC[+57.02146]RSGW.T			230.1	3.7e-05	4e-05	4.43	230.1	230.1	2	546.21	546.211	-2.41		1091.41	1091.41	Specific		>sp|Q01705|NOTC1_MOUSE Neurogenic locus notch homolog protein 1 OS=Mus musculus GN=Notch1 PE=1 SV=3	1	10.206	controllerType=0 controllerNumber=1 scan=2547	C2(Carbamidomethyl / 57.0215); C4(Carbamidomethyl / 57.0215)	File24932_Scan2547	HCD	0	0	0	0	4.5e-06	4.8e-06
	1082	Y.HC[+57.02146]EC[+57.02146]RSGW.T			114.7	0.013	0.014	1.87	114.7	114.7	2	546.208	546.211	-5.87		1091.41	1091.41	Specific		>sp|Q01705|NOTC1_MOUSE Neurogenic locus notch homolog protein 1 OS=Mus musculus GN=Notch1 PE=1 SV=3	1	9.7786	controllerType=0 controllerNumber=1 scan=2425	C2(Carbamidomethyl / 57.0215); C4(Carbamidomethyl / 57.0215)	File24932_Scan2425	HCD	0.0045	0	0	0	0.005	0.001
	1082	Y.HC[+57.02146]EC[+57.02146]RSGW.T			112	0.002	0.0021	2.7	112	112	2	546.21	546.211	-2.07		1091.41	1091.41	Specific		>sp|Q01705|NOTC1_MOUSE Neurogenic locus notch homolog protein 1 OS=Mus musculus GN=Notch1 PE=1 SV=3	1	9.8879	controllerType=0 controllerNumber=1 scan=2453	C2(Carbamidomethyl / 57.0215); C4(Carbamidomethyl / 57.0215)	File24932_Scan2453	HCD	0	0	0	0	0.00022	0.00023
	1082	Y.HC[+57.02146]EC[+57.02146]RSGW.T			20.3	0.038	0.041	1.42	20.3	20.3	2	546.21	546.211	-1.51		1091.41	1091.41	Specific		>sp|Q01705|NOTC1_MOUSE Neurogenic locus notch homolog protein 1 OS=Mus musculus GN=Notch1 PE=1 SV=3	1	9.6774	controllerType=0 controllerNumber=1 scan=2397	C2(Carbamidomethyl / 57.0215); C4(Carbamidomethyl / 57.0215)	File24932_Scan2397	HCD	0.017	0.013	0	0	0.017	0.013
	1082	Y.HC[+57.02146]EC[+57.02146]RSGW.T			6.5	0.012	0.012	1.94	6.5	6.5	2	546.209	546.211	-3.08		1091.41	1091.41	Specific		>sp|Q01705|NOTC1_MOUSE Neurogenic locus notch homolog protein 1 OS=Mus musculus GN=Notch1 PE=1 SV=3	1	10.3257	controllerType=0 controllerNumber=1 scan=2581	C2(Carbamidomethyl / 57.0215); C4(Carbamidomethyl / 57.0215)	File24932_Scan2581	HCD	0.0045	0	0	0	0.005	0.0009
	1090	W.TGVNC[+57.02146]DVL.S			168.5	0.0011	0.0012	2.96	168.5	168.5	2	439.207	439.208	-2.16		877.407	877.408	Specific		>sp|Q01705|NOTC1_MOUSE Neurogenic locus notch homolog protein 1 OS=Mus musculus GN=Notch1 PE=1 SV=3	1	17.1701	controllerType=0 controllerNumber=1 scan=5118	C5(Carbamidomethyl / 57.0215)	File24932_Scan5118	HCD	0	0	0	0	0.00012	0.00013
	1098	L.SVSC[+57.02146]EVAAQKRGIDVTLL.C			57.9	0.00023	0.00025	3.63	57.9	57.9	3	649.349	649.351	-2.31		1946.03	1946.04	Specific		>sp|Q01705|NOTC1_MOUSE Neurogenic locus notch homolog protein 1 OS=Mus musculus GN=Notch1 PE=1 SV=3	1	19.1311	controllerType=0 controllerNumber=1 scan=5951	C4(Carbamidomethyl / 57.0215)	File24932_Scan5951	HCD	0	0	0	0	3e-05	3.2e-05
	1116	L.C[+57.02146]QHGGLC[+57.02146]VDEGDKHY.C			196.5	0.00084	0.0009	3.08	196.5	196.5	3	592.246	592.247	-2.13		1774.72	1774.73	Specific		>sp|Q01705|NOTC1_MOUSE Neurogenic locus notch homolog protein 1 OS=Mus musculus GN=Notch1 PE=1 SV=3	1	12.8046	controllerType=0 controllerNumber=1 scan=3404	C1(Carbamidomethyl / 57.0215); C7(Carbamidomethyl / 57.0215)	File24932_Scan3404	HCD	0	0	0	0	9.5e-05	0.0001
	1116	L.C[+57.02146]QHGGLC[+57.02146]VDEGDKHY.C			20.6	0.025	0.026	1.61	20.6	20.6	3	592.246	592.247	-2.64		1774.72	1774.73	Specific		>sp|Q01705|NOTC1_MOUSE Neurogenic locus notch homolog protein 1 OS=Mus musculus GN=Notch1 PE=1 SV=3	1	12.6897	controllerType=0 controllerNumber=1 scan=3362	C1(Carbamidomethyl / 57.0215); C7(Carbamidomethyl / 57.0215)	File24932_Scan3362	HCD	0.0043	0.0043	0	0	0.005	0.0043
	1168	F.SC[+57.02146]KC[+57.02146]VAGY.H			42.5	0.0038	0.0041	2.42	42.5	42.5	2	472.701	472.702	-2.41		944.394	944.396	Specific		>sp|Q01705|NOTC1_MOUSE Neurogenic locus notch homolog protein 1 OS=Mus musculus GN=Notch1 PE=1 SV=3	1	11.1673	controllerType=0 controllerNumber=1 scan=2831	C2(Carbamidomethyl / 57.0215); C4(Carbamidomethyl / 57.0215)	File24932_Scan2831	HCD	0.0049	0	0	0	0.005	0.00036
	1189	L.SQPC[+57.02146]QNGGTC[+57.02146]IDLT[+426.13734]NS[+146.05791]Y.K	T14(OGlycan / 426.1373); S16(OGlycan / 146.0579)	Hex(1)Pent(2); Fuc(1)	140.9	0.00097	0.001	3.01	140.9	2.4	2	1243.99	1244	-8.75		2486.97	2486.99	Specific	14;16	>sp|Q01705|NOTC1_MOUSE Neurogenic locus notch homolog protein 1 OS=Mus musculus GN=Notch1 PE=1 SV=3	1	18.8747	controllerType=0 controllerNumber=1 scan=5842	C4(Carbamidomethyl / 57.0215); C10(Carbamidomethyl / 57.0215)	File24932_Scan5842	HCD	0	0	0	0	0.0001	0.00011
	1260	F.VGERC[+57.02146]EGDVNEC[+57.02146]L.S			62.2	0.0044	0.0047	2.36	62.2	62.2	2	768.821	768.824	-5.02		1536.63	1536.64	Specific		>sp|Q01705|NOTC1_MOUSE Neurogenic locus notch homolog protein 1 OS=Mus musculus GN=Notch1 PE=1 SV=3	1	15.124	controllerType=0 controllerNumber=1 scan=4288	C5(Carbamidomethyl / 57.0215); C12(Carbamidomethyl / 57.0215)	File24932_Scan4288	HCD	0.0049	0	0	0	0.005	0.00039
	1260	F.VGERC[+57.02146]EGDVNEC[+57.02146]L.S			6.9	0.01	0.011	1.98	6.9	6.9	2	768.822	768.824	-3.59		1536.64	1536.64	Specific		>sp|Q01705|NOTC1_MOUSE Neurogenic locus notch homolog protein 1 OS=Mus musculus GN=Notch1 PE=1 SV=3	1	15.0091	controllerType=0 controllerNumber=1 scan=4239	C5(Carbamidomethyl / 57.0215); C12(Carbamidomethyl / 57.0215)	File24932_Scan4239	HCD	0.0046	0	0	0	0.005	0.0008
	1273	L.SNPC[+57.02146]DPRGT[+426.13734]QNC[+57.02146]VQRVNDF.H	T9(OGlycan / 426.1373)	Hex(1)Pent(2)	182.3	2.3e-05	2.5e-05	4.64	182.3	1.4	3	897.379	897.382	-2.5		2690.12	2690.13	Specific	9	>sp|Q01705|NOTC1_MOUSE Neurogenic locus notch homolog protein 1 OS=Mus musculus GN=Notch1 PE=1 SV=3	1	15.5343	controllerType=0 controllerNumber=1 scan=4458	C4(Carbamidomethyl / 57.0215); C12(Carbamidomethyl / 57.0215)	File24932_Scan4458	HCD	0	0	0	0	3e-06	3.2e-06
	1273	L.SNPC[+57.02146]DPRGT[+426.13734]QNC[+57.02146]VQRVNDF.H	T9(OGlycan / 426.1373)	Hex(1)Pent(2)	140.2	4.3e-05	4.6e-05	4.37	140.2	1.4	3	897.379	897.382	-3.32		2690.12	2690.13	Specific	9	>sp|Q01705|NOTC1_MOUSE Neurogenic locus notch homolog protein 1 OS=Mus musculus GN=Notch1 PE=1 SV=3	1	15.4229	controllerType=0 controllerNumber=1 scan=4412	C4(Carbamidomethyl / 57.0215); C12(Carbamidomethyl / 57.0215)	File24932_Scan4412	HCD	0	0	0	0	5.1e-06	5.4e-06
	1333	F.IC[+57.02146]RC[+57.02146]PAGFEGATC[+57.02146]ENDARTC[+57.02146]GSL.R			663.1	6.9e-11	7.3e-11	10.16	663.1	663.1	3	868.032	868.035	-2.88		2602.08	2602.09	Specific		>sp|Q01705|NOTC1_MOUSE Neurogenic locus notch homolog protein 1 OS=Mus musculus GN=Notch1 PE=1 SV=3	1	16.6489	controllerType=0 controllerNumber=1 scan=4899	C2(Carbamidomethyl / 57.0215); C4(Carbamidomethyl / 57.0215); C13(Carbamidomethyl / 57.0215); C20(Carbamidomethyl / 57.0215)	File24932_Scan4899	HCD	0	0	0	0	1.8e-11	1.9e-11
	1333	F.IC[+57.02146]RC[+57.02146]PAGFEGATC[+57.02146]ENDARTC[+57.02146]GSL.R			457.1	2.1e-07	2.2e-07	6.68	457.1	457.1	3	868.034	868.035	-1.47		2602.09	2602.09	Specific		>sp|Q01705|NOTC1_MOUSE Neurogenic locus notch homolog protein 1 OS=Mus musculus GN=Notch1 PE=1 SV=3	1	16.7605	controllerType=0 controllerNumber=1 scan=4945	C2(Carbamidomethyl / 57.0215); C4(Carbamidomethyl / 57.0215); C13(Carbamidomethyl / 57.0215); C20(Carbamidomethyl / 57.0215)	File24932_Scan4945	HCD	0	0	0	0	4.4e-08	4.7e-08
	1333	F.IC[+57.02146]RC[+57.02146]PAGFEGATC[+57.02146]ENDARTC[+57.02146]GSL.R			271.4	2.7e-06	2.8e-06	5.57	271.4	271.4	3	868.033	868.035	-2.11		2602.08	2602.09	Specific		>sp|Q01705|NOTC1_MOUSE Neurogenic locus notch homolog protein 1 OS=Mus musculus GN=Notch1 PE=1 SV=3	1	16.539	controllerType=0 controllerNumber=1 scan=4855	C2(Carbamidomethyl / 57.0215); C4(Carbamidomethyl / 57.0215); C13(Carbamidomethyl / 57.0215); C20(Carbamidomethyl / 57.0215)	File24932_Scan4855	HCD	0	0	0	0	2.4e-07	2.5e-07
	1333	F.IC[+57.02146]RC[+57.02146]PAGF.E			205.2	0.00018	0.00019	3.74	164.8	164.8	2	490.724	490.726	-2.82		980.441	980.444	Specific		>sp|Q01705|NOTC1_MOUSE Neurogenic locus notch homolog protein 1 OS=Mus musculus GN=Notch1 PE=1 SV=3	1	14.3822	controllerType=0 controllerNumber=1 scan=3982	C2(Carbamidomethyl / 57.0215); C4(Carbamidomethyl / 57.0215)	File24932_Scan3982	HCD	0	0	0	0	2e-05	2.1e-05
	1333	F.IC[+57.02146]RC[+57.02146]PAGF.E			44.1	0.0097	0.01	2.01	44.1	44.1	2	490.724	490.726	-3.57		980.441	980.444	Specific		>sp|Q01705|NOTC1_MOUSE Neurogenic locus notch homolog protein 1 OS=Mus musculus GN=Notch1 PE=1 SV=3	1	14.4937	controllerType=0 controllerNumber=1 scan=4026	C2(Carbamidomethyl / 57.0215); C4(Carbamidomethyl / 57.0215)	File24932_Scan4026	HCD	0.0046	0	0	0	0.005	0.00075
EGF35	1356	L.RC[+57.02146]LNGGT[+146.05791]C[+57.02146]ISGPRSPTC[+57.02146]L.C	T7(OGlycan / 146.0579)	Fuc(1)	178.1	0.00013	0.00014	3.9	178.1	6	3	718.001	718.003	-2.22		2151.99	2151.99	Specific	7	>sp|Q01705|NOTC1_MOUSE Neurogenic locus notch homolog protein 1 OS=Mus musculus GN=Notch1 PE=1 SV=3	1	16.0376	controllerType=0 controllerNumber=1 scan=4668	C2(Carbamidomethyl / 57.0215); C8(Carbamidomethyl / 57.0215); C17(Carbamidomethyl / 57.0215)	File24932_Scan4668	HCD	0	0	0	0	1.4e-05	1.5e-05	935949
EGF35	1359	L.NGGTC[+57.02146]ISGPRS[+146.05791]PTC[+57.02146]L.C	S11(OGlycan / 146.0579)	Fuc(1)	641.7	3.5e-10	3.7e-10	9.46	641.7	0	2	861.89	861.893	-3.13		1722.77	1722.78	Specific	11	>sp|Q01705|NOTC1_MOUSE Neurogenic locus notch homolog protein 1 OS=Mus musculus GN=Notch1 PE=1 SV=3	1	16.1007	controllerType=0 controllerNumber=1 scan=4695	C5(Carbamidomethyl / 57.0215); C14(Carbamidomethyl / 57.0215)	File24932_Scan4695	HCD	0	0	0	0	6.7e-11	7.2e-11
EGF35	1359	L.NGGTC[+57.02146]IS[+146.05791]GPRSPTC[+57.02146]L.C	S7(OGlycan / 146.0579)	Fuc(1)	506.7	1.6e-08	1.7e-08	7.8	506.7	0	2	861.89	861.893	-2.99		1722.77	1722.78	Specific	7	>sp|Q01705|NOTC1_MOUSE Neurogenic locus notch homolog protein 1 OS=Mus musculus GN=Notch1 PE=1 SV=3	1	15.9923	controllerType=0 controllerNumber=1 scan=4649	C5(Carbamidomethyl / 57.0215); C14(Carbamidomethyl / 57.0215)	File24932_Scan4649	HCD	0	0	0	0	3.5e-09	3.8e-09
EGF35	1359	L.NGGTC[+57.02146]IS[+146.05791]GPRSPTC[+57.02146]L.C	S7(OGlycan / 146.0579)	Fuc(1)	452.4	2.6e-08	2.8e-08	7.58	452.4	0	2	861.891	861.893	-2.07		1722.78	1722.78	Specific	7	>sp|Q01705|NOTC1_MOUSE Neurogenic locus notch homolog protein 1 OS=Mus musculus GN=Notch1 PE=1 SV=3	1	16.2216	controllerType=0 controllerNumber=1 scan=4745	C5(Carbamidomethyl / 57.0215); C14(Carbamidomethyl / 57.0215)	File24932_Scan4745	HCD	0	0	0	0	6.7e-09	7.2e-09
EGF35	1359	L.NGGT[+146.05791]C[+57.02146]ISGPRSPTC[+57.02146]L.C	T4(OGlycan / 146.0579)	Fuc(1)	83.3	0.0012	0.0013	2.91	83.3	6	2	861.89	861.893	-3.42		1722.77	1722.78	Specific	4	>sp|Q01705|NOTC1_MOUSE Neurogenic locus notch homolog protein 1 OS=Mus musculus GN=Notch1 PE=1 SV=3	1	15.8763	controllerType=0 controllerNumber=1 scan=4601	C5(Carbamidomethyl / 57.0215); C14(Carbamidomethyl / 57.0215)	File24932_Scan4601	HCD	0	0	0	0	0.00014	0.00015

## Sheet: KM082919-5 MFNG only
EGF	Pos.	Sequence	Mods_x000D_ (variable)	Glycans	Score	PEP_x000D_ 2D	PEP_x000D_ 1D	|Log Prob|	Delta_x000D_ Score	Delta Mod._x000D_ Score	z	Obs._x000D_ m/z	Calc._x000D_ m/z	ppm_x000D_ err.	Off-_x000D_ By-X	Obs._x000D_ MH	Calc._x000D_ MH	Cleavage	Glycans_x000D_ Pos.	Protein_x000D_ Name	Prot._x000D_ Id	Scan_x000D_ Time	Scan #	Mods_x000D_ (fixed)	Comment	Fragment_x000D_ Type	FDR_x000D_ 2D	FDR_x000D_ 1D	FDR uniq._x000D_ 2D	FDR uniq._x000D_ 1D	q-value_x000D_ 2D	q-value_x000D_ 1D	Scan info	MobilityValue
	23	L.RC[+57.02146]SQPSGTC[+57.02146]L.N			645.5	8.8e-09	1e-08	8.05	548.4	548.4	2	583.256	583.258	-2.93		1165.51	1165.51	Specific		>sp|Q01705|NOTC1_MOUSE Neurogenic locus notch homolog protein 1 OS=Mus musculus GN=Notch1 PE=1 SV=3	1	11.2167	controllerType=0 controllerNumber=1 scan=3351	C2(Carbamidomethyl / 57.0215); C9(Carbamidomethyl / 57.0215)	File24935_Scan3351	HCD	0	0	0	0	1.2e-09	1.3e-09
	23	L.RC[+57.02146]SQPSGTC[+57.02146]L.N			643.2	8.3e-08	9.5e-08	7.08	493.3	493.3	2	583.257	583.258	-2.41		1165.51	1165.51	Specific		>sp|Q01705|NOTC1_MOUSE Neurogenic locus notch homolog protein 1 OS=Mus musculus GN=Notch1 PE=1 SV=3	1	11.1133	controllerType=0 controllerNumber=1 scan=3314	C2(Carbamidomethyl / 57.0215); C9(Carbamidomethyl / 57.0215)	File24935_Scan3314	HCD	0	0	0	0	1.3e-08	1.5e-08
	23	L.RC[+57.02146]SQPSGTC[+57.02146]L.N			575.5	8.1e-08	9.2e-08	7.09	482.4	482.4	2	583.257	583.258	-1.78		1165.51	1165.51	Specific		>sp|Q01705|NOTC1_MOUSE Neurogenic locus notch homolog protein 1 OS=Mus musculus GN=Notch1 PE=1 SV=3	1	11.0118	controllerType=0 controllerNumber=1 scan=3274	C2(Carbamidomethyl / 57.0215); C9(Carbamidomethyl / 57.0215)	File24935_Scan3274	HCD	0	0	0	0	1.1e-08	1.3e-08
	23	L.RC[+57.02146]SQPSGTC[+57.02146]L.N			496.5	5.6e-07	6.4e-07	6.25	424.7	424.7	2	583.257	583.258	-2.31		1165.51	1165.51	Specific		>sp|Q01705|NOTC1_MOUSE Neurogenic locus notch homolog protein 1 OS=Mus musculus GN=Notch1 PE=1 SV=3	1	11.3258	controllerType=0 controllerNumber=1 scan=3393	C2(Carbamidomethyl / 57.0215); C9(Carbamidomethyl / 57.0215)	File24935_Scan3393	HCD	0	0	0	0	1.4e-07	1.6e-07
	23	L.RC[+57.02146]SQPSGTC[+57.02146]L.N			459.7	1.3e-05	1.5e-05	4.88	459.7	459.7	2	583.258	583.258	-0.42		1165.51	1165.51	Specific		>sp|Q01705|NOTC1_MOUSE Neurogenic locus notch homolog protein 1 OS=Mus musculus GN=Notch1 PE=1 SV=3	1	10.8915	controllerType=0 controllerNumber=1 scan=3225	C2(Carbamidomethyl / 57.0215); C9(Carbamidomethyl / 57.0215)	File24935_Scan3225	HCD	0	0	0	0	1.7e-06	1.9e-06
	23	L.RC[+57.02146]SQPSGTC[+57.02146]L.N			219.1	0.0066	0.0075	2.18	219.1	219.1	2	583.258	583.258	-0.74		1165.51	1165.51	Specific		>sp|Q01705|NOTC1_MOUSE Neurogenic locus notch homolog protein 1 OS=Mus musculus GN=Notch1 PE=1 SV=3	1	10.6719	controllerType=0 controllerNumber=1 scan=3141	C2(Carbamidomethyl / 57.0215); C9(Carbamidomethyl / 57.0215)	File24935_Scan3141	HCD	0	0	0	0	0.00051	0.00059
	23	L.RC[+57.02146]SQPSGTC[+57.02146]L.N			212.1	0.012	0.013	1.93	212.1	212.1	2	583.258	583.258	-0.84		1165.51	1165.51	Specific		>sp|Q01705|NOTC1_MOUSE Neurogenic locus notch homolog protein 1 OS=Mus musculus GN=Notch1 PE=1 SV=3	1	10.7762	controllerType=0 controllerNumber=1 scan=3180	C2(Carbamidomethyl / 57.0215); C9(Carbamidomethyl / 57.0215)	File24935_Scan3180	HCD	0.0047	0.0047	0	0	0.0048	0.0048
EGF2	53	F.VGQRC[+57.02146]QDSNPC[+57.02146]LS[+426.13734]T[+146.05791]PC[+57.02146]KNAGTC[+57.02146]HVVDHGGTVDY.A	S13(OGlycan / 426.1373); T14(OGlycan / 146.0579)	Hex(1)Pent(2); Fuc(1)	577.8	1.4e-07	1.6e-07	6.86	577.8	0.3	5	853.163	853.164	-1.41		4261.78	4261.79	Specific	13;14	>sp|Q01705|NOTC1_MOUSE Neurogenic locus notch homolog protein 1 OS=Mus musculus GN=Notch1 PE=1 SV=3	1	14.3713	controllerType=0 controllerNumber=1 scan=4585	C5(Carbamidomethyl / 57.0215); C11(Carbamidomethyl / 57.0215); C16(Carbamidomethyl / 57.0215); C22(Carbamidomethyl / 57.0215)	File24935_Scan4585	HCD	0	0	0	0	2.3e-08	2.6e-08	4237536
EGF2	53	F.VGQRC[+57.02146]QDSNPC[+57.02146]LS[+426.13734]T[+146.05791]PC[+57.02146]KNAGTC[+57.02146]HVVDHGGTVDY.A	S13(OGlycan / 426.1373); T14(OGlycan / 146.0579)	Hex(1)Pent(2); Fuc(1)	545.2	5.4e-07	6.1e-07	6.27	545.2	1.2	5	853.162	853.164	-2.34		4261.78	4261.79	Specific	13;14	>sp|Q01705|NOTC1_MOUSE Neurogenic locus notch homolog protein 1 OS=Mus musculus GN=Notch1 PE=1 SV=3	1	14.5069	controllerType=0 controllerNumber=1 scan=4643	C5(Carbamidomethyl / 57.0215); C11(Carbamidomethyl / 57.0215); C16(Carbamidomethyl / 57.0215); C22(Carbamidomethyl / 57.0215)	File24935_Scan4643	HCD	0	0	0	0	1.2e-07	1.3e-07
	53	F.VGQRC[+57.02146]QDSNPC[+57.02146]L.S			162	0.013	0.015	1.88	162	162	2	717.317	717.317	-0.23		1433.63	1433.63	Specific		>sp|Q01705|NOTC1_MOUSE Neurogenic locus notch homolog protein 1 OS=Mus musculus GN=Notch1 PE=1 SV=3	1	12.1552	controllerType=0 controllerNumber=1 scan=3709	C5(Carbamidomethyl / 57.0215); C11(Carbamidomethyl / 57.0215)	File24935_Scan3709	HCD	0.0047	0.0047	0.011	0.011	0.0048	0.0048
	53	F.VGQRC[+57.02146]QDSNPC[+57.02146]L.S			77.1	0.017	0.019	1.78	77.1	77.1	2	717.314	717.317	-3.21		1433.62	1433.63	Specific		>sp|Q01705|NOTC1_MOUSE Neurogenic locus notch homolog protein 1 OS=Mus musculus GN=Notch1 PE=1 SV=3	1	12.0492	controllerType=0 controllerNumber=1 scan=3666	C5(Carbamidomethyl / 57.0215); C11(Carbamidomethyl / 57.0215)	File24935_Scan3666	HCD	0.0046	0.0092	0.011	0.011	0.0048	0.0093
	53	F.VGQRC[+57.02146]QDSNPC[+57.02146]L.S			40.3	0.026	0.03	1.58	40.3	40.3	2	717.315	717.317	-2.87		1433.62	1433.63	Specific		>sp|Q01705|NOTC1_MOUSE Neurogenic locus notch homolog protein 1 OS=Mus musculus GN=Notch1 PE=1 SV=3	1	12.2669	controllerType=0 controllerNumber=1 scan=3753	C5(Carbamidomethyl / 57.0215); C11(Carbamidomethyl / 57.0215)	File24935_Scan3753	HCD	0.0088	0.0088	0.011	0.011	0.0091	0.0093
	65	L.S[+146.05791]T[+426.13734]PC[+57.02146]KNAGTC[+57.02146]HVVDHGGTVDY.A	S1(OGlycan / 146.0579); T2(OGlycan / 426.1373)	Fuc(1); Hex(1)Pent(2)	84	0.0037	0.0042	2.44	84	0	4	712.548	712.551	-3.42		2847.17	2847.18	Specific	1;2	>sp|Q01705|NOTC1_MOUSE Neurogenic locus notch homolog protein 1 OS=Mus musculus GN=Notch1 PE=1 SV=3	1	12.4959	controllerType=0 controllerNumber=1 scan=3847	C4(Carbamidomethyl / 57.0215); C10(Carbamidomethyl / 57.0215)	File24935_Scan3847	HCD	0	0	0	0	0.00032	0.00037
	98	L.C[+57.02146]LTPLDNAC[+57.02146]L.A			485	0.00013	0.00015	3.88	261	261	2	588.773	588.773	-0.71		1176.54	1176.54	Specific		>sp|Q01705|NOTC1_MOUSE Neurogenic locus notch homolog protein 1 OS=Mus musculus GN=Notch1 PE=1 SV=3	1	21.3313	controllerType=0 controllerNumber=1 scan=7614	C1(Carbamidomethyl / 57.0215); C9(Carbamidomethyl / 57.0215)	File24935_Scan7614	HCD	0	0	0	0	1.3e-05	1.5e-05
EGF3	108	L.ANPC[+57.02146]RNGGT[+146.05791]C[+57.02146]DLL.T	T9(OGlycan / 146.0579)	Fuc(1)	416.8	1.8e-07	2e-07	6.76	416.8	416.8	2	797.352	797.353	-1.55		1593.7	1593.7	Specific	9	>sp|Q01705|NOTC1_MOUSE Neurogenic locus notch homolog protein 1 OS=Mus musculus GN=Notch1 PE=1 SV=3	1	15.2076	controllerType=0 controllerNumber=1 scan=4942	C4(Carbamidomethyl / 57.0215); C10(Carbamidomethyl / 57.0215)	File24935_Scan4942	HCD	0	0	0	0	3.5e-08	4e-08	8250887
EGF3	108	L.ANPC[+57.02146]RNGGT[+146.05791]C[+57.02146]DLL.T	T9(OGlycan / 146.0579)	Fuc(1)	192.7	0.00017	0.00019	3.77	192.7	192.7	2	797.351	797.353	-3.23		1593.69	1593.7	Specific	9	>sp|Q01705|NOTC1_MOUSE Neurogenic locus notch homolog protein 1 OS=Mus musculus GN=Notch1 PE=1 SV=3	1	15.0952	controllerType=0 controllerNumber=1 scan=4894	C4(Carbamidomethyl / 57.0215); C10(Carbamidomethyl / 57.0215)	File24935_Scan4894	HCD	0	0	0	0	1.6e-05	1.8e-05
EGF3	108	L.ANPC[+57.02146]RNGGT[+146.05791]C[+57.02146]DLL.T	T9(OGlycan / 146.0579)	Fuc(1)	171.1	0.0031	0.0036	2.5	171.1	171.1	2	797.352	797.353	-1.24		1593.7	1593.7	Specific	9	>sp|Q01705|NOTC1_MOUSE Neurogenic locus notch homolog protein 1 OS=Mus musculus GN=Notch1 PE=1 SV=3	1	15.3291	controllerType=0 controllerNumber=1 scan=4992	C4(Carbamidomethyl / 57.0215); C10(Carbamidomethyl / 57.0215)	File24935_Scan4992	HCD	0	0	0	0	0.00029	0.00033
	121	L.TLTEY.K			318.2	0.011	0.013	1.96	318.2	318.2	1	626.302	626.303	-2.57		626.302	626.303	Specific		>sp|Q01705|NOTC1_MOUSE Neurogenic locus notch homolog protein 1 OS=Mus musculus GN=Notch1 PE=1 SV=3	1	14.4078	controllerType=0 controllerNumber=1 scan=4601		File24935_Scan4601	HCD	0.0047	0.0047	0.011	0.011	0.0048	0.0048
	126	Y.KC[+57.02146]RC[+57.02146]PPGW.S			338.5	0.021	0.024	1.68	338.5	338.5	2	530.744	530.744	-1.03		1060.48	1060.48	Specific		>sp|Q01705|NOTC1_MOUSE Neurogenic locus notch homolog protein 1 OS=Mus musculus GN=Notch1 PE=1 SV=3	1	10.9035	controllerType=0 controllerNumber=1 scan=3230	C2(Carbamidomethyl / 57.0215); C4(Carbamidomethyl / 57.0215)	File24935_Scan3230	HCD	0.009	0.009	0.021	0.021	0.0091	0.0093
	134	W.SGKSC[+57.02146]QQADPC[+57.02146]AS[+426.13734]NPC[+57.02146]ANGGQC[+57.02146]LPF.E	S13(OGlycan / 426.1373)	Hex(1)Pent(2)	524.6	4.3e-06	4.9e-06	5.37	524.6	2.1	3	1046.42	1046.42	-1.51		3137.24	3137.24	Specific	13	>sp|Q01705|NOTC1_MOUSE Neurogenic locus notch homolog protein 1 OS=Mus musculus GN=Notch1 PE=1 SV=3	1	17.8159	controllerType=0 controllerNumber=1 scan=6048	C5(Carbamidomethyl / 57.0215); C11(Carbamidomethyl / 57.0215); C16(Carbamidomethyl / 57.0215); C22(Carbamidomethyl / 57.0215)	File24935_Scan6048	HCD	0	0	0	0	6.5e-07	7.4e-07
	134	W.SGKSC[+57.02146]QQADPC[+57.02146]AS[+426.13734]NPC[+57.02146]ANGGQC[+57.02146]LPF.E	S13(OGlycan / 426.1373)	Hex(1)Pent(2)	353.6	0.00021	0.00024	3.67	353.6	10.4	3	1046.42	1046.42	-3.03		3137.23	3137.24	Specific	13	>sp|Q01705|NOTC1_MOUSE Neurogenic locus notch homolog protein 1 OS=Mus musculus GN=Notch1 PE=1 SV=3	1	17.9372	controllerType=0 controllerNumber=1 scan=6101	C5(Carbamidomethyl / 57.0215); C11(Carbamidomethyl / 57.0215); C16(Carbamidomethyl / 57.0215); C22(Carbamidomethyl / 57.0215)	File24935_Scan6101	HCD	0	0	0	0	2.2e-05	2.5e-05
	163	Y.IC[+57.02146]RC[+57.02146]PPGF.H			440	6.2e-06	7e-06	5.21	440	440	2	503.732	503.733	-2.65		1006.46	1006.46	Specific		>sp|Q01705|NOTC1_MOUSE Neurogenic locus notch homolog protein 1 OS=Mus musculus GN=Notch1 PE=1 SV=3	1	14.7086	controllerType=0 controllerNumber=1 scan=4729	C2(Carbamidomethyl / 57.0215); C4(Carbamidomethyl / 57.0215)	File24935_Scan4729	HCD	0	0	0	0	1e-06	1.2e-06
	163	Y.IC[+57.02146]RC[+57.02146]PPGF.H			378.6	9.4e-06	1.1e-05	5.03	378.6	378.6	2	503.732	503.733	-2.41		1006.46	1006.46	Specific		>sp|Q01705|NOTC1_MOUSE Neurogenic locus notch homolog protein 1 OS=Mus musculus GN=Notch1 PE=1 SV=3	1	14.5824	controllerType=0 controllerNumber=1 scan=4675	C2(Carbamidomethyl / 57.0215); C4(Carbamidomethyl / 57.0215)	File24935_Scan4675	HCD	0	0	0	0	1.4e-06	1.6e-06
	163	Y.IC[+57.02146]RC[+57.02146]PPGF.H			346.1	5.5e-05	6.3e-05	4.26	346.1	346.1	2	503.733	503.733	-0.9		1006.46	1006.46	Specific		>sp|Q01705|NOTC1_MOUSE Neurogenic locus notch homolog protein 1 OS=Mus musculus GN=Notch1 PE=1 SV=3	1	14.8352	controllerType=0 controllerNumber=1 scan=4783	C2(Carbamidomethyl / 57.0215); C4(Carbamidomethyl / 57.0215)	File24935_Scan4783	HCD	0	0	0	0	5.1e-06	5.8e-06
	280	Y.NC[+57.02146]RC[+57.02146]PPEWTGQY.C			606	4.9e-09	5.5e-09	8.31	407.1	407.1	2	784.324	784.324	-1.08		1567.64	1567.64	Specific		>sp|Q01705|NOTC1_MOUSE Neurogenic locus notch homolog protein 1 OS=Mus musculus GN=Notch1 PE=1 SV=3	1	16.5416	controllerType=0 controllerNumber=1 scan=5501	C2(Carbamidomethyl / 57.0215); C4(Carbamidomethyl / 57.0215)	File24935_Scan5501	HCD	0	0	0	0	6.5e-10	7.4e-10
	280	Y.NC[+57.02146]RC[+57.02146]PPEWTGQY.C			578.5	2.3e-08	2.6e-08	7.64	489.8	489.8	2	784.322	784.324	-2.72		1567.64	1567.64	Specific		>sp|Q01705|NOTC1_MOUSE Neurogenic locus notch homolog protein 1 OS=Mus musculus GN=Notch1 PE=1 SV=3	1	16.6714	controllerType=0 controllerNumber=1 scan=5556	C2(Carbamidomethyl / 57.0215); C4(Carbamidomethyl / 57.0215)	File24935_Scan5556	HCD	0	0	0	0	3.4e-09	3.9e-09
	280	Y.NC[+57.02146]RC[+57.02146]PPEWTGQY.C			524.3	8.9e-08	1e-07	7.05	469.5	469.5	2	784.322	784.324	-2.95		1567.64	1567.64	Specific		>sp|Q01705|NOTC1_MOUSE Neurogenic locus notch homolog protein 1 OS=Mus musculus GN=Notch1 PE=1 SV=3	1	16.4141	controllerType=0 controllerNumber=1 scan=5447	C2(Carbamidomethyl / 57.0215); C4(Carbamidomethyl / 57.0215)	File24935_Scan5447	HCD	0	0	0	0	1.7e-08	2e-08
	280	Y.NC[+57.02146]RC[+57.02146]PPEWTGQY.C			472.3	3.3e-07	3.7e-07	6.48	401.8	401.8	2	784.324	784.324	-0.93		1567.64	1567.64	Specific		>sp|Q01705|NOTC1_MOUSE Neurogenic locus notch homolog protein 1 OS=Mus musculus GN=Notch1 PE=1 SV=3	1	16.8081	controllerType=0 controllerNumber=1 scan=5614	C2(Carbamidomethyl / 57.0215); C4(Carbamidomethyl / 57.0215)	File24935_Scan5614	HCD	0	0	0	0	6.3e-08	7.2e-08
	280	Y.NC[+57.02146]RC[+57.02146]PPEWTGQY.C			438.9	4.1e-07	4.7e-07	6.39	403.2	403.2	2	784.323	784.324	-1.24		1567.64	1567.64	Specific		>sp|Q01705|NOTC1_MOUSE Neurogenic locus notch homolog protein 1 OS=Mus musculus GN=Notch1 PE=1 SV=3	1	16.9443	controllerType=0 controllerNumber=1 scan=5672	C2(Carbamidomethyl / 57.0215); C4(Carbamidomethyl / 57.0215)	File24935_Scan5672	HCD	0	0	0	0	9e-08	1e-07
	280	Y.NC[+57.02146]RC[+57.02146]PPEWTGQY.C			387.6	7.5e-05	8.6e-05	4.12	360	360	2	784.319	784.324	-6.53		1567.63	1567.64	Specific		>sp|Q01705|NOTC1_MOUSE Neurogenic locus notch homolog protein 1 OS=Mus musculus GN=Notch1 PE=1 SV=3	1	17.0789	controllerType=0 controllerNumber=1 scan=5730	C2(Carbamidomethyl / 57.0215); C4(Carbamidomethyl / 57.0215)	File24935_Scan5730	HCD	0	0	0	0	6.6e-06	7.5e-06
	280	Y.NC[+57.02146]RC[+57.02146]PPEWTGQY.C			284.1	8.7e-06	9.9e-06	5.06	284.1	284.1	2	784.323	784.324	-2.1		1567.64	1567.64	Specific		>sp|Q01705|NOTC1_MOUSE Neurogenic locus notch homolog protein 1 OS=Mus musculus GN=Notch1 PE=1 SV=3	1	16.3029	controllerType=0 controllerNumber=1 scan=5400	C2(Carbamidomethyl / 57.0215); C4(Carbamidomethyl / 57.0215)	File24935_Scan5400	HCD	0	0	0	0	1.3e-06	1.5e-06
	320	Y.NC[+57.02146]VC[+57.02146]VNGWTGEDC[+57.02146]SENIDDC[+57.02146]ASAAC[+57.02146]F.Q			376.6	0.00045	0.00052	3.34	346.9	346.9	3	1004.37	1004.37	0.13		3011.1	3011.1	Specific		>sp|Q01705|NOTC1_MOUSE Neurogenic locus notch homolog protein 1 OS=Mus musculus GN=Notch1 PE=1 SV=3	1	23.1991	controllerType=0 controllerNumber=1 scan=8430	C2(Carbamidomethyl / 57.0215); C4(Carbamidomethyl / 57.0215); C13(Carbamidomethyl / 57.0215); C20(Carbamidomethyl / 57.0215); C25(Carbamidomethyl / 57.0215)	File24935_Scan8430	HCD	0	0	0	0	4.7e-05	5.4e-05
	320	Y.NC[+57.02146]VC[+57.02146]VNGW.T			229.1	0.028	0.031	1.56	229.1	229.1	2	504.704	504.705	-1.46		1008.4	1008.4	Specific		>sp|Q01705|NOTC1_MOUSE Neurogenic locus notch homolog protein 1 OS=Mus musculus GN=Notch1 PE=1 SV=3	1	18.7657	controllerType=0 controllerNumber=1 scan=6474	C2(Carbamidomethyl / 57.0215); C4(Carbamidomethyl / 57.0215)	File24935_Scan6474	HCD	0.0087	0.0087	0.021	0.021	0.0091	0.0093
EGF9	346	F.QGAT[+146.05791]C[+57.02146]HDRVASFY.C	T4(OGlycan / 146.0579)	Fuc(1)	273.7	0.0032	0.0036	2.49	273.7	14.1	3	553.247	553.247	-0.6		1657.73	1657.73	Specific	4	>sp|Q01705|NOTC1_MOUSE Neurogenic locus notch homolog protein 1 OS=Mus musculus GN=Notch1 PE=1 SV=3	1	13.982	controllerType=0 controllerNumber=1 scan=4420	C5(Carbamidomethyl / 57.0215)	File24935_Scan4420	HCD	0	0	0	0	0.0003	0.00035	13398141
EGF9	346	F.QGATC[+57.02146]HDRVAS[+146.05791]F.Y	S11(OGlycan / 146.0579)	Fuc(1)	569.1	4.2e-08	4.7e-08	7.38	569.1	4.6	3	498.892	498.893	-1.5		1494.66	1494.66	Specific	11	>sp|Q01705|NOTC1_MOUSE Neurogenic locus notch homolog protein 1 OS=Mus musculus GN=Notch1 PE=1 SV=3	1	11.7184	controllerType=0 controllerNumber=1 scan=3533	C5(Carbamidomethyl / 57.0215)	File24935_Scan3533	HCD	0	0	0	0	5.7e-09	6.5e-09
EGF9	346	F.QGAT[+146.05791]C[+57.02146]HDRVASF.Y	T4(OGlycan / 146.0579)	Fuc(1)	311.2	0.00013	0.00015	3.88	311.2	9.7	3	498.892	498.893	-2.48		1494.66	1494.66	Specific	4	>sp|Q01705|NOTC1_MOUSE Neurogenic locus notch homolog protein 1 OS=Mus musculus GN=Notch1 PE=1 SV=3	1	11.6138	controllerType=0 controllerNumber=1 scan=3494	C5(Carbamidomethyl / 57.0215)	File24935_Scan3494	HCD	0	0	0	0	1.2e-05	1.4e-05
EGF9	346	F.QGAT[+146.05791]C[+57.02146]HDRVASF.Y	T4(OGlycan / 146.0579)	Fuc(1)	275.5	0.00073	0.00083	3.14	275.5	9.4	3	498.892	498.893	-0.83		1494.66	1494.66	Specific	4	>sp|Q01705|NOTC1_MOUSE Neurogenic locus notch homolog protein 1 OS=Mus musculus GN=Notch1 PE=1 SV=3	1	11.8216	controllerType=0 controllerNumber=1 scan=3572	C5(Carbamidomethyl / 57.0215)	File24935_Scan3572	HCD	0	0	0	0	8.3e-05	9.5e-05
	358	F.YC[+57.02146]EC[+57.02146]PHGRTGLL.C			513.9	1.5e-06	1.7e-06	5.82	513.9	513.9	3	488.223	488.224	-2.52		1462.65	1462.66	Specific		>sp|Q01705|NOTC1_MOUSE Neurogenic locus notch homolog protein 1 OS=Mus musculus GN=Notch1 PE=1 SV=3	1	13.5969	controllerType=0 controllerNumber=1 scan=4258	C2(Carbamidomethyl / 57.0215); C4(Carbamidomethyl / 57.0215)	File24935_Scan4258	HCD	0	0	0	0	3.2e-07	3.7e-07
	358	F.YC[+57.02146]EC[+57.02146]PHGRTGLL.C			497.8	1.6e-06	1.8e-06	5.81	497.8	497.8	3	488.223	488.224	-2.27		1462.65	1462.66	Specific		>sp|Q01705|NOTC1_MOUSE Neurogenic locus notch homolog protein 1 OS=Mus musculus GN=Notch1 PE=1 SV=3	1	13.703	controllerType=0 controllerNumber=1 scan=4302	C2(Carbamidomethyl / 57.0215); C4(Carbamidomethyl / 57.0215)	File24935_Scan4302	HCD	0	0	0	0	3.4e-07	3.9e-07
	358	F.YC[+57.02146]EC[+57.02146]PHGRTGLL.C			386.7	4.7e-06	5.4e-06	5.32	386.7	386.7	3	488.222	488.224	-2.89		1462.65	1462.66	Specific		>sp|Q01705|NOTC1_MOUSE Neurogenic locus notch homolog protein 1 OS=Mus musculus GN=Notch1 PE=1 SV=3	1	13.4893	controllerType=0 controllerNumber=1 scan=4219	C2(Carbamidomethyl / 57.0215); C4(Carbamidomethyl / 57.0215)	File24935_Scan4219	HCD	0	0	0	0	7.3e-07	8.4e-07
	358	F.YC[+57.02146]EC[+57.02146]PHGRTGLL.C			368.2	2.6e-05	3e-05	4.58	368.2	368.2	3	488.223	488.224	-1.7		1462.65	1462.66	Specific		>sp|Q01705|NOTC1_MOUSE Neurogenic locus notch homolog protein 1 OS=Mus musculus GN=Notch1 PE=1 SV=3	1	13.826	controllerType=0 controllerNumber=1 scan=4354	C2(Carbamidomethyl / 57.0215); C4(Carbamidomethyl / 57.0215)	File24935_Scan4354	HCD	0	0	0	0	2.3e-06	2.7e-06
	358	F.YC[+57.02146]EC[+57.02146]PHGRTGLL.C			191.4	0.023	0.026	1.64	191.4	191.4	3	488.223	488.224	-0.64		1462.66	1462.66	Specific		>sp|Q01705|NOTC1_MOUSE Neurogenic locus notch homolog protein 1 OS=Mus musculus GN=Notch1 PE=1 SV=3	1	13.9398	controllerType=0 controllerNumber=1 scan=4402	C2(Carbamidomethyl / 57.0215); C4(Carbamidomethyl / 57.0215)	File24935_Scan4402	HCD	0.0089	0.0089	0	0	0.0091	0.0093
	358	F.YC[+57.02146]EC[+57.02146]PHGRTGL.L			238.8	0.002	0.0023	2.69	238.8	238.8	3	450.528	450.529	-2.56		1349.57	1349.57	Specific		>sp|Q01705|NOTC1_MOUSE Neurogenic locus notch homolog protein 1 OS=Mus musculus GN=Notch1 PE=1 SV=3	1	11.2736	controllerType=0 controllerNumber=1 scan=3373	C2(Carbamidomethyl / 57.0215); C4(Carbamidomethyl / 57.0215)	File24935_Scan3373	HCD	0	0	0	0	0.00017	0.0002
	359	Y.C[+57.02146]EC[+57.02146]PHGRTGLL.C			662.9	4.9e-10	5.5e-10	9.31	662.9	662.9	3	433.869	433.869	-1.04		1299.59	1299.59	Specific		>sp|Q01705|NOTC1_MOUSE Neurogenic locus notch homolog protein 1 OS=Mus musculus GN=Notch1 PE=1 SV=3	1	12.153	controllerType=0 controllerNumber=1 scan=3708	C1(Carbamidomethyl / 57.0215); C3(Carbamidomethyl / 57.0215)	File24935_Scan3708	HCD	0	0	0	0	9.5e-11	1.1e-10
	359	Y.C[+57.02146]EC[+57.02146]PHGRTGLL.C			597.1	5e-07	5.7e-07	6.3	597.1	597.1	3	433.869	433.869	-0.97		1299.59	1299.59	Specific		>sp|Q01705|NOTC1_MOUSE Neurogenic locus notch homolog protein 1 OS=Mus musculus GN=Notch1 PE=1 SV=3	1	12.0427	controllerType=0 controllerNumber=1 scan=3663	C1(Carbamidomethyl / 57.0215); C3(Carbamidomethyl / 57.0215)	File24935_Scan3663	HCD	0	0	0	0	1.1e-07	1.3e-07
	359	Y.C[+57.02146]EC[+57.02146]PHGRTGLL.C			505.3	3.7e-06	4.2e-06	5.44	505.3	505.3	3	433.869	433.869	-1.19		1299.59	1299.59	Specific		>sp|Q01705|NOTC1_MOUSE Neurogenic locus notch homolog protein 1 OS=Mus musculus GN=Notch1 PE=1 SV=3	1	12.2626	controllerType=0 controllerNumber=1 scan=3751	C1(Carbamidomethyl / 57.0215); C3(Carbamidomethyl / 57.0215)	File24935_Scan3751	HCD	0	0	0	0	5.1e-07	5.8e-07
	359	Y.C[+57.02146]EC[+57.02146]PHGRTGLL.C			452.8	2.6e-06	2.9e-06	5.59	452.8	452.8	3	433.869	433.869	-1.47		1299.59	1299.59	Specific		>sp|Q01705|NOTC1_MOUSE Neurogenic locus notch homolog protein 1 OS=Mus musculus GN=Notch1 PE=1 SV=3	1	11.9351	controllerType=0 controllerNumber=1 scan=3619	C1(Carbamidomethyl / 57.0215); C3(Carbamidomethyl / 57.0215)	File24935_Scan3619	HCD	0	0	0	0	4.2e-07	4.8e-07
	359	Y.C[+57.02146]EC[+57.02146]PHGRTGLL.C			352.1	0.0084	0.0095	2.08	352.1	352.1	2	650.302	650.3	2.23		1299.6	1299.59	Specific		>sp|Q01705|NOTC1_MOUSE Neurogenic locus notch homolog protein 1 OS=Mus musculus GN=Notch1 PE=1 SV=3	1	12.1453	controllerType=0 controllerNumber=1 scan=3705	C1(Carbamidomethyl / 57.0215); C3(Carbamidomethyl / 57.0215)	File24935_Scan3705	HCD	0	0	0	0	0.00072	0.00082
	405	Y.TGPAC[+57.02146]SQDVDEC[+57.02146]ALGANPC[+57.02146]EHAGKC[+57.02146]L.N			1221.2	1.7e-20	2e-20	19.77	1221.2	1221.2	3	939.726	939.728	-2.21		2817.16	2817.17	Specific		>sp|Q01705|NOTC1_MOUSE Neurogenic locus notch homolog protein 1 OS=Mus musculus GN=Notch1 PE=1 SV=3	1	16.6239	controllerType=0 controllerNumber=1 scan=5536	C5(Carbamidomethyl / 57.0215); C12(Carbamidomethyl / 57.0215); C19(Carbamidomethyl / 57.0215); C25(Carbamidomethyl / 57.0215)	File24935_Scan5536	HCD	0	0	0	0	1.7e-20	2e-20
	405	Y.TGPAC[+57.02146]SQDVDEC[+57.02146]ALGANPC[+57.02146]EHAGKC[+57.02146]L.N			1117.1	1.7e-18	2e-18	17.77	1117.1	1117.1	3	939.727	939.728	-1.5		2817.17	2817.17	Specific		>sp|Q01705|NOTC1_MOUSE Neurogenic locus notch homolog protein 1 OS=Mus musculus GN=Notch1 PE=1 SV=3	1	16.7517	controllerType=0 controllerNumber=1 scan=5590	C5(Carbamidomethyl / 57.0215); C12(Carbamidomethyl / 57.0215); C19(Carbamidomethyl / 57.0215); C25(Carbamidomethyl / 57.0215)	File24935_Scan5590	HCD	0	0	0	0	8.7e-19	9.9e-19
	405	Y.TGPAC[+57.02146]SQDVDEC[+57.02146]ALGANPC[+57.02146]EHAGKC[+57.02146]L.N			384.1	1.9e-06	2.2e-06	5.71	384.1	384.1	3	939.726	939.728	-1.63		2817.16	2817.17	Specific		>sp|Q01705|NOTC1_MOUSE Neurogenic locus notch homolog protein 1 OS=Mus musculus GN=Notch1 PE=1 SV=3	1	16.8857	controllerType=0 controllerNumber=1 scan=5647	C5(Carbamidomethyl / 57.0215); C12(Carbamidomethyl / 57.0215); C19(Carbamidomethyl / 57.0215); C25(Carbamidomethyl / 57.0215)	File24935_Scan5647	HCD	0	0	0	0	3.7e-07	4.3e-07
	405	Y.TGPAC[+57.02146]SQDVDEC[+57.02146]ALGANPC[+57.02146]EHAGKC[+57.02146]L.N			343.4	5e-05	5.7e-05	4.3	343.4	343.4	3	939.726	939.728	-1.63		2817.16	2817.17	Specific		>sp|Q01705|NOTC1_MOUSE Neurogenic locus notch homolog protein 1 OS=Mus musculus GN=Notch1 PE=1 SV=3	1	16.4985	controllerType=0 controllerNumber=1 scan=5483	C5(Carbamidomethyl / 57.0215); C12(Carbamidomethyl / 57.0215); C19(Carbamidomethyl / 57.0215); C25(Carbamidomethyl / 57.0215)	File24935_Scan5483	HCD	0	0	0	0	3.9e-06	4.5e-06
	405	Y.TGPAC[+57.02146]SQDVDEC[+57.02146]AL.G			356.6	0.00085	0.00097	3.07	356.6	356.6	2	761.81	761.811	-1.61		1522.61	1522.61	Specific		>sp|Q01705|NOTC1_MOUSE Neurogenic locus notch homolog protein 1 OS=Mus musculus GN=Notch1 PE=1 SV=3	1	17.3331	controllerType=0 controllerNumber=1 scan=5838	C5(Carbamidomethyl / 57.0215); C12(Carbamidomethyl / 57.0215)	File24935_Scan5838	HCD	0	0	0	0	9.6e-05	0.00011
	419	L.GANPC[+57.02146]EHAGKC[+57.02146]L.N			122.8	0.033	0.037	1.48	122.8	122.8	3	438.528	438.529	-1.79		1313.57	1313.57	Specific		>sp|Q01705|NOTC1_MOUSE Neurogenic locus notch homolog protein 1 OS=Mus musculus GN=Notch1 PE=1 SV=3	1	10.0674	controllerType=0 controllerNumber=1 scan=2942	C5(Carbamidomethyl / 57.0215); C11(Carbamidomethyl / 57.0215)	File24935_Scan2942	HCD	0.0087	0.0087	0.021	0.021	0.0091	0.0093
	431	L.NTLGS[+162.05282]FEC[+57.02146]QC[+57.02146]L.Q	S5(OGlycan / 162.0528)	Hex(1)	607.3	1.3e-07	1.5e-07	6.88	358.6	54.5	2	745.809	745.811	-1.51		1490.61	1490.61	Specific	5	>sp|Q01705|NOTC1_MOUSE Neurogenic locus notch homolog protein 1 OS=Mus musculus GN=Notch1 PE=1 SV=3	1	19.9008	controllerType=0 controllerNumber=1 scan=6976	C8(Carbamidomethyl / 57.0215); C10(Carbamidomethyl / 57.0215)	File24935_Scan6976	HCD	0	0	0	0	2e-08	2.3e-08
	431	L.NTLGS[+162.05282]FEC[+57.02146]QC[+57.02146]L.Q	S5(OGlycan / 162.0528)	Hex(1)	205.3	0.0083	0.0095	2.08	205.3	58.6	2	745.809	745.811	-2.17		1490.61	1490.61	Specific	5	>sp|Q01705|NOTC1_MOUSE Neurogenic locus notch homolog protein 1 OS=Mus musculus GN=Notch1 PE=1 SV=3	1	19.777	controllerType=0 controllerNumber=1 scan=6922	C8(Carbamidomethyl / 57.0215); C10(Carbamidomethyl / 57.0215)	File24935_Scan6922	HCD	0	0	0	0	0.00069	0.00078
	431	L.NTLGSFEC[+57.02146]QC[+57.02146]L.Q			296.5	0.0072	0.0082	2.14	250.1	250.1	2	664.784	664.784	-0.8		1328.56	1328.56	Specific		>sp|Q01705|NOTC1_MOUSE Neurogenic locus notch homolog protein 1 OS=Mus musculus GN=Notch1 PE=1 SV=3	1	20.6998	controllerType=0 controllerNumber=1 scan=7332	C8(Carbamidomethyl / 57.0215); C10(Carbamidomethyl / 57.0215)	File24935_Scan7332	HCD	0	0	0	0	0.00058	0.00066
EGF12	445	Y.TGPRC[+57.02146]EIDVNEC[+57.02146]IS[+146.05791]NPC[+57.02146]QNDAT[+426.13734]C[+57.02146]LDQIGEF.Q	S14(OGlycan / 146.0579); T22(OGlycan / 426.1373)	Fuc(1); Hex(1)Pent(2)	849.4	1.9e-11	2.2e-11	10.72	849.4	1.2	3	1362.23	1362.23	-0.34		4084.68	4084.68	Specific	14;22	>sp|Q01705|NOTC1_MOUSE Neurogenic locus notch homolog protein 1 OS=Mus musculus GN=Notch1 PE=1 SV=3	1	22.196	controllerType=0 controllerNumber=1 scan=7997	C5(Carbamidomethyl / 57.0215); C12(Carbamidomethyl / 57.0215); C17(Carbamidomethyl / 57.0215); C23(Carbamidomethyl / 57.0215)	File24935_Scan7997	HCD	0	0	0	0	5e-12	5.6e-12
EGF12	445	Y.TGPRC[+57.02146]EIDVNEC[+57.02146]IS[+146.05791]NPC[+57.02146]QNDAT[+426.13734]C[+57.02146]LDQIGEF.Q	S14(OGlycan / 146.0579); T22(OGlycan / 426.1373)	Fuc(1); Hex(1)Pent(2)	783.4	8.2e-11	9.3e-11	10.09	783.4	1.2	3	1362.23	1362.23	-1.33		4084.67	4084.68	Specific	14;22	>sp|Q01705|NOTC1_MOUSE Neurogenic locus notch homolog protein 1 OS=Mus musculus GN=Notch1 PE=1 SV=3	1	22.0832	controllerType=0 controllerNumber=1 scan=7948	C5(Carbamidomethyl / 57.0215); C12(Carbamidomethyl / 57.0215); C17(Carbamidomethyl / 57.0215); C23(Carbamidomethyl / 57.0215)	File24935_Scan7948	HCD	0	0	0	0	2.9e-11	3.4e-11	8471547
EGF12	445	Y.TGPRC[+57.02146]EIDVNEC[+57.02146]IS[+146.05791]NPC[+57.02146]QNDAT[+426.13734]C[+57.02146]LDQIGEF.Q	S14(OGlycan / 146.0579); T22(OGlycan / 426.1373)	Fuc(1); Hex(1)Pent(2)	407.1	0.00021	0.00024	3.68	407.1	1.2	4	1021.92	1021.92	-5.68		4084.65	4084.68	Specific	14;22	>sp|Q01705|NOTC1_MOUSE Neurogenic locus notch homolog protein 1 OS=Mus musculus GN=Notch1 PE=1 SV=3	1	22.1893	controllerType=0 controllerNumber=1 scan=7995	C5(Carbamidomethyl / 57.0215); C12(Carbamidomethyl / 57.0215); C17(Carbamidomethyl / 57.0215); C23(Carbamidomethyl / 57.0215)	File24935_Scan7995	HCD	0	0	0	0	2.1e-05	2.4e-05
	475	F.QC[+57.02146]IC[+57.02146]MPGYEGVY.C			578.4	7.4e-08	8.5e-08	7.13	491.1	491.1	2	738.8	738.801	-1.38		1476.59	1476.6	Specific		>sp|Q01705|NOTC1_MOUSE Neurogenic locus notch homolog protein 1 OS=Mus musculus GN=Notch1 PE=1 SV=3	1	21.7276	controllerType=0 controllerNumber=1 scan=7789	C2(Carbamidomethyl / 57.0215); C4(Carbamidomethyl / 57.0215)	File24935_Scan7789	HCD	0	0	0	0	9.4e-09	1.1e-08
	475	F.QC[+57.02146]IC[+57.02146]MPGYEGVY.C			535.9	6.8e-07	7.8e-07	6.17	493.8	493.8	2	738.801	738.801	-1.13		1476.59	1476.6	Specific		>sp|Q01705|NOTC1_MOUSE Neurogenic locus notch homolog protein 1 OS=Mus musculus GN=Notch1 PE=1 SV=3	1	21.6098	controllerType=0 controllerNumber=1 scan=7737	C2(Carbamidomethyl / 57.0215); C4(Carbamidomethyl / 57.0215)	File24935_Scan7737	HCD	0	0	0	0	1.8e-07	2e-07
	475	F.QC[+57.02146]IC[+57.02146]MPGYEGVY.C			476.6	5e-07	5.7e-07	6.3	427.4	427.4	2	738.8	738.801	-1.63		1476.59	1476.6	Specific		>sp|Q01705|NOTC1_MOUSE Neurogenic locus notch homolog protein 1 OS=Mus musculus GN=Notch1 PE=1 SV=3	1	21.4665	controllerType=0 controllerNumber=1 scan=7673	C2(Carbamidomethyl / 57.0215); C4(Carbamidomethyl / 57.0215)	File24935_Scan7673	HCD	0	0	0	0	1e-07	1.2e-07
	475	F.QC[+57.02146]IC[+57.02146]MPGYEGVY.C			467	1.2e-05	1.4e-05	4.92	410.3	410.3	2	738.801	738.801	-0.88		1476.59	1476.6	Specific		>sp|Q01705|NOTC1_MOUSE Neurogenic locus notch homolog protein 1 OS=Mus musculus GN=Notch1 PE=1 SV=3	1	21.3129	controllerType=0 controllerNumber=1 scan=7606	C2(Carbamidomethyl / 57.0215); C4(Carbamidomethyl / 57.0215)	File24935_Scan7606	HCD	0	0	0	0	1.5e-06	1.7e-06
	475	F.QC[+57.02146]IC[+57.02146]MPGYEGVY.C			416.2	6.3e-07	7.2e-07	6.2	399.3	399.3	2	738.8	738.801	-1.38		1476.59	1476.6	Specific		>sp|Q01705|NOTC1_MOUSE Neurogenic locus notch homolog protein 1 OS=Mus musculus GN=Notch1 PE=1 SV=3	1	21.8663	controllerType=0 controllerNumber=1 scan=7851	C2(Carbamidomethyl / 57.0215); C4(Carbamidomethyl / 57.0215)	File24935_Scan7851	HCD	0	0	0	0	1.6e-07	1.8e-07
	487	Y.C[+57.02146]EINTDEC[+57.02146]ASS[+426.13734]PC[+57.02146]LHNGHC[+57.02146]MDKINEF.Q	S11(OGlycan / 426.1373)	Hex(1)Pent(2)	474.1	1.3e-06	1.4e-06	5.9	474.1	1.2	4	891.849	891.852	-3.16		3564.37	3564.39	Specific	11	>sp|Q01705|NOTC1_MOUSE Neurogenic locus notch homolog protein 1 OS=Mus musculus GN=Notch1 PE=1 SV=3	1	16.7931	controllerType=0 controllerNumber=1 scan=5608	C1(Carbamidomethyl / 57.0215); C8(Carbamidomethyl / 57.0215); C13(Carbamidomethyl / 57.0215); C19(Carbamidomethyl / 57.0215)	File24935_Scan5608	HCD	0	0	0	0	2.8e-07	3.2e-07
	487	Y.C[+57.02146]EINTDEC[+57.02146]ASS[+426.13734]PC[+57.02146]LHNGHC[+57.02146]MDKINEF.Q	S11(OGlycan / 426.1373)	Hex(1)Pent(2)	470.5	1.3e-06	1.4e-06	5.9	470.5	1.2	4	891.849	891.852	-3.09		3564.37	3564.39	Specific	11	>sp|Q01705|NOTC1_MOUSE Neurogenic locus notch homolog protein 1 OS=Mus musculus GN=Notch1 PE=1 SV=3	1	16.9115	controllerType=0 controllerNumber=1 scan=5658	C1(Carbamidomethyl / 57.0215); C8(Carbamidomethyl / 57.0215); C13(Carbamidomethyl / 57.0215); C19(Carbamidomethyl / 57.0215)	File24935_Scan5658	HCD	0	0	0	0	3e-07	3.4e-07
	513	F.QC[+57.02146]QC[+57.02146]PKGF.N			459.3	5.5e-07	6.2e-07	6.26	396.2	396.2	2	512.719	512.721	-2.5		1024.43	1024.43	Specific		>sp|Q01705|NOTC1_MOUSE Neurogenic locus notch homolog protein 1 OS=Mus musculus GN=Notch1 PE=1 SV=3	1	11.3942	controllerType=0 controllerNumber=1 scan=3417	C2(Carbamidomethyl / 57.0215); C4(Carbamidomethyl / 57.0215)	File24935_Scan3417	HCD	0	0	0	0	1.2e-07	1.4e-07
	513	F.QC[+57.02146]QC[+57.02146]PKGF.N			382.7	1e-06	1.1e-06	6	382.7	382.7	2	512.719	512.721	-2.62		1024.43	1024.43	Specific		>sp|Q01705|NOTC1_MOUSE Neurogenic locus notch homolog protein 1 OS=Mus musculus GN=Notch1 PE=1 SV=3	1	11.2878	controllerType=0 controllerNumber=1 scan=3379	C2(Carbamidomethyl / 57.0215); C4(Carbamidomethyl / 57.0215)	File24935_Scan3379	HCD	0	0	0	0	2.2e-07	2.5e-07
	513	F.QC[+57.02146]QC[+57.02146]PKGF.N			231	0.0024	0.0027	2.63	227.5	227.5	2	512.719	512.721	-2.38		1024.43	1024.43	Specific		>sp|Q01705|NOTC1_MOUSE Neurogenic locus notch homolog protein 1 OS=Mus musculus GN=Notch1 PE=1 SV=3	1	11.4181	controllerType=0 controllerNumber=1 scan=3424	C2(Carbamidomethyl / 57.0215); C4(Carbamidomethyl / 57.0215)	File24935_Scan3424	HCD	0	0	0	0	0.00021	0.00023
	528	Y.DVDEC[+57.02146]AST[+426.13734]PC[+57.02146]KNGAKC[+57.02146]LDGPNTY.T	T8(OGlycan / 426.1373)	Hex(1)Pent(2)	151.6	0.008	0.0091	2.1	151.6	0.4	3	1000.08	1000.08	0.39		2998.21	2998.21	Specific	8	>sp|Q01705|NOTC1_MOUSE Neurogenic locus notch homolog protein 1 OS=Mus musculus GN=Notch1 PE=1 SV=3	1	15.1039	controllerType=0 controllerNumber=1 scan=4898	C5(Carbamidomethyl / 57.0215); C10(Carbamidomethyl / 57.0215); C16(Carbamidomethyl / 57.0215)	File24935_Scan4898	HCD	0	0	0	0	0.00065	0.00074
	551	Y.TC[+57.02146]VC[+57.02146]TEGYTGT[+203.07937]HC[+57.02146]EVDIDEC[+57.02146]DPDPC[+57.02146]HY.G	T11(OGlycan / 203.0794)	HexNAc(1)	567.4	1.9e-07	2.1e-07	6.73	567.4	4.8	3	1165.1	1165.1	-3.72		3493.28	3493.29	Specific	11	>sp|Q01705|NOTC1_MOUSE Neurogenic locus notch homolog protein 1 OS=Mus musculus GN=Notch1 PE=1 SV=3	1	18.163	controllerType=0 controllerNumber=1 scan=6202	C2(Carbamidomethyl / 57.0215); C4(Carbamidomethyl / 57.0215); C13(Carbamidomethyl / 57.0215); C20(Carbamidomethyl / 57.0215); C25(Carbamidomethyl / 57.0215)	File24935_Scan6202	HCD	0	0	0	0	4.4e-08	5e-08
	578	Y.GSC[+57.02146]KDGVATF.T			594.9	8.8e-08	1e-07	7.05	594.9	594.9	2	521.236	521.237	-2.56		1041.46	1041.47	Specific		>sp|Q01705|NOTC1_MOUSE Neurogenic locus notch homolog protein 1 OS=Mus musculus GN=Notch1 PE=1 SV=3	1	13.1808	controllerType=0 controllerNumber=1 scan=4114	C3(Carbamidomethyl / 57.0215)	File24935_Scan4114	HCD	0	0	0	0	1.5e-08	1.7e-08
	578	Y.GSC[+57.02146]KDGVATF.T			554.2	3.5e-07	4e-07	6.46	554.2	554.2	2	521.236	521.237	-2.68		1041.46	1041.47	Specific		>sp|Q01705|NOTC1_MOUSE Neurogenic locus notch homolog protein 1 OS=Mus musculus GN=Notch1 PE=1 SV=3	1	13.2889	controllerType=0 controllerNumber=1 scan=4154	C3(Carbamidomethyl / 57.0215)	File24935_Scan4154	HCD	0	0	0	0	7.8e-08	8.9e-08
	578	Y.GSC[+57.02146]KDGVATF.T			167.5	0.038	0.044	1.42	167.5	167.5	2	521.235	521.237	-3.26		1041.46	1041.47	Specific		>sp|Q01705|NOTC1_MOUSE Neurogenic locus notch homolog protein 1 OS=Mus musculus GN=Notch1 PE=1 SV=3	1	13.0143	controllerType=0 controllerNumber=1 scan=4051	C3(Carbamidomethyl / 57.0215)	File24935_Scan4051	HCD	0.0085	0.0085	0	0	0.0091	0.0093
	701	F.TC[+57.02146]RC[+57.02146]PEGYHDPTC[+57.02146]L.S			333.2	0.00046	0.00052	3.34	333.2	333.2	3	589.241	589.241	-0.5		1765.71	1765.71	Specific		>sp|Q01705|NOTC1_MOUSE Neurogenic locus notch homolog protein 1 OS=Mus musculus GN=Notch1 PE=1 SV=3	1	14.064	controllerType=0 controllerNumber=1 scan=4455	C2(Carbamidomethyl / 57.0215); C4(Carbamidomethyl / 57.0215); C13(Carbamidomethyl / 57.0215)	File24935_Scan4455	HCD	0	0	0	0	5e-05	5.7e-05
	701	F.TC[+57.02146]RC[+57.02146]PEGYHDPTC[+57.02146]L.S			121.2	0.041	0.047	1.39	121.2	121.2	3	589.24	589.241	-1.75		1765.71	1765.71	Specific		>sp|Q01705|NOTC1_MOUSE Neurogenic locus notch homolog protein 1 OS=Mus musculus GN=Notch1 PE=1 SV=3	1	13.9441	controllerType=0 controllerNumber=1 scan=4404	C2(Carbamidomethyl / 57.0215); C4(Carbamidomethyl / 57.0215); C13(Carbamidomethyl / 57.0215)	File24935_Scan4404	HCD	0.0084	0.0084	0	0	0.0091	0.0093
	715	L.SEVNEC[+57.02146]NS[+426.13734]NPC[+57.02146]IHGAC[+57.02146]RDGLNGY.K	S8(OGlycan / 426.1373)	Hex(1)Pent(2)	348.1	0.00021	0.00023	3.69	348.1	3.6	3	1017.07	1017.07	-4.64		3049.2	3049.21	Specific	8	>sp|Q01705|NOTC1_MOUSE Neurogenic locus notch homolog protein 1 OS=Mus musculus GN=Notch1 PE=1 SV=3	1	15.1559	controllerType=0 controllerNumber=1 scan=4920	C6(Carbamidomethyl / 57.0215); C11(Carbamidomethyl / 57.0215); C16(Carbamidomethyl / 57.0215)	File24935_Scan4920	HCD	0	0	0	0	1.9e-05	2.2e-05
	738	Y.KC[+57.02146]DC[+57.02146]APGW.S			453.7	5.9e-06	6.7e-06	5.23	453.7	453.7	2	497.198	497.2	-2.29		993.389	993.392	Specific		>sp|Q01705|NOTC1_MOUSE Neurogenic locus notch homolog protein 1 OS=Mus musculus GN=Notch1 PE=1 SV=3	1	13.6265	controllerType=0 controllerNumber=1 scan=4270	C2(Carbamidomethyl / 57.0215); C4(Carbamidomethyl / 57.0215)	File24935_Scan4270	HCD	0	0	0	0	9.5e-07	1.1e-06
	738	Y.KC[+57.02146]DC[+57.02146]APGW.S			451.9	5.9e-06	6.7e-06	5.23	451.9	451.9	2	497.199	497.2	-1.86		993.39	993.392	Specific		>sp|Q01705|NOTC1_MOUSE Neurogenic locus notch homolog protein 1 OS=Mus musculus GN=Notch1 PE=1 SV=3	1	13.7293	controllerType=0 controllerNumber=1 scan=4313	C2(Carbamidomethyl / 57.0215); C4(Carbamidomethyl / 57.0215)	File24935_Scan4313	HCD	0	0	0	0	9.9e-07	1.1e-06
	738	Y.KC[+57.02146]DC[+57.02146]APGW.S			350.8	0.00071	0.00081	3.15	350.8	350.8	2	497.197	497.2	-4.57		993.387	993.392	Specific		>sp|Q01705|NOTC1_MOUSE Neurogenic locus notch homolog protein 1 OS=Mus musculus GN=Notch1 PE=1 SV=3	1	13.5154	controllerType=0 controllerNumber=1 scan=4228	C2(Carbamidomethyl / 57.0215); C4(Carbamidomethyl / 57.0215)	File24935_Scan4228	HCD	0	0	0	0	7.9e-05	9e-05
	738	Y.KC[+57.02146]DC[+57.02146]APGW.S			232.2	0.021	0.024	1.68	232.2	232.2	2	497.199	497.2	-0.82		993.391	993.392	Specific		>sp|Q01705|NOTC1_MOUSE Neurogenic locus notch homolog protein 1 OS=Mus musculus GN=Notch1 PE=1 SV=3	1	13.8502	controllerType=0 controllerNumber=1 scan=4364	C2(Carbamidomethyl / 57.0215); C4(Carbamidomethyl / 57.0215)	File24935_Scan4364	HCD	0.009	0.009	0	0	0.0091	0.0093
	776	Y.VC[+57.02146]TC[+57.02146]REGF.S			382.1	3.9e-05	4.5e-05	4.41	382.1	382.1	2	514.718	514.718	-0.74		1028.43	1028.43	Specific		>sp|Q01705|NOTC1_MOUSE Neurogenic locus notch homolog protein 1 OS=Mus musculus GN=Notch1 PE=1 SV=3	1	12.2984	controllerType=0 controllerNumber=1 scan=3766	C2(Carbamidomethyl / 57.0215); C4(Carbamidomethyl / 57.0215)	File24935_Scan3766	HCD	0	0	0	0	3.2e-06	3.6e-06
	776	Y.VC[+57.02146]TC[+57.02146]REGF.S			367.6	0.00068	0.00077	3.17	367.6	367.6	2	514.717	514.718	-0.98		1028.43	1028.43	Specific		>sp|Q01705|NOTC1_MOUSE Neurogenic locus notch homolog protein 1 OS=Mus musculus GN=Notch1 PE=1 SV=3	1	12.1813	controllerType=0 controllerNumber=1 scan=3718	C2(Carbamidomethyl / 57.0215); C4(Carbamidomethyl / 57.0215)	File24935_Scan3718	HCD	0	0	0	0	6.8e-05	7.8e-05
	776	Y.VC[+57.02146]TC[+57.02146]REGF.S			278	0.0015	0.0017	2.84	278	278	2	514.717	514.718	-0.98		1028.43	1028.43	Specific		>sp|Q01705|NOTC1_MOUSE Neurogenic locus notch homolog protein 1 OS=Mus musculus GN=Notch1 PE=1 SV=3	1	12.4022	controllerType=0 controllerNumber=1 scan=3808	C2(Carbamidomethyl / 57.0215); C4(Carbamidomethyl / 57.0215)	File24935_Scan3808	HCD	0	0	0	0	0.00013	0.00015
	776	Y.VC[+57.02146]TC[+57.02146]REGF.S			210.1	0.027	0.031	1.56	210.1	210.1	2	514.716	514.718	-4.78		1028.42	1028.43	Specific		>sp|Q01705|NOTC1_MOUSE Neurogenic locus notch homolog protein 1 OS=Mus musculus GN=Notch1 PE=1 SV=3	1	12.0693	controllerType=0 controllerNumber=1 scan=3674	C2(Carbamidomethyl / 57.0215); C4(Carbamidomethyl / 57.0215)	File24935_Scan3674	HCD	0.0088	0.0088	0	0	0.0091	0.0093
	776	Y.VC[+57.02146]TC[+57.02146]REGF.S			111.9	0.04	0.046	1.4	111.9	111.9	2	514.717	514.718	-0.98		1028.43	1028.43	Specific		>sp|Q01705|NOTC1_MOUSE Neurogenic locus notch homolog protein 1 OS=Mus musculus GN=Notch1 PE=1 SV=3	1	12.4653	controllerType=0 controllerNumber=1 scan=3834	C2(Carbamidomethyl / 57.0215); C4(Carbamidomethyl / 57.0215)	File24935_Scan3834	HCD	0.0085	0.0085	0	0	0.0091	0.0093
	814	Y.KC[+57.02146]NC[+57.02146]PLPY.T			339.4	0.00043	0.00048	3.37	291.7	291.7	2	526.237	526.239	-2.01		1051.47	1051.47	Specific		>sp|Q01705|NOTC1_MOUSE Neurogenic locus notch homolog protein 1 OS=Mus musculus GN=Notch1 PE=1 SV=3	1	14.3455	controllerType=0 controllerNumber=1 scan=4574	C2(Carbamidomethyl / 57.0215); C4(Carbamidomethyl / 57.0215)	File24935_Scan4574	HCD	0	0	0	0	4.4e-05	5.1e-05
	814	Y.KC[+57.02146]NC[+57.02146]PLPY.T			302	0.00029	0.00033	3.54	302	302	2	526.237	526.239	-3.75		1051.47	1051.47	Specific		>sp|Q01705|NOTC1_MOUSE Neurogenic locus notch homolog protein 1 OS=Mus musculus GN=Notch1 PE=1 SV=3	1	14.479	controllerType=0 controllerNumber=1 scan=4631	C2(Carbamidomethyl / 57.0215); C4(Carbamidomethyl / 57.0215)	File24935_Scan4631	HCD	0	0	0	0	3e-05	3.4e-05
	814	Y.KC[+57.02146]NC[+57.02146]PLPY.T			204.3	0.0065	0.0074	2.19	204.3	204.3	2	526.239	526.239	0.55		1051.47	1051.47	Specific		>sp|Q01705|NOTC1_MOUSE Neurogenic locus notch homolog protein 1 OS=Mus musculus GN=Notch1 PE=1 SV=3	1	14.092	controllerType=0 controllerNumber=1 scan=4467	C2(Carbamidomethyl / 57.0215); C4(Carbamidomethyl / 57.0215)	File24935_Scan4467	HCD	0	0	0	0	0.00048	0.00055
	814	Y.KC[+57.02146]NC[+57.02146]PLPY.T			201.9	0.0041	0.0047	2.39	201.9	201.9	2	526.238	526.239	-0.38		1051.47	1051.47	Specific		>sp|Q01705|NOTC1_MOUSE Neurogenic locus notch homolog protein 1 OS=Mus musculus GN=Notch1 PE=1 SV=3	1	14.22	controllerType=0 controllerNumber=1 scan=4521	C2(Carbamidomethyl / 57.0215); C4(Carbamidomethyl / 57.0215)	File24935_Scan4521	HCD	0	0	0	0	0.00036	0.00041
	854	F.SC[+57.02146]VC[+57.02146]PTGW.Q			445.7	2.3e-05	2.6e-05	4.64	445.7	445.7	2	483.692	483.694	-3.66		966.377	966.381	Specific		>sp|Q01705|NOTC1_MOUSE Neurogenic locus notch homolog protein 1 OS=Mus musculus GN=Notch1 PE=1 SV=3	1	18.2596	controllerType=0 controllerNumber=1 scan=6244	C2(Carbamidomethyl / 57.0215); C4(Carbamidomethyl / 57.0215)	File24935_Scan6244	HCD	0	0	0	0	2.1e-06	2.4e-06
	854	F.SC[+57.02146]VC[+57.02146]PTGW.Q			414.6	4.9e-05	5.6e-05	4.31	414.6	414.6	2	483.692	483.694	-3.09		966.378	966.381	Specific		>sp|Q01705|NOTC1_MOUSE Neurogenic locus notch homolog protein 1 OS=Mus musculus GN=Notch1 PE=1 SV=3	1	18.3804	controllerType=0 controllerNumber=1 scan=6297	C2(Carbamidomethyl / 57.0215); C4(Carbamidomethyl / 57.0215)	File24935_Scan6297	HCD	0	0	0	0	3.5e-06	4e-06
	862	W.QGQTC[+57.02146]EVDINEC[+57.02146]VKS[+146.05791]PC[+57.02146]RHGASC[+57.02146]QNTNGSY.R	S15(OGlycan / 146.0579)	Fuc(1)	443.1	3.1e-06	3.5e-06	5.51	443.1	7.2	4	901.378	901.38	-2.25		3602.49	3602.5	Specific	15	>sp|Q01705|NOTC1_MOUSE Neurogenic locus notch homolog protein 1 OS=Mus musculus GN=Notch1 PE=1 SV=3	1	14.5396	controllerType=0 controllerNumber=1 scan=4657	C5(Carbamidomethyl / 57.0215); C12(Carbamidomethyl / 57.0215); C17(Carbamidomethyl / 57.0215); C23(Carbamidomethyl / 57.0215)	File24935_Scan4657	HCD	0	0	0	0	4.7e-07	5.4e-07
	862	W.QGQTC[+57.02146]EVDINEC[+57.02146]VKS[+146.05791]PC[+57.02146]RHGASC[+57.02146]QNTNGSY.R	S15(OGlycan / 146.0579)	Fuc(1)	222.1	0.00057	0.00065	3.25	222.1	7.2	4	901.379	901.38	-2.11		3602.49	3602.5	Specific	15	>sp|Q01705|NOTC1_MOUSE Neurogenic locus notch homolog protein 1 OS=Mus musculus GN=Notch1 PE=1 SV=3	1	14.6668	controllerType=0 controllerNumber=1 scan=4711	C5(Carbamidomethyl / 57.0215); C12(Carbamidomethyl / 57.0215); C17(Carbamidomethyl / 57.0215); C23(Carbamidomethyl / 57.0215)	File24935_Scan4711	HCD	0	0	0	0	6.5e-05	7.4e-05
	892	Y.RC[+57.02146]LC[+57.02146]QAGY.T			352.9	0.0016	0.0018	2.8	270.8	270.8	2	514.226	514.226	-0.5		1027.44	1027.44	Specific		>sp|Q01705|NOTC1_MOUSE Neurogenic locus notch homolog protein 1 OS=Mus musculus GN=Notch1 PE=1 SV=3	1	12.0693	controllerType=0 controllerNumber=1 scan=3674	C2(Carbamidomethyl / 57.0215); C4(Carbamidomethyl / 57.0215)	File24935_Scan3674	HCD	0	0	0	0	0.00014	0.00016
	892	Y.RC[+57.02146]LC[+57.02146]QAGY.T			308.9	0.0038	0.0044	2.42	255.8	255.8	2	514.226	514.226	-0.5		1027.44	1027.44	Specific		>sp|Q01705|NOTC1_MOUSE Neurogenic locus notch homolog protein 1 OS=Mus musculus GN=Notch1 PE=1 SV=3	1	11.9648	controllerType=0 controllerNumber=1 scan=3631	C2(Carbamidomethyl / 57.0215); C4(Carbamidomethyl / 57.0215)	File24935_Scan3631	HCD	0	0	0	0	0.00034	0.00039
	900	Y.TGRNC[+57.02146]ESDIDDC[+57.02146]RPNPC[+57.02146]HNGGS[+203.07937]C[+57.02146]TDGINTAF.C	S22(OGlycan / 203.0794)	HexNAc(1)	102.2	0.007	0.0079	2.16	102.2	4.8	4	925.872	925.874	-2.88		3700.46	3700.48	Specific	22	>sp|Q01705|NOTC1_MOUSE Neurogenic locus notch homolog protein 1 OS=Mus musculus GN=Notch1 PE=1 SV=3	1	16.2856	controllerType=0 controllerNumber=1 scan=5392	C5(Carbamidomethyl / 57.0215); C12(Carbamidomethyl / 57.0215); C17(Carbamidomethyl / 57.0215); C23(Carbamidomethyl / 57.0215)	File24935_Scan5392	HCD	0	0	0	0	0.00055	0.00062
	976	F.NGIHC[+57.02146]ENNTPDC[+57.02146]TESSC[+57.02146]F.N			565.7	2.1e-07	2.4e-07	6.68	547.2	547.2	2	1071.4	1071.4	-1.67		2141.79	2141.8	Specific		>sp|Q01705|NOTC1_MOUSE Neurogenic locus notch homolog protein 1 OS=Mus musculus GN=Notch1 PE=1 SV=3	1	15.3434	controllerType=0 controllerNumber=1 scan=4998	C5(Carbamidomethyl / 57.0215); C12(Carbamidomethyl / 57.0215); C17(Carbamidomethyl / 57.0215)	File24935_Scan4998	HCD	0	0	0	0	4.8e-08	5.4e-08
	976	F.NGIHC[+57.02146]ENNTPDC[+57.02146]TESSC[+57.02146]F.N			538.7	9.1e-07	1e-06	6.04	538.7	538.7	2	1071.4	1071.4	-2.81		2141.79	2141.8	Specific		>sp|Q01705|NOTC1_MOUSE Neurogenic locus notch homolog protein 1 OS=Mus musculus GN=Notch1 PE=1 SV=3	1	15.4031	controllerType=0 controllerNumber=1 scan=5022	C5(Carbamidomethyl / 57.0215); C12(Carbamidomethyl / 57.0215); C17(Carbamidomethyl / 57.0215)	File24935_Scan5022	HCD	0	0	0	0	2e-07	2.2e-07
	976	F.NGIHC[+57.02146]ENNTPDC[+57.02146]TESSC[+57.02146]F.N			456.1	5.1e-06	5.8e-06	5.29	456.1	456.1	3	714.602	714.603	-2.56		2141.79	2141.8	Specific		>sp|Q01705|NOTC1_MOUSE Neurogenic locus notch homolog protein 1 OS=Mus musculus GN=Notch1 PE=1 SV=3	1	15.4567	controllerType=0 controllerNumber=1 scan=5045	C5(Carbamidomethyl / 57.0215); C12(Carbamidomethyl / 57.0215); C17(Carbamidomethyl / 57.0215)	File24935_Scan5045	HCD	0	0	0	0	9e-07	1e-06
	976	F.NGIHC[+57.02146]ENNTPDC[+57.02146]TESSC[+57.02146]F.N			403.3	6.4e-06	7.3e-06	5.2	403.3	403.3	3	714.602	714.603	-2.22		2141.79	2141.8	Specific		>sp|Q01705|NOTC1_MOUSE Neurogenic locus notch homolog protein 1 OS=Mus musculus GN=Notch1 PE=1 SV=3	1	15.3313	controllerType=0 controllerNumber=1 scan=4993	C5(Carbamidomethyl / 57.0215); C12(Carbamidomethyl / 57.0215); C17(Carbamidomethyl / 57.0215)	File24935_Scan4993	HCD	0	0	0	0	1.1e-06	1.3e-06
	976	F.NGIHC[+57.02146]ENNTPDC[+57.02146]TESSC[+57.02146]F.N			393.1	2.6e-06	3e-06	5.58	393.1	393.1	2	1071.4	1071.4	-3.61		2141.79	2141.8	Specific		>sp|Q01705|NOTC1_MOUSE Neurogenic locus notch homolog protein 1 OS=Mus musculus GN=Notch1 PE=1 SV=3	1	15.5213	controllerType=0 controllerNumber=1 scan=5073	C5(Carbamidomethyl / 57.0215); C12(Carbamidomethyl / 57.0215); C17(Carbamidomethyl / 57.0215)	File24935_Scan5073	HCD	0	0	0	0	4.4e-07	5e-07
	976	F.NGIHC[+57.02146]ENNTPDC[+57.02146]TESSC[+57.02146]F.N			330.7	0.00022	0.00025	3.66	330.7	330.7	3	714.602	714.603	-2.22		2141.79	2141.8	Specific		>sp|Q01705|NOTC1_MOUSE Neurogenic locus notch homolog protein 1 OS=Mus musculus GN=Notch1 PE=1 SV=3	1	15.327	controllerType=0 controllerNumber=1 scan=4991	C5(Carbamidomethyl / 57.0215); C12(Carbamidomethyl / 57.0215); C17(Carbamidomethyl / 57.0215)	File24935_Scan4991	HCD	0	0	0	0	2.3e-05	2.7e-05
EGF26	994	F.NGGTC[+57.02146]VDGINS[+146.05791]F.T	S11(OGlycan / 146.0579)	Fuc(1)	537.8	5.8e-07	6.6e-07	6.23	416.1	82.3	2	693.794	693.796	-2.38		1386.58	1386.58	Specific	11	>sp|Q01705|NOTC1_MOUSE Neurogenic locus notch homolog protein 1 OS=Mus musculus GN=Notch1 PE=1 SV=3	1	19.1767	controllerType=0 controllerNumber=1 scan=6655	C5(Carbamidomethyl / 57.0215)	File24935_Scan6655	HCD	0	0	0	0	1.5e-07	1.7e-07	16784462
EGF26	994	F.NGGTC[+57.02146]VDGINS[+146.05791]F.T	S11(OGlycan / 146.0579)	Fuc(1)	305.3	0.0017	0.0019	2.77	202.5	42.3	2	693.794	693.796	-2.3		1386.58	1386.58	Specific	11	>sp|Q01705|NOTC1_MOUSE Neurogenic locus notch homolog protein 1 OS=Mus musculus GN=Notch1 PE=1 SV=3	1	19.0639	controllerType=0 controllerNumber=1 scan=6605	C5(Carbamidomethyl / 57.0215)	File24935_Scan6605	HCD	0	0	0	0	0.00015	0.00017
EGF26	994	F.NGGTC[+57.02146]VDGINS[+146.05791]F.T	S11(OGlycan / 146.0579)	Fuc(1)	251.2	0.0029	0.0033	2.53	203.3	40.6	2	693.794	693.796	-1.94		1386.58	1386.58	Specific	11	>sp|Q01705|NOTC1_MOUSE Neurogenic locus notch homolog protein 1 OS=Mus musculus GN=Notch1 PE=1 SV=3	1	18.9934	controllerType=0 controllerNumber=1 scan=6573	C5(Carbamidomethyl / 57.0215)	File24935_Scan6573	HCD	0	0	0	0	0.00026	0.00029
	1006	F.TC[+57.02146]LC[+57.02146]PPGFT[+203.07937]GSY.C	T9(OGlycan / 203.0794)	HexNAc(1)	546.3	1.2e-06	1.3e-06	5.94	546.3	0	2	781.828	781.829	-1.13		1562.65	1562.65	Specific	9	>sp|Q01705|NOTC1_MOUSE Neurogenic locus notch homolog protein 1 OS=Mus musculus GN=Notch1 PE=1 SV=3	1	20.5202	controllerType=0 controllerNumber=1 scan=7251	C2(Carbamidomethyl / 57.0215); C4(Carbamidomethyl / 57.0215)	File24935_Scan7251	HCD	0	0	0	0	2.7e-07	3.1e-07
	1006	F.TC[+57.02146]LC[+57.02146]PPGFT[+203.07937]GSY.C	T9(OGlycan / 203.0794)	HexNAc(1)	414.7	4.9e-06	5.6e-06	5.31	414.7	0	2	781.825	781.829	-4.65		1562.64	1562.65	Specific	9	>sp|Q01705|NOTC1_MOUSE Neurogenic locus notch homolog protein 1 OS=Mus musculus GN=Notch1 PE=1 SV=3	1	20.3837	controllerType=0 controllerNumber=1 scan=7191	C2(Carbamidomethyl / 57.0215); C4(Carbamidomethyl / 57.0215)	File24935_Scan7191	HCD	0	0	0	0	8.6e-07	9.8e-07
EGF27	1021	Y.DVNEC[+57.02146]DS[+308.11073]RPC[+57.02146]LHGGTC[+57.02146]QDSYGTY.K	S7(OGlycan / 308.1107)	Hex(1)Fuc(1)	558.3	1e-06	1.2e-06	5.99	491.4	2.7	3	1000.39	1000.39	-1.61		2999.16	2999.16	Specific	7	>sp|Q01705|NOTC1_MOUSE Neurogenic locus notch homolog protein 1 OS=Mus musculus GN=Notch1 PE=1 SV=3	1	15.9336	controllerType=0 controllerNumber=1 scan=5248	C5(Carbamidomethyl / 57.0215); C10(Carbamidomethyl / 57.0215); C16(Carbamidomethyl / 57.0215)	File24935_Scan5248	HCD	0	0	0	0	2.4e-07	2.7e-07	4199652
EGF27	1021	Y.DVNEC[+57.02146]DS[+308.11073]RPC[+57.02146]LHGGTC[+57.02146]QDSYGTY.K	S7(OGlycan / 308.1107)	Hex(1)Fuc(1)	218.5	0.0015	0.0017	2.84	212.9	4.9	3	1000.39	1000.39	-4.11		2999.15	2999.16	Specific	7	>sp|Q01705|NOTC1_MOUSE Neurogenic locus notch homolog protein 1 OS=Mus musculus GN=Notch1 PE=1 SV=3	1	15.8234	controllerType=0 controllerNumber=1 scan=5202	C5(Carbamidomethyl / 57.0215); C10(Carbamidomethyl / 57.0215); C16(Carbamidomethyl / 57.0215)	File24935_Scan5202	HCD	0	0	0	0	0.00014	0.00016
EGF27	1021	Y.DVNEC[+57.02146]DS[+308.11073]RPC[+57.02146]LHGGTC[+57.02146]QDSY.G	S7(OGlycan / 308.1107)	Hex(1)Fuc(1)	268.6	0.0001	0.00011	4	268.6	7.3	3	893.345	893.348	-3.27		2678.02	2678.03	Specific	7	>sp|Q01705|NOTC1_MOUSE Neurogenic locus notch homolog protein 1 OS=Mus musculus GN=Notch1 PE=1 SV=3	1	14.5112	controllerType=0 controllerNumber=1 scan=4645	C5(Carbamidomethyl / 57.0215); C10(Carbamidomethyl / 57.0215); C16(Carbamidomethyl / 57.0215)	File24935_Scan4645	HCD	0	0	0	0	9e-06	1e-05
	1044	Y.KC[+57.02146]TC[+57.02146]PQGY.T			242.5	0.0076	0.0087	2.12	242.5	242.5	2	507.212	507.213	-0.79		1013.42	1013.42	Specific		>sp|Q01705|NOTC1_MOUSE Neurogenic locus notch homolog protein 1 OS=Mus musculus GN=Notch1 PE=1 SV=3	1	9.4685	controllerType=0 controllerNumber=1 scan=2743	C2(Carbamidomethyl / 57.0215); C4(Carbamidomethyl / 57.0215)	File24935_Scan2743	HCD	0	0	0	0	0.00061	0.0007
	1044	Y.KC[+57.02146]TC[+57.02146]PQGY.T			182	0.039	0.044	1.41	182	182	2	507.212	507.213	-0.79		1013.42	1013.42	Specific		>sp|Q01705|NOTC1_MOUSE Neurogenic locus notch homolog protein 1 OS=Mus musculus GN=Notch1 PE=1 SV=3	1	9.3591	controllerType=0 controllerNumber=1 scan=2705	C2(Carbamidomethyl / 57.0215); C4(Carbamidomethyl / 57.0215)	File24935_Scan2705	HCD	0.0085	0.0085	0	0	0.0091	0.0093
	1052	Y.TGLNC[+57.02146]QNLVRW.C			485	5.8e-07	6.6e-07	6.24	485	485	2	680.842	680.843	-1.09		1360.68	1360.68	Specific		>sp|Q01705|NOTC1_MOUSE Neurogenic locus notch homolog protein 1 OS=Mus musculus GN=Notch1 PE=1 SV=3	1	19.36	controllerType=0 controllerNumber=1 scan=6738	C5(Carbamidomethyl / 57.0215)	File24935_Scan6738	HCD	0	0	0	0	1.4e-07	1.6e-07
	1052	Y.TGLNC[+57.02146]QNL.V			337.3	0.00049	0.00056	3.31	337.3	337.3	2	460.217	460.219	-3.01		919.427	919.43	Specific		>sp|Q01705|NOTC1_MOUSE Neurogenic locus notch homolog protein 1 OS=Mus musculus GN=Notch1 PE=1 SV=3	1	15.7584	controllerType=0 controllerNumber=1 scan=5174	C5(Carbamidomethyl / 57.0215)	File24935_Scan5174	HCD	0	0	0	0	5.2e-05	6e-05
	1055	L.NC[+57.02146]QNLVRW.C			437.5	3.4e-07	3.9e-07	6.47	437.5	437.5	2	545.265	545.266	-2.03		1089.52	1089.53	Specific		>sp|Q01705|NOTC1_MOUSE Neurogenic locus notch homolog protein 1 OS=Mus musculus GN=Notch1 PE=1 SV=3	1	17.0109	controllerType=0 controllerNumber=1 scan=5700	C2(Carbamidomethyl / 57.0215)	File24935_Scan5700	HCD	0	0	0	0	7.3e-08	8.4e-08
	1055	L.NC[+57.02146]QNLVRW.C			411.7	3.4e-07	3.9e-07	6.47	411.7	411.7	2	545.265	545.266	-2.03		1089.52	1089.53	Specific		>sp|Q01705|NOTC1_MOUSE Neurogenic locus notch homolog protein 1 OS=Mus musculus GN=Notch1 PE=1 SV=3	1	16.8835	controllerType=0 controllerNumber=1 scan=5646	C2(Carbamidomethyl / 57.0215)	File24935_Scan5646	HCD	0	0	0	0	6.8e-08	7.8e-08
	1055	L.NC[+57.02146]QNLVRW.C			297.4	1.7e-05	1.9e-05	4.77	297.4	297.4	2	545.265	545.266	-2.47		1089.52	1089.53	Specific		>sp|Q01705|NOTC1_MOUSE Neurogenic locus notch homolog protein 1 OS=Mus musculus GN=Notch1 PE=1 SV=3	1	17.148	controllerType=0 controllerNumber=1 scan=5759	C2(Carbamidomethyl / 57.0215)	File24935_Scan5759	HCD	0	0	0	0	2e-06	2.2e-06
	1055	L.NC[+57.02146]QNLVRW.C			257	7.5e-05	8.6e-05	4.12	257	257	2	545.266	545.266	-0.23		1089.53	1089.53	Specific		>sp|Q01705|NOTC1_MOUSE Neurogenic locus notch homolog protein 1 OS=Mus musculus GN=Notch1 PE=1 SV=3	1	16.7582	controllerType=0 controllerNumber=1 scan=5593	C2(Carbamidomethyl / 57.0215)	File24935_Scan5593	HCD	0	0	0	0	7.1e-06	8.1e-06
	1082	Y.HC[+57.02146]EC[+57.02146]RSGW.T			315	0.013	0.015	1.89	315	315	2	546.211	546.211	0.5		1091.42	1091.41	Specific		>sp|Q01705|NOTC1_MOUSE Neurogenic locus notch homolog protein 1 OS=Mus musculus GN=Notch1 PE=1 SV=3	1	9.0373	controllerType=0 controllerNumber=1 scan=2604	C2(Carbamidomethyl / 57.0215); C4(Carbamidomethyl / 57.0215)	File24935_Scan2604	HCD	0.0047	0.0047	0.011	0.011	0.0048	0.0048
	1082	Y.HC[+57.02146]EC[+57.02146]RSGW.T			256.9	0.041	0.047	1.38	256.9	256.9	2	546.212	546.211	1.73		1091.42	1091.41	Specific		>sp|Q01705|NOTC1_MOUSE Neurogenic locus notch homolog protein 1 OS=Mus musculus GN=Notch1 PE=1 SV=3	1	8.9299	controllerType=0 controllerNumber=1 scan=2566	C2(Carbamidomethyl / 57.0215); C4(Carbamidomethyl / 57.0215)	File24935_Scan2566	HCD	0.0084	0.0084	0.011	0.011	0.0091	0.0093
	1082	Y.HC[+57.02146]EC[+57.02146]RSGW.T			214.2	0.025	0.028	1.61	214.2	214.2	2	546.212	546.211	1.28		1091.42	1091.41	Specific		>sp|Q01705|NOTC1_MOUSE Neurogenic locus notch homolog protein 1 OS=Mus musculus GN=Notch1 PE=1 SV=3	1	8.8214	controllerType=0 controllerNumber=1 scan=2531	C2(Carbamidomethyl / 57.0215); C4(Carbamidomethyl / 57.0215)	File24935_Scan2531	HCD	0.0088	0.0088	0.011	0.011	0.0091	0.0093
	1090	W.TGVNC[+57.02146]DVL.S			297.9	0.0022	0.0025	2.67	297.9	297.9	2	439.207	439.208	-2.09		877.407	877.408	Specific		>sp|Q01705|NOTC1_MOUSE Neurogenic locus notch homolog protein 1 OS=Mus musculus GN=Notch1 PE=1 SV=3	1	17.1136	controllerType=0 controllerNumber=1 scan=5744	C5(Carbamidomethyl / 57.0215)	File24935_Scan5744	HCD	0	0	0	0	0.00019	0.00022
	1090	W.TGVNC[+57.02146]DVL.S			265.2	0.0024	0.0027	2.62	265.2	265.2	2	439.207	439.208	-2.3		877.406	877.408	Specific		>sp|Q01705|NOTC1_MOUSE Neurogenic locus notch homolog protein 1 OS=Mus musculus GN=Notch1 PE=1 SV=3	1	16.9981	controllerType=0 controllerNumber=1 scan=5695	C5(Carbamidomethyl / 57.0215)	File24935_Scan5695	HCD	0	0	0	0	0.00022	0.00025
	1116	L.C[+57.02146]QHGGLC[+57.02146]VDEGDKHY.C			741.3	6.5e-11	7.5e-11	10.18	741.3	741.3	4	444.437	444.437	-1.41		1774.72	1774.73	Specific		>sp|Q01705|NOTC1_MOUSE Neurogenic locus notch homolog protein 1 OS=Mus musculus GN=Notch1 PE=1 SV=3	1	11.838	controllerType=0 controllerNumber=1 scan=3579	C1(Carbamidomethyl / 57.0215); C7(Carbamidomethyl / 57.0215)	File24935_Scan3579	HCD	0	0	0	0	2.1e-11	2.4e-11
	1116	L.C[+57.02146]QHGGLC[+57.02146]VDEGDKHY.C			704.2	6.5e-11	7.5e-11	10.18	704.2	704.2	4	444.437	444.437	-1.76		1774.72	1774.73	Specific		>sp|Q01705|NOTC1_MOUSE Neurogenic locus notch homolog protein 1 OS=Mus musculus GN=Notch1 PE=1 SV=3	1	11.9429	controllerType=0 controllerNumber=1 scan=3622	C1(Carbamidomethyl / 57.0215); C7(Carbamidomethyl / 57.0215)	File24935_Scan3622	HCD	0	0	0	0	2.5e-11	2.8e-11
	1116	L.C[+57.02146]QHGGLC[+57.02146]VDEGDKHY.C			698.8	1.4e-08	1.6e-08	7.86	698.8	698.8	3	592.247	592.247	-1.1		1774.73	1774.73	Specific		>sp|Q01705|NOTC1_MOUSE Neurogenic locus notch homolog protein 1 OS=Mus musculus GN=Notch1 PE=1 SV=3	1	11.8788	controllerType=0 controllerNumber=1 scan=3596	C1(Carbamidomethyl / 57.0215); C7(Carbamidomethyl / 57.0215)	File24935_Scan3596	HCD	0	0	0	0	2.8e-09	3.1e-09
	1116	L.C[+57.02146]QHGGLC[+57.02146]VDEGDKHY.C			349.4	0.0011	0.0013	2.95	349.4	349.4	3	592.246	592.247	-1.92		1774.72	1774.73	Specific		>sp|Q01705|NOTC1_MOUSE Neurogenic locus notch homolog protein 1 OS=Mus musculus GN=Notch1 PE=1 SV=3	1	11.9867	controllerType=0 controllerNumber=1 scan=3640	C1(Carbamidomethyl / 57.0215); C7(Carbamidomethyl / 57.0215)	File24935_Scan3640	HCD	0	0	0	0	0.0001	0.00012
	1116	L.C[+57.02146]QHGGLC[+57.02146]VDEGDKHY.C			299.5	0.011	0.012	1.96	299.5	299.5	3	592.247	592.247	-0.27		1774.73	1774.73	Specific		>sp|Q01705|NOTC1_MOUSE Neurogenic locus notch homolog protein 1 OS=Mus musculus GN=Notch1 PE=1 SV=3	1	11.7677	controllerType=0 controllerNumber=1 scan=3552	C1(Carbamidomethyl / 57.0215); C7(Carbamidomethyl / 57.0215)	File24935_Scan3552	HCD	0.0048	0.0048	0	0	0.0048	0.0048
	1168	F.SC[+57.02146]KC[+57.02146]VAGY.H			400	1.7e-05	1.9e-05	4.77	400	400	2	472.701	472.702	-2.35		944.394	944.396	Specific		>sp|Q01705|NOTC1_MOUSE Neurogenic locus notch homolog protein 1 OS=Mus musculus GN=Notch1 PE=1 SV=3	1	10.3924	controllerType=0 controllerNumber=1 scan=3042	C2(Carbamidomethyl / 57.0215); C4(Carbamidomethyl / 57.0215)	File24935_Scan3042	HCD	0	0	0	0	1.8e-06	2.1e-06
	1168	F.SC[+57.02146]KC[+57.02146]VAGY.H			374.3	0.0013	0.0015	2.89	374.3	374.3	2	472.701	472.702	-1.05		944.395	944.396	Specific		>sp|Q01705|NOTC1_MOUSE Neurogenic locus notch homolog protein 1 OS=Mus musculus GN=Notch1 PE=1 SV=3	1	10.4977	controllerType=0 controllerNumber=1 scan=3080	C2(Carbamidomethyl / 57.0215); C4(Carbamidomethyl / 57.0215)	File24935_Scan3080	HCD	0	0	0	0	0.00012	0.00014
	1168	F.SC[+57.02146]KC[+57.02146]VAGY.H			201.5	0.012	0.013	1.93	201.5	201.5	2	472.702	472.702	-0.6		944.396	944.396	Specific		>sp|Q01705|NOTC1_MOUSE Neurogenic locus notch homolog protein 1 OS=Mus musculus GN=Notch1 PE=1 SV=3	1	10.6063	controllerType=0 controllerNumber=1 scan=3118	C2(Carbamidomethyl / 57.0215); C4(Carbamidomethyl / 57.0215)	File24935_Scan3118	HCD	0.0047	0.0047	0	0	0.0048	0.0048
	1168	F.SC[+57.02146]KC[+57.02146]VAGY.H			180.4	0.032	0.036	1.5	180.4	180.4	2	472.701	472.702	-1.83		944.395	944.396	Specific		>sp|Q01705|NOTC1_MOUSE Neurogenic locus notch homolog protein 1 OS=Mus musculus GN=Notch1 PE=1 SV=3	1	10.2871	controllerType=0 controllerNumber=1 scan=3009	C2(Carbamidomethyl / 57.0215); C4(Carbamidomethyl / 57.0215)	File24935_Scan3009	HCD	0.0087	0.0087	0	0	0.0091	0.0093
	1176	Y.HGSNC[+57.02146]SEEINEC[+57.02146]L.S			201.5	5.2e-05	5.9e-05	4.28	201.5	201.5	2	774.804	774.806	-2.31		1548.6	1548.61	Specific		>sp|Q01705|NOTC1_MOUSE Neurogenic locus notch homolog protein 1 OS=Mus musculus GN=Notch1 PE=1 SV=3	1	14.9469	controllerType=0 controllerNumber=1 scan=4831	C5(Carbamidomethyl / 57.0215); C12(Carbamidomethyl / 57.0215)	File24935_Scan4831	HCD	0	0	0	0	4.7e-06	5.4e-06
	1206	Y.KC[+57.02146]SC[+57.02146]PRGTQGVHC[+57.02146]EINVDDC[+57.02146]HPPLDPASRSPKC[+57.02146]F.N			401.2	0.00032	0.00036	3.5	401.2	401.2	6	664.466	664.467	-1.41		3981.76	3981.77	Specific		>sp|Q01705|NOTC1_MOUSE Neurogenic locus notch homolog protein 1 OS=Mus musculus GN=Notch1 PE=1 SV=3	1	15.4632	controllerType=0 controllerNumber=1 scan=5048	C2(Carbamidomethyl / 57.0215); C4(Carbamidomethyl / 57.0215); C13(Carbamidomethyl / 57.0215); C20(Carbamidomethyl / 57.0215); C33(Carbamidomethyl / 57.0215)	File24935_Scan5048	HCD	0	0	0	0	3.4e-05	3.8e-05
	1206	Y.KC[+57.02146]SC[+57.02146]PRGTQGVHC[+57.02146]EINVDDC[+57.02146]HPPLDPASRSPKC[+57.02146]F.N			269.9	0.034	0.039	1.47	269.9	269.9	6	664.465	664.467	-3.16		3981.75	3981.77	Specific		>sp|Q01705|NOTC1_MOUSE Neurogenic locus notch homolog protein 1 OS=Mus musculus GN=Notch1 PE=1 SV=3	1	15.3412	controllerType=0 controllerNumber=1 scan=4997	C2(Carbamidomethyl / 57.0215); C4(Carbamidomethyl / 57.0215); C13(Carbamidomethyl / 57.0215); C20(Carbamidomethyl / 57.0215); C33(Carbamidomethyl / 57.0215)	File24935_Scan4997	HCD	0.0086	0.0086	0	0	0.0091	0.0093
	1260	F.VGERC[+57.02146]EGDVNEC[+57.02146]L.S			210.3	0.00056	0.00063	3.26	210.3	210.3	2	768.823	768.824	-2.32		1536.64	1536.64	Specific		>sp|Q01705|NOTC1_MOUSE Neurogenic locus notch homolog protein 1 OS=Mus musculus GN=Notch1 PE=1 SV=3	1	14.7237	controllerType=0 controllerNumber=1 scan=4736	C5(Carbamidomethyl / 57.0215); C12(Carbamidomethyl / 57.0215)	File24935_Scan4736	HCD	0	0	0	0	6.1e-05	7e-05
	1273	L.SNPC[+57.02146]DPRGT[+426.13734]QNC[+57.02146]VQRVNDF.H	T9(OGlycan / 426.1373)	Hex(1)Pent(2)	215.5	0.0012	0.0014	2.92	215.5	1.4	3	897.378	897.382	-4.34		2690.12	2690.13	Specific	9	>sp|Q01705|NOTC1_MOUSE Neurogenic locus notch homolog protein 1 OS=Mus musculus GN=Notch1 PE=1 SV=3	1	15.1709	controllerType=0 controllerNumber=1 scan=4926	C4(Carbamidomethyl / 57.0215); C12(Carbamidomethyl / 57.0215)	File24935_Scan4926	HCD	0	0	0	0	0.00011	0.00012
	1273	L.SNPC[+57.02146]DPRGT[+426.13734]QNC[+57.02146]VQRVNDF.H	T9(OGlycan / 426.1373)	Hex(1)Pent(2)	139.1	0.0031	0.0035	2.51	139.1	1.4	3	897.38	897.382	-2.23		2690.12	2690.13	Specific	9	>sp|Q01705|NOTC1_MOUSE Neurogenic locus notch homolog protein 1 OS=Mus musculus GN=Notch1 PE=1 SV=3	1	15.0571	controllerType=0 controllerNumber=1 scan=4878	C4(Carbamidomethyl / 57.0215); C12(Carbamidomethyl / 57.0215)	File24935_Scan4878	HCD	0	0	0	0	0.00027	0.00031
	1333	F.IC[+57.02146]RC[+57.02146]PAGFEGATC[+57.02146]ENDARTC[+57.02146]GSL.R			725.4	1.7e-10	1.9e-10	9.78	725.4	725.4	3	868.033	868.035	-2.6		2602.08	2602.09	Specific		>sp|Q01705|NOTC1_MOUSE Neurogenic locus notch homolog protein 1 OS=Mus musculus GN=Notch1 PE=1 SV=3	1	16.077	controllerType=0 controllerNumber=1 scan=5304	C2(Carbamidomethyl / 57.0215); C4(Carbamidomethyl / 57.0215); C13(Carbamidomethyl / 57.0215); C20(Carbamidomethyl / 57.0215)	File24935_Scan5304	HCD	0	0	0	0	4e-11	4.6e-11
	1333	F.IC[+57.02146]RC[+57.02146]PAGFEGATC[+57.02146]ENDARTC[+57.02146]GSL.R			528.2	6.5e-07	7.5e-07	6.18	528.2	528.2	3	868.033	868.035	-2.67		2602.08	2602.09	Specific		>sp|Q01705|NOTC1_MOUSE Neurogenic locus notch homolog protein 1 OS=Mus musculus GN=Notch1 PE=1 SV=3	1	16.1842	controllerType=0 controllerNumber=1 scan=5349	C2(Carbamidomethyl / 57.0215); C4(Carbamidomethyl / 57.0215); C13(Carbamidomethyl / 57.0215); C20(Carbamidomethyl / 57.0215)	File24935_Scan5349	HCD	0	0	0	0	1.7e-07	2e-07
	1333	F.IC[+57.02146]RC[+57.02146]PAGF.E			364	0.00023	0.00027	3.63	300	300	2	490.724	490.726	-2.7		980.441	980.444	Specific		>sp|Q01705|NOTC1_MOUSE Neurogenic locus notch homolog protein 1 OS=Mus musculus GN=Notch1 PE=1 SV=3	1	13.848	controllerType=0 controllerNumber=1 scan=4363	C2(Carbamidomethyl / 57.0215); C4(Carbamidomethyl / 57.0215)	File24935_Scan4363	HCD	0	0	0	0	2.5e-05	2.8e-05
	1333	F.IC[+57.02146]RC[+57.02146]PAGF.E			336.4	0.0027	0.0031	2.57	236.3	236.3	2	490.724	490.726	-3.38		980.441	980.444	Specific		>sp|Q01705|NOTC1_MOUSE Neurogenic locus notch homolog protein 1 OS=Mus musculus GN=Notch1 PE=1 SV=3	1	13.9462	controllerType=0 controllerNumber=1 scan=4405	C2(Carbamidomethyl / 57.0215); C4(Carbamidomethyl / 57.0215)	File24935_Scan4405	HCD	0	0	0	0	0.00023	0.00026
EGF35	1356	L.RC[+57.02146]LNGGTC[+57.02146]IS[+146.05791]GPRSPTC[+57.02146]L.C	S10(OGlycan / 146.0579)	Fuc(1)	349.7	0.0002	0.00023	3.69	349.7	0	3	718.002	718.003	-1.62		2151.99	2151.99	Specific	10	>sp|Q01705|NOTC1_MOUSE Neurogenic locus notch homolog protein 1 OS=Mus musculus GN=Notch1 PE=1 SV=3	1	15.3192	controllerType=0 controllerNumber=1 scan=4988	C2(Carbamidomethyl / 57.0215); C8(Carbamidomethyl / 57.0215); C17(Carbamidomethyl / 57.0215)	File24935_Scan4988	HCD	0	0	0	0	1.8e-05	2.1e-05	1523984
EGF35	1356	L.RC[+57.02146]LNGGTC[+57.02146]IS[+146.05791]GPRSPTC[+57.02146]L.C	S10(OGlycan / 146.0579)	Fuc(1)	286.2	0.0021	0.0024	2.67	286.2	0	3	718	718.003	-4		2151.99	2151.99	Specific	10	>sp|Q01705|NOTC1_MOUSE Neurogenic locus notch homolog protein 1 OS=Mus musculus GN=Notch1 PE=1 SV=3	1	15.358	controllerType=0 controllerNumber=1 scan=5004	C2(Carbamidomethyl / 57.0215); C8(Carbamidomethyl / 57.0215); C17(Carbamidomethyl / 57.0215)	File24935_Scan5004	HCD	0	0	0	0	0.00018	0.00021
EGF35	1359	L.NGGTC[+57.02146]ISGPRS[+146.05791]PTC[+57.02146]L.C	S11(OGlycan / 146.0579)	Fuc(1)	637.7	1.3e-08	1.5e-08	7.88	636.1	0	2	861.891	861.893	-2.07		1722.78	1722.78	Specific	11	>sp|Q01705|NOTC1_MOUSE Neurogenic locus notch homolog protein 1 OS=Mus musculus GN=Notch1 PE=1 SV=3	1	15.7379	controllerType=0 controllerNumber=1 scan=5165	C5(Carbamidomethyl / 57.0215); C14(Carbamidomethyl / 57.0215)	File24935_Scan5165	HCD	0	0	0	0	2.4e-09	2.7e-09
EGF35	1359	L.NGGTC[+57.02146]ISGPRS[+146.05791]PTC[+57.02146]L.C	S11(OGlycan / 146.0579)	Fuc(1)	601.1	1.3e-08	1.5e-08	7.88	601.1	0	2	861.891	861.893	-2.07		1722.78	1722.78	Specific	11	>sp|Q01705|NOTC1_MOUSE Neurogenic locus notch homolog protein 1 OS=Mus musculus GN=Notch1 PE=1 SV=3	1	15.6153	controllerType=0 controllerNumber=1 scan=5113	C5(Carbamidomethyl / 57.0215); C14(Carbamidomethyl / 57.0215)	File24935_Scan5113	HCD	0	0	0	0	2e-09	2.3e-09
EGF35	1359	L.NGGTC[+57.02146]IS[+146.05791]GPRSPTC[+57.02146]L.C	S7(OGlycan / 146.0579)	Fuc(1)	405.4	1.1e-06	1.3e-06	5.96	405.4	0	2	861.892	861.893	-1.29		1722.78	1722.78	Specific	7	>sp|Q01705|NOTC1_MOUSE Neurogenic locus notch homolog protein 1 OS=Mus musculus GN=Notch1 PE=1 SV=3	1	15.8519	controllerType=0 controllerNumber=1 scan=5214	C5(Carbamidomethyl / 57.0215); C14(Carbamidomethyl / 57.0215)	File24935_Scan5214	HCD	0	0	0	0	2.6e-07	3e-07

## Sheet: KM040921-2 MFNG only
EGF	Pos.	Sequence	Mods_x000D_ (variable)	Glycans	Score	PEP_x000D_ 2D	PEP_x000D_ 1D	|Log Prob|	Delta_x000D_ Score	Delta Mod._x000D_ Score	z	Obs._x000D_ m/z	Calc._x000D_ m/z	ppm_x000D_ err.	Off-_x000D_ By-X	Obs._x000D_ MH	Calc._x000D_ MH	Cleavage	Glycans_x000D_ Pos.	Protein_x000D_ Name	Prot._x000D_ Id	Scan_x000D_ Time	Scan #	Mods_x000D_ (fixed)	Comment	Fragment_x000D_ Type	FDR_x000D_ 2D	FDR_x000D_ 1D	FDR uniq._x000D_ 2D	FDR uniq._x000D_ 1D	q-value_x000D_ 2D	q-value_x000D_ 1D	Scan info	MobilityValue
	23	L.RC[+57.02146]SQPSGTC[+57.02146]L.N			680.3	3.7e-11	4.3e-11	10.43	481.7	481.7	2	583.256	583.258	-3.46		1165.5	1165.51	Specific		>sp|Q01705|NOTC1_MOUSE Neurogenic locus notch homolog protein 1 OS=Mus musculus GN=Notch1 PE=1 SV=3	1	11.9698	controllerType=0 controllerNumber=1 scan=3730	C2(Carbamidomethyl / 57.0215); C9(Carbamidomethyl / 57.0215)	File24911_Scan3730	HCD	0	0	0	0	7.3e-12	8.5e-12
	23	L.RC[+57.02146]SQPSGTC[+57.02146]L.N			666.6	3.7e-11	4.3e-11	10.43	491.7	491.7	2	583.256	583.258	-2.83		1165.51	1165.51	Specific		>sp|Q01705|NOTC1_MOUSE Neurogenic locus notch homolog protein 1 OS=Mus musculus GN=Notch1 PE=1 SV=3	1	11.7182	controllerType=0 controllerNumber=1 scan=3620	C2(Carbamidomethyl / 57.0215); C9(Carbamidomethyl / 57.0215)	File24911_Scan3620	HCD	0	0	0	0	6.4e-12	7.5e-12
	23	L.RC[+57.02146]SQPSGTC[+57.02146]L.N			645.9	3.7e-10	4.3e-10	9.43	463.7	463.7	2	583.256	583.258	-2.93		1165.51	1165.51	Specific		>sp|Q01705|NOTC1_MOUSE Neurogenic locus notch homolog protein 1 OS=Mus musculus GN=Notch1 PE=1 SV=3	1	11.8466	controllerType=0 controllerNumber=1 scan=3676	C2(Carbamidomethyl / 57.0215); C9(Carbamidomethyl / 57.0215)	File24911_Scan3676	HCD	0	0	0	0	6.5e-11	7.5e-11
	23	L.RC[+57.02146]SQPSGTC[+57.02146]L.N			624.2	3.7e-10	4.3e-10	9.43	447.2	447.2	2	583.256	583.258	-2.83		1165.51	1165.51	Specific		>sp|Q01705|NOTC1_MOUSE Neurogenic locus notch homolog protein 1 OS=Mus musculus GN=Notch1 PE=1 SV=3	1	11.5888	controllerType=0 controllerNumber=1 scan=3565	C2(Carbamidomethyl / 57.0215); C9(Carbamidomethyl / 57.0215)	File24911_Scan3565	HCD	0	0	0	0	5.8e-11	6.8e-11
	23	L.RC[+57.02146]SQPSGTC[+57.02146]L.N			583.3	1.2e-07	1.4e-07	6.93	490.7	490.7	2	583.257	583.258	-1.78		1165.51	1165.51	Specific		>sp|Q01705|NOTC1_MOUSE Neurogenic locus notch homolog protein 1 OS=Mus musculus GN=Notch1 PE=1 SV=3	1	12.0863	controllerType=0 controllerNumber=1 scan=3780	C2(Carbamidomethyl / 57.0215); C9(Carbamidomethyl / 57.0215)	File24911_Scan3780	HCD	0	0	0	0	2.1e-08	2.5e-08
	23	L.RC[+57.02146]SQPSGTC[+57.02146]L.N			479	3e-07	3.5e-07	6.52	382.2	382.2	2	583.257	583.258	-2.1		1165.51	1165.51	Specific		>sp|Q01705|NOTC1_MOUSE Neurogenic locus notch homolog protein 1 OS=Mus musculus GN=Notch1 PE=1 SV=3	1	12.2078	controllerType=0 controllerNumber=1 scan=3832	C2(Carbamidomethyl / 57.0215); C9(Carbamidomethyl / 57.0215)	File24911_Scan3832	HCD	0	0	0	0	5.8e-08	6.7e-08
	23	L.RC[+57.02146]SQPSGTC[+57.02146]L.N			457.9	5.5e-07	6.4e-07	6.26	457.9	457.9	2	583.257	583.258	-1.47		1165.51	1165.51	Specific		>sp|Q01705|NOTC1_MOUSE Neurogenic locus notch homolog protein 1 OS=Mus musculus GN=Notch1 PE=1 SV=3	1	11.4701	controllerType=0 controllerNumber=1 scan=3515	C2(Carbamidomethyl / 57.0215); C9(Carbamidomethyl / 57.0215)	File24911_Scan3515	HCD	0	0	0	0	9.6e-08	1.1e-07
	23	L.RC[+57.02146]SQPSGTC[+57.02146]L.N			429.2	1.1e-06	1.3e-06	5.96	429.2	429.2	2	583.258	583.258	-0.84		1165.51	1165.51	Specific		>sp|Q01705|NOTC1_MOUSE Neurogenic locus notch homolog protein 1 OS=Mus musculus GN=Notch1 PE=1 SV=3	1	12.3602	controllerType=0 controllerNumber=1 scan=3898	C2(Carbamidomethyl / 57.0215); C9(Carbamidomethyl / 57.0215)	File24911_Scan3898	HCD	0	0	0	0	1.5e-07	1.8e-07
	23	L.RC[+57.02146]SQPSGTC[+57.02146]L.N			266.8	0.0017	0.002	2.76	266.8	266.8	2	583.258	583.258	0.1		1165.51	1165.51	Specific		>sp|Q01705|NOTC1_MOUSE Neurogenic locus notch homolog protein 1 OS=Mus musculus GN=Notch1 PE=1 SV=3	1	12.5188	controllerType=0 controllerNumber=1 scan=3967	C2(Carbamidomethyl / 57.0215); C9(Carbamidomethyl / 57.0215)	File24911_Scan3967	HCD	0	0	0	0	5.8e-05	6.8e-05
	23	L.RC[+57.02146]SQPSGTC[+57.02146]L.N			266.7	0.00032	0.00037	3.5	266.7	266.7	2	583.257	583.258	-1.78		1165.51	1165.51	Specific		>sp|Q01705|NOTC1_MOUSE Neurogenic locus notch homolog protein 1 OS=Mus musculus GN=Notch1 PE=1 SV=3	1	12.6449	controllerType=0 controllerNumber=1 scan=4022	C2(Carbamidomethyl / 57.0215); C9(Carbamidomethyl / 57.0215)	File24911_Scan4022	HCD	0	0	0	0	1.9e-05	2.2e-05
EGF2	53	F.VGQRC[+57.02146]QDSNPC[+57.02146]LS[+146.05791][+176.03210]T[+294.09508]PC[+57.02146]KNAGTC[+57.02146]HVVDHGGTVDY.A	S13(OGlycan / 322.09); T14(OGlycan / 294.0951)	Fuc(1) 176.0321; Hex(1)Pent(1)	647.4	1.6e-07	1.9e-07	6.8	555.1	1.2	4	1076.95	1077.2	2.31	-1	4304.79	4305.78	Specific	13;14	>sp|Q01705|NOTC1_MOUSE Neurogenic locus notch homolog protein 1 OS=Mus musculus GN=Notch1 PE=1 SV=3	1	16.0499	controllerType=0 controllerNumber=1 scan=5481	C5(Carbamidomethyl / 57.0215); C11(Carbamidomethyl / 57.0215); C16(Carbamidomethyl / 57.0215); C22(Carbamidomethyl / 57.0215)	File24911_Scan5481	HCD	0	0	0	0	2.8e-08	3.3e-08	4516488
EGF2	53	F.VGQRC[+57.02146]QDSNPC[+57.02146]LS[+146.05791][+176.03210]T[+294.09508]PC[+57.02146]KNAGTC[+57.02146]HVVDHGGTVDY.A	S13(OGlycan / 322.09); T14(OGlycan / 294.0951)	Fuc(1) 176.0321; Hex(1)Pent(1)	395.6	4.6e-05	5.4e-05	4.34	395.6	0.3	4	1076.95	1077.2	3.56	-1	4304.79	4305.78	Specific	13;14	>sp|Q01705|NOTC1_MOUSE Neurogenic locus notch homolog protein 1 OS=Mus musculus GN=Notch1 PE=1 SV=3	1	15.943	controllerType=0 controllerNumber=1 scan=5435	C5(Carbamidomethyl / 57.0215); C11(Carbamidomethyl / 57.0215); C16(Carbamidomethyl / 57.0215); C22(Carbamidomethyl / 57.0215)	File24911_Scan5435	HCD	0	0	0	0	5.1e-06	5.9e-06
EGF2	53	F.VGQRC[+57.02146]QDSNPC[+57.02146]LS[+426.13734]T[+146.05791]PC[+57.02146]KNAGTC[+57.02146]HVVDHGGTVDY.A	S13(OGlycan / 426.1373); T14(OGlycan / 146.0579)	Hex(1)Pent(2); Fuc(1)	821.8	7.6e-14	8.8e-14	13.12	821.8	1.2	5	853.162	853.164	-2.27		4261.78	4261.79	Specific	13;14	>sp|Q01705|NOTC1_MOUSE Neurogenic locus notch homolog protein 1 OS=Mus musculus GN=Notch1 PE=1 SV=3	1	14.7711	controllerType=0 controllerNumber=1 scan=4922	C5(Carbamidomethyl / 57.0215); C11(Carbamidomethyl / 57.0215); C16(Carbamidomethyl / 57.0215); C22(Carbamidomethyl / 57.0215)	File24911_Scan4922	HCD	0	0	0	0	2.3e-14	2.7e-14	15475264
EGF2	53	F.VGQRC[+57.02146]QDSNPC[+57.02146]LS[+426.13734]T[+146.05791]PC[+57.02146]KNAGTC[+57.02146]HVVDHGGTVDY.A	S13(OGlycan / 426.1373); T14(OGlycan / 146.0579)	Hex(1)Pent(2); Fuc(1)	801.8	7.6e-14	8.8e-14	13.12	801.8	1.2	5	853.162	853.164	-2.41		4261.78	4261.79	Specific	13;14	>sp|Q01705|NOTC1_MOUSE Neurogenic locus notch homolog protein 1 OS=Mus musculus GN=Notch1 PE=1 SV=3	1	14.6433	controllerType=0 controllerNumber=1 scan=4867	C5(Carbamidomethyl / 57.0215); C11(Carbamidomethyl / 57.0215); C16(Carbamidomethyl / 57.0215); C22(Carbamidomethyl / 57.0215)	File24911_Scan4867	HCD	0	0	0	0	1.7e-14	2e-14
EGF2	53	F.VGQRC[+57.02146]QDSNPC[+57.02146]LS[+426.13734]T[+146.05791]PC[+57.02146]KNAGTC[+57.02146]HVVDHGGTVDY.A	S13(OGlycan / 426.1373); T14(OGlycan / 146.0579)	Hex(1)Pent(2); Fuc(1)	422.5	1.4e-07	1.6e-07	6.87	422.5	0.3	5	853.162	853.164	-2.63		4261.78	4261.79	Specific	13;14	>sp|Q01705|NOTC1_MOUSE Neurogenic locus notch homolog protein 1 OS=Mus musculus GN=Notch1 PE=1 SV=3	1	14.9073	controllerType=0 controllerNumber=1 scan=4981	C5(Carbamidomethyl / 57.0215); C11(Carbamidomethyl / 57.0215); C16(Carbamidomethyl / 57.0215); C22(Carbamidomethyl / 57.0215)	File24911_Scan4981	HCD	0	0	0	0	2.6e-08	3e-08
EGF2	53	F.VGQRC[+57.02146]QDSNPC[+57.02146]LS[+426.13734]T[+146.05791]PC[+57.02146]KNAGTC[+57.02146]HVVDHGGTVDY.A	S13(OGlycan / 426.1373); T14(OGlycan / 146.0579)	Hex(1)Pent(2); Fuc(1)	418.5	1.1e-06	1.3e-06	5.96	418.5	1.2	4	1066.2	1066.2	-3.24		4261.78	4261.79	Specific	13;14	>sp|Q01705|NOTC1_MOUSE Neurogenic locus notch homolog protein 1 OS=Mus musculus GN=Notch1 PE=1 SV=3	1	14.6986	controllerType=0 controllerNumber=1 scan=4891	C5(Carbamidomethyl / 57.0215); C11(Carbamidomethyl / 57.0215); C16(Carbamidomethyl / 57.0215); C22(Carbamidomethyl / 57.0215)	File24911_Scan4891	HCD	0	0	0	0	1.6e-07	1.8e-07
	53	F.VGQRC[+57.02146]QDSNPC[+57.02146]L.S			336.2	2.7e-06	3.1e-06	5.57	336.2	336.2	2	717.315	717.317	-1.85		1433.62	1433.63	Specific		>sp|Q01705|NOTC1_MOUSE Neurogenic locus notch homolog protein 1 OS=Mus musculus GN=Notch1 PE=1 SV=3	1	12.5791	controllerType=0 controllerNumber=1 scan=3993	C5(Carbamidomethyl / 57.0215); C11(Carbamidomethyl / 57.0215)	File24911_Scan3993	HCD	0	0	0	0	2.5e-07	3e-07
	53	F.VGQRC[+57.02146]QDSNPC[+57.02146]L.S			333.7	2.4e-05	2.8e-05	4.62	333.7	333.7	2	717.316	717.317	-1.51		1433.62	1433.63	Specific		>sp|Q01705|NOTC1_MOUSE Neurogenic locus notch homolog protein 1 OS=Mus musculus GN=Notch1 PE=1 SV=3	1	12.7025	controllerType=0 controllerNumber=1 scan=4046	C5(Carbamidomethyl / 57.0215); C11(Carbamidomethyl / 57.0215)	File24911_Scan4046	HCD	0	0	0	0	2.2e-06	2.5e-06
	65	L.S[+146.05791]T[+426.13734]PC[+57.02146]KNAGTC[+57.02146]HVVDHGGTVDY.A	S1(OGlycan / 146.0579); T2(OGlycan / 426.1373)	Fuc(1); Hex(1)Pent(2)	398.1	7.5e-07	8.7e-07	6.13	398.1	0	4	712.551	712.551	-0.59		2847.18	2847.18	Specific	1;2	>sp|Q01705|NOTC1_MOUSE Neurogenic locus notch homolog protein 1 OS=Mus musculus GN=Notch1 PE=1 SV=3	1	12.7652	controllerType=0 controllerNumber=1 scan=4074	C4(Carbamidomethyl / 57.0215); C10(Carbamidomethyl / 57.0215)	File24911_Scan4074	HCD	0	0	0	0	1.3e-07	1.5e-07
	65	L.S[+146.05791]T[+426.13734]PC[+57.02146]KNAGTC[+57.02146]HVVDHGGTVDY.A	S1(OGlycan / 146.0579); T2(OGlycan / 426.1373)	Fuc(1); Hex(1)Pent(2)	310.7	1.5e-05	1.8e-05	4.81	310.7	0	4	712.549	712.551	-2.05		2847.18	2847.18	Specific	1;2	>sp|Q01705|NOTC1_MOUSE Neurogenic locus notch homolog protein 1 OS=Mus musculus GN=Notch1 PE=1 SV=3	1	12.8916	controllerType=0 controllerNumber=1 scan=4130	C4(Carbamidomethyl / 57.0215); C10(Carbamidomethyl / 57.0215)	File24911_Scan4130	HCD	0	0	0	0	1e-06	1.2e-06
	86	Y.AC[+57.02146]SC[+57.02146]PLGF.S			382.5	7.4e-06	8.6e-06	5.13	382.5	382.5	2	456.19	456.191	-2.58		911.373	911.375	Specific		>sp|Q01705|NOTC1_MOUSE Neurogenic locus notch homolog protein 1 OS=Mus musculus GN=Notch1 PE=1 SV=3	1	20.0249	controllerType=0 controllerNumber=1 scan=7252	C2(Carbamidomethyl / 57.0215); C4(Carbamidomethyl / 57.0215)	File24911_Scan7252	HCD	0	0	0	0	6.4e-07	7.5e-07
	98	L.C[+57.02146]LTPLDNAC[+57.02146]L.A			558.5	2.3e-07	2.6e-07	6.65	370.2	370.2	2	588.772	588.773	-2.06		1176.54	1176.54	Specific		>sp|Q01705|NOTC1_MOUSE Neurogenic locus notch homolog protein 1 OS=Mus musculus GN=Notch1 PE=1 SV=3	1	21.702	controllerType=0 controllerNumber=1 scan=8005	C1(Carbamidomethyl / 57.0215); C9(Carbamidomethyl / 57.0215)	File24911_Scan8005	HCD	0	0	0	0	3.8e-08	4.5e-08
	98	L.C[+57.02146]LTPLDNAC[+57.02146]L.A			523.6	9e-06	1e-05	5.05	255.2	255.2	2	588.771	588.773	-2.58		1176.54	1176.54	Specific		>sp|Q01705|NOTC1_MOUSE Neurogenic locus notch homolog protein 1 OS=Mus musculus GN=Notch1 PE=1 SV=3	1	21.5884	controllerType=0 controllerNumber=1 scan=7955	C1(Carbamidomethyl / 57.0215); C9(Carbamidomethyl / 57.0215)	File24911_Scan7955	HCD	0	0	0	0	6.9e-07	8e-07
EGF3	108	L.ANPC[+57.02146]RNGGT[+146.05791]C[+57.02146]DLL.T	T9(OGlycan / 146.0579)	Fuc(1)	484.2	4.3e-07	5e-07	6.37	413.8	413.8	2	797.348	797.353	-6.37		1593.69	1593.7	Specific	9	>sp|Q01705|NOTC1_MOUSE Neurogenic locus notch homolog protein 1 OS=Mus musculus GN=Notch1 PE=1 SV=3	1	15.4999	controllerType=0 controllerNumber=1 scan=5242	C4(Carbamidomethyl / 57.0215); C10(Carbamidomethyl / 57.0215)	File24911_Scan5242	HCD	0	0	0	0	6.5e-08	7.6e-08	29231336
EGF3	108	L.ANPC[+57.02146]RNGGT[+146.05791]C[+57.02146]DLL.T	T9(OGlycan / 146.0579)	Fuc(1)	445.5	1.3e-08	1.5e-08	7.88	375	375	2	797.352	797.353	-1.78		1593.7	1593.7	Specific	9	>sp|Q01705|NOTC1_MOUSE Neurogenic locus notch homolog protein 1 OS=Mus musculus GN=Notch1 PE=1 SV=3	1	15.6189	controllerType=0 controllerNumber=1 scan=5294	C4(Carbamidomethyl / 57.0215); C10(Carbamidomethyl / 57.0215)	File24911_Scan5294	HCD	0	0	0	0	1.6e-09	1.8e-09
	126	Y.KC[+57.02146]RC[+57.02146]PPGW.S			508	3.9e-05	4.6e-05	4.41	508	508	2	530.743	530.744	-2.41		1060.48	1060.48	Specific		>sp|Q01705|NOTC1_MOUSE Neurogenic locus notch homolog protein 1 OS=Mus musculus GN=Notch1 PE=1 SV=3	1	11.388	controllerType=0 controllerNumber=1 scan=3480	C2(Carbamidomethyl / 57.0215); C4(Carbamidomethyl / 57.0215)	File24911_Scan3480	HCD	0	0	0	0	3.8e-06	4.4e-06
	126	Y.KC[+57.02146]RC[+57.02146]PPGW.S			507.2	3.9e-05	4.6e-05	4.41	507.2	507.2	2	530.743	530.744	-2.53		1060.48	1060.48	Specific		>sp|Q01705|NOTC1_MOUSE Neurogenic locus notch homolog protein 1 OS=Mus musculus GN=Notch1 PE=1 SV=3	1	11.5136	controllerType=0 controllerNumber=1 scan=3533	C2(Carbamidomethyl / 57.0215); C4(Carbamidomethyl / 57.0215)	File24911_Scan3533	HCD	0	0	0	0	3.9e-06	4.6e-06
	126	Y.KC[+57.02146]RC[+57.02146]PPGW.S			466	4e-05	4.6e-05	4.4	465.8	465.8	2	530.743	530.744	-3.22		1060.48	1060.48	Specific		>sp|Q01705|NOTC1_MOUSE Neurogenic locus notch homolog protein 1 OS=Mus musculus GN=Notch1 PE=1 SV=3	1	11.2568	controllerType=0 controllerNumber=1 scan=3424	C2(Carbamidomethyl / 57.0215); C4(Carbamidomethyl / 57.0215)	File24911_Scan3424	HCD	0	0	0	0	4.1e-06	4.8e-06
	126	Y.KC[+57.02146]RC[+57.02146]PPGW.S			463.5	4e-05	4.6e-05	4.4	463.5	463.5	2	530.743	530.744	-2.53		1060.48	1060.48	Specific		>sp|Q01705|NOTC1_MOUSE Neurogenic locus notch homolog protein 1 OS=Mus musculus GN=Notch1 PE=1 SV=3	1	11.6405	controllerType=0 controllerNumber=1 scan=3587	C2(Carbamidomethyl / 57.0215); C4(Carbamidomethyl / 57.0215)	File24911_Scan3587	HCD	0	0	0	0	4.2e-06	4.9e-06
	126	Y.KC[+57.02146]RC[+57.02146]PPGW.S			416.2	0.0004	0.00047	3.39	416.2	416.2	2	530.743	530.744	-2.18		1060.48	1060.48	Specific		>sp|Q01705|NOTC1_MOUSE Neurogenic locus notch homolog protein 1 OS=Mus musculus GN=Notch1 PE=1 SV=3	1	11.7757	controllerType=0 controllerNumber=1 scan=3645	C2(Carbamidomethyl / 57.0215); C4(Carbamidomethyl / 57.0215)	File24911_Scan3645	HCD	0	0	0	0	2e-05	2.3e-05
	126	Y.KC[+57.02146]RC[+57.02146]PPGW.S			363.1	0.0021	0.0024	2.69	321.8	321.8	2	530.743	530.744	-2.41		1060.48	1060.48	Specific		>sp|Q01705|NOTC1_MOUSE Neurogenic locus notch homolog protein 1 OS=Mus musculus GN=Notch1 PE=1 SV=3	1	11.9272	controllerType=0 controllerNumber=1 scan=3711	C2(Carbamidomethyl / 57.0215); C4(Carbamidomethyl / 57.0215)	File24911_Scan3711	HCD	0	0	0	0	7.9e-05	9.2e-05
	134	W.SGKSC[+57.02146]QQADPC[+57.02146]AS[+426.13734]NPC[+57.02146]ANGGQC[+57.02146]LPF.E	S13(OGlycan / 426.1373)	Hex(1)Pent(2)	701.4	4.1e-10	4.8e-10	9.38	701.4	3.8	3	1046.42	1046.42	-1.86		3137.24	3137.24	Specific	13	>sp|Q01705|NOTC1_MOUSE Neurogenic locus notch homolog protein 1 OS=Mus musculus GN=Notch1 PE=1 SV=3	1	18.0447	controllerType=0 controllerNumber=1 scan=6355	C5(Carbamidomethyl / 57.0215); C11(Carbamidomethyl / 57.0215); C16(Carbamidomethyl / 57.0215); C22(Carbamidomethyl / 57.0215)	File24911_Scan6355	HCD	0	0	0	0	8.3e-11	9.7e-11
	163	Y.IC[+57.02146]RC[+57.02146]PPGF.H			535.1	1.4e-06	1.6e-06	5.87	535.1	535.1	2	503.732	503.733	-2.11		1006.46	1006.46	Specific		>sp|Q01705|NOTC1_MOUSE Neurogenic locus notch homolog protein 1 OS=Mus musculus GN=Notch1 PE=1 SV=3	1	15.0977	controllerType=0 controllerNumber=1 scan=5064	C2(Carbamidomethyl / 57.0215); C4(Carbamidomethyl / 57.0215)	File24911_Scan5064	HCD	0	0	0	0	2e-07	2.3e-07
	163	Y.IC[+57.02146]RC[+57.02146]PPGF.H			490.9	4.4e-05	5.1e-05	4.35	490.9	490.9	2	503.731	503.733	-4.29		1006.46	1006.46	Specific		>sp|Q01705|NOTC1_MOUSE Neurogenic locus notch homolog protein 1 OS=Mus musculus GN=Notch1 PE=1 SV=3	1	14.9734	controllerType=0 controllerNumber=1 scan=5010	C2(Carbamidomethyl / 57.0215); C4(Carbamidomethyl / 57.0215)	File24911_Scan5010	HCD	0	0	0	0	4.7e-06	5.5e-06
	163	Y.IC[+57.02146]RC[+57.02146]PPGF.H			470.9	1.6e-05	1.9e-05	4.78	470.9	470.9	2	503.731	503.733	-4.47		1006.46	1006.46	Specific		>sp|Q01705|NOTC1_MOUSE Neurogenic locus notch homolog protein 1 OS=Mus musculus GN=Notch1 PE=1 SV=3	1	15.2299	controllerType=0 controllerNumber=1 scan=5122	C2(Carbamidomethyl / 57.0215); C4(Carbamidomethyl / 57.0215)	File24911_Scan5122	HCD	0	0	0	0	1.3e-06	1.5e-06
	171	F.HGPTC[+57.02146]RQDVNEC[+57.02146]SQNPGL.C			280.2	1.9e-05	2.3e-05	4.71	280.2	280.2	3	690.301	690.302	-2.41		2068.89	2068.89	Specific		>sp|Q01705|NOTC1_MOUSE Neurogenic locus notch homolog protein 1 OS=Mus musculus GN=Notch1 PE=1 SV=3	1	12.9414	controllerType=0 controllerNumber=1 scan=4151	C5(Carbamidomethyl / 57.0215); C12(Carbamidomethyl / 57.0215)	File24911_Scan4151	HCD	0	0	0	0	1.6e-06	1.8e-06
	171	F.HGPTC[+57.02146]RQDVNEC[+57.02146]SQNPGL.C			255.6	2.1e-05	2.4e-05	4.68	255.6	255.6	3	690.3	690.302	-2.94		2068.89	2068.89	Specific		>sp|Q01705|NOTC1_MOUSE Neurogenic locus notch homolog protein 1 OS=Mus musculus GN=Notch1 PE=1 SV=3	1	13.0587	controllerType=0 controllerNumber=1 scan=4201	C5(Carbamidomethyl / 57.0215); C12(Carbamidomethyl / 57.0215)	File24911_Scan4201	HCD	0	0	0	0	1.7e-06	2e-06
	280	Y.NC[+57.02146]RC[+57.02146]PPEWTGQY.C			668.7	1e-11	1.2e-11	11	401.9	401.9	2	784.322	784.324	-2.56		1567.64	1567.64	Specific		>sp|Q01705|NOTC1_MOUSE Neurogenic locus notch homolog protein 1 OS=Mus musculus GN=Notch1 PE=1 SV=3	1	16.7964	controllerType=0 controllerNumber=1 scan=5807	C2(Carbamidomethyl / 57.0215); C4(Carbamidomethyl / 57.0215)	File24911_Scan5807	HCD	0	0	0	0	1.8e-12	2.1e-12
	280	Y.NC[+57.02146]RC[+57.02146]PPEWTGQY.C			661.8	1e-11	1.2e-11	11	436.1	436.1	2	784.322	784.324	-2.56		1567.64	1567.64	Specific		>sp|Q01705|NOTC1_MOUSE Neurogenic locus notch homolog protein 1 OS=Mus musculus GN=Notch1 PE=1 SV=3	1	16.9289	controllerType=0 controllerNumber=1 scan=5864	C2(Carbamidomethyl / 57.0215); C4(Carbamidomethyl / 57.0215)	File24911_Scan5864	HCD	0	0	0	0	2.1e-12	2.4e-12
	280	Y.NC[+57.02146]RC[+57.02146]PPEWTGQY.C			584.7	1e-09	1.2e-09	9	437.7	437.7	2	784.322	784.324	-2.72		1567.64	1567.64	Specific		>sp|Q01705|NOTC1_MOUSE Neurogenic locus notch homolog protein 1 OS=Mus musculus GN=Notch1 PE=1 SV=3	1	17.0561	controllerType=0 controllerNumber=1 scan=5919	C2(Carbamidomethyl / 57.0215); C4(Carbamidomethyl / 57.0215)	File24911_Scan5919	HCD	0	0	0	0	1.5e-10	1.8e-10
	280	Y.NC[+57.02146]RC[+57.02146]PPEWTGQY.C			564.3	1.8e-09	2.1e-09	8.74	394.6	394.6	2	784.323	784.324	-1.4		1567.64	1567.64	Specific		>sp|Q01705|NOTC1_MOUSE Neurogenic locus notch homolog protein 1 OS=Mus musculus GN=Notch1 PE=1 SV=3	1	16.6782	controllerType=0 controllerNumber=1 scan=5756	C2(Carbamidomethyl / 57.0215); C4(Carbamidomethyl / 57.0215)	File24911_Scan5756	HCD	0	0	0	0	1.8e-10	2.1e-10
	280	Y.NC[+57.02146]RC[+57.02146]PPEWTGQY.C			551.3	7.4e-08	8.6e-08	7.13	434.1	434.1	2	784.321	784.324	-3.89		1567.64	1567.64	Specific		>sp|Q01705|NOTC1_MOUSE Neurogenic locus notch homolog protein 1 OS=Mus musculus GN=Notch1 PE=1 SV=3	1	17.3081	controllerType=0 controllerNumber=1 scan=6028	C2(Carbamidomethyl / 57.0215); C4(Carbamidomethyl / 57.0215)	File24911_Scan6028	HCD	0	0	0	0	1.3e-08	1.5e-08
	280	Y.NC[+57.02146]RC[+57.02146]PPEWTGQY.C			546.6	7.4e-08	8.6e-08	7.13	470.3	470.3	2	784.322	784.324	-3.73		1567.64	1567.64	Specific		>sp|Q01705|NOTC1_MOUSE Neurogenic locus notch homolog protein 1 OS=Mus musculus GN=Notch1 PE=1 SV=3	1	17.1801	controllerType=0 controllerNumber=1 scan=5973	C2(Carbamidomethyl / 57.0215); C4(Carbamidomethyl / 57.0215)	File24911_Scan5973	HCD	0	0	0	0	1.3e-08	1.5e-08
	320	Y.NC[+57.02146]VC[+57.02146]VNGWTGEDC[+57.02146]SENIDDC[+57.02146]ASAAC[+57.02146]F.Q			453.4	2.4e-05	2.8e-05	4.63	385.3	385.3	3	1004.37	1004.37	-0.11		3011.1	3011.1	Specific		>sp|Q01705|NOTC1_MOUSE Neurogenic locus notch homolog protein 1 OS=Mus musculus GN=Notch1 PE=1 SV=3	1	23.3321	controllerType=0 controllerNumber=1 scan=8720	C2(Carbamidomethyl / 57.0215); C4(Carbamidomethyl / 57.0215); C13(Carbamidomethyl / 57.0215); C20(Carbamidomethyl / 57.0215); C25(Carbamidomethyl / 57.0215)	File24911_Scan8720	HCD	0	0	0	0	2e-06	2.3e-06
	320	Y.NC[+57.02146]VC[+57.02146]VNGW.T			317	0.0046	0.0053	2.34	317	317	2	504.704	504.705	-2.43		1008.4	1008.4	Specific		>sp|Q01705|NOTC1_MOUSE Neurogenic locus notch homolog protein 1 OS=Mus musculus GN=Notch1 PE=1 SV=3	1	19.0086	controllerType=0 controllerNumber=1 scan=6798	C2(Carbamidomethyl / 57.0215); C4(Carbamidomethyl / 57.0215)	File24911_Scan6798	HCD	0	0	0	0	0.00019	0.00022
EGF9	346	F.QGATC[+57.02146]HDRVAS[+146.05791]FY.C	S11(OGlycan / 146.0579)	Fuc(1)	536.5	8.7e-08	1e-07	7.06	536.5	2.2	3	553.246	553.247	-1.82		1657.72	1657.73	Specific	11	>sp|Q01705|NOTC1_MOUSE Neurogenic locus notch homolog protein 1 OS=Mus musculus GN=Notch1 PE=1 SV=3	1	14.338	controllerType=0 controllerNumber=1 scan=4734	C5(Carbamidomethyl / 57.0215)	File24911_Scan4734	HCD	0	0	0	0	1.6e-08	1.8e-08	66504341
EGF9	346	F.QGAT[+146.05791]C[+57.02146]HDRVASFY.C	T4(OGlycan / 146.0579)	Fuc(1)	283.1	9.6e-05	0.00011	4.02	283.1	15.9	3	553.246	553.247	-1.49		1657.72	1657.73	Specific	4	>sp|Q01705|NOTC1_MOUSE Neurogenic locus notch homolog protein 1 OS=Mus musculus GN=Notch1 PE=1 SV=3	1	14.4621	controllerType=0 controllerNumber=1 scan=4789	C5(Carbamidomethyl / 57.0215)	File24911_Scan4789	HCD	0	0	0	0	7.3e-06	8.5e-06
EGF9	346	F.QGAT[+146.05791]C[+57.02146]HDRVASFY.C	T4(OGlycan / 146.0579)	Fuc(1)	233.8	0.00066	0.00077	3.18	233.8	9.2	2	829.366	829.367	-2.07		1657.72	1657.73	Specific	4	>sp|Q01705|NOTC1_MOUSE Neurogenic locus notch homolog protein 1 OS=Mus musculus GN=Notch1 PE=1 SV=3	1	14.3005	controllerType=0 controllerNumber=1 scan=4718	C5(Carbamidomethyl / 57.0215)	File24911_Scan4718	HCD	0	0	0	0	2.6e-05	3e-05
EGF9	346	F.QGAT[+146.05791]C[+57.02146]HDRVASFY.C	T4(OGlycan / 146.0579)	Fuc(1)	184.8	0.002	0.0023	2.7	184.8	9.2	2	829.365	829.367	-2.73		1657.72	1657.73	Specific	4	>sp|Q01705|NOTC1_MOUSE Neurogenic locus notch homolog protein 1 OS=Mus musculus GN=Notch1 PE=1 SV=3	1	14.4222	controllerType=0 controllerNumber=1 scan=4772	C5(Carbamidomethyl / 57.0215)	File24911_Scan4772	HCD	0	0	0	0	7.2e-05	8.4e-05
EGF9	346	F.QGATC[+57.02146]HDRVAS[+146.05791]F.Y	S11(OGlycan / 146.0579)	Fuc(1)	649.8	3.4e-10	4e-10	9.47	562.5	15.4	3	498.892	498.893	-2.79		1494.66	1494.66	Specific	11	>sp|Q01705|NOTC1_MOUSE Neurogenic locus notch homolog protein 1 OS=Mus musculus GN=Notch1 PE=1 SV=3	1	12.1825	controllerType=0 controllerNumber=1 scan=3821	C5(Carbamidomethyl / 57.0215)	File24911_Scan3821	HCD	0	0	0	0	4.5e-11	5.3e-11
EGF9	346	F.QGATC[+57.02146]HDRVAS[+146.05791]F.Y	S11(OGlycan / 146.0579)	Fuc(1)	613.6	3.4e-10	4e-10	9.47	549.2	10.4	3	498.892	498.893	-2.48		1494.66	1494.66	Specific	11	>sp|Q01705|NOTC1_MOUSE Neurogenic locus notch homolog protein 1 OS=Mus musculus GN=Notch1 PE=1 SV=3	1	12.2971	controllerType=0 controllerNumber=1 scan=3870	C5(Carbamidomethyl / 57.0215)	File24911_Scan3870	HCD	0	0	0	0	5.1e-11	6e-11
EGF9	346	F.QGAT[+146.05791]C[+57.02146]HDRVASF.Y	T4(OGlycan / 146.0579)	Fuc(1)	419	1.1e-07	1.3e-07	6.95	381.5	19.3	3	498.892	498.893	-1.38		1494.66	1494.66	Specific	4	>sp|Q01705|NOTC1_MOUSE Neurogenic locus notch homolog protein 1 OS=Mus musculus GN=Notch1 PE=1 SV=3	1	12.4328	controllerType=0 controllerNumber=1 scan=3929	C5(Carbamidomethyl / 57.0215)	File24911_Scan3929	HCD	0	0	0	0	2.1e-08	2.4e-08
EGF9	346	F.QGAT[+146.05791]C[+57.02146]HDRVASF.Y	T4(OGlycan / 146.0579)	Fuc(1)	402.7	4.9e-07	5.7e-07	6.31	402.7	9.2	2	747.833	747.836	-3.45		1494.66	1494.66	Specific	4	>sp|Q01705|NOTC1_MOUSE Neurogenic locus notch homolog protein 1 OS=Mus musculus GN=Notch1 PE=1 SV=3	1	12.2521	controllerType=0 controllerNumber=1 scan=3851	C5(Carbamidomethyl / 57.0215)	File24911_Scan3851	HCD	0	0	0	0	8.1e-08	9.4e-08
EGF9	346	F.QGAT[+146.05791]C[+57.02146]HDRVASF.Y	T4(OGlycan / 146.0579)	Fuc(1)	375	3.9e-06	4.6e-06	5.41	375	0.4	3	498.89	498.893	-5.42		1494.66	1494.66	Specific	4	>sp|Q01705|NOTC1_MOUSE Neurogenic locus notch homolog protein 1 OS=Mus musculus GN=Notch1 PE=1 SV=3	1	12.0743	controllerType=0 controllerNumber=1 scan=3775	C5(Carbamidomethyl / 57.0215)	File24911_Scan3775	HCD	0	0	0	0	4.2e-07	4.8e-07
EGF9	346	F.QGAT[+146.05791]C[+57.02146]HDRVASF.Y	T4(OGlycan / 146.0579)	Fuc(1)	308.5	3e-05	3.5e-05	4.52	308.5	2.1	2	747.833	747.836	-3.29		1494.66	1494.66	Specific	4	>sp|Q01705|NOTC1_MOUSE Neurogenic locus notch homolog protein 1 OS=Mus musculus GN=Notch1 PE=1 SV=3	1	12.1281	controllerType=0 controllerNumber=1 scan=3797	C5(Carbamidomethyl / 57.0215)	File24911_Scan3797	HCD	0	0	0	0	2.9e-06	3.4e-06
EGF9	346	F.QGATC[+57.02146]HDRVAS[+146.05791]F.Y	S11(OGlycan / 146.0579)	Fuc(1)	247.9	8.5e-05	9.9e-05	4.07	247.9	12.2	3	498.892	498.893	-2.36		1494.66	1494.66	Specific	11	>sp|Q01705|NOTC1_MOUSE Neurogenic locus notch homolog protein 1 OS=Mus musculus GN=Notch1 PE=1 SV=3	1	12.5598	controllerType=0 controllerNumber=1 scan=3985	C5(Carbamidomethyl / 57.0215)	File24911_Scan3985	HCD	0	0	0	0	6.6e-06	7.6e-06
	358	F.YC[+57.02146]EC[+57.02146]PHGRTGLL.C			717	1.1e-10	1.3e-10	9.95	717	717	2	731.829	731.832	-4.09		1462.65	1462.66	Specific		>sp|Q01705|NOTC1_MOUSE Neurogenic locus notch homolog protein 1 OS=Mus musculus GN=Notch1 PE=1 SV=3	1	13.9921	controllerType=0 controllerNumber=1 scan=4585	C2(Carbamidomethyl / 57.0215); C4(Carbamidomethyl / 57.0215)	File24911_Scan4585	HCD	0	0	0	0	1.7e-11	2e-11
	358	F.YC[+57.02146]EC[+57.02146]PHGRTGLL.C			533.2	5.3e-06	6.1e-06	5.28	533.2	533.2	2	731.829	731.832	-4.26		1462.65	1462.66	Specific		>sp|Q01705|NOTC1_MOUSE Neurogenic locus notch homolog protein 1 OS=Mus musculus GN=Notch1 PE=1 SV=3	1	14.1188	controllerType=0 controllerNumber=1 scan=4640	C2(Carbamidomethyl / 57.0215); C4(Carbamidomethyl / 57.0215)	File24911_Scan4640	HCD	0	0	0	0	4.6e-07	5.4e-07
	358	F.YC[+57.02146]EC[+57.02146]PHGRTGLL.C			517.1	8.1e-08	9.5e-08	7.09	517.1	517.1	3	488.222	488.224	-2.83		1462.65	1462.66	Specific		>sp|Q01705|NOTC1_MOUSE Neurogenic locus notch homolog protein 1 OS=Mus musculus GN=Notch1 PE=1 SV=3	1	14.0289	controllerType=0 controllerNumber=1 scan=4601	C2(Carbamidomethyl / 57.0215); C4(Carbamidomethyl / 57.0215)	File24911_Scan4601	HCD	0	0	0	0	1.4e-08	1.7e-08
	358	F.YC[+57.02146]EC[+57.02146]PHGRTGLL.C			474.6	8.2e-08	9.6e-08	7.08	474.6	474.6	3	488.223	488.224	-2.33		1462.65	1462.66	Specific		>sp|Q01705|NOTC1_MOUSE Neurogenic locus notch homolog protein 1 OS=Mus musculus GN=Notch1 PE=1 SV=3	1	14.1572	controllerType=0 controllerNumber=1 scan=4656	C2(Carbamidomethyl / 57.0215); C4(Carbamidomethyl / 57.0215)	File24911_Scan4656	HCD	0	0	0	0	1.5e-08	1.8e-08
	358	F.YC[+57.02146]EC[+57.02146]PHGRTGLL.C			469.7	1.3e-07	1.5e-07	6.9	469.7	469.7	3	488.223	488.224	-2.27		1462.65	1462.66	Specific		>sp|Q01705|NOTC1_MOUSE Neurogenic locus notch homolog protein 1 OS=Mus musculus GN=Notch1 PE=1 SV=3	1	13.9143	controllerType=0 controllerNumber=1 scan=4553	C2(Carbamidomethyl / 57.0215); C4(Carbamidomethyl / 57.0215)	File24911_Scan4553	HCD	0	0	0	0	2.4e-08	2.8e-08
	358	F.YC[+57.02146]EC[+57.02146]PHGRTGLL.C			390.3	6.1e-07	7.2e-07	6.21	390.3	390.3	3	488.223	488.224	-1.52		1462.65	1462.66	Specific		>sp|Q01705|NOTC1_MOUSE Neurogenic locus notch homolog protein 1 OS=Mus musculus GN=Notch1 PE=1 SV=3	1	14.2875	controllerType=0 controllerNumber=1 scan=4712	C2(Carbamidomethyl / 57.0215); C4(Carbamidomethyl / 57.0215)	File24911_Scan4712	HCD	0	0	0	0	1.1e-07	1.3e-07
	358	F.YC[+57.02146]EC[+57.02146]PHGRTGL.L			483.8	2.4e-07	2.8e-07	6.63	429.9	429.9	3	450.528	450.529	-3.03		1349.57	1349.57	Specific		>sp|Q01705|NOTC1_MOUSE Neurogenic locus notch homolog protein 1 OS=Mus musculus GN=Notch1 PE=1 SV=3	1	11.8207	controllerType=0 controllerNumber=1 scan=3664	C2(Carbamidomethyl / 57.0215); C4(Carbamidomethyl / 57.0215)	File24911_Scan3664	HCD	0	0	0	0	4e-08	4.6e-08
	358	F.YC[+57.02146]EC[+57.02146]PHGRTGL.L			419.4	5.3e-07	6.2e-07	6.27	419.4	419.4	2	675.288	675.29	-2.12		1349.57	1349.57	Specific		>sp|Q01705|NOTC1_MOUSE Neurogenic locus notch homolog protein 1 OS=Mus musculus GN=Notch1 PE=1 SV=3	1	11.7993	controllerType=0 controllerNumber=1 scan=3655	C2(Carbamidomethyl / 57.0215); C4(Carbamidomethyl / 57.0215)	File24911_Scan3655	HCD	0	0	0	0	8.7e-08	1e-07
	358	F.YC[+57.02146]EC[+57.02146]PHGRTGL.L			408.8	6e-07	7e-07	6.22	408.8	408.8	3	450.528	450.529	-2.36		1349.57	1349.57	Specific		>sp|Q01705|NOTC1_MOUSE Neurogenic locus notch homolog protein 1 OS=Mus musculus GN=Notch1 PE=1 SV=3	1	11.701	controllerType=0 controllerNumber=1 scan=3613	C2(Carbamidomethyl / 57.0215); C4(Carbamidomethyl / 57.0215)	File24911_Scan3613	HCD	0	0	0	0	1e-07	1.2e-07
	359	Y.C[+57.02146]EC[+57.02146]PHGRTGLL.C			676.2	2e-11	2.3e-11	10.7	676.2	676.2	3	433.869	433.869	-1.47		1299.59	1299.59	Specific		>sp|Q01705|NOTC1_MOUSE Neurogenic locus notch homolog protein 1 OS=Mus musculus GN=Notch1 PE=1 SV=3	1	12.5509	controllerType=0 controllerNumber=1 scan=3980	C1(Carbamidomethyl / 57.0215); C3(Carbamidomethyl / 57.0215)	File24911_Scan3980	HCD	0	0	0	0	4.2e-12	4.9e-12
	359	Y.C[+57.02146]EC[+57.02146]PHGRTGLL.C			640	2.2e-09	2.6e-09	8.65	640	640	3	433.868	433.869	-1.68		1299.59	1299.59	Specific		>sp|Q01705|NOTC1_MOUSE Neurogenic locus notch homolog protein 1 OS=Mus musculus GN=Notch1 PE=1 SV=3	1	12.6767	controllerType=0 controllerNumber=1 scan=4035	C1(Carbamidomethyl / 57.0215); C3(Carbamidomethyl / 57.0215)	File24911_Scan4035	HCD	0	0	0	0	2.1e-10	2.5e-10
	359	Y.C[+57.02146]EC[+57.02146]PHGRTGLL.C			626	3.5e-09	4e-09	8.46	601.6	601.6	3	433.869	433.869	-1.54		1299.59	1299.59	Specific		>sp|Q01705|NOTC1_MOUSE Neurogenic locus notch homolog protein 1 OS=Mus musculus GN=Notch1 PE=1 SV=3	1	12.4307	controllerType=0 controllerNumber=1 scan=3928	C1(Carbamidomethyl / 57.0215); C3(Carbamidomethyl / 57.0215)	File24911_Scan3928	HCD	0	0	0	0	3.2e-10	3.7e-10
	359	Y.C[+57.02146]EC[+57.02146]PHGRTGLL.C			610.8	7.8e-09	9.1e-09	8.11	610.8	610.8	2	650.298	650.3	-3.03		1299.59	1299.59	Specific		>sp|Q01705|NOTC1_MOUSE Neurogenic locus notch homolog protein 1 OS=Mus musculus GN=Notch1 PE=1 SV=3	1	12.5769	controllerType=0 controllerNumber=1 scan=3992	C1(Carbamidomethyl / 57.0215); C3(Carbamidomethyl / 57.0215)	File24911_Scan3992	HCD	0	0	0	0	9.7e-10	1.1e-09
	359	Y.C[+57.02146]EC[+57.02146]PHGRTGLL.C			568.5	7.8e-08	9.1e-08	7.11	568.5	568.5	2	650.299	650.3	-2.47		1299.59	1299.59	Specific		>sp|Q01705|NOTC1_MOUSE Neurogenic locus notch homolog protein 1 OS=Mus musculus GN=Notch1 PE=1 SV=3	1	12.4543	controllerType=0 controllerNumber=1 scan=3938	C1(Carbamidomethyl / 57.0215); C3(Carbamidomethyl / 57.0215)	File24911_Scan3938	HCD	0	0	0	0	1.4e-08	1.6e-08
	359	Y.C[+57.02146]EC[+57.02146]PHGRTGLL.C			501.8	4.3e-07	5e-07	6.36	501.8	501.8	3	433.869	433.869	-0.83		1299.59	1299.59	Specific		>sp|Q01705|NOTC1_MOUSE Neurogenic locus notch homolog protein 1 OS=Mus musculus GN=Notch1 PE=1 SV=3	1	12.8092	controllerType=0 controllerNumber=1 scan=4093	C1(Carbamidomethyl / 57.0215); C3(Carbamidomethyl / 57.0215)	File24911_Scan4093	HCD	0	0	0	0	6.8e-08	7.9e-08
	359	Y.C[+57.02146]EC[+57.02146]PHGRTGLL.C			362.3	6.3e-05	7.3e-05	4.2	362.3	362.3	2	650.3	650.3	-0.96		1299.59	1299.59	Specific		>sp|Q01705|NOTC1_MOUSE Neurogenic locus notch homolog protein 1 OS=Mus musculus GN=Notch1 PE=1 SV=3	1	12.7133	controllerType=0 controllerNumber=1 scan=4051	C1(Carbamidomethyl / 57.0215); C3(Carbamidomethyl / 57.0215)	File24911_Scan4051	HCD	0	0	0	0	5.3e-06	6.2e-06
	359	Y.C[+57.02146]EC[+57.02146]PHGRTGLL.C			299.9	3.8e-05	4.5e-05	4.42	299.9	299.9	3	433.869	433.869	-0.55		1299.59	1299.59	Specific		>sp|Q01705|NOTC1_MOUSE Neurogenic locus notch homolog protein 1 OS=Mus musculus GN=Notch1 PE=1 SV=3	1	12.9906	controllerType=0 controllerNumber=1 scan=4172	C1(Carbamidomethyl / 57.0215); C3(Carbamidomethyl / 57.0215)	File24911_Scan4172	HCD	0	0	0	0	3.6e-06	4.2e-06
	405	Y.TGPAC[+57.02146]SQDVDEC[+57.02146]ALGANPC[+57.02146]EHAGKC[+57.02146]L.N			1392.1	1.9e-24	2.2e-24	23.72	1392.1	1392.1	3	939.726	939.728	-1.95		2817.16	2817.17	Specific		>sp|Q01705|NOTC1_MOUSE Neurogenic locus notch homolog protein 1 OS=Mus musculus GN=Notch1 PE=1 SV=3	1	16.9249	controllerType=0 controllerNumber=1 scan=5862	C5(Carbamidomethyl / 57.0215); C12(Carbamidomethyl / 57.0215); C19(Carbamidomethyl / 57.0215); C25(Carbamidomethyl / 57.0215)	File24911_Scan5862	HCD	0	0	0	0	1.9e-24	2.2e-24
	405	Y.TGPAC[+57.02146]SQDVDEC[+57.02146]ALGANPC[+57.02146]EHAGKC[+57.02146]L.N			1225.4	3.4e-21	4e-21	20.47	1225.4	1225.4	3	939.726	939.728	-1.76		2817.16	2817.17	Specific		>sp|Q01705|NOTC1_MOUSE Neurogenic locus notch homolog protein 1 OS=Mus musculus GN=Notch1 PE=1 SV=3	1	16.8004	controllerType=0 controllerNumber=1 scan=5809	C5(Carbamidomethyl / 57.0215); C12(Carbamidomethyl / 57.0215); C19(Carbamidomethyl / 57.0215); C25(Carbamidomethyl / 57.0215)	File24911_Scan5809	HCD	0	0	0	0	1.7e-21	2e-21
	405	Y.TGPAC[+57.02146]SQDVDEC[+57.02146]ALGANPC[+57.02146]EHAGKC[+57.02146]L.N			905.1	3.4e-15	4e-15	14.47	905.1	905.1	3	939.727	939.728	-1.37		2817.17	2817.17	Specific		>sp|Q01705|NOTC1_MOUSE Neurogenic locus notch homolog protein 1 OS=Mus musculus GN=Notch1 PE=1 SV=3	1	17.0539	controllerType=0 controllerNumber=1 scan=5918	C5(Carbamidomethyl / 57.0215); C12(Carbamidomethyl / 57.0215); C19(Carbamidomethyl / 57.0215); C25(Carbamidomethyl / 57.0215)	File24911_Scan5918	HCD	0	0	0	0	1.1e-15	1.2e-15
	405	Y.TGPAC[+57.02146]SQDVDEC[+57.02146]AL.G			550.2	1.8e-07	2.1e-07	6.75	550.2	550.2	2	761.809	761.811	-2.49		1522.61	1522.61	Specific		>sp|Q01705|NOTC1_MOUSE Neurogenic locus notch homolog protein 1 OS=Mus musculus GN=Notch1 PE=1 SV=3	1	17.7408	controllerType=0 controllerNumber=1 scan=6218	C5(Carbamidomethyl / 57.0215); C12(Carbamidomethyl / 57.0215)	File24911_Scan6218	HCD	0	0	0	0	3.3e-08	3.8e-08
	419	L.GANPC[+57.02146]EHAGKC[+57.02146]L.N			462.2	6.5e-07	7.6e-07	6.19	451	451	3	438.53	438.529	1.84		1313.57	1313.57	Specific		>sp|Q01705|NOTC1_MOUSE Neurogenic locus notch homolog protein 1 OS=Mus musculus GN=Notch1 PE=1 SV=3	1	10.7659	controllerType=0 controllerNumber=1 scan=3218	C5(Carbamidomethyl / 57.0215); C11(Carbamidomethyl / 57.0215)	File24911_Scan3218	HCD	0	0	0	0	1.2e-07	1.4e-07
	419	L.GANPC[+57.02146]EHAGKC[+57.02146]L.N			442.8	3.9e-06	4.5e-06	5.41	380.6	380.6	3	438.529	438.529	-0.04		1313.57	1313.57	Specific		>sp|Q01705|NOTC1_MOUSE Neurogenic locus notch homolog protein 1 OS=Mus musculus GN=Notch1 PE=1 SV=3	1	10.8722	controllerType=0 controllerNumber=1 scan=3262	C5(Carbamidomethyl / 57.0215); C11(Carbamidomethyl / 57.0215)	File24911_Scan3262	HCD	0	0	0	0	4e-07	4.6e-07
	419	L.GANPC[+57.02146]EHAGKC[+57.02146]L.N			244.3	0.00023	0.00027	3.64	244.3	244.3	3	438.528	438.529	-2.62		1313.57	1313.57	Specific		>sp|Q01705|NOTC1_MOUSE Neurogenic locus notch homolog protein 1 OS=Mus musculus GN=Notch1 PE=1 SV=3	1	11.0018	controllerType=0 controllerNumber=1 scan=3317	C5(Carbamidomethyl / 57.0215); C11(Carbamidomethyl / 57.0215)	File24911_Scan3317	HCD	0	0	0	0	1.4e-05	1.6e-05
	419	L.GANPC[+57.02146]EHAGKC[+57.02146]L.N			237.9	0.018	0.021	1.74	237.9	237.9	2	657.291	657.29	1.08		1313.57	1313.57	Specific		>sp|Q01705|NOTC1_MOUSE Neurogenic locus notch homolog protein 1 OS=Mus musculus GN=Notch1 PE=1 SV=3	1	10.8568	controllerType=0 controllerNumber=1 scan=3256	C5(Carbamidomethyl / 57.0215); C11(Carbamidomethyl / 57.0215)	File24911_Scan3256	HCD	0	0	0	0	0.00082	0.00095
	419	L.GANPC[+57.02146]EHAGKC[+57.02146]L.N			165.2	0.025	0.029	1.61	165.2	165.2	3	438.53	438.529	1.98		1313.58	1313.57	Specific		>sp|Q01705|NOTC1_MOUSE Neurogenic locus notch homolog protein 1 OS=Mus musculus GN=Notch1 PE=1 SV=3	1	10.6351	controllerType=0 controllerNumber=1 scan=3165	C5(Carbamidomethyl / 57.0215); C11(Carbamidomethyl / 57.0215)	File24911_Scan3165	HCD	0	0	0	0	0.0011	0.0013
	431	L.NTLGS[+162.05282]FEC[+57.02146]QC[+57.02146]L.Q	S5(OGlycan / 162.0528)	Hex(1)	626.5	4.3e-09	5e-09	8.37	387.6	63.5	2	745.809	745.811	-2.25		1490.61	1490.61	Specific	5	>sp|Q01705|NOTC1_MOUSE Neurogenic locus notch homolog protein 1 OS=Mus musculus GN=Notch1 PE=1 SV=3	1	20.2379	controllerType=0 controllerNumber=1 scan=7344	C8(Carbamidomethyl / 57.0215); C10(Carbamidomethyl / 57.0215)	File24911_Scan7344	HCD	0	0	0	0	6.3e-10	7.4e-10
	431	L.NTLGS[+162.05282]FEC[+57.02146]QC[+57.02146]L.Q	S5(OGlycan / 162.0528)	Hex(1)	586.9	4.3e-08	5e-08	7.37	411.7	54.6	2	745.809	745.811	-2.5		1490.61	1490.61	Specific	5	>sp|Q01705|NOTC1_MOUSE Neurogenic locus notch homolog protein 1 OS=Mus musculus GN=Notch1 PE=1 SV=3	1	20.1199	controllerType=0 controllerNumber=1 scan=7293	C8(Carbamidomethyl / 57.0215); C10(Carbamidomethyl / 57.0215)	File24911_Scan7293	HCD	0	0	0	0	4.1e-09	4.8e-09
	431	L.NTLGSFEC[+57.02146]QC[+57.02146]L.Q			489.5	8.3e-05	9.7e-05	4.08	280.8	280.8	2	664.782	664.784	-2.82		1328.56	1328.56	Specific		>sp|Q01705|NOTC1_MOUSE Neurogenic locus notch homolog protein 1 OS=Mus musculus GN=Notch1 PE=1 SV=3	1	20.9711	controllerType=0 controllerNumber=1 scan=7676	C8(Carbamidomethyl / 57.0215); C10(Carbamidomethyl / 57.0215)	File24911_Scan7676	HCD	0	0	0	0	5.9e-06	6.9e-06
EGF12	445	Y.TGPRC[+57.02146]EIDVNEC[+57.02146]IS[+146.05791]NPC[+57.02146]QNDAT[+426.13734]C[+57.02146]LDQIGEF.Q	S14(OGlycan / 146.0579); T22(OGlycan / 426.1373)	Fuc(1); Hex(1)Pent(2)	769.9	9.6e-12	1.1e-11	11.02	769.9	1.2	3	1362.23	1362.23	-1.51		4084.67	4084.68	Specific	14;22	>sp|Q01705|NOTC1_MOUSE Neurogenic locus notch homolog protein 1 OS=Mus musculus GN=Notch1 PE=1 SV=3	1	22.2677	controllerType=0 controllerNumber=1 scan=8255	C5(Carbamidomethyl / 57.0215); C12(Carbamidomethyl / 57.0215); C17(Carbamidomethyl / 57.0215); C23(Carbamidomethyl / 57.0215)	File24911_Scan8255	HCD	0	0	0	0	1.4e-12	1.6e-12	9389784
EGF12	445	Y.TGPRC[+57.02146]EIDVNEC[+57.02146]IS[+146.05791]NPC[+57.02146]QNDAT[+426.13734]C[+57.02146]LDQIGEF.Q	S14(OGlycan / 146.0579); T22(OGlycan / 426.1373)	Fuc(1); Hex(1)Pent(2)	747.1	5.3e-11	6.2e-11	10.27	747.1	1.2	3	1362.23	1362.23	-2.49		4084.67	4084.68	Specific	14;22	>sp|Q01705|NOTC1_MOUSE Neurogenic locus notch homolog protein 1 OS=Mus musculus GN=Notch1 PE=1 SV=3	1	22.3764	controllerType=0 controllerNumber=1 scan=8302	C5(Carbamidomethyl / 57.0215); C12(Carbamidomethyl / 57.0215); C17(Carbamidomethyl / 57.0215); C23(Carbamidomethyl / 57.0215)	File24911_Scan8302	HCD	0	0	0	0	8.6e-12	1e-11
[truncated: 105 more rows]

## Sheet: KM082719-9 RFNG only
EGF	Pos.	Sequence	Mods_x000D_ (variable)	Glycans	Score	PEP_x000D_ 2D	PEP_x000D_ 1D	|Log Prob|	Delta_x000D_ Score	Delta Mod._x000D_ Score	z	Obs._x000D_ m/z	Calc._x000D_ m/z	ppm_x000D_ err.	Off-_x000D_ By-X	Obs._x000D_ MH	Calc._x000D_ MH	Cleavage	Glycans_x000D_ Pos.	Protein_x000D_ Name	Prot._x000D_ Id	Scan_x000D_ Time	Scan #	Mods_x000D_ (fixed)	Comment	Fragment_x000D_ Type	FDR_x000D_ 2D	FDR_x000D_ 1D	FDR uniq._x000D_ 2D	FDR uniq._x000D_ 1D	q-value_x000D_ 2D	q-value_x000D_ 1D	Scan info	MobilityValue
[truncated: 222 more rows]

[truncated: 2 more sheets: KM082919-6 RFNG only, KM083019-6 RFNG only]
