# Supplementary material for: Fringe GlcNAc-transferases differentially extend O-fucose on endogenous NOTCH1 in mouse activated T cells
Source: J Biol Chem. 2022 May 25;298(7):102064. doi: 10.1016/j.jbc.2022.102064 (PMC9234238; doi:10.1016/j.jbc.2022.102064)
Supplement: Supplemental Table S8 [file mmc9.xlsx]

## Sheet: Title
Table S8: V8 peptides from endogenous N1 of single Fng activated T cells
Each tab is a biological replicate.

## Sheet: 082719-4 LFNG only
#EGF	Pos.	Sequence	Mods_x000D_ (variable)	Glycans	Score	PEP_x000D_ 2D	PEP_x000D_ 1D	|Log Prob|	Delta_x000D_ Score	Delta Mod._x000D_ Score	z	Obs._x000D_ m/z	Calc._x000D_ m/z	ppm_x000D_ err.	Off-_x000D_ By-X	Obs._x000D_ MH	Calc._x000D_ MH	Cleavage	Glycans_x000D_ Pos.	Protein_x000D_ Name	Prot._x000D_ Id	Scan_x000D_ Time	Scan #	Mods_x000D_ (fixed)	Comment	Fragment_x000D_ Type	FDR_x000D_ 2D	FDR_x000D_ 1D	FDR uniq._x000D_ 2D	FDR uniq._x000D_ 1D	q-value_x000D_ 2D	q-value_x000D_ 1D	Area under the curve
	45	E.AC[+57.02146]VC[+57.02146]SGAFVGQRC[+57.02146]QD.S			223.7	0.00019	0.0002	3.72	223.7	223.7	2	857.856	857.858	-3.19		1714.7	1714.71	Specific		>sp|Q01705|NOTC1_MOUSE Neurogenic locus notch homolog protein 1 OS=Mus musculus GN=Notch1 PE=1 SV=3	1	14.8592	controllerType=0 controllerNumber=1 scan=4502	C2(Carbamidomethyl / 57.0215); C4(Carbamidomethyl / 57.0215); C13(Carbamidomethyl / 57.0215)	File24962_Scan4502	HCD	0	0	0	0	2.1e-05	2.2e-05
	160	E.SSYIC[+57.02146]RC[+57.02146]PPGFHGPTC[+57.02146]RQDVNE.C			555.3	2e-07	2e-07	6.71	435.2	435.2	4	660.039	660.04	-2.29		2637.13	2637.14	Specific		>sp|Q01705|NOTC1_MOUSE Neurogenic locus notch homolog protein 1 OS=Mus musculus GN=Notch1 PE=1 SV=3	1	15.258	controllerType=0 controllerNumber=1 scan=4670	C5(Carbamidomethyl / 57.0215); C7(Carbamidomethyl / 57.0215); C16(Carbamidomethyl / 57.0215)	File24962_Scan4670	HCD	0	0	0	0	5.8e-08	6.1e-08
	160	E.SSYIC[+57.02146]RC[+57.02146]PPGFHGPTC[+57.02146]RQDVNE.C			448.4	4.5e-07	4.7e-07	6.35	412	412	4	660.039	660.04	-2.48		2637.13	2637.14	Specific		>sp|Q01705|NOTC1_MOUSE Neurogenic locus notch homolog protein 1 OS=Mus musculus GN=Notch1 PE=1 SV=3	1	15.3878	controllerType=0 controllerNumber=1 scan=4725	C5(Carbamidomethyl / 57.0215); C7(Carbamidomethyl / 57.0215); C16(Carbamidomethyl / 57.0215)	File24962_Scan4725	HCD	0	0	0	0	1.7e-07	1.7e-07
	160	E.SSYIC[+57.02146]RC[+57.02146]PPGFHGPTC[+57.02146]RQDVNE.C			282.5	0.00033	0.00034	3.49	282.5	282.5	4	660.038	660.04	-3.13		2637.13	2637.14	Specific		>sp|Q01705|NOTC1_MOUSE Neurogenic locus notch homolog protein 1 OS=Mus musculus GN=Notch1 PE=1 SV=3	1	15.5151	controllerType=0 controllerNumber=1 scan=4779	C5(Carbamidomethyl / 57.0215); C7(Carbamidomethyl / 57.0215); C16(Carbamidomethyl / 57.0215)	File24962_Scan4779	HCD	0	0	0	0	3.5e-05	3.7e-05
	160	E.SSYIC[+57.02146]RC[+57.02146]PPGFHGPTC[+57.02146]RQD.V			196.4	0.038	0.04	1.42	196.4	196.4	4	574.5	574.502	-3.54		2294.98	2294.99	Specific		>sp|Q01705|NOTC1_MOUSE Neurogenic locus notch homolog protein 1 OS=Mus musculus GN=Notch1 PE=1 SV=3	1	14.7571	controllerType=0 controllerNumber=1 scan=4459	C5(Carbamidomethyl / 57.0215); C7(Carbamidomethyl / 57.0215); C16(Carbamidomethyl / 57.0215)	File24962_Scan4459	HCD	0	0	0	0	0.0056	0.0058
	160	E.SSYIC[+57.02146]RC[+57.02146]PPGFHGPTC[+57.02146]RQD.V			140.2	0.026	0.027	1.58	140.2	140.2	4	574.501	574.502	-1.41		2294.98	2294.99	Specific		>sp|Q01705|NOTC1_MOUSE Neurogenic locus notch homolog protein 1 OS=Mus musculus GN=Notch1 PE=1 SV=3	1	14.6294	controllerType=0 controllerNumber=1 scan=4405	C5(Carbamidomethyl / 57.0215); C7(Carbamidomethyl / 57.0215); C16(Carbamidomethyl / 57.0215)	File24962_Scan4405	HCD	0	0	0	0	0.0028	0.0029
	182	E.C[+57.02146]S[+146.05791]QNPGLC[+57.02146]RHGGTC[+57.02146]HNE.I	S2(OGlycan / 146.0579)	Fuc(1)	172.8	0.0041	0.0043	2.38	172.8	5.1	4	533.218	533.219	-1.98		2129.85	2129.85	Specific	2	>sp|Q01705|NOTC1_MOUSE Neurogenic locus notch homolog protein 1 OS=Mus musculus GN=Notch1 PE=1 SV=3	1	8.8785	controllerType=0 controllerNumber=1 scan=2297	C1(Carbamidomethyl / 57.0215); C8(Carbamidomethyl / 57.0215); C14(Carbamidomethyl / 57.0215)	File24962_Scan2297	HCD	0	0	0	0	0.00033	0.00035
	182	E.C[+57.02146]S[+146.05791]QNPGLC[+57.02146]RHGGTC[+57.02146]HNE.I	S2(OGlycan / 146.0579)	Fuc(1)	75.4	0.028	0.029	1.56	75.4	4.9	4	533.218	533.219	-2.56		2129.85	2129.85	Specific	2	>sp|Q01705|NOTC1_MOUSE Neurogenic locus notch homolog protein 1 OS=Mus musculus GN=Notch1 PE=1 SV=3	1	8.772	controllerType=0 controllerNumber=1 scan=2264	C1(Carbamidomethyl / 57.0215); C8(Carbamidomethyl / 57.0215); C14(Carbamidomethyl / 57.0215)	File24962_Scan2264	HCD	0	0	0	0	0.0036	0.0038
EGF6	217	E.LPYVPC[+57.02146]SPSPC[+57.02146]QNGGT[+146.05791]C[+57.02146]RPTGDTTHE.C		Fuc(1)	612.6	3e-08	3.2e-08	7.52	612.6	1.5	3	1012.1	1012.1	-1.19		3034.29	3034.3	Specific	16	>sp|Q01705|NOTC1_MOUSE Neurogenic locus notch homolog protein 1 OS=Mus musculus GN=Notch1 PE=1 SV=3	1	16.5861	controllerType=0 controllerNumber=1 scan=5235	C6(Carbamidomethyl / 57.0215); C11(Carbamidomethyl / 57.0215); C17(Carbamidomethyl / 57.0215)	File24962_Scan5235	HCD	0	0	0	0	1e-08	1.1e-08	2326229
EGF6	217	E.LPYVPC[+57.02146]SPSPC[+57.02146]QNGGT[+146.05791]C[+57.02146]RPTGDTTHE.C	T16(OGlycan / 146.0579)	Fuc(1)	470.9	1.5e-06	1.5e-06	5.83	470.9	1.5	3	1012.1	1012.1	-1.49		3034.29	3034.3	Specific	16	>sp|Q01705|NOTC1_MOUSE Neurogenic locus notch homolog protein 1 OS=Mus musculus GN=Notch1 PE=1 SV=3	1	16.4679	controllerType=0 controllerNumber=1 scan=5185	C6(Carbamidomethyl / 57.0215); C11(Carbamidomethyl / 57.0215); C17(Carbamidomethyl / 57.0215)	File24962_Scan5185	HCD	0	0	0	0	5.5e-07	5.8e-07
EGF6	217	E.LPYVPC[+57.02146]SPSPC[+57.02146]QNGGT[+146.05791]C[+57.02146]RPTGDTTHE.C	T16(OGlycan / 146.0579)	Fuc(1)	383.3	1.8e-06	1.9e-06	5.75	383.3	1.5	3	1012.1	1012.1	-3.06		3034.29	3034.3	Specific	16	>sp|Q01705|NOTC1_MOUSE Neurogenic locus notch homolog protein 1 OS=Mus musculus GN=Notch1 PE=1 SV=3	1	16.7205	controllerType=0 controllerNumber=1 scan=5292	C6(Carbamidomethyl / 57.0215); C11(Carbamidomethyl / 57.0215); C17(Carbamidomethyl / 57.0215)	File24962_Scan5292	HCD	0	0	0	0	6.2e-07	6.4e-07
EGF6	217	E.LPYVPC[+57.02146]SPSPC[+57.02146]QNGGT[+146.05791]C[+57.02146]RPTGDTTHE.C	T16(OGlycan / 146.0579)	Fuc(1)	302.2	0.00084	0.00087	3.08	302.2	1.5	3	1012.1	1012.1	-6.81		3034.28	3034.3	Specific	16	>sp|Q01705|NOTC1_MOUSE Neurogenic locus notch homolog protein 1 OS=Mus musculus GN=Notch1 PE=1 SV=3	1	17.1512	controllerType=0 controllerNumber=1 scan=5475	C6(Carbamidomethyl / 57.0215); C11(Carbamidomethyl / 57.0215); C17(Carbamidomethyl / 57.0215)	File24962_Scan5475	HCD	0	0	0	0	8.9e-05	9.3e-05
	416	E.C[+57.02146]ALGANPC[+57.02146]EHAGKC[+57.02146]LNT[+162.05282]LGSFE.C	T17(OGlycan / 162.0528)	Hex(1)	290.6	0.00033	0.00034	3.49	290.6	12.3	3	856.708	856.71	-3.12		2568.11	2568.12	Specific	17	>sp|Q01705|NOTC1_MOUSE Neurogenic locus notch homolog protein 1 OS=Mus musculus GN=Notch1 PE=1 SV=3	1	17.8668	controllerType=0 controllerNumber=1 scan=5779	C1(Carbamidomethyl / 57.0215); C8(Carbamidomethyl / 57.0215); C14(Carbamidomethyl / 57.0215)	File24962_Scan5779	HCD	0	0	0	0	4.3e-05	4.5e-05
	416	E.C[+57.02146]ALGANPC[+57.02146]E.H			385.3	0.00055	0.00057	3.26	325.3	325.3	2	496.201	496.202	-2.22		991.395	991.397	Specific		>sp|Q01705|NOTC1_MOUSE Neurogenic locus notch homolog protein 1 OS=Mus musculus GN=Notch1 PE=1 SV=3	1	14.2746	controllerType=0 controllerNumber=1 scan=4255	C1(Carbamidomethyl / 57.0215); C8(Carbamidomethyl / 57.0215)	File24962_Scan4255	HCD	0	0	0	0	5.5e-05	5.8e-05
	438	E.C[+57.02146]QC[+57.02146]LQGYTGPRC[+57.02146]E.I			730.9	6.8e-11	7.1e-11	10.17	702.2	702.2	2	814.833	814.834	-2		1628.66	1628.66	Specific		>sp|Q01705|NOTC1_MOUSE Neurogenic locus notch homolog protein 1 OS=Mus musculus GN=Notch1 PE=1 SV=3	1	14.7161	controllerType=0 controllerNumber=1 scan=4441	C1(Carbamidomethyl / 57.0215); C3(Carbamidomethyl / 57.0215); C12(Carbamidomethyl / 57.0215)	File24962_Scan4441	HCD	0	0	0	0	6.8e-11	7.1e-11
	438	E.C[+57.02146]QC[+57.02146]LQGYTGPRC[+57.02146]E.I			470.4	5.9e-07	6.1e-07	6.23	470.4	470.4	2	814.832	814.834	-2.52		1628.66	1628.66	Specific		>sp|Q01705|NOTC1_MOUSE Neurogenic locus notch homolog protein 1 OS=Mus musculus GN=Notch1 PE=1 SV=3	1	14.8528	controllerType=0 controllerNumber=1 scan=4499	C1(Carbamidomethyl / 57.0215); C3(Carbamidomethyl / 57.0215); C12(Carbamidomethyl / 57.0215)	File24962_Scan4499	HCD	0	0	0	0	2.4e-07	2.5e-07
	438	E.C[+57.02146]QC[+57.02146]LQGYTGPRC[+57.02146]E.I			454.2	5.9e-07	6.1e-07	6.23	454.2	454.2	2	814.832	814.834	-2.75		1628.66	1628.66	Specific		>sp|Q01705|NOTC1_MOUSE Neurogenic locus notch homolog protein 1 OS=Mus musculus GN=Notch1 PE=1 SV=3	1	14.5906	controllerType=0 controllerNumber=1 scan=4388	C1(Carbamidomethyl / 57.0215); C3(Carbamidomethyl / 57.0215); C12(Carbamidomethyl / 57.0215)	File24962_Scan4388	HCD	0	0	0	0	2e-07	2.1e-07
	456	E.C[+57.02146]IS[+426.13734]NPC[+57.02146]QNDAT[+146.05791]C[+57.02146]LDQIGE.F	S3(OGlycan / 426.1373); T11(OGlycan / 146.0579)	Hex(1)Pent(2); Fuc(1)	539.8	1.2e-06	1.3e-06	5.91	539.8	5.9	2	1334.02	1334.03	-2.01		2667.04	2667.05	Specific	3;11	>sp|Q01705|NOTC1_MOUSE Neurogenic locus notch homolog protein 1 OS=Mus musculus GN=Notch1 PE=1 SV=3	1	19.5003	controllerType=0 controllerNumber=1 scan=6482	C1(Carbamidomethyl / 57.0215); C6(Carbamidomethyl / 57.0215); C12(Carbamidomethyl / 57.0215)	File24962_Scan6482	HCD	0	0	0	0	3.8e-07	4e-07
	456	E.C[+57.02146]IS[+426.13734]NPC[+57.02146]QNDAT[+146.05791]C[+57.02146]LDQIGE.F	S3(OGlycan / 426.1373); T11(OGlycan / 146.0579)	Hex(1)Pent(2); Fuc(1)	465.9	7.2e-06	7.5e-06	5.14	465.9	6	3	889.686	889.687	-1.47		2667.04	2667.05	Specific	3;11	>sp|Q01705|NOTC1_MOUSE Neurogenic locus notch homolog protein 1 OS=Mus musculus GN=Notch1 PE=1 SV=3	1	19.445	controllerType=0 controllerNumber=1 scan=6458	C1(Carbamidomethyl / 57.0215); C6(Carbamidomethyl / 57.0215); C12(Carbamidomethyl / 57.0215)	File24962_Scan6458	HCD	0	0	0	0	1.3e-06	1.4e-06
	474	E.FQC[+57.02146]IC[+57.02146]MPGYE.G			449.1	0.027	0.028	1.57	242.3	242.3	2	652.758	652.759	-1.04		1304.51	1304.51	Specific		>sp|Q01705|NOTC1_MOUSE Neurogenic locus notch homolog protein 1 OS=Mus musculus GN=Notch1 PE=1 SV=3	1	21.344	controllerType=0 controllerNumber=1 scan=7275	C3(Carbamidomethyl / 57.0215); C5(Carbamidomethyl / 57.0215)	File24962_Scan7275	HCD	0	0	0	0	0.0032	0.0034
	494	E.C[+57.02146]AS[+426.13734]SPC[+57.02146]LHNGHC[+57.02146]MDKINE.F	S3(OGlycan / 426.1373)	Hex(1)Pent(2)	45.2	0.016	0.017	1.8	45.2	0.8	4	639.753	639.755	-3.07		2555.99	2556	Specific	3	>sp|Q01705|NOTC1_MOUSE Neurogenic locus notch homolog protein 1 OS=Mus musculus GN=Notch1 PE=1 SV=3	1	12.4791	controllerType=0 controllerNumber=1 scan=3508	C1(Carbamidomethyl / 57.0215); C6(Carbamidomethyl / 57.0215); C12(Carbamidomethyl / 57.0215)	File24962_Scan3508	HCD	0	0	0	0	0.0013	0.0013
	664	E.C[+57.02146]AC[+57.02146]EPGYTGSMC[+57.02146]NVNIDE.C			431.4	2.1e-05	2.2e-05	4.67	431.4	431.4	2	1038.89	1038.89	-1.31		2076.77	2076.78	Specific		>sp|Q01705|NOTC1_MOUSE Neurogenic locus notch homolog protein 1 OS=Mus musculus GN=Notch1 PE=1 SV=3	1	19.4305	controllerType=0 controllerNumber=1 scan=6452	C1(Carbamidomethyl / 57.0215); C3(Carbamidomethyl / 57.0215); C12(Carbamidomethyl / 57.0215)	File24962_Scan6452	HCD	0	0	0	0	3.7e-06	3.8e-06
	695	E.DGIAGFTC[+57.02146]RC[+57.02146]PE.G			644.7	4.6e-08	4.9e-08	7.33	626.6	626.6	2	691.793	691.795	-2.84		1382.58	1382.58	Specific		>sp|Q01705|NOTC1_MOUSE Neurogenic locus notch homolog protein 1 OS=Mus musculus GN=Notch1 PE=1 SV=3	1	17.7111	controllerType=0 controllerNumber=1 scan=5712	C8(Carbamidomethyl / 57.0215); C10(Carbamidomethyl / 57.0215)	File24962_Scan5712	HCD	0	0	0	0	1.9e-08	2e-08
	695	E.DGIAGFTC[+57.02146]RC[+57.02146]PE.G			430.5	1.9e-06	1.9e-06	5.73	430.5	430.5	2	691.793	691.795	-2.31		1382.58	1382.58	Specific		>sp|Q01705|NOTC1_MOUSE Neurogenic locus notch homolog protein 1 OS=Mus musculus GN=Notch1 PE=1 SV=3	1	17.5838	controllerType=0 controllerNumber=1 scan=5658	C8(Carbamidomethyl / 57.0215); C10(Carbamidomethyl / 57.0215)	File24962_Scan5658	HCD	0	0	0	0	6.8e-07	7.1e-07
	695	E.DGIAGFTC[+57.02146]RC[+57.02146]PE.G			365.4	8.5e-05	8.9e-05	4.07	365.4	365.4	2	691.792	691.795	-4.34		1382.58	1382.58	Specific		>sp|Q01705|NOTC1_MOUSE Neurogenic locus notch homolog protein 1 OS=Mus musculus GN=Notch1 PE=1 SV=3	1	17.8432	controllerType=0 controllerNumber=1 scan=5769	C8(Carbamidomethyl / 57.0215); C10(Carbamidomethyl / 57.0215)	File24962_Scan5769	HCD	0	0	0	0	8.2e-06	8.6e-06
EGF18	707	E.GYHDPTC[+57.02146]LSEVNE.C			505.3	8.3e-07	8.7e-07	6.08	505.3	505.3	2	760.818	760.82	-2.76		1520.63	1520.63	Specific		>sp|Q01705|NOTC1_MOUSE Neurogenic locus notch homolog protein 1 OS=Mus musculus GN=Notch1 PE=1 SV=3	1	16.2538	controllerType=0 controllerNumber=1 scan=5093	C7(Carbamidomethyl / 57.0215)	File24962_Scan5093	HCD	0	0	0	0	2.8e-07	2.9e-07	10449407
EGF18	707	E.GYHDPTC[+57.02146]LSEVNE.C			499.6	8.3e-07	8.7e-07	6.08	499.6	499.6	2	760.818	760.82	-2.76		1520.63	1520.63	Specific		>sp|Q01705|NOTC1_MOUSE Neurogenic locus notch homolog protein 1 OS=Mus musculus GN=Notch1 PE=1 SV=3	1	16.3822	controllerType=0 controllerNumber=1 scan=5148	C7(Carbamidomethyl / 57.0215)	File24962_Scan5148	HCD	0	0	0	0	3.2e-07	3.3e-07
EGF18	707	E.GYHDPTC[+57.02146]LSEVNE.C			213.2	0.00013	0.00014	3.88	213.2	213.2	2	760.818	760.82	-1.8		1520.63	1520.63	Specific		>sp|Q01705|NOTC1_MOUSE Neurogenic locus notch homolog protein 1 OS=Mus musculus GN=Notch1 PE=1 SV=3	1	16.5152	controllerType=0 controllerNumber=1 scan=5205	C7(Carbamidomethyl / 57.0215)	File24962_Scan5205	HCD	0	0	0	0	1.2e-05	1.2e-05
EGF18	707	E.GYHDPTC[+57.02146]LSEVNE.C			150.9	0.036	0.038	1.44	150.9	150.9	2	760.817	760.82	-3.64		1520.63	1520.63	Specific		>sp|Q01705|NOTC1_MOUSE Neurogenic locus notch homolog protein 1 OS=Mus musculus GN=Notch1 PE=1 SV=3	1	16.1316	controllerType=0 controllerNumber=1 scan=5041	C7(Carbamidomethyl / 57.0215)	File24962_Scan5041	HCD	0	0	0	0	0.005	0.0052
	707	E.GYHDPTC[+57.02146]LSE.V			574.6	2.5e-06	2.6e-06	5.6	343.3	343.3	2	589.742	589.743	-2.01		1178.48	1178.48	Specific		>sp|Q01705|NOTC1_MOUSE Neurogenic locus notch homolog protein 1 OS=Mus musculus GN=Notch1 PE=1 SV=3	1	14.3432	controllerType=0 controllerNumber=1 scan=4284	C7(Carbamidomethyl / 57.0215)	File24962_Scan4284	HCD	0	0	0	0	7.7e-07	8e-07
	707	E.GYHDPTC[+57.02146]LSE.V			455.5	1.1e-05	1.2e-05	4.95	362.3	362.3	2	589.741	589.743	-2.53		1178.48	1178.48	Specific		>sp|Q01705|NOTC1_MOUSE Neurogenic locus notch homolog protein 1 OS=Mus musculus GN=Notch1 PE=1 SV=3	1	14.455	controllerType=0 controllerNumber=1 scan=4331	C7(Carbamidomethyl / 57.0215)	File24962_Scan4331	HCD	0	0	0	0	2.2e-06	2.3e-06
	707	E.GYHDPTC[+57.02146]LSE.V			395.1	1.5e-05	1.5e-05	4.84	395.1	395.1	2	589.741	589.743	-2.32		1178.48	1178.48	Specific		>sp|Q01705|NOTC1_MOUSE Neurogenic locus notch homolog protein 1 OS=Mus musculus GN=Notch1 PE=1 SV=3	1	14.2187	controllerType=0 controllerNumber=1 scan=4232	C7(Carbamidomethyl / 57.0215)	File24962_Scan4232	HCD	0	0	0	0	3e-06	3.2e-06
	707	E.GYHDPTC[+57.02146]LSE.V			234.9	0.0063	0.0066	2.2	234.9	234.9	2	589.742	589.743	-2.01		1178.48	1178.48	Specific		>sp|Q01705|NOTC1_MOUSE Neurogenic locus notch homolog protein 1 OS=Mus musculus GN=Notch1 PE=1 SV=3	1	14.5927	controllerType=0 controllerNumber=1 scan=4389	C7(Carbamidomethyl / 57.0215)	File24962_Scan4389	HCD	0	0	0	0	0.00054	0.00056
	707	E.GYHDPTC[+57.02146]LSE.V			139.4	0.029	0.031	1.53	139.4	139.4	2	589.741	589.743	-2.22		1178.48	1178.48	Specific		>sp|Q01705|NOTC1_MOUSE Neurogenic locus notch homolog protein 1 OS=Mus musculus GN=Notch1 PE=1 SV=3	1	14.1089	controllerType=0 controllerNumber=1 scan=4186	C7(Carbamidomethyl / 57.0215)	File24962_Scan4186	HCD	0	0	0	0	0.0041	0.0043
	828	E.VVLAPC[+57.02146]ATSPC[+57.02146]KNSGVC[+57.02146]KE.S			300	5.3e-05	5.5e-05	4.28	300	300	3	692.999	693.001	-1.8		2076.98	2076.99	Specific		>sp|Q01705|NOTC1_MOUSE Neurogenic locus notch homolog protein 1 OS=Mus musculus GN=Notch1 PE=1 SV=3	1	14.1799	controllerType=0 controllerNumber=1 scan=4216	C6(Carbamidomethyl / 57.0215); C11(Carbamidomethyl / 57.0215); C17(Carbamidomethyl / 57.0215)	File24962_Scan4216	HCD	0	0	0	0	5.8e-06	6.1e-06
	828	E.VVLAPC[+57.02146]ATSPC[+57.02146]KNSGVC[+57.02146]KE.S			185.7	0.00071	0.00074	3.15	185.7	185.7	3	692.999	693.001	-2.07		2076.98	2076.99	Specific		>sp|Q01705|NOTC1_MOUSE Neurogenic locus notch homolog protein 1 OS=Mus musculus GN=Notch1 PE=1 SV=3	1	14.0895	controllerType=0 controllerNumber=1 scan=4178	C6(Carbamidomethyl / 57.0215); C11(Carbamidomethyl / 57.0215); C17(Carbamidomethyl / 57.0215)	File24962_Scan4178	HCD	0	0	0	0	7.1e-05	7.4e-05
	852	E.SFSC[+57.02146]VC[+57.02146]PTGWQGQTC[+57.02146]E.V			367.3	0.00027	0.00028	3.57	367.3	367.3	2	952.372	952.374	-2.13		1903.74	1903.74	Specific		>sp|Q01705|NOTC1_MOUSE Neurogenic locus notch homolog protein 1 OS=Mus musculus GN=Notch1 PE=1 SV=3	1	20.1279	controllerType=0 controllerNumber=1 scan=6751	C4(Carbamidomethyl / 57.0215); C6(Carbamidomethyl / 57.0215); C15(Carbamidomethyl / 57.0215)	File24962_Scan6751	HCD	0	0	0	0	2.7e-05	2.9e-05
	852	E.SFSC[+57.02146]VC[+57.02146]PTGWQGQTC[+57.02146]E.V			292.4	0.0089	0.0093	2.05	292.4	292.4	2	952.372	952.374	-2.25		1903.74	1903.74	Specific		>sp|Q01705|NOTC1_MOUSE Neurogenic locus notch homolog protein 1 OS=Mus musculus GN=Notch1 PE=1 SV=3	1	20.0102	controllerType=0 controllerNumber=1 scan=6700	C4(Carbamidomethyl / 57.0215); C6(Carbamidomethyl / 57.0215); C15(Carbamidomethyl / 57.0215)	File24962_Scan6700	HCD	0	0	0	0	0.001	0.001
	990	E.SSC[+57.02146]FNGGTC[+57.02146]VDGINSFT[+349.13728]C[+57.02146]LC[+57.02146]PPGFTGSYC[+57.02146]QYDVNE.C	T17(OGlycan / 349.1373)	HexNAc(1)Fuc(1)	327.2	0.018	0.019	1.75	327.2	1.2	3	1440.57	1440.58	-6.35		4319.69	4319.71	Specific	17	>sp|Q01705|NOTC1_MOUSE Neurogenic locus notch homolog protein 1 OS=Mus musculus GN=Notch1 PE=1 SV=3	1	25.6038	controllerType=0 controllerNumber=1 scan=9099	C3(Carbamidomethyl / 57.0215); C9(Carbamidomethyl / 57.0215); C18(Carbamidomethyl / 57.0215); C20(Carbamidomethyl / 57.0215); C29(Carbamidomethyl / 57.0215)	File24962_Scan9099	HCD	0	0	0	0	0.0016	0.0017
	1085	E.C[+57.02146]RSGWTGVNC[+57.02146]DVLSVSC[+57.02146]E.V			565.4	7.5e-08	7.9e-08	7.12	409.7	409.7	2	1043.44	1043.44	-2.5		2085.87	2085.88	Specific		>sp|Q01705|NOTC1_MOUSE Neurogenic locus notch homolog protein 1 OS=Mus musculus GN=Notch1 PE=1 SV=3	1	19.8307	controllerType=0 controllerNumber=1 scan=6623	C1(Carbamidomethyl / 57.0215); C10(Carbamidomethyl / 57.0215); C17(Carbamidomethyl / 57.0215)	File24962_Scan6623	HCD	0	0	0	0	3.1e-08	3.2e-08
	1103	E.VAAQKRGIDVTLLC[+57.02146]QHGGLC[+57.02146]VDE.G			184	0.0033	0.0034	2.49	184	184	4	635.573	635.574	-2.35		2539.27	2539.28	Specific		>sp|Q01705|NOTC1_MOUSE Neurogenic locus notch homolog protein 1 OS=Mus musculus GN=Notch1 PE=1 SV=3	1	18.6437	controllerType=0 controllerNumber=1 scan=6111	C14(Carbamidomethyl / 57.0215); C20(Carbamidomethyl / 57.0215)	File24962_Scan6111	HCD	0	0	0	0	0.00025	0.00026
	1103	E.VAAQKRGIDVTLLC[+57.02146]QHGGLC[+57.02146]VDE.G			93.9	0.021	0.022	1.69	93.9	93.9	4	635.572	635.574	-3.22		2539.27	2539.28	Specific		>sp|Q01705|NOTC1_MOUSE Neurogenic locus notch homolog protein 1 OS=Mus musculus GN=Notch1 PE=1 SV=3	1	18.8241	controllerType=0 controllerNumber=1 scan=6188	C14(Carbamidomethyl / 57.0215); C20(Carbamidomethyl / 57.0215)	File24962_Scan6188	HCD	0	0	0	0	0.0019	0.002
	1103	E.VAAQKRGIDVTLLC[+57.02146]QHGGLC[+57.02146]VDE.G			82.5	0.039	0.041	1.41	82.5	82.5	4	635.573	635.574	-1.29		2539.27	2539.28	Specific		>sp|Q01705|NOTC1_MOUSE Neurogenic locus notch homolog protein 1 OS=Mus musculus GN=Notch1 PE=1 SV=3	1	18.493	controllerType=0 controllerNumber=1 scan=6047	C14(Carbamidomethyl / 57.0215); C20(Carbamidomethyl / 57.0215)	File24962_Scan6047	HCD	0	0	0	0	0.0061	0.0064
	1112	D.VTLLC[+57.02146]QHGGLC[+57.02146]VDE.G			479.7	4e-07	4.2e-07	6.4	479.7	479.7	2	800.875	800.876	-2.2		1600.74	1600.75	Specific		>sp|Q01705|NOTC1_MOUSE Neurogenic locus notch homolog protein 1 OS=Mus musculus GN=Notch1 PE=1 SV=3	1	18.6915	controllerType=0 controllerNumber=1 scan=6131	C5(Carbamidomethyl / 57.0215); C11(Carbamidomethyl / 57.0215)	File24962_Scan6131	HCD	0	0	0	0	1.3e-07	1.4e-07
	1271	E.C[+57.02146]LSNPC[+57.02146]DPRGT[+426.13734]QNC[+57.02146]VQRVNDFHC[+57.02146]E.C	T11(OGlycan / 426.1373)	Hex(1)Pent(2)	696.8	9.2e-10	9.6e-10	9.04	696.8	48	4	848.098	848.1	-2.41		3389.37	3389.38	Specific	11	>sp|Q01705|NOTC1_MOUSE Neurogenic locus notch homolog protein 1 OS=Mus musculus GN=Notch1 PE=1 SV=3	1	15.6937	controllerType=0 controllerNumber=1 scan=4855	C1(Carbamidomethyl / 57.0215); C6(Carbamidomethyl / 57.0215); C14(Carbamidomethyl / 57.0215); C23(Carbamidomethyl / 57.0215)	File24962_Scan4855	HCD	0	0	0	0	4.9e-10	5.2e-10
	1271	E.C[+57.02146]LSNPC[+57.02146]DPRGT[+426.13734]QNC[+57.02146]VQRVNDFHC[+57.02146]E.C	T11(OGlycan / 426.1373)	Hex(1)Pent(2)	549.2	2e-07	2e-07	6.71	549.2	31.1	4	848.098	848.1	-1.9		3389.37	3389.38	Specific	11	>sp|Q01705|NOTC1_MOUSE Neurogenic locus notch homolog protein 1 OS=Mus musculus GN=Notch1 PE=1 SV=3	1	15.5753	controllerType=0 controllerNumber=1 scan=4805	C1(Carbamidomethyl / 57.0215); C6(Carbamidomethyl / 57.0215); C14(Carbamidomethyl / 57.0215); C23(Carbamidomethyl / 57.0215)	File24962_Scan4805	HCD	0	0	0	0	7.8e-08	8.1e-08
	1271	E.C[+57.02146]LSNPC[+57.02146]DPRGT[+426.13734]QNC[+57.02146]VQRVNDFHC[+57.02146]E.C	T11(OGlycan / 426.1373)	Hex(1)Pent(2)	397.7	1.4e-06	1.4e-06	5.86	397.7	23.6	4	848.097	848.1	-3.06		3389.37	3389.38	Specific	11	>sp|Q01705|NOTC1_MOUSE Neurogenic locus notch homolog protein 1 OS=Mus musculus GN=Notch1 PE=1 SV=3	1	15.8229	controllerType=0 controllerNumber=1 scan=4910	C1(Carbamidomethyl / 57.0215); C6(Carbamidomethyl / 57.0215); C14(Carbamidomethyl / 57.0215); C23(Carbamidomethyl / 57.0215)	File24962_Scan4910	HCD	0	0	0	0	5e-07	5.2e-07
	1271	E.C[+57.02146]LS[+426.13734]NPC[+57.02146]DPRGTQNC[+57.02146]VQRVNDFHC[+57.02146]E.C	S3(OGlycan / 426.1373)	Hex(1)Pent(2)	125.4	0.0029	0.003	2.54	125.4	0.6	4	848.096	848.1	-4.43		3389.36	3389.38	Specific	3	>sp|Q01705|NOTC1_MOUSE Neurogenic locus notch homolog protein 1 OS=Mus musculus GN=Notch1 PE=1 SV=3	1	15.9508	controllerType=0 controllerNumber=1 scan=4964	C1(Carbamidomethyl / 57.0215); C6(Carbamidomethyl / 57.0215); C14(Carbamidomethyl / 57.0215); C23(Carbamidomethyl / 57.0215)	File24962_Scan4964	HCD	0	0	0	0	0.00018	0.00019
	1271	E.C[+57.02146]LSNPC[+57.02146]DPRGT[+426.13734]QNC[+57.02146]VQRVND.F	T11(OGlycan / 426.1373)	Hex(1)Pent(2)	368.9	1.3e-05	1.3e-05	4.89	368.9	29	3	939.395	939.397	-2.7		2816.17	2816.18	Specific	11	>sp|Q01705|NOTC1_MOUSE Neurogenic locus notch homolog protein 1 OS=Mus musculus GN=Notch1 PE=1 SV=3	1	14.0335	controllerType=0 controllerNumber=1 scan=4154	C1(Carbamidomethyl / 57.0215); C6(Carbamidomethyl / 57.0215); C14(Carbamidomethyl / 57.0215)	File24962_Scan4154	HCD	0	0	0	0	2.6e-06	2.7e-06
	1271	E.C[+57.02146]LS[+426.13734]NPC[+57.02146]DPRGTQNC[+57.02146]VQRVND.F	S3(OGlycan / 426.1373)	Hex(1)Pent(2)	153.7	0.0012	0.0013	2.9	153.7	3	3	939.394	939.397	-2.9		2816.17	2816.18	Specific	3	>sp|Q01705|NOTC1_MOUSE Neurogenic locus notch homolog protein 1 OS=Mus musculus GN=Notch1 PE=1 SV=3	1	14.1606	controllerType=0 controllerNumber=1 scan=4208	C1(Carbamidomethyl / 57.0215); C6(Carbamidomethyl / 57.0215); C14(Carbamidomethyl / 57.0215)	File24962_Scan4208	HCD	0	0	0	0	0.00012	0.00012
	1271	E.C[+57.02146]LS[+426.13734]NPC[+57.02146]DPRGTQNC[+57.02146]VQRVND.F	S3(OGlycan / 426.1373)	Hex(1)Pent(2)	127.3	0.0079	0.0082	2.1	127.3	3	3	939.398	939.397	1.13		2816.18	2816.18	Specific	3	>sp|Q01705|NOTC1_MOUSE Neurogenic locus notch homolog protein 1 OS=Mus musculus GN=Notch1 PE=1 SV=3	1	13.9298	controllerType=0 controllerNumber=1 scan=4111	C1(Carbamidomethyl / 57.0215); C6(Carbamidomethyl / 57.0215); C14(Carbamidomethyl / 57.0215)	File24962_Scan4111	HCD	0	0	0	0	0.00069	0.00072

## Sheet: KM082919-7 LFNG only
#EGF	Pos.	Sequence	Mods_x000D_ (variable)	Glycans	Score	PEP_x000D_ 2D	PEP_x000D_ 1D	|Log Prob|	Delta_x000D_ Score	Delta Mod._x000D_ Score	z	Obs._x000D_ m/z	Calc._x000D_ m/z	ppm_x000D_ err.	Off-_x000D_ By-X	Obs._x000D_ MH	Calc._x000D_ MH	Cleavage	Glycans_x000D_ Pos.	Protein_x000D_ Name	Prot._x000D_ Id	Scan_x000D_ Time	Scan #	Mods_x000D_ (fixed)	Comment	Fragment_x000D_ Type	FDR_x000D_ 2D	FDR_x000D_ 1D	FDR uniq._x000D_ 2D	FDR uniq._x000D_ 1D	q-value_x000D_ 2D	q-value_x000D_ 1D	Area under the curve
	45	E.AC[+57.02146]VC[+57.02146]SGAFVGQRC[+57.02146]QD.S			423.4	9.3e-07	9.9e-07	6.03	423.4	423.4	2	857.857	857.858	-1.91		1714.71	1714.71	Specific		>sp|Q01705|NOTC1_MOUSE Neurogenic locus notch homolog protein 1 OS=Mus musculus GN=Notch1 PE=1 SV=3	1	14.7231	controllerType=0 controllerNumber=1 scan=4862	C2(Carbamidomethyl / 57.0215); C4(Carbamidomethyl / 57.0215); C13(Carbamidomethyl / 57.0215)	File24965_Scan4862	HCD	0	0	0	0	3.1e-07	3.3e-07
	45	E.AC[+57.02146]VC[+57.02146]SGAFVGQRC[+57.02146]QD.S			336.5	0.00013	0.00013	3.89	336.5	336.5	2	857.853	857.858	-6.68		1714.7	1714.71	Specific		>sp|Q01705|NOTC1_MOUSE Neurogenic locus notch homolog protein 1 OS=Mus musculus GN=Notch1 PE=1 SV=3	1	14.8542	controllerType=0 controllerNumber=1 scan=4918	C2(Carbamidomethyl / 57.0215); C4(Carbamidomethyl / 57.0215); C13(Carbamidomethyl / 57.0215)	File24965_Scan4918	HCD	0	0	0	0	2e-05	2.1e-05
	160	E.SSYIC[+57.02146]RC[+57.02146]PPGFHGPTC[+57.02146]RQDVNE.C			474.7	4.2e-07	4.4e-07	6.38	373.5	373.5	4	660.038	660.04	-3.5		2637.13	2637.14	Specific		>sp|Q01705|NOTC1_MOUSE Neurogenic locus notch homolog protein 1 OS=Mus musculus GN=Notch1 PE=1 SV=3	1	15.0867	controllerType=0 controllerNumber=1 scan=5019	C5(Carbamidomethyl / 57.0215); C7(Carbamidomethyl / 57.0215); C16(Carbamidomethyl / 57.0215)	File24965_Scan5019	HCD	0	0	0	0	1.9e-07	2e-07
	160	E.SSYIC[+57.02146]RC[+57.02146]PPGFHGPTC[+57.02146]RQDVNE.C			464.9	1.1e-05	1.1e-05	4.97	428.5	428.5	4	660.037	660.04	-5.16		2637.13	2637.14	Specific		>sp|Q01705|NOTC1_MOUSE Neurogenic locus notch homolog protein 1 OS=Mus musculus GN=Notch1 PE=1 SV=3	1	14.9695	controllerType=0 controllerNumber=1 scan=4968	C5(Carbamidomethyl / 57.0215); C7(Carbamidomethyl / 57.0215); C16(Carbamidomethyl / 57.0215)	File24965_Scan4968	HCD	0	0	0	0	2.5e-06	2.6e-06
	160	E.SSYIC[+57.02146]RC[+57.02146]PPGFHGPTC[+57.02146]RQDVNE.C			336.6	5.9e-05	6.2e-05	4.23	336.6	336.6	4	660.037	660.04	-4.42		2637.13	2637.14	Specific		>sp|Q01705|NOTC1_MOUSE Neurogenic locus notch homolog protein 1 OS=Mus musculus GN=Notch1 PE=1 SV=3	1	15.226	controllerType=0 controllerNumber=1 scan=5079	C5(Carbamidomethyl / 57.0215); C7(Carbamidomethyl / 57.0215); C16(Carbamidomethyl / 57.0215)	File24965_Scan5079	HCD	0	0	0	0	9.9e-06	1e-05
	160	E.SSYIC[+57.02146]RC[+57.02146]PPGFHGPTC[+57.02146]RQD.V			156.4	0.043	0.046	1.36	156.4	156.4	4	574.501	574.502	-1.63		2294.98	2294.99	Specific		>sp|Q01705|NOTC1_MOUSE Neurogenic locus notch homolog protein 1 OS=Mus musculus GN=Notch1 PE=1 SV=3	1	14.4151	controllerType=0 controllerNumber=1 scan=4732	C5(Carbamidomethyl / 57.0215); C7(Carbamidomethyl / 57.0215); C16(Carbamidomethyl / 57.0215)	File24965_Scan4732	HCD	0	0	0	0	0.0038	0.004
	182	E.C[+57.02146]SQNPGLC[+57.02146]RHGGT[+146.05791]C[+57.02146]HNE.I	T13(OGlycan / 146.0579)	Fuc(1)	324.9	1.3e-05	1.3e-05	4.9	324.9	31.6	4	533.217	533.219	-3.59		2129.85	2129.85	Specific	13	>sp|Q01705|NOTC1_MOUSE Neurogenic locus notch homolog protein 1 OS=Mus musculus GN=Notch1 PE=1 SV=3	1	8.623	controllerType=0 controllerNumber=1 scan=2424	C1(Carbamidomethyl / 57.0215); C8(Carbamidomethyl / 57.0215); C14(Carbamidomethyl / 57.0215)	File24965_Scan2424	HCD	0	0	0	0	3e-06	3.1e-06
	182	E.C[+57.02146]S[+146.05791]QNPGLC[+57.02146]RHGGTC[+57.02146]HNE.I	S2(OGlycan / 146.0579)	Fuc(1)	26.6	0.042	0.044	1.38	26.6	17.7	4	533.217	533.219	-3.93		2129.85	2129.85	Specific	2	>sp|Q01705|NOTC1_MOUSE Neurogenic locus notch homolog protein 1 OS=Mus musculus GN=Notch1 PE=1 SV=3	1	8.7281	controllerType=0 controllerNumber=1 scan=2461	C1(Carbamidomethyl / 57.0215); C8(Carbamidomethyl / 57.0215); C14(Carbamidomethyl / 57.0215)	File24965_Scan2461	HCD	0	0	0	0	0.0034	0.0036
EGF6	217	E.LPYVPC[+57.02146]SPSPC[+57.02146]QNGGT[+146.05791]C[+57.02146]RPTGDTTHE.C		Fuc(1)	709.9	1e-10	1.1e-10	9.98	709.9	1.5	3	1012.1	1012.1	-1.8		3034.29	3034.3	Specific	16	>sp|Q01705|NOTC1_MOUSE Neurogenic locus notch homolog protein 1 OS=Mus musculus GN=Notch1 PE=1 SV=3	1	16.5799	controllerType=0 controllerNumber=1 scan=5660	C6(Carbamidomethyl / 57.0215); C11(Carbamidomethyl / 57.0215); C17(Carbamidomethyl / 57.0215)	File24965_Scan5660	HCD	0	0	0	0	5.3e-11	5.6e-11	4979297
EGF6	217	E.LPYVPC[+57.02146]SPSPC[+57.02146]QNGGT[+146.05791]C[+57.02146]RPTGDTTHE.C	T16(OGlycan / 146.0579)	Fuc(1)	598.1	2.9e-07	3.1e-07	6.54	598.1	1.5	3	1012.1	1012.1	-1.56		3034.29	3034.3	Specific	16	>sp|Q01705|NOTC1_MOUSE Neurogenic locus notch homolog protein 1 OS=Mus musculus GN=Notch1 PE=1 SV=3	1	16.454	controllerType=0 controllerNumber=1 scan=5606	C6(Carbamidomethyl / 57.0215); C11(Carbamidomethyl / 57.0215); C17(Carbamidomethyl / 57.0215)	File24965_Scan5606	HCD	0	0	0	0	1.3e-07	1.4e-07
EGF6	217	E.LPYVPC[+57.02146]SPSPC[+57.02146]QNGGT[+146.05791]C[+57.02146]RPTGDTTHE.C	T16(OGlycan / 146.0579)	Fuc(1)	351.5	1.2e-05	1.2e-05	4.93	351.5	1.5	3	1012.1	1012.1	-2.88		3034.29	3034.3	Specific	16	>sp|Q01705|NOTC1_MOUSE Neurogenic locus notch homolog protein 1 OS=Mus musculus GN=Notch1 PE=1 SV=3	1	16.341	controllerType=0 controllerNumber=1 scan=5558	C6(Carbamidomethyl / 57.0215); C11(Carbamidomethyl / 57.0215); C17(Carbamidomethyl / 57.0215)	File24965_Scan5558	HCD	0	0	0	0	2.7e-06	2.9e-06
EGF6	217	E.LPYVPC[+57.02146]SPSPC[+57.02146]QNGGT[+146.05791]C[+57.02146]RPTGDTTHE.C	T16(OGlycan / 146.0579)	Fuc(1)	350.1	3.8e-05	4e-05	4.42	350.1	1.5	3	1012.1	1012.1	-5.27		3034.28	3034.3	Specific	16	>sp|Q01705|NOTC1_MOUSE Neurogenic locus notch homolog protein 1 OS=Mus musculus GN=Notch1 PE=1 SV=3	1	16.725	controllerType=0 controllerNumber=1 scan=5723	C6(Carbamidomethyl / 57.0215); C11(Carbamidomethyl / 57.0215); C17(Carbamidomethyl / 57.0215)	File24965_Scan5723	HCD	0	0	0	0	8e-06	8.5e-06
	416	E.C[+57.02146]ALGANPC[+57.02146]EHAGKC[+57.02146]LNT[+162.05282]LGSFE.C	T17(OGlycan / 162.0528)	Hex(1)	553.9	3.3e-07	3.5e-07	6.48	488.2	12.9	3	856.707	856.71	-3.83		2568.11	2568.12	Specific	17	>sp|Q01705|NOTC1_MOUSE Neurogenic locus notch homolog protein 1 OS=Mus musculus GN=Notch1 PE=1 SV=3	1	17.7151	controllerType=0 controllerNumber=1 scan=6152	C1(Carbamidomethyl / 57.0215); C8(Carbamidomethyl / 57.0215); C14(Carbamidomethyl / 57.0215)	File24965_Scan6152	HCD	0	0	0	0	1.6e-07	1.7e-07
	416	E.C[+57.02146]ALGANPC[+57.02146]EHAGKC[+57.02146]LNT[+162.05282]LGSFE.C	T17(OGlycan / 162.0528)	Hex(1)	451.5	4.2e-07	4.4e-07	6.38	418.6	12.7	3	856.707	856.71	-3.62		2568.11	2568.12	Specific	17	>sp|Q01705|NOTC1_MOUSE Neurogenic locus notch homolog protein 1 OS=Mus musculus GN=Notch1 PE=1 SV=3	1	17.8387	controllerType=0 controllerNumber=1 scan=6208	C1(Carbamidomethyl / 57.0215); C8(Carbamidomethyl / 57.0215); C14(Carbamidomethyl / 57.0215)	File24965_Scan6208	HCD	0	0	0	0	2.1e-07	2.2e-07
	416	E.C[+57.02146]ALGANPC[+57.02146]E.H			400.2	0.0004	0.00042	3.4	326.6	326.6	2	496.201	496.202	-1.79		991.395	991.397	Specific		>sp|Q01705|NOTC1_MOUSE Neurogenic locus notch homolog protein 1 OS=Mus musculus GN=Notch1 PE=1 SV=3	1	14.2419	controllerType=0 controllerNumber=1 scan=4658	C1(Carbamidomethyl / 57.0215); C8(Carbamidomethyl / 57.0215)	File24965_Scan4658	HCD	0	0	0	0	3.2e-05	3.4e-05
	416	E.C[+57.02146]ALGANPC[+57.02146]E.H			345.4	0.028	0.029	1.56	277.8	277.8	2	496.201	496.202	-1.55		991.396	991.397	Specific		>sp|Q01705|NOTC1_MOUSE Neurogenic locus notch homolog protein 1 OS=Mus musculus GN=Notch1 PE=1 SV=3	1	14.1155	controllerType=0 controllerNumber=1 scan=4605	C1(Carbamidomethyl / 57.0215); C8(Carbamidomethyl / 57.0215)	File24965_Scan4605	HCD	0	0	0	0	0.0022	0.0023
	425	E.HAGKC[+57.02146]LNTLGS[+162.05282]FE.C	S11(OGlycan / 162.0528)	Hex(1)	196.7	0.018	0.019	1.74	196.7	1.5	3	532.583	532.584	-2.02		1595.73	1595.74	Specific	11	>sp|Q01705|NOTC1_MOUSE Neurogenic locus notch homolog protein 1 OS=Mus musculus GN=Notch1 PE=1 SV=3	1	14.5064	controllerType=0 controllerNumber=1 scan=4770	C5(Carbamidomethyl / 57.0215)	File24965_Scan4770	HCD	0	0	0	0	0.0011	0.0011
	438	E.C[+57.02146]QC[+57.02146]LQGYTGPRC[+57.02146]E.I			697.1	1.2e-09	1.3e-09	8.92	678.4	678.4	2	814.832	814.834	-2.22		1628.66	1628.66	Specific		>sp|Q01705|NOTC1_MOUSE Neurogenic locus notch homolog protein 1 OS=Mus musculus GN=Notch1 PE=1 SV=3	1	14.6084	controllerType=0 controllerNumber=1 scan=4813	C1(Carbamidomethyl / 57.0215); C3(Carbamidomethyl / 57.0215); C12(Carbamidomethyl / 57.0215)	File24965_Scan4813	HCD	0	0	0	0	3.7e-10	3.9e-10
	438	E.C[+57.02146]QC[+57.02146]LQGYTGPRC[+57.02146]E.I			462	1.2e-06	1.3e-06	5.93	462	462	2	814.832	814.834	-2.6		1628.66	1628.66	Specific		>sp|Q01705|NOTC1_MOUSE Neurogenic locus notch homolog protein 1 OS=Mus musculus GN=Notch1 PE=1 SV=3	1	14.7425	controllerType=0 controllerNumber=1 scan=4870	C1(Carbamidomethyl / 57.0215); C3(Carbamidomethyl / 57.0215); C12(Carbamidomethyl / 57.0215)	File24965_Scan4870	HCD	0	0	0	0	3.9e-07	4.1e-07
	438	E.C[+57.02146]QC[+57.02146]LQGYTGPRC[+57.02146]E.I			460.6	1.2e-06	1.3e-06	5.93	460.6	460.6	2	814.832	814.834	-2.82		1628.66	1628.66	Specific		>sp|Q01705|NOTC1_MOUSE Neurogenic locus notch homolog protein 1 OS=Mus musculus GN=Notch1 PE=1 SV=3	1	14.4869	controllerType=0 controllerNumber=1 scan=4762	C1(Carbamidomethyl / 57.0215); C3(Carbamidomethyl / 57.0215); C12(Carbamidomethyl / 57.0215)	File24965_Scan4762	HCD	0	0	0	0	3.5e-07	3.7e-07
	456	E.C[+57.02146]IS[+146.05791]NPC[+57.02146]QNDAT[+426.13734]C[+57.02146]LDQIGE.F	S3(OGlycan / 146.0579); T11(OGlycan / 426.1373)	Fuc(1); Hex(1)Pent(2)	286.1	0.014	0.015	1.84	286.1	2.4	3	889.686	889.687	-1.6		2667.04	2667.05	Specific	3;11	>sp|Q01705|NOTC1_MOUSE Neurogenic locus notch homolog protein 1 OS=Mus musculus GN=Notch1 PE=1 SV=3	1	19.5668	controllerType=0 controllerNumber=1 scan=6967	C1(Carbamidomethyl / 57.0215); C6(Carbamidomethyl / 57.0215); C12(Carbamidomethyl / 57.0215)	File24965_Scan6967	HCD	0	0	0	0	0.0006	0.00063
	474	E.FQC[+57.02146]IC[+57.02146]MPGYE.G			437.2	0.027	0.028	1.57	239.4	239.4	2	652.758	652.759	-2.35		1304.51	1304.51	Specific		>sp|Q01705|NOTC1_MOUSE Neurogenic locus notch homolog protein 1 OS=Mus musculus GN=Notch1 PE=1 SV=3	1	21.1832	controllerType=0 controllerNumber=1 scan=7665	C3(Carbamidomethyl / 57.0215); C5(Carbamidomethyl / 57.0215)	File24965_Scan7665	HCD	0	0	0	0	0.0019	0.002
	494	E.C[+57.02146]AS[+426.13734]SPC[+57.02146]LHNGHC[+57.02146]MDKINE.F	S3(OGlycan / 426.1373)	Hex(1)Pent(2)	463.6	3.3e-07	3.4e-07	6.49	463.6	0.8	4	639.754	639.755	-2.49		2555.99	2556	Specific	3	>sp|Q01705|NOTC1_MOUSE Neurogenic locus notch homolog protein 1 OS=Mus musculus GN=Notch1 PE=1 SV=3	1	12.353	controllerType=0 controllerNumber=1 scan=3859	C1(Carbamidomethyl / 57.0215); C6(Carbamidomethyl / 57.0215); C12(Carbamidomethyl / 57.0215)	File24965_Scan3859	HCD	0	0	0	0	1.5e-07	1.5e-07
	494	E.C[+57.02146]AS[+426.13734]SPC[+57.02146]LHNGHC[+57.02146]MDKINE.F	S3(OGlycan / 426.1373)	Hex(1)Pent(2)	244.1	1.9e-05	2e-05	4.72	244.1	0.8	4	639.754	639.755	-2.4		2555.99	2556	Specific	3	>sp|Q01705|NOTC1_MOUSE Neurogenic locus notch homolog protein 1 OS=Mus musculus GN=Notch1 PE=1 SV=3	1	12.2327	controllerType=0 controllerNumber=1 scan=3808	C1(Carbamidomethyl / 57.0215); C6(Carbamidomethyl / 57.0215); C12(Carbamidomethyl / 57.0215)	File24965_Scan3808	HCD	0	0	0	0	4.5e-06	4.8e-06
	494	E.C[+57.02146]AS[+426.13734]SPC[+57.02146]LHNGHC[+57.02146]MDKINE.F	S3(OGlycan / 426.1373)	Hex(1)Pent(2)	188	0.00012	0.00012	3.94	188	0.8	4	639.754	639.755	-2.01		2555.99	2556	Specific	3	>sp|Q01705|NOTC1_MOUSE Neurogenic locus notch homolog protein 1 OS=Mus musculus GN=Notch1 PE=1 SV=3	1	12.4833	controllerType=0 controllerNumber=1 scan=3915	C1(Carbamidomethyl / 57.0215); C6(Carbamidomethyl / 57.0215); C12(Carbamidomethyl / 57.0215)	File24965_Scan3915	HCD	0	0	0	0	1.8e-05	1.9e-05
	512	E.FQC[+57.02146]QC[+57.02146]PKGFNGHLC[+57.02146]QYDVDE.C			403.5	0.00057	0.00061	3.24	295.8	295.8	3	834.676	834.681	-4.95		2502.01	2502.03	Specific		>sp|Q01705|NOTC1_MOUSE Neurogenic locus notch homolog protein 1 OS=Mus musculus GN=Notch1 PE=1 SV=3	1	17.353	controllerType=0 controllerNumber=1 scan=5994	C3(Carbamidomethyl / 57.0215); C5(Carbamidomethyl / 57.0215); C14(Carbamidomethyl / 57.0215)	File24965_Scan5994	HCD	0	0	0	0	4e-05	4.2e-05
	512	E.FQC[+57.02146]QC[+57.02146]PKGFNGHLC[+57.02146]QYDVDE.C			226.6	0.018	0.019	1.75	226.6	226.6	3	834.674	834.681	-8.24		2502.01	2502.03	Specific		>sp|Q01705|NOTC1_MOUSE Neurogenic locus notch homolog protein 1 OS=Mus musculus GN=Notch1 PE=1 SV=3	1	17.2329	controllerType=0 controllerNumber=1 scan=5942	C3(Carbamidomethyl / 57.0215); C5(Carbamidomethyl / 57.0215); C14(Carbamidomethyl / 57.0215)	File24965_Scan5942	HCD	0	0	0	0	0.00083	0.00087
	664	E.C[+57.02146]AC[+57.02146]EPGYTGSMC[+57.02146]NVNIDE.C			375.8	0.0001	0.00011	4	364.1	364.1	2	1038.89	1038.89	-3.31		2076.77	2076.78	Specific		>sp|Q01705|NOTC1_MOUSE Neurogenic locus notch homolog protein 1 OS=Mus musculus GN=Notch1 PE=1 SV=3	1	19.4621	controllerType=0 controllerNumber=1 scan=6921	C1(Carbamidomethyl / 57.0215); C3(Carbamidomethyl / 57.0215); C12(Carbamidomethyl / 57.0215)	File24965_Scan6921	HCD	0	0	0	0	1.5e-05	1.6e-05
	695	E.DGIAGFTC[+57.02146]RC[+57.02146]PE.G			646.6	7.7e-08	8.1e-08	7.11	546.9	546.9	2	691.793	691.795	-2.49		1382.58	1382.58	Specific		>sp|Q01705|NOTC1_MOUSE Neurogenic locus notch homolog protein 1 OS=Mus musculus GN=Notch1 PE=1 SV=3	1	17.6858	controllerType=0 controllerNumber=1 scan=6139	C8(Carbamidomethyl / 57.0215); C10(Carbamidomethyl / 57.0215)	File24965_Scan6139	HCD	0	0	0	0	1.6e-08	1.7e-08
	695	E.DGIAGFTC[+57.02146]RC[+57.02146]PE.G			504.6	3.9e-06	4.1e-06	5.41	504.6	504.6	2	691.793	691.795	-3.46		1382.58	1382.58	Specific		>sp|Q01705|NOTC1_MOUSE Neurogenic locus notch homolog protein 1 OS=Mus musculus GN=Notch1 PE=1 SV=3	1	17.566	controllerType=0 controllerNumber=1 scan=6087	C8(Carbamidomethyl / 57.0215); C10(Carbamidomethyl / 57.0215)	File24965_Scan6087	HCD	0	0	0	0	8.5e-07	9e-07
	695	E.DGIAGFTC[+57.02146]RC[+57.02146]PE.G			496.9	1.7e-06	1.8e-06	5.77	496.9	496.9	2	691.793	691.795	-2.31		1382.58	1382.58	Specific		>sp|Q01705|NOTC1_MOUSE Neurogenic locus notch homolog protein 1 OS=Mus musculus GN=Notch1 PE=1 SV=3	1	17.8148	controllerType=0 controllerNumber=1 scan=6197	C8(Carbamidomethyl / 57.0215); C10(Carbamidomethyl / 57.0215)	File24965_Scan6197	HCD	0	0	0	0	5.1e-07	5.4e-07
EGF18	707	E.GYHDPTC[+57.02146]LSEVNE.C			548.3	1.5e-07	1.6e-07	6.82	526.8	526.8	2	760.818	760.82	-2.36		1520.63	1520.63	Specific		>sp|Q01705|NOTC1_MOUSE Neurogenic locus notch homolog protein 1 OS=Mus musculus GN=Notch1 PE=1 SV=3	1	16.3066	controllerType=0 controllerNumber=1 scan=5543	C7(Carbamidomethyl / 57.0215)	File24965_Scan5543	HCD	0	0	0	0	3.8e-08	4.1e-08	8874995
EGF18	707	E.GYHDPTC[+57.02146]LSEVNE.C			451	1.9e-07	2e-07	6.72	451	451	2	760.818	760.82	-2.2		1520.63	1520.63	Specific		>sp|Q01705|NOTC1_MOUSE Neurogenic locus notch homolog protein 1 OS=Mus musculus GN=Notch1 PE=1 SV=3	1	16.4347	controllerType=0 controllerNumber=1 scan=5598	C7(Carbamidomethyl / 57.0215)	File24965_Scan5598	HCD	0	0	0	0	6e-08	6.4e-08
EGF18	707	E.GYHDPTC[+57.02146]LSEVNE.C			267.8	3.6e-05	3.8e-05	4.44	267.8	267.8	2	760.817	760.82	-3.24		1520.63	1520.63	Specific		>sp|Q01705|NOTC1_MOUSE Neurogenic locus notch homolog protein 1 OS=Mus musculus GN=Notch1 PE=1 SV=3	1	16.1811	controllerType=0 controllerNumber=1 scan=5488	C7(Carbamidomethyl / 57.0215)	File24965_Scan5488	HCD	0	0	0	0	7.4e-06	7.9e-06
	707	E.GYHDPTC[+57.02146]LSE.V			563.7	6e-06	6.4e-06	5.22	277.6	277.6	2	589.742	589.743	-2.01		1178.48	1178.48	Specific		>sp|Q01705|NOTC1_MOUSE Neurogenic locus notch homolog protein 1 OS=Mus musculus GN=Notch1 PE=1 SV=3	1	14.2682	controllerType=0 controllerNumber=1 scan=4669	C7(Carbamidomethyl / 57.0215)	File24965_Scan4669	HCD	0	0	0	0	1.1e-06	1.2e-06
	707	E.GYHDPTC[+57.02146]LSE.V			529.8	2.2e-05	2.3e-05	4.66	316.7	316.7	2	589.742	589.743	-1.18		1178.48	1178.48	Specific		>sp|Q01705|NOTC1_MOUSE Neurogenic locus notch homolog protein 1 OS=Mus musculus GN=Notch1 PE=1 SV=3	1	14.1416	controllerType=0 controllerNumber=1 scan=4616	C7(Carbamidomethyl / 57.0215)	File24965_Scan4616	HCD	0	0	0	0	5.5e-06	5.8e-06
	707	E.GYHDPTC[+57.02146]LSE.V			523.7	7.8e-06	8.3e-06	5.11	343.3	343.3	2	589.741	589.743	-2.11		1178.48	1178.48	Specific		>sp|Q01705|NOTC1_MOUSE Neurogenic locus notch homolog protein 1 OS=Mus musculus GN=Notch1 PE=1 SV=3	1	14.3979	controllerType=0 controllerNumber=1 scan=4724	C7(Carbamidomethyl / 57.0215)	File24965_Scan4724	HCD	0	0	0	0	1.8e-06	1.9e-06
	707	E.GYHDPTC[+57.02146]LSE.V			238.4	0.029	0.031	1.53	238.4	238.4	2	589.741	589.743	-3.04		1178.47	1178.48	Specific		>sp|Q01705|NOTC1_MOUSE Neurogenic locus notch homolog protein 1 OS=Mus musculus GN=Notch1 PE=1 SV=3	1	14.5717	controllerType=0 controllerNumber=1 scan=4798	C7(Carbamidomethyl / 57.0215)	File24965_Scan4798	HCD	0	0	0	0	0.0025	0.0027
	707	E.GYHDPTC[+57.02146]LSE.V			173.3	0.033	0.035	1.48	173.3	173.3	2	589.742	589.743	-1.91		1178.48	1178.48	Specific		>sp|Q01705|NOTC1_MOUSE Neurogenic locus notch homolog protein 1 OS=Mus musculus GN=Notch1 PE=1 SV=3	1	13.8854	controllerType=0 controllerNumber=1 scan=4508	C7(Carbamidomethyl / 57.0215)	File24965_Scan4508	HCD	0	0	0	0	0.0029	0.0031
	707	E.GYHDPTC[+57.02146]LSE.V			167.7	0.046	0.048	1.34	167.7	167.7	2	589.741	589.743	-2.32		1178.48	1178.48	Specific		>sp|Q01705|NOTC1_MOUSE Neurogenic locus notch homolog protein 1 OS=Mus musculus GN=Notch1 PE=1 SV=3	1	14.0106	controllerType=0 controllerNumber=1 scan=4561	C7(Carbamidomethyl / 57.0215)	File24965_Scan4561	HCD	0	0	0	0	0.0043	0.0046
	757	E.C[+57.02146]ESNPC[+57.02146]VNGGTC[+57.02146]KDMTS[+146.05791]GYVC[+57.02146]T[+426.13734]C[+57.02146]RE.G	S17(OGlycan / 146.0579); T22(OGlycan / 426.1373)	Fuc(1); Hex(1)Pent(2)	386.8	4.8e-06	5.1e-06	5.32	386.8	4.1	3	1172.11	1172.11	-4.83		3514.31	3514.33	Specific	17;22	>sp|Q01705|NOTC1_MOUSE Neurogenic locus notch homolog protein 1 OS=Mus musculus GN=Notch1 PE=1 SV=3	1	15.0761	controllerType=0 controllerNumber=1 scan=5015	C1(Carbamidomethyl / 57.0215); C6(Carbamidomethyl / 57.0215); C12(Carbamidomethyl / 57.0215); C21(Carbamidomethyl / 57.0215); C23(Carbamidomethyl / 57.0215)	File24965_Scan5015	HCD	0	0	0	0	9.9e-07	1e-06
	759	E.S[+146.05791]NPC[+57.02146]VNGGT[+426.13734]C[+57.02146]KDMTSGYVC[+57.02146]TC[+57.02146]RE.G	S1(OGlycan / 146.0579); T9(OGlycan / 426.1373)	Fuc(1); Hex(1)Pent(2)	275.1	3.1e-05	3.3e-05	4.51	275.1	12.4	3	1075.75	1075.76	-3.06		3225.24	3225.25	Specific	1;9	>sp|Q01705|NOTC1_MOUSE Neurogenic locus notch homolog protein 1 OS=Mus musculus GN=Notch1 PE=1 SV=3	1	14.6214	controllerType=0 controllerNumber=1 scan=4819	C4(Carbamidomethyl / 57.0215); C10(Carbamidomethyl / 57.0215); C19(Carbamidomethyl / 57.0215); C21(Carbamidomethyl / 57.0215)	File24965_Scan4819	HCD	0	0	0	0	6.9e-06	7.3e-06
	759	E.S[+146.05791]NPC[+57.02146]VNGGT[+426.13734]C[+57.02146]KDMTSGYVC[+57.02146]TC[+57.02146]RE.G	S1(OGlycan / 146.0579); T9(OGlycan / 426.1373)	Fuc(1); Hex(1)Pent(2)	214.7	0.00017	0.00018	3.78	214.7	12.4	3	1075.75	1075.76	-4.76		3225.24	3225.25	Specific	1;9	>sp|Q01705|NOTC1_MOUSE Neurogenic locus notch homolog protein 1 OS=Mus musculus GN=Notch1 PE=1 SV=3	1	14.7554	controllerType=0 controllerNumber=1 scan=4876	C4(Carbamidomethyl / 57.0215); C10(Carbamidomethyl / 57.0215); C19(Carbamidomethyl / 57.0215); C21(Carbamidomethyl / 57.0215)	File24965_Scan4876	HCD	0	0	0	0	2.4e-05	2.5e-05
	771	D.MTSGYVC[+57.02146]TC[+57.02146]RE.G			326	2.1e-05	2.2e-05	4.69	326	326	2	682.274	682.276	-1.9		1363.54	1363.54	Specific		>sp|Q01705|NOTC1_MOUSE Neurogenic locus notch homolog protein 1 OS=Mus musculus GN=Notch1 PE=1 SV=3	1	12.8793	controllerType=0 controllerNumber=1 scan=4083	C7(Carbamidomethyl / 57.0215); C9(Carbamidomethyl / 57.0215)	File24965_Scan4083	HCD	0	0	0	0	5.2e-06	5.5e-06
	782	E.GFS[+365.13220]GPNC[+57.02146]QT[+162.05282]NINE.C	S3(OGlycan / 365.1322); T9(OGlycan / 162.0528)	HexNAc(1)Hex(1); Hex(1)	166.1	0.014	0.015	1.85	157.9	0	2	982.896	982.899	-3.82		1964.78	1964.79	Specific	3;9	>sp|Q01705|NOTC1_MOUSE Neurogenic locus notch homolog protein 1 OS=Mus musculus GN=Notch1 PE=1 SV=3	1	15.7962	controllerType=0 controllerNumber=1 scan=5323	C7(Carbamidomethyl / 57.0215)	File24965_Scan5323	HCD	0	0	0	0	0.00041	0.00044
	782	E.GFSGPNC[+57.02146]QTNINE.C			564	6.1e-06	6.4e-06	5.22	543.6	543.6	2	719.305	719.307	-2.93		1437.6	1437.61	Specific		>sp|Q01705|NOTC1_MOUSE Neurogenic locus notch homolog protein 1 OS=Mus musculus GN=Notch1 PE=1 SV=3	1	16.224	controllerType=0 controllerNumber=1 scan=5506	C7(Carbamidomethyl / 57.0215)	File24965_Scan5506	HCD	0	0	0	0	1.3e-06	1.4e-06
	828	E.VVLAPC[+57.02146]ATSPC[+57.02146]KNSGVC[+57.02146]KE.S			811.3	1.8e-12	1.9e-12	11.75	811.3	811.3	3	692.999	693.001	-2.07		2076.98	2076.99	Specific		>sp|Q01705|NOTC1_MOUSE Neurogenic locus notch homolog protein 1 OS=Mus musculus GN=Notch1 PE=1 SV=3	1	13.9048	controllerType=0 controllerNumber=1 scan=4516	C6(Carbamidomethyl / 57.0215); C11(Carbamidomethyl / 57.0215); C17(Carbamidomethyl / 57.0215)	File24965_Scan4516	HCD	0	0	0	0	1.8e-12	1.9e-12
	828	E.VVLAPC[+57.02146]ATSPC[+57.02146]KNSGVC[+57.02146]KE.S			746.3	1.8e-10	1.9e-10	9.75	746.3	746.3	3	692.999	693.001	-2.07		2076.98	2076.99	Specific		>sp|Q01705|NOTC1_MOUSE Neurogenic locus notch homolog protein 1 OS=Mus musculus GN=Notch1 PE=1 SV=3	1	14.0349	controllerType=0 controllerNumber=1 scan=4571	C6(Carbamidomethyl / 57.0215); C11(Carbamidomethyl / 57.0215); C17(Carbamidomethyl / 57.0215)	File24965_Scan4571	HCD	0	0	0	0	9.5e-11	1e-10
	828	E.VVLAPC[+57.02146]ATSPC[+57.02146]KNSGVC[+57.02146]KE.S			343.8	2.6e-05	2.8e-05	4.58	343.8	343.8	3	693	693.001	-1.63		2076.98	2076.99	Specific		>sp|Q01705|NOTC1_MOUSE Neurogenic locus notch homolog protein 1 OS=Mus musculus GN=Notch1 PE=1 SV=3	1	14.1634	controllerType=0 controllerNumber=1 scan=4625	C6(Carbamidomethyl / 57.0215); C11(Carbamidomethyl / 57.0215); C17(Carbamidomethyl / 57.0215)	File24965_Scan4625	HCD	0	0	0	0	6e-06	6.3e-06
	828	E.VVLAPC[+57.02146]ATSPC[+57.02146]KNSGVC[+57.02146]KE.S			325.6	1e-05	1.1e-05	4.99	325.6	325.6	3	692.999	693.001	-2.33		2076.98	2076.99	Specific		>sp|Q01705|NOTC1_MOUSE Neurogenic locus notch homolog protein 1 OS=Mus musculus GN=Notch1 PE=1 SV=3	1	13.79	controllerType=0 controllerNumber=1 scan=4468	C6(Carbamidomethyl / 57.0215); C11(Carbamidomethyl / 57.0215); C17(Carbamidomethyl / 57.0215)	File24965_Scan4468	HCD	0	0	0	0	2.2e-06	2.4e-06
	828	E.VVLAPC[+57.02146]ATSPC[+57.02146]KNSGVC[+57.02146]KE.S			287.8	8.3e-05	8.8e-05	4.08	287.8	287.8	3	692.999	693.001	-2.51		2076.98	2076.99	Specific		>sp|Q01705|NOTC1_MOUSE Neurogenic locus notch homolog protein 1 OS=Mus musculus GN=Notch1 PE=1 SV=3	1	14.387	controllerType=0 controllerNumber=1 scan=4720	C6(Carbamidomethyl / 57.0215); C11(Carbamidomethyl / 57.0215); C17(Carbamidomethyl / 57.0215)	File24965_Scan4720	HCD	0	0	0	0	1.3e-05	1.4e-05
	852	E.SFSC[+57.02146]VC[+57.02146]PTGWQGQTC[+57.02146]E.V			374.2	0.0032	0.0034	2.5	374.2	374.2	2	952.374	952.374	-0.27		1903.74	1903.74	Specific		>sp|Q01705|NOTC1_MOUSE Neurogenic locus notch homolog protein 1 OS=Mus musculus GN=Notch1 PE=1 SV=3	1	20.048	controllerType=0 controllerNumber=1 scan=7177	C4(Carbamidomethyl / 57.0215); C6(Carbamidomethyl / 57.0215); C15(Carbamidomethyl / 57.0215)	File24965_Scan7177	HCD	0	0	0	0	0.00015	0.00016
	1085	E.C[+57.02146]RSGWTGVNC[+57.02146]DVLSVSC[+57.02146]E.V			477.8	2.6e-06	2.7e-06	5.59	343.9	343.9	2	1043.44	1043.44	-4.37		2085.87	2085.88	Specific		>sp|Q01705|NOTC1_MOUSE Neurogenic locus notch homolog protein 1 OS=Mus musculus GN=Notch1 PE=1 SV=3	1	19.8882	controllerType=0 controllerNumber=1 scan=7109	C1(Carbamidomethyl / 57.0215); C10(Carbamidomethyl / 57.0215); C17(Carbamidomethyl / 57.0215)	File24965_Scan7109	HCD	0	0	0	0	5.9e-07	6.2e-07
	1085	E.C[+57.02146]RSGWTGVNC[+57.02146]DVLSVSC[+57.02146]E.V			461.4	2.8e-06	3e-06	5.55	325.1	325.1	2	1043.44	1043.44	-4.25		2085.87	2085.88	Specific		>sp|Q01705|NOTC1_MOUSE Neurogenic locus notch homolog protein 1 OS=Mus musculus GN=Notch1 PE=1 SV=3	1	19.7599	controllerType=0 controllerNumber=1 scan=7054	C1(Carbamidomethyl / 57.0215); C10(Carbamidomethyl / 57.0215); C17(Carbamidomethyl / 57.0215)	File24965_Scan7054	HCD	0	0	0	0	7.5e-07	7.9e-07
	1103	E.VAAQKRGIDVTLLC[+57.02146]QHGGLC[+57.02146]VDE.G			345.9	2.8e-05	3e-05	4.55	324.9	324.9	4	635.573	635.574	-2.16		2539.27	2539.28	Specific		>sp|Q01705|NOTC1_MOUSE Neurogenic locus notch homolog protein 1 OS=Mus musculus GN=Notch1 PE=1 SV=3	1	18.3625	controllerType=0 controllerNumber=1 scan=6433	C14(Carbamidomethyl / 57.0215); C20(Carbamidomethyl / 57.0215)	File24965_Scan6433	HCD	0	0	0	0	6.4e-06	6.8e-06
	1103	E.VAAQKRGIDVTLLC[+57.02146]QHGGLC[+57.02146]VDE.G			308.1	0.0001	0.00011	3.98	297.4	297.4	4	635.573	635.574	-1.97		2539.27	2539.28	Specific		>sp|Q01705|NOTC1_MOUSE Neurogenic locus notch homolog protein 1 OS=Mus musculus GN=Notch1 PE=1 SV=3	1	18.236	controllerType=0 controllerNumber=1 scan=6379	C14(Carbamidomethyl / 57.0215); C20(Carbamidomethyl / 57.0215)	File24965_Scan6379	HCD	0	0	0	0	1.6e-05	1.7e-05
	1103	E.VAAQKRGIDVTLLC[+57.02146]QHGGLC[+57.02146]VDE.G			232.3	0.0014	0.0015	2.85	232.3	232.3	4	635.573	635.574	-1.87		2539.27	2539.28	Specific		>sp|Q01705|NOTC1_MOUSE Neurogenic locus notch homolog protein 1 OS=Mus musculus GN=Notch1 PE=1 SV=3	1	18.1091	controllerType=0 controllerNumber=1 scan=6325	C14(Carbamidomethyl / 57.0215); C20(Carbamidomethyl / 57.0215)	File24965_Scan6325	HCD	0	0	0	0	8.7e-05	9.1e-05
	1103	E.VAAQKRGIDVTLLC[+57.02146]QHGGLC[+57.02146]VDE.G			168.4	0.024	0.026	1.61	168.4	168.4	4	635.574	635.574	-0.62		2539.27	2539.28	Specific		>sp|Q01705|NOTC1_MOUSE Neurogenic locus notch homolog protein 1 OS=Mus musculus GN=Notch1 PE=1 SV=3	1	18.5032	controllerType=0 controllerNumber=1 scan=6495	C14(Carbamidomethyl / 57.0215); C20(Carbamidomethyl / 57.0215)	File24965_Scan6495	HCD	0	0	0	0	0.0016	0.0017
	1112	D.VTLLC[+57.02146]QHGGLC[+57.02146]VDE.G			549.8	1.2e-06	1.3e-06	5.92	549.8	549.8	2	800.876	800.876	-0.21		1600.75	1600.75	Specific		>sp|Q01705|NOTC1_MOUSE Neurogenic locus notch homolog protein 1 OS=Mus musculus GN=Notch1 PE=1 SV=3	1	18.6261	controllerType=0 controllerNumber=1 scan=6548	C5(Carbamidomethyl / 57.0215); C11(Carbamidomethyl / 57.0215)	File24965_Scan6548	HCD	0	0	0	0	4.2e-07	4.5e-07
	1112	D.VTLLC[+57.02146]QHGGLC[+57.02146]VDE.G			305.3	1.9e-05	2e-05	4.71	305.3	305.3	2	800.874	800.876	-2.96		1600.74	1600.75	Specific		>sp|Q01705|NOTC1_MOUSE Neurogenic locus notch homolog protein 1 OS=Mus musculus GN=Notch1 PE=1 SV=3	1	18.1651	controllerType=0 controllerNumber=1 scan=6349	C5(Carbamidomethyl / 57.0215); C11(Carbamidomethyl / 57.0215)	File24965_Scan6349	HCD	0	0	0	0	4.9e-06	5.1e-06
	1187	E.C[+57.02146]LSQPC[+57.02146]QNGGTC[+57.02146]IDLTNS[+146.05791]YKC[+57.02146]S[+426.13734]C[+57.02146]PRGTQGVHC[+57.02146]E.I	S18(OGlycan / 146.0579); S22(OGlycan / 426.1373)	Fuc(1); Hex(1)Pent(2)	326.8	1.8e-05	1.9e-05	4.75	326.8	0	4	1104.95	1104.95	-2.39		4416.79	4416.8	Specific	18;22	>sp|Q01705|NOTC1_MOUSE Neurogenic locus notch homolog protein 1 OS=Mus musculus GN=Notch1 PE=1 SV=3	1	16.1623	controllerType=0 controllerNumber=1 scan=5480	C1(Carbamidomethyl / 57.0215); C6(Carbamidomethyl / 57.0215); C12(Carbamidomethyl / 57.0215); C21(Carbamidomethyl / 57.0215); C23(Carbamidomethyl / 57.0215); C32(Carbamidomethyl / 57.0215)	File24965_Scan5480	HCD	0	0	0	0	3.9e-06	4.1e-06
	1187	E.C[+57.02146]LSQPC[+57.02146]QNGGTC[+57.02146]IDLT[+146.05791]NSYKC[+57.02146]S[+426.13734]C[+57.02146]PRGTQGVHC[+57.02146]E.I	T16(OGlycan / 146.0579); S22(OGlycan / 426.1373)	Fuc(1); Hex(1)Pent(2)	56.9	0.018	0.019	1.73	56.9	0	4	1105.2	1104.95	-5.91	1	4417.77	4416.8	Specific	16;22	>sp|Q01705|NOTC1_MOUSE Neurogenic locus notch homolog protein 1 OS=Mus musculus GN=Notch1 PE=1 SV=3	1	16.5973	controllerType=0 controllerNumber=1 scan=5668	C1(Carbamidomethyl / 57.0215); C6(Carbamidomethyl / 57.0215); C12(Carbamidomethyl / 57.0215); C21(Carbamidomethyl / 57.0215); C23(Carbamidomethyl / 57.0215); C32(Carbamidomethyl / 57.0215)	File24965_Scan5668	HCD	0	0	0	0	0.0013	0.0013
	1271	E.C[+57.02146]LSNPC[+57.02146]DPRGT[+426.13734]QNC[+57.02146]VQRVNDFHC[+57.02146]E.C	T11(OGlycan / 426.1373)	Hex(1)Pent(2)	578	2.7e-07	2.9e-07	6.57	578	28.8	4	848.095	848.1	-6.08		3389.36	3389.38	Specific	11	>sp|Q01705|NOTC1_MOUSE Neurogenic locus notch homolog protein 1 OS=Mus musculus GN=Notch1 PE=1 SV=3	1	15.5885	controllerType=0 controllerNumber=1 scan=5236	C1(Carbamidomethyl / 57.0215); C6(Carbamidomethyl / 57.0215); C14(Carbamidomethyl / 57.0215); C23(Carbamidomethyl / 57.0215)	File24965_Scan5236	HCD	0	0	0	0	1.1e-07	1.2e-07
	1271	E.C[+57.02146]LSNPC[+57.02146]DPRGT[+426.13734]QNC[+57.02146]VQRVNDFHC[+57.02146]E.C	T11(OGlycan / 426.1373)	Hex(1)Pent(2)	482.8	5.7e-07	6e-07	6.24	482.8	22	4	848.096	848.1	-4.43		3389.36	3389.38	Specific	11	>sp|Q01705|NOTC1_MOUSE Neurogenic locus notch homolog protein 1 OS=Mus musculus GN=Notch1 PE=1 SV=3	1	15.7194	controllerType=0 controllerNumber=1 scan=5290	C1(Carbamidomethyl / 57.0215); C6(Carbamidomethyl / 57.0215); C14(Carbamidomethyl / 57.0215); C23(Carbamidomethyl / 57.0215)	File24965_Scan5290	HCD	0	0	0	0	2.5e-07	2.6e-07
	1271	E.C[+57.02146]LSNPC[+57.02146]DPRGT[+426.13734]QNC[+57.02146]VQRVNDFHC[+57.02146]E.C	T11(OGlycan / 426.1373)	Hex(1)Pent(2)	478.1	5.6e-07	5.9e-07	6.25	478.1	15.6	4	848.096	848.1	-4.43		3389.36	3389.38	Specific	11	>sp|Q01705|NOTC1_MOUSE Neurogenic locus notch homolog protein 1 OS=Mus musculus GN=Notch1 PE=1 SV=3	1	15.7237	controllerType=0 controllerNumber=1 scan=5292	C1(Carbamidomethyl / 57.0215); C6(Carbamidomethyl / 57.0215); C14(Carbamidomethyl / 57.0215); C23(Carbamidomethyl / 57.0215)	File24965_Scan5292	HCD	0	0	0	0	2.3e-07	2.4e-07
	1271	E.C[+57.02146]LSNPC[+57.02146]DPRGT[+426.13734]QNC[+57.02146]VQRVND.F	T11(OGlycan / 426.1373)	Hex(1)Pent(2)	466.8	6.6e-06	7e-06	5.18	466.8	45.8	3	939.397	939.397	-0.43		2816.18	2816.18	Specific	11	>sp|Q01705|NOTC1_MOUSE Neurogenic locus notch homolog protein 1 OS=Mus musculus GN=Notch1 PE=1 SV=3	1	13.8638	controllerType=0 controllerNumber=1 scan=4499	C1(Carbamidomethyl / 57.0215); C6(Carbamidomethyl / 57.0215); C14(Carbamidomethyl / 57.0215)	File24965_Scan4499	HCD	0	0	0	0	1.6e-06	1.7e-06
	1271	E.C[+57.02146]LSNPC[+57.02146]DPRGT[+426.13734]QNC[+57.02146]VQRVND.F	T11(OGlycan / 426.1373)	Hex(1)Pent(2)	320.3	8.2e-05	8.7e-05	4.09	320.3	21.4	3	939.397	939.397	-0.17		2816.18	2816.18	Specific	11	>sp|Q01705|NOTC1_MOUSE Neurogenic locus notch homolog protein 1 OS=Mus musculus GN=Notch1 PE=1 SV=3	1	13.9976	controllerType=0 controllerNumber=1 scan=4556	C1(Carbamidomethyl / 57.0215); C6(Carbamidomethyl / 57.0215); C14(Carbamidomethyl / 57.0215)	File24965_Scan4556	HCD	0	0	0	0	1.2e-05	1.3e-05

## Sheet: KM0083021-7 LFNG only
#EGF	Pos.	Sequence	Mods_x000D_ (variable)	Glycans	Score	PEP_x000D_ 2D	PEP_x000D_ 1D	|Log Prob|	Delta_x000D_ Score	Delta Mod._x000D_ Score	z	Obs._x000D_ m/z	Calc._x000D_ m/z	ppm_x000D_ err.	Off-_x000D_ By-X	Obs._x000D_ MH	Calc._x000D_ MH	Cleavage	Glycans_x000D_ Pos.	Protein_x000D_ Name	Prot._x000D_ Id	Scan_x000D_ Time	Scan #	Mods_x000D_ (fixed)	Comment	Fragment_x000D_ Type	FDR_x000D_ 2D	FDR_x000D_ 1D	FDR uniq._x000D_ 2D	FDR uniq._x000D_ 1D	q-value_x000D_ 2D	q-value_x000D_ 1D	Area under the curve
	45	E.AC[+57.02146]VC[+57.02146]SGAFVGQRC[+57.02146]QD.S			631.7	8.3e-10	8.8e-10	9.08	631.7	631.7	2	857.857	857.858	-1.34		1714.71	1714.71	Specific		>sp|Q01705|NOTC1_MOUSE Neurogenic locus notch homolog protein 1 OS=Mus musculus GN=Notch1 PE=1 SV=3	1	15.1083	controllerType=0 controllerNumber=1 scan=5404	C2(Carbamidomethyl / 57.0215); C4(Carbamidomethyl / 57.0215); C13(Carbamidomethyl / 57.0215)	File24917_Scan5404	HCD	0	0	0	0	2.2e-10	2.3e-10
	45	E.AC[+57.02146]VC[+57.02146]SGAFVGQRC[+57.02146]QD.S			586.3	7.3e-09	7.8e-09	8.13	586.3	586.3	2	857.857	857.858	-1.98		1714.71	1714.71	Specific		>sp|Q01705|NOTC1_MOUSE Neurogenic locus notch homolog protein 1 OS=Mus musculus GN=Notch1 PE=1 SV=3	1	14.9976	controllerType=0 controllerNumber=1 scan=5356	C2(Carbamidomethyl / 57.0215); C4(Carbamidomethyl / 57.0215); C13(Carbamidomethyl / 57.0215)	File24917_Scan5356	HCD	0	0	0	0	1.3e-09	1.4e-09
	125	E.YKC[+57.02146]RC[+57.02146]PPGWS[+426.13734]GKSC[+57.02146]QQADPC[+57.02146]ASNPC[+57.02146]ANGGQC[+57.02146]LPFE.S	S10(OGlycan / 426.1373)	Hex(1)Pent(2)	267.6	0.0002	0.00021	3.71	267.6	1.7	4	1118.46	1118.46	-2.75		4470.8	4470.81	Specific	10	>sp|Q01705|NOTC1_MOUSE Neurogenic locus notch homolog protein 1 OS=Mus musculus GN=Notch1 PE=1 SV=3	1	17.2283	controllerType=0 controllerNumber=1 scan=6359	C3(Carbamidomethyl / 57.0215); C5(Carbamidomethyl / 57.0215); C14(Carbamidomethyl / 57.0215); C20(Carbamidomethyl / 57.0215); C25(Carbamidomethyl / 57.0215); C31(Carbamidomethyl / 57.0215)	File24917_Scan6359	HCD	0	0	0	0	9.1e-06	9.7e-06
	160	E.SSYIC[+57.02146]RC[+57.02146]PPGFHGPTC[+57.02146]RQDVNE.C			625.5	2.8e-09	3e-09	8.55	529.7	529.7	4	660.038	660.04	-2.85		2637.13	2637.14	Specific		>sp|Q01705|NOTC1_MOUSE Neurogenic locus notch homolog protein 1 OS=Mus musculus GN=Notch1 PE=1 SV=3	1	15.208	controllerType=0 controllerNumber=1 scan=5449	C5(Carbamidomethyl / 57.0215); C7(Carbamidomethyl / 57.0215); C16(Carbamidomethyl / 57.0215)	File24917_Scan5449	HCD	0	0	0	0	3.9e-10	4.1e-10
	160	E.SSYIC[+57.02146]RC[+57.02146]PPGFHGPTC[+57.02146]RQDVNE.C			572.8	2.8e-08	3e-08	7.55	510.8	510.8	4	660.039	660.04	-1.37		2637.14	2637.14	Specific		>sp|Q01705|NOTC1_MOUSE Neurogenic locus notch homolog protein 1 OS=Mus musculus GN=Notch1 PE=1 SV=3	1	15.0857	controllerType=0 controllerNumber=1 scan=5394	C5(Carbamidomethyl / 57.0215); C7(Carbamidomethyl / 57.0215); C16(Carbamidomethyl / 57.0215)	File24917_Scan5394	HCD	0	0	0	0	4.4e-09	4.7e-09
	160	E.SSYIC[+57.02146]RC[+57.02146]PPGFHGPTC[+57.02146]RQDVNE.C			524.2	8.4e-06	9e-06	5.07	436.5	436.5	4	660.04	660.04	0.2		2637.14	2637.14	Specific		>sp|Q01705|NOTC1_MOUSE Neurogenic locus notch homolog protein 1 OS=Mus musculus GN=Notch1 PE=1 SV=3	1	15.3313	controllerType=0 controllerNumber=1 scan=5504	C5(Carbamidomethyl / 57.0215); C7(Carbamidomethyl / 57.0215); C16(Carbamidomethyl / 57.0215)	File24917_Scan5504	HCD	0	0	0	0	1e-06	1.1e-06
	160	E.SSYIC[+57.02146]RC[+57.02146]PPGFHGPTC[+57.02146]RQD.V			586.9	1.9e-08	2e-08	7.73	586.9	586.9	4	574.501	574.502	-0.99		2294.98	2294.99	Specific		>sp|Q01705|NOTC1_MOUSE Neurogenic locus notch homolog protein 1 OS=Mus musculus GN=Notch1 PE=1 SV=3	1	14.5599	controllerType=0 controllerNumber=1 scan=5166	C5(Carbamidomethyl / 57.0215); C7(Carbamidomethyl / 57.0215); C16(Carbamidomethyl / 57.0215)	File24917_Scan5166	HCD	0	0	0	0	2.9e-09	3.1e-09
	182	E.C[+57.02146]SQNPGLC[+57.02146]RHGGT[+146.05791]C[+57.02146]HNE.I	T13(OGlycan / 146.0579)	Fuc(1)	641.2	5.7e-09	6e-09	8.25	628.4	69.8	4	533.22	533.219	1.34		2129.86	2129.85	Specific	13	>sp|Q01705|NOTC1_MOUSE Neurogenic locus notch homolog protein 1 OS=Mus musculus GN=Notch1 PE=1 SV=3	1	9.6632	controllerType=0 controllerNumber=1 scan=3079	C1(Carbamidomethyl / 57.0215); C8(Carbamidomethyl / 57.0215); C14(Carbamidomethyl / 57.0215)	File24917_Scan3079	HCD	0	0	0	0	1e-09	1.1e-09
	182	E.C[+57.02146]SQNPGLC[+57.02146]RHGGT[+146.05791]C[+57.02146]HNE.I		Fuc(1)	623.7	9.7e-09	1e-08	8.01	623.7	67.2	4	533.219	533.219	0.19		2129.86	2129.85	Specific	13	>sp|Q01705|NOTC1_MOUSE Neurogenic locus notch homolog protein 1 OS=Mus musculus GN=Notch1 PE=1 SV=3	1	9.772	controllerType=0 controllerNumber=1 scan=3123	C1(Carbamidomethyl / 57.0215); C8(Carbamidomethyl / 57.0215); C14(Carbamidomethyl / 57.0215)	File24917_Scan3123	HCD	0	0	0	0	1.6e-09	1.8e-09
	182	E.C[+57.02146]SQNPGLC[+57.02146]RHGGT[+146.05791]C[+57.02146]HNE.I	T13(OGlycan / 146.0579)	Fuc(1)	476	3.6e-06	3.8e-06	5.44	476	15.3	3	710.624	710.623	1.26		2129.86	2129.85	Specific	13	>sp|Q01705|NOTC1_MOUSE Neurogenic locus notch homolog protein 1 OS=Mus musculus GN=Notch1 PE=1 SV=3	1	9.6654	controllerType=0 controllerNumber=1 scan=3080	C1(Carbamidomethyl / 57.0215); C8(Carbamidomethyl / 57.0215); C14(Carbamidomethyl / 57.0215)	File24917_Scan3080	HCD	0	0	0	0	4.6e-07	4.9e-07
	182	E.C[+57.02146]SQNPGLC[+57.02146]RHGGT[+146.05791]C[+57.02146]HNE.I	T13(OGlycan / 146.0579)	Fuc(1)	358.3	2.7e-05	2.8e-05	4.58	358.3	44.2	4	533.219	533.219	0.31		2129.86	2129.85	Specific	13	>sp|Q01705|NOTC1_MOUSE Neurogenic locus notch homolog protein 1 OS=Mus musculus GN=Notch1 PE=1 SV=3	1	9.8829	controllerType=0 controllerNumber=1 scan=3168	C1(Carbamidomethyl / 57.0215); C8(Carbamidomethyl / 57.0215); C14(Carbamidomethyl / 57.0215)	File24917_Scan3168	HCD	0	0	0	0	2.4e-06	2.5e-06
	182	E.C[+57.02146]SQNPGLC[+57.02146]RHGGT[+146.05791]C[+57.02146]HNE.I	T13(OGlycan / 146.0579)	Fuc(1)	209.5	0.00063	0.00067	3.2	209.5	35.5	4	533.22	533.219	1.57		2129.86	2129.85	Specific	13	>sp|Q01705|NOTC1_MOUSE Neurogenic locus notch homolog protein 1 OS=Mus musculus GN=Notch1 PE=1 SV=3	1	9.5453	controllerType=0 controllerNumber=1 scan=3033	C1(Carbamidomethyl / 57.0215); C8(Carbamidomethyl / 57.0215); C14(Carbamidomethyl / 57.0215)	File24917_Scan3033	HCD	0	0	0	0	3.9e-05	4.1e-05
	199	E.IGSYRC[+57.02146]AC[+57.02146]RATHTGPHC[+57.02146]E.L			324.7	0.014	0.015	1.85	316.2	316.2	4	533.983	533.985	-3.25		2132.91	2132.92	Specific		>sp|Q01705|NOTC1_MOUSE Neurogenic locus notch homolog protein 1 OS=Mus musculus GN=Notch1 PE=1 SV=3	1	10.6484	controllerType=0 controllerNumber=1 scan=3465	C6(Carbamidomethyl / 57.0215); C8(Carbamidomethyl / 57.0215); C17(Carbamidomethyl / 57.0215)	File24917_Scan3465	HCD	0	0	0	0	0.00042	0.00045
EGF6	217	E.LPYVPC[+57.02146]SPSPC[+57.02146]QNGGT[+146.05791]C[+57.02146]RPTGDTTHE.C	T16(OGlycan / 146.0579)	Fuc(1)	899.2	1.5e-13	1.6e-13	12.82	899.2	4.8	3	1012.1	1012.1	-2.94		3034.29	3034.3	Specific	16	>sp|Q01705|NOTC1_MOUSE Neurogenic locus notch homolog protein 1 OS=Mus musculus GN=Notch1 PE=1 SV=3	1	16.6055	controllerType=0 controllerNumber=1 scan=6079	C6(Carbamidomethyl / 57.0215); C11(Carbamidomethyl / 57.0215); C17(Carbamidomethyl / 57.0215)	File24917_Scan6079	HCD	0	0	0	0	1.1e-13	1.2e-13	18633642
EGF6	217	E.LPYVPC[+57.02146]S[+146.05791]PSPC[+57.02146]QNGGTC[+57.02146]RPTGDTTHE.C	S7(OGlycan / 146.0579)	Fuc(1)	732.9	1.3e-10	1.4e-10	9.87	732.9	0.7	3	1012.1	1012.1	-1.8		3034.29	3034.3	Specific	7	>sp|Q01705|NOTC1_MOUSE Neurogenic locus notch homolog protein 1 OS=Mus musculus GN=Notch1 PE=1 SV=3	1	16.4937	controllerType=0 controllerNumber=1 scan=6029	C6(Carbamidomethyl / 57.0215); C11(Carbamidomethyl / 57.0215); C17(Carbamidomethyl / 57.0215)	File24917_Scan6029	HCD	0	0	0	0	3e-11	3.2e-11
EGF6	217	E.LPYVPC[+57.02146]SPSPC[+57.02146]QNGGT[+146.05791]C[+57.02146]RPTGDTTHE.C	T16(OGlycan / 146.0579)	Fuc(1)	718.1	3.6e-09	3.9e-09	8.44	718.1	1.5	3	1012.1	1012.1	-6.62		3034.28	3034.3	Specific	16	>sp|Q01705|NOTC1_MOUSE Neurogenic locus notch homolog protein 1 OS=Mus musculus GN=Notch1 PE=1 SV=3	1	16.725	controllerType=0 controllerNumber=1 scan=6135	C6(Carbamidomethyl / 57.0215); C11(Carbamidomethyl / 57.0215); C17(Carbamidomethyl / 57.0215)	File24917_Scan6135	HCD	0	0	0	0	6.6e-10	7e-10
	416	E.C[+57.02146]ALGANPC[+57.02146]EHAGKC[+57.02146]LNT[+162.05282]LGSFE.C	T17(OGlycan / 162.0528)	Hex(1)	631.8	2.8e-09	3e-09	8.55	551.1	12.6	3	856.709	856.71	-1.48		2568.11	2568.12	Specific	17	>sp|Q01705|NOTC1_MOUSE Neurogenic locus notch homolog protein 1 OS=Mus musculus GN=Notch1 PE=1 SV=3	1	17.7023	controllerType=0 controllerNumber=1 scan=6574	C1(Carbamidomethyl / 57.0215); C8(Carbamidomethyl / 57.0215); C14(Carbamidomethyl / 57.0215)	File24917_Scan6574	HCD	0	0	0	0	5.1e-10	5.4e-10
	416	E.C[+57.02146]ALGANPC[+57.02146]EHAGKC[+57.02146]LNT[+162.05282]LGSFE.C	T17(OGlycan / 162.0528)	Hex(1)	598.4	2.8e-08	3e-08	7.55	550	12.4	3	856.709	856.71	-1.33		2568.11	2568.12	Specific	17	>sp|Q01705|NOTC1_MOUSE Neurogenic locus notch homolog protein 1 OS=Mus musculus GN=Notch1 PE=1 SV=3	1	17.8505	controllerType=0 controllerNumber=1 scan=6641	C1(Carbamidomethyl / 57.0215); C8(Carbamidomethyl / 57.0215); C14(Carbamidomethyl / 57.0215)	File24917_Scan6641	HCD	0	0	0	0	5.2e-09	5.5e-09
	416	E.C[+57.02146]ALGANPC[+57.02146]E.H			570.5	1.1e-05	1.2e-05	4.95	272.1	272.1	2	496.201	496.202	-1.61		991.396	991.397	Specific		>sp|Q01705|NOTC1_MOUSE Neurogenic locus notch homolog protein 1 OS=Mus musculus GN=Notch1 PE=1 SV=3	1	14.5513	controllerType=0 controllerNumber=1 scan=5162	C1(Carbamidomethyl / 57.0215); C8(Carbamidomethyl / 57.0215)	File24917_Scan5162	HCD	0	0	0	0	1.4e-06	1.5e-06
	416	E.C[+57.02146]ALGANPC[+57.02146]E.H			481.1	0.00012	0.00013	3.92	258.9	258.9	2	496.202	496.202	-1.36		991.396	991.397	Specific		>sp|Q01705|NOTC1_MOUSE Neurogenic locus notch homolog protein 1 OS=Mus musculus GN=Notch1 PE=1 SV=3	1	14.673	controllerType=0 controllerNumber=1 scan=5215	C1(Carbamidomethyl / 57.0215); C8(Carbamidomethyl / 57.0215)	File24917_Scan5215	HCD	0	0	0	0	6.8e-06	7.3e-06
	425	E.HAGKC[+57.02146]LNTLGS[+162.05282]FE.C	S11(OGlycan / 162.0528)	Hex(1)	486.2	4.9e-07	5.3e-07	6.31	486.2	21.5	2	798.371	798.372	-1.06		1595.74	1595.74	Specific	11	>sp|Q01705|NOTC1_MOUSE Neurogenic locus notch homolog protein 1 OS=Mus musculus GN=Notch1 PE=1 SV=3	1	14.6601	controllerType=0 controllerNumber=1 scan=5210	C5(Carbamidomethyl / 57.0215)	File24917_Scan5210	HCD	0	0	0	0	8.1e-08	8.7e-08
	425	E.HAGKC[+57.02146]LNTLGS[+162.05282]FE.C	S11(OGlycan / 162.0528)	Hex(1)	365.4	1.4e-05	1.5e-05	4.86	365.4	13.5	2	798.371	798.372	-1.67		1595.73	1595.74	Specific	11	>sp|Q01705|NOTC1_MOUSE Neurogenic locus notch homolog protein 1 OS=Mus musculus GN=Notch1 PE=1 SV=3	1	14.7915	controllerType=0 controllerNumber=1 scan=5267	C5(Carbamidomethyl / 57.0215)	File24917_Scan5267	HCD	0	0	0	0	1.9e-06	2e-06
	425	E.HAGKC[+57.02146]LNTLGS[+162.05282]FE.C	S11(OGlycan / 162.0528)	Hex(1)	287	0.00028	0.0003	3.55	287	11.3	3	532.583	532.584	-0.88		1595.74	1595.74	Specific	11	>sp|Q01705|NOTC1_MOUSE Neurogenic locus notch homolog protein 1 OS=Mus musculus GN=Notch1 PE=1 SV=3	1	14.7232	controllerType=0 controllerNumber=1 scan=5237	C5(Carbamidomethyl / 57.0215)	File24917_Scan5237	HCD	0	0	0	0	1.7e-05	1.8e-05
	425	E.HAGKC[+57.02146]LNT[+162.05282]LGSFE.C	T8(OGlycan / 162.0528)	Hex(1)	239.7	0.0028	0.003	2.55	239.7	6	3	532.583	532.584	-1.45		1595.73	1595.74	Specific	8	>sp|Q01705|NOTC1_MOUSE Neurogenic locus notch homolog protein 1 OS=Mus musculus GN=Notch1 PE=1 SV=3	1	14.8514	controllerType=0 controllerNumber=1 scan=5292	C5(Carbamidomethyl / 57.0215)	File24917_Scan5292	HCD	0	0	0	0	0.00017	0.00018
	425	E.HAGKC[+57.02146]LNTLGS[+162.05282]FE.C	S11(OGlycan / 162.0528)	Hex(1)	178.4	0.0058	0.0061	2.24	178.4	3.6	3	532.583	532.584	-1.45		1595.73	1595.74	Specific	11	>sp|Q01705|NOTC1_MOUSE Neurogenic locus notch homolog protein 1 OS=Mus musculus GN=Notch1 PE=1 SV=3	1	14.6044	controllerType=0 controllerNumber=1 scan=5186	C5(Carbamidomethyl / 57.0215)	File24917_Scan5186	HCD	0	0	0	0	0.00029	0.00031
	425	E.HAGKC[+57.02146]LNTLGSFE.C			498.8	1.2e-05	1.3e-05	4.93	385	385	2	717.343	717.346	-3.59		1433.68	1433.68	Specific		>sp|Q01705|NOTC1_MOUSE Neurogenic locus notch homolog protein 1 OS=Mus musculus GN=Notch1 PE=1 SV=3	1	15.2941	controllerType=0 controllerNumber=1 scan=5488	C5(Carbamidomethyl / 57.0215)	File24917_Scan5488	HCD	0	0	0	0	1.7e-06	1.8e-06
	425	E.HAGKC[+57.02146]LNTLGSFE.C			295.3	0.00045	0.00048	3.35	295.3	295.3	3	478.565	478.566	-3.66		1433.68	1433.68	Specific		>sp|Q01705|NOTC1_MOUSE Neurogenic locus notch homolog protein 1 OS=Mus musculus GN=Notch1 PE=1 SV=3	1	15.2444	controllerType=0 controllerNumber=1 scan=5466	C5(Carbamidomethyl / 57.0215)	File24917_Scan5466	HCD	0	0	0	0	2.5e-05	2.7e-05
	425	E.HAGKC[+57.02146]LNTLGSFE.C			263.8	0.00062	0.00066	3.21	263.8	263.8	3	478.565	478.566	-3.72		1433.68	1433.68	Specific		>sp|Q01705|NOTC1_MOUSE Neurogenic locus notch homolog protein 1 OS=Mus musculus GN=Notch1 PE=1 SV=3	1	14.7871	controllerType=0 controllerNumber=1 scan=5265	C5(Carbamidomethyl / 57.0215)	File24917_Scan5265	HCD	0	0	0	0	3.2e-05	3.4e-05
	438	E.C[+57.02146]QC[+57.02146]LQGYTGPRC[+57.02146]E.I			848.7	7.3e-14	7.8e-14	13.13	760.9	760.9	2	814.833	814.834	-1.55		1628.66	1628.66	Specific		>sp|Q01705|NOTC1_MOUSE Neurogenic locus notch homolog protein 1 OS=Mus musculus GN=Notch1 PE=1 SV=3	1	14.8788	controllerType=0 controllerNumber=1 scan=5304	C1(Carbamidomethyl / 57.0215); C3(Carbamidomethyl / 57.0215); C12(Carbamidomethyl / 57.0215)	File24917_Scan5304	HCD	0	0	0	0	7.3e-14	7.8e-14
	438	E.C[+57.02146]QC[+57.02146]LQGYTGPRC[+57.02146]E.I			703.7	7.3e-12	7.8e-12	11.13	699.8	699.8	2	814.833	814.834	-1.85		1628.66	1628.66	Specific		>sp|Q01705|NOTC1_MOUSE Neurogenic locus notch homolog protein 1 OS=Mus musculus GN=Notch1 PE=1 SV=3	1	15.0139	controllerType=0 controllerNumber=1 scan=5363	C1(Carbamidomethyl / 57.0215); C3(Carbamidomethyl / 57.0215); C12(Carbamidomethyl / 57.0215)	File24917_Scan5363	HCD	0	0	0	0	2.5e-12	2.6e-12
	438	E.C[+57.02146]QC[+57.02146]LQGYTGPRC[+57.02146]E.I			679.1	4e-10	4.2e-10	9.4	679.1	679.1	2	814.835	814.834	0.77		1628.66	1628.66	Specific		>sp|Q01705|NOTC1_MOUSE Neurogenic locus notch homolog protein 1 OS=Mus musculus GN=Notch1 PE=1 SV=3	1	14.7631	controllerType=0 controllerNumber=1 scan=5255	C1(Carbamidomethyl / 57.0215); C3(Carbamidomethyl / 57.0215); C12(Carbamidomethyl / 57.0215)	File24917_Scan5255	HCD	0	0	0	0	5.9e-11	6.2e-11
	438	E.C[+57.02146]QC[+57.02146]LQGYTGPRC[+57.02146]E.I			398.3	0.00086	0.00092	3.07	398.3	398.3	3	543.558	543.559	-0.54		1628.66	1628.66	Specific		>sp|Q01705|NOTC1_MOUSE Neurogenic locus notch homolog protein 1 OS=Mus musculus GN=Notch1 PE=1 SV=3	1	14.8623	controllerType=0 controllerNumber=1 scan=5297	C1(Carbamidomethyl / 57.0215); C3(Carbamidomethyl / 57.0215); C12(Carbamidomethyl / 57.0215)	File24917_Scan5297	HCD	0	0	0	0	5.5e-05	5.9e-05
	456	E.C[+57.02146]IS[+146.05791]NPC[+57.02146]QNDAT[+426.13734]C[+57.02146]LDQIGE.F	S3(OGlycan / 146.0579); T11(OGlycan / 426.1373)	Fuc(1); Hex(1)Pent(2)	524.9	1.3e-06	1.3e-06	5.9	524.9	0.8	3	889.686	889.687	-2.08		2667.04	2667.05	Specific	3;11	>sp|Q01705|NOTC1_MOUSE Neurogenic locus notch homolog protein 1 OS=Mus musculus GN=Notch1 PE=1 SV=3	1	19.5418	controllerType=0 controllerNumber=1 scan=7402	C1(Carbamidomethyl / 57.0215); C6(Carbamidomethyl / 57.0215); C12(Carbamidomethyl / 57.0215)	File24917_Scan7402	HCD	0	0	0	0	1.8e-07	1.9e-07
	456	E.C[+57.02146]IS[+426.13734]NPC[+57.02146]QND.A	S3(OGlycan / 426.1373)	Hex(1)Pent(2)	457.2	9e-06	9.6e-06	5.05	457.2	457.2	2	767.279	767.282	-3.27		1533.55	1533.56	Specific	3	>sp|Q01705|NOTC1_MOUSE Neurogenic locus notch homolog protein 1 OS=Mus musculus GN=Notch1 PE=1 SV=3	1	13.2511	controllerType=0 controllerNumber=1 scan=4594	C1(Carbamidomethyl / 57.0215); C6(Carbamidomethyl / 57.0215)	File24917_Scan4594	HCD	0	0	0	0	1.2e-06	1.2e-06
	465	D.AT[+146.05791]C[+57.02146]LDQIGE.F	T2(OGlycan / 146.0579)	Fuc(1)	377.1	0.0002	0.00022	3.69	377.1	377.1	2	576.757	576.758	-1.73		1152.51	1152.51	Specific	2	>sp|Q01705|NOTC1_MOUSE Neurogenic locus notch homolog protein 1 OS=Mus musculus GN=Notch1 PE=1 SV=3	1	17.1995	controllerType=0 controllerNumber=1 scan=6346	C3(Carbamidomethyl / 57.0215)	File24917_Scan6346	HCD	0	0	0	0	1.1e-05	1.2e-05
	465	D.AT[+146.05791]C[+57.02146]LDQIGE.F	T2(OGlycan / 146.0579)	Fuc(1)	258.4	0.032	0.034	1.5	258.4	258.4	2	576.756	576.758	-2.79		1152.51	1152.51	Specific	2	>sp|Q01705|NOTC1_MOUSE Neurogenic locus notch homolog protein 1 OS=Mus musculus GN=Notch1 PE=1 SV=3	1	17.2982	controllerType=0 controllerNumber=1 scan=6392	C3(Carbamidomethyl / 57.0215)	File24917_Scan6392	HCD	0	0	0	0	0.00073	0.00077
	474	E.FQC[+57.02146]IC[+57.02146]MPGYE.G			470.4	0.0039	0.0041	2.41	292	292	2	652.756	652.759	-4.31		1304.51	1304.51	Specific		>sp|Q01705|NOTC1_MOUSE Neurogenic locus notch homolog protein 1 OS=Mus musculus GN=Notch1 PE=1 SV=3	1	21.2767	controllerType=0 controllerNumber=1 scan=8162	C3(Carbamidomethyl / 57.0215); C5(Carbamidomethyl / 57.0215)	File24917_Scan8162	HCD	0	0	0	0	0.00023	0.00025
	494	E.C[+57.02146]ASS[+426.13734]PC[+57.02146]LHNGHC[+57.02146]MDKINE.F	S4(OGlycan / 426.1373)	Hex(1)Pent(2)	781.2	2.2e-12	2.3e-12	11.67	781.2	18.8	4	639.753	639.755	-3.07		2555.99	2556	Specific	4	>sp|Q01705|NOTC1_MOUSE Neurogenic locus notch homolog protein 1 OS=Mus musculus GN=Notch1 PE=1 SV=3	1	12.5883	controllerType=0 controllerNumber=1 scan=4300	C1(Carbamidomethyl / 57.0215); C6(Carbamidomethyl / 57.0215); C12(Carbamidomethyl / 57.0215)	File24917_Scan4300	HCD	0	0	0	0	1.3e-12	1.4e-12
	494	E.C[+57.02146]ASS[+426.13734]PC[+57.02146]LHNGHC[+57.02146]MDKINE.F	S4(OGlycan / 426.1373)	Hex(1)Pent(2)	512.2	1.8e-07	2e-07	6.74	512.2	18	4	639.754	639.755	-2.01		2555.99	2556	Specific	4	>sp|Q01705|NOTC1_MOUSE Neurogenic locus notch homolog protein 1 OS=Mus musculus GN=Notch1 PE=1 SV=3	1	12.726	controllerType=0 controllerNumber=1 scan=4361	C1(Carbamidomethyl / 57.0215); C6(Carbamidomethyl / 57.0215); C12(Carbamidomethyl / 57.0215)	File24917_Scan4361	HCD	0	0	0	0	3.3e-08	3.6e-08
	494	E.C[+57.02146]AS[+426.13734]SPC[+57.02146]LHNGHC[+57.02146]MDKINE.F	S3(OGlycan / 426.1373)	Hex(1)Pent(2)	264.5	0.00029	0.0003	3.55	264.5	0.8	3	852.668	852.671	-3.63		2555.99	2556	Specific	3	>sp|Q01705|NOTC1_MOUSE Neurogenic locus notch homolog protein 1 OS=Mus musculus GN=Notch1 PE=1 SV=3	1	12.6369	controllerType=0 controllerNumber=1 scan=4322	C1(Carbamidomethyl / 57.0215); C6(Carbamidomethyl / 57.0215); C12(Carbamidomethyl / 57.0215)	File24917_Scan4322	HCD	0	0	0	0	2e-05	2.1e-05
	512	E.FQC[+57.02146]QC[+57.02146]PKGFNGHLC[+57.02146]QYDVDE.C			483	5.2e-05	5.6e-05	4.28	296.3	296.3	3	834.675	834.681	-6.34		2502.01	2502.03	Specific		>sp|Q01705|NOTC1_MOUSE Neurogenic locus notch homolog protein 1 OS=Mus musculus GN=Notch1 PE=1 SV=3	1	17.2647	controllerType=0 controllerNumber=1 scan=6376	C3(Carbamidomethyl / 57.0215); C5(Carbamidomethyl / 57.0215); C14(Carbamidomethyl / 57.0215)	File24917_Scan6376	HCD	0	0	0	0	4.5e-06	4.8e-06
	512	E.FQC[+57.02146]QC[+57.02146]PKGFNGHLC[+57.02146]QYDVDE.C			446	2.7e-06	2.9e-06	5.57	267.8	267.8	3	834.678	834.681	-3.04		2502.02	2502.03	Specific		>sp|Q01705|NOTC1_MOUSE Neurogenic locus notch homolog protein 1 OS=Mus musculus GN=Notch1 PE=1 SV=3	1	17.3862	controllerType=0 controllerNumber=1 scan=6432	C3(Carbamidomethyl / 57.0215); C5(Carbamidomethyl / 57.0215); C14(Carbamidomethyl / 57.0215)	File24917_Scan6432	HCD	0	0	0	0	3.2e-07	3.4e-07
	557	E.GYT[+203.07937]GTHC[+57.02146]E.V	T3(OGlycan / 203.0794)	HexNAc(1)	257.5	0.0023	0.0025	2.64	204.6	4	2	564.217	564.219	-3.48		1127.43	1127.43	Specific	3	>sp|Q01705|NOTC1_MOUSE Neurogenic locus notch homolog protein 1 OS=Mus musculus GN=Notch1 PE=1 SV=3	1	9.9717	controllerType=0 controllerNumber=1 scan=3205	C7(Carbamidomethyl / 57.0215)	File24917_Scan3205	HCD	0	0	0	0	0.00014	0.00015
	664	E.C[+57.02146]AC[+57.02146]EPGYTGSMC[+57.02146]NVNIDE.C			465.9	6.5e-06	6.9e-06	5.19	451.7	451.7	2	1038.89	1038.89	-1.66		2076.77	2076.78	Specific		>sp|Q01705|NOTC1_MOUSE Neurogenic locus notch homolog protein 1 OS=Mus musculus GN=Notch1 PE=1 SV=3	1	19.5461	controllerType=0 controllerNumber=1 scan=7404	C1(Carbamidomethyl / 57.0215); C3(Carbamidomethyl / 57.0215); C12(Carbamidomethyl / 57.0215)	File24917_Scan7404	HCD	0	0	0	0	7.2e-07	7.7e-07
	695	E.DGIAGFTC[+57.02146]RC[+57.02146]PE.G			644.1	7.3e-10	7.8e-10	9.13	568.2	568.2	2	691.794	691.795	-1.69		1382.58	1382.58	Specific		>sp|Q01705|NOTC1_MOUSE Neurogenic locus notch homolog protein 1 OS=Mus musculus GN=Notch1 PE=1 SV=3	1	17.8676	controllerType=0 controllerNumber=1 scan=6648	C8(Carbamidomethyl / 57.0215); C10(Carbamidomethyl / 57.0215)	File24917_Scan6648	HCD	0	0	0	0	1.8e-10	1.9e-10
	695	E.DGIAGFTC[+57.02146]RC[+57.02146]PE.G			607.4	7.3e-10	7.8e-10	9.13	553.3	553.3	2	691.794	691.795	-1.96		1382.58	1382.58	Specific		>sp|Q01705|NOTC1_MOUSE Neurogenic locus notch homolog protein 1 OS=Mus musculus GN=Notch1 PE=1 SV=3	1	17.7478	controllerType=0 controllerNumber=1 scan=6595	C8(Carbamidomethyl / 57.0215); C10(Carbamidomethyl / 57.0215)	File24917_Scan6595	HCD	0	0	0	0	1.4e-10	1.5e-10
EGF18	707	E.GYHDPTC[+57.02146]LSEVNE.C			582.7	1.1e-08	1.2e-08	7.95	479	479	2	760.818	760.82	-2.2		1520.63	1520.63	Specific		>sp|Q01705|NOTC1_MOUSE Neurogenic locus notch homolog protein 1 OS=Mus musculus GN=Notch1 PE=1 SV=3	1	16.5574	controllerType=0 controllerNumber=1 scan=6057	C7(Carbamidomethyl / 57.0215)	File24917_Scan6057	HCD	0	0	0	0	2.3e-09	2.5e-09	36204552
EGF18	707	E.GYHDPTC[+57.02146]LSEVNE.C			567.6	1.1e-08	1.2e-08	7.95	478.1	478.1	2	760.819	760.82	-1.48		1520.63	1520.63	Specific		>sp|Q01705|NOTC1_MOUSE Neurogenic locus notch homolog protein 1 OS=Mus musculus GN=Notch1 PE=1 SV=3	1	16.4384	controllerType=0 controllerNumber=1 scan=6004	C7(Carbamidomethyl / 57.0215)	File24917_Scan6004	HCD	0	0	0	0	2e-09	2.1e-09
EGF18	707	E.GYHDPTC[+57.02146]LSEVNE.C			405.9	5.9e-06	6.3e-06	5.23	405.9	405.9	2	760.817	760.82	-3.88		1520.63	1520.63	Specific		>sp|Q01705|NOTC1_MOUSE Neurogenic locus notch homolog protein 1 OS=Mus musculus GN=Notch1 PE=1 SV=3	1	16.6931	controllerType=0 controllerNumber=1 scan=6121	C7(Carbamidomethyl / 57.0215)	File24917_Scan6121	HCD	0	0	0	0	6.3e-07	6.7e-07
EGF18	707	E.GYHD[+15.99492]PTC[+57.02146]LSE.V	D4(b-oxidation / 15.9949)		250.3	0.0019	0.002	2.73	225.2	225.2	2	597.739	597.74	-1.92		1194.47	1194.47	Specific		>sp|Q01705|NOTC1_MOUSE Neurogenic locus notch homolog protein 1 OS=Mus musculus GN=Notch1 PE=1 SV=3	1	13.198	controllerType=0 controllerNumber=1 scan=4571	C7(Carbamidomethyl / 57.0215)	File24917_Scan4571	HCD	0	0	0	0	0.00012	0.00013
	707	E.GYHDPTC[+57.02146]LSE.V			597.5	2.2e-06	2.3e-06	5.66	313.6	313.6	2	589.742	589.743	-1.18		1178.48	1178.48	Specific		>sp|Q01705|NOTC1_MOUSE Neurogenic locus notch homolog protein 1 OS=Mus musculus GN=Notch1 PE=1 SV=3	1	14.6988	controllerType=0 controllerNumber=1 scan=5226	C7(Carbamidomethyl / 57.0215)	File24917_Scan5226	HCD	0	0	0	0	2.7e-07	2.9e-07
	707	E.GYHDPTC[+57.02146]LSE.V			566.6	2.2e-06	2.3e-06	5.66	336.4	336.4	2	589.742	589.743	-1.08		1178.48	1178.48	Specific		>sp|Q01705|NOTC1_MOUSE Neurogenic locus notch homolog protein 1 OS=Mus musculus GN=Notch1 PE=1 SV=3	1	14.5726	controllerType=0 controllerNumber=1 scan=5171	C7(Carbamidomethyl / 57.0215)	File24917_Scan5171	HCD	0	0	0	0	2.4e-07	2.6e-07
	707	E.GYHDPTC[+57.02146]LSE.V			539.8	1.6e-06	1.7e-06	5.8	308.5	308.5	2	589.742	589.743	-0.87		1178.48	1178.48	Specific		>sp|Q01705|NOTC1_MOUSE Neurogenic locus notch homolog protein 1 OS=Mus musculus GN=Notch1 PE=1 SV=3	1	14.4531	controllerType=0 controllerNumber=1 scan=5119	C7(Carbamidomethyl / 57.0215)	File24917_Scan5119	HCD	0	0	0	0	2e-07	2.2e-07
	707	E.GYHDPTC[+57.02146]LSE.V			501.2	2.8e-06	2.9e-06	5.56	309.3	309.3	2	589.742	589.743	-2.01		1178.48	1178.48	Specific		>sp|Q01705|NOTC1_MOUSE Neurogenic locus notch homolog protein 1 OS=Mus musculus GN=Notch1 PE=1 SV=3	1	14.8339	controllerType=0 controllerNumber=1 scan=5285	C7(Carbamidomethyl / 57.0215)	File24917_Scan5285	HCD	0	0	0	0	3.6e-07	3.8e-07
	757	E.C[+57.02146]ESNPC[+57.02146]VNGGTC[+57.02146]KDMTS[+146.05791]GYVC[+57.02146]T[+426.13734]C[+57.02146]RE.G	S17(OGlycan / 146.0579); T22(OGlycan / 426.1373)	Fuc(1); Hex(1)Pent(2)	753.1	4.4e-11	4.7e-11	10.35	753.1	5.3	3	1172.11	1172.11	-5.25		3514.31	3514.33	Specific	17;22	>sp|Q01705|NOTC1_MOUSE Neurogenic locus notch homolog protein 1 OS=Mus musculus GN=Notch1 PE=1 SV=3	1	15.264	controllerType=0 controllerNumber=1 scan=5475	C1(Carbamidomethyl / 57.0215); C6(Carbamidomethyl / 57.0215); C12(Carbamidomethyl / 57.0215); C21(Carbamidomethyl / 57.0215); C23(Carbamidomethyl / 57.0215)	File24917_Scan5475	HCD	0	0	0	0	1e-11	1.1e-11
	759	E.S[+146.05791]NPC[+57.02146]VNGGT[+426.13734]C[+57.02146]KDMTSGYVC[+57.02146]TC[+57.02146]RE.G	S1(OGlycan / 146.0579); T9(OGlycan / 426.1373)	Fuc(1); Hex(1)Pent(2)	605.8	4.5e-09	4.8e-09	8.34	605.8	12.4	3	1075.75	1075.76	-0.9		3225.25	3225.25	Specific	1;9	>sp|Q01705|NOTC1_MOUSE Neurogenic locus notch homolog protein 1 OS=Mus musculus GN=Notch1 PE=1 SV=3	1	14.8558	controllerType=0 controllerNumber=1 scan=5294	C4(Carbamidomethyl / 57.0215); C10(Carbamidomethyl / 57.0215); C19(Carbamidomethyl / 57.0215); C21(Carbamidomethyl / 57.0215)	File24917_Scan5294	HCD	0	0	0	0	8.3e-10	8.9e-10
	771	D.MTSGYVC[+57.02146]TC[+57.02146]RE.G			517.9	1.6e-07	1.7e-07	6.8	517.9	517.9	2	682.275	682.276	-0.83		1363.54	1363.54	Specific		>sp|Q01705|NOTC1_MOUSE Neurogenic locus notch homolog protein 1 OS=Mus musculus GN=Notch1 PE=1 SV=3	1	13.2211	controllerType=0 controllerNumber=1 scan=4581	C7(Carbamidomethyl / 57.0215); C9(Carbamidomethyl / 57.0215)	File24917_Scan4581	HCD	0	0	0	0	2.6e-08	2.8e-08
	782	E.GFSGPNC[+57.02146]QT[+672.22253]NINE.C	T9(OGlycan / 672.2225)	HexNAc(1)Hex(1)NeuGc(1)	447.3	2.8e-05	2.9e-05	4.56	361.5	22.7	2	1055.42	1055.42	-1.2		2109.83	2109.83	Specific	9	>sp|Q01705|NOTC1_MOUSE Neurogenic locus notch homolog protein 1 OS=Mus musculus GN=Notch1 PE=1 SV=3	1	18.3716	controllerType=0 controllerNumber=1 scan=6875	C7(Carbamidomethyl / 57.0215)	File24917_Scan6875	HCD	0	0	0	0	2.7e-06	2.9e-06
	782	E.GFS[+162.05282]GPNC[+57.02146]QT[+365.13220]NINE.C	S3(OGlycan / 162.0528); T9(OGlycan / 365.1322)	Hex(1); HexNAc(1)Hex(1)	344.3	0.00021	0.00023	3.67	287.1	7.5	2	982.897	982.899	-2.7		1964.79	1964.79	Specific	3;9	>sp|Q01705|NOTC1_MOUSE Neurogenic locus notch homolog protein 1 OS=Mus musculus GN=Notch1 PE=1 SV=3	1	16.0603	controllerType=0 controllerNumber=1 scan=5833	C7(Carbamidomethyl / 57.0215)	File24917_Scan5833	HCD	0	0	0	0	1.4e-05	1.5e-05
	782	E.GFSGPNC[+57.02146]QTNINE.C			539.2	1.2e-06	1.3e-06	5.93	513.5	513.5	2	719.306	719.307	-1.65		1437.6	1437.61	Specific		>sp|Q01705|NOTC1_MOUSE Neurogenic locus notch homolog protein 1 OS=Mus musculus GN=Notch1 PE=1 SV=3	1	16.4038	controllerType=0 controllerNumber=1 scan=5989	C7(Carbamidomethyl / 57.0215)	File24917_Scan5989	HCD	0	0	0	0	1.4e-07	1.5e-07
	782	E.GFSGPNC[+57.02146]QTNINE.C			525.7	1.2e-06	1.3e-06	5.93	501.5	501.5	2	719.305	719.307	-2.25		1437.6	1437.61	Specific		>sp|Q01705|NOTC1_MOUSE Neurogenic locus notch homolog protein 1 OS=Mus musculus GN=Notch1 PE=1 SV=3	1	16.5361	controllerType=0 controllerNumber=1 scan=6048	C7(Carbamidomethyl / 57.0215)	File24917_Scan6048	HCD	0	0	0	0	1.6e-07	1.7e-07
	828	E.VVLAPC[+57.02146]ATSPC[+57.02146]KNSGVC[+57.02146]KE.S			784.2	1.7e-12	1.8e-12	11.78	767.4	767.4	3	692.999	693.001	-1.89		2076.98	2076.99	Specific		>sp|Q01705|NOTC1_MOUSE Neurogenic locus notch homolog protein 1 OS=Mus musculus GN=Notch1 PE=1 SV=3	1	14.2484	controllerType=0 controllerNumber=1 scan=5030	C6(Carbamidomethyl / 57.0215); C11(Carbamidomethyl / 57.0215); C17(Carbamidomethyl / 57.0215)	File24917_Scan5030	HCD	0	0	0	0	6.3e-13	6.7e-13
	828	E.VVLAPC[+57.02146]ATSPC[+57.02146]KNSGVC[+57.02146]KE.S			778.1	1.9e-12	2e-12	11.73	767.1	767.1	3	692.999	693.001	-2.42		2076.98	2076.99	Specific		>sp|Q01705|NOTC1_MOUSE Neurogenic locus notch homolog protein 1 OS=Mus musculus GN=Notch1 PE=1 SV=3	1	14.1264	controllerType=0 controllerNumber=1 scan=4976	C6(Carbamidomethyl / 57.0215); C11(Carbamidomethyl / 57.0215); C17(Carbamidomethyl / 57.0215)	File24917_Scan4976	HCD	0	0	0	0	9.3e-13	9.9e-13
	828	E.VVLAPC[+57.02146]ATSPC[+57.02146]KNSGVC[+57.02146]KE.S			753.4	1.9e-12	2e-12	11.73	743.3	743.3	3	693	693.001	-1.01		2076.99	2076.99	Specific		>sp|Q01705|NOTC1_MOUSE Neurogenic locus notch homolog protein 1 OS=Mus musculus GN=Notch1 PE=1 SV=3	1	14.3765	controllerType=0 controllerNumber=1 scan=5086	C6(Carbamidomethyl / 57.0215); C11(Carbamidomethyl / 57.0215); C17(Carbamidomethyl / 57.0215)	File24917_Scan5086	HCD	0	0	0	0	1.1e-12	1.2e-12
	828	E.VVLAPC[+57.02146]ATSPC[+57.02146]KNSGVC[+57.02146]KE.S			427.6	3.3e-06	3.5e-06	5.49	427.6	427.6	3	693	693.001	-0.74		2076.99	2076.99	Specific		>sp|Q01705|NOTC1_MOUSE Neurogenic locus notch homolog protein 1 OS=Mus musculus GN=Notch1 PE=1 SV=3	1	14.506	controllerType=0 controllerNumber=1 scan=5142	C6(Carbamidomethyl / 57.0215); C11(Carbamidomethyl / 57.0215); C17(Carbamidomethyl / 57.0215)	File24917_Scan5142	HCD	0	0	0	0	4.1e-07	4.3e-07
	828	E.VVLAPC[+57.02146]ATSPC[+57.02146]KNSGVC[+57.02146]KE.S			351.1	7.3e-06	7.7e-06	5.14	351.1	351.1	3	692.999	693.001	-2.86		2076.98	2076.99	Specific		>sp|Q01705|NOTC1_MOUSE Neurogenic locus notch homolog protein 1 OS=Mus musculus GN=Notch1 PE=1 SV=3	1	14.7427	controllerType=0 controllerNumber=1 scan=5246	C6(Carbamidomethyl / 57.0215); C11(Carbamidomethyl / 57.0215); C17(Carbamidomethyl / 57.0215)	File24917_Scan5246	HCD	0	0	0	0	8.2e-07	8.8e-07
	852	E.SFSC[+57.02146]VC[+57.02146]PTGWQGQTC[+57.02146]E.V			376.1	0.00086	0.00092	3.07	376.1	376.1	2	952.376	952.374	2.04		1903.74	1903.74	Specific		>sp|Q01705|NOTC1_MOUSE Neurogenic locus notch homolog protein 1 OS=Mus musculus GN=Notch1 PE=1 SV=3	1	20.1902	controllerType=0 controllerNumber=1 scan=7687	C4(Carbamidomethyl / 57.0215); C6(Carbamidomethyl / 57.0215); C15(Carbamidomethyl / 57.0215)	File24917_Scan7687	HCD	0	0	0	0	6.4e-05	6.8e-05
	1025	E.C[+57.02146]DS[+308.11073]RPC[+57.02146]LHGGTC[+57.02146]QD.S	S3(OGlycan / 308.1107)	Hex(1)Fuc(1)	203.9	0.039	0.041	1.41	203.9	10	3	657.585	657.589	-6.47		1970.74	1970.75	Specific	3	>sp|Q01705|NOTC1_MOUSE Neurogenic locus notch homolog protein 1 OS=Mus musculus GN=Notch1 PE=1 SV=3	1	11.4736	controllerType=0 controllerNumber=1 scan=3820	C1(Carbamidomethyl / 57.0215); C6(Carbamidomethyl / 57.0215); C12(Carbamidomethyl / 57.0215)	File24917_Scan3820	HCD	0	0	0	0	0.0011	0.0012
	1085	E.C[+57.02146]RSGWTGVNC[+57.02146]DVLSVSC[+57.02146]E.V			590.8	2.1e-07	2.3e-07	6.67	368.5	368.5	2	1043.44	1043.44	-2.38		2085.87	2085.88	Specific		>sp|Q01705|NOTC1_MOUSE Neurogenic locus notch homolog protein 1 OS=Mus musculus GN=Notch1 PE=1 SV=3	1	19.8203	controllerType=0 controllerNumber=1 scan=7528	C1(Carbamidomethyl / 57.0215); C10(Carbamidomethyl / 57.0215); C17(Carbamidomethyl / 57.0215)	File24917_Scan7528	HCD	0	0	0	0	3.8e-08	4e-08
	1085	E.C[+57.02146]RSGWTGVNC[+57.02146]D.V			406.4	3.2e-07	3.4e-07	6.49	406.4	406.4	2	656.263	656.264	-0.76		1311.52	1311.52	Specific		>sp|Q01705|NOTC1_MOUSE Neurogenic locus notch homolog protein 1 OS=Mus musculus GN=Notch1 PE=1 SV=3	1	13.8813	controllerType=0 controllerNumber=1 scan=4869	C1(Carbamidomethyl / 57.0215); C10(Carbamidomethyl / 57.0215)	File24917_Scan4869	HCD	0	0	0	0	4.8e-08	5.1e-08
	1085	E.C[+57.02146]RSGWTGVNC[+57.02146]D.V			278.3	0.00074	0.00079	3.13	278.3	278.3	2	656.262	656.264	-2.63		1311.52	1311.52	Specific		>sp|Q01705|NOTC1_MOUSE Neurogenic locus notch homolog protein 1 OS=Mus musculus GN=Notch1 PE=1 SV=3	1	14.0139	controllerType=0 controllerNumber=1 scan=4927	C1(Carbamidomethyl / 57.0215); C10(Carbamidomethyl / 57.0215)	File24917_Scan4927	HCD	0	0	0	0	4.6e-05	4.9e-05
	1103	E.VAAQKRGIDVTLLC[+57.02146]QHGGLC[+57.02146]VDE.G			568.6	1.2e-07	1.2e-07	6.94	510.2	510.2	3	847.096	847.097	-1.05		2539.27	2539.28	Specific		>sp|Q01705|NOTC1_MOUSE Neurogenic locus notch homolog protein 1 OS=Mus musculus GN=Notch1 PE=1 SV=3	1	18.2863	controllerType=0 controllerNumber=1 scan=6838	C14(Carbamidomethyl / 57.0215); C20(Carbamidomethyl / 57.0215)	File24917_Scan6838	HCD	0	0	0	0	1.2e-08	1.3e-08
	1103	E.VAAQKRGIDVTLLC[+57.02146]QHGGLC[+57.02146]VDE.G			372.3	7.5e-05	8e-05	4.13	318.7	318.7	4	635.574	635.574	-1.01		2539.27	2539.28	Specific		>sp|Q01705|NOTC1_MOUSE Neurogenic locus notch homolog protein 1 OS=Mus musculus GN=Notch1 PE=1 SV=3	1	18.3893	controllerType=0 controllerNumber=1 scan=6883	C14(Carbamidomethyl / 57.0215); C20(Carbamidomethyl / 57.0215)	File24917_Scan6883	HCD	0	0	0	0	5.4e-06	5.7e-06
	1103	E.VAAQKRGIDVTLLC[+57.02146]QHGGLC[+57.02146]VDE.G			337.9	5.2e-05	5.5e-05	4.28	330.3	330.3	4	635.574	635.574	0.34		2539.28	2539.28	Specific		>sp|Q01705|NOTC1_MOUSE Neurogenic locus notch homolog protein 1 OS=Mus musculus GN=Notch1 PE=1 SV=3	1	18.2497	controllerType=0 controllerNumber=1 scan=6822	C14(Carbamidomethyl / 57.0215); C20(Carbamidomethyl / 57.0215)	File24917_Scan6822	HCD	0	0	0	0	3.9e-06	4.2e-06
	1103	E.VAAQKRGIDVTLLC[+57.02146]QHGGLC[+57.02146]VDE.G			221.8	0.003	0.0032	2.52	221.8	221.8	4	635.573	635.574	-2.74		2539.27	2539.28	Specific		>sp|Q01705|NOTC1_MOUSE Neurogenic locus notch homolog protein 1 OS=Mus musculus GN=Notch1 PE=1 SV=3	1	18.5214	controllerType=0 controllerNumber=1 scan=6942	C14(Carbamidomethyl / 57.0215); C20(Carbamidomethyl / 57.0215)	File24917_Scan6942	HCD	0	0	0	0	0.0002	0.00021
	1112	D.VTLLC[+57.02146]QHGGLC[+57.02146]VDE.G			667	1.3e-10	1.3e-10	9.9	667	667	2	800.875	800.876	-2.42		1600.74	1600.75	Specific		>sp|Q01705|NOTC1_MOUSE Neurogenic locus notch homolog protein 1 OS=Mus musculus GN=Notch1 PE=1 SV=3	1	18.6913	controllerType=0 controllerNumber=1 scan=7018	C5(Carbamidomethyl / 57.0215); C11(Carbamidomethyl / 57.0215)	File24917_Scan7018	HCD	0	0	0	0	2.1e-11	2.2e-11
	1112	D.VTLLC[+57.02146]QHGGLC[+57.02146]VDE.G			425.8	2.2e-07	2.3e-07	6.66	425.8	425.8	2	800.875	800.876	-1.66		1600.74	1600.75	Specific		>sp|Q01705|NOTC1_MOUSE Neurogenic locus notch homolog protein 1 OS=Mus musculus GN=Notch1 PE=1 SV=3	1	18.8359	controllerType=0 controllerNumber=1 scan=7083	C5(Carbamidomethyl / 57.0215); C11(Carbamidomethyl / 57.0215)	File24917_Scan7083	HCD	0	0	0	0	4.2e-08	4.5e-08
	1271	E.C[+57.02146]LSNPC[+57.02146]DPRGT[+426.13734]QNC[+57.02146]VQRVNDFHC[+57.02146]E.C	T11(OGlycan / 426.1373)	Hex(1)Pent(2)	753.2	4.5e-12	4.8e-12	11.34	753.2	46.4	4	848.097	848.1	-2.77		3389.37	3389.38	Specific	11	>sp|Q01705|NOTC1_MOUSE Neurogenic locus notch homolog protein 1 OS=Mus musculus GN=Notch1 PE=1 SV=3	1	15.8082	controllerType=0 controllerNumber=1 scan=5721	C1(Carbamidomethyl / 57.0215); C6(Carbamidomethyl / 57.0215); C14(Carbamidomethyl / 57.0215); C23(Carbamidomethyl / 57.0215)	File24917_Scan5721	HCD	0	0	0	0	1.8e-12	1.9e-12
	1271	E.C[+57.02146]LSNPC[+57.02146]DPRGT[+426.13734]QNC[+57.02146]VQRVNDFHC[+57.02146]E.C	T11(OGlycan / 426.1373)	Hex(1)Pent(2)	737.8	4e-11	4.3e-11	10.4	737.8	50.7	4	848.098	848.1	-2.34		3389.37	3389.38	Specific	11	>sp|Q01705|NOTC1_MOUSE Neurogenic locus notch homolog protein 1 OS=Mus musculus GN=Notch1 PE=1 SV=3	1	15.7019	controllerType=0 controllerNumber=1 scan=5672	C1(Carbamidomethyl / 57.0215); C6(Carbamidomethyl / 57.0215); C14(Carbamidomethyl / 57.0215); C23(Carbamidomethyl / 57.0215)	File24917_Scan5672	HCD	0	0	0	0	6.7e-12	7.1e-12
	1271	E.C[+57.02146]LSNPC[+57.02146]DPRGT[+426.13734]QNC[+57.02146]VQRVND.F	T11(OGlycan / 426.1373)	Hex(1)Pent(2)	664.4	8.9e-10	9.5e-10	9.05	664.4	52.2	3	939.398	939.397	0.81		2816.18	2816.18	Specific	11	>sp|Q01705|NOTC1_MOUSE Neurogenic locus notch homolog protein 1 OS=Mus musculus GN=Notch1 PE=1 SV=3	1	14.1349	controllerType=0 controllerNumber=1 scan=4980	C1(Carbamidomethyl / 57.0215); C6(Carbamidomethyl / 57.0215); C14(Carbamidomethyl / 57.0215)	File24917_Scan4980	HCD	0	0	0	0	2.5e-10	2.7e-10
	1271	E.C[+57.02146]LSNPC[+57.02146]DPRGT[+426.13734]QNC[+57.02146]VQRVND.F	T11(OGlycan / 426.1373)	Hex(1)Pent(2)	547.2	6.2e-07	6.6e-07	6.21	547.2	49.3	3	939.397	939.397	-0.3		2816.18	2816.18	Specific	11	>sp|Q01705|NOTC1_MOUSE Neurogenic locus notch homolog protein 1 OS=Mus musculus GN=Notch1 PE=1 SV=3	1	14.2559	controllerType=0 controllerNumber=1 scan=5034	C1(Carbamidomethyl / 57.0215); C6(Carbamidomethyl / 57.0215); C14(Carbamidomethyl / 57.0215)	File24917_Scan5034	HCD	0	0	0	0	9.2e-08	9.8e-08

## Sheet: KM082719-5 MFNG only
#EGF	Pos.	Sequence	Mods_x000D_ (variable)	Glycans	Score	PEP_x000D_ 2D	PEP_x000D_ 1D	|Log Prob|	Delta_x000D_ Score	Delta Mod._x000D_ Score	z	Obs._x000D_ m/z	Calc._x000D_ m/z	ppm_x000D_ err.	Off-_x000D_ By-X	Obs._x000D_ MH	Calc._x000D_ MH	Cleavage	Glycans_x000D_ Pos.	Protein_x000D_ Name	Prot._x000D_ Id	Scan_x000D_ Time	Scan #	Mods_x000D_ (fixed)	Comment	Fragment_x000D_ Type	FDR_x000D_ 2D	FDR_x000D_ 1D	FDR uniq._x000D_ 2D	FDR uniq._x000D_ 1D	q-value_x000D_ 2D	q-value_x000D_ 1D	Area under the curve
	45	E.AC[+57.02146]VC[+57.02146]SGAFVGQRC[+57.02146]QD.S			236.6	1.3e-05	1.4e-05	4.87	236.6	236.6	2	857.856	857.858	-2.84		1714.7	1714.71	Specific		>sp|Q01705|NOTC1_MOUSE Neurogenic locus notch homolog protein 1 OS=Mus musculus GN=Notch1 PE=1 SV=3	1	14.9107	controllerType=0 controllerNumber=1 scan=4348	C2(Carbamidomethyl / 57.0215); C4(Carbamidomethyl / 57.0215); C13(Carbamidomethyl / 57.0215)	File24968_Scan4348	HCD	0	0	0	0	1.7e-06	1.8e-06
	160	E.SSYIC[+57.02146]RC[+57.02146]PPGFHGPTC[+57.02146]RQDVNE.C			503.6	2.5e-07	2.6e-07	6.6	439.4	439.4	4	660.038	660.04	-3.59		2637.13	2637.14	Specific		>sp|Q01705|NOTC1_MOUSE Neurogenic locus notch homolog protein 1 OS=Mus musculus GN=Notch1 PE=1 SV=3	1	16.5476	controllerType=0 controllerNumber=1 scan=5036	C5(Carbamidomethyl / 57.0215); C7(Carbamidomethyl / 57.0215); C16(Carbamidomethyl / 57.0215)	File24968_Scan5036	HCD	0	0	0	0	1.3e-07	1.4e-07
	160	E.SSYIC[+57.02146]RC[+57.02146]PPGFHGPTC[+57.02146]RQDVNE.C			478.6	3.3e-07	3.5e-07	6.48	421.3	421.3	4	660.038	660.04	-3.22		2637.13	2637.14	Specific		>sp|Q01705|NOTC1_MOUSE Neurogenic locus notch homolog protein 1 OS=Mus musculus GN=Notch1 PE=1 SV=3	1	16.4413	controllerType=0 controllerNumber=1 scan=4991	C5(Carbamidomethyl / 57.0215); C7(Carbamidomethyl / 57.0215); C16(Carbamidomethyl / 57.0215)	File24968_Scan4991	HCD	0	0	0	0	1.6e-07	1.7e-07
	160	E.SSYIC[+57.02146]RC[+57.02146]PPGFHGPTC[+57.02146]RQDVNE.C			469.1	3.3e-07	3.5e-07	6.48	469.1	469.1	4	660.038	660.04	-3.13		2637.13	2637.14	Specific		>sp|Q01705|NOTC1_MOUSE Neurogenic locus notch homolog protein 1 OS=Mus musculus GN=Notch1 PE=1 SV=3	1	16.6583	controllerType=0 controllerNumber=1 scan=5083	C5(Carbamidomethyl / 57.0215); C7(Carbamidomethyl / 57.0215); C16(Carbamidomethyl / 57.0215)	File24968_Scan5083	HCD	0	0	0	0	1.7e-07	1.8e-07
	160	E.SSYIC[+57.02146]RC[+57.02146]PPGFHGPTC[+57.02146]RQDVNE.C			410.4	6.3e-07	6.6e-07	6.2	410.4	410.4	4	660.038	660.04	-3.41		2637.13	2637.14	Specific		>sp|Q01705|NOTC1_MOUSE Neurogenic locus notch homolog protein 1 OS=Mus musculus GN=Notch1 PE=1 SV=3	1	16.7747	controllerType=0 controllerNumber=1 scan=5132	C5(Carbamidomethyl / 57.0215); C7(Carbamidomethyl / 57.0215); C16(Carbamidomethyl / 57.0215)	File24968_Scan5132	HCD	0	0	0	0	2e-07	2.1e-07
	182	E.C[+57.02146]SQNPGLC[+57.02146]RHGGT[+146.05791]C[+57.02146]HNE.I	T13(OGlycan / 146.0579)	Fuc(1)	267.9	1.6e-05	1.7e-05	4.79	267.9	45.1	4	533.217	533.219	-3.36		2129.85	2129.85	Specific	13	>sp|Q01705|NOTC1_MOUSE Neurogenic locus notch homolog protein 1 OS=Mus musculus GN=Notch1 PE=1 SV=3	1	9.2469	controllerType=0 controllerNumber=1 scan=2394	C1(Carbamidomethyl / 57.0215); C8(Carbamidomethyl / 57.0215); C14(Carbamidomethyl / 57.0215)	File24968_Scan2394	HCD	0	0	0	0	2.1e-06	2.2e-06
	182	E.C[+57.02146]S[+146.05791]QNPGLC[+57.02146]RHGGTC[+57.02146]HNE.I	S2(OGlycan / 146.0579)	Fuc(1)	18.7	0.029	0.031	1.53	18.7	17.7	4	533.218	533.219	-2.56		2129.85	2129.85	Specific	2	>sp|Q01705|NOTC1_MOUSE Neurogenic locus notch homolog protein 1 OS=Mus musculus GN=Notch1 PE=1 SV=3	1	9.1439	controllerType=0 controllerNumber=1 scan=2365	C1(Carbamidomethyl / 57.0215); C8(Carbamidomethyl / 57.0215); C14(Carbamidomethyl / 57.0215)	File24968_Scan2365	HCD	0	0	0	0	0.0018	0.0019
EGF6	217	E.LPYVPC[+57.02146]SPSPC[+57.02146]QNGGT[+146.05791]C[+57.02146]RPTGDTTHE.C	T16(OGlycan / 146.0579)	Fuc(1)	488.8	1.8e-07	1.9e-07	6.74	488.8	1.5	3	1012.1	1012.1	-3.37		3034.29	3034.3	Specific	16	>sp|Q01705|NOTC1_MOUSE Neurogenic locus notch homolog protein 1 OS=Mus musculus GN=Notch1 PE=1 SV=3	1	16.7052	controllerType=0 controllerNumber=1 scan=5103	C6(Carbamidomethyl / 57.0215); C11(Carbamidomethyl / 57.0215); C17(Carbamidomethyl / 57.0215)	File24968_Scan5103	HCD	0	0	0	0	9.2e-08	9.7e-08	2262045
EGF6	217	E.LPYVPC[+57.02146]SPSPC[+57.02146]QNGGT[+146.05791]C[+57.02146]RPTGDTTHE.C		Fuc(1)	458.7	2.9e-07	3e-07	6.54	458.7	1.5	3	1012.1	1012.1	-4.15		3034.28	3034.3	Specific	16	>sp|Q01705|NOTC1_MOUSE Neurogenic locus notch homolog protein 1 OS=Mus musculus GN=Notch1 PE=1 SV=3	1	16.8146	controllerType=0 controllerNumber=1 scan=5149	C6(Carbamidomethyl / 57.0215); C11(Carbamidomethyl / 57.0215); C17(Carbamidomethyl / 57.0215)	File24968_Scan5149	HCD	0	0	0	0	1.5e-07	1.6e-07
	416	E.C[+57.02146]ALGANPC[+57.02146]EHAGKC[+57.02146]LNT[+162.05282]LGSFE.C	T17(OGlycan / 162.0528)	Hex(1)	206.7	0.0028	0.003	2.55	206.7	12.6	3	856.706	856.71	-4.47		2568.1	2568.12	Specific	17	>sp|Q01705|NOTC1_MOUSE Neurogenic locus notch homolog protein 1 OS=Mus musculus GN=Notch1 PE=1 SV=3	1	18.5974	controllerType=0 controllerNumber=1 scan=5905	C1(Carbamidomethyl / 57.0215); C8(Carbamidomethyl / 57.0215); C14(Carbamidomethyl / 57.0215)	File24968_Scan5905	HCD	0	0	0	0	0.00024	0.00025
	416	E.C[+57.02146]ALGANPC[+57.02146]E.H			383.8	0.0011	0.0011	2.97	317.3	317.3	2	496.2	496.202	-3.52		991.394	991.397	Specific		>sp|Q01705|NOTC1_MOUSE Neurogenic locus notch homolog protein 1 OS=Mus musculus GN=Notch1 PE=1 SV=3	1	14.2754	controllerType=0 controllerNumber=1 scan=4081	C1(Carbamidomethyl / 57.0215); C8(Carbamidomethyl / 57.0215)	File24968_Scan4081	HCD	0	0	0	0	0.00012	0.00013
	416	E.C[+57.02146]ALGANPC[+57.02146]E.H			311.4	0.013	0.014	1.88	256.4	256.4	2	496.201	496.202	-3.15		991.394	991.397	Specific		>sp|Q01705|NOTC1_MOUSE Neurogenic locus notch homolog protein 1 OS=Mus musculus GN=Notch1 PE=1 SV=3	1	14.1649	controllerType=0 controllerNumber=1 scan=4036	C1(Carbamidomethyl / 57.0215); C8(Carbamidomethyl / 57.0215)	File24968_Scan4036	HCD	0	0	0	0	0.00094	0.001
	438	E.C[+57.02146]QC[+57.02146]LQGYTGPRC[+57.02146]E.I			667.6	2.7e-10	2.8e-10	9.57	667.6	667.6	2	814.831	814.834	-3.95		1628.65	1628.66	Specific		>sp|Q01705|NOTC1_MOUSE Neurogenic locus notch homolog protein 1 OS=Mus musculus GN=Notch1 PE=1 SV=3	1	14.8058	controllerType=0 controllerNumber=1 scan=4303	C1(Carbamidomethyl / 57.0215); C3(Carbamidomethyl / 57.0215); C12(Carbamidomethyl / 57.0215)	File24968_Scan4303	HCD	0	0	0	0	2.7e-10	2.8e-10
	438	E.C[+57.02146]QC[+57.02146]LQGYTGPRC[+57.02146]E.I			491.9	8.1e-08	8.5e-08	7.09	491.9	491.9	2	814.831	814.834	-4.1		1628.65	1628.66	Specific		>sp|Q01705|NOTC1_MOUSE Neurogenic locus notch homolog protein 1 OS=Mus musculus GN=Notch1 PE=1 SV=3	1	14.9213	controllerType=0 controllerNumber=1 scan=4352	C1(Carbamidomethyl / 57.0215); C3(Carbamidomethyl / 57.0215); C12(Carbamidomethyl / 57.0215)	File24968_Scan4352	HCD	0	0	0	0	3.7e-08	3.9e-08
	438	E.C[+57.02146]QC[+57.02146]LQGYTGPRC[+57.02146]E.I			440.8	1.1e-07	1.1e-07	6.97	440.8	440.8	2	814.831	814.834	-4.55		1628.65	1628.66	Specific		>sp|Q01705|NOTC1_MOUSE Neurogenic locus notch homolog protein 1 OS=Mus musculus GN=Notch1 PE=1 SV=3	1	14.6856	controllerType=0 controllerNumber=1 scan=4253	C1(Carbamidomethyl / 57.0215); C3(Carbamidomethyl / 57.0215); C12(Carbamidomethyl / 57.0215)	File24968_Scan4253	HCD	0	0	0	0	4.9e-08	5.2e-08
	438	E.C[+57.02146]QC[+57.02146]LQGYTGPRC[+57.02146]E.I			309.4	5.1e-06	5.3e-06	5.29	309.4	309.4	2	814.831	814.834	-3.65		1628.66	1628.66	Specific		>sp|Q01705|NOTC1_MOUSE Neurogenic locus notch homolog protein 1 OS=Mus musculus GN=Notch1 PE=1 SV=3	1	15.0323	controllerType=0 controllerNumber=1 scan=4399	C1(Carbamidomethyl / 57.0215); C3(Carbamidomethyl / 57.0215); C12(Carbamidomethyl / 57.0215)	File24968_Scan4399	HCD	0	0	0	0	1.1e-06	1.2e-06
	456	E.C[+57.02146]IS[+146.05791]NPC[+57.02146]QNDAT[+426.13734]C[+57.02146]LDQIGE.F	S3(OGlycan / 146.0579); T11(OGlycan / 426.1373)	Fuc(1); Hex(1)Pent(2)	530.5	4.9e-06	5.2e-06	5.31	530.5	2.4	2	1334.03	1334.03	-0.82		2667.05	2667.05	Specific	3;11	>sp|Q01705|NOTC1_MOUSE Neurogenic locus notch homolog protein 1 OS=Mus musculus GN=Notch1 PE=1 SV=3	1	19.5139	controllerType=0 controllerNumber=1 scan=6300	C1(Carbamidomethyl / 57.0215); C6(Carbamidomethyl / 57.0215); C12(Carbamidomethyl / 57.0215)	File24968_Scan6300	HCD	0	0	0	0	1e-06	1.1e-06
	456	E.C[+57.02146]IS[+426.13734]NPC[+57.02146]QNDAT[+146.05791]C[+57.02146]LDQIGE.F	S3(OGlycan / 426.1373); T11(OGlycan / 146.0579)	Hex(1)Pent(2); Fuc(1)	523.7	1.8e-06	1.9e-06	5.75	523.7	2.2	3	889.684	889.687	-4.08		2667.04	2667.05	Specific	3;11	>sp|Q01705|NOTC1_MOUSE Neurogenic locus notch homolog protein 1 OS=Mus musculus GN=Notch1 PE=1 SV=3	1	19.5008	controllerType=0 controllerNumber=1 scan=6294	C1(Carbamidomethyl / 57.0215); C6(Carbamidomethyl / 57.0215); C12(Carbamidomethyl / 57.0215)	File24968_Scan6294	HCD	0	0	0	0	5e-07	5.3e-07
	474	E.FQC[+57.02146]IC[+57.02146]MPGYE.G			451.2	0.00037	0.00039	3.44	244.2	244.2	2	652.756	652.759	-3.84		1304.51	1304.51	Specific		>sp|Q01705|NOTC1_MOUSE Neurogenic locus notch homolog protein 1 OS=Mus musculus GN=Notch1 PE=1 SV=3	1	21.3729	controllerType=0 controllerNumber=1 scan=7107	C3(Carbamidomethyl / 57.0215); C5(Carbamidomethyl / 57.0215)	File24968_Scan7107	HCD	0	0	0	0	5.5e-05	5.8e-05
	695	E.DGIAGFTC[+57.02146]RC[+57.02146]PE.G			635.6	3.1e-09	3.2e-09	8.51	635.6	635.6	2	691.792	691.795	-3.99		1382.58	1382.58	Specific		>sp|Q01705|NOTC1_MOUSE Neurogenic locus notch homolog protein 1 OS=Mus musculus GN=Notch1 PE=1 SV=3	1	17.7502	controllerType=0 controllerNumber=1 scan=5543	C8(Carbamidomethyl / 57.0215); C10(Carbamidomethyl / 57.0215)	File24968_Scan5543	HCD	0	0	0	0	1.7e-09	1.8e-09
	695	E.DGIAGFTC[+57.02146]RC[+57.02146]PE.G			570.9	3.1e-08	3.2e-08	7.51	570.9	570.9	2	691.792	691.795	-4.61		1382.58	1382.58	Specific		>sp|Q01705|NOTC1_MOUSE Neurogenic locus notch homolog protein 1 OS=Mus musculus GN=Notch1 PE=1 SV=3	1	17.6253	controllerType=0 controllerNumber=1 scan=5489	C8(Carbamidomethyl / 57.0215); C10(Carbamidomethyl / 57.0215)	File24968_Scan5489	HCD	0	0	0	0	1.1e-08	1.2e-08
	695	E.DGIAGFTC[+57.02146]RC[+57.02146]PE.G			437.4	1.9e-07	2e-07	6.71	437.4	437.4	2	691.793	691.795	-2.93		1382.58	1382.58	Specific		>sp|Q01705|NOTC1_MOUSE Neurogenic locus notch homolog protein 1 OS=Mus musculus GN=Notch1 PE=1 SV=3	1	17.8767	controllerType=0 controllerNumber=1 scan=5598	C8(Carbamidomethyl / 57.0215); C10(Carbamidomethyl / 57.0215)	File24968_Scan5598	HCD	0	0	0	0	1.1e-07	1.1e-07
	695	E.DGIAGFTC[+57.02146]RC[+57.02146]PE.G			339.9	5.1e-05	5.4e-05	4.29	339.9	339.9	2	691.791	691.795	-5.49		1382.58	1382.58	Specific		>sp|Q01705|NOTC1_MOUSE Neurogenic locus notch homolog protein 1 OS=Mus musculus GN=Notch1 PE=1 SV=3	1	17.5077	controllerType=0 controllerNumber=1 scan=5439	C8(Carbamidomethyl / 57.0215); C10(Carbamidomethyl / 57.0215)	File24968_Scan5439	HCD	0	0	0	0	3.8e-06	4e-06
EGF18	707	E.GYHDPTC[+57.02146]LSEVNE.C			542.4	8.8e-07	9.2e-07	6.06	542.4	542.4	2	760.816	760.82	-5.09		1520.62	1520.63	Specific		>sp|Q01705|NOTC1_MOUSE Neurogenic locus notch homolog protein 1 OS=Mus musculus GN=Notch1 PE=1 SV=3	1	16.3469	controllerType=0 controllerNumber=1 scan=4952	C7(Carbamidomethyl / 57.0215)	File24968_Scan4952	HCD	0	0	0	0	2.6e-07	2.7e-07
EGF18	707	E.GYHDPTC[+57.02146]LSEVNE.C			498.5	1.4e-07	1.5e-07	6.86	436	436	2	760.817	760.82	-3.72		1520.63	1520.63	Specific		>sp|Q01705|NOTC1_MOUSE Neurogenic locus notch homolog protein 1 OS=Mus musculus GN=Notch1 PE=1 SV=3	1	16.4606	controllerType=0 controllerNumber=1 scan=4999	C7(Carbamidomethyl / 57.0215)	File24968_Scan4999	HCD	0	0	0	0	6.2e-08	6.5e-08	14408480
EGF18	707	E.GYHDPTC[+57.02146]LSEVNE.C			431.6	1.7e-06	1.8e-06	5.77	431.6	431.6	2	760.818	760.82	-2.2		1520.63	1520.63	Specific		>sp|Q01705|NOTC1_MOUSE Neurogenic locus notch homolog protein 1 OS=Mus musculus GN=Notch1 PE=1 SV=3	1	16.2345	controllerType=0 controllerNumber=1 scan=4904	C7(Carbamidomethyl / 57.0215)	File24968_Scan4904	HCD	0	0	0	0	4.6e-07	4.8e-07
EGF18	707	E.GYHDPTC[+57.02146]LSEVNE.C			250.1	0.00011	0.00011	3.98	250.1	250.1	2	760.818	760.82	-2.28		1520.63	1520.63	Specific		>sp|Q01705|NOTC1_MOUSE Neurogenic locus notch homolog protein 1 OS=Mus musculus GN=Notch1 PE=1 SV=3	1	16.5811	controllerType=0 controllerNumber=1 scan=5050	C7(Carbamidomethyl / 57.0215)	File24968_Scan5050	HCD	0	0	0	0	1e-05	1.1e-05
	707	E.GYHDPTC[+57.02146]LSE.V			567.8	3.6e-06	3.8e-06	5.44	299.1	299.1	2	589.741	589.743	-3.04		1178.47	1178.48	Specific		>sp|Q01705|NOTC1_MOUSE Neurogenic locus notch homolog protein 1 OS=Mus musculus GN=Notch1 PE=1 SV=3	1	14.3983	controllerType=0 controllerNumber=1 scan=4132	C7(Carbamidomethyl / 57.0215)	File24968_Scan4132	HCD	0	0	0	0	7.1e-07	7.5e-07
	707	E.GYHDPTC[+57.02146]LSE.V			488.6	8.4e-07	8.9e-07	6.07	338	338	2	589.741	589.743	-3.04		1178.47	1178.48	Specific		>sp|Q01705|NOTC1_MOUSE Neurogenic locus notch homolog protein 1 OS=Mus musculus GN=Notch1 PE=1 SV=3	1	14.5059	controllerType=0 controllerNumber=1 scan=4177	C7(Carbamidomethyl / 57.0215)	File24968_Scan4177	HCD	0	0	0	0	2.3e-07	2.4e-07
	707	E.GYHDPTC[+57.02146]LSE.V			423.5	2.5e-06	2.6e-06	5.6	321.6	321.6	2	589.74	589.743	-3.77		1178.47	1178.48	Specific		>sp|Q01705|NOTC1_MOUSE Neurogenic locus notch homolog protein 1 OS=Mus musculus GN=Notch1 PE=1 SV=3	1	14.293	controllerType=0 controllerNumber=1 scan=4088	C7(Carbamidomethyl / 57.0215)	File24968_Scan4088	HCD	0	0	0	0	6.2e-07	6.5e-07
	707	E.GYHDPTC[+57.02146]LSE.V			278.7	0.00026	0.00028	3.58	278.7	278.7	2	589.741	589.743	-3.67		1178.47	1178.48	Specific		>sp|Q01705|NOTC1_MOUSE Neurogenic locus notch homolog protein 1 OS=Mus musculus GN=Notch1 PE=1 SV=3	1	14.6108	controllerType=0 controllerNumber=1 scan=4221	C7(Carbamidomethyl / 57.0215)	File24968_Scan4221	HCD	0	0	0	0	3.3e-05	3.5e-05
	707	E.GYHDPTC[+57.02146]LSE.V			235.1	0.00035	0.00037	3.46	235.1	235.1	2	589.741	589.743	-3.04		1178.47	1178.48	Specific		>sp|Q01705|NOTC1_MOUSE Neurogenic locus notch homolog protein 1 OS=Mus musculus GN=Notch1 PE=1 SV=3	1	14.7268	controllerType=0 controllerNumber=1 scan=4270	C7(Carbamidomethyl / 57.0215)	File24968_Scan4270	HCD	0	0	0	0	4.4e-05	4.6e-05
	707	E.GYHDPTC[+57.02146]LSE.V			161	0.0047	0.0049	2.33	161	161	2	589.741	589.743	-3.25		1178.47	1178.48	Specific		>sp|Q01705|NOTC1_MOUSE Neurogenic locus notch homolog protein 1 OS=Mus musculus GN=Notch1 PE=1 SV=3	1	14.183	controllerType=0 controllerNumber=1 scan=4043	C7(Carbamidomethyl / 57.0215)	File24968_Scan4043	HCD	0	0	0	0	0.0003	0.00032
	707	E.GYHDPTC[+57.02146]LSE.V			118.3	0.022	0.023	1.67	118.3	118.3	2	589.741	589.743	-2.63		1178.48	1178.48	Specific		>sp|Q01705|NOTC1_MOUSE Neurogenic locus notch homolog protein 1 OS=Mus musculus GN=Notch1 PE=1 SV=3	1	14.0761	controllerType=0 controllerNumber=1 scan=3999	C7(Carbamidomethyl / 57.0215)	File24968_Scan3999	HCD	0	0	0	0	0.0015	0.0015
	771	D.MTSGYVC[+57.02146]TC[+57.02146]RE.G			173	0.00095	0.001	3.02	173	173	2	682.273	682.276	-3.42		1363.54	1363.54	Specific		>sp|Q01705|NOTC1_MOUSE Neurogenic locus notch homolog protein 1 OS=Mus musculus GN=Notch1 PE=1 SV=3	1	13.0583	controllerType=0 controllerNumber=1 scan=3590	C7(Carbamidomethyl / 57.0215); C9(Carbamidomethyl / 57.0215)	File24968_Scan3590	HCD	0	0	0	0	9.1e-05	9.6e-05
	782	E.GFSGPNC[+57.02146]QTNINE.C			338.6	0.00091	0.00096	3.04	338.6	338.6	2	719.304	719.307	-4.45		1437.6	1437.61	Specific		>sp|Q01705|NOTC1_MOUSE Neurogenic locus notch homolog protein 1 OS=Mus musculus GN=Notch1 PE=1 SV=3	1	16.2957	controllerType=0 controllerNumber=1 scan=4930	C7(Carbamidomethyl / 57.0215)	File24968_Scan4930	HCD	0	0	0	0	7.6e-05	8.1e-05
	828	E.VVLAPC[+57.02146]ATSPC[+57.02146]KNSGVC[+57.02146]KE.S			202.4	6.5e-05	6.8e-05	4.19	202.4	202.4	3	692.998	693.001	-4.01		2076.98	2076.99	Specific		>sp|Q01705|NOTC1_MOUSE Neurogenic locus notch homolog protein 1 OS=Mus musculus GN=Notch1 PE=1 SV=3	1	14.6642	controllerType=0 controllerNumber=1 scan=4244	C6(Carbamidomethyl / 57.0215); C11(Carbamidomethyl / 57.0215); C17(Carbamidomethyl / 57.0215)	File24968_Scan4244	HCD	0	0	0	0	5.2e-06	5.5e-06
	852	E.SFSC[+57.02146]VC[+57.02146]PTGWQGQTC[+57.02146]E.V			482.8	6.6e-06	6.9e-06	5.18	482.8	482.8	2	952.372	952.374	-1.87		1903.74	1903.74	Specific		>sp|Q01705|NOTC1_MOUSE Neurogenic locus notch homolog protein 1 OS=Mus musculus GN=Notch1 PE=1 SV=3	1	20.0637	controllerType=0 controllerNumber=1 scan=6541	C4(Carbamidomethyl / 57.0215); C6(Carbamidomethyl / 57.0215); C15(Carbamidomethyl / 57.0215)	File24968_Scan6541	HCD	0	0	0	0	1.4e-06	1.5e-06
	852	E.SFSC[+57.02146]VC[+57.02146]PTGWQGQTC[+57.02146]E.V			375.3	0.00021	0.00022	3.67	375.3	375.3	2	952.372	952.374	-2.32		1903.74	1903.74	Specific		>sp|Q01705|NOTC1_MOUSE Neurogenic locus notch homolog protein 1 OS=Mus musculus GN=Notch1 PE=1 SV=3	1	20.2057	controllerType=0 controllerNumber=1 scan=6602	C4(Carbamidomethyl / 57.0215); C6(Carbamidomethyl / 57.0215); C15(Carbamidomethyl / 57.0215)	File24968_Scan6602	HCD	0	0	0	0	2.9e-05	3e-05
	990	E.SSC[+57.02146]FNGGTC[+57.02146]VDGINSFTC[+57.02146]LC[+57.02146]PPGFT[+349.13728]GSYC[+57.02146]QYDVNE.C	T25(OGlycan / 349.1373)	HexNAc(1)Fuc(1)	383.8	0.00013	0.00014	3.87	383.8	4.8	3	1440.57	1440.58	-1.26		4319.71	4319.71	Specific	25	>sp|Q01705|NOTC1_MOUSE Neurogenic locus notch homolog protein 1 OS=Mus musculus GN=Notch1 PE=1 SV=3	1	25.6371	controllerType=0 controllerNumber=1 scan=8933	C3(Carbamidomethyl / 57.0215); C9(Carbamidomethyl / 57.0215); C18(Carbamidomethyl / 57.0215); C20(Carbamidomethyl / 57.0215); C29(Carbamidomethyl / 57.0215)	File24968_Scan8933	HCD	0	0	0	0	1.5e-05	1.6e-05
	1085	E.C[+57.02146]RSGWTGVNC[+57.02146]DVLSVSC[+57.02146]E.V			505.3	1.8e-07	1.9e-07	6.74	388.7	388.7	2	1043.44	1043.44	-4.37		2085.87	2085.88	Specific		>sp|Q01705|NOTC1_MOUSE Neurogenic locus notch homolog protein 1 OS=Mus musculus GN=Notch1 PE=1 SV=3	1	20.0895	controllerType=0 controllerNumber=1 scan=6552	C1(Carbamidomethyl / 57.0215); C10(Carbamidomethyl / 57.0215); C17(Carbamidomethyl / 57.0215)	File24968_Scan6552	HCD	0	0	0	0	1e-07	1.1e-07
	1085	E.C[+57.02146]RSGWTGVNC[+57.02146]DVLSVSC[+57.02146]E.V			498.3	8.9e-07	9.4e-07	6.05	387.2	387.2	2	1043.44	1043.44	-2.03		2085.87	2085.88	Specific		>sp|Q01705|NOTC1_MOUSE Neurogenic locus notch homolog protein 1 OS=Mus musculus GN=Notch1 PE=1 SV=3	1	20.0401	controllerType=0 controllerNumber=1 scan=6531	C1(Carbamidomethyl / 57.0215); C10(Carbamidomethyl / 57.0215); C17(Carbamidomethyl / 57.0215)	File24968_Scan6531	HCD	0	0	0	0	2.8e-07	3e-07
	1085	E.C[+57.02146]RSGWTGVNC[+57.02146]DVLSVSC[+57.02146]E.V			419.3	4.2e-06	4.4e-06	5.38	324.9	324.9	2	1043.44	1043.44	-2.85		2085.87	2085.88	Specific		>sp|Q01705|NOTC1_MOUSE Neurogenic locus notch homolog protein 1 OS=Mus musculus GN=Notch1 PE=1 SV=3	1	20.2144	controllerType=0 controllerNumber=1 scan=6606	C1(Carbamidomethyl / 57.0215); C10(Carbamidomethyl / 57.0215); C17(Carbamidomethyl / 57.0215)	File24968_Scan6606	HCD	0	0	0	0	9.2e-07	9.7e-07
	1085	E.C[+57.02146]RSGWTGVNC[+57.02146]DVLSVSC[+57.02146]E.V			248.5	0.00021	0.00022	3.68	241.3	241.3	2	1043.44	1043.44	-0.27		2085.88	2085.88	Specific		>sp|Q01705|NOTC1_MOUSE Neurogenic locus notch homolog protein 1 OS=Mus musculus GN=Notch1 PE=1 SV=3	1	23.0169	controllerType=0 controllerNumber=1 scan=7815	C1(Carbamidomethyl / 57.0215); C10(Carbamidomethyl / 57.0215); C17(Carbamidomethyl / 57.0215)	File24968_Scan7815	HCD	0	0	0	0	2.5e-05	2.6e-05
	1103	E.VAAQKRGIDVTLLC[+57.02146]QHGGLC[+57.02146]VDE.G			258.6	0.0018	0.0019	2.75	258.6	258.6	4	635.573	635.574	-1.58		2539.27	2539.28	Specific		>sp|Q01705|NOTC1_MOUSE Neurogenic locus notch homolog protein 1 OS=Mus musculus GN=Notch1 PE=1 SV=3	1	19.6248	controllerType=0 controllerNumber=1 scan=6350	C14(Carbamidomethyl / 57.0215); C20(Carbamidomethyl / 57.0215)	File24968_Scan6350	HCD	0	0	0	0	0.0002	0.00021
	1103	E.VAAQKRGIDVTLLC[+57.02146]QHGGLC[+57.02146]VDE.G			255.2	0.00036	0.00038	3.44	255.2	255.2	4	635.572	635.574	-3.99		2539.27	2539.28	Specific		>sp|Q01705|NOTC1_MOUSE Neurogenic locus notch homolog protein 1 OS=Mus musculus GN=Notch1 PE=1 SV=3	1	19.4965	controllerType=0 controllerNumber=1 scan=6292	C14(Carbamidomethyl / 57.0215); C20(Carbamidomethyl / 57.0215)	File24968_Scan6292	HCD	0	0	0	0	5e-05	5.2e-05
	1103	E.VAAQKRGIDVTLLC[+57.02146]QHGGLC[+57.02146]VDE.G			190.9	0.0017	0.0018	2.76	190.9	190.9	4	635.572	635.574	-3.41		2539.27	2539.28	Specific		>sp|Q01705|NOTC1_MOUSE Neurogenic locus notch homolog protein 1 OS=Mus musculus GN=Notch1 PE=1 SV=3	1	19.7571	controllerType=0 controllerNumber=1 scan=6408	C14(Carbamidomethyl / 57.0215); C20(Carbamidomethyl / 57.0215)	File24968_Scan6408	HCD	0	0	0	0	0.00017	0.00018
	1112	D.VTLLC[+57.02146]QHGGLC[+57.02146]VDE.G			455.7	1.6e-07	1.7e-07	6.8	455.7	455.7	2	800.874	800.876	-2.81		1600.74	1600.75	Specific		>sp|Q01705|NOTC1_MOUSE Neurogenic locus notch homolog protein 1 OS=Mus musculus GN=Notch1 PE=1 SV=3	1	18.9839	controllerType=0 controllerNumber=1 scan=6070	C5(Carbamidomethyl / 57.0215); C11(Carbamidomethyl / 57.0215)	File24968_Scan6070	HCD	0	0	0	0	8.2e-08	8.6e-08
	1112	D.VTLLC[+57.02146]QHGGLC[+57.02146]VDE.G			439.5	3.5e-07	3.7e-07	6.46	439.5	439.5	2	800.874	800.876	-3.72		1600.74	1600.75	Specific		>sp|Q01705|NOTC1_MOUSE Neurogenic locus notch homolog protein 1 OS=Mus musculus GN=Notch1 PE=1 SV=3	1	18.8537	controllerType=0 controllerNumber=1 scan=6014	C5(Carbamidomethyl / 57.0215); C11(Carbamidomethyl / 57.0215)	File24968_Scan6014	HCD	0	0	0	0	1.8e-07	1.9e-07
	1187	E.C[+57.02146]LSQPC[+57.02146]QNGGTC[+57.02146]IDLT[+146.05791][+176.03210]NSYKC[+57.02146]S[+294.09508]C[+57.02146]PRGTQGVHC[+57.02146]E.I	T16(OGlycan / 322.09); S22(OGlycan / 294.0951)	Fuc(1) 176.0321; Hex(1)Pent(1)	222	0.00032	0.00034	3.49	222	0	4	1115.7	1115.95	-3.6	-1	4459.77	4460.79	Specific	16;22	>sp|Q01705|NOTC1_MOUSE Neurogenic locus notch homolog protein 1 OS=Mus musculus GN=Notch1 PE=1 SV=3	1	17.8	controllerType=0 controllerNumber=1 scan=5565	C1(Carbamidomethyl / 57.0215); C6(Carbamidomethyl / 57.0215); C12(Carbamidomethyl / 57.0215); C21(Carbamidomethyl / 57.0215); C23(Carbamidomethyl / 57.0215); C32(Carbamidomethyl / 57.0215)	File24968_Scan5565	HCD	0	0	0	0	3.8e-05	4e-05
	1271	E.C[+57.02146]LSNPC[+57.02146]DPRGT[+426.13734]QNC[+57.02146]VQRVNDFHC[+57.02146]E.C	T11(OGlycan / 426.1373)	Hex(1)Pent(2)	582.6	7.2e-08	7.6e-08	7.14	582.6	41.3	4	848.096	848.1	-3.92		3389.36	3389.38	Specific	11	>sp|Q01705|NOTC1_MOUSE Neurogenic locus notch homolog protein 1 OS=Mus musculus GN=Notch1 PE=1 SV=3	1	16.2002	controllerType=0 controllerNumber=1 scan=4889	C1(Carbamidomethyl / 57.0215); C6(Carbamidomethyl / 57.0215); C14(Carbamidomethyl / 57.0215); C23(Carbamidomethyl / 57.0215)	File24968_Scan4889	HCD	0	0	0	0	2.6e-08	2.8e-08
	1271	E.C[+57.02146]LSNPC[+57.02146]DPRGT[+426.13734]QNC[+57.02146]VQRVNDFHC[+57.02146]E.C	T11(OGlycan / 426.1373)	Hex(1)Pent(2)	485.5	2.2e-07	2.3e-07	6.67	485.5	22.1	4	848.096	848.1	-4.28		3389.36	3389.38	Specific	11	>sp|Q01705|NOTC1_MOUSE Neurogenic locus notch homolog protein 1 OS=Mus musculus GN=Notch1 PE=1 SV=3	1	16.0869	controllerType=0 controllerNumber=1 scan=4841	C1(Carbamidomethyl / 57.0215); C6(Carbamidomethyl / 57.0215); C14(Carbamidomethyl / 57.0215); C23(Carbamidomethyl / 57.0215)	File24968_Scan4841	HCD	0	0	0	0	1.2e-07	1.2e-07
	1271	E.C[+57.02146]LSNPC[+57.02146]DPRGT[+426.13734]QNC[+57.02146]VQRVNDFHC[+57.02146]E.C	T11(OGlycan / 426.1373)	Hex(1)Pent(2)	482.4	1.1e-06	1.1e-06	5.98	482.4	46.9	4	848.098	848.1	-2.41		3389.37	3389.38	Specific	11	>sp|Q01705|NOTC1_MOUSE Neurogenic locus notch homolog protein 1 OS=Mus musculus GN=Notch1 PE=1 SV=3	1	16.3336	controllerType=0 controllerNumber=1 scan=4947	C1(Carbamidomethyl / 57.0215); C6(Carbamidomethyl / 57.0215); C14(Carbamidomethyl / 57.0215); C23(Carbamidomethyl / 57.0215)	File24968_Scan4947	HCD	0	0	0	0	3.2e-07	3.3e-07
	1271	E.C[+57.02146]LS[+426.13734]NPC[+57.02146]DPRGTQNC[+57.02146]VQRVNDFHC[+57.02146]E.C	S3(OGlycan / 426.1373)	Hex(1)Pent(2)	307.8	0.00044	0.00047	3.35	307.8	8.9	4	848.093	848.1	-8.17		3389.35	3389.38	Specific	3	>sp|Q01705|NOTC1_MOUSE Neurogenic locus notch homolog protein 1 OS=Mus musculus GN=Notch1 PE=1 SV=3	1	15.982	controllerType=0 controllerNumber=1 scan=4797	C1(Carbamidomethyl / 57.0215); C6(Carbamidomethyl / 57.0215); C14(Carbamidomethyl / 57.0215); C23(Carbamidomethyl / 57.0215)	File24968_Scan4797	HCD	0	0	0	0	6.2e-05	6.5e-05
	1271	E.C[+57.02146]LS[+426.13734]NPC[+57.02146]DPRGTQNC[+57.02146]VQRVNDFHC[+57.02146]E.C	S3(OGlycan / 426.1373)	Hex(1)Pent(2)	148.3	0.01	0.011	2	148.3	0.6	4	848.093	848.1	-8.03		3389.35	3389.38	Specific	3	>sp|Q01705|NOTC1_MOUSE Neurogenic locus notch homolog protein 1 OS=Mus musculus GN=Notch1 PE=1 SV=3	1	15.7495	controllerType=0 controllerNumber=1 scan=4698	C1(Carbamidomethyl / 57.0215); C6(Carbamidomethyl / 57.0215); C14(Carbamidomethyl / 57.0215); C23(Carbamidomethyl / 57.0215)	File24968_Scan4698	HCD	0	0	0	0	0.00044	0.00047
	1271	E.C[+57.02146]LS[+426.13734]NPC[+57.02146]DPRGTQNC[+57.02146]VQRVND.F	S3(OGlycan / 426.1373)	Hex(1)Pent(2)	391.4	1.7e-06	1.8e-06	5.77	391.4	3	3	939.396	939.397	-1.4		2816.17	2816.18	Specific	3	>sp|Q01705|NOTC1_MOUSE Neurogenic locus notch homolog protein 1 OS=Mus musculus GN=Notch1 PE=1 SV=3	1	14.1852	controllerType=0 controllerNumber=1 scan=4044	C1(Carbamidomethyl / 57.0215); C6(Carbamidomethyl / 57.0215); C14(Carbamidomethyl / 57.0215)	File24968_Scan4044	HCD	0	0	0	0	4.1e-07	4.3e-07
	1271	E.C[+57.02146]LS[+426.13734]NPC[+57.02146]DPRGTQNC[+57.02146]VQRVND.F	S3(OGlycan / 426.1373)	Hex(1)Pent(2)	250.3	7.3e-05	7.7e-05	4.13	250.3	3	3	939.396	939.397	-1.27		2816.17	2816.18	Specific	3	>sp|Q01705|NOTC1_MOUSE Neurogenic locus notch homolog protein 1 OS=Mus musculus GN=Notch1 PE=1 SV=3	1	14.2952	controllerType=0 controllerNumber=1 scan=4089	C1(Carbamidomethyl / 57.0215); C6(Carbamidomethyl / 57.0215); C14(Carbamidomethyl / 57.0215)	File24968_Scan4089	HCD	0	0	0	0	6.8e-06	7.1e-06

## Sheet: KM082919-8 MFNG only
#EGF	Pos.	Sequence	Mods_x000D_ (variable)	Glycans	Score	PEP_x000D_ 2D	PEP_x000D_ 1D	|Log Prob|	Delta_x000D_ Score	Delta Mod._x000D_ Score	z	Obs._x000D_ m/z	Calc._x000D_ m/z	ppm_x000D_ err.	Off-_x000D_ By-X	Obs._x000D_ MH	Calc._x000D_ MH	Cleavage	Glycans_x000D_ Pos.	Protein_x000D_ Name	Prot._x000D_ Id	Scan_x000D_ Time	Scan #	Mods_x000D_ (fixed)	Comment	Fragment_x000D_ Type	FDR_x000D_ 2D	FDR_x000D_ 1D	FDR uniq._x000D_ 2D	FDR uniq._x000D_ 1D	q-value_x000D_ 2D	q-value_x000D_ 1D	Area under the curve
	160	E.SSYIC[+57.02146]RC[+57.02146]PPGFHGPTC[+57.02146]RQDVNE.C			235.7	0.0043	0.0045	2.36	235.7	235.7	4	660.038	660.04	-3.22		2637.13	2637.14	Specific		>sp|Q01705|NOTC1_MOUSE Neurogenic locus notch homolog protein 1 OS=Mus musculus GN=Notch1 PE=1 SV=3	1	15.0558	controllerType=0 controllerNumber=1 scan=4835	C5(Carbamidomethyl / 57.0215); C7(Carbamidomethyl / 57.0215); C16(Carbamidomethyl / 57.0215)	File24971_Scan4835	HCD	0	0	0	0	0.00068	0.0007
EGF6	217	E.LPYVPC[+57.02146]SPSPC[+57.02146]QNGGT[+146.05791]C[+57.02146]RPTGDTTHE.C	T16(OGlycan / 146.0579)	Fuc(1)	420.7	2.2e-05	2.3e-05	4.65	420.7	1.5	3	1012.1	1012.1	-2.16		3034.29	3034.3	Specific	16	>sp|Q01705|NOTC1_MOUSE Neurogenic locus notch homolog protein 1 OS=Mus musculus GN=Notch1 PE=1 SV=3	1	16.5037	controllerType=0 controllerNumber=1 scan=5444	C6(Carbamidomethyl / 57.0215); C11(Carbamidomethyl / 57.0215); C17(Carbamidomethyl / 57.0215)	File24971_Scan5444	HCD	0	0	0	0	1.8e-05	1.8e-05	896994
EGF6	217	E.LPYVPC[+57.02146]SPSPC[+57.02146]QNGGT[+146.05791]C[+57.02146]RPTGDTTHE.C	T16(OGlycan / 146.0579)	Fuc(1)	284.3	0.0024	0.0025	2.62	284.3	1.5	3	1012.1	1012.1	-4.75		3034.28	3034.3	Specific	16	>sp|Q01705|NOTC1_MOUSE Neurogenic locus notch homolog protein 1 OS=Mus musculus GN=Notch1 PE=1 SV=3	1	16.361	controllerType=0 controllerNumber=1 scan=5384	C6(Carbamidomethyl / 57.0215); C11(Carbamidomethyl / 57.0215); C17(Carbamidomethyl / 57.0215)	File24971_Scan5384	HCD	0	0	0	0	0.00046	0.00048
	438	E.C[+57.02146]QC[+57.02146]LQGYTGPRC[+57.02146]E.I			385.5	2e-05	2e-05	4.71	385.5	385.5	2	814.833	814.834	-1.77		1628.66	1628.66	Specific		>sp|Q01705|NOTC1_MOUSE Neurogenic locus notch homolog protein 1 OS=Mus musculus GN=Notch1 PE=1 SV=3	1	14.6488	controllerType=0 controllerNumber=1 scan=4665	C1(Carbamidomethyl / 57.0215); C3(Carbamidomethyl / 57.0215); C12(Carbamidomethyl / 57.0215)	File24971_Scan4665	HCD	0	0	0	0	1.6e-05	1.7e-05
	438	E.C[+57.02146]QC[+57.02146]LQGYTGPRC[+57.02146]E.I			347.3	9e-05	9.3e-05	4.04	347.3	347.3	2	814.833	814.834	-1.7		1628.66	1628.66	Specific		>sp|Q01705|NOTC1_MOUSE Neurogenic locus notch homolog protein 1 OS=Mus musculus GN=Notch1 PE=1 SV=3	1	14.5336	controllerType=0 controllerNumber=1 scan=4617	C1(Carbamidomethyl / 57.0215); C3(Carbamidomethyl / 57.0215); C12(Carbamidomethyl / 57.0215)	File24971_Scan4617	HCD	0	0	0	0	3.5e-05	3.6e-05
	695	E.DGIAGFTC[+57.02146]RC[+57.02146]PE.G			564.2	1e-05	1e-05	5	528.3	528.3	2	691.793	691.795	-3.28		1382.58	1382.58	Specific		>sp|Q01705|NOTC1_MOUSE Neurogenic locus notch homolog protein 1 OS=Mus musculus GN=Notch1 PE=1 SV=3	1	17.6368	controllerType=0 controllerNumber=1 scan=5918	C8(Carbamidomethyl / 57.0215); C10(Carbamidomethyl / 57.0215)	File24971_Scan5918	HCD	0	0	0	0	1e-05	1e-05
	695	E.DGIAGFTC[+57.02146]RC[+57.02146]PE.G			389.5	0.0001	0.00011	3.99	389.5	389.5	2	691.793	691.795	-3.46		1382.58	1382.58	Specific		>sp|Q01705|NOTC1_MOUSE Neurogenic locus notch homolog protein 1 OS=Mus musculus GN=Notch1 PE=1 SV=3	1	17.5172	controllerType=0 controllerNumber=1 scan=5867	C8(Carbamidomethyl / 57.0215); C10(Carbamidomethyl / 57.0215)	File24971_Scan5867	HCD	0	0	0	0	4.2e-05	4.3e-05
	695	E.DGIAGFTC[+57.02146]RC[+57.02146]PE.G			251	0.0012	0.0012	2.92	251	251	2	691.794	691.795	-1.6		1382.58	1382.58	Specific		>sp|Q01705|NOTC1_MOUSE Neurogenic locus notch homolog protein 1 OS=Mus musculus GN=Notch1 PE=1 SV=3	1	17.7765	controllerType=0 controllerNumber=1 scan=5978	C8(Carbamidomethyl / 57.0215); C10(Carbamidomethyl / 57.0215)	File24971_Scan5978	HCD	0	0	0	0	0.00034	0.00035
EGF18	707	E.GYHDPTC[+57.02146]LSEVNE.C			369.1	5.2e-05	5.3e-05	4.29	369.1	369.1	2	760.817	760.82	-3.56		1520.63	1520.63	Specific		>sp|Q01705|NOTC1_MOUSE Neurogenic locus notch homolog protein 1 OS=Mus musculus GN=Notch1 PE=1 SV=3	1	16.2889	controllerType=0 controllerNumber=1 scan=5353	C7(Carbamidomethyl / 57.0215)	File24971_Scan5353	HCD	0	0	0	0	2.7e-05	2.8e-05	7267878
EGF18	707	E.GYHDPTC[+57.02146]LSEVNE.C			192.3	0.00092	0.00095	3.04	192.3	192.3	2	760.817	760.82	-3.16		1520.63	1520.63	Specific		>sp|Q01705|NOTC1_MOUSE Neurogenic locus notch homolog protein 1 OS=Mus musculus GN=Notch1 PE=1 SV=3	1	16.1694	controllerType=0 controllerNumber=1 scan=5302	C7(Carbamidomethyl / 57.0215)	File24971_Scan5302	HCD	0	0	0	0	0.00022	0.00023
	707	E.GYHDPTC[+57.02146]LSE.V			409.5	0.00039	0.0004	3.41	376.5	376.5	2	589.742	589.743	-1.18		1178.48	1178.48	Specific		>sp|Q01705|NOTC1_MOUSE Neurogenic locus notch homolog protein 1 OS=Mus musculus GN=Notch1 PE=1 SV=3	1	14.2345	controllerType=0 controllerNumber=1 scan=4491	C7(Carbamidomethyl / 57.0215)	File24971_Scan4491	HCD	0	0	0	0	9.5e-05	9.8e-05
	707	E.GYHDPTC[+57.02146]LSE.V			222.7	0.025	0.025	1.61	222.7	222.7	2	589.742	589.743	-1.7		1178.48	1178.48	Specific		>sp|Q01705|NOTC1_MOUSE Neurogenic locus notch homolog protein 1 OS=Mus musculus GN=Notch1 PE=1 SV=3	1	14.3415	controllerType=0 controllerNumber=1 scan=4536	C7(Carbamidomethyl / 57.0215)	File24971_Scan4536	HCD	0	0	0	0	0.0031	0.0032
	828	E.VVLAPC[+57.02146]ATSPC[+57.02146]KNSGVC[+57.02146]KE.S			508.4	1.9e-05	1.9e-05	4.73	508.4	508.4	3	693	693.001	-1.1		2076.99	2076.99	Specific		>sp|Q01705|NOTC1_MOUSE Neurogenic locus notch homolog protein 1 OS=Mus musculus GN=Notch1 PE=1 SV=3	1	13.9599	controllerType=0 controllerNumber=1 scan=4377	C6(Carbamidomethyl / 57.0215); C11(Carbamidomethyl / 57.0215); C17(Carbamidomethyl / 57.0215)	File24971_Scan4377	HCD	0	0	0	0	1.4e-05	1.5e-05
	828	E.VVLAPC[+57.02146]ATSPC[+57.02146]KNSGVC[+57.02146]KE.S			325.9	0.0012	0.0012	2.94	325.9	325.9	3	693.001	693.001	-0.04		2076.99	2076.99	Specific		>sp|Q01705|NOTC1_MOUSE Neurogenic locus notch homolog protein 1 OS=Mus musculus GN=Notch1 PE=1 SV=3	1	14.0882	controllerType=0 controllerNumber=1 scan=4430	C6(Carbamidomethyl / 57.0215); C11(Carbamidomethyl / 57.0215); C17(Carbamidomethyl / 57.0215)	File24971_Scan4430	HCD	0	0	0	0	0.00028	0.00029
	828	E.VVLAPC[+57.02146]ATSPC[+57.02146]KNSGVC[+57.02146]KE.S			292.1	0.00069	0.00071	3.16	292.1	292.1	3	692.999	693.001	-2.07		2076.98	2076.99	Specific		>sp|Q01705|NOTC1_MOUSE Neurogenic locus notch homolog protein 1 OS=Mus musculus GN=Notch1 PE=1 SV=3	1	13.856	controllerType=0 controllerNumber=1 scan=4333	C6(Carbamidomethyl / 57.0215); C11(Carbamidomethyl / 57.0215); C17(Carbamidomethyl / 57.0215)	File24971_Scan4333	HCD	0	0	0	0	0.00017	0.00017
	1271	E.C[+57.02146]LS[+426.13734]NPC[+57.02146]DPRGTQNC[+57.02146]VQRVNDFHC[+57.02146]E.C	S3(OGlycan / 426.1373)	Hex(1)Pent(2)	219.3	0.0046	0.0047	2.34	219.3	0.6	4	848.096	848.1	-4.28		3389.36	3389.38	Specific	3	>sp|Q01705|NOTC1_MOUSE Neurogenic locus notch homolog protein 1 OS=Mus musculus GN=Notch1 PE=1 SV=3	1	15.511	controllerType=0 controllerNumber=1 scan=5027	C1(Carbamidomethyl / 57.0215); C6(Carbamidomethyl / 57.0215); C14(Carbamidomethyl / 57.0215); C23(Carbamidomethyl / 57.0215)	File24971_Scan5027	HCD	0	0	0	0	0.00088	0.00091

## Sheet: KM040921-3 MFNG only
#EGF	Pos.	Sequence	Mods_x000D_ (variable)	Glycans	Score	PEP_x000D_ 2D	PEP_x000D_ 1D	|Log Prob|	Delta_x000D_ Score	Delta Mod._x000D_ Score	z	Obs._x000D_ m/z	Calc._x000D_ m/z	ppm_x000D_ err.	Off-_x000D_ By-X	Obs._x000D_ MH	Calc._x000D_ MH	Cleavage	Glycans_x000D_ Pos.	Protein_x000D_ Name	Prot._x000D_ Id	Scan_x000D_ Time	Scan #	Mods_x000D_ (fixed)	Comment	Fragment_x000D_ Type	FDR_x000D_ 2D	FDR_x000D_ 1D	FDR uniq._x000D_ 2D	FDR uniq._x000D_ 1D	q-value_x000D_ 2D	q-value_x000D_ 1D	Area under the curve
	45	E.AC[+57.02146]VC[+57.02146]SGAFVGQRC[+57.02146]QD.S			587.5	2.5e-08	2.6e-08	7.6	587.5	587.5	2	857.857	857.858	-0.99		1714.71	1714.71	Specific		>sp|Q01705|NOTC1_MOUSE Neurogenic locus notch homolog protein 1 OS=Mus musculus GN=Notch1 PE=1 SV=3	1	14.819	controllerType=0 controllerNumber=1 scan=5281	C2(Carbamidomethyl / 57.0215); C4(Carbamidomethyl / 57.0215); C13(Carbamidomethyl / 57.0215)	File24920_Scan5281	HCD	0	0	0	0	4.6e-09	4.8e-09
	160	E.SSYIC[+57.02146]RC[+57.02146]PPGFHGPTC[+57.02146]RQDVNE.C			537.8	9.1e-08	9.5e-08	7.04	487.4	487.4	4	660.039	660.04	-2.11		2637.13	2637.14	Specific		>sp|Q01705|NOTC1_MOUSE Neurogenic locus notch homolog protein 1 OS=Mus musculus GN=Notch1 PE=1 SV=3	1	14.9393	controllerType=0 controllerNumber=1 scan=5334	C5(Carbamidomethyl / 57.0215); C7(Carbamidomethyl / 57.0215); C16(Carbamidomethyl / 57.0215)	File24920_Scan5334	HCD	0	0	0	0	1.4e-08	1.4e-08
	160	E.SSYIC[+57.02146]RC[+57.02146]PPGFHGPTC[+57.02146]RQDVNE.C			398.3	1.6e-05	1.7e-05	4.79	382.8	382.8	4	660.038	660.04	-3.5		2637.13	2637.14	Specific		>sp|Q01705|NOTC1_MOUSE Neurogenic locus notch homolog protein 1 OS=Mus musculus GN=Notch1 PE=1 SV=3	1	15.1054	controllerType=0 controllerNumber=1 scan=5409	C5(Carbamidomethyl / 57.0215); C7(Carbamidomethyl / 57.0215); C16(Carbamidomethyl / 57.0215)	File24920_Scan5409	HCD	0	0	0	0	1.3e-06	1.4e-06
	160	E.SSYIC[+57.02146]RC[+57.02146]PPGFHGPTC[+57.02146]RQD.V			369.2	9.5e-07	1e-06	6.02	369.2	369.2	4	574.501	574.502	-0.99		2294.98	2294.99	Specific		>sp|Q01705|NOTC1_MOUSE Neurogenic locus notch homolog protein 1 OS=Mus musculus GN=Notch1 PE=1 SV=3	1	14.4064	controllerType=0 controllerNumber=1 scan=5103	C5(Carbamidomethyl / 57.0215); C7(Carbamidomethyl / 57.0215); C16(Carbamidomethyl / 57.0215)	File24920_Scan5103	HCD	0	0	0	0	2.3e-07	2.4e-07
	182	E.C[+57.02146]SQNPGLC[+57.02146]RHGGT[+146.05791]C[+57.02146]HNE.I	T13(OGlycan / 146.0579)	Fuc(1)	239.6	2.4e-05	2.5e-05	4.61	239.6	15.2	4	533.218	533.219	-1.18		2129.85	2129.85	Specific	13	>sp|Q01705|NOTC1_MOUSE Neurogenic locus notch homolog protein 1 OS=Mus musculus GN=Notch1 PE=1 SV=3	1	9.6775	controllerType=0 controllerNumber=1 scan=3137	C1(Carbamidomethyl / 57.0215); C8(Carbamidomethyl / 57.0215); C14(Carbamidomethyl / 57.0215)	File24920_Scan3137	HCD	0	0	0	0	1.9e-06	1.9e-06
EGF6	217	E.LPYVPC[+57.02146]SPSPC[+57.02146]QNGGT[+146.05791]C[+57.02146]RPTGDTTHE.C	T16(OGlycan / 146.0579)	Fuc(1)	811.4	8.6e-12	9e-12	11.07	811.4	1.5	3	1012.1	1012.1	-4.09		3034.29	3034.3	Specific	16	>sp|Q01705|NOTC1_MOUSE Neurogenic locus notch homolog protein 1 OS=Mus musculus GN=Notch1 PE=1 SV=3	1	16.3145	controllerType=0 controllerNumber=1 scan=5956	C6(Carbamidomethyl / 57.0215); C11(Carbamidomethyl / 57.0215); C17(Carbamidomethyl / 57.0215)	File24920_Scan5956	HCD	0	0	0	0	2.6e-12	2.8e-12	7839731
EGF6	217	E.LPYVPC[+57.02146]SPSPC[+57.02146]QNGGT[+146.05791]C[+57.02146]RPTGDTTHE.C	T16(OGlycan / 146.0579)	Fuc(1)	801.7	2e-12	2e-12	11.71	801.7	1.5	3	1012.1	1012.1	-1.92		3034.29	3034.3	Specific	16	>sp|Q01705|NOTC1_MOUSE Neurogenic locus notch homolog protein 1 OS=Mus musculus GN=Notch1 PE=1 SV=3	1	16.4536	controllerType=0 controllerNumber=1 scan=6020	C6(Carbamidomethyl / 57.0215); C11(Carbamidomethyl / 57.0215); C17(Carbamidomethyl / 57.0215)	File24920_Scan6020	HCD	0	0	0	0	1.1e-12	1.2e-12
	416	E.C[+57.02146]ALGANPC[+57.02146]EHAGKC[+57.02146]LNT[+162.05282]LGSFE.C	T17(OGlycan / 162.0528)	Hex(1)	609	2.3e-09	2.4e-09	8.64	507.4	12.8	3	856.708	856.71	-2.33		2568.11	2568.12	Specific	17	>sp|Q01705|NOTC1_MOUSE Neurogenic locus notch homolog protein 1 OS=Mus musculus GN=Notch1 PE=1 SV=3	1	17.599	controllerType=0 controllerNumber=1 scan=6532	C1(Carbamidomethyl / 57.0215); C8(Carbamidomethyl / 57.0215); C14(Carbamidomethyl / 57.0215)	File24920_Scan6532	HCD	0	0	0	0	3.3e-10	3.4e-10
	416	E.C[+57.02146]ALGANPC[+57.02146]E.H			398.6	0.00017	0.00018	3.76	310.5	310.5	2	496.202	496.202	-1.05		991.396	991.397	Specific		>sp|Q01705|NOTC1_MOUSE Neurogenic locus notch homolog protein 1 OS=Mus musculus GN=Notch1 PE=1 SV=3	1	14.3763	controllerType=0 controllerNumber=1 scan=5090	C1(Carbamidomethyl / 57.0215); C8(Carbamidomethyl / 57.0215)	File24920_Scan5090	HCD	0	0	0	0	1.5e-05	1.6e-05
	416	E.C[+57.02146]ALGANPC[+57.02146]E.H			381	0.0018	0.0019	2.75	281.1	281.1	2	496.202	496.202	-1.05		991.396	991.397	Specific		>sp|Q01705|NOTC1_MOUSE Neurogenic locus notch homolog protein 1 OS=Mus musculus GN=Notch1 PE=1 SV=3	1	14.1277	controllerType=0 controllerNumber=1 scan=4983	C1(Carbamidomethyl / 57.0215); C8(Carbamidomethyl / 57.0215)	File24920_Scan4983	HCD	0	0	0	0	0.00015	0.00016
	416	E.C[+57.02146]ALGANPC[+57.02146]E.H			374.9	0.0035	0.0037	2.46	278.7	278.7	2	496.202	496.202	-1.18		991.396	991.397	Specific		>sp|Q01705|NOTC1_MOUSE Neurogenic locus notch homolog protein 1 OS=Mus musculus GN=Notch1 PE=1 SV=3	1	14.2503	controllerType=0 controllerNumber=1 scan=5035	C1(Carbamidomethyl / 57.0215); C8(Carbamidomethyl / 57.0215)	File24920_Scan5035	HCD	0	0	0	0	0.00021	0.00022
	416	E.C[+57.02146]ALGANPC[+57.02146]E.H			363.6	0.001	0.0011	2.99	303.7	303.7	2	496.202	496.202	-1.3		991.396	991.397	Specific		>sp|Q01705|NOTC1_MOUSE Neurogenic locus notch homolog protein 1 OS=Mus musculus GN=Notch1 PE=1 SV=3	1	13.9971	controllerType=0 controllerNumber=1 scan=4926	C1(Carbamidomethyl / 57.0215); C8(Carbamidomethyl / 57.0215)	File24920_Scan4926	HCD	0	0	0	0	9.8e-05	0.0001
	425	E.HAGKC[+57.02146]LNTLGS[+162.05282]FE.C	S11(OGlycan / 162.0528)	Hex(1)	401.1	3.1e-06	3.2e-06	5.51	401.1	35.8	2	798.371	798.372	-0.98		1595.74	1595.74	Specific	11	>sp|Q01705|NOTC1_MOUSE Neurogenic locus notch homolog protein 1 OS=Mus musculus GN=Notch1 PE=1 SV=3	1	14.5565	controllerType=0 controllerNumber=1 scan=5168	C5(Carbamidomethyl / 57.0215)	File24920_Scan5168	HCD	0	0	0	0	4.1e-07	4.3e-07
	425	E.HAGKC[+57.02146]LNT[+162.05282]LGSFE.C	T8(OGlycan / 162.0528)	Hex(1)	321.9	5.2e-05	5.4e-05	4.29	321.9	6	3	532.584	532.584	-0.42		1595.74	1595.74	Specific	8	>sp|Q01705|NOTC1_MOUSE Neurogenic locus notch homolog protein 1 OS=Mus musculus GN=Notch1 PE=1 SV=3	1	14.5715	controllerType=0 controllerNumber=1 scan=5174	C5(Carbamidomethyl / 57.0215)	File24920_Scan5174	HCD	0	0	0	0	4.1e-06	4.3e-06
	425	E.HAGKC[+57.02146]LNTLGS[+162.05282]FE.C	S11(OGlycan / 162.0528)	Hex(1)	173.5	0.00027	0.00028	3.58	173.5	1.5	3	532.583	532.584	-1.34		1595.73	1595.74	Specific	11	>sp|Q01705|NOTC1_MOUSE Neurogenic locus notch homolog protein 1 OS=Mus musculus GN=Notch1 PE=1 SV=3	1	14.448	controllerType=0 controllerNumber=1 scan=5121	C5(Carbamidomethyl / 57.0215)	File24920_Scan5121	HCD	0	0	0	0	2e-05	2.1e-05
	425	E.HAGKC[+57.02146]LNTLGSFE.C			263.8	0.00067	0.0007	3.18	263.8	263.8	3	478.566	478.566	-0.85		1433.68	1433.68	Specific		>sp|Q01705|NOTC1_MOUSE Neurogenic locus notch homolog protein 1 OS=Mus musculus GN=Notch1 PE=1 SV=3	1	14.5838	controllerType=0 controllerNumber=1 scan=5180	C5(Carbamidomethyl / 57.0215)	File24920_Scan5180	HCD	0	0	0	0	5.8e-05	6.1e-05
	425	E.HAGKC[+57.02146]LNTLGSFE.C			170.6	0.00055	0.00057	3.26	170.6	170.6	3	478.565	478.566	-2.57		1433.68	1433.68	Specific		>sp|Q01705|NOTC1_MOUSE Neurogenic locus notch homolog protein 1 OS=Mus musculus GN=Notch1 PE=1 SV=3	1	15.1503	controllerType=0 controllerNumber=1 scan=5428	C5(Carbamidomethyl / 57.0215)	File24920_Scan5428	HCD	0	0	0	0	4.7e-05	4.9e-05
	425	E.HAGKC[+57.02146]LNTLGSFE.C			167.7	0.025	0.026	1.6	167.7	167.7	3	478.564	478.566	-4.3		1433.68	1433.68	Specific		>sp|Q01705|NOTC1_MOUSE Neurogenic locus notch homolog protein 1 OS=Mus musculus GN=Notch1 PE=1 SV=3	1	15.0306	controllerType=0 controllerNumber=1 scan=5374	C5(Carbamidomethyl / 57.0215)	File24920_Scan5374	HCD	0	0	0	0	0.0013	0.0013
	438	E.C[+57.02146]QC[+57.02146]LQGYTGPRC[+57.02146]E.I			837.8	5.2e-14	5.4e-14	13.28	748.4	748.4	2	814.833	814.834	-1.77		1628.66	1628.66	Specific		>sp|Q01705|NOTC1_MOUSE Neurogenic locus notch homolog protein 1 OS=Mus musculus GN=Notch1 PE=1 SV=3	1	14.7019	controllerType=0 controllerNumber=1 scan=5230	C1(Carbamidomethyl / 57.0215); C3(Carbamidomethyl / 57.0215); C12(Carbamidomethyl / 57.0215)	File24920_Scan5230	HCD	0	0	0	0	5.2e-14	5.4e-14
	438	E.C[+57.02146]QC[+57.02146]LQGYTGPRC[+57.02146]E.I			675.5	5.2e-11	5.4e-11	10.28	675.5	675.5	2	814.833	814.834	-1.55		1628.66	1628.66	Specific		>sp|Q01705|NOTC1_MOUSE Neurogenic locus notch homolog protein 1 OS=Mus musculus GN=Notch1 PE=1 SV=3	1	14.5881	controllerType=0 controllerNumber=1 scan=5182	C1(Carbamidomethyl / 57.0215); C3(Carbamidomethyl / 57.0215); C12(Carbamidomethyl / 57.0215)	File24920_Scan5182	HCD	0	0	0	0	1.1e-11	1.1e-11
	438	E.C[+57.02146]QC[+57.02146]LQGYTGPRC[+57.02146]E.I			533.6	2.1e-08	2.2e-08	7.68	533.6	533.6	2	814.833	814.834	-1.17		1628.66	1628.66	Specific		>sp|Q01705|NOTC1_MOUSE Neurogenic locus notch homolog protein 1 OS=Mus musculus GN=Notch1 PE=1 SV=3	1	14.8405	controllerType=0 controllerNumber=1 scan=5290	C1(Carbamidomethyl / 57.0215); C3(Carbamidomethyl / 57.0215); C12(Carbamidomethyl / 57.0215)	File24920_Scan5290	HCD	0	0	0	0	3.2e-09	3.3e-09
	494	E.C[+57.02146]ASS[+426.13734]PC[+57.02146]LHNGHC[+57.02146]MDKINE.F	S4(OGlycan / 426.1373)	Hex(1)Pent(2)	644.9	2.5e-09	2.6e-09	8.6	624.3	19	4	639.754	639.755	-2.78		2555.99	2556	Specific	4	>sp|Q01705|NOTC1_MOUSE Neurogenic locus notch homolog protein 1 OS=Mus musculus GN=Notch1 PE=1 SV=3	1	12.3984	controllerType=0 controllerNumber=1 scan=4231	C1(Carbamidomethyl / 57.0215); C6(Carbamidomethyl / 57.0215); C12(Carbamidomethyl / 57.0215)	File24920_Scan4231	HCD	0	0	0	0	5.5e-10	5.7e-10
	494	E.C[+57.02146]ASS[+426.13734]PC[+57.02146]LHNGHC[+57.02146]MDKINE.F	S4(OGlycan / 426.1373)	Hex(1)Pent(2)	609	8e-08	8.3e-08	7.1	609	17.9	4	639.752	639.755	-4.59		2555.99	2556	Specific	4	>sp|Q01705|NOTC1_MOUSE Neurogenic locus notch homolog protein 1 OS=Mus musculus GN=Notch1 PE=1 SV=3	1	12.2836	controllerType=0 controllerNumber=1 scan=4181	C1(Carbamidomethyl / 57.0215); C6(Carbamidomethyl / 57.0215); C12(Carbamidomethyl / 57.0215)	File24920_Scan4181	HCD	0	0	0	0	9e-09	9.4e-09
	512	E.FQC[+57.02146]QC[+57.02146]PKGFNGHLC[+57.02146]QYDVDE.C			420.5	8.9e-05	9.2e-05	4.05	318.7	318.7	3	834.673	834.681	-8.68		2502.01	2502.03	Specific		>sp|Q01705|NOTC1_MOUSE Neurogenic locus notch homolog protein 1 OS=Mus musculus GN=Notch1 PE=1 SV=3	1	17.1345	controllerType=0 controllerNumber=1 scan=6323	C3(Carbamidomethyl / 57.0215); C5(Carbamidomethyl / 57.0215); C14(Carbamidomethyl / 57.0215)	File24920_Scan6323	HCD	0	0	0	0	7.3e-06	7.6e-06
	695	E.DGIAGFTC[+57.02146]RC[+57.02146]PE.G			608.6	5.2e-10	5.4e-10	9.28	561.9	561.9	2	691.794	691.795	-1.87		1382.58	1382.58	Specific		>sp|Q01705|NOTC1_MOUSE Neurogenic locus notch homolog protein 1 OS=Mus musculus GN=Notch1 PE=1 SV=3	1	17.6823	controllerType=0 controllerNumber=1 scan=6570	C8(Carbamidomethyl / 57.0215); C10(Carbamidomethyl / 57.0215)	File24920_Scan6570	HCD	0	0	0	0	8.8e-11	9.2e-11
	695	E.DGIAGFTC[+57.02146]RC[+57.02146]PE.G			581.8	5.2e-09	5.4e-09	8.28	505.3	505.3	2	691.794	691.795	-2.05		1382.58	1382.58	Specific		>sp|Q01705|NOTC1_MOUSE Neurogenic locus notch homolog protein 1 OS=Mus musculus GN=Notch1 PE=1 SV=3	1	17.5603	controllerType=0 controllerNumber=1 scan=6515	C8(Carbamidomethyl / 57.0215); C10(Carbamidomethyl / 57.0215)	File24920_Scan6515	HCD	0	0	0	0	1.3e-09	1.4e-09
EGF18	707	E.GYHDPTC[+57.02146]LSEVNE.C			574.7	9.9e-09	1e-08	8.01	448.7	448.7	2	760.818	760.82	-2.44		1520.63	1520.63	Specific		>sp|Q01705|NOTC1_MOUSE Neurogenic locus notch homolog protein 1 OS=Mus musculus GN=Notch1 PE=1 SV=3	1	16.3304	controllerType=0 controllerNumber=1 scan=5963	C7(Carbamidomethyl / 57.0215)	File24920_Scan5963	HCD	0	0	0	0	1.9e-09	2e-09	37288189
EGF18	707	E.GYHDPTC[+57.02146]LSEVNE.C			535	4.5e-07	4.7e-07	6.34	456.7	456.7	2	760.818	760.82	-2.36		1520.63	1520.63	Specific		>sp|Q01705|NOTC1_MOUSE Neurogenic locus notch homolog protein 1 OS=Mus musculus GN=Notch1 PE=1 SV=3	1	16.2151	controllerType=0 controllerNumber=1 scan=5912	C7(Carbamidomethyl / 57.0215)	File24920_Scan5912	HCD	0	0	0	0	1.2e-07	1.2e-07
EGF18	707	E.GYHD[+15.99492]PTC[+57.02146]LSE.V	D4(b-oxidation / 15.9949)		169.6	0.0045	0.0047	2.35	169.6	169.6	2	597.739	597.74	-1.3		1194.47	1194.47	Specific		>sp|Q01705|NOTC1_MOUSE Neurogenic locus notch homolog protein 1 OS=Mus musculus GN=Notch1 PE=1 SV=3	1	13.0873	controllerType=0 controllerNumber=1 scan=4532	C7(Carbamidomethyl / 57.0215)	File24920_Scan4532	HCD	0	0	0	0	0.00028	0.00029
	707	E.GYHDPTC[+57.02146]LSE.V			565.9	3.5e-07	3.7e-07	6.46	263.5	263.5	2	589.742	589.743	-1.18		1178.48	1178.48	Specific		>sp|Q01705|NOTC1_MOUSE Neurogenic locus notch homolog protein 1 OS=Mus musculus GN=Notch1 PE=1 SV=3	1	14.2951	controllerType=0 controllerNumber=1 scan=5054	C7(Carbamidomethyl / 57.0215)	File24920_Scan5054	HCD	0	0	0	0	6e-08	6.3e-08
	707	E.GYHDPTC[+57.02146]LSE.V			562.1	2e-07	2.1e-07	6.71	310.8	310.8	2	589.742	589.743	-1.18		1178.48	1178.48	Specific		>sp|Q01705|NOTC1_MOUSE Neurogenic locus notch homolog protein 1 OS=Mus musculus GN=Notch1 PE=1 SV=3	1	14.4204	controllerType=0 controllerNumber=1 scan=5109	C7(Carbamidomethyl / 57.0215)	File24920_Scan5109	HCD	0	0	0	0	3.4e-08	3.6e-08
	707	E.GYHDPTC[+57.02146]LSE.V			528.4	3.7e-06	3.9e-06	5.43	333.3	333.3	2	589.742	589.743	-0.66		1178.48	1178.48	Specific		>sp|Q01705|NOTC1_MOUSE Neurogenic locus notch homolog protein 1 OS=Mus musculus GN=Notch1 PE=1 SV=3	1	14.5521	controllerType=0 controllerNumber=1 scan=5166	C7(Carbamidomethyl / 57.0215)	File24920_Scan5166	HCD	0	0	0	0	5e-07	5.2e-07
	707	E.GYHDPTC[+57.02146]LSE.V			468.1	1e-05	1.1e-05	4.98	313.4	313.4	2	589.742	589.743	-0.87		1178.48	1178.48	Specific		>sp|Q01705|NOTC1_MOUSE Neurogenic locus notch homolog protein 1 OS=Mus musculus GN=Notch1 PE=1 SV=3	1	14.1726	controllerType=0 controllerNumber=1 scan=5002	C7(Carbamidomethyl / 57.0215)	File24920_Scan5002	HCD	0	0	0	0	9.4e-07	9.8e-07
	707	E.GYHDPTC[+57.02146]LSE.V			353.4	9.5e-05	9.9e-05	4.02	318.3	318.3	2	589.742	589.743	-1.39		1178.48	1178.48	Specific		>sp|Q01705|NOTC1_MOUSE Neurogenic locus notch homolog protein 1 OS=Mus musculus GN=Notch1 PE=1 SV=3	1	14.6869	controllerType=0 controllerNumber=1 scan=5224	C7(Carbamidomethyl / 57.0215)	File24920_Scan5224	HCD	0	0	0	0	9.1e-06	9.5e-06
	771	D.MTSGYVC[+57.02146]TC[+57.02146]RE.G			219	0.0017	0.0018	2.76	219	219	2	682.273	682.276	-3.87		1363.54	1363.54	Specific		>sp|Q01705|NOTC1_MOUSE Neurogenic locus notch homolog protein 1 OS=Mus musculus GN=Notch1 PE=1 SV=3	1	12.7131	controllerType=0 controllerNumber=1 scan=4369	C7(Carbamidomethyl / 57.0215); C9(Carbamidomethyl / 57.0215)	File24920_Scan4369	HCD	0	0	0	0	0.00013	0.00013
	782	E.GFSGPNC[+57.02146]QT[+672.22253]NINE.C	T9(OGlycan / 672.2225)	HexNAc(1)Hex(1)NeuGc(1)	384.5	0.00013	0.00013	3.89	242.6	8.3	2	1055.42	1055.42	-2.59		2109.82	2109.83	Specific	9	>sp|Q01705|NOTC1_MOUSE Neurogenic locus notch homolog protein 1 OS=Mus musculus GN=Notch1 PE=1 SV=3	1	18.1962	controllerType=0 controllerNumber=1 scan=6803	C7(Carbamidomethyl / 57.0215)	File24920_Scan6803	HCD	0	0	0	0	1.2e-05	1.2e-05
	782	E.GFS[+162.05282]GPNC[+57.02146]QT[+365.13220]NINE.C	S3(OGlycan / 162.0528); T9(OGlycan / 365.1322)	Hex(1); HexNAc(1)Hex(1)	356.4	0.00075	0.00079	3.12	270.4	3.2	2	982.895	982.899	-4.07		1964.78	1964.79	Specific	3;9	>sp|Q01705|NOTC1_MOUSE Neurogenic locus notch homolog protein 1 OS=Mus musculus GN=Notch1 PE=1 SV=3	1	15.8277	controllerType=0 controllerNumber=1 scan=5733	C7(Carbamidomethyl / 57.0215)	File24920_Scan5733	HCD	0	0	0	0	8.2e-05	8.5e-05
	782	E.GFSGPNC[+57.02146]QTNINE.C			577.6	3.2e-07	3.4e-07	6.49	468.6	468.6	2	719.305	719.307	-2.42		1437.6	1437.61	Specific		>sp|Q01705|NOTC1_MOUSE Neurogenic locus notch homolog protein 1 OS=Mus musculus GN=Notch1 PE=1 SV=3	1	16.2777	controllerType=0 controllerNumber=1 scan=5939	C7(Carbamidomethyl / 57.0215)	File24920_Scan5939	HCD	0	0	0	0	4.7e-08	4.9e-08
	782	E.GFSGPNC[+57.02146]QTNINE.C			507.6	1.9e-06	2e-06	5.71	507.6	507.6	2	719.306	719.307	-1.74		1437.6	1437.61	Specific		>sp|Q01705|NOTC1_MOUSE Neurogenic locus notch homolog protein 1 OS=Mus musculus GN=Notch1 PE=1 SV=3	1	16.1656	controllerType=0 controllerNumber=1 scan=5888	C7(Carbamidomethyl / 57.0215)	File24920_Scan5888	HCD	0	0	0	0	2.8e-07	2.9e-07
	828	E.VVLAPC[+57.02146]ATSPC[+57.02146]KNSGVC[+57.02146]KE.S			786.5	1.2e-12	1.2e-12	11.92	771.3	771.3	3	693	693.001	-1.54		2076.98	2076.99	Specific		>sp|Q01705|NOTC1_MOUSE Neurogenic locus notch homolog protein 1 OS=Mus musculus GN=Notch1 PE=1 SV=3	1	14.0628	controllerType=0 controllerNumber=1 scan=4955	C6(Carbamidomethyl / 57.0215); C11(Carbamidomethyl / 57.0215); C17(Carbamidomethyl / 57.0215)	File24920_Scan4955	HCD	0	0	0	0	6.2e-13	6.5e-13
	828	E.VVLAPC[+57.02146]ATSPC[+57.02146]KNSGVC[+57.02146]KE.S			769.3	1.4e-12	1.4e-12	11.86	764.6	764.6	3	692.999	693.001	-3.04		2076.98	2076.99	Specific		>sp|Q01705|NOTC1_MOUSE Neurogenic locus notch homolog protein 1 OS=Mus musculus GN=Notch1 PE=1 SV=3	1	13.9436	controllerType=0 controllerNumber=1 scan=4903	C6(Carbamidomethyl / 57.0215); C11(Carbamidomethyl / 57.0215); C17(Carbamidomethyl / 57.0215)	File24920_Scan4903	HCD	0	0	0	0	8.8e-13	9.1e-13
	828	E.VVLAPC[+57.02146]ATSPC[+57.02146]KNSGVC[+57.02146]KE.S			652.3	1.2e-10	1.2e-10	9.92	652.3	652.3	3	693	693.001	-1.45		2076.98	2076.99	Specific		>sp|Q01705|NOTC1_MOUSE Neurogenic locus notch homolog protein 1 OS=Mus musculus GN=Notch1 PE=1 SV=3	1	14.1945	controllerType=0 controllerNumber=1 scan=5011	C6(Carbamidomethyl / 57.0215); C11(Carbamidomethyl / 57.0215); C17(Carbamidomethyl / 57.0215)	File24920_Scan5011	HCD	0	0	0	0	2.6e-11	2.8e-11
	1085	E.C[+57.02146]RSGWTGVNC[+57.02146]DVLSVSC[+57.02146]E.V			524.3	8.1e-07	8.4e-07	6.09	360	360	2	1043.44	1043.44	-2.97		2085.87	2085.88	Specific		>sp|Q01705|NOTC1_MOUSE Neurogenic locus notch homolog protein 1 OS=Mus musculus GN=Notch1 PE=1 SV=3	1	19.74	controllerType=0 controllerNumber=1 scan=7502	C1(Carbamidomethyl / 57.0215); C10(Carbamidomethyl / 57.0215); C17(Carbamidomethyl / 57.0215)	File24920_Scan7502	HCD	0	0	0	0	1.8e-07	1.9e-07
	1103	E.VAAQKRGIDVTLLC[+57.02146]QHGGLC[+57.02146]VDE.G			347.1	6.5e-05	6.8e-05	4.18	318.2	318.2	4	635.573	635.574	-2.45		2539.27	2539.28	Specific		>sp|Q01705|NOTC1_MOUSE Neurogenic locus notch homolog protein 1 OS=Mus musculus GN=Notch1 PE=1 SV=3	1	18.1817	controllerType=0 controllerNumber=1 scan=6797	C14(Carbamidomethyl / 57.0215); C20(Carbamidomethyl / 57.0215)	File24920_Scan6797	HCD	0	0	0	0	5.5e-06	5.7e-06
	1112	D.VTLLC[+57.02146]QHGGLC[+57.02146]VDE.G			632	3.7e-09	3.9e-09	8.43	632	632	2	800.874	800.876	-3.26		1600.74	1600.75	Specific		>sp|Q01705|NOTC1_MOUSE Neurogenic locus notch homolog protein 1 OS=Mus musculus GN=Notch1 PE=1 SV=3	1	18.588	controllerType=0 controllerNumber=1 scan=6981	C5(Carbamidomethyl / 57.0215); C11(Carbamidomethyl / 57.0215)	File24920_Scan6981	HCD	0	0	0	0	1e-09	1.1e-09
	1271	E.C[+57.02146]LSNPC[+57.02146]DPRGT[+426.13734]QNC[+57.02146]VQRVNDFHC[+57.02146]E.C	T11(OGlycan / 426.1373)	Hex(1)Pent(2)	657.2	2.9e-09	3e-09	8.54	657.2	47	4	848.097	848.1	-3.42		3389.37	3389.38	Specific	11	>sp|Q01705|NOTC1_MOUSE Neurogenic locus notch homolog protein 1 OS=Mus musculus GN=Notch1 PE=1 SV=3	1	15.4714	controllerType=0 controllerNumber=1 scan=5574	C1(Carbamidomethyl / 57.0215); C6(Carbamidomethyl / 57.0215); C14(Carbamidomethyl / 57.0215); C23(Carbamidomethyl / 57.0215)	File24920_Scan5574	HCD	0	0	0	0	7.6e-10	7.9e-10
	1271	E.C[+57.02146]LSNPC[+57.02146]DPRGT[+426.13734]QNC[+57.02146]VQRVND.F	T11(OGlycan / 426.1373)	Hex(1)Pent(2)	536.4	5.3e-07	5.5e-07	6.28	536.4	46.2	3	939.399	939.397	2.3		2816.18	2816.18	Specific	11	>sp|Q01705|NOTC1_MOUSE Neurogenic locus notch homolog protein 1 OS=Mus musculus GN=Notch1 PE=1 SV=3	1	13.9758	controllerType=0 controllerNumber=1 scan=4917	C1(Carbamidomethyl / 57.0215); C6(Carbamidomethyl / 57.0215); C14(Carbamidomethyl / 57.0215)	File24920_Scan4917	HCD	0	0	0	0	1.4e-07	1.5e-07

## Sheet: KM082719-9 RFNG only
#EGF	Pos.	Sequence	Mods_x000D_ (variable)	Glycans	Score	PEP_x000D_ 2D	PEP_x000D_ 1D	|Log Prob|	Delta_x000D_ Score	Delta Mod._x000D_ Score	z	Obs._x000D_ m/z	Calc._x000D_ m/z	ppm_x000D_ err.	Off-_x000D_ By-X	Obs._x000D_ MH	Calc._x000D_ MH	Cleavage	Glycans_x000D_ Pos.	Protein_x000D_ Name	Prot._x000D_ Id	Scan_x000D_ Time	Scan #	Mods_x000D_ (fixed)	Comment	Fragment_x000D_ Type	FDR_x000D_ 2D	FDR_x000D_ 1D	FDR uniq._x000D_ 2D	FDR uniq._x000D_ 1D	q-value_x000D_ 2D	q-value_x000D_ 1D	Area under the curve
	45	E.AC[+57.02146]VC[+57.02146]SGAFVGQRC[+57.02146]QD.S			183.9	0.0012	0.0013	2.92	183.9	183.9	2	857.857	857.858	-1.13		1714.71	1714.71	Specific		>sp|Q01705|NOTC1_MOUSE Neurogenic locus notch homolog protein 1 OS=Mus musculus GN=Notch1 PE=1 SV=3	1	14.8744	controllerType=0 controllerNumber=1 scan=4682	C2(Carbamidomethyl / 57.0215); C4(Carbamidomethyl / 57.0215); C13(Carbamidomethyl / 57.0215)	File24974_Scan4682	HCD	0	0	0	0	0.00018	0.00018
	160	E.SSYIC[+57.02146]RC[+57.02146]PPGFHGPTC[+57.02146]RQDVNE.C			519.7	1.6e-06	1.7e-06	5.79	445.6	445.6	4	660.038	660.04	-2.57		2637.13	2637.14	Specific		>sp|Q01705|NOTC1_MOUSE Neurogenic locus notch homolog protein 1 OS=Mus musculus GN=Notch1 PE=1 SV=3	1	15.3474	controllerType=0 controllerNumber=1 scan=4881	C5(Carbamidomethyl / 57.0215); C7(Carbamidomethyl / 57.0215); C16(Carbamidomethyl / 57.0215)	File24974_Scan4881	HCD	0	0	0	0	1e-06	1e-06
	160	E.SSYIC[+57.02146]RC[+57.02146]PPGFHGPTC[+57.02146]RQDVNE.C			486.3	1.8e-06	1.9e-06	5.74	467	467	4	660.038	660.04	-2.76		2637.13	2637.14	Specific		>sp|Q01705|NOTC1_MOUSE Neurogenic locus notch homolog protein 1 OS=Mus musculus GN=Notch1 PE=1 SV=3	1	15.4613	controllerType=0 controllerNumber=1 scan=4929	C5(Carbamidomethyl / 57.0215); C7(Carbamidomethyl / 57.0215); C16(Carbamidomethyl / 57.0215)	File24974_Scan4929	HCD	0	0	0	0	1.2e-06	1.3e-06
	160	E.SSYIC[+57.02146]RC[+57.02146]PPGFHGPTC[+57.02146]RQDVNE.C			338.2	0.00011	0.00011	3.98	338.2	338.2	4	660.038	660.04	-3.78		2637.13	2637.14	Specific		>sp|Q01705|NOTC1_MOUSE Neurogenic locus notch homolog protein 1 OS=Mus musculus GN=Notch1 PE=1 SV=3	1	15.2251	controllerType=0 controllerNumber=1 scan=4830	C5(Carbamidomethyl / 57.0215); C7(Carbamidomethyl / 57.0215); C16(Carbamidomethyl / 57.0215)	File24974_Scan4830	HCD	0	0	0	0	2.6e-05	2.7e-05
	182	E.C[+57.02146]S[+146.05791]QNPGLC[+57.02146]RHGGTC[+57.02146]HNE.I	S2(OGlycan / 146.0579)	Fuc(1)	255.7	4.7e-05	4.9e-05	4.33	255.7	6.9	4	533.218	533.219	-1.64		2129.85	2129.85	Specific	2	>sp|Q01705|NOTC1_MOUSE Neurogenic locus notch homolog protein 1 OS=Mus musculus GN=Notch1 PE=1 SV=3	1	8.966	controllerType=0 controllerNumber=1 scan=2488	C1(Carbamidomethyl / 57.0215); C8(Carbamidomethyl / 57.0215); C14(Carbamidomethyl / 57.0215)	File24974_Scan2488	HCD	0	0	0	0	1.2e-05	1.2e-05
	182	E.C[+57.02146]S[+146.05791]QNPGLC[+57.02146]RHGGTC[+57.02146]HNE.I	S2(OGlycan / 146.0579)	Fuc(1)	206	0.00019	0.00019	3.73	206	8.7	4	533.218	533.219	-2.79		2129.85	2129.85	Specific	2	>sp|Q01705|NOTC1_MOUSE Neurogenic locus notch homolog protein 1 OS=Mus musculus GN=Notch1 PE=1 SV=3	1	9.0699	controllerType=0 controllerNumber=1 scan=2518	C1(Carbamidomethyl / 57.0215); C8(Carbamidomethyl / 57.0215); C14(Carbamidomethyl / 57.0215)	File24974_Scan2518	HCD	0	0	0	0	4e-05	4.2e-05
EGF6	217	E.LPYVPC[+57.02146]SPSPC[+57.02146]QNGGT[+146.05791]C[+57.02146]RPTGDTTHE.C	T16(OGlycan / 146.0579)	Fuc(1)	521.6	1.2e-06	1.2e-06	5.94	521.6	1.5	3	1012.1	1012.1	-2.1		3034.29	3034.3	Specific	16	>sp|Q01705|NOTC1_MOUSE Neurogenic locus notch homolog protein 1 OS=Mus musculus GN=Notch1 PE=1 SV=3	1	16.5774	controllerType=0 controllerNumber=1 scan=5403	C6(Carbamidomethyl / 57.0215); C11(Carbamidomethyl / 57.0215); C17(Carbamidomethyl / 57.0215)	File24974_Scan5403	HCD	0	0	0	0	5.4e-07	5.7e-07	1671288
EGF6	217	E.LPYVPC[+57.02146]SPSPC[+57.02146]QNGGT[+146.05791]C[+57.02146]RPTGDTTHE.C	T16(OGlycan / 146.0579)	Fuc(1)	307.9	5.4e-05	5.7e-05	4.27	307.9	1.5	3	1012.1	1012.1	-3.24		3034.29	3034.3	Specific	16	>sp|Q01705|NOTC1_MOUSE Neurogenic locus notch homolog protein 1 OS=Mus musculus GN=Notch1 PE=1 SV=3	1	16.4591	controllerType=0 controllerNumber=1 scan=5353	C6(Carbamidomethyl / 57.0215); C11(Carbamidomethyl / 57.0215); C17(Carbamidomethyl / 57.0215)	File24974_Scan5353	HCD	0	0	0	0	1.7e-05	1.8e-05
EGF6	217	E.LPYVPC[+57.02146]SPSPC[+57.02146]QNGGT[+146.05791]C[+57.02146]RPTGDTTHE.C		Fuc(1)	251.9	7.6e-05	7.9e-05	4.12	251.9	1.5	3	1012.1	1012.1	-3.31		3034.29	3034.3	Specific	16	>sp|Q01705|NOTC1_MOUSE Neurogenic locus notch homolog protein 1 OS=Mus musculus GN=Notch1 PE=1 SV=3	1	16.7188	controllerType=0 controllerNumber=1 scan=5463	C6(Carbamidomethyl / 57.0215); C11(Carbamidomethyl / 57.0215); C17(Carbamidomethyl / 57.0215)	File24974_Scan5463	HCD	0	0	0	0	2e-05	2e-05
	416	E.C[+57.02146]ALGANPC[+57.02146]E.H			320.2	0.00099	0.001	3	252.1	252.1	2	496.201	496.202	-2.16		991.395	991.397	Specific		>sp|Q01705|NOTC1_MOUSE Neurogenic locus notch homolog protein 1 OS=Mus musculus GN=Notch1 PE=1 SV=3	1	14.211	controllerType=0 controllerNumber=1 scan=4403	C1(Carbamidomethyl / 57.0215); C8(Carbamidomethyl / 57.0215)	File24974_Scan4403	HCD	0	0	0	0	0.00015	0.00016
	416	E.C[+57.02146]ALGANPC[+57.02146]E.H			272.5	0.029	0.03	1.54	219.9	219.9	2	496.201	496.202	-1.67		991.395	991.397	Specific		>sp|Q01705|NOTC1_MOUSE Neurogenic locus notch homolog protein 1 OS=Mus musculus GN=Notch1 PE=1 SV=3	1	14.3237	controllerType=0 controllerNumber=1 scan=4450	C1(Carbamidomethyl / 57.0215); C8(Carbamidomethyl / 57.0215)	File24974_Scan4450	HCD	0	0	0	0	0.0039	0.0041
	438	E.C[+57.02146]QC[+57.02146]LQGYTGPRC[+57.02146]E.I			598.4	4.2e-07	4.3e-07	6.38	598.4	598.4	2	814.833	814.834	-1.92		1628.66	1628.66	Specific		>sp|Q01705|NOTC1_MOUSE Neurogenic locus notch homolog protein 1 OS=Mus musculus GN=Notch1 PE=1 SV=3	1	14.7007	controllerType=0 controllerNumber=1 scan=4608	C1(Carbamidomethyl / 57.0215); C3(Carbamidomethyl / 57.0215); C12(Carbamidomethyl / 57.0215)	File24974_Scan4608	HCD	0	0	0	0	2.4e-07	2.5e-07
	438	E.C[+57.02146]QC[+57.02146]LQGYTGPRC[+57.02146]E.I			469.6	2.4e-06	2.5e-06	5.62	469.6	469.6	2	814.832	814.834	-2.97		1628.66	1628.66	Specific		>sp|Q01705|NOTC1_MOUSE Neurogenic locus notch homolog protein 1 OS=Mus musculus GN=Notch1 PE=1 SV=3	1	14.8286	controllerType=0 controllerNumber=1 scan=4662	C1(Carbamidomethyl / 57.0215); C3(Carbamidomethyl / 57.0215); C12(Carbamidomethyl / 57.0215)	File24974_Scan4662	HCD	0	0	0	0	1.4e-06	1.5e-06
	438	E.C[+57.02146]QC[+57.02146]LQGYTGPRC[+57.02146]E.I			303.2	3.8e-05	4e-05	4.42	303.2	303.2	2	814.832	814.834	-2.22		1628.66	1628.66	Specific		>sp|Q01705|NOTC1_MOUSE Neurogenic locus notch homolog protein 1 OS=Mus musculus GN=Notch1 PE=1 SV=3	1	14.5854	controllerType=0 controllerNumber=1 scan=4560	C1(Carbamidomethyl / 57.0215); C3(Carbamidomethyl / 57.0215); C12(Carbamidomethyl / 57.0215)	File24974_Scan4560	HCD	0	0	0	0	7.8e-06	8.1e-06
	456	E.C[+57.02146]IS[+146.05791]NPC[+57.02146]QNDAT[+426.13734]C[+57.02146]LDQIGE.F	S3(OGlycan / 146.0579); T11(OGlycan / 426.1373)	Fuc(1); Hex(1)Pent(2)	374.8	2e-05	2.1e-05	4.69	374.8	2.4	3	889.684	889.687	-3.6		2667.04	2667.05	Specific	3;11	>sp|Q01705|NOTC1_MOUSE Neurogenic locus notch homolog protein 1 OS=Mus musculus GN=Notch1 PE=1 SV=3	1	19.3682	controllerType=0 controllerNumber=1 scan=6589	C1(Carbamidomethyl / 57.0215); C6(Carbamidomethyl / 57.0215); C12(Carbamidomethyl / 57.0215)	File24974_Scan6589	HCD	0	0	0	0	6e-06	6.3e-06
	474	E.FQC[+57.02146]IC[+57.02146]MPGYE.G			424	0.016	0.017	1.79	225.5	225.5	2	652.757	652.759	-2.72		1304.51	1304.51	Specific		>sp|Q01705|NOTC1_MOUSE Neurogenic locus notch homolog protein 1 OS=Mus musculus GN=Notch1 PE=1 SV=3	1	21.2555	controllerType=0 controllerNumber=1 scan=7392	C3(Carbamidomethyl / 57.0215); C5(Carbamidomethyl / 57.0215)	File24974_Scan7392	HCD	0	0	0	0	0.0018	0.0019
	474	E.FQC[+57.02146]IC[+57.02146]MPGYE.G			410.4	0.028	0.029	1.55	209.4	209.4	2	652.757	652.759	-2.72		1304.51	1304.51	Specific		>sp|Q01705|NOTC1_MOUSE Neurogenic locus notch homolog protein 1 OS=Mus musculus GN=Notch1 PE=1 SV=3	1	21.2598	controllerType=0 controllerNumber=1 scan=7394	C3(Carbamidomethyl / 57.0215); C5(Carbamidomethyl / 57.0215)	File24974_Scan7394	HCD	0	0	0	0	0.0034	0.0035
	664	E.C[+57.02146]AC[+57.02146]EPGYTGSMC[+57.02146]NVNIDE.C			249.4	0.0016	0.0017	2.79	249.4	249.4	2	1038.89	1038.89	-0.37		2076.78	2076.78	Specific		>sp|Q01705|NOTC1_MOUSE Neurogenic locus notch homolog protein 1 OS=Mus musculus GN=Notch1 PE=1 SV=3	1	19.3204	controllerType=0 controllerNumber=1 scan=6569	C1(Carbamidomethyl / 57.0215); C3(Carbamidomethyl / 57.0215); C12(Carbamidomethyl / 57.0215)	File24974_Scan6569	HCD	0	0	0	0	0.00024	0.00025
	695	E.DGIAGFTC[+57.02146]RC[+57.02146]PE.G			658.7	5.5e-08	5.8e-08	7.26	609.8	609.8	2	691.792	691.795	-4.78		1382.58	1382.58	Specific		>sp|Q01705|NOTC1_MOUSE Neurogenic locus notch homolog protein 1 OS=Mus musculus GN=Notch1 PE=1 SV=3	1	17.685	controllerType=0 controllerNumber=1 scan=5868	C8(Carbamidomethyl / 57.0215); C10(Carbamidomethyl / 57.0215)	File24974_Scan5868	HCD	0	0	0	0	5.5e-08	5.8e-08
	695	E.DGIAGFTC[+57.02146]RC[+57.02146]PE.G			384.3	1.1e-05	1.1e-05	4.97	384.3	384.3	2	691.793	691.795	-3.1		1382.58	1382.58	Specific		>sp|Q01705|NOTC1_MOUSE Neurogenic locus notch homolog protein 1 OS=Mus musculus GN=Notch1 PE=1 SV=3	1	17.5579	controllerType=0 controllerNumber=1 scan=5814	C8(Carbamidomethyl / 57.0215); C10(Carbamidomethyl / 57.0215)	File24974_Scan5814	HCD	0	0	0	0	3.7e-06	3.9e-06
EGF18	707	E.GYHDPTC[+57.02146]LSEVNE.C			460.7	2.3e-06	2.4e-06	5.65	460.7	460.7	2	760.818	760.82	-2.84		1520.63	1520.63	Specific		>sp|Q01705|NOTC1_MOUSE Neurogenic locus notch homolog protein 1 OS=Mus musculus GN=Notch1 PE=1 SV=3	1	16.3162	controllerType=0 controllerNumber=1 scan=5292	C7(Carbamidomethyl / 57.0215)	File24974_Scan5292	HCD	0	0	0	0	1.3e-06	1.4e-06	8666359
EGF18	707	E.GYHDPTC[+57.02146]LSEVNE.C			459.9	1.8e-06	1.9e-06	5.74	459.9	459.9	2	760.817	760.82	-3.24		1520.63	1520.63	Specific		>sp|Q01705|NOTC1_MOUSE Neurogenic locus notch homolog protein 1 OS=Mus musculus GN=Notch1 PE=1 SV=3	1	16.4275	controllerType=0 controllerNumber=1 scan=5339	C7(Carbamidomethyl / 57.0215)	File24974_Scan5339	HCD	0	0	0	0	1.1e-06	1.2e-06
EGF18	707	E.GYHDPTC[+57.02146]LSEVNE.C			162.6	0.0072	0.0075	2.14	162.6	162.6	2	760.817	760.82	-3		1520.63	1520.63	Specific		>sp|Q01705|NOTC1_MOUSE Neurogenic locus notch homolog protein 1 OS=Mus musculus GN=Notch1 PE=1 SV=3	1	16.2078	controllerType=0 controllerNumber=1 scan=5246	C7(Carbamidomethyl / 57.0215)	File24974_Scan5246	HCD	0	0	0	0	0.00051	0.00053
	707	E.GYHDPTC[+57.02146]LSE.V			504.3	0.00012	0.00012	3.93	320.9	320.9	2	589.741	589.743	-2.11		1178.48	1178.48	Specific		>sp|Q01705|NOTC1_MOUSE Neurogenic locus notch homolog protein 1 OS=Mus musculus GN=Notch1 PE=1 SV=3	1	14.4075	controllerType=0 controllerNumber=1 scan=4485	C7(Carbamidomethyl / 57.0215)	File24974_Scan4485	HCD	0	0	0	0	3.2e-05	3.4e-05
	707	E.GYHDPTC[+57.02146]LSE.V			439.3	5.4e-05	5.6e-05	4.27	392.5	392.5	2	589.742	589.743	-1.59		1178.48	1178.48	Specific		>sp|Q01705|NOTC1_MOUSE Neurogenic locus notch homolog protein 1 OS=Mus musculus GN=Notch1 PE=1 SV=3	1	14.2931	controllerType=0 controllerNumber=1 scan=4437	C7(Carbamidomethyl / 57.0215)	File24974_Scan4437	HCD	0	0	0	0	1.5e-05	1.6e-05
	707	E.GYHDPTC[+57.02146]LSE.V			288.6	0.00095	0.001	3.02	279.7	279.7	2	589.742	589.743	-2.01		1178.48	1178.48	Specific		>sp|Q01705|NOTC1_MOUSE Neurogenic locus notch homolog protein 1 OS=Mus musculus GN=Notch1 PE=1 SV=3	1	14.516	controllerType=0 controllerNumber=1 scan=4530	C7(Carbamidomethyl / 57.0215)	File24974_Scan4530	HCD	0	0	0	0	0.00013	0.00013
	707	E.GYHDPTC[+57.02146]LSE.V			219.6	0.0047	0.0049	2.33	219.6	219.6	2	589.742	589.743	-1.8		1178.48	1178.48	Specific		>sp|Q01705|NOTC1_MOUSE Neurogenic locus notch homolog protein 1 OS=Mus musculus GN=Notch1 PE=1 SV=3	1	14.1835	controllerType=0 controllerNumber=1 scan=4392	C7(Carbamidomethyl / 57.0215)	File24974_Scan4392	HCD	0	0	0	0	0.00035	0.00037
	782	E.GFSGPNC[+57.02146]QTNINE.C			321.4	0.00083	0.00086	3.08	321.4	321.4	2	719.304	719.307	-3.52		1437.6	1437.61	Specific		>sp|Q01705|NOTC1_MOUSE Neurogenic locus notch homolog protein 1 OS=Mus musculus GN=Notch1 PE=1 SV=3	1	16.2507	controllerType=0 controllerNumber=1 scan=5264	C7(Carbamidomethyl / 57.0215)	File24974_Scan5264	HCD	0	0	0	0	0.0001	0.00011
	828	E.VVLAPC[+57.02146]ATSPC[+57.02146]KNSGVC[+57.02146]KE.S			280.4	0.00012	0.00013	3.92	280.4	280.4	3	692.999	693.001	-2.15		2076.98	2076.99	Specific		>sp|Q01705|NOTC1_MOUSE Neurogenic locus notch homolog protein 1 OS=Mus musculus GN=Notch1 PE=1 SV=3	1	14.1559	controllerType=0 controllerNumber=1 scan=4381	C6(Carbamidomethyl / 57.0215); C11(Carbamidomethyl / 57.0215); C17(Carbamidomethyl / 57.0215)	File24974_Scan4381	HCD	0	0	0	0	3.6e-05	3.7e-05
	852	E.SFSC[+57.02146]VC[+57.02146]PTGWQGQTC[+57.02146]E.V			537.8	1.1e-05	1.1e-05	4.98	503.3	503.3	2	952.373	952.374	-1.42		1903.74	1903.74	Specific		>sp|Q01705|NOTC1_MOUSE Neurogenic locus notch homolog protein 1 OS=Mus musculus GN=Notch1 PE=1 SV=3	1	19.9908	controllerType=0 controllerNumber=1 scan=6854	C4(Carbamidomethyl / 57.0215); C6(Carbamidomethyl / 57.0215); C15(Carbamidomethyl / 57.0215)	File24974_Scan6854	HCD	0	0	0	0	3.2e-06	3.3e-06
	852	E.SFSC[+57.02146]VC[+57.02146]PTGWQGQTC[+57.02146]E.V			392.4	0.00044	0.00046	3.36	392.4	392.4	2	952.374	952.374	0.05		1903.74	1903.74	Specific		>sp|Q01705|NOTC1_MOUSE Neurogenic locus notch homolog protein 1 OS=Mus musculus GN=Notch1 PE=1 SV=3	1	20.0968	controllerType=0 controllerNumber=1 scan=6899	C4(Carbamidomethyl / 57.0215); C6(Carbamidomethyl / 57.0215); C15(Carbamidomethyl / 57.0215)	File24974_Scan6899	HCD	0	0	0	0	6.5e-05	6.8e-05
	852	E.SFSC[+57.02146]VC[+57.02146]PTGWQGQTC[+57.02146]E.V			314.6	0.0096	0.01	2.02	314.6	314.6	2	952.374	952.374	0.05		1903.74	1903.74	Specific		>sp|Q01705|NOTC1_MOUSE Neurogenic locus notch homolog protein 1 OS=Mus musculus GN=Notch1 PE=1 SV=3	1	19.8853	controllerType=0 controllerNumber=1 scan=6809	C4(Carbamidomethyl / 57.0215); C6(Carbamidomethyl / 57.0215); C15(Carbamidomethyl / 57.0215)	File24974_Scan6809	HCD	0	0	0	0	0.00092	0.00096
	990	E.SSC[+57.02146]FNGGTC[+57.02146]VDGINSFT[+349.13728]C[+57.02146]LC[+57.02146]PPGFTGSYC[+57.02146]QYDVNE.C	T17(OGlycan / 349.1373)	HexNAc(1)Fuc(1)	220.4	0.0095	0.0099	2.02	220.4	1.2	3	1440.57	1440.58	-1.69		4319.71	4319.71	Specific	17	>sp|Q01705|NOTC1_MOUSE Neurogenic locus notch homolog protein 1 OS=Mus musculus GN=Notch1 PE=1 SV=3	1	25.3632	controllerType=0 controllerNumber=1 scan=9138	C3(Carbamidomethyl / 57.0215); C9(Carbamidomethyl / 57.0215); C18(Carbamidomethyl / 57.0215); C20(Carbamidomethyl / 57.0215); C29(Carbamidomethyl / 57.0215)	File24974_Scan9138	HCD	0	0	0	0	0.00072	0.00075
	1085	E.C[+57.02146]RSGWTGVNC[+57.02146]DVLSVSC[+57.02146]E.V			412.2	1.4e-05	1.5e-05	4.85	306.2	306.2	2	1043.44	1043.44	-3.32		2085.87	2085.88	Specific		>sp|Q01705|NOTC1_MOUSE Neurogenic locus notch homolog protein 1 OS=Mus musculus GN=Notch1 PE=1 SV=3	1	19.7265	controllerType=0 controllerNumber=1 scan=6742	C1(Carbamidomethyl / 57.0215); C10(Carbamidomethyl / 57.0215); C17(Carbamidomethyl / 57.0215)	File24974_Scan6742	HCD	0	0	0	0	4.4e-06	4.6e-06
	1085	E.C[+57.02146]RSGWTGVNC[+57.02146]DVLSVSC[+57.02146]E.V			249.6	0.00011	0.00012	3.95	249.6	249.6	2	1043.44	1043.44	-1.09		2085.88	2085.88	Specific		>sp|Q01705|NOTC1_MOUSE Neurogenic locus notch homolog protein 1 OS=Mus musculus GN=Notch1 PE=1 SV=3	1	19.8682	controllerType=0 controllerNumber=1 scan=6802	C1(Carbamidomethyl / 57.0215); C10(Carbamidomethyl / 57.0215); C17(Carbamidomethyl / 57.0215)	File24974_Scan6802	HCD	0	0	0	0	2.9e-05	3.1e-05
	1103	E.VAAQKRGIDVTLLC[+57.02146]QHGGLC[+57.02146]VDE.G			157.5	0.024	0.025	1.63	157.5	157.5	4	635.573	635.574	-1.58		2539.27	2539.28	Specific		>sp|Q01705|NOTC1_MOUSE Neurogenic locus notch homolog protein 1 OS=Mus musculus GN=Notch1 PE=1 SV=3	1	18.5424	controllerType=0 controllerNumber=1 scan=6233	C14(Carbamidomethyl / 57.0215); C20(Carbamidomethyl / 57.0215)	File24974_Scan6233	HCD	0	0	0	0	0.0029	0.003
	1112	D.VTLLC[+57.02146]QHGGLC[+57.02146]VDE.G			317	0.0001	0.00011	3.98	317	317	2	800.872	800.876	-5.25		1600.74	1600.75	Specific		>sp|Q01705|NOTC1_MOUSE Neurogenic locus notch homolog protein 1 OS=Mus musculus GN=Notch1 PE=1 SV=3	1	18.687	controllerType=0 controllerNumber=1 scan=6295	C5(Carbamidomethyl / 57.0215); C11(Carbamidomethyl / 57.0215)	File24974_Scan6295	HCD	0	0	0	0	2.3e-05	2.4e-05
	1271	E.C[+57.02146]LSNPC[+57.02146]DPRGT[+426.13734]QNC[+57.02146]VQRVNDFHC[+57.02146]E.C	T11(OGlycan / 426.1373)	Hex(1)Pent(2)	535.2	1.3e-06	1.4e-06	5.88	535.2	15.2	4	848.098	848.1	-1.62		3389.37	3389.38	Specific	11	>sp|Q01705|NOTC1_MOUSE Neurogenic locus notch homolog protein 1 OS=Mus musculus GN=Notch1 PE=1 SV=3	1	15.6982	controllerType=0 controllerNumber=1 scan=5030	C1(Carbamidomethyl / 57.0215); C6(Carbamidomethyl / 57.0215); C14(Carbamidomethyl / 57.0215); C23(Carbamidomethyl / 57.0215)	File24974_Scan5030	HCD	0	0	0	0	7.3e-07	7.7e-07
	1271	E.C[+57.02146]LSNPC[+57.02146]DPRGT[+426.13734]QNC[+57.02146]VQRVNDFHC[+57.02146]E.C	T11(OGlycan / 426.1373)	Hex(1)Pent(2)	500	1.5e-06	1.5e-06	5.84	500	30.2	4	848.097	848.1	-3.2		3389.37	3389.38	Specific	11	>sp|Q01705|NOTC1_MOUSE Neurogenic locus notch homolog protein 1 OS=Mus musculus GN=Notch1 PE=1 SV=3	1	15.8343	controllerType=0 controllerNumber=1 scan=5087	C1(Carbamidomethyl / 57.0215); C6(Carbamidomethyl / 57.0215); C14(Carbamidomethyl / 57.0215); C23(Carbamidomethyl / 57.0215)	File24974_Scan5087	HCD	0	0	0	0	8.8e-07	9.2e-07
	1271	E.C[+57.02146]LSNPC[+57.02146]DPRGT[+426.13734]QNC[+57.02146]VQRVND.F	T11(OGlycan / 426.1373)	Hex(1)Pent(2)	296.4	0.00025	0.00026	3.61	296.4	31.1	3	939.397	939.397	-0.36		2816.18	2816.18	Specific	11	>sp|Q01705|NOTC1_MOUSE Neurogenic locus notch homolog protein 1 OS=Mus musculus GN=Notch1 PE=1 SV=3	1	14.0016	controllerType=0 controllerNumber=1 scan=4317	C1(Carbamidomethyl / 57.0215); C6(Carbamidomethyl / 57.0215); C14(Carbamidomethyl / 57.0215)	File24974_Scan4317	HCD	0	0	0	0	5.3e-05	5.6e-05
	1271	E.C[+57.02146]LSNPC[+57.02146]DPRGT[+426.13734]QNC[+57.02146]VQRVND.F	T11(OGlycan / 426.1373)	Hex(1)Pent(2)	254.1	0.00024	0.00025	3.62	254.1	39.8	3	939.396	939.397	-1.4		2816.17	2816.18	Specific	11	>sp|Q01705|NOTC1_MOUSE Neurogenic locus notch homolog protein 1 OS=Mus musculus GN=Notch1 PE=1 SV=3	1	14.1222	controllerType=0 controllerNumber=1 scan=4367	C1(Carbamidomethyl / 57.0215); C6(Carbamidomethyl / 57.0215); C14(Carbamidomethyl / 57.0215)	File24974_Scan4367	HCD	0	0	0	0	4.7e-05	4.9e-05
	1271	E.C[+57.02146]LS[+426.13734]NPC[+57.02146]DPRGTQNC[+57.02146]VQRVND.F	S3(OGlycan / 426.1373)	Hex(1)Pent(2)	113.4	0.021	0.022	1.68	113.4	3	3	939.396	939.397	-0.88		2816.17	2816.18	Specific	3	>sp|Q01705|NOTC1_MOUSE Neurogenic locus notch homolog protein 1 OS=Mus musculus GN=Notch1 PE=1 SV=3	1	13.9561	controllerType=0 controllerNumber=1 scan=4298	C1(Carbamidomethyl / 57.0215); C6(Carbamidomethyl / 57.0215); C14(Carbamidomethyl / 57.0215)	File24974_Scan4298	HCD	0	0	0	0	0.0025	0.0026

## Sheet: KM082919-6 RFNG only
#EGF	Pos.	Sequence	Mods_x000D_ (variable)	Glycans	Score	PEP_x000D_ 2D	PEP_x000D_ 1D	|Log Prob|	Delta_x000D_ Score	Delta Mod._x000D_ Score	z	Obs._x000D_ m/z	Calc._x000D_ m/z	ppm_x000D_ err.	Off-_x000D_ By-X	Obs._x000D_ MH	Calc._x000D_ MH	Cleavage	Glycans_x000D_ Pos.	Protein_x000D_ Name	Prot._x000D_ Id	Scan_x000D_ Time	Scan #	Mods_x000D_ (fixed)	Comment	Fragment_x000D_ Type	FDR_x000D_ 2D	FDR_x000D_ 1D	FDR uniq._x000D_ 2D	FDR uniq._x000D_ 1D	q-value_x000D_ 2D	q-value_x000D_ 1D	Area under the curve
	45	E.AC[+57.02146]VC[+57.02146]SGAFVGQRC[+57.02146]QD.S			242	0.00029	0.0003	3.54	242	242	2	857.855	857.858	-3.48		1714.7	1714.71	Specific		>sp|Q01705|NOTC1_MOUSE Neurogenic locus notch homolog protein 1 OS=Mus musculus GN=Notch1 PE=1 SV=3	1	14.8326	controllerType=0 controllerNumber=1 scan=4789	C2(Carbamidomethyl / 57.0215); C4(Carbamidomethyl / 57.0215); C13(Carbamidomethyl / 57.0215)	File24977_Scan4789	HCD	0	0	0	0	8.2e-05	8.5e-05
EGF6	217	E.LPYVPC[+57.02146]SPSPC[+57.02146]QNGGT[+146.05791]C[+57.02146]RPTGDTTHE.C	T16(OGlycan / 146.0579)	Fuc(1)	602.8	1.7e-07	1.8e-07	6.77	602.8	1.5	3	1012.1	1012.1	-3.67		3034.29	3034.3	Specific	16	>sp|Q01705|NOTC1_MOUSE Neurogenic locus notch homolog protein 1 OS=Mus musculus GN=Notch1 PE=1 SV=3	1	16.4197	controllerType=0 controllerNumber=1 scan=5458	C6(Carbamidomethyl / 57.0215); C11(Carbamidomethyl / 57.0215); C17(Carbamidomethyl / 57.0215)	File24977_Scan5458	HCD	0	0	0	0	1.7e-07	1.8e-07	1832292
EGF6	217	E.LPYVPC[+57.02146]SPSPC[+57.02146]QNGGT[+146.05791]C[+57.02146]RPTGDTTHE.C	T16(OGlycan / 146.0579)	Fuc(1)	390.2	8.4e-05	8.7e-05	4.08	390.2	1.5	3	1012.1	1012.1	-5.6		3034.28	3034.3	Specific	16	>sp|Q01705|NOTC1_MOUSE Neurogenic locus notch homolog protein 1 OS=Mus musculus GN=Notch1 PE=1 SV=3	1	16.3004	controllerType=0 controllerNumber=1 scan=5407	C6(Carbamidomethyl / 57.0215); C11(Carbamidomethyl / 57.0215); C17(Carbamidomethyl / 57.0215)	File24977_Scan5407	HCD	0	0	0	0	1.9e-05	1.9e-05
	416	E.C[+57.02146]ALGANPC[+57.02146]EHAGKC[+57.02146]LNT[+162.05282]LGSFE.C	T17(OGlycan / 162.0528)	Hex(1)	271.4	0.016	0.016	1.8	271.4	13.3	3	856.705	856.71	-6.68		2568.1	2568.12	Specific	17	>sp|Q01705|NOTC1_MOUSE Neurogenic locus notch homolog protein 1 OS=Mus musculus GN=Notch1 PE=1 SV=3	1	17.6154	controllerType=0 controllerNumber=1 scan=5964	C1(Carbamidomethyl / 57.0215); C8(Carbamidomethyl / 57.0215); C14(Carbamidomethyl / 57.0215)	File24977_Scan5964	HCD	0	0	0	0	0.0018	0.0018
	416	E.C[+57.02146]ALGANPC[+57.02146]E.H			378.4	0.0021	0.0021	2.68	313	313	2	496.201	496.202	-2.28		991.395	991.397	Specific		>sp|Q01705|NOTC1_MOUSE Neurogenic locus notch homolog protein 1 OS=Mus musculus GN=Notch1 PE=1 SV=3	1	14.1218	controllerType=0 controllerNumber=1 scan=4487	C1(Carbamidomethyl / 57.0215); C8(Carbamidomethyl / 57.0215)	File24977_Scan4487	HCD	0	0	0	0	0.0002	0.00021
	416	E.C[+57.02146]ALGANPC[+57.02146]E.H			295	0.013	0.013	1.89	242	242	2	496.201	496.202	-2.35		991.395	991.397	Specific		>sp|Q01705|NOTC1_MOUSE Neurogenic locus notch homolog protein 1 OS=Mus musculus GN=Notch1 PE=1 SV=3	1	14.2543	controllerType=0 controllerNumber=1 scan=4543	C1(Carbamidomethyl / 57.0215); C8(Carbamidomethyl / 57.0215)	File24977_Scan4543	HCD	0	0	0	0	0.0013	0.0014
	438	E.C[+57.02146]QC[+57.02146]LQGYTGPRC[+57.02146]E.I			507.3	5.7e-06	5.9e-06	5.24	507.3	507.3	2	814.833	814.834	-2.15		1628.66	1628.66	Specific		>sp|Q01705|NOTC1_MOUSE Neurogenic locus notch homolog protein 1 OS=Mus musculus GN=Notch1 PE=1 SV=3	1	14.5878	controllerType=0 controllerNumber=1 scan=4684	C1(Carbamidomethyl / 57.0215); C3(Carbamidomethyl / 57.0215); C12(Carbamidomethyl / 57.0215)	File24977_Scan4684	HCD	0	0	0	0	3.3e-06	3.4e-06
	438	E.C[+57.02146]QC[+57.02146]LQGYTGPRC[+57.02146]E.I			392.5	9.5e-06	9.9e-06	5.02	392.5	392.5	2	814.832	814.834	-2.97		1628.66	1628.66	Specific		>sp|Q01705|NOTC1_MOUSE Neurogenic locus notch homolog protein 1 OS=Mus musculus GN=Notch1 PE=1 SV=3	1	14.4731	controllerType=0 controllerNumber=1 scan=4636	C1(Carbamidomethyl / 57.0215); C3(Carbamidomethyl / 57.0215); C12(Carbamidomethyl / 57.0215)	File24977_Scan4636	HCD	0	0	0	0	4.5e-06	4.7e-06
	438	E.C[+57.02146]QC[+57.02146]LQGYTGPRC[+57.02146]E.I			316.4	0.00051	0.00053	3.29	316.4	316.4	2	814.83	814.834	-5.6		1628.65	1628.66	Specific		>sp|Q01705|NOTC1_MOUSE Neurogenic locus notch homolog protein 1 OS=Mus musculus GN=Notch1 PE=1 SV=3	1	14.7235	controllerType=0 controllerNumber=1 scan=4742	C1(Carbamidomethyl / 57.0215); C3(Carbamidomethyl / 57.0215); C12(Carbamidomethyl / 57.0215)	File24977_Scan4742	HCD	0	0	0	0	0.0001	0.0001
	474	E.FQC[+57.02146]IC[+57.02146]MPGYE.G			436.4	0.0045	0.0047	2.35	278.8	278.8	2	652.757	652.759	-2.44		1304.51	1304.51	Specific		>sp|Q01705|NOTC1_MOUSE Neurogenic locus notch homolog protein 1 OS=Mus musculus GN=Notch1 PE=1 SV=3	1	20.7352	controllerType=0 controllerNumber=1 scan=7311	C3(Carbamidomethyl / 57.0215); C5(Carbamidomethyl / 57.0215)	File24977_Scan7311	HCD	0	0	0	0	0.00056	0.00058
	474	E.FQC[+57.02146]IC[+57.02146]MPGYE.G			433.3	0.0076	0.0079	2.12	212.4	212.4	2	652.757	652.759	-2.72		1304.51	1304.51	Specific		>sp|Q01705|NOTC1_MOUSE Neurogenic locus notch homolog protein 1 OS=Mus musculus GN=Notch1 PE=1 SV=3	1	20.8628	controllerType=0 controllerNumber=1 scan=7366	C3(Carbamidomethyl / 57.0215); C5(Carbamidomethyl / 57.0215)	File24977_Scan7366	HCD	0	0	0	0	0.00094	0.00098
	494	E.C[+57.02146]AS[+426.13734]SPC[+57.02146]LHNGHC[+57.02146]MDKINE.F	S3(OGlycan / 426.1373)	Hex(1)Pent(2)	264.4	0.00019	0.0002	3.71	264.4	0.8	4	639.753	639.755	-2.97		2555.99	2556	Specific	3	>sp|Q01705|NOTC1_MOUSE Neurogenic locus notch homolog protein 1 OS=Mus musculus GN=Notch1 PE=1 SV=3	1	12.2645	controllerType=0 controllerNumber=1 scan=3706	C1(Carbamidomethyl / 57.0215); C6(Carbamidomethyl / 57.0215); C12(Carbamidomethyl / 57.0215)	File24977_Scan3706	HCD	0	0	0	0	6.4e-05	6.6e-05
	512	E.FQC[+57.02146]QC[+57.02146]PKGFNGHLC[+57.02146]QYDVDE.C			210.2	0.025	0.026	1.6	210.2	210.2	3	834.674	834.681	-8.02		2502.01	2502.03	Specific		>sp|Q01705|NOTC1_MOUSE Neurogenic locus notch homolog protein 1 OS=Mus musculus GN=Notch1 PE=1 SV=3	1	17.1997	controllerType=0 controllerNumber=1 scan=5785	C3(Carbamidomethyl / 57.0215); C5(Carbamidomethyl / 57.0215); C14(Carbamidomethyl / 57.0215)	File24977_Scan5785	HCD	0	0	0	0	0.0024	0.0025
	695	E.DGIAGFTC[+57.02146]RC[+57.02146]PE.G			587.3	2.9e-06	3.1e-06	5.53	573.2	573.2	2	691.793	691.795	-3.46		1382.58	1382.58	Specific		>sp|Q01705|NOTC1_MOUSE Neurogenic locus notch homolog protein 1 OS=Mus musculus GN=Notch1 PE=1 SV=3	1	17.5587	controllerType=0 controllerNumber=1 scan=5939	C8(Carbamidomethyl / 57.0215); C10(Carbamidomethyl / 57.0215)	File24977_Scan5939	HCD	0	0	0	0	1.6e-06	1.6e-06
	695	E.DGIAGFTC[+57.02146]RC[+57.02146]PE.G			517.5	1.3e-05	1.4e-05	4.88	517.5	517.5	2	691.792	691.795	-4.08		1382.58	1382.58	Specific		>sp|Q01705|NOTC1_MOUSE Neurogenic locus notch homolog protein 1 OS=Mus musculus GN=Notch1 PE=1 SV=3	1	17.424	controllerType=0 controllerNumber=1 scan=5881	C8(Carbamidomethyl / 57.0215); C10(Carbamidomethyl / 57.0215)	File24977_Scan5881	HCD	0	0	0	0	6e-06	6.2e-06
EGF18	707	E.GYHDPTC[+57.02146]LSEVNE.C			486.5	7e-06	7.2e-06	5.15	486.5	486.5	2	760.816	760.82	-4.45		1520.63	1520.63	Specific		>sp|Q01705|NOTC1_MOUSE Neurogenic locus notch homolog protein 1 OS=Mus musculus GN=Notch1 PE=1 SV=3	1	16.2446	controllerType=0 controllerNumber=1 scan=5383	C7(Carbamidomethyl / 57.0215)	File24977_Scan5383	HCD	0	0	0	0	3.8e-06	4e-06	11800163
EGF18	707	E.GYHDPTC[+57.02146]LSEVNE.C			347	9.6e-05	0.0001	4.02	347	347	2	760.816	760.82	-4.93		1520.62	1520.63	Specific		>sp|Q01705|NOTC1_MOUSE Neurogenic locus notch homolog protein 1 OS=Mus musculus GN=Notch1 PE=1 SV=3	1	16.129	controllerType=0 controllerNumber=1 scan=5333	C7(Carbamidomethyl / 57.0215)	File24977_Scan5333	HCD	0	0	0	0	2.4e-05	2.5e-05
EGF18	707	E.GYHDPTC[+57.02146]LSEVNE.C			121.5	0.038	0.039	1.42	121.5	121.5	2	760.817	760.82	-3.64		1520.63	1520.63	Specific		>sp|Q01705|NOTC1_MOUSE Neurogenic locus notch homolog protein 1 OS=Mus musculus GN=Notch1 PE=1 SV=3	1	16.4047	controllerType=0 controllerNumber=1 scan=5452	C7(Carbamidomethyl / 57.0215)	File24977_Scan5452	HCD	0	0	0	0	0.0048	0.0049
	707	E.GYHDPTC[+57.02146]LSE.V			579.1	0.00013	0.00014	3.88	325.5	325.5	2	589.741	589.743	-2.22		1178.48	1178.48	Specific		>sp|Q01705|NOTC1_MOUSE Neurogenic locus notch homolog protein 1 OS=Mus musculus GN=Notch1 PE=1 SV=3	1	14.2219	controllerType=0 controllerNumber=1 scan=4529	C7(Carbamidomethyl / 57.0215)	File24977_Scan4529	HCD	0	0	0	0	3.5e-05	3.7e-05
	707	E.GYHDPTC[+57.02146]LSE.V			401.3	0.00011	0.00012	3.95	364.2	364.2	2	589.741	589.743	-2.53		1178.48	1178.48	Specific		>sp|Q01705|NOTC1_MOUSE Neurogenic locus notch homolog protein 1 OS=Mus musculus GN=Notch1 PE=1 SV=3	1	14.3541	controllerType=0 controllerNumber=1 scan=4585	C7(Carbamidomethyl / 57.0215)	File24977_Scan4585	HCD	0	0	0	0	2.9e-05	3e-05
	707	E.GYHDPTC[+57.02146]LSE.V			373.9	2.9e-05	3e-05	4.54	373.9	373.9	2	589.741	589.743	-2.42		1178.48	1178.48	Specific		>sp|Q01705|NOTC1_MOUSE Neurogenic locus notch homolog protein 1 OS=Mus musculus GN=Notch1 PE=1 SV=3	1	14.0914	controllerType=0 controllerNumber=1 scan=4474	C7(Carbamidomethyl / 57.0215)	File24977_Scan4474	HCD	0	0	0	0	8e-06	8.3e-06
	782	E.GFSGPNC[+57.02146]QTNINE.C			347	0.0053	0.0055	2.27	345.1	345.1	2	719.304	719.307	-3.27		1437.6	1437.61	Specific		>sp|Q01705|NOTC1_MOUSE Neurogenic locus notch homolog protein 1 OS=Mus musculus GN=Notch1 PE=1 SV=3	1	16.1182	controllerType=0 controllerNumber=1 scan=5328	C7(Carbamidomethyl / 57.0215)	File24977_Scan5328	HCD	0	0	0	0	0.00072	0.00074
	828	E.VVLAPC[+57.02146]ATSPC[+57.02146]KNSGVC[+57.02146]KE.S			555.4	3.2e-06	3.3e-06	5.5	555.4	555.4	3	692.998	693.001	-3.56		2076.98	2076.99	Specific		>sp|Q01705|NOTC1_MOUSE Neurogenic locus notch homolog protein 1 OS=Mus musculus GN=Notch1 PE=1 SV=3	1	13.886	controllerType=0 controllerNumber=1 scan=4387	C6(Carbamidomethyl / 57.0215); C11(Carbamidomethyl / 57.0215); C17(Carbamidomethyl / 57.0215)	File24977_Scan4387	HCD	0	0	0	0	2.1e-06	2.2e-06
	828	E.VVLAPC[+57.02146]ATSPC[+57.02146]KNSGVC[+57.02146]KE.S			529	3.2e-06	3.3e-06	5.5	529	529	3	692.998	693.001	-3.3		2076.98	2076.99	Specific		>sp|Q01705|NOTC1_MOUSE Neurogenic locus notch homolog protein 1 OS=Mus musculus GN=Notch1 PE=1 SV=3	1	14.0132	controllerType=0 controllerNumber=1 scan=4441	C6(Carbamidomethyl / 57.0215); C11(Carbamidomethyl / 57.0215); C17(Carbamidomethyl / 57.0215)	File24977_Scan4441	HCD	0	0	0	0	2.4e-06	2.4e-06
	828	E.VVLAPC[+57.02146]ATSPC[+57.02146]KNSGVC[+57.02146]KE.S			325.8	0.00026	0.00027	3.59	325.8	325.8	3	693	693.001	-0.3		2076.99	2076.99	Specific		>sp|Q01705|NOTC1_MOUSE Neurogenic locus notch homolog protein 1 OS=Mus musculus GN=Notch1 PE=1 SV=3	1	14.1586	controllerType=0 controllerNumber=1 scan=4503	C6(Carbamidomethyl / 57.0215); C11(Carbamidomethyl / 57.0215); C17(Carbamidomethyl / 57.0215)	File24977_Scan4503	HCD	0	0	0	0	7.3e-05	7.6e-05
	828	E.VVLAPC[+57.02146]ATSPC[+57.02146]KNSGVC[+57.02146]KE.S			224.3	0.00085	0.00088	3.07	224.3	224.3	3	692.998	693.001	-3.48		2076.98	2076.99	Specific		>sp|Q01705|NOTC1_MOUSE Neurogenic locus notch homolog protein 1 OS=Mus musculus GN=Notch1 PE=1 SV=3	1	13.759	controllerType=0 controllerNumber=1 scan=4334	C6(Carbamidomethyl / 57.0215); C11(Carbamidomethyl / 57.0215); C17(Carbamidomethyl / 57.0215)	File24977_Scan4334	HCD	0	0	0	0	0.00013	0.00013
	1085	E.C[+57.02146]RSGWTGVNC[+57.02146]DVLSVSC[+57.02146]E.V			284.4	0.00019	0.0002	3.72	284.4	284.4	2	1043.44	1043.44	-2.15		2085.87	2085.88	Specific		>sp|Q01705|NOTC1_MOUSE Neurogenic locus notch homolog protein 1 OS=Mus musculus GN=Notch1 PE=1 SV=3	1	19.7483	controllerType=0 controllerNumber=1 scan=6885	C1(Carbamidomethyl / 57.0215); C10(Carbamidomethyl / 57.0215); C17(Carbamidomethyl / 57.0215)	File24977_Scan6885	HCD	0	0	0	0	5.8e-05	6e-05
	1103	E.VAAQKRGIDVTLLC[+57.02146]QHGGLC[+57.02146]VDE.G			263.2	0.0031	0.0033	2.5	263.2	263.2	4	635.572	635.574	-3.41		2539.27	2539.28	Specific		>sp|Q01705|NOTC1_MOUSE Neurogenic locus notch homolog protein 1 OS=Mus musculus GN=Notch1 PE=1 SV=3	1	18.2237	controllerType=0 controllerNumber=1 scan=6225	C14(Carbamidomethyl / 57.0215); C20(Carbamidomethyl / 57.0215)	File24977_Scan6225	HCD	0	0	0	0	0.00031	0.00032
	1103	E.VAAQKRGIDVTLLC[+57.02146]QHGGLC[+57.02146]VDE.G			215.6	0.025	0.026	1.6	215.6	215.6	4	635.574	635.574	0.24		2539.28	2539.28	Specific		>sp|Q01705|NOTC1_MOUSE Neurogenic locus notch homolog protein 1 OS=Mus musculus GN=Notch1 PE=1 SV=3	1	18.1014	controllerType=0 controllerNumber=1 scan=6173	C14(Carbamidomethyl / 57.0215); C20(Carbamidomethyl / 57.0215)	File24977_Scan6173	HCD	0	0	0	0	0.0031	0.0032
	1271	E.C[+57.02146]LS[+426.13734]NPC[+57.02146]DPRGTQNC[+57.02146]VQRVNDFHC[+57.02146]E.C	S3(OGlycan / 426.1373)	Hex(1)Pent(2)	317.1	0.00018	0.00018	3.75	317.1	9	4	848.099	848.1	-0.46		3389.38	3389.38	Specific	3	>sp|Q01705|NOTC1_MOUSE Neurogenic locus notch homolog protein 1 OS=Mus musculus GN=Notch1 PE=1 SV=3	1	15.4686	controllerType=0 controllerNumber=1 scan=5058	C1(Carbamidomethyl / 57.0215); C6(Carbamidomethyl / 57.0215); C14(Carbamidomethyl / 57.0215); C23(Carbamidomethyl / 57.0215)	File24977_Scan5058	HCD	0	0	0	0	4.3e-05	4.5e-05
	1271	E.C[+57.02146]LS[+426.13734]NPC[+57.02146]DPRGTQNC[+57.02146]VQRVND.F	S3(OGlycan / 426.1373)	Hex(1)Pent(2)	165.5	0.0033	0.0034	2.49	165.5	3	3	939.395	939.397	-2.44		2816.17	2816.18	Specific	3	>sp|Q01705|NOTC1_MOUSE Neurogenic locus notch homolog protein 1 OS=Mus musculus GN=Notch1 PE=1 SV=3	1	13.9563	controllerType=0 controllerNumber=1 scan=4417	C1(Carbamidomethyl / 57.0215); C6(Carbamidomethyl / 57.0215); C14(Carbamidomethyl / 57.0215)	File24977_Scan4417	HCD	0	0	0	0	0.00042	0.00043

## Sheet: KM083019-6 RFNG only
#EGF	Pos.	Sequence	Mods_x000D_ (variable)	Glycans	Score	PEP_x000D_ 2D	PEP_x000D_ 1D	|Log Prob|	Delta_x000D_ Score	Delta Mod._x000D_ Score	z	Obs._x000D_ m/z	Calc._x000D_ m/z	ppm_x000D_ err.	Off-_x000D_ By-X	Obs._x000D_ MH	Calc._x000D_ MH	Cleavage	Glycans_x000D_ Pos.	Protein_x000D_ Name	Prot._x000D_ Id	Scan_x000D_ Time	Scan #	Mods_x000D_ (fixed)	Comment	Fragment_x000D_ Type	FDR_x000D_ 2D	FDR_x000D_ 1D	FDR uniq._x000D_ 2D	FDR uniq._x000D_ 1D	q-value_x000D_ 2D	q-value_x000D_ 1D	Area under the curve
	45	E.AC[+57.02146]VC[+57.02146]SGAFVGQRC[+57.02146]QD.S			542.4	7.5e-08	7.9e-08	7.12	542.4	542.4	2	857.855	857.858	-3.41		1714.7	1714.71	Specific		>sp|Q01705|NOTC1_MOUSE Neurogenic locus notch homolog protein 1 OS=Mus musculus GN=Notch1 PE=1 SV=3	1	14.8141	controllerType=0 controllerNumber=1 scan=5110	C2(Carbamidomethyl / 57.0215); C4(Carbamidomethyl / 57.0215); C13(Carbamidomethyl / 57.0215)	File24923_Scan5110	HCD	0	0	0	0	1.5e-08	1.6e-08
	45	E.AC[+57.02146]VC[+57.02146]SGAFVGQRC[+57.02146]QD.S			542	3.8e-08	3.9e-08	7.42	542	542	2	857.856	857.858	-2.84		1714.7	1714.71	Specific		>sp|Q01705|NOTC1_MOUSE Neurogenic locus notch homolog protein 1 OS=Mus musculus GN=Notch1 PE=1 SV=3	1	14.6961	controllerType=0 controllerNumber=1 scan=5059	C2(Carbamidomethyl / 57.0215); C4(Carbamidomethyl / 57.0215); C13(Carbamidomethyl / 57.0215)	File24923_Scan5059	HCD	0	0	0	0	5.9e-09	6.2e-09
	160	E.SSYIC[+57.02146]RC[+57.02146]PPGFHGPTC[+57.02146]RQDVNE.C			570.7	7.7e-07	8.1e-07	6.11	495.8	495.8	4	660.037	660.04	-4.42		2637.13	2637.14	Specific		>sp|Q01705|NOTC1_MOUSE Neurogenic locus notch homolog protein 1 OS=Mus musculus GN=Notch1 PE=1 SV=3	1	14.9622	controllerType=0 controllerNumber=1 scan=5177	C5(Carbamidomethyl / 57.0215); C7(Carbamidomethyl / 57.0215); C16(Carbamidomethyl / 57.0215)	File24923_Scan5177	HCD	0	0	0	0	1.5e-07	1.6e-07
	160	E.SSYIC[+57.02146]RC[+57.02146]PPGFHGPTC[+57.02146]RQDVNE.C			539.7	0.004	0.0041	2.4	470.3	470.3	3	879.712	879.718	-6.55		2637.12	2637.14	Specific		>sp|Q01705|NOTC1_MOUSE Neurogenic locus notch homolog protein 1 OS=Mus musculus GN=Notch1 PE=1 SV=3	1	14.9487	controllerType=0 controllerNumber=1 scan=5170	C5(Carbamidomethyl / 57.0215); C7(Carbamidomethyl / 57.0215); C16(Carbamidomethyl / 57.0215)	File24923_Scan5170	HCD	0	0	0	0	0.00026	0.00027
	160	E.SSYIC[+57.02146]RC[+57.02146]PPGFHGPTC[+57.02146]RQDVNE.C			530.1	3.4e-07	3.6e-07	6.47	453	453	4	660.038	660.04	-3.68		2637.13	2637.14	Specific		>sp|Q01705|NOTC1_MOUSE Neurogenic locus notch homolog protein 1 OS=Mus musculus GN=Notch1 PE=1 SV=3	1	14.8461	controllerType=0 controllerNumber=1 scan=5124	C5(Carbamidomethyl / 57.0215); C7(Carbamidomethyl / 57.0215); C16(Carbamidomethyl / 57.0215)	File24923_Scan5124	HCD	0	0	0	0	5.5e-08	5.8e-08
	160	E.SSYIC[+57.02146]RC[+57.02146]PPGFHGPTC[+57.02146]RQDVNE.C			448.2	7.3e-07	7.6e-07	6.14	408	408	4	660.038	660.04	-3.13		2637.13	2637.14	Specific		>sp|Q01705|NOTC1_MOUSE Neurogenic locus notch homolog protein 1 OS=Mus musculus GN=Notch1 PE=1 SV=3	1	15.1066	controllerType=0 controllerNumber=1 scan=5241	C5(Carbamidomethyl / 57.0215); C7(Carbamidomethyl / 57.0215); C16(Carbamidomethyl / 57.0215)	File24923_Scan5241	HCD	0	0	0	0	1.2e-07	1.2e-07
	160	E.SSYIC[+57.02146]RC[+57.02146]PPGFHGPTC[+57.02146]RQD.V			495.7	1.7e-07	1.8e-07	6.76	495.7	495.7	4	574.5	574.502	-2.27		2294.98	2294.99	Specific		>sp|Q01705|NOTC1_MOUSE Neurogenic locus notch homolog protein 1 OS=Mus musculus GN=Notch1 PE=1 SV=3	1	14.3063	controllerType=0 controllerNumber=1 scan=4891	C5(Carbamidomethyl / 57.0215); C7(Carbamidomethyl / 57.0215); C16(Carbamidomethyl / 57.0215)	File24923_Scan4891	HCD	0	0	0	0	3.9e-08	4.1e-08
	182	E.C[+57.02146]SQNPGLC[+57.02146]RHGGT[+146.05791]C[+57.02146]HNE.I	T13(OGlycan / 146.0579)	Fuc(1)	262.2	0.00014	0.00015	3.86	262.2	38.5	4	533.219	533.219	-0.61		2129.85	2129.85	Specific	13	>sp|Q01705|NOTC1_MOUSE Neurogenic locus notch homolog protein 1 OS=Mus musculus GN=Notch1 PE=1 SV=3	1	9.6137	controllerType=0 controllerNumber=1 scan=2924	C1(Carbamidomethyl / 57.0215); C8(Carbamidomethyl / 57.0215); C14(Carbamidomethyl / 57.0215)	File24923_Scan2924	HCD	0	0	0	0	9.9e-06	1e-05
EGF6	217	E.LPYVPC[+57.02146]SPSPC[+57.02146]QNGGT[+146.05791]C[+57.02146]RPTGDTTHE.C		Fuc(1)	871	3.5e-13	3.7e-13	12.45	871	1.5	3	1012.1	1012.1	-2.94		3034.29	3034.3	Specific	16	>sp|Q01705|NOTC1_MOUSE Neurogenic locus notch homolog protein 1 OS=Mus musculus GN=Notch1 PE=1 SV=3	1	16.2889	controllerType=0 controllerNumber=1 scan=5782	C6(Carbamidomethyl / 57.0215); C11(Carbamidomethyl / 57.0215); C17(Carbamidomethyl / 57.0215)	File24923_Scan5782	HCD	0	0	0	0	2.2e-13	2.3e-13	12459653
EGF6	217	E.LPYVPC[+57.02146]SPSPC[+57.02146]QNGGT[+146.05791]C[+57.02146]RPTGDTTHE.C	T16(OGlycan / 146.0579)	Fuc(1)	844.2	7e-12	7.4e-12	11.15	844.2	2.4	3	1012.1	1012.1	-3.06		3034.29	3034.3	Specific	16	>sp|Q01705|NOTC1_MOUSE Neurogenic locus notch homolog protein 1 OS=Mus musculus GN=Notch1 PE=1 SV=3	1	16.4211	controllerType=0 controllerNumber=1 scan=5843	C6(Carbamidomethyl / 57.0215); C11(Carbamidomethyl / 57.0215); C17(Carbamidomethyl / 57.0215)	File24923_Scan5843	HCD	0	0	0	0	2.5e-12	2.6e-12
	416	E.C[+57.02146]ALGANPC[+57.02146]EHAGKC[+57.02146]LNT[+162.05282]LGSFE.C	T17(OGlycan / 162.0528)	Hex(1)	619.1	5.2e-09	5.5e-09	8.28	540.8	12.7	3	856.709	856.71	-1.55		2568.11	2568.12	Specific	17	>sp|Q01705|NOTC1_MOUSE Neurogenic locus notch homolog protein 1 OS=Mus musculus GN=Notch1 PE=1 SV=3	1	17.4941	controllerType=0 controllerNumber=1 scan=6325	C1(Carbamidomethyl / 57.0215); C8(Carbamidomethyl / 57.0215); C14(Carbamidomethyl / 57.0215)	File24923_Scan6325	HCD	0	0	0	0	5.7e-10	5.9e-10
	416	E.C[+57.02146]ALGANPC[+57.02146]E.H			427.3	0.00091	0.00096	3.04	310.5	310.5	2	496.201	496.202	-2.41		991.395	991.397	Specific		>sp|Q01705|NOTC1_MOUSE Neurogenic locus notch homolog protein 1 OS=Mus musculus GN=Notch1 PE=1 SV=3	1	13.9988	controllerType=0 controllerNumber=1 scan=4759	C1(Carbamidomethyl / 57.0215); C8(Carbamidomethyl / 57.0215)	File24923_Scan4759	HCD	0	0	0	0	5.3e-05	5.5e-05
	416	E.C[+57.02146]ALGANPC[+57.02146]E.H			400.9	0.005	0.0052	2.3	263.5	263.5	2	496.201	496.202	-2.22		991.395	991.397	Specific		>sp|Q01705|NOTC1_MOUSE Neurogenic locus notch homolog protein 1 OS=Mus musculus GN=Notch1 PE=1 SV=3	1	14.2998	controllerType=0 controllerNumber=1 scan=4888	C1(Carbamidomethyl / 57.0215); C8(Carbamidomethyl / 57.0215)	File24923_Scan4888	HCD	0	0	0	0	0.0004	0.00042
	416	E.C[+57.02146]ALGANPC[+57.02146]E.H			374.9	0.0075	0.0079	2.12	308.8	308.8	2	496.201	496.202	-3.02		991.394	991.397	Specific		>sp|Q01705|NOTC1_MOUSE Neurogenic locus notch homolog protein 1 OS=Mus musculus GN=Notch1 PE=1 SV=3	1	13.868	controllerType=0 controllerNumber=1 scan=4702	C1(Carbamidomethyl / 57.0215); C8(Carbamidomethyl / 57.0215)	File24923_Scan4702	HCD	0	0	0	0	0.0006	0.00063
	416	E.C[+57.02146]ALGANPC[+57.02146]E.H			344	0.0022	0.0023	2.65	273.1	273.1	2	496.201	496.202	-1.55		991.396	991.397	Specific		>sp|Q01705|NOTC1_MOUSE Neurogenic locus notch homolog protein 1 OS=Mus musculus GN=Notch1 PE=1 SV=3	1	14.1258	controllerType=0 controllerNumber=1 scan=4813	C1(Carbamidomethyl / 57.0215); C8(Carbamidomethyl / 57.0215)	File24923_Scan4813	HCD	0	0	0	0	9.1e-05	9.5e-05
	416	E.C[+57.02146]ALGANPC[+57.02146]E.H			330	0.036	0.038	1.44	281.3	281.3	2	496.202	496.202	-1.42		991.396	991.397	Specific		>sp|Q01705|NOTC1_MOUSE Neurogenic locus notch homolog protein 1 OS=Mus musculus GN=Notch1 PE=1 SV=3	1	14.4413	controllerType=0 controllerNumber=1 scan=4949	C1(Carbamidomethyl / 57.0215); C8(Carbamidomethyl / 57.0215)	File24923_Scan4949	HCD	0	0	0	0	0.0014	0.0015
	425	E.HAGKC[+57.02146]LNTLGS[+162.05282]FE.C	S11(OGlycan / 162.0528)	Hex(1)	368.9	2.5e-05	2.6e-05	4.6	336.4	10.8	3	532.583	532.584	-1.68		1595.73	1595.74	Specific	11	>sp|Q01705|NOTC1_MOUSE Neurogenic locus notch homolog protein 1 OS=Mus musculus GN=Notch1 PE=1 SV=3	1	14.424	controllerType=0 controllerNumber=1 scan=4941	C5(Carbamidomethyl / 57.0215)	File24923_Scan4941	HCD	0	0	0	0	1.9e-06	2e-06
	425	E.HAGKC[+57.02146]LNTLGS[+162.05282]FE.C	S11(OGlycan / 162.0528)	Hex(1)	323.1	4.1e-05	4.3e-05	4.39	323.1	15.9	2	798.37	798.372	-2.05		1595.73	1595.74	Specific	11	>sp|Q01705|NOTC1_MOUSE Neurogenic locus notch homolog protein 1 OS=Mus musculus GN=Notch1 PE=1 SV=3	1	14.4152	controllerType=0 controllerNumber=1 scan=4938	C5(Carbamidomethyl / 57.0215)	File24923_Scan4938	HCD	0	0	0	0	4.6e-06	4.8e-06
	425	E.HAGKC[+57.02146]LNTLGS[+162.05282]FE.C	S11(OGlycan / 162.0528)	Hex(1)	183.8	0.0063	0.0065	2.2	183.8	0.7	3	532.583	532.584	-2.14		1595.73	1595.74	Specific	11	>sp|Q01705|NOTC1_MOUSE Neurogenic locus notch homolog protein 1 OS=Mus musculus GN=Notch1 PE=1 SV=3	1	14.302	controllerType=0 controllerNumber=1 scan=4889	C5(Carbamidomethyl / 57.0215)	File24923_Scan4889	HCD	0	0	0	0	0.0005	0.00052
	425	E.HAGKC[+57.02146]LNTLGSFE.C			279.5	0.00015	0.00016	3.82	279.5	279.5	3	478.565	478.566	-1.94		1433.68	1433.68	Specific		>sp|Q01705|NOTC1_MOUSE Neurogenic locus notch homolog protein 1 OS=Mus musculus GN=Notch1 PE=1 SV=3	1	14.3637	controllerType=0 controllerNumber=1 scan=4916	C5(Carbamidomethyl / 57.0215)	File24923_Scan4916	HCD	0	0	0	0	1.3e-05	1.3e-05
	425	E.HAGKC[+57.02146]LNTLGSFE.C			257.3	0.00069	0.00072	3.16	257.3	257.3	3	478.565	478.566	-3.66		1433.68	1433.68	Specific		>sp|Q01705|NOTC1_MOUSE Neurogenic locus notch homolog protein 1 OS=Mus musculus GN=Notch1 PE=1 SV=3	1	15.052	controllerType=0 controllerNumber=1 scan=5216	C5(Carbamidomethyl / 57.0215)	File24923_Scan5216	HCD	0	0	0	0	3.8e-05	3.9e-05
	425	E.HAGKC[+57.02146]LNTLGSFE.C			209.1	0.018	0.019	1.75	209.1	209.1	3	478.564	478.566	-4.75		1433.68	1433.68	Specific		>sp|Q01705|NOTC1_MOUSE Neurogenic locus notch homolog protein 1 OS=Mus musculus GN=Notch1 PE=1 SV=3	1	14.9378	controllerType=0 controllerNumber=1 scan=5165	C5(Carbamidomethyl / 57.0215)	File24923_Scan5165	HCD	0	0	0	0	0.00086	0.0009
	438	E.C[+57.02146]QC[+57.02146]LQGYTGPRC[+57.02146]E.I			805	8.6e-14	9e-14	13.07	689.5	689.5	2	814.832	814.834	-2.37		1628.66	1628.66	Specific		>sp|Q01705|NOTC1_MOUSE Neurogenic locus notch homolog protein 1 OS=Mus musculus GN=Notch1 PE=1 SV=3	1	14.5512	controllerType=0 controllerNumber=1 scan=4996	C1(Carbamidomethyl / 57.0215); C3(Carbamidomethyl / 57.0215); C12(Carbamidomethyl / 57.0215)	File24923_Scan4996	HCD	0	0	0	0	8.6e-14	9e-14
	438	E.C[+57.02146]QC[+57.02146]LQGYTGPRC[+57.02146]E.I			682.7	1.7e-10	1.8e-10	9.76	621.6	621.6	2	814.832	814.834	-3.05		1628.66	1628.66	Specific		>sp|Q01705|NOTC1_MOUSE Neurogenic locus notch homolog protein 1 OS=Mus musculus GN=Notch1 PE=1 SV=3	1	14.6789	controllerType=0 controllerNumber=1 scan=5051	C1(Carbamidomethyl / 57.0215); C3(Carbamidomethyl / 57.0215); C12(Carbamidomethyl / 57.0215)	File24923_Scan5051	HCD	0	0	0	0	3.5e-11	3.6e-11
	438	E.C[+57.02146]QC[+57.02146]LQGYTGPRC[+57.02146]E.I			607.2	8.6e-10	9e-10	9.07	607.2	607.2	2	814.832	814.834	-2.52		1628.66	1628.66	Specific		>sp|Q01705|NOTC1_MOUSE Neurogenic locus notch homolog protein 1 OS=Mus musculus GN=Notch1 PE=1 SV=3	1	14.4348	controllerType=0 controllerNumber=1 scan=4946	C1(Carbamidomethyl / 57.0215); C3(Carbamidomethyl / 57.0215); C12(Carbamidomethyl / 57.0215)	File24923_Scan4946	HCD	0	0	0	0	1.5e-10	1.5e-10
	438	E.C[+57.02146]QC[+57.02146]LQGYTGPRC[+57.02146]E.I			254.6	0.054	0.056	1.27	254.6	254.6	3	543.558	543.559	-0.88		1628.66	1628.66	Specific		>sp|Q01705|NOTC1_MOUSE Neurogenic locus notch homolog protein 1 OS=Mus musculus GN=Notch1 PE=1 SV=3	1	14.5642	controllerType=0 controllerNumber=1 scan=5002	C1(Carbamidomethyl / 57.0215); C3(Carbamidomethyl / 57.0215); C12(Carbamidomethyl / 57.0215)	File24923_Scan5002	HCD	0	0	0	0	0.0039	0.004
	465	D.AT[+146.05791]C[+57.02146]LDQIGE.F	T2(OGlycan / 146.0579)	Fuc(1)	282.5	0.044	0.046	1.35	282.5	282.5	2	576.757	576.758	-1.83		1152.51	1152.51	Specific	2	>sp|Q01705|NOTC1_MOUSE Neurogenic locus notch homolog protein 1 OS=Mus musculus GN=Notch1 PE=1 SV=3	1	16.9652	controllerType=0 controllerNumber=1 scan=6084	C3(Carbamidomethyl / 57.0215)	File24923_Scan6084	HCD	0	0	0	0	0.0025	0.0027
	474	E.FQC[+57.02146]IC[+57.02146]MPGYE.G			456.9	0.0029	0.0031	2.53	276.9	276.9	2	652.757	652.759	-2.72		1304.51	1304.51	Specific		>sp|Q01705|NOTC1_MOUSE Neurogenic locus notch homolog protein 1 OS=Mus musculus GN=Notch1 PE=1 SV=3	1	21.1724	controllerType=0 controllerNumber=1 scan=7971	C3(Carbamidomethyl / 57.0215); C5(Carbamidomethyl / 57.0215)	File24923_Scan7971	HCD	0	0	0	0	0.00014	0.00015
	494	E.C[+57.02146]ASS[+426.13734]PC[+57.02146]LHNGHC[+57.02146]MDKINE.F	S4(OGlycan / 426.1373)	Hex(1)Pent(2)	595.8	5.9e-08	6.1e-08	7.23	595.8	17.1	4	639.753	639.755	-3.16		2555.99	2556	Specific	4	>sp|Q01705|NOTC1_MOUSE Neurogenic locus notch homolog protein 1 OS=Mus musculus GN=Notch1 PE=1 SV=3	1	12.2445	controllerType=0 controllerNumber=1 scan=3998	C1(Carbamidomethyl / 57.0215); C6(Carbamidomethyl / 57.0215); C12(Carbamidomethyl / 57.0215)	File24923_Scan3998	HCD	0	0	0	0	8.9e-09	9.3e-09
	494	E.C[+57.02146]ASS[+426.13734]PC[+57.02146]LHNGHC[+57.02146]MDKINE.F	S4(OGlycan / 426.1373)	Hex(1)Pent(2)	524.8	1.3e-07	1.3e-07	6.89	524.8	18.6	4	639.754	639.755	-2.78		2555.99	2556	Specific	4	>sp|Q01705|NOTC1_MOUSE Neurogenic locus notch homolog protein 1 OS=Mus musculus GN=Notch1 PE=1 SV=3	1	12.3719	controllerType=0 controllerNumber=1 scan=4053	C1(Carbamidomethyl / 57.0215); C6(Carbamidomethyl / 57.0215); C12(Carbamidomethyl / 57.0215)	File24923_Scan4053	HCD	0	0	0	0	2.8e-08	2.9e-08
	494	E.C[+57.02146]ASS[+426.13734]PC[+57.02146]LHNGHC[+57.02146]MDKINE.F	S4(OGlycan / 426.1373)	Hex(1)Pent(2)	485.2	4.7e-07	5e-07	6.32	485.2	17.9	4	639.753	639.755	-3.16		2555.99	2556	Specific	4	>sp|Q01705|NOTC1_MOUSE Neurogenic locus notch homolog protein 1 OS=Mus musculus GN=Notch1 PE=1 SV=3	1	12.1154	controllerType=0 controllerNumber=1 scan=3941	C1(Carbamidomethyl / 57.0215); C6(Carbamidomethyl / 57.0215); C12(Carbamidomethyl / 57.0215)	File24923_Scan3941	HCD	0	0	0	0	8e-08	8.4e-08
	494	E.C[+57.02146]AS[+426.13734]SPC[+57.02146]LHNGHC[+57.02146]MDKINE.F	S3(OGlycan / 426.1373)	Hex(1)Pent(2)	285.3	2.7e-05	2.8e-05	4.57	285.3	0.8	4	639.753	639.755	-3.16		2555.99	2556	Specific	3	>sp|Q01705|NOTC1_MOUSE Neurogenic locus notch homolog protein 1 OS=Mus musculus GN=Notch1 PE=1 SV=3	1	11.9956	controllerType=0 controllerNumber=1 scan=3889	C1(Carbamidomethyl / 57.0215); C6(Carbamidomethyl / 57.0215); C12(Carbamidomethyl / 57.0215)	File24923_Scan3889	HCD	0	0	0	0	2.5e-06	2.6e-06
	512	E.FQC[+57.02146]QC[+57.02146]PKGFNGHLC[+57.02146]QYDVDE.C			448.8	3.2e-05	3.4e-05	4.49	271.3	271.3	3	834.677	834.681	-4.07		2502.02	2502.03	Specific		>sp|Q01705|NOTC1_MOUSE Neurogenic locus notch homolog protein 1 OS=Mus musculus GN=Notch1 PE=1 SV=3	1	17.0207	controllerType=0 controllerNumber=1 scan=6111	C3(Carbamidomethyl / 57.0215); C5(Carbamidomethyl / 57.0215); C14(Carbamidomethyl / 57.0215)	File24923_Scan6111	HCD	0	0	0	0	3.1e-06	3.3e-06
	512	E.FQC[+57.02146]QC[+57.02146]PKGFNGHLC[+57.02146]QYDVDE.C			401.5	6.5e-06	6.8e-06	5.19	339.9	339.9	3	834.677	834.681	-4.21		2502.02	2502.03	Specific		>sp|Q01705|NOTC1_MOUSE Neurogenic locus notch homolog protein 1 OS=Mus musculus GN=Notch1 PE=1 SV=3	1	17.1567	controllerType=0 controllerNumber=1 scan=6173	C3(Carbamidomethyl / 57.0215); C5(Carbamidomethyl / 57.0215); C14(Carbamidomethyl / 57.0215)	File24923_Scan6173	HCD	0	0	0	0	6.2e-07	6.4e-07
	695	E.DGIAGFTC[+57.02146]RC[+57.02146]PE.G			634.6	9.4e-09	9.8e-09	8.03	557.8	557.8	2	691.793	691.795	-2.84		1382.58	1382.58	Specific		>sp|Q01705|NOTC1_MOUSE Neurogenic locus notch homolog protein 1 OS=Mus musculus GN=Notch1 PE=1 SV=3	1	17.6323	controllerType=0 controllerNumber=1 scan=6387	C8(Carbamidomethyl / 57.0215); C10(Carbamidomethyl / 57.0215)	File24923_Scan6387	HCD	0	0	0	0	1.8e-09	1.9e-09
	695	E.DGIAGFTC[+57.02146]RC[+57.02146]PE.G			623.2	9.4e-09	9.8e-09	8.03	575.9	575.9	2	691.793	691.795	-2.31		1382.58	1382.58	Specific		>sp|Q01705|NOTC1_MOUSE Neurogenic locus notch homolog protein 1 OS=Mus musculus GN=Notch1 PE=1 SV=3	1	17.5146	controllerType=0 controllerNumber=1 scan=6334	C8(Carbamidomethyl / 57.0215); C10(Carbamidomethyl / 57.0215)	File24923_Scan6334	HCD	0	0	0	0	1.2e-09	1.3e-09
EGF18	707	E.GYHDPTC[+57.02146]LSEVNE.C			560.3	1.8e-08	1.8e-08	7.75	494.6	494.6	2	760.818	760.82	-2.6		1520.63	1520.63	Specific		>sp|Q01705|NOTC1_MOUSE Neurogenic locus notch homolog protein 1 OS=Mus musculus GN=Notch1 PE=1 SV=3	1	16.2604	controllerType=0 controllerNumber=1 scan=5769	C7(Carbamidomethyl / 57.0215)	File24923_Scan5769	HCD	0	0	0	0	2.9e-09	3e-09	44402189
EGF18	707	E.GYHDPTC[+57.02146]LSEVNE.C			556.9	5.9e-07	6.2e-07	6.23	541.3	541.3	2	760.818	760.82	-1.64		1520.63	1520.63	Specific		>sp|Q01705|NOTC1_MOUSE Neurogenic locus notch homolog protein 1 OS=Mus musculus GN=Notch1 PE=1 SV=3	1	16.1493	controllerType=0 controllerNumber=1 scan=5719	C7(Carbamidomethyl / 57.0215)	File24923_Scan5719	HCD	0	0	0	0	9.7e-08	1e-07
	707	E.GYHDPTC[+57.02146]LSE.V			608.5	8.4e-08	8.8e-08	7.07	329.6	329.6	2	589.741	589.743	-2.32		1178.48	1178.48	Specific		>sp|Q01705|NOTC1_MOUSE Neurogenic locus notch homolog protein 1 OS=Mus musculus GN=Notch1 PE=1 SV=3	1	14.1944	controllerType=0 controllerNumber=1 scan=4842	C7(Carbamidomethyl / 57.0215)	File24923_Scan4842	HCD	0	0	0	0	2.4e-08	2.5e-08
	707	E.GYHDPTC[+57.02146]LSE.V			576.9	7.5e-06	7.8e-06	5.13	308.3	308.3	2	589.741	589.743	-2.11		1178.48	1178.48	Specific		>sp|Q01705|NOTC1_MOUSE Neurogenic locus notch homolog protein 1 OS=Mus musculus GN=Notch1 PE=1 SV=3	1	14.3213	controllerType=0 controllerNumber=1 scan=4897	C7(Carbamidomethyl / 57.0215)	File24923_Scan4897	HCD	0	0	0	0	9.3e-07	9.7e-07
	707	E.GYHDPTC[+57.02146]LSE.V			572.4	3.5e-05	3.7e-05	4.46	260.8	260.8	2	589.742	589.743	-2.01		1178.48	1178.48	Specific		>sp|Q01705|NOTC1_MOUSE Neurogenic locus notch homolog protein 1 OS=Mus musculus GN=Notch1 PE=1 SV=3	1	14.0658	controllerType=0 controllerNumber=1 scan=4787	C7(Carbamidomethyl / 57.0215)	File24923_Scan4787	HCD	0	0	0	0	3.8e-06	4e-06
	707	E.GYHDPTC[+57.02146]LSE.V			563.7	6.5e-06	6.8e-06	5.19	328.6	328.6	2	589.742	589.743	-2.01		1178.48	1178.48	Specific		>sp|Q01705|NOTC1_MOUSE Neurogenic locus notch homolog protein 1 OS=Mus musculus GN=Notch1 PE=1 SV=3	1	14.452	controllerType=0 controllerNumber=1 scan=4953	C7(Carbamidomethyl / 57.0215)	File24923_Scan4953	HCD	0	0	0	0	7.6e-07	8e-07
	707	E.GYHDPTC[+57.02146]LSE.V			548.4	5.4e-06	5.7e-06	5.27	289.1	289.1	2	589.741	589.743	-2.32		1178.48	1178.48	Specific		>sp|Q01705|NOTC1_MOUSE Neurogenic locus notch homolog protein 1 OS=Mus musculus GN=Notch1 PE=1 SV=3	1	13.9414	controllerType=0 controllerNumber=1 scan=4734	C7(Carbamidomethyl / 57.0215)	File24923_Scan4734	HCD	0	0	0	0	4.6e-07	4.8e-07
	707	E.GYHDPTC[+57.02146]LSE.V			445.8	1e-05	1.1e-05	4.98	335.5	335.5	2	589.742	589.743	-1.59		1178.48	1178.48	Specific		>sp|Q01705|NOTC1_MOUSE Neurogenic locus notch homolog protein 1 OS=Mus musculus GN=Notch1 PE=1 SV=3	1	13.8146	controllerType=0 controllerNumber=1 scan=4679	C7(Carbamidomethyl / 57.0215)	File24923_Scan4679	HCD	0	0	0	0	1.2e-06	1.2e-06
	707	E.GYHDPTC[+57.02146]LSE.V			260.8	0.0037	0.0039	2.43	260.8	260.8	2	589.741	589.743	-2.53		1178.48	1178.48	Specific		>sp|Q01705|NOTC1_MOUSE Neurogenic locus notch homolog protein 1 OS=Mus musculus GN=Notch1 PE=1 SV=3	1	14.642	controllerType=0 controllerNumber=1 scan=5036	C7(Carbamidomethyl / 57.0215)	File24923_Scan5036	HCD	0	0	0	0	0.0002	0.00021
	782	E.GFS[+672.22253]GPNC[+57.02146]QTNINE.C	S3(OGlycan / 672.2225)	HexNAc(1)Hex(1)NeuGc(1)	457.9	0.00038	0.0004	3.41	326.8	5.6	2	1055.42	1055.42	-0.39		2109.83	2109.83	Specific	3	>sp|Q01705|NOTC1_MOUSE Neurogenic locus notch homolog protein 1 OS=Mus musculus GN=Notch1 PE=1 SV=3	1	18.1265	controllerType=0 controllerNumber=1 scan=6613	C7(Carbamidomethyl / 57.0215)	File24923_Scan6613	HCD	0	0	0	0	2.6e-05	2.7e-05
	782	E.GFSGPNC[+57.02146]QTNINE.C			539.2	1.7e-06	1.8e-06	5.78	474.1	474.1	2	719.305	719.307	-2.93		1437.6	1437.61	Specific		>sp|Q01705|NOTC1_MOUSE Neurogenic locus notch homolog protein 1 OS=Mus musculus GN=Notch1 PE=1 SV=3	1	16.2357	controllerType=0 controllerNumber=1 scan=5758	C7(Carbamidomethyl / 57.0215)	File24923_Scan5758	HCD	0	0	0	0	2.2e-07	2.3e-07
	782	E.GFSGPNC[+57.02146]QTNINE.C			467.8	0.00016	0.00017	3.78	467.8	467.8	2	719.307	719.307	0.64		1437.61	1437.61	Specific		>sp|Q01705|NOTC1_MOUSE Neurogenic locus notch homolog protein 1 OS=Mus musculus GN=Notch1 PE=1 SV=3	1	16.1085	controllerType=0 controllerNumber=1 scan=5700	C7(Carbamidomethyl / 57.0215)	File24923_Scan5700	HCD	0	0	0	0	1.5e-05	1.6e-05
	828	E.VVLAPC[+57.02146]ATSPC[+57.02146]KNSGVC[+57.02146]KE.S			744.5	2.2e-11	2.2e-11	10.67	727.2	727.2	3	692.999	693.001	-2.6		2076.98	2076.99	Specific		>sp|Q01705|NOTC1_MOUSE Neurogenic locus notch homolog protein 1 OS=Mus musculus GN=Notch1 PE=1 SV=3	1	13.9377	controllerType=0 controllerNumber=1 scan=4732	C6(Carbamidomethyl / 57.0215); C11(Carbamidomethyl / 57.0215); C17(Carbamidomethyl / 57.0215)	File24923_Scan4732	HCD	0	0	0	0	6.3e-12	6.6e-12
	828	E.VVLAPC[+57.02146]ATSPC[+57.02146]KNSGVC[+57.02146]KE.S			713.6	2.2e-11	2.2e-11	10.67	713.6	713.6	3	692.999	693.001	-2.42		2076.98	2076.99	Specific		>sp|Q01705|NOTC1_MOUSE Neurogenic locus notch homolog protein 1 OS=Mus musculus GN=Notch1 PE=1 SV=3	1	14.068	controllerType=0 controllerNumber=1 scan=4788	C6(Carbamidomethyl / 57.0215); C11(Carbamidomethyl / 57.0215); C17(Carbamidomethyl / 57.0215)	File24923_Scan4788	HCD	0	0	0	0	8.8e-12	9.2e-12
	828	E.VVLAPC[+57.02146]ATSPC[+57.02146]KNSGVC[+57.02146]KE.S			653.1	4.3e-10	4.5e-10	9.37	653.1	653.1	3	692.998	693.001	-3.65		2076.98	2076.99	Specific		>sp|Q01705|NOTC1_MOUSE Neurogenic locus notch homolog protein 1 OS=Mus musculus GN=Notch1 PE=1 SV=3	1	13.8232	controllerType=0 controllerNumber=1 scan=4683	C6(Carbamidomethyl / 57.0215); C11(Carbamidomethyl / 57.0215); C17(Carbamidomethyl / 57.0215)	File24923_Scan4683	HCD	0	0	0	0	7.4e-11	7.8e-11
	852	E.SFSC[+57.02146]VC[+57.02146]PTGWQGQTC[+57.02146]E.V			282.4	0.046	0.048	1.34	282.4	282.4	2	952.373	952.374	-0.72		1903.74	1903.74	Specific		>sp|Q01705|NOTC1_MOUSE Neurogenic locus notch homolog protein 1 OS=Mus musculus GN=Notch1 PE=1 SV=3	1	20.09	controllerType=0 controllerNumber=1 scan=7492	C4(Carbamidomethyl / 57.0215); C6(Carbamidomethyl / 57.0215); C15(Carbamidomethyl / 57.0215)	File24923_Scan7492	HCD	0	0	0	0	0.0032	0.0033
	1085	E.C[+57.02146]RSGWTGVNC[+57.02146]DVLSVSC[+57.02146]E.V			601.3	2e-08	2.1e-08	7.7	378.6	378.6	2	1043.44	1043.44	-1.21		2085.88	2085.88	Specific		>sp|Q01705|NOTC1_MOUSE Neurogenic locus notch homolog protein 1 OS=Mus musculus GN=Notch1 PE=1 SV=3	1	19.6207	controllerType=0 controllerNumber=1 scan=7290	C1(Carbamidomethyl / 57.0215); C10(Carbamidomethyl / 57.0215); C17(Carbamidomethyl / 57.0215)	File24923_Scan7290	HCD	0	0	0	0	4e-09	4.1e-09
	1085	E.C[+57.02146]RSGWTGVNC[+57.02146]D.V			205.9	0.099	0.1	1.01	205.9	205.9	2	656.263	656.264	-1.32		1311.52	1311.52	Specific		>sp|Q01705|NOTC1_MOUSE Neurogenic locus notch homolog protein 1 OS=Mus musculus GN=Notch1 PE=1 SV=3	1	13.6505	controllerType=0 controllerNumber=1 scan=4609	C1(Carbamidomethyl / 57.0215); C10(Carbamidomethyl / 57.0215)	File24923_Scan4609	HCD	0	0	0	0	0.0052	0.0054
	1103	E.VAAQKRGIDVTLLC[+57.02146]QHGGLC[+57.02146]VDE.G			334.4	6.9e-05	7.2e-05	4.16	307.6	307.6	4	635.573	635.574	-2.16		2539.27	2539.28	Specific		>sp|Q01705|NOTC1_MOUSE Neurogenic locus notch homolog protein 1 OS=Mus musculus GN=Notch1 PE=1 SV=3	1	18.1684	controllerType=0 controllerNumber=1 scan=6631	C14(Carbamidomethyl / 57.0215); C20(Carbamidomethyl / 57.0215)	File24923_Scan6631	HCD	0	0	0	0	5.9e-06	6.2e-06
	1103	E.VAAQKRGIDVTLLC[+57.02146]QHGGLC[+57.02146]VDE.G			290.5	7.9e-05	8.2e-05	4.1	290.5	290.5	4	635.573	635.574	-1.97		2539.27	2539.28	Specific		>sp|Q01705|NOTC1_MOUSE Neurogenic locus notch homolog protein 1 OS=Mus musculus GN=Notch1 PE=1 SV=3	1	18.0476	controllerType=0 controllerNumber=1 scan=6578	C14(Carbamidomethyl / 57.0215); C20(Carbamidomethyl / 57.0215)	File24923_Scan6578	HCD	0	0	0	0	7.3e-06	7.7e-06
	1112	D.VTLLC[+57.02146]QHGGLC[+57.02146]VDE.G			617.6	6.3e-08	6.6e-08	7.2	617.6	617.6	2	800.872	800.876	-5.09		1600.74	1600.75	Specific		>sp|Q01705|NOTC1_MOUSE Neurogenic locus notch homolog protein 1 OS=Mus musculus GN=Notch1 PE=1 SV=3	1	18.4914	controllerType=0 controllerNumber=1 scan=6778	C5(Carbamidomethyl / 57.0215); C11(Carbamidomethyl / 57.0215)	File24923_Scan6778	HCD	0	0	0	0	1.2e-08	1.2e-08
	1187	E.C[+57.02146]LSQPC[+57.02146]QNGGTC[+57.02146]IDLT[+426.13734]NS[+146.05791]YKC[+57.02146]SC[+57.02146]PRGTQGVHC[+57.02146]E.I	T16(OGlycan / 426.1373); S18(OGlycan / 146.0579)	Hex(1)Pent(2); Fuc(1)	864.3	2.4e-12	2.5e-12	11.62	864.3	0	4	1104.95	1104.95	-1.28		4416.79	4416.8	Specific	16;18	>sp|Q01705|NOTC1_MOUSE Neurogenic locus notch homolog protein 1 OS=Mus musculus GN=Notch1 PE=1 SV=3	1	15.9154	controllerType=0 controllerNumber=1 scan=5612	C1(Carbamidomethyl / 57.0215); C6(Carbamidomethyl / 57.0215); C12(Carbamidomethyl / 57.0215); C21(Carbamidomethyl / 57.0215); C23(Carbamidomethyl / 57.0215); C32(Carbamidomethyl / 57.0215)	File24923_Scan5612	HCD	0	0	0	0	9.5e-13	9.9e-13
	1271	E.C[+57.02146]LSNPC[+57.02146]DPRGT[+426.13734]QNC[+57.02146]VQRVNDFHC[+57.02146]E.C	T11(OGlycan / 426.1373)	Hex(1)Pent(2)	723.5	5.2e-11	5.5e-11	10.28	723.5	48.9	4	848.098	848.1	-1.54		3389.37	3389.38	Specific	11	>sp|Q01705|NOTC1_MOUSE Neurogenic locus notch homolog protein 1 OS=Mus musculus GN=Notch1 PE=1 SV=3	1	15.4023	controllerType=0 controllerNumber=1 scan=5377	C1(Carbamidomethyl / 57.0215); C6(Carbamidomethyl / 57.0215); C14(Carbamidomethyl / 57.0215); C23(Carbamidomethyl / 57.0215)	File24923_Scan5377	HCD	0	0	0	0	1.8e-11	1.8e-11
	1271	E.C[+57.02146]LSNPC[+57.02146]DPRGT[+426.13734]QNC[+57.02146]VQRVND.F	T11(OGlycan / 426.1373)	Hex(1)Pent(2)	588	1.7e-07	1.8e-07	6.76	588	58.5	3	939.398	939.397	0.68		2816.18	2816.18	Specific	11	>sp|Q01705|NOTC1_MOUSE Neurogenic locus notch homolog protein 1 OS=Mus musculus GN=Notch1 PE=1 SV=3	1	13.851	controllerType=0 controllerNumber=1 scan=4695	C1(Carbamidomethyl / 57.0215); C6(Carbamidomethyl / 57.0215); C14(Carbamidomethyl / 57.0215)	File24923_Scan4695	HCD	0	0	0	0	3.4e-08	3.5e-08
	1430	D.YSFTGGAGRDIPPPQIEE.A			468.4	8.2e-08	8.6e-08	7.09	468.4	468.4	2	967.465	967.468	-2.85		1933.92	1933.93	Specific		>sp|Q01705|NOTC1_MOUSE Neurogenic locus notch homolog protein 1 OS=Mus musculus GN=Notch1 PE=1 SV=3	1	19.0375	controllerType=0 controllerNumber=1 scan=7028		File24923_Scan7028	HCD	0	0	0	0	1.8e-08	1.9e-08
	1430	D.YSFTGGAGRDIPPPQIEE.A			449.3	8.2e-08	8.6e-08	7.09	449.3	449.3	2	967.465	967.468	-2.98		1933.92	1933.93	Specific		>sp|Q01705|NOTC1_MOUSE Neurogenic locus notch homolog protein 1 OS=Mus musculus GN=Notch1 PE=1 SV=3	1	19.1694	controllerType=0 controllerNumber=1 scan=7088		File24923_Scan7088	HCD	0	0	0	0	2.1e-08	2.2e-08
