# Supplementary material for: Fringe GlcNAc-transferases differentially extend O-fucose on endogenous NOTCH1 in mouse activated T cells
Source: J Biol Chem. 2022 May 25;298(7):102064. doi: 10.1016/j.jbc.2022.102064 (PMC9234238; doi:10.1016/j.jbc.2022.102064)
Supplement: Supplemental Table S9 [file mmc10.xlsx]

## Sheet: Title
Table S9: Primer list for the qRT-PCR analysis, genotyping, and PCR mutagenesis

## Sheet: Mutagenesis 
Gene	Position	Gene ID	Forward Primer (5' to 3')	Reverse Primer (5' to 3')
Notch1	EGF16V	18128	GGGGGCGTCTGCCAGGACCGTGACAACTC	TGGCAGACGCCCCCATGGCGGCACGG

## Sheet: RT-PCR
MOUSE
Gene Name	Gene ID	Forward Primer (5' to 3')	Reverse Primer (5' to 3')
Pofut1	140484	CTCTCACCATGACCATGTGC	CTGGCATTCAGTGCTCTCAC
Pofut2	80294	AATCTCCGCAGGGATGTCTA	GCAGGACTAGCACCCACTCT
B3glct	381694	CAGGCTCGGCCAGTAGATTA	TTGGGTCCTTCTGTGTCTCC
Lfng	16848	TTCATCGCCGTCAAGACCACC	CTCCTTGTGGCGCGAGATCC
Mfng	17305	GCCCTCTTTACCCTCCTGTGC	CGCGCCCTGTATCATCCTCTG
Rfng	19719	GCCTGATGACTGCACTGTGGG	CAGGTGCGAGTGGAACAGGG
B4galt2	53418	GCCGCTATTCTCCACCCGAC	GGTGCTCCCGGTGTCTAAAGG
St3gal4	20443	GCTCCTGTGGCTGGCTACG	GGGTCAAAGTGGGCCGACTC
St6gal1	20440	TGCGTGTGGAAGAAAGGGAGC	CTCCTGGCTCTTCGGCATCTG
St6gal2	240119	AGCAATCCTGCGGCACCTATG	CCGCTGCTTGCCCTGTAGAG
Eogt	101351	GCTCAGGATCACGCACAAC	GTAAGTGGGTAAGGCCAGCTC
Poglut1	224143	GGTGATGAGTGGGTGGAGTT	GTCGGTCTTGACTGGGATGT
Gxylt1	223827	TGGATGGTATAATCGCTTTGC	GCATCACTCCAGAGTTCACG
Gxylt2	232313	GCGATCTTAAAGGACGTGGA	AGCTTCCAGATGTCGTCCAC
Xxylt	268880	TTGCTGAACCTGGAGGCCATG	AAGCTGCTGTACCCACGAAGG
Poglut2	72050	CTGGCTACGGGAGATGAACT	AGGGAAATGTGCCAGATCTTT
Poglut3	68304	GTACTGTGACTGCCCGGAAG	TTCACTGGCTGGACAAGACA
Control Genes:
Gene Name	Gene ID	Forward Primer (5' to 3')	Reverse Primer (5' to 3')
Gapdh	14433	ACGGGAAGCTCACTGGCATG	CCAGGCGGCACGTCAGATC

## Sheet: PCR genotyping
Gene	Gene ID	Primer set (5' to 3')	Reverse Primer (5' to 3')
Lfng	16848	CCAAGGCTAGCAGCCAATTA	GTGAGCACCAGGAGACAAGC
Lfng KO		AGTAGAAGGTGGCGCGAAG	GTGAGCACCAGGAGACAAGC
Mfng	17305	AGACCCAGCTTCCTCCTTTC	CCGACTCCCCAATCAGTCT
Mfng KO		AGACCCAGCTTCCTCCTTTC	GCATGCCTAGCCCTGTGTAT
Rfng	19719	CGTTTTCTCCCACAGACGTT	GCAATTGGTGTTGATCATGC
Rfng KO		TTCAACATCAGCCGCTACAG	GCAATTGGTGTTGATCATGC
