# Supplementary material for: Fringe GlcNAc-transferases differentially extend O-fucose on endogenous NOTCH1 in mouse activated T cells
Source: J Biol Chem. 2022 May 25;298(7):102064. doi: 10.1016/j.jbc.2022.102064 (PMC9234238; doi:10.1016/j.jbc.2022.102064)
Supplement: Supplemental Table S10 [file mmc11.xlsx]

## Sheet: Title
Table S10: Description of data uploaded to the PRIDE database

## Sheet: Sheet2
sample	digestion	Discription	Cell type	Genotype	mice number
KM061118-5	Chymotrypsin	CMV>mN1	HEK293T cells
KM061118-6	Chymotrypsin	CMV>mN1and LFNG	HEK293T cells
KM112218-6	Trypsin	endogenous N1	pre-T cells
KM112818-18	Trypsin	endogenous N1	pre-T cells
KM071418-1	Chymotrypsin	endogenous N1	pre-T cells
KM112218-18	V8	endogenous N1	pre-T cells
KM020719_01	Trypsin	endogenous N1	activated-T cells	Fringe LMR	FVB176
KM050219_1	Trypsin	endogenous N1	activated-T cells	Fringe LMR	FVB175 and 177
KM050219_2	Trypsin	endogenous N1	activated-T cells	Fringe LMR	HK1613
KM061919-1	Trypsin	endogenous N1	activated-T cells	Fringe tKO	TR463
KM061919-2	Trypsin	endogenous N1	activated-T cells	Fringe tKO	HK1665
KM061919-3	Trypsin	endogenous N1	activated-T cells	Fringe tKO	HK1675
KM062419-4	Chymotrypsin	endogenous N1	activated-T cells	Fringe LMR	FVB159
KM062419-5	Chymotrypsin	endogenous N1	activated-T cells	Fringe LMR	FVB163 and FVB167
KM050218-2	Chymotrypsin	endogenous N1	activated-T cells	Fringe LMR	FVB134
KM071418-01	Chymotrypsin	endogenous N1	activated-T cells	Fringe LMR	FVB167 and FVB167
KM092419-21	Chymotrypsin	endogenous N1	activated-T cells	Fringe LMR	HK1613
KM020719-02	Chymotrypsin	endogenous N1	activated-T cells	Fringe LMR	FVB176
KM061919-4	Chymotrypsin	endogenous N1	activated-T cells	Fringe tKO	TR463
KM061919-5	Chymotrypsin	endogenous N1	activated-T cells	Fringe tKO	HK1665
KM061919-6	Chymotrypsin	endogenous N1	activated-T cells	Fringe tKO	HK1675
KM050118-9	V8	endogenous N1	activated-T cells	Fringe LMR	FVB159
KM070818-2	V8	endogenous N1	activated-T cells	Fringe LMR	VK171SV
KM020719-03	V8	endogenous N1	activated-T cells	Fringe LMR	FVB176
KM061919_7	V8	endogenous N1	activated-T cells	Fringe tKO	TR463
KM061919_8	V8	endogenous N1	activated-T cells	Fringe tKO	HK1665
KM061919_9	V8	endogenous N1	activated-T cells	Fringe tKO	HK1675
KM082719-1	Trypsin	endogenous N1	activated-T cells	Lfng only	TR512
KM082919-1	Trypsin	endogenous N1	activated-T cells	Lfng only	TR513
KM083019-1	Trypsin	endogenous N1	activated-T cells	Lfng only	TR514
KM082719-2	Trypsin	endogenous N1	activated-T cells	Mfng only	HK1674
KM082919-2	Trypsin	endogenous N1	activated-T cells	Mfng only	HK1778
KM040921-1	Trypsin	endogenous N1	activated-T cells	Mfng only	HK1778
KM082719-3	Trypsin	endogenous N1	activated-T cells	Rfng only	HK1664
KM082919-3	Trypsin	endogenous N1	activated-T cells	Rfng only	HK1703
KM083019-3	Trypsin	endogenous N1	activated-T cells	Rfng only	HK1704
KM082719-7	Chymotrypsin	endogenous N1	activated-T cells	Lfng only	TR512
KM082919-4	Chymotrypsin	endogenous N1	activated-T cells	Lfng only	TR513
KM083019-4	Chymotrypsin	endogenous N1	activated-T cells	Lfng only	TR514
KM082719-8	Chymotrypsin	endogenous N1	activated-T cells	Mfng only	HK1674
KM082919-5	Chymotrypsin	endogenous N1	activated-T cells	Mfng only	HK1778
KM040921-2	Chymotrypsin	endogenous N1	activated-T cells	Mfng only	HK1778
KM082719-9	Chymotrypsin	endogenous N1	activated-T cells	Rfng only	HK1664
KM082919-6	Chymotrypsin	endogenous N1	activated-T cells	Rfng only	HK1703
KM083019-6	Chymotrypsin	endogenous N1	activated-T cells	Rfng only	HK1704
082719-4	V8	endogenous N1	activated-T cells	Lfng only	TR512
KM082919-7	V8	endogenous N1	activated-T cells	Lfng only	TR513
KM0083021-7	V8	endogenous N1	activated-T cells	Lfng only	TR514
KM082719-5	V8	endogenous N1	activated-T cells	Mfng only	HK1674
KM082919-8	V8	endogenous N1	activated-T cells	Mfng only	HK1778
KM040921-3	V8	endogenous N1	activated-T cells	Mfng only	HK1778
KM082719-9	V8	endogenous N1	activated-T cells	Rfng only	HK1664
KM082919-6	V8	endogenous N1	activated-T cells	Rfng only	HK1703
KM083019-6	V8	endogenous N1	activated-T cells	Rfng only	HK1704
